# Supplementary material for: Identifying enhancer properties associated with genetic risk for complex traits using regulome-wide association studies
Source: PLoS Comput Biol. 2022 Sep 7;18(9):e1010430. doi: 10.1371/journal.pcbi.1010430 (PMC9484640; doi:10.1371/journal.pcbi.1010430)
Supplement: S3 Table — Sample names are as described in the ROADMAP epigenomics project integrative analysis portal: https://egg2.wustl.edu/roadmap/web_portal/meta.html. (ZIP) [file pcbi.1010430.s010.zip › supplemental_table3/E111gi-stomach_sig_enhancers05.gcov.out]

GENE       CHR      START       STOP  NSNPS  NPARAM       N        ZSTAT            P
enh45743     1     895000     896000      1       1  150064       1.8429      0.03267
enh45761     1    1168300    1169300      2       1  150064       1.7908     0.036659
enh45769     1    1251200    1252200      1       1  150064       2.2501      0.01222
enh45770     1    1253400    1254400      2       1  150064       1.8249     0.034007
enh45806     1    1473400    1474400      1       1  150064       1.6972      0.04483
enh45824     1    1706500    1707500      3       1  150064       2.3962    0.0082819
enh45847     1    1841200    1842200      3       1  150064       2.0797     0.018775
enh45854     1    2058200    2059200      2       1  150064       3.0317    0.0012161
enh45855     1    2063200    2064200      1       1  150064       2.0727       0.0191
enh45857     1    2068900    2069900      3       2  150064       2.3725    0.0088343
enh45859     1    2106200    2107200      4       2  150064       2.8717    0.0020412
enh45862     1    2127000    2128000      2       1  150064       2.5265    0.0057606
enh45866     1    2137500    2138500      2       1  150064       2.6153    0.0044576
enh45871     1    2173600    2174600      1       1  150064       3.7831    7.743e-05
enh45885     1    2211100    2212100      3       1  150064       2.1734     0.014875
enh45886     1    2214900    2215900      5       3  150064       1.7983     0.036064
enh45890     1    2233300    2234300      3       1  150064       2.0768     0.018912
enh45892     1    2236700    2237700      2       1  150064        1.815      0.03476
enh45911     1    2486000    2487000      1       1  150064       2.5752     0.005009
enh45925     1    3137600    3138600      9       3  150064       1.7184     0.042859
enh45976     1    5553400    5554400      4       2  150064       1.6899      0.04552
enh45984     1    6087700    6088700      3       2  150064       1.8115     0.035031
enh45990     1    6260400    6261400      1       1  150064       1.7453      0.04047
enh46016     1    6531600    6532600      3       2  150064       2.5574    0.0052732
enh46020     1    6551800    6552800      3       1  150064       1.9459     0.025835
enh46021     1    6555300    6556300      3       1  150064       2.1548      0.01559
enh46023     1    6561600    6562600      2       1  150064       2.0159     0.021905
enh46024     1    6568000    6569000      5       2  150064       2.9505    0.0015862
enh46026     1    6575400    6576400      1       1  150064       2.1343      0.01641
enh46033     1    6645200    6646200      3       2  150064       2.3356    0.0097571
enh46034     1    6648700    6649700      4       2  150064       1.7673     0.038589
enh46037     1    6658200    6659200      6       3  150064       1.6901     0.045505
enh46040     1    6676300    6677300      2       1  150064       3.3689   0.00037737
enh46044     1    6694400    6695400      8       2  150064        2.543    0.0054959
enh46046     1    6732200    6733200      4       2  150064       4.1863   1.4177e-05
enh46048     1    6758800    6759800      3       2  150064       4.0168   2.9492e-05
enh46049     1    6759600    6760600      3       1  150064        3.954   3.8435e-05
enh46051     1    6764000    6765000      5       2  150064       4.0953    2.108e-05
enh46056     1    6847000    6848000      3       1  150064       1.7795     0.037581
enh46077     1    7020100    7021100      1       1  150064       1.9101      0.02806
enh46078     1    7044700    7045700      4       2  150064       2.5706     0.005076
enh46155     1    8194500    8195500      6       3  150064       1.6789     0.046588
enh46178     1    8377200    8378200      1       1  150064       3.5064    0.0002271
enh46179     1    8383600    8384600      3       2  150064       3.6196    0.0001475
enh46180     1    8402300    8403300      4       2  150064       2.3004     0.010712
enh46181     1    8403900    8404900      2       1  150064       3.1255   0.00088761
enh46183     1    8411400    8412400      1       1  150064       2.0981      0.01795
enh46185     1    8422600    8423600      2       1  150064       4.9683   3.3774e-07
enh46186     1    8425500    8426500      3       1  150064       1.6702     0.047443
enh46189     1    8436700    8437700      2       1  150064       4.8227   7.0802e-07
enh46190     1    8440400    8441400      1       1  150064       3.7753     7.99e-05
enh46192     1    8444400    8445400      2       1  150064       4.8974   4.8548e-07
enh46193     1    8446400    8447400      1       1  150064       3.6974    0.0001089
enh46194     1    8447500    8448500      2       1  150064       4.7983    8.002e-07
enh46195     1    8450700    8451700      2       1  150064       3.1862   0.00072075
enh46196     1    8452600    8453600      1       1  150064       5.5087    1.807e-08
enh46197     1    8454700    8455700      2       1  150064       3.3185   0.00045251
enh46198     1    8457600    8458600      2       1  150064       2.5465    0.0054401
enh46200     1    8464400    8465400      2       1  150064       4.6602   1.5796e-06
enh46201     1    8466100    8467100      4       2  150064       5.0461   2.2541e-07
enh46203     1    8473700    8474700      2       1  150064       2.8875    0.0019416
enh46204     1    8475700    8476700      6       3  150064       5.1497   1.3042e-07
enh46208     1    8488500    8489500      2       1  150064       5.4703   2.2466e-08
enh46210     1    8495200    8496200      3       1  150064       5.2525    7.502e-08
enh46211     1    8498300    8499300      1       1  150064        5.656    7.747e-09
enh46212     1    8500900    8501900      2       1  150064       4.5893   2.2235e-06
enh46215     1    8514800    8515800      4       2  150064       2.8975     0.001881
enh46217     1    8519700    8520700      2       1  150064       2.4722    0.0067138
enh46218     1    8523500    8524500      3       2  150064       1.9672     0.024582
enh46220     1    8537100    8538100      1       1  150064       3.4961    0.0002361
enh46221     1    8556700    8557700      3       1  150064       2.7352    0.0031169
enh46222     1    8566700    8567700      2       1  150064       3.8356   6.2631e-05
enh46225     1    8578800    8579800      2       1  150064       2.4006    0.0081847
enh46229     1    8596600    8597600      3       1  150064       2.9378    0.0016526
enh46230     1    8600700    8601700      2       1  150064       3.9022   4.7664e-05
enh46232     1    8612500    8613500      1       1  150064       3.1458    0.0008281
enh46233     1    8614900    8615900      2       1  150064       3.0698    0.0010711
enh46234     1    8621000    8622000      1       1  150064       2.5716     0.005062
enh46235     1    8623100    8624100      3       2  150064       2.3761    0.0087482
enh46237     1    8640400    8641400      2       1  150064       2.1247     0.016807
enh46239     1    8656500    8657500      2       1  150064       2.6275    0.0043008
enh46240     1    8659200    8660200      2       1  150064       2.9415    0.0016333
enh46242     1    8691700    8692700      1       1  150064        2.875      0.00202
enh46243     1    8702600    8703600      1       1  150064       3.0783     0.001041
enh46244     1    8706600    8707600      2       1  150064       2.9936    0.0013784
enh46245     1    8707800    8708800      2       1  150064       2.9453    0.0016132
enh46247     1    8719000    8720000      1       1  150064       2.4949       0.0063
enh46250     1    8721900    8722900      1       1  150064       2.2886      0.01105
enh46252     1    8725400    8726400      2       1  150064        2.471    0.0067368
enh46254     1    8730700    8731700      1       1  150064        2.945     0.001615
enh46255     1    8739800    8740800      2       1  150064       2.1019     0.017779
enh46261     1    8766700    8767700      2       1  150064       1.8211     0.034297
enh46262     1    8772200    8773200      1       1  150064       1.7195      0.04276
enh46266     1    8814800    8815800      1       1  150064       1.9749      0.02414
enh46269     1    8871200    8872200      5       3  150064       2.2859     0.011131
enh46277     1    8905600    8906600      2       1  150064       1.6912     0.045404
enh46282     1    8931800    8932800      1       1  150064       1.8274      0.03382
enh46286     1    8950200    8951200      3       1  150064       2.8461    0.0022127
enh46288     1    8977900    8978900      4       1  150064       2.2139     0.013419
enh46302     1    9158200    9159200      5       3  150064       1.6814      0.04634
enh46322     1    9326700    9327700      4       2  150064       1.9922     0.023176
enh46326     1    9341800    9342800      3       2  150064       1.9404     0.026165
enh46346     1    9422100    9423100      7       4  150064       1.7535     0.039756
enh46381     1    9651400    9652400      1       1  150064       1.8634       0.0312
enh46400     1    9923300    9924300      3       2  150064        2.006      0.02243
enh46408     1    9960100    9961100      2       1  150064       1.7542     0.039694
enh46459     1   10367700   10368700      3       1  150064       1.7143     0.043237
enh46565     1   11335700   11336700      1       1  150064       2.0523      0.02007
enh46572     1   11767500   11768500      4       2  150064       1.7161     0.043076
enh46583     1   11851500   11852500      3       2  150064       1.6519     0.049277
enh46592     1   11942800   11943800      3       2  150064       2.1546     0.015597
enh46599     1   11981000   11982000      6       3  150064       1.9053      0.02837
enh46601     1   11986800   11987800      7       4  150064       1.8207     0.034324
enh46603     1   11990200   11991200      2       1  150064       1.7587     0.039313
enh46606     1   11997100   11998100      2       1  150064       2.3366    0.0097313
enh46607     1   11997900   11998900      1       1  150064       2.7935     0.002607
enh46608     1   11999000   12000000      5       2  150064       2.1527     0.015672
enh46609     1   11999900   12000900      5       2  150064        2.616    0.0044483
enh46611     1   12003900   12004900      3       2  150064       1.9455     0.025858
enh46629     1   12190200   12191200      3       1  150064       1.6689     0.047567
enh46690     1   12645900   12646900      1       1  150064       1.6494      0.04953
enh46719     1   14057400   14058400      3       2  150064       1.7182     0.042885
enh46720     1   14074400   14075400      2       1  150064       1.6562     0.048838
enh46726     1   14090700   14091700      1       1  150064       1.7987      0.03603
enh46739     1   14461000   14462000     10       1  150064       2.0556      0.01991
enh46743     1   14579800   14580800      1       1  150064        1.942      0.02607
enh46747     1   14813200   14814200      3       2  150064        2.427    0.0076113
enh46762     1   15252800   15253800      4       1  150064       1.7052      0.04408
enh46892     1   16152000   16153000      7       2  150064       2.0326     0.021046
enh46954     1   16478200   16479200      3       1  150064       1.8023     0.035746
enh46966     1   16542000   16543000      5       2  150064       1.9718     0.024318
enh46969     1   16564000   16565000      2       1  150064       2.7283    0.0031827
enh46970     1   16570200   16571200      1       1  150064        2.126      0.01675
enh46973     1   16592500   16593500      3       1  150064       2.1759      0.01478
enh46975     1   16620200   16621200      3       2  150064       1.7625     0.038992
enh46976     1   16643500   16644500      4       1  150064       1.9899     0.023302
enh46977     1   16644900   16645900      3       1  150064       2.0685     0.019295
enh46979     1   16650600   16651600      2       1  150064       1.7495       0.0401
enh46984     1   16698500   16699500      2       1  150064       1.7669     0.038622
enh46986     1   16701300   16702300      1       1  150064       1.8357       0.0332
enh46987     1   16703700   16704700      2       1  150064       1.8037     0.035636
enh46989     1   16711000   16712000      3       1  150064       1.7799     0.037547
enh46990     1   16714200   16715200      2       1  150064       1.7653      0.03876
enh46992     1   16719200   16720200      3       2  150064       2.1585     0.015445
enh46993     1   16722800   16723800      4       1  150064       2.0449      0.02043
enh46996     1   16824000   16825000      3       1  150064       1.8836     0.029809
enh47029     1   17287800   17288800      3       2  150064       1.8156     0.034716
enh47033     1   17310900   17311900      2       1  150064       2.5752    0.0050092
enh47036     1   17342400   17343400      5       2  150064       2.0112     0.022154
enh47037     1   17371400   17372400      7       2  150064        2.316      0.01028
enh47038     1   17373600   17374600      4       2  150064         2.52    0.0058683
enh47039     1   17378300   17379300      2       1  150064       2.7791    0.0027255
enh47040     1   17386100   17387100      3       1  150064       3.0325    0.0012126
enh47041     1   17390000   17391000      7       3  150064       2.3775    0.0087148
enh47042     1   17407400   17408400      7       2  150064       2.5548    0.0053121
enh47053     1   17454600   17455600      2       1  150064       1.8986     0.028807
enh47171     1   19640200   19641200      4       2  150064       2.1806     0.014606
enh47172     1   19641800   19642800      5       2  150064        1.834     0.033328
enh47220     1   19821600   19822600      2       1  150064       3.1151    0.0009193
enh47221     1   19832000   19833000      7       3  150064       1.8529     0.031947
enh47232     1   19939100   19940100      1       1  150064       1.7696       0.0384
enh47237     1   19966800   19967800      1       1  150064       2.3371     0.009718
enh47263     1   20420100   20421100      4       2  150064       2.3072     0.010521
enh47282     1   20651400   20652400      4       2  150064       1.8356     0.033212
enh47286     1   20819400   20820400      2       1  150064       1.7513      0.03995
enh47304     1   21059800   21060800      2       1  150064       2.8097    0.0024792
enh47306     1   21108200   21109200      2       1  150064       2.9231    0.0017326
enh47308     1   21114600   21115600      2       1  150064       2.4415    0.0073133
enh47309     1   21288600   21289600      2       1  150064       1.7163     0.043052
enh47314     1   21339500   21340500      1       1  150064       2.4906     0.006376
enh47316     1   21359000   21360000      1       1  150064       1.8696      0.03077
enh47317     1   21361300   21362300      2       1  150064       2.2974     0.010797
enh47318     1   21395600   21396600      2       1  150064       1.9849      0.02358
enh47319     1   21403200   21404200      4       2  150064       2.5195    0.0058759
enh47320     1   21415600   21416600      3       1  150064       2.7094    0.0033702
enh47321     1   21416600   21417600      2       1  150064       2.7388    0.0030831
enh47325     1   21465700   21466700      1       1  150064       2.4763     0.006638
enh47326     1   21476200   21477200      1       1  150064       1.7347       0.0414
enh47329     1   21497600   21498600      3       1  150064       2.9716     0.001481
enh47330     1   21499800   21500800      3       1  150064       2.3763    0.0087447
enh47332     1   21521300   21522300      1       1  150064       1.7381       0.0411
enh47391     1   22031400   22032400      2       1  150064       2.3152     0.010301
enh47392     1   22032500   22033500      4       2  150064       2.2858     0.011134
enh47393     1   22085600   22086600      5       2  150064        1.674     0.047065
enh47426     1   22350000   22351000      5       2  150064       2.2927     0.010933
enh47432     1   22374900   22375900      3       2  150064        3.234   0.00061028
enh47436     1   22386600   22387600      6       3  150064        2.339    0.0096687
enh47438     1   22398000   22399000      1       1  150064       3.3647    0.0003831
enh47439     1   22401300   22402300      3       2  150064       2.1345     0.016401
enh47449     1   22448000   22449000      4       2  150064       3.2651   0.00054706
enh47483     1   23141600   23142600      8       2  150064       1.9944     0.023055
enh47558     1   23912300   23913300      1       1  150064        1.799      0.03601
enh47570     1   24074600   24075600      1       1  150064       2.1532      0.01565
enh47571     1   24085600   24086600      1       1  150064       1.8901      0.02937
enh47575     1   24106400   24107400      1       1  150064       1.6674      0.04772
enh47601     1   24372600   24373600      3       1  150064       2.5782    0.0049652
enh47623     1   24717200   24718200      5       2  150064       1.7514     0.039939
enh47624     1   24719300   24720300      2       1  150064       2.4106    0.0079635
enh47627     1   24745100   24746100      3       2  150064       2.0608      0.01966
enh47632     1   24830100   24831100      2       1  150064       1.9913     0.023224
enh47633     1   24836000   24837000      3       2  150064       1.7051     0.044088
enh47637     1   24945800   24946800      3       1  150064        1.789     0.036809
enh47638     1   24967400   24968400      2       1  150064       2.5702    0.0050815
enh47655     1   25079700   25080700      2       1  150064       1.9667     0.024609
enh47681     1   25349000   25350000      3       2  150064        1.841     0.032813
enh47805     1   26508300   26509300      2       1  150064        2.043     0.020525
enh47828     1   26865100   26866100      3       2  150064       2.1925     0.014172
enh47829     1   26868900   26869900      1       1  150064       1.7021      0.04437
enh47831     1   26882200   26883200      1       1  150064       2.1998      0.01391
enh47832     1   26900900   26901900      5       3  150064       1.7477     0.040262
enh47835     1   27017200   27018200      1       1  150064       2.4913     0.006363
enh47836     1   27027500   27028500      3       1  150064       2.5099    0.0060391
enh47838     1   27033600   27034600      2       1  150064       2.6037    0.0046111
enh47839     1   27038500   27039500      2       1  150064        2.036     0.020876
enh47840     1   27041000   27042000      2       1  150064       1.8779     0.030197
enh47842     1   27048300   27049300      1       1  150064       2.7248     0.003217
enh47843     1   27052300   27053300      2       1  150064       2.5861    0.0048537
enh47847     1   27079300   27080300      2       1  150064       2.5595    0.0052415
enh47848     1   27095000   27096000      1       1  150064       2.7557     0.002928
enh47849     1   27098200   27099200      1       1  150064       2.7473     0.003004
enh47850     1   27101800   27102800      1       1  150064       2.1389      0.01622
enh47851     1   27107700   27108700      2       1  150064       2.5911    0.0047833
enh47855     1   27121200   27122200      3       1  150064       2.4556    0.0070317
enh47856     1   27123800   27124800      2       1  150064       2.0149     0.021956
enh47862     1   27157600   27158600      1       1  150064        2.646     0.004073
enh47864     1   27175200   27176200      1       1  150064       2.4217     0.007724
enh47865     1   27179300   27180300      1       1  150064       3.8436    6.061e-05
enh47866     1   27204000   27205000      1       1  150064       2.0777      0.01887
enh47867     1   27214800   27215800      1       1  150064       2.4794      0.00658
enh47870     1   27239900   27240900      2       1  150064       1.7298     0.041836
enh47871     1   27246900   27247900      2       1  150064       2.7103    0.0033606
enh47872     1   27249400   27250400      1       1  150064        2.512     0.006003
enh47883     1   27397200   27398200      2       1  150064       3.3197   0.00045054
enh47885     1   27425500   27426500      1       1  150064         2.29      0.01101
enh47914     1   27693900   27694900      1       1  150064       1.8301      0.03362
enh47954     1   27861200   27862200      1       1  150064       1.8429      0.03267
enh47975     1   27947700   27948700      2       1  150064       1.6501     0.049462
enh47976     1   27951100   27952100      1       1  150064       1.7491      0.04014
enh47977     1   27955100   27956100      2       1  150064        1.664     0.048061
enh47978     1   27957500   27958500      7       3  150064       1.8081     0.035298
enh47979     1   27970000   27971000      1       1  150064       1.9646      0.02473
enh48022     1   28499500   28500500      2       1  150064       3.6693   0.00012161
enh48024     1   28523000   28524000      6       4  150064       1.7939     0.036417
enh48032     1   28575800   28576800      2       1  150064       1.7769     0.037792
enh48034     1   28588100   28589100      3       1  150064        2.265     0.011756
enh48039     1   28623000   28624000      3       2  150064       2.0438     0.020484
enh48043     1   28697200   28698200      2       1  150064         3.39   0.00034946
enh48044     1   28736100   28737100      8       3  150064       2.2663     0.011716
enh48045     1   28743700   28744700      3       1  150064       2.0259     0.021387
enh48047     1   28782100   28783100      2       1  150064       1.8159     0.034693
enh48049     1   28835500   28836500      2       1  150064       2.6978    0.0034899
enh48050     1   28837000   28838000      7       3  150064       2.5351    0.0056213
enh48052     1   28845600   28846600      1       1  150064       2.4689     0.006776
enh48053     1   28880300   28881300      2       1  150064       2.0181     0.021789
enh48054     1   28905600   28906600      1       1  150064        2.917     0.001767
enh48055     1   28916400   28917400      3       1  150064       2.7318    0.0031493
enh48059     1   28967100   28968100      2       1  150064       2.2745     0.011467
enh48060     1   28970800   28971800      1       1  150064       2.3123      0.01038
enh48061     1   28973600   28974600      2       1  150064       2.0484     0.020261
enh48075     1   29211500   29212500      5       1  150064       2.1952     0.014076
enh48082     1   29369600   29370600      2       1  150064        3.021    0.0012595
enh48083     1   29376400   29377400      1       1  150064        3.915    4.521e-05
enh48087     1   29459800   29460800      2       1  150064       1.7028     0.044305
enh48088     1   29462600   29463600      5       3  150064       1.8254      0.03397
enh48098     1   29555800   29556800      3       1  150064       2.0326     0.021045
enh48099     1   29557600   29558600      3       1  150064       2.1232     0.016867
enh48106     1   30457100   30458100      2       1  150064       4.2256   1.1917e-05
enh48111     1   30852400   30853400      4       2  150064       2.1621     0.015304
enh48114     1   31109700   31110700      5       1  150064       1.6579     0.048664
enh48122     1   31180400   31181400     14       3  150064       1.7291     0.041895
enh48135     1   31274600   31275600      1       1  150064       1.7209      0.04263
enh48149     1   31351500   31352500      4       2  150064         2.23     0.012872
enh48152     1   31363200   31364200      1       1  150064       2.0245      0.02146
enh48168     1   31449100   31450100      1       1  150064       1.7721      0.03819
enh48197     1   31688200   31689200     10       2  150064       2.9815    0.0014344
enh48200     1   31770900   31771900      2       1  150064       3.3482   0.00040666
enh48201     1   31771900   31772900      5       2  150064       3.9229   4.3737e-05
enh48202     1   31837400   31838400      4       1  150064       3.4462   0.00028426
enh48203     1   31840900   31841900      1       1  150064       2.2533      0.01212
enh48204     1   31843900   31844900      1       1  150064        3.082     0.001028
enh48205     1   31847100   31848100      2       1  150064       2.7671    0.0028278
enh48206     1   31849000   31850000      1       1  150064       3.3277    0.0004379
enh48207     1   31853800   31854800      2       1  150064        3.904   4.7308e-05
enh48208     1   31856800   31857800      7       1  150064       4.1148    1.938e-05
enh48209     1   31867600   31868600      2       1  150064       2.8315    0.0023167
enh48210     1   31887200   31888200      1       1  150064       2.5279     0.005737
enh48211     1   31888400   31889400      2       1  150064        2.709    0.0033745
enh48212     1   31895200   31896200      5       2  150064       2.0482     0.020269
enh48217     1   32029600   32030600      1       1  150064       2.3782     0.008699
enh48254     1   32262100   32263100      1       1  150064       1.7442      0.04056
enh48303     1   32616500   32617500      1       1  150064       2.0177      0.02181
enh48308     1   32662800   32663800      1       1  150064       1.7481      0.04022
enh48317     1   32707400   32708400      3       1  150064       1.7063     0.043974
enh48318     1   32708000   32709000      1       1  150064       1.8506      0.03211
enh48329     1   32810700   32811700      1       1  150064        2.932     0.001684
enh48370     1   33280000   33281000      2       1  150064        1.684      0.04609
enh48377     1   33337900   33338900      2       1  150064        1.997     0.022915
enh48386     1   33411800   33412800      1       1  150064       2.3553     0.009253
enh48402     1   33502600   33503600      2       1  150064       1.8687     0.030829
enh48412     1   33593600   33594600      1       1  150064       2.1316      0.01652
enh48417     1   33618500   33619500      2       1  150064       1.9122     0.027923
enh48427     1   33728100   33729100      2       1  150064       1.9608     0.024953
enh48431     1   33737100   33738100      2       1  150064       1.6836     0.046128
enh48432     1   33751900   33752900      5       3  150064       1.7586     0.039324
enh48433     1   33758100   33759100      2       1  150064       1.7152     0.043157
enh48434     1   33761000   33762000      3       1  150064       1.8874     0.029554
enh48436     1   33766200   33767200      3       2  150064       2.3437    0.0095463
enh48443     1   33810600   33811600      1       1  150064       1.7861      0.03704
enh48486     1   35317900   35318900      3       1  150064       2.3673    0.0089594
enh48488     1   35322900   35323900      4       2  150064        1.898     0.028849
enh48498     1   35675900   35676900      3       1  150064       3.5077   0.00022599
enh48522     1   36102100   36103100      2       1  150064       3.6011   0.00015847
enh48526     1   36181800   36182800      1       1  150064       3.4063    0.0003292
enh48530     1   36275800   36276800      1       1  150064       1.7772      0.03777
enh48531     1   36313400   36314400      3       2  150064       3.8886   5.0412e-05
enh48532     1   36316500   36317500      4       2  150064        3.494    0.0002379
enh48536     1   36391000   36392000      1       1  150064       4.1361    1.766e-05
enh48538     1   36398100   36399100      1       1  150064        3.492    0.0002397
enh48539     1   36553200   36554200      1       1  150064       3.1405    0.0008432
enh48540     1   36555600   36556600      3       2  150064        3.192   0.00070642
enh48542     1   36565200   36566200      6       2  150064       2.5158     0.005938
enh48543     1   36581100   36582100      3       1  150064       2.1813     0.014579
enh48544     1   36584500   36585500      2       1  150064       1.8279     0.033785
enh48545     1   36588700   36589700      2       1  150064       3.7128   0.00010249
enh48546     1   36600800   36601800      1       1  150064       4.0568    2.488e-05
enh48548     1   36607500   36608500      2       1  150064       3.3975   0.00034006
enh48549     1   36613000   36614000      3       1  150064       3.8801   5.2202e-05
enh48553     1   36631700   36632700      2       1  150064       3.9408   4.0604e-05
enh48554     1   36633600   36634600      2       1  150064       3.8296   6.4181e-05
enh48555     1   36634900   36635900      2       1  150064       3.7511   8.8027e-05
enh48557     1   36637500   36638500      1       1  150064       4.5633    2.518e-06
enh48559     1   36642300   36643300      4       1  150064       2.8124    0.0024588
enh48561     1   36647500   36648500      2       1  150064       2.1637     0.015244
enh48562     1   36652900   36653900      3       1  150064       2.6234    0.0043531
enh48616     1   37169200   37170200      1       1  150064        2.832     0.002313
enh48646     1   38271800   38272800      4       2  150064       2.3417     0.009599
enh48647     1   38275700   38276700      2       1  150064       2.7272    0.0031936
enh48648     1   38278800   38279800      1       1  150064       3.2541    0.0005687
enh48653     1   38322600   38323600      1       1  150064       3.1702    0.0007616
enh48654     1   38323500   38324500      1       1  150064       3.1702    0.0007616
enh48656     1   38379900   38380900      3       2  150064       1.7997     0.035953
enh48659     1   38395600   38396600      3       1  150064       2.8765    0.0020106
enh48703     1   39468500   39469500      1       1  150064       2.3639     0.009042
enh48706     1   39541900   39542900      2       1  150064       2.9168    0.0017683
enh48711     1   39574900   39575900      2       1  150064       1.7871     0.036959
enh48714     1   39582000   39583000      3       1  150064       2.0265     0.021356
enh48736     1   39636600   39637600      3       1  150064       1.7642     0.038851
enh48737     1   39637300   39638300      1       1  150064       1.7855      0.03709
enh48741     1   39644700   39645700      1       1  150064       1.8615      0.03134
enh48742     1   39648900   39649900      2       1  150064       1.8156     0.034712
enh48744     1   39651100   39652100      2       1  150064       2.1225     0.016899
enh48751     1   39668700   39669700      2       1  150064       1.7404     0.040897
enh48757     1   39696600   39697600      1       1  150064       1.7105      0.04359
enh48788     1   39863700   39864700      2       1  150064       1.6897     0.045544
enh48804     1   39974600   39975600      4       2  150064       2.3427    0.0095713
enh48829     1   40358300   40359300      1       1  150064       1.8066      0.03541
enh48865     1   40842400   40843400      4       2  150064       2.3464    0.0094777
enh48868     1   40848100   40849100      2       1  150064       1.7513     0.039945
enh48880     1   40997900   40998900      2       1  150064       1.9879     0.023409
enh48888     1   41164400   41165400      2       1  150064       2.6446    0.0040899
enh48889     1   41169000   41170000      7       3  150064       1.8022     0.035758
enh48892     1   41178900   41179900      3       2  150064       2.5635    0.0051813
enh48894     1   41183000   41184000      2       1  150064       2.8867    0.0019466
enh48898     1   41188300   41189300      3       2  150064       2.6826    0.0036529
enh48904     1   41205200   41206200      5       3  150064       3.2739   0.00053034
enh48907     1   41220100   41221100      3       1  150064        2.345    0.0095134
enh48913     1   41239000   41240000      4       2  150064       1.6712     0.047345
enh48915     1   41254000   41255000      1       1  150064       2.5153     0.005946
enh48919     1   41271100   41272100      7       2  150064       2.3025     0.010654
enh48937     1   41433100   41434100      8       3  150064       2.6821    0.0036576
enh48938     1   41448300   41449300      1       1  150064       1.7839      0.03722
enh48939     1   41468700   41469700      5       2  150064        2.221     0.013176
enh48940     1   41480100   41481100      3       1  150064       1.7402      0.04091
enh48944     1   41574700   41575700      3       2  150064       2.5747     0.005017
enh48964     1   41845000   41846000      4       2  150064       4.2818   9.2696e-06
enh48965     1   41853000   41854000      2       1  150064       1.9565     0.025206
enh48970     1   41892500   41893500      8       3  150064       2.1631     0.015268
enh48978     1   41960600   41961600      4       2  150064       3.2234    0.0006334
enh49095     1   43415100   43416100      7       2  150064       1.9365     0.026402
enh49097     1   43420600   43421600      3       1  150064         2.19     0.014263
enh49099     1   43427100   43428100      5       2  150064       2.6018    0.0046374
enh49116     1   43703700   43704700      1       1  150064       2.0292      0.02122
enh49117     1   43739700   43740700      4       2  150064       1.8094     0.035197
enh49122     1   43769200   43770200      2       1  150064       2.6374    0.0041776
enh49127     1   43810600   43811600      1       1  150064       3.4765     0.000254
enh49129     1   43815600   43816600      1       1  150064       3.5706    0.0001781
enh49130     1   43825400   43826400      3       2  150064       3.7678   8.2356e-05
enh49131     1   43831000   43832000      2       1  150064       1.9653     0.024692
enh49135     1   43856500   43857500      3       1  150064       3.6146   0.00015038
enh49137     1   43901600   43902600      1       1  150064       3.6156    0.0001498
enh49138     1   43910000   43911000      1       1  150064       3.7605     8.48e-05
enh49140     1   43917600   43918600      3       2  150064        3.853   5.8332e-05
enh49141     1   43920500   43921500      4       2  150064       4.1611   1.5834e-05
enh49142     1   43938200   43939200      1       1  150064       3.0047     0.001329
enh49145     1   44000400   44001400      2       1  150064       2.0396     0.020696
enh49146     1   44006000   44007000      1       1  150064       2.9099     0.001808
enh49147     1   44011400   44012400      1       1  150064       1.6572      0.04874
enh49149     1   44019000   44020000      1       1  150064       2.3878     0.008474
enh49150     1   44022400   44023400      1       1  150064       2.9139     0.001785
enh49155     1   44038200   44039200      2       1  150064       2.3046     0.010596
enh49156     1   44042800   44043800      4       2  150064       3.9293   4.2603e-05
enh49157     1   44047600   44048600      5       2  150064       2.8226    0.0023819
enh49158     1   44052800   44053800      2       1  150064       1.9358     0.026443
enh49159     1   44114300   44115300      5       2  150064       4.0012   3.1507e-05
enh49160     1   44153700   44154700      1       1  150064       3.5304    0.0002075
enh49164     1   44177400   44178400      1       1  150064       3.1581     0.000794
enh49165     1   44182000   44183000      2       1  150064       3.3199   0.00045018
enh49166     1   44185500   44186500      3       2  150064       4.6482    1.674e-06
enh49167     1   44195400   44196400      2       1  150064       2.5985    0.0046822
enh49168     1   44197500   44198500      1       1  150064       4.5098    3.245e-06
enh49169     1   44228600   44229600      1       1  150064       3.2448    0.0005877
enh49172     1   44241700   44242700      2       1  150064       2.4065    0.0080536
enh49173     1   44248700   44249700      3       2  150064       4.2994   8.5643e-06
enh49174     1   44252000   44253000      3       2  150064       1.9596     0.025019
enh49178     1   44289800   44290800      2       1  150064       2.3578     0.009191
enh49179     1   44301500   44302500      2       1  150064         2.25     0.012225
enh49180     1   44318900   44319900      3       1  150064       3.9946   3.2404e-05
enh49183     1   44327500   44328500      2       1  150064        2.298     0.010782
enh49187     1   44345400   44346400      1       1  150064       3.8293    6.425e-05
enh49189     1   44378100   44379100      3       2  150064       2.5971    0.0047002
enh49190     1   44400400   44401400      4       2  150064       2.6634    0.0038677
enh49193     1   44414500   44415500      3       2  150064       3.0918   0.00099461
enh49194     1   44416800   44417800      1       1  150064       3.1562    0.0007992
enh49198     1   44439000   44440000      2       1  150064       1.9816     0.023762
enh49199     1   44442800   44443800      5       2  150064       2.5588    0.0052521
enh49200     1   44446300   44447300      4       2  150064       1.9799      0.02386
enh49201     1   44456000   44457000      1       1  150064       2.0898      0.01832
enh49214     1   44555000   44556000      5       2  150064       1.7225     0.042493
enh49215     1   44677600   44678600      1       1  150064       2.7892     0.002642
enh49218     1   44704700   44705700      2       1  150064       2.6077    0.0045579
enh49223     1   44747500   44748500      2       1  150064       2.7045      0.00342
enh49267     1   45291800   45292800      2       1  150064        1.881     0.029989
enh49270     1   45304900   45305900      3       2  150064       1.7558     0.039565
enh49370     1   46713900   46714900      2       1  150064       1.7757      0.03789
enh49373     1   46765000   46766000      1       1  150064       2.5042     0.006137
enh49389     1   47041000   47042000      1       1  150064       1.7918      0.03658
enh49424     1   47640500   47641500      4       2  150064       1.8457     0.032464
enh49443     1   48223600   48224600      2       1  150064       1.8118     0.035009
enh49450     1   48274400   48275400      4       2  150064        2.135     0.016379
enh49454     1   48292600   48293600      2       1  150064       2.4042    0.0081033
enh49457     1   48303700   48304700      2       1  150064       1.7708     0.038297
enh49461     1   48347300   48348300      2       1  150064       1.9375      0.02634
enh49463     1   48399700   48400700      5       2  150064       1.7379     0.041113
enh49490     1   49076400   49077400      4       2  150064        1.823     0.034149
enh49506     1   51130900   51131900      2       1  150064       1.9661     0.024642
enh49513     1   51438700   51439700      2       1  150064       2.0692     0.019266
enh49514     1   51439800   51440800      2       1  150064       1.9673     0.024574
enh49517     1   51633700   51634700      5       3  150064       1.9961     0.022962
enh49652     1   53641900   53642900      5       3  150064        2.858    0.0021316
enh49654     1   53660600   53661600      3       2  150064       3.1648   0.00077584
enh49655     1   53664100   53665100      1       1  150064       2.8243     0.002369
enh49656     1   53684400   53685400      1       1  150064       2.2179      0.01328
enh49658     1   53702100   53703100      4       2  150064       2.5829    0.0048987
enh49683     1   54422500   54423500      3       1  150064       1.7584     0.039338
enh49684     1   54447100   54448100      3       1  150064       2.3027     0.010649
enh49698     1   54685100   54686100      4       2  150064       2.3985    0.0082308
enh49700     1   54694700   54695700      2       1  150064       2.0398     0.020687
enh49732     1   54803900   54804900      2       1  150064       1.7415     0.040798
enh49735     1   54821200   54822200      3       1  150064       1.8066     0.035413
enh49741     1   54841100   54842100      3       1  150064       1.8758     0.030339
enh49742     1   54844100   54845100      4       1  150064       1.9154     0.027723
enh49743     1   54846000   54847000      4       1  150064        2.067     0.019368
enh49744     1   54849800   54850800      2       1  150064       1.8796     0.030079
enh49786     1   55322900   55323900      3       2  150064       1.7845     0.037169
enh49831     1   56001800   56002800      6       3  150064       1.9712     0.024351
enh49832     1   56005600   56006600      2       1  150064       2.3569    0.0092137
enh49834     1   56046300   56047300      5       2  150064       2.4073    0.0080365
enh49836     1   56055200   56056200      4       2  150064       1.7337     0.041487
enh49841     1   56160800   56161800      9       2  150064       2.0841     0.018574
enh49843     1   56184300   56185300      2       1  150064       1.7767      0.03781
enh49885     1   56902600   56903600      6       2  150064       2.4365    0.0074143
enh50008     1   59617300   59618300      1       1  150064       1.7215      0.04258
enh50009     1   59622000   59623000      8       1  150064       1.6942     0.045117
enh50010     1   59645200   59646200      4       2  150064       2.6023    0.0046299
enh50056     1   60090400   60091400      2       1  150064       1.7342     0.041438
enh50072     1   60217700   60218700      3       2  150064       2.3558    0.0092408
enh50074     1   60224100   60225100      2       1  150064       2.2913     0.010974
enh50084     1   61087100   61088100      4       2  150064       3.3739    0.0003706
enh50086     1   61228400   61229400      3       1  150064       2.8008    0.0025488
enh50091     1   61377200   61378200      5       3  150064       1.8739     0.030474
enh50093     1   61401900   61402900      2       1  150064       1.7825     0.037332
enh50098     1   61449300   61450300      2       1  150064        1.737     0.041192
enh50099     1   61455200   61456200      2       1  150064       1.8711     0.030669
enh50144     1   61680100   61681100      5       2  150064       2.0223     0.021572
enh50149     1   61696000   61697000      3       1  150064       1.8764     0.030301
enh50150     1   61698400   61699400      5       1  150064       1.6569     0.048774
enh50151     1   61703900   61704900      5       3  150064       1.6634     0.048112
enh50175     1   61809400   61810400      1       1  150064       2.4528     0.007087
enh50179     1   61858400   61859400      8       3  150064       2.1305     0.016564
enh50181     1   61869500   61870500      1       1  150064       2.1912      0.01422
enh50215     1   62850100   62851100      1       1  150064       2.0361      0.02087
enh50244     1   64106000   64107000      3       2  150064       1.7723     0.038176
enh50281     1   64342100   64343100      2       1  150064       1.6885     0.045658
enh50303     1   64504300   64505300      1       1  150064       2.6022     0.004631
enh50325     1   64947700   64948700      1       1  150064       1.7013      0.04444
enh50330     1   64973900   64974900      5       3  150064       1.9194     0.027469
enh50358     1   65340600   65341600      4       2  150064       1.7017     0.044402
enh50362     1   65360200   65361200      3       1  150064       1.8943     0.029093
enh50364     1   65376600   65377600      3       1  150064       2.6756    0.0037299
enh50365     1   65379400   65380400      3       2  150064       2.9212    0.0017436
enh50366     1   65382200   65383200      5       2  150064       2.8138    0.0024477
enh50368     1   65388400   65389400      4       2  150064       2.0678     0.019328
enh50369     1   65391100   65392100      1       1  150064       2.8801     0.001988
enh50370     1   65393400   65394400      1       1  150064       2.9146     0.001781
enh50372     1   65398100   65399100      3       1  150064       2.3488    0.0094178
enh50373     1   65400200   65401200      3       2  150064       3.3548   0.00039706
enh50375     1   65404400   65405400      2       1  150064       1.8888     0.029458
enh50376     1   65405400   65406400      3       2  150064        3.289   0.00050272
enh50379     1   65412600   65413600      2       1  150064       2.8544    0.0021562
enh50381     1   65416500   65417500      1       1  150064       3.1234    0.0008938
enh50382     1   65421500   65422500      2       1  150064       2.4354    0.0074375
enh50383     1   65427400   65428400      4       1  150064        2.863    0.0020985
enh50384     1   65430000   65431000      3       2  150064       1.7017      0.04441
enh50391     1   65513900   65514900      3       2  150064       2.0127     0.022073
enh50392     1   65520900   65521900      5       2  150064       1.9944     0.023054
enh50393     1   65527000   65528000      1       1  150064         2.06       0.0197
enh50394     1   65530200   65531200      1       1  150064       1.8622      0.03129
enh50396     1   65579700   65580700      3       1  150064        2.237     0.012642
enh50397     1   65606700   65607700      4       2  150064       1.8617     0.031322
enh50398     1   65615800   65616800      1       1  150064       2.0298      0.02119
enh50404     1   65639900   65640900      5       1  150064       1.8082     0.035289
enh50405     1   65641600   65642600      3       2  150064       2.0039     0.022542
enh50406     1   65649000   65650000      1       1  150064       2.2461      0.01235
enh50419     1   66153100   66154100      4       2  150064       2.8438    0.0022287
enh50421     1   66277700   66278700      1       1  150064       1.6821      0.04627
enh50422     1   66444900   66445900      2       1  150064       2.2897     0.011019
enh50434     1   66730200   66731200      4       2  150064        2.127     0.016712
enh50435     1   66731700   66732700      3       1  150064       2.5618    0.0052059
enh50436     1   66732900   66733900      1       1  150064       2.4753     0.006656
enh50437     1   66735700   66736700      6       3  150064       2.7852     0.002675
enh50438     1   66737700   66738700      3       1  150064       2.1288     0.016634
enh50443     1   66766000   66767000      7       2  150064        2.249     0.012256
enh50444     1   66767000   66768000      3       1  150064        2.034     0.020978
enh50498     1   67858900   67859900      2       1  150064       2.2355     0.012693
enh50507     1   68001700   68002700      4       2  150064        1.869      0.03081
enh50508     1   68002900   68003900      2       1  150064       2.2326     0.012789
enh50518     1   68078300   68079300      2       1  150064       1.6808     0.046401
enh50519     1   68084200   68085200      3       2  150064       2.2176     0.013291
enh50530     1   68174800   68175800      2       1  150064       1.8513     0.032063
enh50534     1   68183300   68184300      2       1  150064        1.779     0.037617
enh50546     1   68219600   68220600      3       2  150064       1.8037     0.035642
enh50547     1   68221200   68222200      1       1  150064       2.4668     0.006817
enh50557     1   68257700   68258700      4       2  150064       3.7431   9.0892e-05
enh50558     1   68259800   68260800      3       2  150064       3.1779   0.00074181
enh50559     1   68268100   68269100      7       3  150064        2.067     0.019366
enh50560     1   68269400   68270400      2       1  150064       2.3567      0.00922
enh50561     1   68280700   68281700      3       2  150064       3.1099   0.00093561
enh50562     1   68282700   68283700      5       3  150064       3.6275   0.00014308
enh50563     1   68284500   68285500      1       1  150064       1.8032      0.03568
enh50564     1   68285800   68286800      2       1  150064       1.9004     0.028691
enh50566     1   68290500   68291500      4       1  150064       1.8298     0.033637
enh50567     1   68295700   68296700      4       2  150064       3.5136     0.000221
enh50568     1   68299700   68300700      3       1  150064        3.328   0.00043741
enh50569     1   68301000   68302000      4       2  150064       3.3024   0.00047924
enh50570     1   68304500   68305500      4       1  150064       3.6725    0.0001201
enh50571     1   68315900   68316900      5       2  150064       2.6032    0.0046185
enh50574     1   68411600   68412600      2       1  150064       2.2079     0.013626
enh50582     1   68607100   68608100      2       1  150064       2.2727     0.011521
enh50651     1   71414100   71415100      3       2  150064       2.4537    0.0070691
enh50661     1   72123100   72124100      2       1  150064       4.2704   9.7565e-06
enh50671     1   73242600   73243600      3       1  150064       2.9826    0.0014292
enh50672     1   74058800   74059800      3       1  150064       2.6569    0.0039432
enh50675     1   74891500   74892500      3       2  150064       1.6947     0.045069
enh50685     1   76193100   76194100      5       3  150064       1.6523     0.049241
enh50703     1   76976800   76977800      2       1  150064       2.1659     0.015161
enh50733     1   78352300   78353300      4       2  150064       1.6534     0.049125
enh50734     1   78357700   78358700      2       1  150064       1.7078      0.04384
enh50742     1   78446400   78447400      2       1  150064        2.026     0.021384
enh50744     1   78474200   78475200      3       2  150064       2.0605     0.019677
enh50750     1   78510400   78511400      2       1  150064       1.6581      0.04865
enh50757     1   78561200   78562200      2       1  150064       1.7587     0.039313
enh50768     1   79114500   79115500      1       1  150064       2.3844     0.008554
enh50784     1   82136000   82137000      3       2  150064       2.0532     0.020027
enh50785     1   82146500   82147500      4       2  150064       1.8182     0.034516
enh50818     1   84157700   84158700      3       2  150064       2.2405     0.012529
enh50823     1   84267800   84268800      3       2  150064       3.6801   0.00011655
enh50824     1   84280900   84281900      3       1  150064       2.2669     0.011699
enh50832     1   84541800   84542800      1       1  150064       1.8123      0.03497
enh50848     1   84966600   84967600      3       2  150064       2.3468    0.0094689
enh50868     1   85218700   85219700      4       1  150064        1.818     0.034532
enh50878     1   85528000   85529000      3       2  150064       2.2418     0.012488
enh50889     1   85694700   85695700      2       1  150064       1.6524     0.049226
enh50903     1   85779600   85780600      2       1  150064        2.087     0.018442
enh50908     1   85828600   85829600      3       2  150064       2.5175    0.0059091
enh50910     1   85845600   85846600      5       2  150064       2.0904     0.018293
enh50911     1   85850900   85851900      2       1  150064       1.7483     0.040207
enh50915     1   85872800   85873800      2       1  150064       1.7445     0.040535
enh50916     1   85892800   85893800      2       1  150064       2.0435     0.020503
enh50918     1   85906000   85907000      3       1  150064       1.7187     0.042831
enh50920     1   85919000   85920000      2       1  150064       1.8111     0.035059
enh50921     1   85924700   85925700      5       2  150064       1.8171     0.034598
enh50923     1   85928800   85929800      3       1  150064          1.9     0.028717
enh50952     1   86533900   86534900      1       1  150064       1.8447      0.03254
enh51007     1   87929400   87930400      4       2  150064       2.0591     0.019742
enh51013     1   88054000   88055000      2       1  150064        1.924     0.027177
enh51019     1   88148800   88149800      3       2  150064       2.5086      0.00606
enh51044     1   88964700   88965700      3       1  150064       1.6646     0.047999
enh51082     1   89823600   89824600      4       2  150064       1.7728     0.038134
enh51106     1   90157900   90158900      2       1  150064       1.6794     0.046541
enh51107     1   90185000   90186000      1       1  150064       1.6991      0.04465
enh51111     1   90204700   90205700      1       1  150064       1.7364      0.04125
enh51116     1   90277800   90278800      1       1  150064       1.9384      0.02629
enh51117     1   90285200   90286200      1       1  150064       1.8208      0.03432
enh51122     1   90307600   90308600      3       2  150064       2.4101    0.0079752
enh51126     1   90342800   90343800      2       1  150064       1.8484     0.032275
enh51142     1   91389200   91390200      3       1  150064       2.3581    0.0091846
enh51143     1   91390200   91391200      1       1  150064       2.5134     0.005979
enh51144     1   91434400   91435400      1       1  150064       1.9934      0.02311
enh51145     1   91440000   91441000      1       1  150064       2.1706      0.01498
enh51148     1   91481400   91482400      2       1  150064       1.7401      0.04092
enh51149     1   91483200   91484200      1       1  150064       2.3451      0.00951
enh51151     1   91488100   91489100      3       1  150064       2.4412    0.0073191
enh51152     1   91502000   91503000      1       1  150064       2.0965      0.01802
enh51202     1   92231800   92232800      1       1  150064       1.8221      0.03422
enh51205     1   92241700   92242700      8       2  150064       2.4261    0.0076302
enh51206     1   92244500   92245500      4       1  150064       2.2105     0.013536
enh51207     1   92248100   92249100      6       1  150064       2.1202     0.016993
enh51208     1   92254800   92255800      3       2  150064       2.6423    0.0041168
enh51247     1   92765400   92766400      3       2  150064        2.932    0.0016841
enh51260     1   93399600   93400600      3       1  150064       2.5166    0.0059253
enh51261     1   93405000   93406000      1       1  150064       1.7733      0.03809
enh51264     1   93416300   93417300      2       1  150064        1.846     0.032449
enh51267     1   93438000   93439000      1       1  150064       1.6825      0.04624
enh51409     1   95329300   95330300      4       2  150064       1.9191     0.027487
enh51413     1   95364400   95365400      2       1  150064        2.368    0.0089425
enh51424     1   95423600   95424600      5       2  150064       2.2973     0.010801
enh51431     1   95454900   95455900      1       1  150064       1.9067      0.02828
enh51432     1   95459400   95460400      1       1  150064       1.9374      0.02635
enh51437     1   95505600   95506600      5       2  150064       1.9867     0.023477
enh51438     1   95507600   95508600      2       1  150064       1.8758     0.030341
enh51440     1   95552500   95553500      3       2  150064       2.3225     0.010102
enh51441     1   95581600   95582600      4       2  150064       4.1881   1.4067e-05
enh51445     1   95644600   95645600      2       1  150064       1.7002     0.044545
enh51447     1   95663000   95664000      1       1  150064       2.2038      0.01377
enh51448     1   95692500   95693500      3       2  150064       1.7099     0.043638
enh51455     1   96700200   96701200      4       2  150064       2.9413    0.0016344
enh51456     1   96881600   96882600      3       2  150064       2.7545    0.0029395
enh51458     1   96947100   96948100      2       1  150064       3.0922   0.00099343
enh51460     1   96952700   96953700      2       1  150064       2.3162     0.010272
enh51467     1   97063600   97064600      1       1  150064       2.7308     0.003159
enh51469     1   97186000   97187000      2       1  150064       1.7221     0.042524
enh51470     1   97189300   97190300      3       1  150064       3.8876   5.0622e-05
enh51472     1   97196000   97197000      4       2  150064        3.075    0.0010527
enh51473     1   97206600   97207600      2       1  150064       2.4725    0.0067082
enh51475     1   97212200   97213200      2       1  150064       1.8213      0.03428
enh51476     1   97213200   97214200      2       1  150064       2.1013     0.017805
enh51487     1   97658200   97659200      1       1  150064       3.7842    7.709e-05
enh51488     1   97669700   97670700      4       2  150064       3.4601   0.00027003
enh51489     1   97711200   97712200      2       1  150064       2.1219     0.016922
enh51490     1   97717000   97718000      6       2  150064       2.3111     0.010415
enh51491     1   97720000   97721000      4       1  150064        2.901      0.00186
enh51492     1   97769400   97770400      2       1  150064       2.1095     0.017449
enh51493     1   97799800   97800800      2       1  150064        3.376    0.0003677
enh51498     1   98369000   98370000      2       1  150064       5.3934   3.4576e-08
enh51499     1   98383500   98384500      2       1  150064        1.972     0.024303
enh51500     1   98408800   98409800      3       2  150064        5.561   1.3409e-08
enh51504     1   99139400   99140400      6       2  150064       2.3395    0.0096559
enh51517     1  100147000  100148000      3       2  150064       1.9573     0.025156
enh51568     1  101331400  101332400      2       1  150064       3.2501   0.00057676
enh51569     1  101357400  101358400      2       1  150064       2.4532    0.0070792
enh51597     1  108282000  108283000      6       3  150064       2.4282    0.0075872
enh51601     1  108508200  108509200      5       3  150064       2.2686     0.011647
enh51606     1  108660500  108661500      6       3  150064       1.9794     0.023886
enh51607     1  108733000  108734000      2       1  150064       2.9407    0.0016371
enh51608     1  108740300  108741300      7       3  150064       2.7227    0.0032374
enh51610     1  109045400  109046400      3       2  150064        2.192      0.01419
enh51705     1  110049200  110050200      2       1  150064       1.7739     0.038036
enh51711     1  110082000  110083000      3       1  150064       2.3695    0.0089072
enh51712     1  110088500  110089500      3       2  150064       1.7333     0.041525
enh51727     1  110178500  110179500      3       2  150064       1.7713     0.038254
enh51728     1  110182500  110183500      1       1  150064       1.8088      0.03524
enh51730     1  110186200  110187200      2       1  150064       2.0658     0.019423
enh51732     1  110199500  110200500      4       2  150064        1.982     0.023742
enh51760     1  110438500  110439500      6       2  150064       1.8306     0.033578
enh51774     1  110530400  110531400      1       1  150064       2.2206      0.01319
enh51778     1  110545800  110546800      1       1  150064        1.927      0.02699
enh51783     1  110576000  110577000      1       1  150064       2.1318      0.01651
enh51787     1  110599100  110600100      1       1  150064       2.2328      0.01278
enh51790     1  110745400  110746400      3       1  150064       1.7137      0.04329
enh51796     1  110851800  110852800      2       1  150064       2.2333     0.012764
enh51798     1  110855100  110856100      5       2  150064       2.4154     0.007859
enh51801     1  110892800  110893800      2       1  150064       2.1775     0.014723
enh51803     1  110925800  110926800      4       2  150064         2.06     0.019699
enh51809     1  111008900  111009900      5       3  150064       2.0327      0.02104
enh51831     1  111994000  111995000      3       2  150064       1.8109      0.03508
enh51850     1  112134200  112135200      3       2  150064       2.8477     0.002202
enh51854     1  112146900  112147900      2       1  150064       2.0817     0.018686
enh51860     1  112171600  112172600      2       1  150064       1.9574     0.025151
enh51861     1  112173900  112174900      7       4  150064       2.2059     0.013695
enh51866     1  112181900  112182900      3       2  150064       1.9338     0.026571
enh51874     1  112202800  112203800      5       3  150064        2.294     0.010897
enh51879     1  112212000  112213000      3       2  150064       1.8705     0.030704
enh51894     1  112399300  112400300      1       1  150064        2.006      0.02243
enh51897     1  112446500  112447500      1       1  150064       2.0661      0.01941
enh51898     1  112462900  112463900      4       1  150064       2.3463    0.0094814
enh51899     1  112466800  112467800      4       2  150064       1.8144     0.034805
enh51901     1  112490700  112491700      5       2  150064       1.6947     0.045069
enh51902     1  112494400  112495400      1       1  150064       2.2682      0.01166
enh51903     1  112498600  112499600      1       1  150064       2.0179       0.0218
enh51913     1  112572300  112573300      4       2  150064       3.0367     0.001196
enh51928     1  112935700  112936700      1       1  150064       1.9351      0.02649
enh51929     1  112940200  112941200      3       1  150064        2.336    0.0097448
enh51930     1  112973000  112974000      4       1  150064       2.3276    0.0099664
enh51931     1  112980900  112981900      4       2  150064       2.4279    0.0075923
enh51933     1  112987200  112988200      4       1  150064       2.2709     0.011576
enh51935     1  113007300  113008300      1       1  150064       2.0222      0.02158
enh51939     1  113086800  113087800      1       1  150064       3.1847    0.0007246
enh51940     1  113159600  113160600      4       2  150064       3.9287   4.2698e-05
enh51945     1  113179200  113180200      1       1  150064       3.2955    0.0004912
enh51947     1  113215900  113216900      2       1  150064       3.0364    0.0011973
enh51948     1  113218700  113219700      2       1  150064       2.7755    0.0027562
enh51949     1  113230500  113231500      3       2  150064       3.3679   0.00037869
enh51950     1  113240800  113241800      2       1  150064       3.6358   0.00013855
enh51951     1  113244300  113245300      2       1  150064       2.6048    0.0045965
enh51952     1  113245800  113246800      4       2  150064       2.5308    0.0056894
enh51980     1  113682800  113683800      1       1  150064       1.6575      0.04871
enh51981     1  113683600  113684600      1       1  150064       1.6575      0.04871
enh52031     1  114853100  114854100      2       1  150064       2.0404     0.020656
enh52038     1  115047300  115048300      4       2  150064       2.1532      0.01565
enh52039     1  115050400  115051400      2       1  150064       2.0404     0.020655
enh52045     1  115257500  115258500      2       1  150064       1.7788     0.037633
enh52047     1  115285800  115286800      2       1  150064       2.3134      0.01035
enh52048     1  115294700  115295700      2       1  150064       2.6518    0.0040031
enh52055     1  115604800  115605800      2       1  150064       2.1718     0.014936
enh52056     1  115607100  115608100      4       2  150064       2.8084    0.0024896
enh52057     1  115614000  115615000      6       1  150064       1.7651     0.038777
enh52062     1  115642400  115643400      6       2  150064       3.8735   5.3648e-05
enh52064     1  115655300  115656300      7       4  150064       3.7919   7.4742e-05
enh52065     1  115677200  115678200      2       1  150064        3.698   0.00010867
enh52068     1  115699400  115700400      2       1  150064       2.8264    0.0023534
enh52072     1  115732800  115733800      5       2  150064       2.1064     0.017586
enh52074     1  115762200  115763200      6       3  150064       2.7503    0.0029766
enh52075     1  115794300  115795300      1       1  150064        2.512     0.006003
enh52076     1  115803800  115804800      2       1  150064       1.8629     0.031241
enh52080     1  115857200  115858200      6       3  150064       2.9975     0.001361
enh52081     1  115868800  115869800      5       2  150064       2.9758    0.0014612
enh52083     1  115883200  115884200      4       2  150064       1.9647     0.024726
enh52084     1  115907200  115908200      3       1  150064       2.2515     0.012176
enh52091     1  116186000  116187000      1       1  150064       2.1895      0.01428
enh52092     1  116189000  116190000      2       1  150064       1.9397     0.026207
enh52151     1  117189300  117190300      1       1  150064       1.7897      0.03675
enh52163     1  117305600  117306600      3       2  150064       2.1517     0.015709
enh52164     1  117367800  117368800      3       1  150064       3.6779   0.00011757
enh52182     1  117514500  117515500      3       2  150064       1.9822     0.023729
enh52203     1  118083300  118084300      5       2  150064       1.9427     0.026028
enh52214     1  118188600  118189600      3       1  150064       1.9446     0.025913
enh52403     1  145436000  145437000      1       1  150064       1.7244      0.04232
enh52431     1  145588000  145589000      3       1  150064       1.9471     0.025762
enh52433     1  145609100  145610100      1       1  150064       1.8132       0.0349
enh52434     1  145630200  145631200      2       1  150064       1.6689      0.04757
enh52442     1  146638600  146639600      3       1  150064       2.0981     0.017948
enh52443     1  146640700  146641700      3       1  150064       1.9528     0.025425
enh52444     1  146645400  146646400      6       2  150064       2.0747     0.019009
enh52445     1  146697400  146698400      6       3  150064       2.6682    0.0038132
enh52448     1  146718800  146719800      5       3  150064       1.7537     0.039744
enh52452     1  146966700  146967700      2       1  150064       2.1904     0.014247
enh52455     1  146976700  146977700      3       2  150064       2.4113    0.0079485
enh52476     1  147232000  147233000      4       2  150064       2.0952     0.018077
enh52477     1  147234000  147235000      4       2  150064       1.9883     0.023387
enh52492     1  149819800  149820800      1       1  150064       2.4705     0.006747
enh52496     1  149887400  149888400      1       1  150064       1.7468      0.04034
enh52497     1  149897100  149898100      3       1  150064       1.6494     0.049531
enh52503     1  149949500  149950500      1       1  150064       2.8656     0.002081
enh52510     1  149974100  149975100      2       1  150064       2.1726     0.014904
enh52513     1  149984400  149985400      3       1  150064       1.7135     0.043312
enh52514     1  149992900  149993900      1       1  150064       2.0556      0.01991
enh52515     1  150022200  150023200      2       1  150064       4.4828   3.6842e-06
enh52516     1  150025600  150026600      4       1  150064       5.1551   1.2672e-07
enh52518     1  150037200  150038200      1       1  150064       5.5334     1.57e-08
enh52521     1  150065300  150066300      1       1  150064       5.5309    1.593e-08
enh52524     1  150113400  150114400      1       1  150064       5.9242    1.569e-09
enh52526     1  150118900  150119900      3       1  150064       5.2081   9.5414e-08
enh52527     1  150119600  150120600      1       1  150064       5.9312    1.504e-09
enh52528     1  150128300  150129300      1       1  150064       5.6098    1.013e-08
enh52529     1  150130100  150131100      2       1  150064       4.4857   3.6337e-06
enh52530     1  150136800  150137800      2       1  150064         4.73   1.1226e-06
enh52532     1  150158400  150159400      3       2  150064       4.7642   9.4794e-07
enh52533     1  150159300  150160300      1       1  150064       5.4736    2.205e-08
enh52534     1  150209000  150210000      2       1  150064       1.9992     0.022793
enh52537     1  150234200  150235200      2       1  150064       1.7168     0.043009
enh52539     1  150241800  150242800      3       1  150064       4.9797   3.1842e-07
enh52541     1  150245800  150246800      1       1  150064        5.069        2e-07
enh52543     1  150256600  150257600      1       1  150064       4.9984    2.891e-07
enh52545     1  150266800  150267800      1       1  150064       1.7334      0.04151
enh52546     1  150274400  150275400      3       1  150064       4.5185   3.1136e-06
enh52547     1  150294800  150295800      5       2  150064       5.3544   4.2929e-08
enh52548     1  150339400  150340400      3       2  150064       4.0739   2.3115e-05
enh52551     1  150347400  150348400      2       1  150064       1.8599      0.03145
enh52552     1  150356000  150357000      2       1  150064       3.9827   3.4068e-05
enh52553     1  150359400  150360400      2       1  150064       4.2877   9.0281e-06
enh52554     1  150378600  150379600      7       2  150064       2.9725     0.001477
enh52555     1  150382100  150383100      2       1  150064       3.9829   3.4041e-05
enh52557     1  150436600  150437600      3       2  150064       4.9256   4.2054e-07
enh52559     1  150447000  150448000      4       2  150064       2.1174     0.017113
enh52560     1  150449400  150450400      5       2  150064       2.8322    0.0023113
enh52561     1  150479800  150480800      5       2  150064       1.8588      0.03153
enh52562     1  150481400  150482400      5       3  150064       4.8443   6.3533e-07
enh52563     1  150486600  150487600      1       1  150064       5.0598    2.098e-07
enh52564     1  150489200  150490200      2       1  150064       4.4767   3.7907e-06
enh52570     1  150525700  150526700      1       1  150064       2.5871      0.00484
enh52574     1  150546100  150547100      5       2  150064       1.6844     0.046052
enh52579     1  150587200  150588200      3       2  150064       2.6146    0.0044666
enh52598     1  150974200  150975200      3       2  150064       4.4942   3.4915e-06
enh52610     1  151035000  151036000      2       1  150064       1.8598     0.031455
enh52611     1  151041600  151042600      3       2  150064       3.2928   0.00049598
enh52612     1  151044200  151045200      5       3  150064       2.7302    0.0031644
enh52614     1  151104600  151105600      1       1  150064       2.1775      0.01472
enh52615     1  151106600  151107600      3       1  150064       2.3086     0.010482
enh52616     1  151107000  151108000      3       2  150064       3.6827   0.00011538
enh52617     1  151115700  151116700      6       3  150064       3.2784   0.00052193
enh52619     1  151128300  151129300      1       1  150064       2.5476     0.005424
enh52623     1  151142600  151143600      3       2  150064       2.8424    0.0022388
enh52634     1  151228000  151229000      2       1  150064       3.4523   0.00027791
enh52646     1  151373300  151374300      1       1  150064       3.3175    0.0004542
enh52649     1  151416900  151417900      2       1  150064        2.118     0.017088
enh52651     1  151426900  151427900      1       1  150064       3.3109     0.000465
enh52652     1  151428600  151429600      3       1  150064       2.7731    0.0027763
enh52696     1  151877200  151878200      2       1  150064       1.8136     0.034868
enh52716     1  152157500  152158500      3       2  150064       2.0305     0.021151
enh52717     1  152414200  152415200      7       1  150064       2.1212     0.016951
enh52735     1  153498200  153499200      1       1  150064       2.0546      0.01996
enh52753     1  153601800  153602800      4       2  150064       1.7766     0.037814
enh52764     1  153670300  153671300      1       1  150064       2.0054      0.02246
enh52765     1  153702400  153703400      2       1  150064       1.9206     0.027394
enh52774     1  153760900  153761900      2       1  150064       2.4043     0.008102
enh52776     1  153769300  153770300      2       1  150064       3.2724   0.00053311
enh52777     1  153776600  153777600      2       1  150064       3.5068   0.00022676
enh52778     1  153838500  153839500      1       1  150064       2.2649      0.01176
enh52779     1  153852700  153853700      2       1  150064       3.3154   0.00045762
enh52782     1  153890000  153891000      2       1  150064       2.0632     0.019546
enh52784     1  153901300  153902300      2       1  150064       1.8265      0.03389
enh52786     1  153919300  153920300      2       1  150064       2.1054     0.017629
enh52787     1  153927100  153928100      1       1  150064       2.1749      0.01482
enh52791     1  153936800  153937800      2       1  150064       2.0757     0.018962
enh52792     1  153938300  153939300      3       2  150064       2.5737    0.0050309
enh52793     1  153941100  153942100      2       1  150064       2.3994    0.0082099
enh52794     1  153947900  153948900      2       1  150064       2.2278     0.012946
enh52800     1  153965700  153966700      5       3  150064       3.1034   0.00095657
enh52805     1  154152700  154153700      1       1  150064       2.3617     0.009096
enh52809     1  154195700  154196700      1       1  150064       1.9978      0.02287
enh52816     1  154323800  154324800      2       1  150064         1.93     0.026801
enh52828     1  154395400  154396400      4       2  150064       2.1786      0.01468
enh52831     1  154398800  154399800      1       1  150064       1.8516      0.03204
enh52832     1  154404600  154405600      3       2  150064       1.8075     0.035343
enh52833     1  154408800  154409800      5       2  150064       2.3332     0.009818
enh52835     1  154414600  154415600      2       1  150064       2.9237    0.0017297
enh52836     1  154417100  154418100      3       2  150064       2.3498    0.0093908
enh52837     1  154418300  154419300      3       1  150064       2.5301     0.005701
enh52838     1  154420400  154421400      2       1  150064        2.419    0.0077814
enh52843     1  154452100  154453100      1       1  150064        1.801      0.03585
enh52844     1  154457400  154458400      1       1  150064       1.6633      0.04813
enh52846     1  154467600  154468600      2       1  150064       2.0616     0.019625
enh52851     1  154525000  154526000      1       1  150064       2.0325      0.02105
enh52852     1  154526200  154527200      1       1  150064       1.8707      0.03069
enh52853     1  154527900  154528900      2       1  150064       2.1382     0.016251
enh52857     1  154571700  154572700      3       2  150064       1.7237     0.042382
enh52859     1  154581600  154582600      2       1  150064       1.6851      0.04598
enh52860     1  154595300  154596300      3       2  150064       1.7237      0.04238
enh52880     1  154780600  154781600      2       1  150064       1.6878     0.045724
enh52882     1  154788600  154789600      1       1  150064       4.2946    8.751e-06
enh52883     1  154792700  154793700      4       2  150064       4.2661   9.9458e-06
enh52884     1  154794900  154795900      7       3  150064       3.4024     0.000334
enh52889     1  154832700  154833700      2       1  150064       2.5961     0.004714
enh52891     1  154842800  154843800      1       1  150064       3.8504    5.896e-05
enh52892     1  154850200  154851200      2       1  150064       3.2677   0.00054205
enh52893     1  154868200  154869200      1       1  150064       2.1765      0.01476
enh52894     1  154884100  154885100      1       1  150064       3.9787    3.464e-05
enh52897     1  154914300  154915300      2       1  150064       3.8289   6.4357e-05
enh52898     1  154923900  154924900      1       1  150064       2.0133      0.02204
enh52909     1  154985200  154986200      1       1  150064       2.0143      0.02199
enh52910     1  154988400  154989400      2       1  150064       2.7861    0.0026675
enh52911     1  154991000  154992000      1       1  150064       2.3559      0.00924
enh52916     1  155033400  155034400      2       1  150064       2.2043     0.013751
enh52918     1  155042200  155043200      1       1  150064       1.8595      0.03148
enh52919     1  155043800  155044800      2       1  150064       2.7308    0.0031594
enh52929     1  155111200  155112200      2       1  150064       1.7452     0.040475
enh52934     1  155157300  155158300      4       2  150064       1.6924     0.045283
enh52937     1  155175700  155176700      1       1  150064       1.7265      0.04213
enh52939     1  155181000  155182000      3       2  150064       2.0116     0.022132
enh52942     1  155194800  155195800      2       1  150064       1.9981     0.022851
enh52947     1  155214900  155215900      1       1  150064       2.2046      0.01374
enh52948     1  155219600  155220600      2       1  150064       2.0696     0.019246
enh52951     1  155229900  155230900      2       1  150064       2.0295     0.021205
enh52954     1  155241200  155242200      2       1  150064       2.0835     0.018604
enh52956     1  155248000  155249000      2       1  150064       2.2396     0.012558
enh52957     1  155277200  155278200      2       1  150064       2.5297     0.005708
enh52958     1  155280000  155281000      1       1  150064       2.7019     0.003447
enh52959     1  155289400  155290400      2       1  150064       1.8741      0.03046
enh52968     1  155477500  155478500      1       1  150064       2.3163      0.01027
enh52973     1  155505800  155506800      1       1  150064        2.431     0.007528
enh52981     1  155606000  155607000      2       1  150064       2.5547    0.0053137
enh52983     1  155617900  155618900      2       1  150064       2.5713    0.0050652
enh52995     1  155827500  155828500      1       1  150064       2.1047      0.01766
enh52998     1  155843400  155844400      2       1  150064       1.9611     0.024934
enh52999     1  155862800  155863800      1       1  150064       3.1041    0.0009543
enh53000     1  155879000  155880000      1       1  150064       1.9714      0.02434
enh53002     1  155899700  155900700      2       1  150064       1.7528     0.039814
enh53006     1  155914400  155915400      2       1  150064        1.843     0.032664
enh53008     1  155929600  155930600      3       1  150064       2.5164    0.0059282
enh53009     1  155930700  155931700      2       1  150064       2.8968    0.0018848
enh53015     1  155959200  155960200      2       1  150064       2.2439     0.012418
enh53022     1  156039500  156040500      1       1  150064       2.1843      0.01447
enh53026     1  156049300  156050300      2       1  150064       2.7774      0.00274
enh53029     1  156060100  156061100      2       1  150064       1.8362     0.033167
enh53030     1  156065200  156066200      1       1  150064       1.7529      0.03981
enh53033     1  156070100  156071100      1       1  150064       1.9914      0.02322
enh53034     1  156071200  156072200      2       1  150064       1.6755     0.046921
enh53041     1  156117000  156118000      1       1  150064       2.4498     0.007147
enh53043     1  156131700  156132700      2       1  150064       2.9325     0.001681
enh53083     1  156586200  156587200      1       1  150064       1.7177      0.04293
enh53092     1  156709300  156710300      3       2  150064        1.714     0.043261
enh53093     1  156711500  156712500      4       2  150064       2.4346    0.0074544
enh53097     1  156724800  156725800      4       2  150064       1.8307     0.033574
enh53103     1  156770900  156771900      2       1  150064       1.7927     0.036514
enh53136     1  157961500  157962500      3       1  150064       1.7069     0.043921
enh53175     1  159083700  159084700      2       1  150064       2.6704    0.0037886
enh53199     1  159949300  159950300      3       1  150064       1.7543     0.039689
enh53200     1  159993600  159994600      3       1  150064       2.0628     0.019566
enh53216     1  160162000  160163000      4       2  150064       1.6516     0.049309
enh53217     1  160163700  160164700      1       1  150064       2.5651     0.005158
enh53219     1  160173700  160174700      1       1  150064       3.0586     0.001112
enh53222     1  160180600  160181600      2       1  150064       2.1281     0.016663
enh53224     1  160189500  160190500      2       1  150064       2.8634    0.0020956
enh53225     1  160215900  160216900      4       1  150064       2.5834    0.0048914
enh53226     1  160219400  160220400      2       1  150064       2.6088    0.0045425
enh53228     1  160226600  160227600      2       1  150064       2.4212    0.0077354
enh53229     1  160229300  160230300      3       2  150064       2.3705    0.0088829
enh53231     1  160255200  160256200      2       1  150064       2.1817     0.014567
enh53234     1  160310200  160311200      1       1  150064       2.7614     0.002878
enh53235     1  160314100  160315100      1       1  150064       2.4281     0.007589
enh53236     1  160321000  160322000      5       2  150064       2.9672    0.0015027
enh53237     1  160344900  160345900      2       1  150064       1.9713     0.024342
enh53241     1  160398600  160399600      3       2  150064       2.2241     0.013071
enh53290     1  161179200  161180200      1       1  150064       2.1338      0.01643
enh53302     1  161352100  161353100      4       2  150064       1.6675     0.047707
enh53346     1  162169800  162170800      4       2  150064       1.9767     0.024038
enh53347     1  162177400  162178400      3       1  150064       2.1001     0.017861
enh53348     1  162183500  162184500      4       2  150064       1.6755     0.046919
enh53360     1  162529700  162530700      2       1  150064       1.9254      0.02709
enh53387     1  162652000  162653000      1       1  150064       1.7122      0.04343
enh53393     1  162663600  162664600      4       2  150064       1.7701     0.038353
enh53427     1  163132800  163133800      4       2  150064       2.0927     0.018188
enh53436     1  163201000  163202000      5       2  150064       1.7656     0.038734
enh53437     1  163292300  163293300      4       2  150064       2.6841    0.0036363
enh53449     1  163643200  163644200      1       1  150064        2.801     0.002547
enh53450     1  163811300  163812300      1       1  150064       2.5331     0.005653
enh53483     1  164598000  164599000      1       1  150064       2.1757      0.01479
enh53521     1  164770200  164771200      2       1  150064       1.9828     0.023694
enh53523     1  164774500  164775500      3       1  150064       2.1139     0.017262
enh53564     1  165570600  165571600      8       4  150064       1.9019     0.028591
enh53565     1  165598800  165599800      8       2  150064       1.7086     0.043758
enh53568     1  165611000  165612000      4       1  150064        2.027     0.021334
enh53570     1  165616200  165617200      3       1  150064       1.8563     0.031705
enh53575     1  165724400  165725400      2       1  150064       2.1669      0.01512
enh53577     1  165739000  165740000      2       1  150064       2.3176     0.010235
enh53580     1  165810900  165811900      4       2  150064       2.0894     0.018337
enh53581     1  165811800  165812800      4       2  150064       1.9413      0.02611
enh53582     1  165818200  165819200      1       1  150064       2.3829     0.008588
enh53583     1  165823000  165824000      1       1  150064       2.4075     0.008032
enh53584     1  165824400  165825400      2       1  150064       1.9485     0.025678
enh53585     1  165826700  165827700      2       1  150064       2.5516    0.0053621
enh53595     1  166033000  166034000      3       2  150064       2.2004     0.013891
enh53601     1  166813500  166814500      2       1  150064       2.0991     0.017905
enh53602     1  166827800  166828800      2       1  150064       2.4094     0.007989
enh53605     1  166843600  166844600      2       1  150064       3.4847   0.00024635
enh53620     1  167188000  167189000      1       1  150064       2.7692      0.00281
enh53685     1  168053300  168054300      1       1  150064       2.2271      0.01297
enh53702     1  168288600  168289600      2       1  150064       1.6562     0.048841
enh53708     1  168356400  168357400      3       2  150064       2.2226     0.013122
enh53713     1  168408800  168409800      2       1  150064       2.0125     0.022083
enh53742     1  168703500  168704500      1       1  150064       1.8928      0.02919
enh53757     1  168941800  168942800      5       2  150064       1.8202     0.034366
enh53772     1  169087100  169088100      5       2  150064       1.8013     0.035827
enh53773     1  169088500  169089500      2       1  150064       2.0685     0.019296
enh53774     1  169091800  169092800      3       1  150064       2.1157     0.017186
enh53790     1  169847800  169848800      4       2  150064       1.8119     0.035003
enh53792     1  169860200  169861200      4       2  150064       1.8634     0.031205
enh53795     1  170042000  170043000      3       1  150064       2.0649     0.019466
enh53816     1  170667800  170668800      1       1  150064       1.9528      0.02542
enh53860     1  171767800  171768800      4       2  150064       2.2178     0.013284
enh53861     1  171770200  171771200      2       1  150064       1.7477     0.040261
enh53873     1  172208700  172209700      1       1  150064       1.9001      0.02871
enh53879     1  172292200  172293200      3       1  150064       2.1488     0.015825
enh53881     1  172312500  172313500      2       1  150064       1.8722     0.030589
enh53883     1  172324600  172325600      4       1  150064       1.6781     0.046661
enh53884     1  172326300  172327300      2       1  150064       1.8137     0.034864
enh53885     1  172329000  172330000      1       1  150064       1.8053      0.03551
enh53886     1  172352000  172353000      1       1  150064       2.5269     0.005753
enh53887     1  172359800  172360800      5       2  150064       2.0803     0.018749
enh53888     1  172362600  172363600      4       2  150064       1.7388     0.041037
enh53889     1  172367700  172368700      1       1  150064       2.4781     0.006604
enh53897     1  172500100  172501100      3       2  150064       1.6888     0.045631
enh53909     1  172910200  172911200      3       1  150064       1.9855     0.023546
enh53910     1  172929300  172930300      1       1  150064       2.6738      0.00375
enh53922     1  173388800  173389800      5       2  150064       2.6576    0.0039345
enh53923     1  173397700  173398700      4       2  150064       2.3375    0.0097071
enh53926     1  173442800  173443800      4       2  150064       1.7748     0.037967
enh53927     1  173448500  173449500      2       1  150064       2.3992    0.0082164
enh53933     1  173683000  173684000      1       1  150064       3.4023    0.0003341
enh53934     1  173685600  173686600      1       1  150064       3.4989    0.0002336
enh53936     1  173821900  173822900      1       1  150064        3.358    0.0003926
enh53938     1  173838200  173839200      1       1  150064       1.8369      0.03311
enh53941     1  173967300  173968300      3       1  150064       3.5217   0.00021441
enh53942     1  173969900  173970900      2       1  150064       3.2422   0.00059298
enh53943     1  173974100  173975100      2       1  150064       2.9816    0.0014339
enh53944     1  173987300  173988300      4       2  150064       3.5258    0.0002111
enh53946     1  174041500  174042500      1       1  150064       3.5292    0.0002084
enh53948     1  174129600  174130600      2       1  150064       3.0947   0.00098495
enh53949     1  174134800  174135800      2       1  150064       2.7675    0.0028248
enh53958     1  174945400  174946400      1       1  150064       2.8844     0.001961
enh53963     1  174998400  174999400      2       1  150064       1.9851     0.023567
enh53969     1  175119300  175120300      2       1  150064       2.9425    0.0016277
enh53971     1  175151500  175152500      4       2  150064       3.7674   8.2469e-05
enh53973     1  175153200  175154200      3       1  150064        3.839   6.1762e-05
enh53974     1  175155700  175156700      5       2  150064       3.5617   0.00018423
enh53975     1  175158200  175159200      1       1  150064       3.5013    0.0002315
enh53976     1  175162500  175163500      4       1  150064       3.3679   0.00037868
enh53981     1  175218400  175219400      4       2  150064       1.8896     0.029407
enh53985     1  175256600  175257600      1       1  150064        1.899      0.02878
enh53987     1  175287300  175288300      1       1  150064       2.0206      0.02166
enh53999     1  175854200  175855200      3       2  150064       2.9905    0.0013926
enh54006     1  176662300  176663300      2       1  150064       1.9979     0.022863
enh54011     1  176789200  176790200      6       2  150064       2.1243     0.016823
enh54012     1  176811900  176812900      5       2  150064       2.5443    0.0054743
enh54014     1  176815400  176816400      4       2  150064       2.6922    0.0035491
enh54019     1  177243800  177244800      1       1  150064       1.7228      0.04246
enh54020     1  177271200  177272200      4       2  150064       4.9563    3.592e-07
enh54021     1  177320400  177321400      4       2  150064       2.4858    0.0064638
enh54033     1  178025700  178026700      2       1  150064       2.0695     0.019247
enh54050     1  178357500  178358500      1       1  150064       1.8337      0.03335
enh54051     1  178455500  178456500      2       1  150064       2.0794     0.018792
enh54062     1  178620300  178621300      2       1  150064       1.7408     0.040858
enh54077     1  178942200  178943200      1       1  150064       2.9835     0.001425
enh54100     1  179095100  179096100      1       1  150064       1.6771      0.04676
enh54101     1  179100000  179101000      4       1  150064       1.6542     0.049045
enh54105     1  179122100  179123100      4       2  150064       2.2291     0.012904
enh54107     1  179138600  179139600      3       2  150064       1.8469     0.032378
enh54110     1  179174200  179175200      2       1  150064       1.7559     0.039553
enh54115     1  179199300  179200300      1       1  150064       1.8435      0.03263
enh54122     1  179783000  179784000      2       1  150064       1.8026     0.035728
enh54126     1  179844500  179845500      1       1  150064       1.9217      0.02732
enh54128     1  179854400  179855400      2       1  150064       2.0451     0.020422
enh54132     1  179938400  179939400      3       1  150064       1.7133     0.043328
enh54160     1  180578600  180579600      2       1  150064       3.0831    0.0010242
enh54164     1  180602900  180603900      3       2  150064       2.4954    0.0062902
enh54165     1  180612500  180613500      3       2  150064       3.8602   5.6639e-05
enh54229     1  182118200  182119200      2       1  150064       2.1035     0.017711
enh54238     1  182247300  182248300      2       1  150064       1.8012     0.035832
enh54246     1  182306900  182307900      1       1  150064       2.1135      0.01728
enh54248     1  182318100  182319100      3       2  150064       2.3673    0.0089584
enh54253     1  182346200  182347200      1       1  150064       2.2574      0.01199
enh54269     1  182643800  182644800      5       2  150064       3.0523    0.0011355
enh54270     1  182668400  182669400      5       3  150064       2.8256    0.0023594
enh54273     1  182745700  182746700      4       2  150064       3.4512   0.00027904
enh54274     1  182751000  182752000      1       1  150064       3.4569    0.0002732
enh54281     1  182997400  182998400      5       2  150064        1.822     0.034231
enh54287     1  183017400  183018400      3       2  150064       1.7534     0.039763
enh54333     1  183271900  183272900      2       1  150064       2.0999      0.01787
enh54336     1  183285000  183286000      1       1  150064       2.3343     0.009789
enh54342     1  183443400  183444400      2       1  150064       3.0031    0.0013362
enh54415     1  184120300  184121300      1       1  150064       2.2839      0.01119
enh54421     1  184191500  184192500      5       2  150064       2.3228     0.010096
enh54444     1  184429800  184430800      1       1  150064       1.8826      0.02988
enh54445     1  184431000  184432000      2       1  150064       1.9928     0.023142
enh54447     1  184452900  184453900      5       2  150064       2.3151     0.010303
enh54448     1  184460200  184461200      4       1  150064       2.6313    0.0042524
enh54449     1  184463000  184464000      2       1  150064        1.661     0.048356
enh54453     1  184476600  184477600      1       1  150064       2.4618     0.006913
enh54456     1  184503500  184504500      5       3  150064       2.6296    0.0042748
enh54457     1  184510400  184511400      6       2  150064       1.8182     0.034519
enh54459     1  184524400  184525400      2       1  150064       2.2623     0.011838
enh54461     1  184543500  184544500      5       2  150064       2.3178      0.01023
enh54474     1  184633500  184634500      3       2  150064       2.1721     0.014923
enh54476     1  184714800  184715800      4       2  150064       2.0694     0.019256
enh54479     1  184724800  184725800      3       1  150064       2.1648       0.0152
enh54495     1  184864000  184865000      3       2  150064       2.6854    0.0036221
enh54503     1  184908400  184909400      1       1  150064        2.336     0.009745
enh54507     1  184924800  184925800      1       1  150064       2.1114      0.01737
enh54508     1  184925900  184926900      4       2  150064       2.3966    0.0082742
enh54510     1  184937900  184938900      4       1  150064       2.5454    0.0054571
enh54512     1  184950900  184951900      3       1  150064       2.4002    0.0081938
enh54515     1  185037200  185038200      1       1  150064        1.771      0.03828
enh54517     1  185127500  185128500      1       1  150064       1.9047      0.02841
enh54535     1  186176900  186177900      1       1  150064        1.951      0.02553
enh54536     1  186342200  186343200      1       1  150064        1.751      0.03997
enh54537     1  186345800  186346800      1       1  150064       1.7256      0.04221
enh54563     1  190918800  190919800      4       2  150064       3.1921    0.0007061
enh54564     1  191103700  191104700      3       1  150064       1.6616       0.0483
enh54578     1  192503300  192504300      4       2  150064       1.8617     0.031323
enh54586     1  192669700  192670700      1       1  150064       2.0749        0.019
enh54592     1  192781300  192782300      1       1  150064       2.3532     0.009307
enh54596     1  192841500  192842500      2       1  150064       2.8487    0.0021948
enh54598     1  192859200  192860200      2       1  150064       2.4719      0.00672
enh54599     1  192871900  192872900      2       1  150064       2.3399    0.0096454
enh54600     1  192873000  192874000      3       1  150064       2.7826    0.0026963
enh54601     1  192873800  192874800      4       2  150064       2.2182     0.013272
enh54602     1  192876800  192877800      1       1  150064       2.9385     0.001649
enh54611     1  193071800  193072800      2       1  150064       3.3456   0.00041054
enh54614     1  193089800  193090800      2       1  150064       3.0646    0.0010898
enh54615     1  193093100  193094100      3       1  150064       3.1849   0.00072396
enh54616     1  193094000  193095000      1       1  150064       3.2099     0.000664
enh54619     1  193157800  193158800      4       2  150064       2.9851    0.0014173
enh54624     1  193558400  193559400      4       1  150064       1.7019     0.044389
enh54628     1  196369800  196370800      1       1  150064       2.2115       0.0135
enh54637     1  197165800  197166800      2       1  150064       3.1732   0.00075396
enh54642     1  197741400  197742400      1       1  150064       2.5419     0.005513
enh54666     1  198651100  198652100      2       1  150064       2.0182     0.021784
enh54678     1  200270300  200271300      3       2  150064       2.2916     0.010963
enh54682     1  200321400  200322400      2       1  150064       2.7883     0.002649
enh54684     1  200348100  200349100      1       1  150064       2.9142     0.001783
enh54685     1  200349400  200350400      3       1  150064       2.6705    0.0037874
enh54686     1  200374600  200375600      1       1  150064       2.4823     0.006527
enh54690     1  200406200  200407200      1       1  150064       3.4739    0.0002565
enh54691     1  200442800  200443800      2       1  150064       2.6782    0.0037013
enh54692     1  200493800  200494800      4       2  150064       1.9864     0.023494
enh54710     1  200865600  200866600      4       2  150064        2.182     0.014555
enh54713     1  200989500  200990500      3       2  150064       3.3452   0.00041107
enh54714     1  200995500  200996500      1       1  150064       2.3237      0.01007
enh54715     1  201011500  201012500      6       3  150064       2.6968    0.0035006
enh54716     1  201019200  201020200      2       1  150064        2.734    0.0031283
enh54717     1  201022900  201023900      4       1  150064       2.8093    0.0024826
enh54723     1  201073500  201074500      5       3  150064        1.876      0.03033
enh54729     1  201106300  201107300      2       1  150064       1.6794     0.046539
enh54737     1  201278000  201279000      2       1  150064       1.7746     0.037982
enh54740     1  201353200  201354200      6       3  150064       2.9962     0.001367
enh54808     1  201690600  201691600      3       1  150064       2.0628     0.019566
enh54820     1  201729800  201730800      3       2  150064       2.9432    0.0016242
enh54829     1  201797000  201798000      3       2  150064       2.6745    0.0037417
enh54836     1  201868000  201869000      2       1  150064       2.0084     0.022303
enh54838     1  201871400  201872400      3       1  150064       2.6491    0.0040355
enh54839     1  201873200  201874200      2       1  150064        1.955     0.025293
enh54840     1  201879600  201880600      4       2  150064        2.644    0.0040968
enh54841     1  201881200  201882200      2       1  150064       2.1605     0.015365
enh54849     1  201898000  201899000      6       3  150064       1.6681      0.04765
enh54869     1  202054400  202055400      1       1  150064       1.9841      0.02362
enh54875     1  202103600  202104600      1       1  150064       2.7921     0.002618
enh54877     1  202111000  202112000      6       2  150064       2.0488     0.020239
enh54942     1  203015900  203016900      2       1  150064       1.9891     0.023343
enh54946     1  203051400  203052400      2       1  150064       1.7998     0.035948
enh54948     1  203098500  203099500      2       1  150064       2.3209     0.010145
enh54950     1  203109500  203110500      4       2  150064       1.6788     0.046592
enh54977     1  203318400  203319400      1       1  150064       1.8129      0.03492
enh54979     1  203323300  203324300      2       1  150064        1.962     0.024882
enh54980     1  203327900  203328900      3       1  150064       1.8572     0.031639
enh55019     1  203593400  203594400      3       1  150064       1.6829     0.046193
enh55041     1  203650700  203651700      6       1  150064       1.7457     0.040435
enh55043     1  203655900  203656900      5       1  150064       1.6697     0.047487
enh55044     1  203658100  203659100      6       2  150064       1.6754     0.046931
enh55046     1  203664600  203665600      2       1  150064       2.0097      0.02223
enh55067     1  204010300  204011300      3       2  150064       2.0032     0.022576
enh55068     1  204013000  204014000      3       2  150064       1.7729     0.038125
enh55072     1  204052400  204053400      4       2  150064        2.647      0.00406
enh55078     1  204069300  204070300      5       2  150064       3.2139    0.0006548
enh55092     1  204222800  204223800      1       1  150064       2.5598     0.005237
enh55094     1  204233800  204234800      1       1  150064       1.6502      0.04945
enh55096     1  204249300  204250300      5       3  150064       2.3009     0.010697
enh55127     1  204414800  204415800      1       1  150064       1.9797      0.02387
enh55128     1  204416100  204417100      3       1  150064       1.7372     0.041173
enh55129     1  204419100  204420100      3       1  150064       1.7121     0.043436
enh55130     1  204421700  204422700      6       2  150064       2.1015     0.017797
enh55131     1  204424200  204425200      3       1  150064       2.0695     0.019251
enh55132     1  204425800  204426800      4       2  150064       2.7256    0.0032094
enh55136     1  204460400  204461400      1       1  150064       3.1976     0.000693
enh55137     1  204464300  204465300      3       2  150064       2.2606     0.011893
enh55140     1  204482100  204483100      2       1  150064       3.1888   0.00071438
enh55142     1  204490000  204491000      2       1  150064       2.1818     0.014561
enh55143     1  204543300  204544300      3       2  150064       3.2053   0.00067472
enh55145     1  204548400  204549400      5       2  150064        2.768    0.0028203
enh55148     1  204606800  204607800      7       3  150064       2.4211    0.0077358
enh55179     1  204966200  204967200      4       2  150064       1.8796     0.030078
enh55180     1  204972200  204973200      5       2  150064       3.3134   0.00046082
enh55181     1  204982600  204983600      5       2  150064       1.6684     0.047616
enh55182     1  205030500  205031500      4       2  150064       3.9784   3.4688e-05
enh55183     1  205037300  205038300      2       1  150064       4.8838   5.2032e-07
enh55184     1  205046200  205047200      1       1  150064       4.2927    8.824e-06
enh55186     1  205060300  205061300      1       1  150064       3.1723    0.0007562
enh55187     1  205088500  205089500      2       1  150064       2.0437     0.020491
enh55189     1  205110200  205111200      4       1  150064       3.5775   0.00017346
enh55190     1  205110800  205111800      5       2  150064       3.9274   4.2929e-05
enh55193     1  205144400  205145400      1       1  150064       4.3031    8.423e-06
enh55194     1  205152300  205153300      3       1  150064       4.1702   1.5218e-05
enh55195     1  205157000  205158000      4       2  150064       4.1821   1.4442e-05
enh55196     1  205159500  205160500      2       1  150064       3.2263   0.00062699
enh55198     1  205164400  205165400      5       2  150064       4.3654   6.3436e-06
enh55199     1  205173000  205174000      4       1  150064       4.1403    1.734e-05
enh55200     1  205178600  205179600      4       2  150064       4.4417   4.4622e-06
enh55201     1  205181000  205182000      2       1  150064       2.9775    0.0014529
enh55203     1  205199000  205200000      6       3  150064       2.5449    0.0054647
enh55205     1  205206000  205207000      5       2  150064       2.8765    0.0020109
enh55206     1  205209400  205210400      5       3  150064       2.9252     0.001721
enh55207     1  205212800  205213800      3       2  150064       2.6513    0.0040088
enh55208     1  205218200  205219200      4       2  150064       1.9749     0.024142
enh55209     1  205224900  205225900      4       2  150064        2.585    0.0048691
enh55213     1  205240300  205241300      2       1  150064       1.9732     0.024237
enh55216     1  205263200  205264200      2       1  150064        1.951     0.025529
enh55219     1  205285700  205286700      3       1  150064        1.854     0.031872
enh55223     1  205325900  205326900      1       1  150064       2.3607      0.00912
enh55233     1  205462200  205463200      3       1  150064       2.6357    0.0041984
enh55244     1  205551400  205552400      4       2  150064       1.6664     0.047813
enh55247     1  205562700  205563700      5       2  150064       1.7678     0.038543
enh55248     1  205567800  205568800      8       3  150064       2.3828    0.0085916
enh55259     1  205649600  205650600      2       1  150064       2.2197     0.013221
enh55273     1  205774900  205775900      2       1  150064       2.0576     0.019814
enh55291     1  206588900  206589900      2       1  150064       1.6656     0.047892
enh55300     1  206645600  206646600      5       2  150064       1.6572     0.048743
enh55347     1  207038200  207039200      2       1  150064       2.5308    0.0056901
enh55360     1  207220500  207221500      3       2  150064       2.2692     0.011629
enh55362     1  207224900  207225900      3       1  150064       3.1904    0.0007105
enh55365     1  207250200  207251200      4       1  150064        2.906    0.0018305
enh55379     1  207922200  207923200      3       2  150064        3.773   8.0646e-05
enh55380     1  207923300  207924300      2       1  150064       3.7753   7.9905e-05
enh55381     1  207928100  207929100      1       1  150064       3.3754    0.0003685
enh55382     1  207971200  207972200      3       2  150064       3.8717   5.4031e-05
enh55386     1  207991200  207992200      2       1  150064       3.2939   0.00049399
enh55389     1  208007000  208008000      3       2  150064       3.8044   7.1075e-05
enh55390     1  208010400  208011400      4       2  150064       2.7929    0.0026119
enh55391     1  208012200  208013200      2       1  150064       2.2082     0.013616
enh55392     1  208013200  208014200      2       1  150064       3.8955   4.8994e-05
enh55394     1  208017600  208018600      7       3  150064       4.6778   1.4502e-06
enh55395     1  208024000  208025000      3       2  150064       3.5796   0.00017208
enh55396     1  208029800  208030800      3       1  150064       3.5388   0.00020095
enh55397     1  208032000  208033000      9       4  150064       3.0265    0.0012372
enh55398     1  208033500  208034500      4       2  150064       3.5683   0.00017964
enh55399     1  208034800  208035800      6       2  150064       3.2288   0.00062155
enh55400     1  208036300  208037300      6       3  150064       3.2735   0.00053106
enh55401     1  208038600  208039600      5       3  150064       3.2667   0.00054402
enh55419     1  208217900  208218900      1       1  150064       1.6682      0.04764
enh55427     1  208263100  208264100      5       2  150064       2.8939    0.0019023
enh55428     1  208276200  208277200      1       1  150064       2.2931      0.01092
enh55430     1  208285300  208286300      4       1  150064       1.8382     0.033019
enh55431     1  208290200  208291200      2       1  150064       1.8702     0.030726
enh55432     1  208293300  208294300      5       2  150064       2.2735     0.011499
enh55433     1  208300800  208301800     10       2  150064       3.0871    0.0010106
enh55434     1  208305200  208306200      3       2  150064       2.9641    0.0015178
enh55436     1  208312800  208313800      2       1  150064       2.1119     0.017346
enh55447     1  208378600  208379600      2       1  150064       1.7391     0.041005
enh55449     1  208386300  208387300      2       1  150064       2.0546     0.019961
enh55488     1  209799100  209800100      4       2  150064       2.0305     0.021151
enh55543     1  211434600  211435600      6       3  150064       3.0256    0.0012408
enh55547     1  211510300  211511300      4       2  150064       1.8782     0.030179
enh55560     1  211715100  211716100      1       1  150064       1.8722      0.03059
enh55566     1  211780200  211781200      5       2  150064       2.1011     0.017817
enh55622     1  212428900  212429900      7       2  150064       2.3348    0.0097762
enh55627     1  212483400  212484400      1       1  150064       2.2238      0.01308
enh55631     1  212604800  212605800      6       3  150064       1.8601     0.031435
enh55651     1  212769300  212770300      6       4  150064       1.7786      0.03765
enh55653     1  212785800  212786800      3       2  150064       2.1066     0.017577
enh55700     1  214524400  214525400      6       2  150064        2.291     0.010982
enh55708     1  214591200  214592200      3       2  150064       1.6687     0.047589
enh55716     1  214633600  214634600      8       2  150064       1.7924     0.036531
enh55719     1  214639800  214640800      5       2  150064       1.6772     0.046753
enh55724     1  214671200  214672200      4       1  150064       1.8782     0.030174
enh55726     1  214678200  214679200      7       3  150064       2.4687    0.0067796
enh55728     1  214685000  214686000      4       2  150064       2.3348    0.0097768
enh55731     1  214693800  214694800      2       1  150064       1.9989     0.022807
enh55736     1  214714600  214715600      2       1  150064       1.9683     0.024519
enh55737     1  214715800  214716800      6       2  150064       2.0797     0.018778
enh55740     1  214777400  214778400      2       1  150064       1.6883     0.045676
enh55771     1  217580800  217581800      1       1  150064       1.8135      0.03488
enh55792     1  218620300  218621300      4       1  150064        1.672     0.047265
enh55793     1  218632400  218633400      2       1  150064       2.0383     0.020761
enh55794     1  218633600  218634600      1       1  150064       2.3116       0.0104
enh55796     1  218639700  218640700      1       1  150064       1.6974      0.04481
enh55834     1  219832500  219833500      1       1  150064       2.2344      0.01273
enh55840     1  220266300  220267300      2       1  150064        2.041     0.020624
enh55862     1  220905300  220906300      2       1  150064        1.773     0.038112
enh55863     1  220919900  220920900      6       3  150064       1.6938     0.045148
enh55950     1  222260500  222261500      3       1  150064       2.0372     0.020816
enh55961     1  222816200  222817200      1       1  150064       2.1669      0.01512
enh55962     1  222818300  222819300      1       1  150064       2.1321       0.0165
enh55967     1  222945500  222946500      3       1  150064       2.5563    0.0052903
enh56014     1  223837800  223838800      6       3  150064       2.0529     0.020039
enh56016     1  223888200  223889200      1       1  150064       1.9712      0.02435
enh56018     1  223898500  223899500      5       2  150064       3.4557   0.00027439
enh56019     1  223905200  223906200      5       3  150064       3.2641    0.0005491
enh56021     1  223913000  223914000      1       1  150064       2.8498     0.002187
enh56022     1  223915000  223916000      2       1  150064       2.8231    0.0023782
enh56023     1  223917900  223918900      2       1  150064       2.7587    0.0029013
enh56024     1  223920800  223921800      1       1  150064       2.7258     0.003207
enh56025     1  223923600  223924600      2       1  150064       3.3102   0.00046619
enh56029     1  223929200  223930200      2       1  150064       1.6798     0.046502
enh56030     1  223930500  223931500     11       2  150064       1.6803     0.046445
enh56032     1  223936800  223937800      3       1  150064       2.5361    0.0056044
enh56033     1  223952700  223953700      3       1  150064       2.5186    0.0058919
enh56034     1  223959100  223960100      4       2  150064       3.7196   9.9754e-05
enh56036     1  223963100  223964100      1       1  150064       3.5405    0.0001997
enh56039     1  224007800  224008800      1       1  150064        2.297      0.01081
enh56041     1  224014600  224015600      1       1  150064       3.5115    0.0002228
enh56042     1  224019700  224020700      2       1  150064       3.1528   0.00080858
enh56043     1  224021400  224022400      6       2  150064       2.6392    0.0041545
enh56044     1  224023200  224024200      2       1  150064        3.273     0.000532
enh56045     1  224025200  224026200      2       1  150064       2.0076     0.022345
enh56046     1  224028200  224029200      2       1  150064       1.8336     0.033354
enh56047     1  224028900  224029900      1       1  150064       3.7148    0.0001017
enh56066     1  224546500  224547500      2       1  150064       2.3981    0.0082411
enh56067     1  224564700  224565700      2       1  150064       2.4366    0.0074134
enh56068     1  224615000  224616000      1       1  150064       2.2869       0.0111
enh56069     1  224617500  224618500      2       1  150064       1.9301       0.0268
enh56071     1  224623400  224624400      2       1  150064       2.0591     0.019744
enh56074     1  224643800  224644800      5       2  150064        2.544    0.0054798
enh56075     1  224646100  224647100      1       1  150064       2.6379     0.004171
enh56077     1  224689300  224690300      3       2  150064       2.1965     0.014029
enh56080     1  224701000  224702000      2       1  150064       2.0267     0.021347
enh56084     1  224837800  224838800      3       1  150064       2.1216     0.016936
enh56086     1  224860500  224861500     10       1  150064       1.9478      0.02572
enh56157     1  225934000  225935000      3       2  150064       1.8934     0.029152
enh56166     1  226001300  226002300      1       1  150064       1.9914      0.02322
enh56167     1  226002600  226003600      2       1  150064       1.9121     0.027931
enh56170     1  226010700  226011700      1       1  150064       1.8031      0.03569
enh56173     1  226035100  226036100      2       1  150064       1.9978     0.022868
enh56176     1  226053500  226054500      2       1  150064         2.39    0.0084246
enh56179     1  226084200  226085200      2       1  150064       1.8774     0.030233
enh56187     1  226184100  226185100      2       1  150064        1.676     0.046864
enh56188     1  226187600  226188600      3       2  150064       1.8656     0.031051
enh56194     1  226253900  226254900      2       1  150064        2.767    0.0028287
enh56195     1  226269800  226270800      2       1  150064       2.3561    0.0092342
enh56202     1  226320200  226321200      5       3  150064       1.6661     0.047846
enh56203     1  226322400  226323400      1       1  150064       2.6331     0.004231
enh56212     1  226540700  226541700      1       1  150064        1.734      0.04146
enh56214     1  226551300  226552300      4       2  150064        1.888      0.02951
enh56216     1  226584700  226585700      3       1  150064       1.7595     0.039244
enh56227     1  226759900  226760900      5       2  150064       1.8194     0.034424
enh56228     1  226763500  226764500      4       2  150064       1.7624     0.039001
enh56229     1  226776200  226777200      1       1  150064       1.9868      0.02347
enh56239     1  226831900  226832900      4       2  150064       1.8042     0.035604
enh56244     1  226846600  226847600      1       1  150064       2.4782     0.006603
enh56257     1  226895100  226896100      2       1  150064       2.8475    0.0022033
enh56258     1  226899700  226900700      2       1  150064        2.564    0.0051738
enh56262     1  226915800  226916800      2       1  150064       1.8192     0.034437
enh56263     1  226917700  226918700      1       1  150064       2.6623     0.003881
enh56264     1  226919600  226920600      4       2  150064        2.983    0.0014273
enh56265     1  226928100  226929100      2       1  150064       2.1571     0.015498
enh56273     1  227014300  227015300      5       1  150064       2.1704     0.014988
enh56276     1  227059800  227060800      2       1  150064       2.0152     0.021944
enh56277     1  227061400  227062400      6       3  150064       1.9688     0.024489
enh56278     1  227070000  227071000      2       1  150064       2.4803    0.0065635
enh56280     1  227073700  227074700      4       2  150064       2.2087     0.013598
enh56282     1  227099800  227100800      1       1  150064        1.817      0.03461
enh56307     1  227507000  227508000      5       2  150064       1.8801     0.030047
enh56310     1  227544500  227545500      6       2  150064       2.4737    0.0066859
enh56355     1  228335900  228336900      1       1  150064       1.8319      0.03348
enh56372     1  228460600  228461600      3       2  150064       1.7658     0.038716
enh56376     1  228556700  228557700      2       1  150064        1.736     0.041282
enh56388     1  228869900  228870900      2       1  150064       1.8273     0.033824
enh56420     1  229163000  229164000      1       1  150064       1.8157      0.03471
enh56457     1  229412900  229413900      1       1  150064       1.6464      0.04984
enh56511     1  230222000  230223000      1       1  150064       2.1121      0.01734
enh56514     1  230230200  230231200      5       3  150064       2.0795     0.018784
enh56516     1  230236500  230237500      8       2  150064       3.6223   0.00014602
enh56517     1  230238300  230239300      5       2  150064       3.7274   9.6741e-05
enh56518     1  230243800  230244800      6       2  150064       4.0423   2.6468e-05
enh56519     1  230246500  230247500      6       2  150064        3.593   0.00016342
enh56520     1  230249900  230250900      3       1  150064       3.5765   0.00017411
enh56525     1  230264500  230265500      4       2  150064       2.0683     0.019307
enh56527     1  230271400  230272400      9       3  150064       1.8924     0.029217
enh56528     1  230273100  230274100      4       2  150064        3.001    0.0013455
enh56529     1  230275000  230276000      7       3  150064        3.821   6.6448e-05
enh56530     1  230276400  230277400      5       3  150064       2.5174    0.0059112
enh56537     1  230301000  230302000      5       2  150064       1.7598     0.039222
enh56541     1  230310000  230311000     10       3  150064       1.8514     0.032053
enh56542     1  230311200  230312200      4       2  150064       2.1764     0.014762
enh56544     1  230312900  230313900      3       1  150064       1.7817     0.037402
enh56547     1  230324400  230325400      3       1  150064        1.723     0.042444
enh56550     1  230328500  230329500      4       2  150064       1.6655     0.047909
enh56551     1  230330000  230331000      5       3  150064        1.655     0.048966
enh56567     1  230406200  230407200      2       1  150064       2.0144     0.021985
enh56569     1  230439100  230440100      3       2  150064       2.7725    0.0027811
enh56570     1  230443200  230444200      2       1  150064       2.2896     0.011023
enh56583     1  230843900  230844900      6       2  150064       1.9855     0.023544
enh56645     1  231558700  231559700      2       1  150064       2.0492     0.020222
enh56694     1  232564200  232565200      2       1  150064       2.5147    0.0059566
enh56697     1  232571400  232572400      6       4  150064       1.7061     0.043999
enh56698     1  232573600  232574600      3       1  150064       2.5378    0.0055771
enh56700     1  232608400  232609400      2       1  150064       1.9085     0.028161
enh56701     1  232613000  232614000      1       1  150064       1.8193      0.03443
enh56702     1  232621900  232622900      5       2  150064        2.703    0.0034361
enh56703     1  232634300  232635300      4       2  150064       3.1062   0.00094752
enh56733     1  232813600  232814600      2       1  150064       1.8877     0.029532
enh56766     1  234397800  234398800      2       1  150064        2.178     0.014702
enh56773     1  234622700  234623700      4       2  150064       1.7362     0.041268
enh56774     1  234630600  234631600      5       2  150064       1.9164     0.027658
enh56775     1  234633900  234634900      4       2  150064       2.8166    0.0024266
enh56777     1  234638900  234639900      1       1  150064       1.9488      0.02566
enh56778     1  234651000  234652000      2       1  150064       2.7282    0.0031841
enh56779     1  234653100  234654100     10       2  150064       2.7786    0.0027294
enh56785     1  234690400  234691400      7       3  150064       2.6505    0.0040189
enh56786     1  234696400  234697400      5       2  150064       2.0205     0.021663
enh56789     1  234707000  234708000      2       1  150064        3.019    0.0012679
enh56792     1  234722000  234723000      3       2  150064       2.0786     0.018826
enh56820     1  234895600  234896600      3       2  150064       1.7982     0.036074
enh56840     1  235014900  235015900      4       1  150064       2.5034    0.0061504
enh56848     1  235095100  235096100      6       2  150064        1.916     0.027685
enh56953     1  236445600  236446600      1       1  150064       2.1571       0.0155
enh56954     1  236665600  236666600      1       1  150064       1.7372      0.04118
enh56955     1  236683800  236684800      2       1  150064       1.9139     0.027819
enh56983     1  237259100  237260100      4       2  150064       2.1499     0.015782
enh57010     1  239689800  239690800      2       1  150064       2.5616    0.0052093
enh57023     1  240042400  240043400      3       2  150064       1.7754     0.037915
enh57028     1  240073400  240074400      2       1  150064       2.0108     0.022171
enh57032     1  240357300  240358300      3       2  150064       3.0896    0.0010023
enh57038     1  240567400  240568400      2       1  150064       1.7593     0.039262
enh57047     1  241790900  241791900      5       2  150064       2.6692    0.0038018
enh57048     1  241800700  241801700      9       4  150064       1.9708     0.024373
enh57055     1  243407400  243408400      1       1  150064       3.8631    5.598e-05
enh57056     1  243409800  243410800      1       1  150064       3.5241    0.0002125
enh57057     1  243411200  243412200      4       2  150064       3.7988   7.2691e-05
enh57058     1  243413900  243414900      4       2  150064       4.2609   1.0181e-05
enh57060     1  243420300  243421300      1       1  150064       4.8412    6.453e-07
enh57062     1  243427800  243428800      2       1  150064       3.9425   4.0322e-05
enh57063     1  243431400  243432400      1       1  150064       4.8918    4.997e-07
enh57064     1  243432500  243433500      1       1  150064       4.8999    4.794e-07
enh57066     1  243450400  243451400      1       1  150064       4.8728    5.502e-07
enh57070     1  243518000  243519000      2       1  150064       3.4178    0.0003157
enh57074     1  243644900  243645900      2       1  150064       4.1066   2.0075e-05
enh57075     1  243653000  243654000      1       1  150064        3.928    4.283e-05
enh57078     1  243659800  243660800      1       1  150064       2.4736     0.006688
enh57079     1  243664200  243665200      3       1  150064       4.8922   4.9864e-07
enh57081     1  243671200  243672200      3       1  150064       4.6735   1.4802e-06
enh57083     1  243722700  243723700      2       1  150064       4.2275   1.1816e-05
enh57086     1  243731500  243732500      3       1  150064       4.6278   1.8479e-06
enh57087     1  243875800  243876800      1       1  150064       4.9795    3.187e-07
enh57088     1  243877400  243878400      1       1  150064       2.1802      0.01462
enh57093     1  243894200  243895200      2       1  150064       3.8836   5.1468e-05
enh57095     1  243914600  243915600      2       1  150064        3.559   0.00018614
enh57098     1  243966700  243967700      2       1  150064       4.3381   7.1872e-06
enh57100     1  244011000  244012000      2       1  150064       3.4812   0.00024957
enh57101     1  244014600  244015600      1       1  150064       3.3251     0.000442
enh57102     1  244087500  244088500      1       1  150064       4.2458    1.089e-05
enh57118     1  244370400  244371400      1       1  150064       2.5433      0.00549
enh57119     1  244376400  244377400      6       3  150064       2.9532    0.0015725
enh57120     1  244393900  244394900      2       1  150064       2.1176     0.017106
enh57124     1  244486200  244487200      5       2  150064        2.393    0.0083554
enh57130     1  244602500  244603500      4       2  150064       2.1017     0.017792
enh57131     1  244607600  244608600      1       1  150064       2.2307      0.01285
enh57132     1  244608300  244609300      1       1  150064       2.1865      0.01439
enh57133     1  244609200  244610200      1       1  150064       1.6759      0.04688
enh57134     1  244612000  244613000      2       1  150064       2.3452    0.0095087
enh57138     1  244820400  244821400      3       2  150064       1.9286     0.026889
enh57140     1  244828500  244829500      6       2  150064        1.716     0.043077
enh57141     1  244835900  244836900      4       2  150064       1.8019     0.035777
enh57142     1  244841800  244842800      5       3  150064       2.8518    0.0021736
enh57163     1  245558600  245559600      8       2  150064         1.66     0.048458
enh57170     1  245762000  245763000     10       2  150064       2.4693     0.006768
enh57181     1  246149500  246150500      3       2  150064       2.1807     0.014603
enh57182     1  246160600  246161600     10       3  150064       1.8984     0.028824
enh57201     1  246746600  246747600      3       2  150064         1.74     0.040928
enh57209     1  246759900  246760900      4       2  150064       1.7285     0.041952
enh57214     1  246771900  246772900      2       1  150064       2.2501      0.01222
enh57215     1  246774500  246775500      5       3  150064       1.8969      0.02892
enh57229     1  246859400  246860400      5       2  150064       1.8059     0.035464
enh57230     1  246859900  246860900      3       1  150064       1.7629     0.038958
enh57233     1  246932200  246933200      2       1  150064        1.668     0.047662
enh57264     1  247801600  247802600      4       1  150064       1.9614     0.024917
enh57274     1  249134800  249135800      2       1  150064       1.8202     0.034368
enh57275     1  249136800  249137800      1       1  150064       2.2483      0.01228
enh57279     1  249156400  249157400      1       1  150064       1.8718      0.03062
enh57283     1  249199200  249200200      1       1  150064       1.7708       0.0383
enh64790     2     568400     569400      3       1  150064       1.7687     0.038474
enh64796     2     826800     827800      6       2  150064       1.7331     0.041538
enh64798     2     969600     970600      6       2  150064       1.9771     0.024014
enh64799     2    1005900    1006900      2       1  150064       2.2477     0.012297
enh64815     2    1654600    1655600      1       1  150064       1.7368      0.04121
enh64837     2    1739400    1740400      1       1  150064       1.7441      0.04057
enh64839     2    1744700    1745700     10       3  150064       1.6808     0.046397
enh64842     2    1759200    1760200      3       1  150064       2.3556    0.0092475
enh64843     2    1761700    1762700      2       1  150064       1.7751     0.037942
enh64858     2    2527000    2528000      6       2  150064       2.2714     0.011561
enh64900     2    3625100    3626100      6       3  150064        1.975     0.024132
enh64901     2    3631900    3632900      8       4  150064       2.0186     0.021762
enh64903     2    3641800    3642800      5       3  150064       1.6578     0.048676
enh64904     2    3642400    3643400      3       2  150064         1.74     0.040934
enh64916     2    5427500    5428500      6       1  150064       3.7657   8.3042e-05
enh64931     2    7060000    7061000      5       2  150064       2.1164     0.017155
enh64932     2    7063000    7064000      8       2  150064        3.012    0.0012977
enh64933     2    7065900    7066900      6       3  150064       2.4181    0.0078005
enh64958     2    7517900    7518900      1       1  150064       2.0749        0.019
enh64965     2    7932000    7933000      5       1  150064       2.0996      0.01788
enh64966     2    7935300    7936300      2       1  150064       2.1912     0.014217
enh65024     2    8665600    8666600      2       1  150064       1.6534     0.049129
enh65026     2    8683900    8684900      3       2  150064       1.8768     0.030272
enh65060     2    9314700    9315700      3       1  150064       2.0327     0.021043
enh65063     2    9327500    9328500      5       1  150064       1.9464     0.025804
enh65064     2    9328700    9329700     12       1  150064       1.9843     0.023611
enh65069     2    9352400    9353400      6       4  150064       1.7396     0.040964
enh65070     2    9354700    9355700      1       1  150064       1.9041      0.02845
enh65071     2    9355600    9356600      3       1  150064       2.9002    0.0018646
enh65076     2    9368900    9369900      1       1  150064        3.181    0.0007338
enh65077     2    9372400    9373400      1       1  150064       1.8161      0.03468
enh65078     2    9374200    9375200      2       1  150064       2.6857    0.0036193
enh65082     2    9391400    9392400      7       2  150064        3.044    0.0011674
enh65087     2    9403600    9404600      4       2  150064       2.2769     0.011396
enh65088     2    9404100    9405100      1       1  150064        3.188    0.0007163
enh65090     2    9408400    9409400      4       2  150064       2.3659    0.0089922
enh65091     2    9409200    9410200      4       2  150064       2.6832    0.0036459
enh65150     2    9794000    9795000      5       3  150064       2.1354     0.016365
enh65183     2   10133400   10134400      6       2  150064       2.1601     0.015383
enh65252     2   10925100   10926100      2       1  150064       2.4931    0.0063309
enh65255     2   10953200   10954200      6       3  150064       2.0708     0.019191
enh65256     2   10954300   10955300      4       2  150064       2.5586    0.0052546
enh65262     2   11004800   11005800      4       2  150064       1.7637      0.03889
enh65305     2   11535300   11536300      6       2  150064       1.7433      0.04064
enh65311     2   11586600   11587600      5       1  150064       1.8761     0.030321
enh65313     2   11602800   11603800      3       1  150064       1.7042     0.044168
enh65334     2   11889500   11890500      4       2  150064       1.7365     0.041234
enh65339     2   11904300   11905300      2       1  150064       1.7834      0.03726
enh65341     2   11917100   11918100      4       2  150064       1.9508     0.025539
enh65342     2   11918500   11919500      2       1  150064        1.751      0.03997
enh65343     2   11924500   11925500      2       1  150064       2.6214     0.004379
enh65358     2   12272000   12273000      3       2  150064       2.2404     0.012532
enh65364     2   12342500   12343500      8       4  150064       1.6584     0.048618
enh65368     2   12427100   12428100      5       2  150064       1.6543     0.049033
enh65375     2   12564800   12565800      2       1  150064       2.6216    0.0043757
enh65392     2   12776600   12777600      1       1  150064       3.2707    0.0005364
enh65402     2   12881000   12882000      3       2  150064       2.0345     0.020951
enh65430     2   15309900   15310900      6       2  150064       2.6182    0.0044192
enh65431     2   15412900   15413900      3       1  150064       1.9469     0.025775
enh65434     2   15699000   15700000      4       1  150064       1.8447     0.032539
enh65462     2   16803000   16804000      4       2  150064       1.7428     0.040682
enh65477     2   17933200   17934200      2       1  150064       2.1605     0.015367
enh65481     2   17996500   17997500      3       2  150064       3.3749   0.00036922
enh65482     2   18002700   18003700      2       1  150064       1.7553     0.039602
enh65483     2   18032900   18033900      7       4  150064       1.8073     0.035355
enh65484     2   18045700   18046700      6       2  150064       1.6976     0.044791
enh65485     2   18061700   18062700      3       2  150064       1.8149     0.034772
enh65486     2   18074700   18075700      4       2  150064       3.6282   0.00014272
enh65487     2   18082100   18083100      2       1  150064       3.5259     0.000211
enh65488     2   18092900   18093900      7       4  150064       3.1348   0.00085989
enh65489     2   18093400   18094400      6       3  150064       1.7501     0.040047
enh65491     2   18099900   18100900      5       3  150064       2.3741    0.0087955
enh65542     2   19314000   19315000      1       1  150064       2.6166     0.004441
enh65543     2   19320800   19321800      5       2  150064       2.0715     0.019154
enh65547     2   19499000   19500000      5       2  150064        2.021     0.021639
enh65549     2   19548200   19549200      2       1  150064        2.264     0.011786
enh65553     2   19661700   19662700      4       2  150064       2.2639      0.01179
enh65554     2   19665900   19666900      1       1  150064       2.5605     0.005226
enh65588     2   20262200   20263200      5       2  150064       2.2205     0.013193
enh65645     2   20773200   20774200      5       2  150064       2.7001    0.0034658
enh65646     2   20780300   20781300      3       1  150064        2.617    0.0044359
enh65649     2   20789900   20790900      6       2  150064       1.7112     0.043525
enh65657     2   20828300   20829300      9       3  150064       1.7151      0.04316
enh65658     2   20830000   20831000      6       2  150064       2.1241     0.016832
enh65680     2   21511200   21512200      3       1  150064        2.194     0.014116
enh65688     2   22503500   22504500      1       1  150064       2.4772      0.00662
enh65689     2   22505700   22506700      1       1  150064       2.2977      0.01079
enh65690     2   22722400   22723400      2       1  150064       3.6525   0.00012985
enh65691     2   22743100   22744100      2       1  150064       4.2724   9.6697e-06
enh65694     2   23259000   23260000      4       2  150064       2.5227    0.0058227
enh65696     2   23265200   23266200      5       2  150064       2.0411     0.020619
enh65759     2   23920700   23921700      9       3  150064       2.0161     0.021894
enh65762     2   23942200   23943200      4       2  150064        1.938     0.026314
enh65767     2   24127800   24128800      1       1  150064        2.071      0.01918
enh65768     2   24139500   24140500      4       2  150064       2.2374      0.01263
enh65771     2   24151300   24152300      2       1  150064       1.9116     0.027966
enh65772     2   24161500   24162500      1       1  150064       2.2362      0.01267
enh65774     2   24166800   24167800      6       3  150064       2.3826    0.0085959
enh65797     2   24659100   24660100      3       1  150064       2.4573    0.0069987
enh65803     2   24728500   24729500      1       1  150064       2.4802     0.006565
enh65804     2   24729500   24730500      4       2  150064       1.7834     0.037264
enh65811     2   24835900   24836900      2       1  150064       1.8495     0.032195
enh65847     2   25320800   25321800      2       1  150064       1.9089     0.028136
enh65849     2   25346200   25347200      4       1  150064       3.6785   0.00011729
enh65850     2   25350100   25351100      3       1  150064       3.0868    0.0010117
enh65851     2   25351900   25352900      3       1  150064       4.5958   2.1556e-06
enh65853     2   25418900   25419900      2       1  150064       3.1712   0.00075895
enh65854     2   25452200   25453200      4       2  150064       3.7835   7.7333e-05
enh65858     2   25486200   25487200      3       2  150064       3.6998   0.00010789
enh65861     2   25501400   25502400      2       1  150064       1.7057      0.04403
enh65863     2   25508400   25509400      2       1  150064       1.9292     0.026854
enh65864     2   25513700   25514700      2       1  150064       2.3426    0.0095756
enh65868     2   25525800   25526800      4       2  150064       2.6872    0.0036026
enh65869     2   25531800   25532800      2       1  150064       3.3452   0.00041108
enh65870     2   25535900   25536900      2       1  150064       3.1032   0.00095731
enh65872     2   25539000   25540000      2       1  150064        2.055      0.01994
enh65874     2   25546100   25547100      2       1  150064       1.7595     0.039251
enh65876     2   25548200   25549200      3       2  150064       2.0021     0.022638
enh65879     2   25559200   25560200      1       1  150064       1.7268       0.0421
enh65884     2   25585400   25586400      5       2  150064       1.6943     0.045104
enh65886     2   25598700   25599700      2       1  150064        4.143   1.7136e-05
enh65898     2   25887200   25888200      2       1  150064       1.8753     0.030376
enh65908     2   26161400   26162400      1       1  150064       1.9976      0.02288
enh65912     2   26214400   26215400      3       1  150064        3.715   0.00010161
enh65914     2   26231800   26232800      2       1  150064       3.0839    0.0010216
enh65916     2   26238800   26239800      2       1  150064       2.4055    0.0080745
enh65919     2   26260900   26261900      4       2  150064       2.8396    0.0022588
enh65920     2   26262800   26263800      2       1  150064       2.6277    0.0042987
enh65931     2   26320800   26321800      2       1  150064       2.9095      0.00181
enh65933     2   26341200   26342200      2       1  150064       1.8579     0.031594
enh65938     2   26402100   26403100      3       1  150064        1.709     0.043728
enh65947     2   26523500   26524500      4       2  150064       2.0879     0.018405
enh65963     2   26909500   26910500      2       1  150064       2.1184     0.017071
enh65964     2   26913800   26914800      3       1  150064       1.7904     0.036698
enh65966     2   26929700   26930700      1       1  150064       2.0956      0.01806
enh65968     2   26938100   26939100      4       2  150064       1.6856     0.045936
enh65971     2   26963400   26964400      3       1  150064        3.665   0.00012365
enh65973     2   26985800   26986800      2       1  150064       3.1708   0.00076023
enh65975     2   26989800   26990800      4       2  150064       3.0451     0.001163
enh65976     2   26991400   26992400      2       1  150064       3.1258   0.00088647
enh65978     2   26995500   26996500      1       1  150064       3.3202    0.0004497
enh65979     2   27007500   27008500      3       2  150064       2.1143     0.017246
enh65983     2   27169700   27170700      2       1  150064       3.2823   0.00051484
enh65984     2   27184100   27185100      2       1  150064       2.4556    0.0070326
enh65987     2   27199500   27200500      2       1  150064       3.1474   0.00082362
enh65988     2   27202100   27203100      1       1  150064       3.2649    0.0005475
enh65989     2   27204600   27205600      2       1  150064       2.6912    0.0035593
enh65991     2   27235400   27236400      1       1  150064       1.8529      0.03195
enh65992     2   27239000   27240000      2       1  150064       2.7106     0.003358
enh65993     2   27243300   27244300      1       1  150064       3.3071    0.0004713
enh65995     2   27254400   27255400      1       1  150064       3.0193     0.001267
enh65998     2   27275500   27276500      2       1  150064       2.6178    0.0044244
enh66000     2   27286200   27287200      2       1  150064       3.9856    3.366e-05
enh66001     2   27290900   27291900      2       1  150064       2.8484    0.0021971
enh66002     2   27298100   27299100      2       1  150064       2.0918     0.018229
enh66003     2   27307000   27308000      1       1  150064       2.9926     0.001383
enh66004     2   27310200   27311200      2       1  150064       2.2794     0.011321
enh66007     2   27345400   27346400      2       1  150064       2.6162    0.0044459
enh66010     2   27355200   27356200      2       1  150064       2.4193    0.0077762
enh66017     2   27441000   27442000      9       3  150064       2.3197      0.01018
enh66018     2   27503600   27504600      1       1  150064       2.3305     0.009891
enh66020     2   27519000   27520000      3       1  150064       2.8532    0.0021641
enh66021     2   27525400   27526400      1       1  150064       2.1382      0.01625
enh66024     2   27543700   27544700      2       1  150064       1.9898     0.023304
enh66030     2   27594800   27595800      2       1  150064       2.3713    0.0088636
enh66033     2   27630200   27631200      1       1  150064       3.1035    0.0009562
enh66036     2   27664900   27665900      1       1  150064       3.1687    0.0007655
enh66037     2   27668300   27669300      2       1  150064        1.806     0.035459
enh66038     2   27711200   27712200      4       2  150064       3.6298   0.00014183
enh66039     2   27716300   27717300      1       1  150064        3.188    0.0007163
enh66042     2   27850200   27851200      2       1  150064       1.8163      0.03466
enh66043     2   27850600   27851600      2       1  150064       1.8163      0.03466
enh66044     2   27852600   27853600      4       2  150064       1.6601     0.048445
enh66052     2   27930700   27931700      1       1  150064       4.0723    2.328e-05
enh66053     2   27937100   27938100      1       1  150064       2.8369     0.002278
enh66055     2   27942400   27943400      3       2  150064       2.1704     0.014989
enh66057     2   27952000   27953000      3       1  150064       3.8446   6.0373e-05
enh66063     2   27988000   27989000      1       1  150064       4.1169     1.92e-05
enh66064     2   27988800   27989800      3       2  150064       4.4211   4.9099e-06
enh66066     2   27999100   28000100      1       1  150064       2.4833     0.006508
enh66069     2   28020400   28021400      3       1  150064       4.2568   1.0368e-05
enh66070     2   28025200   28026200      1       1  150064       4.6595    1.585e-06
enh66074     2   28114300   28115300      1       1  150064       1.9473      0.02575
enh66076     2   28143000   28144000      1       1  150064       3.6355    0.0001387
enh66077     2   28169000   28170000      1       1  150064       3.4674    0.0002628
enh66083     2   28303400   28304400      5       3  150064       2.3963    0.0082801
enh66085     2   28324900   28325900      1       1  150064       2.2133      0.01344
enh66111     2   28600900   28601900      2       1  150064       1.6477     0.049712
enh66112     2   28604200   28605200      2       1  150064       2.2766     0.011404
enh66113     2   28611700   28612700      2       1  150064       3.1887   0.00071447
enh66115     2   28629500   28630500      4       2  150064       1.9916      0.02321
enh66116     2   28635600   28636600      1       1  150064       2.5742     0.005024
enh66118     2   28646500   28647500      6       3  150064       3.0378    0.0011914
enh66122     2   28750600   28751600      4       2  150064       2.0234     0.021514
enh66160     2   28992400   28993400      4       2  150064       2.8241    0.0023707
enh66162     2   28997900   28998900      3       2  150064       2.5028    0.0061607
enh66163     2   29032500   29033500      2       1  150064        3.181   0.00073373
enh66165     2   29093600   29094600      6       3  150064         1.99     0.023295
enh66178     2   29275200   29276200      7       3  150064       3.4771   0.00025347
enh66179     2   29276400   29277400      6       3  150064       2.7224    0.0032406
enh66190     2   29643500   29644500      2       1  150064       3.7114   0.00010305
enh66198     2   30368200   30369200      2       1  150064       1.8372     0.033087
enh66212     2   30446600   30447600      4       1  150064       2.0073      0.02236
enh66231     2   30583600   30584600      3       1  150064       1.8711     0.030665
enh66232     2   30588900   30589900      1       1  150064       1.8188      0.03447
enh66265     2   31179400   31180400      4       2  150064       2.0832     0.018617
enh66266     2   31203300   31204300      3       1  150064       2.5111    0.0060173
enh66282     2   32236400   32237400      3       2  150064       2.2825     0.011229
enh66372     2   33546600   33547600      2       1  150064       2.0047     0.022498
enh66428     2   36636400   36637400      1       1  150064       1.8342      0.03331
enh66434     2   36647400   36648400      1       1  150064       2.3588     0.009167
enh66435     2   36654300   36655300      7       3  150064       2.0034     0.022565
enh66438     2   36661300   36662300      1       1  150064       2.1714      0.01495
enh66443     2   36676200   36677200      1       1  150064       2.2365      0.01266
enh66453     2   36712200   36713200      4       1  150064       1.8048     0.035554
enh66455     2   36717500   36718500      4       1  150064       1.7384     0.041067
enh66456     2   36718400   36719400      4       1  150064       2.0248     0.021445
enh66467     2   36791400   36792400      4       2  150064       2.0243      0.02147
enh66472     2   36822100   36823100      6       2  150064       1.7792     0.037606
enh66478     2   36933100   36934100      4       2  150064        2.538    0.0055736
enh66480     2   37009400   37010400      2       1  150064       2.3739    0.0087996
enh66482     2   37048600   37049600      7       1  150064       2.9894    0.0013974
enh66483     2   37116700   37117700      2       1  150064       2.0112     0.022153
enh66485     2   37178000   37179000      4       2  150064       1.8639     0.031171
enh66486     2   37178600   37179600      5       3  150064        1.859     0.031515
enh66487     2   37179500   37180500      1       1  150064       3.2131    0.0006566
enh66489     2   37194500   37195500      1       1  150064       2.9809     0.001437
enh66490     2   37247600   37248600      1       1  150064       3.0485      0.00115
enh66494     2   37314300   37315300      1       1  150064       2.2203       0.0132
enh66496     2   37422600   37423600      1       1  150064       3.5202    0.0002156
enh66497     2   37424700   37425700      4       2  150064       3.0807    0.0010325
enh66498     2   37460000   37461000      5       2  150064        3.157   0.00079709
enh66501     2   37543000   37544000      7       2  150064       3.4551   0.00027501
enh66502     2   37545200   37546200      1       1  150064       3.9736     3.54e-05
enh66503     2   37546800   37547800      3       1  150064       3.8713   5.4122e-05
enh66504     2   37548500   37549500      3       1  150064       3.5822   0.00017033
enh66506     2   37570500   37571500      8       4  150064       4.1255   1.8498e-05
enh66507     2   37572200   37573200      5       3  150064       1.9198     0.027439
enh66508     2   37576600   37577600      3       1  150064       2.9713    0.0014829
enh66511     2   37603500   37604500      6       4  150064        1.682     0.046287
enh66519     2   37733500   37734500      4       1  150064       1.8585     0.031551
enh66552     2   38020700   38021700      3       1  150064       1.8912     0.029298
enh66553     2   38022700   38023700      4       2  150064       2.0455     0.020404
enh66562     2   38069800   38070800      5       2  150064       1.6691     0.047548
enh66574     2   38150900   38151900      4       2  150064       1.9939     0.023079
enh66576     2   38237800   38238800      3       2  150064       2.2201     0.013205
enh66580     2   38323600   38324600      4       2  150064       1.6801     0.046474
enh66609     2   38523100   38524100      1       1  150064       1.8692       0.0308
enh66619     2   38574100   38575100      1       1  150064       1.7225      0.04249
enh66630     2   38634900   38635900      1       1  150064       2.5298     0.005706
enh66631     2   38644900   38645900      1       1  150064       3.1539    0.0008056
enh66672     2   38948500   38949500      5       2  150064       2.5385    0.0055665
enh66673     2   38963500   38964500      1       1  150064       1.7657      0.03872
enh66674     2   38967700   38968700      1       1  150064       2.2486      0.01227
enh66698     2   39454800   39455800      3       2  150064       1.8022     0.035754
enh66704     2   39614700   39615700      4       1  150064       1.7551     0.039622
enh66705     2   39616400   39617400      1       1  150064       1.6663      0.04783
enh66714     2   39636200   39637200      3       1  150064       1.9603     0.024983
enh66723     2   39652200   39653200      1       1  150064       2.7394     0.003078
enh66732     2   39724100   39725100      1       1  150064       1.7132      0.04334
enh66738     2   39768000   39769000      3       2  150064       2.6328    0.0042341
enh66740     2   39820700   39821700      2       1  150064       2.5822    0.0049083
enh66747     2   39950200   39951200      2       1  150064        1.784     0.037209
enh66748     2   39959400   39960400      1       1  150064        2.403      0.00813
enh66750     2   39999400   40000400      4       2  150064       2.0368     0.020835
enh66751     2   40000700   40001700      1       1  150064       2.0746      0.01901
enh66752     2   40003900   40004900      2       1  150064       2.1676     0.015094
enh66767     2   40350800   40351800      4       2  150064        2.486    0.0064595
enh66771     2   40392000   40393000      3       1  150064       2.0289     0.021237
enh66781     2   40466800   40467800      4       2  150064       2.6961    0.0035077
enh66782     2   40470800   40471800      3       2  150064       2.3736    0.0088074
enh66783     2   40473600   40474600      2       1  150064       2.3865    0.0085057
enh66785     2   40482000   40483000      2       1  150064       2.5506    0.0053775
enh66788     2   40511600   40512600      2       1  150064       1.7162     0.043063
enh66793     2   40542600   40543600      3       2  150064       1.7877     0.036909
enh66799     2   40580500   40581500     11       4  150064        2.621    0.0043832
enh66801     2   40585600   40586600      5       2  150064       3.2017   0.00068315
enh66802     2   40588000   40589000      2       1  150064       2.0056     0.022451
enh66811     2   40636400   40637400      3       2  150064       2.0182     0.021786
enh66815     2   40660400   40661400      6       2  150064       1.9286     0.026891
enh66816     2   40663900   40664900      6       1  150064       2.1948     0.014087
enh66817     2   40664700   40665700      8       1  150064       1.8721     0.030594
enh66818     2   40665400   40666400      4       2  150064       2.3974    0.0082553
enh66821     2   40681100   40682100      4       1  150064       2.1348     0.016387
enh66824     2   40714600   40715600      3       1  150064       2.8359     0.002285
enh66825     2   40740100   40741100      4       2  150064       3.2112    0.0006608
enh66826     2   40741700   40742700      3       2  150064       1.9557     0.025253
enh66827     2   40895200   40896200      4       2  150064       2.2343     0.012731
enh66828     2   40952100   40953100      4       2  150064       1.7639     0.038874
enh66832     2   41825000   41826000      6       1  150064       2.0005     0.022722
enh66838     2   42006800   42007800      2       1  150064       1.8853     0.029693
enh66839     2   42068700   42069700      6       2  150064       2.4675    0.0068034
enh66840     2   42075300   42076300      5       2  150064        3.485    0.0002461
enh66847     2   42133200   42134200      7       2  150064       1.9902     0.023284
enh66907     2   43013200   43014200      5       2  150064        2.311     0.010417
enh66920     2   43071300   43072300      2       1  150064       1.7552      0.03961
enh66921     2   43078600   43079600      4       2  150064       1.7226     0.042485
enh66947     2   43254300   43255300      4       1  150064       1.6729     0.047175
enh66973     2   43379900   43380900      5       2  150064       1.9536     0.025374
enh67064     2   44330100   44331100      5       3  150064       2.1278     0.016678
enh67072     2   44410200   44411200      5       1  150064        1.691     0.045419
enh67105     2   45881300   45882300      2       1  150064       1.8739     0.030473
enh67106     2   45882500   45883500      3       2  150064       2.0282     0.021268
enh67109     2   45901900   45902900      3       2  150064       1.9215     0.027334
enh67124     2   45986400   45987400      3       2  150064       2.0413     0.020609
enh67136     2   46016900   46017900      2       1  150064       2.0467     0.020343
enh67145     2   46071300   46072300      5       3  150064       2.5976    0.0046935
enh67161     2   46149200   46150200      4       1  150064        1.812     0.034993
enh67169     2   46195800   46196800      7       2  150064       2.3423    0.0095835
enh67171     2   46219400   46220400      4       2  150064       2.4906    0.0063764
enh67174     2   46251400   46252400      3       1  150064       2.7973    0.0025763
enh67175     2   46256600   46257600      2       1  150064       2.6319    0.0042458
enh67177     2   46266500   46267500      1       1  150064       1.6664      0.04782
enh67178     2   46285000   46286000      5       3  150064        2.454    0.0070639
enh67179     2   46290100   46291100      4       2  150064         3.29    0.0005009
enh67236     2   46727400   46728400      3       2  150064        1.713     0.043354
enh67241     2   46773500   46774500      2       1  150064       1.7023      0.04435
enh67249     2   46791700   46792700      3       2  150064       1.9561     0.025225
enh67250     2   46794200   46795200      2       1  150064       1.7672     0.038598
enh67253     2   46845200   46846200      1       1  150064       1.9138      0.02782
enh67271     2   47007900   47008900      2       1  150064       1.7339     0.041472
enh67285     2   47102300   47103300      2       1  150064       1.8473     0.032349
enh67307     2   47212100   47213100      1       1  150064       1.7302       0.0418
enh67344     2   47396200   47397200      3       1  150064        2.097     0.017995
enh67345     2   47398600   47399600      2       1  150064        2.338    0.0096946
enh67351     2   47445100   47446100      5       3  150064       2.0944     0.018112
enh67352     2   47449500   47450500      5       2  150064       2.2039     0.013767
enh67358     2   47492100   47493100      7       4  150064       1.7038     0.044211
enh67371     2   47563800   47564800      3       1  150064       1.6973     0.044819
enh67382     2   47978800   47979800      3       2  150064       1.6925     0.045279
enh67384     2   48012300   48013300      7       3  150064       2.4451    0.0072404
enh67386     2   48094900   48095900      4       1  150064       2.4624    0.0069011
enh67387     2   48097500   48098500      3       1  150064       2.6701    0.0037918
enh67390     2   48119000   48120000      5       3  150064       2.9342    0.0016722
enh67391     2   48120700   48121700      3       1  150064       2.5496    0.0053923
enh67394     2   48129200   48130200      1       1  150064       2.9361     0.001662
enh67399     2   48340400   48341400      1       1  150064       2.0415       0.0206
enh67404     2   48475600   48476600      1       1  150064       2.1775      0.01472
enh67406     2   48533400   48534400      2       1  150064        2.354    0.0092865
enh67407     2   48539900   48540900      5       2  150064       2.7155    0.0033084
enh67408     2   48543500   48544500      2       1  150064       2.2372     0.012638
enh67409     2   48552800   48553800      5       2  150064       2.6788    0.0036946
enh67411     2   48568400   48569400      5       2  150064       3.3176   0.00045403
enh67413     2   48573300   48574300      3       2  150064        3.596   0.00016159
enh67415     2   48580100   48581100      3       2  150064       1.7898     0.036746
enh67418     2   48642300   48643300      5       3  150064       2.5089    0.0060555
enh67420     2   48647700   48648700      3       2  150064       2.8124    0.0024586
enh67427     2   48701200   48702200      3       2  150064       1.9191     0.027488
enh67429     2   48708600   48709600      3       2  150064       2.4113    0.0079488
enh67430     2   48736200   48737200      2       1  150064       2.8269      0.00235
enh67435     2   48761900   48762900      3       2  150064       2.5266    0.0057584
enh67437     2   48768700   48769700      1       1  150064       2.4423     0.007297
enh67441     2   48787000   48788000      8       2  150064       2.2014     0.013854
enh67443     2   48807800   48808800      4       2  150064        1.855     0.031795
enh67449     2   48941400   48942400      4       2  150064       2.2063     0.013682
enh67450     2   48946600   48947600      2       1  150064       2.1779     0.014705
enh67460     2   50719000   50720000      1       1  150064       3.0002     0.001349
enh67463     2   51240300   51241300      1       1  150064       2.1981      0.01397
enh67469     2   53881200   53882200      5       2  150064       1.8341     0.033317
enh67471     2   53995400   53996400      3       1  150064       1.9562     0.025221
enh67472     2   54011300   54012300      2       1  150064       2.7562    0.0029238
enh67473     2   54054000   54055000      2       1  150064        3.149   0.00081925
enh67474     2   54172000   54173000      1       1  150064       1.7906      0.03668
enh67475     2   54176800   54177800      4       2  150064       2.6881    0.0035929
enh67477     2   54184200   54185200      2       1  150064       2.3289    0.0099325
enh67478     2   54188300   54189300      2       1  150064       2.4166    0.0078321
enh67481     2   54194000   54195000      5       2  150064       1.9327     0.026638
enh67484     2   54216200   54217200      3       1  150064       2.3442     0.009535
enh67485     2   54225900   54226900      1       1  150064       2.2411      0.01251
enh67487     2   54242800   54243800      1       1  150064       2.2655      0.01174
enh67489     2   54276200   54277200      3       1  150064       1.9245     0.027149
enh67490     2   54280100   54281100      3       1  150064       1.6986     0.044701
enh67491     2   54315000   54316000      2       1  150064       1.8354     0.033224
enh67492     2   54330700   54331700      4       2  150064       2.5832    0.0048945
enh67493     2   54341400   54342400      5       2  150064        2.161     0.015346
enh67495     2   54389000   54390000      3       1  150064       3.5509   0.00019199
enh67514     2   54628800   54629800      5       2  150064       2.3896    0.0084345
enh67520     2   54662600   54663600      2       1  150064       3.1466   0.00082577
enh67522     2   54667000   54668000      1       1  150064       2.5264     0.005762
enh67532     2   54699100   54700100      3       1  150064       2.4015     0.008165
enh67533     2   54700800   54701800      6       4  150064       1.7264      0.04214
enh67537     2   54710900   54711900      5       2  150064       1.9319     0.026683
enh67542     2   54721900   54722900      1       1  150064       3.9814    3.425e-05
enh67543     2   54727600   54728600      8       2  150064       1.6689     0.047572
enh67548     2   54746500   54747500      3       1  150064       3.4602   0.00026985
enh67550     2   54749500   54750500      4       2  150064       2.0293     0.021213
enh67551     2   54750200   54751200      3       2  150064       2.1909     0.014229
enh67553     2   54753200   54754200      2       1  150064       1.8279     0.033784
enh67559     2   54769600   54770600      2       1  150064       1.9577     0.025135
enh67567     2   54793800   54794800      2       1  150064       2.2905     0.010997
enh67568     2   54796600   54797600      4       2  150064       2.4673    0.0068075
enh67569     2   54798700   54799700      9       3  150064       1.9452     0.025873
enh67570     2   54801200   54802200      4       2  150064       2.6339    0.0042205
enh67571     2   54805100   54806100     10       1  150064       1.6721     0.047248
enh67572     2   54808600   54809600      2       1  150064       1.6625     0.048207
enh67576     2   54822100   54823100      4       2  150064       2.6606    0.0038995
enh67577     2   54823700   54824700      4       2  150064       1.9645     0.024737
enh67579     2   54828400   54829400      3       2  150064       2.3583    0.0091785
enh67580     2   54832000   54833000      2       1  150064       1.7392     0.040997
enh67583     2   54839900   54840900      5       2  150064       2.4294    0.0075625
enh67584     2   54844400   54845400      9       4  150064       2.9237    0.0017293
enh67585     2   54846300   54847300      6       3  150064       1.7242      0.04234
enh67586     2   54851300   54852300      3       2  150064       1.6586       0.0486
enh67590     2   54863000   54864000      3       2  150064       2.8068    0.0025018
enh67591     2   54863800   54864800      4       2  150064       2.2205     0.013193
enh67595     2   54885300   54886300      4       2  150064       2.9491    0.0015937
enh67601     2   54907500   54908500      7       3  150064       2.0777     0.018869
enh67604     2   55133300   55134300      5       3  150064       3.5043   0.00022892
enh67607     2   55173000   55174000      4       2  150064       2.3123     0.010381
enh67609     2   55192100   55193100      1       1  150064       1.7114       0.0435
enh67617     2   55220100   55221100      5       3  150064       1.9789     0.023912
enh67618     2   55221700   55222700      6       2  150064        2.349    0.0094116
enh67620     2   55231900   55232900      2       1  150064       3.3961   0.00034171
enh67623     2   55240000   55241000      2       1  150064       1.9898     0.023304
enh67624     2   55241500   55242500      3       1  150064       2.3019     0.010671
enh67627     2   55267200   55268200      3       2  150064       2.0004     0.022729
enh67630     2   55273900   55274900      1       1  150064       1.7422      0.04074
enh67636     2   55346700   55347700      8       4  150064       1.8709     0.030682
enh67644     2   55394800   55395800      4       2  150064       2.2021     0.013829
enh67663     2   56096600   56097600      2       1  150064       1.8086     0.035259
enh67664     2   56102500   56103500      4       2  150064       1.8661     0.031014
enh67666     2   56110600   56111600      3       2  150064        1.845     0.032518
enh67671     2   56192700   56193700      6       2  150064         1.78      0.03754
enh67672     2   56235800   56236800      2       1  150064        2.049     0.020231
enh67674     2   56476200   56477200      3       1  150064       2.1523     0.015687
enh67681     2   57987200   57988200      4       2  150064        6.132   4.3395e-10
enh67683     2   58272400   58273400      3       1  150064       3.1905   0.00071004
enh67684     2   58274900   58275900      1       1  150064       4.4393    4.513e-06
enh67687     2   58466800   58467800      2       1  150064       4.1103   1.9758e-05
enh67688     2   58749000   58750000      1       1  150064       2.3964     0.008279
enh67691     2   59261400   59262400      2       1  150064       1.9429     0.026013
enh67699     2   60440700   60441700      3       2  150064        2.635    0.0042066
enh67701     2   60479400   60480400      4       1  150064       1.7638     0.038882
enh67707     2   60704900   60705900      2       1  150064        3.395   0.00034316
enh67708     2   60710300   60711300      3       2  150064       2.9125    0.0017926
enh67709     2   60726700   60727700      2       1  150064       4.5044   3.3277e-06
enh67710     2   60730400   60731400      4       2  150064       2.5813     0.004922
enh67712     2   60735100   60736100      2       1  150064       1.6603     0.048424
enh67713     2   60737200   60738200      3       1  150064       2.9304    0.0016926
enh67714     2   60738900   60739900      2       1  150064       2.3596    0.0091477
enh67715     2   60742700   60743700      2       1  150064       2.0799     0.018768
enh67716     2   60744000   60745000      5       3  150064         1.94     0.026191
enh67718     2   60755700   60756700      2       1  150064       2.5993    0.0046703
enh67740     2   61408800   61409800      1       1  150064       2.4981     0.006243
enh67742     2   61583200   61584200      3       2  150064       2.0802     0.018755
enh67743     2   61583800   61584800      3       2  150064       2.0802     0.018755
enh67744     2   61642200   61643200      2       1  150064       2.4816    0.0065405
enh67748     2   61663000   61664000      5       3  150064       2.4818    0.0065358
enh67749     2   61666400   61667400      1       1  150064       3.3974    0.0003401
enh67754     2   61685500   61686500      2       1  150064        1.899     0.028781
enh67755     2   61692200   61693200      3       2  150064       2.6498    0.0040264
enh67802     2   62531600   62532600      5       2  150064       1.8878     0.029525
enh67804     2   62536300   62537300      1       1  150064       2.1125      0.01732
enh67809     2   62680900   62681900      3       2  150064       2.3761    0.0087494
enh67810     2   62683200   62684200      1       1  150064       1.9283      0.02691
enh67811     2   62685200   62686200      2       1  150064       2.4917    0.0063565
enh67812     2   62688600   62689600      4       2  150064       1.8055     0.035499
enh67816     2   62713100   62714100      2       1  150064       2.3474     0.009452
enh67817     2   62715900   62716900      3       2  150064       2.7455    0.0030209
enh67819     2   62733600   62734600      4       2  150064        2.598    0.0046888
enh67825     2   62816800   62817800      5       3  150064       2.5959    0.0047168
enh67828     2   62869800   62870800      1       1  150064       1.6466      0.04982
enh67829     2   62886400   62887400      1       1  150064       2.3939     0.008335
enh67830     2   62890400   62891400      1       1  150064       2.5693     0.005095
enh67831     2   62898500   62899500      1       1  150064       1.6916      0.04536
enh67832     2   62927100   62928100      3       2  150064       2.0205     0.021668
enh67836     2   62938400   62939400      2       1  150064       1.8861     0.029644
enh67837     2   62939300   62940300      2       1  150064       1.8861     0.029644
enh67841     2   62952600   62953600      1       1  150064       2.6627     0.003876
enh67842     2   62954600   62955600      2       1  150064       2.7505     0.002975
enh67851     2   63052900   63053900      2       1  150064       1.7936     0.036435
enh67888     2   64291100   64292100      2       1  150064       1.9995     0.022775
enh67899     2   64428800   64429800      1       1  150064       1.6741      0.04706
enh67906     2   64464100   64465100      1       1  150064       1.7585      0.03933
enh67927     2   64674800   64675800      1       1  150064       2.2436      0.01243
enh67934     2   64752700   64753700      3       2  150064       1.6627     0.048185
enh67937     2   64826400   64827400      7       2  150064       2.5498    0.0053895
enh68025     2   65571400   65572400      3       1  150064        1.876     0.030326
enh68045     2   65629800   65630800      1       1  150064       2.0333      0.02101
enh68046     2   65630400   65631400      1       1  150064       2.0333      0.02101
enh68054     2   65772500   65773500      1       1  150064       3.1367    0.0008544
enh68103     2   66742900   66743900      1       1  150064        2.156      0.01554
enh68105     2   66746100   66747100      3       1  150064       2.6312     0.004254
enh68106     2   66749500   66750500      7       2  150064       2.5208     0.005854
enh68109     2   66755400   66756400      3       1  150064       2.3942    0.0083291
enh68110     2   66759100   66760100      3       1  150064       2.6216    0.0043754
enh68113     2   66768400   66769400      3       1  150064       2.7564    0.0029225
enh68114     2   66769300   66770300      1       1  150064       2.8725     0.002036
enh68115     2   66770500   66771500      3       2  150064       2.8564    0.0021427
enh68116     2   66772900   66773900      3       1  150064       1.9378     0.026322
enh68118     2   66779000   66780000      3       2  150064       2.0058     0.022439
enh68121     2   66787500   66788500      2       1  150064       2.2957     0.010848
enh68124     2   66794100   66795100      1       1  150064        1.728      0.04199
enh68133     2   66925000   66926000      1       1  150064       1.7252      0.04225
enh68150     2   67189500   67190500      1       1  150064       1.6593      0.04853
enh68164     2   67616100   67617100      5       2  150064       2.1368     0.016308
enh68199     2   68351600   68352600      2       1  150064        2.177      0.01474
enh68201     2   68386100   68387100      5       2  150064       2.8937    0.0019034
enh68204     2   68422800   68423800      7       3  150064        2.347    0.0094627
enh68206     2   68431400   68432400      1       1  150064        2.837     0.002277
enh68207     2   68433500   68434500      3       2  150064       2.7654    0.0028423
enh68216     2   68454600   68455600      2       1  150064       2.2779     0.011365
enh68220     2   68474300   68475300      3       1  150064       2.6963    0.0035057
enh68223     2   68482800   68483800      1       1  150064       2.8455     0.002217
enh68225     2   68507600   68508600      1       1  150064       2.6579     0.003931
enh68235     2   68654400   68655400      1       1  150064       1.7041      0.04418
enh68267     2   69158900   69159900      6       3  150064       1.9617     0.024901
enh68310     2   69423300   69424300      2       1  150064       2.1456     0.015953
enh68312     2   69428800   69429800      3       1  150064        1.693     0.045225
enh68323     2   69525500   69526500      7       2  150064       2.2894     0.011029
enh68324     2   69536500   69537500      1       1  150064       1.9178      0.02757
enh68367     2   69971200   69972200      3       1  150064        1.813     0.034918
enh68377     2   70016900   70017900      5       2  150064       1.7414     0.040805
enh68379     2   70055200   70056200      5       3  150064       2.4311    0.0075272
enh68381     2   70120000   70121000      3       1  150064       1.6926     0.045261
enh68384     2   70138600   70139600      2       1  150064       1.6613     0.048325
enh68386     2   70144800   70145800      2       1  150064        1.804     0.035616
enh68389     2   70191200   70192200      1       1  150064       2.1937      0.01413
enh68393     2   70261900   70262900      2       1  150064       1.6648     0.047979
enh68394     2   70271600   70272600      3       1  150064       1.6773     0.046742
enh68420     2   70470100   70471100      2       1  150064       1.7034     0.044247
enh68423     2   70490100   70491100      1       1  150064       1.7017      0.04441
enh68428     2   71057100   71058100      2       1  150064       2.3193      0.01019
enh68437     2   71298500   71299500      4       2  150064       1.7716     0.038234
enh68445     2   71561800   71562800      3       1  150064       2.2041     0.013757
enh68447     2   71566900   71567900      4       2  150064        2.182     0.014555
enh68449     2   71580100   71581100      1       1  150064       3.1556    0.0008008
enh68454     2   71701200   71702200      2       1  150064       1.6617     0.048285
enh68484     2   72028800   72029800      2       1  150064       2.1933     0.014142
enh68488     2   72060700   72061700      2       1  150064         2.26     0.011911
enh68499     2   72364700   72365700      1       1  150064        2.597     0.004702
enh68502     2   72463200   72464200      1       1  150064        2.753     0.002953
enh68517     2   73210800   73211800      1       1  150064       4.2793    9.375e-06
enh68520     2   73295400   73296400      2       1  150064       3.0522     0.001136
enh68525     2   73319500   73320500      2       1  150064       3.1168   0.00091398
enh68526     2   73321000   73322000      5       2  150064       2.9955    0.0013701
enh68527     2   73329800   73330800      6       2  150064       3.1284   0.00087891
enh68528     2   73333700   73334700      1       1  150064       3.2959    0.0004906
enh68529     2   73336600   73337600      4       1  150064       2.6464    0.0040674
enh68530     2   73439500   73440500      2       1  150064       3.9133   4.5522e-05
enh68532     2   73462800   73463800      3       1  150064       3.7782   7.8976e-05
enh68534     2   73465100   73466100      2       1  150064       1.6809     0.046393
enh68535     2   73611600   73612600      2       1  150064       3.7349   9.3901e-05
enh68537     2   73645200   73646200      2       1  150064        2.894    0.0019017
enh68538     2   73867600   73868600      3       1  150064       4.0881   2.1749e-05
enh68542     2   73986400   73987400      3       1  150064       2.8224    0.0023835
enh68547     2   74059100   74060100      2       1  150064       2.7866    0.0026634
enh68549     2   74062300   74063300      3       1  150064       2.8119    0.0024628
enh68555     2   74077000   74078000      2       1  150064       2.6538    0.0039799
enh68557     2   74098900   74099900      3       2  150064       2.9974    0.0013613
enh68560     2   74117500   74118500      2       1  150064       2.3382    0.0096879
enh68585     2   74247700   74248700      1       1  150064       2.1868      0.01438
enh68586     2   74253600   74254600      1       1  150064       3.0007     0.001347
enh68587     2   74258000   74259000      4       1  150064        2.161     0.015348
enh68589     2   74272200   74273200      2       1  150064       2.4259    0.0076357
enh68590     2   74293700   74294700      7       2  150064       2.8609    0.0021121
enh68592     2   74401700   74402700      6       2  150064       1.8584     0.031554
enh68619     2   74697700   74698700      1       1  150064       2.0558       0.0199
enh68632     2   74810500   74811500      1       1  150064        1.784      0.03721
enh68640     2   74967800   74968800      6       1  150064       1.8074     0.035354
enh68658     2   75114500   75115500      6       2  150064       2.0817     0.018687
enh68659     2   75120500   75121500      2       1  150064       2.6601    0.0039054
enh68668     2   75389600   75390600      4       2  150064       2.2091     0.013583
enh68683     2   80469300   80470300      4       1  150064       1.6988     0.044679
enh68765     2   85518100   85519100      3       1  150064       1.8199     0.034384
enh68775     2   85621200   85622200      3       2  150064       2.1436     0.016034
enh68776     2   85623700   85624700      3       1  150064       2.2708     0.011579
enh68780     2   85635700   85636700      4       2  150064       2.4865    0.0064495
enh68781     2   85637400   85638400      3       1  150064       3.2094   0.00066513
enh68783     2   85644600   85645600      5       2  150064       3.2498   0.00057749
enh68784     2   85646700   85647700      5       3  150064       1.9963     0.022953
enh68787     2   85657300   85658300      4       2  150064       2.3091     0.010469
enh68788     2   85658200   85659200      5       2  150064       2.0066     0.022398
enh68820     2   85844600   85845600      1       1  150064       2.0794      0.01879
enh68842     2   85994400   85995400      3       2  150064       1.9229     0.027247
enh68877     2   86261500   86262500      5       3  150064       1.7404     0.040897
enh68882     2   86295600   86296600      6       2  150064       1.8888     0.029457
enh68915     2   86522000   86523000      1       1  150064       1.6685      0.04761
enh68949     2   86858700   86859700      3       2  150064       2.2344     0.012729
enh68953     2   86902400   86903400      2       1  150064       2.3893    0.0084397
enh68956     2   86974700   86975700      2       1  150064       2.5472    0.0054289
enh69037     2   96865600   96866600      1       1  150064       3.9562    3.808e-05
enh69038     2   96868400   96869400      1       1  150064       3.8922    4.966e-05
enh69039     2   96871900   96872900      2       1  150064       2.6324    0.0042391
enh69040     2   96875600   96876600      1       1  150064       3.9123    4.571e-05
enh69046     2   96924500   96925500      3       2  150064       3.7121   0.00010279
enh69047     2   96927400   96928400      1       1  150064        3.299    0.0004851
enh69061     2   97096600   97097600      2       1  150064       2.6512    0.0040106
enh69071     2   97205400   97206400      1       1  150064       1.9382       0.0263
enh69072     2   97207200   97208200      5       3  150064       2.0341     0.020973
enh69076     2   97219200   97220200      2       1  150064       2.1345     0.016403
enh69080     2   97282000   97283000      1       1  150064       1.9348      0.02651
enh69083     2   97297500   97298500      1       1  150064        2.562     0.005203
enh69088     2   97350700   97351700      1       1  150064        2.613     0.004488
enh69089     2   97400300   97401300      1       1  150064        2.361     0.009112
enh69090     2   97401300   97402300      3       2  150064       1.9915     0.023212
enh69092     2   97404200   97405200      1       1  150064       1.9779      0.02397
enh69093     2   97413100   97414100      2       1  150064       3.9458   3.9765e-05
enh69094     2   97425100   97426100      2       1  150064       1.9136     0.027833
enh69096     2   97434000   97435000      1       1  150064       2.3494     0.009401
enh69097     2   97435500   97436500      3       1  150064       1.7792     0.037603
enh69098     2   97438100   97439100      2       1  150064       2.9396    0.0016433
enh69100     2   97454000   97455000      2       1  150064       2.3678     0.008946
enh69102     2   97477300   97478300      1       1  150064        2.391     0.008401
enh69104     2   97489100   97490100      2       1  150064       2.9683    0.0014971
enh69105     2   97497900   97498900      1       1  150064       2.0026      0.02261
enh69108     2   97521700   97522700      1       1  150064       2.0007      0.02271
enh69109     2   97524900   97525900      1       1  150064       2.0166      0.02187
enh69112     2   97536800   97537800      2       1  150064       1.9317     0.026699
enh69113     2   97540000   97541000      2       1  150064        2.489    0.0064044
enh69114     2   97543500   97544500      2       1  150064       3.9637   3.6895e-05
enh69115     2   97547400   97548400      2       1  150064       3.6192   0.00014774
enh69118     2   97558800   97559800      4       2  150064       2.7063    0.0034016
enh69119     2   97564300   97565300      1       1  150064        3.734    9.424e-05
enh69120     2   97570100   97571100      2       1  150064       3.6728   0.00011997
enh69121     2   97574400   97575400      2       1  150064       3.0363    0.0011976
enh69122     2   97578900   97579900      2       1  150064       3.5059   0.00022755
enh69126     2   97594300   97595300      3       2  150064       3.7628   8.4021e-05
enh69133     2   97761200   97762200      6       1  150064       2.4276    0.0075996
enh69134     2   98260800   98261800      2       1  150064       2.3703    0.0088868
enh69141     2   98361800   98362800      2       1  150064       2.5966    0.0047079
enh69146     2   98486700   98487700      2       1  150064       1.8509     0.032095
enh69151     2   98567400   98568400      3       2  150064       2.3493    0.0094037
enh69153     2   98582800   98583800      1       1  150064       2.9781      0.00145
enh69155     2   98586300   98587300      4       2  150064       2.3228     0.010095
enh69158     2   98609000   98610000      1       1  150064       2.9188     0.001757
enh69159     2   98612800   98613800      3       1  150064       2.9854     0.001416
enh69169     2   98750300   98751300      1       1  150064       1.9206      0.02739
enh69183     2   99001000   99002000      1       1  150064       1.6937      0.04516
enh69184     2   99028900   99029900      1       1  150064        1.811      0.03507
enh69185     2   99060200   99061200      2       1  150064        1.857     0.031655
enh69186     2   99063000   99064000      4       1  150064       2.1642     0.015226
enh69187     2   99067900   99068900      1       1  150064        1.848       0.0323
enh69188     2   99070400   99071400      1       1  150064       1.7237      0.04238
enh69195     2   99088200   99089200      5       1  150064       1.7535     0.039756
enh69201     2   99100300   99101300      1       1  150064       1.8484      0.03227
enh69205     2   99106800   99107800      1       1  150064       1.8401      0.03288
enh69206     2   99108600   99109600      2       1  150064       1.7642     0.038849
enh69211     2   99124400   99125400      3       1  150064       1.8078      0.03532
enh69213     2   99132600   99133600      3       1  150064       1.6999     0.044576
enh69214     2   99134800   99135800      2       1  150064       1.7947     0.036353
enh69217     2   99220800   99221800      2       1  150064       1.8241     0.034066
enh69218     2   99222100   99223100      2       1  150064       1.8082     0.035286
enh69219     2   99227200   99228200      1       1  150064       1.8062      0.03544
enh69236     2   99422300   99423300      3       1  150064       1.7118      0.04347
enh69239     2   99449700   99450700      3       1  150064       1.7629     0.038962
enh69275     2  100221500  100222500      3       1  150064       1.6487     0.049605
enh69276     2  100224000  100225000      5       2  150064       2.1628      0.01528
enh69277     2  100238700  100239700      4       2  150064       2.0236     0.021507
enh69279     2  100252500  100253500      2       1  150064       3.1745   0.00075046
enh69281     2  100260300  100261300      4       2  150064       3.0465    0.0011575
enh69283     2  100273200  100274200      3       2  150064       1.8485     0.032266
enh69284     2  100276800  100277800      1       1  150064       2.0517       0.0201
enh69286     2  100316800  100317800      4       2  150064       1.8381     0.033027
enh69289     2  100345100  100346100      2       1  150064       1.8716     0.030634
enh69293     2  100576900  100577900      1       1  150064        1.887      0.02958
enh69317     2  101349900  101350900      6       2  150064       2.3754    0.0087638
enh69321     2  101383100  101384100      3       1  150064       1.9532     0.025398
enh69322     2  101396500  101397500      4       2  150064       1.8887     0.029469
enh69333     2  101494100  101495100      4       2  150064       1.9468     0.025777
enh69339     2  101541500  101542500      6       2  150064        1.864     0.031159
enh69378     2  102051300  102052300      5       2  150064       1.8033     0.035667
enh69394     2  102254800  102255800      3       2  150064       1.7339     0.041466
enh69466     2  102716700  102717700      3       1  150064       2.2144     0.013402
enh69468     2  102722300  102723300      5       2  150064       3.8689   5.4669e-05
enh69469     2  102727600  102728600      7       2  150064       3.2246   0.00063071
enh69472     2  102738300  102739300      3       1  150064       1.9493     0.025632
enh69474     2  102764500  102765500      5       3  150064       1.6981     0.044744
enh69477     2  102782500  102783500      2       1  150064       1.7915     0.036605
enh69487     2  103351100  103352100      3       1  150064       2.6778    0.0037058
enh69489     2  103374400  103375400      3       1  150064       1.9462     0.025814
enh69490     2  103378100  103379100      4       2  150064       3.3686   0.00037782
enh69504     2  104995400  104996400      3       2  150064       1.8521     0.032007
enh69506     2  105050400  105051400      3       2  150064       2.0566     0.019861
enh69524     2  106001800  106002800      3       2  150064       1.6687     0.047591
enh69540     2  106120700  106121700      1       1  150064       2.0889      0.01836
enh69555     2  106359700  106360700      2       1  150064       2.2947     0.010874
enh69557     2  106370900  106371900      5       2  150064       2.4207    0.0077459
enh69559     2  106376800  106377800      4       1  150064       2.7082    0.0033821
enh69594     2  106478700  106479700      3       2  150064       1.8843     0.029759
enh69609     2  106523200  106524200      4       2  150064       1.9104     0.028043
enh69610     2  106526200  106527200      1       1  150064        1.723      0.04244
enh69661     2  107457400  107458400      5       2  150064       2.5048    0.0061268
enh69681     2  109168600  109169600      1       1  150064       2.0803      0.01875
enh69693     2  109200000  109201000      3       2  150064       2.3212     0.010138
enh69702     2  109231700  109232700      3       1  150064       1.8293     0.033678
enh69705     2  109236700  109237700      1       1  150064       2.0736      0.01906
enh69794     2  110267500  110268500      3       2  150064       4.5927   2.1875e-06
enh69795     2  110271500  110272500      3       2  150064        3.763   8.3956e-05
enh69798     2  110299600  110300600      1       1  150064        2.331     0.009878
enh69799     2  110351700  110352700      3       2  150064        3.831   6.3821e-05
enh69803     2  110365300  110366300      1       1  150064       3.0332      0.00121
enh69805     2  110368500  110369500      3       2  150064       2.1698      0.01501
enh69806     2  110395500  110396500      4       2  150064       3.3785   0.00036447
enh69807     2  110401400  110402400      6       2  150064       1.8685      0.03085
enh69819     2  110856500  110857500      4       2  150064       1.7133     0.043325
enh69820     2  110859000  110860000      3       2  150064       1.9862     0.023508
enh69827     2  110972000  110973000      3       1  150064        1.913     0.027876
enh69831     2  111529300  111530300      4       2  150064       2.3416    0.0096007
enh69832     2  111534700  111535700      3       2  150064       1.9785     0.023934
enh69843     2  111918200  111919200      4       2  150064       1.7494     0.040109
enh69848     2  111942500  111943500      2       1  150064       1.9766     0.024041
enh69851     2  112248800  112249800      2       1  150064       1.8909     0.029318
enh69852     2  112249200  112250200      2       1  150064       1.6981     0.044749
enh69853     2  112252900  112253900      2       1  150064       2.6208    0.0043864
enh69873     2  112676600  112677600      2       1  150064       2.1086     0.017491
enh69880     2  112743800  112744800      8       2  150064       1.8739     0.030473
enh69943     2  114081400  114082400      4       2  150064        1.824     0.034076
enh69953     2  114635000  114636000      4       2  150064       2.5767     0.004988
enh69959     2  114667400  114668400      5       2  150064        2.007     0.022376
enh69976     2  119496000  119497000      2       1  150064       1.8167     0.034629
enh69982     2  119983100  119984100      3       1  150064       2.0258     0.021394
enh70002     2  120177600  120178600      1       1  150064       2.2423      0.01247
enh70046     2  120934000  120935000      1       1  150064       1.7135      0.04331
enh70060     2  121015200  121016200      3       1  150064       1.7039     0.044196
enh70070     2  121261100  121262100      1       1  150064       2.0304      0.02116
enh70103     2  121551200  121552200      5       2  150064       1.6676     0.047694
enh70147     2  121953800  121954800      3       1  150064        1.845     0.032521
enh70153     2  122120800  122121800      1       1  150064       2.0078      0.02233
enh70163     2  122277600  122278600      3       2  150064       1.7412     0.040824
enh70165     2  122289900  122290900      4       2  150064       2.2455     0.012369
enh70194     2  122495000  122496000      2       1  150064       2.3082     0.010494
enh70195     2  122511700  122512700      1       1  150064       1.8269      0.03386
enh70197     2  122568700  122569700      4       2  150064       1.8472     0.032356
enh70210     2  125300000  125301000      7       1  150064       1.7764     0.037831
enh70243     2  127847100  127848100      4       2  150064        2.414    0.0078891
enh70244     2  127852800  127853800      1       1  150064       3.3938    0.0003446
enh70245     2  127855400  127856400      2       1  150064       2.1139     0.017262
enh70250     2  127885700  127886700      5       1  150064       2.0111     0.022158
enh70313     2  128612900  128613900      2       1  150064       1.9235     0.027207
enh70321     2  128786400  128787400      2       1  150064       1.7097     0.043657
enh70390     2  131131700  131132700      3       1  150064       2.1006     0.017839
enh70393     2  131149600  131150600      1       1  150064       2.1072      0.01755
enh70398     2  131798700  131799700      2       1  150064       3.2262   0.00062719
enh70400     2  131812600  131813600      1       1  150064       3.3102    0.0004661
enh70404     2  131822000  131823000      2       1  150064       3.1467   0.00082561
enh70405     2  131834500  131835500      1       1  150064       3.3548    0.0003971
enh70407     2  131848900  131849900      1       1  150064       2.5573     0.005274
enh70409     2  131861200  131862200      4       2  150064        3.335   0.00042656
enh70410     2  131864300  131865300      2       1  150064        2.684    0.0036368
enh70420     2  133105600  133106600      1       1  150064       1.6687      0.04759
enh70429     2  133673200  133674200      1       1  150064        1.709      0.04373
enh70447     2  134837800  134838800      1       1  150064       1.8672      0.03094
enh70449     2  134879200  134880200      4       2  150064       2.8228      0.00238
enh70450     2  134880700  134881700      2       1  150064       2.8151    0.0024384
enh70455     2  134889800  134890800      2       1  150064       1.8367     0.033124
enh70456     2  134893000  134894000      3       2  150064       1.7024     0.044336
enh70458     2  134895300  134896300      3       1  150064       3.9695   3.6018e-05
enh70459     2  134897400  134898400      1       1  150064       4.2027    1.319e-05
enh70460     2  134899000  134900000      5       2  150064       3.9182   4.4597e-05
enh70504     2  135674200  135675200      1       1  150064       3.0217     0.001257
enh70505     2  135678000  135679000      2       1  150064         2.09      0.01831
enh70506     2  135678900  135679900      1       1  150064       2.2514      0.01218
enh70509     2  135689000  135690000      2       1  150064       1.8728      0.03055
enh70550     2  139122000  139123000      5       2  150064       3.2763   0.00052585
enh70554     2  139272200  139273200      3       2  150064        2.017     0.021846
enh70558     2  139465600  139466600      3       2  150064       2.5046    0.0061302
enh70562     2  143625800  143626800      2       1  150064       1.7656     0.038731
enh70568     2  144232500  144233500      1       1  150064       2.5366     0.005597
enh70579     2  144712900  144713900      1       1  150064       2.9506     0.001586
enh70581     2  144994900  144995900      1       1  150064       2.0335        0.021
enh70585     2  145090700  145091700      1       1  150064       3.2093    0.0006652
enh70588     2  145129800  145130800      1       1  150064       2.7902     0.002634
enh70589     2  145136800  145137800      2       1  150064       3.5341    0.0002046
enh70594     2  145161100  145162100      2       1  150064       4.2078   1.2891e-05
enh70596     2  145171100  145172100      4       2  150064        3.185   0.00072385
enh70597     2  145182300  145183300      2       1  150064       2.3847    0.0085468
enh70598     2  145184400  145185400      2       1  150064       3.1832   0.00072837
enh70599     2  145187000  145188000      1       1  150064        3.432    0.0002996
enh70601     2  145192000  145193000      1       1  150064        2.707     0.003395
enh70603     2  145198200  145199200      6       3  150064       2.3436    0.0095487
enh70604     2  145201500  145202500      1       1  150064       4.3878    5.724e-06
enh70610     2  145214200  145215200      3       1  150064       4.0622   2.4309e-05
enh70612     2  145219000  145220000      2       1  150064       3.4822   0.00024867
enh70642     2  145874400  145875400      3       1  150064       2.7218    0.0032461
enh70647     2  147697200  147698200      2       1  150064       1.7672     0.038597
enh70649     2  147857700  147858700      3       1  150064       2.0719     0.019139
enh70657     2  148258200  148259200      3       2  150064       1.7427     0.040693
enh70670     2  148617200  148618200      2       1  150064       2.2004     0.013891
enh70671     2  148627000  148628000      2       1  150064       2.2105     0.013534
enh70672     2  148627600  148628600      2       1  150064       2.2233     0.013097
enh70673     2  148633800  148634800      1       1  150064       2.3904     0.008414
enh70683     2  148783800  148784800      5       1  150064       1.6764     0.046832
enh70685     2  148789600  148790600      2       1  150064       2.1498     0.015787
enh70688     2  149001800  149002800      3       2  150064       2.0629     0.019559
enh70689     2  149030500  149031500      1       1  150064       2.7802     0.002716
enh70692     2  149309800  149310800      2       1  150064       2.9679     0.001499
enh70695     2  149403800  149404800      3       1  150064       1.7192     0.042789
enh70696     2  149405000  149406000      2       1  150064       3.0023    0.0013396
enh70719     2  150418400  150419400      1       1  150064       2.1357      0.01635
enh70721     2  150436500  150437500      3       1  150064        1.972     0.024303
enh70725     2  150453600  150454600      3       2  150064       2.2572     0.011997
enh70731     2  150714400  150715400      4       2  150064        2.505    0.0061219
enh70781     2  152614000  152615000      1       1  150064       1.7551      0.03962
enh70805     2  153022200  153023200      3       2  150064       3.2706   0.00053656
enh70806     2  153023300  153024300      2       1  150064       2.3393    0.0096609
enh70809     2  153029800  153030800      3       2  150064       3.2124   0.00065821
enh70810     2  153056700  153057700      2       1  150064       3.3625   0.00038614
enh70811     2  153079100  153080100      3       1  150064        2.717    0.0032937
enh70812     2  153084300  153085300      4       1  150064        2.749    0.0029893
enh70813     2  153100000  153101000      3       2  150064       2.5596    0.0052395
enh70814     2  153193800  153194800      2       1  150064       1.7091     0.043713
enh70815     2  153196000  153197000      3       2  150064       2.0532     0.020027
enh70819     2  153211300  153212300      1       1  150064        1.891      0.02931
enh70820     2  153228600  153229600      6       2  150064        2.457    0.0070057
enh70822     2  153251400  153252400      4       2  150064       2.1877     0.014347
enh70824     2  153256900  153257900      5       2  150064       2.4543    0.0070575
enh70826     2  153261100  153262100      1       1  150064       1.6925      0.04528
enh70831     2  153273600  153274600      9       2  150064       1.8818     0.029932
enh70833     2  153277400  153278400      1       1  150064       2.4169     0.007827
enh70835     2  153289200  153290200      1       1  150064       2.5792     0.004952
enh70842     2  153325800  153326800      1       1  150064        2.779     0.002726
enh70866     2  153450700  153451700      3       1  150064       1.8641     0.031157
enh70868     2  153468300  153469300      4       1  150064       2.1423     0.016087
enh70869     2  153476500  153477500      5       3  150064       3.6729   0.00011991
enh70870     2  153478600  153479600      1       1  150064       3.6136     0.000151
enh70872     2  153503600  153504600      1       1  150064       2.9765     0.001458
enh70875     2  153618400  153619400      2       1  150064       3.9656   3.6599e-05
enh70876     2  153732400  153733400      3       2  150064       3.4345   0.00029678
enh70877     2  153777100  153778100      6       3  150064       2.8578    0.0021329
enh70942     2  159316000  159317000      5       3  150064        2.406    0.0080642
enh70944     2  159333600  159334600      1       1  150064       3.0841     0.001021
enh70947     2  159343000  159344000      5       2  150064        2.627    0.0043076
enh70948     2  159343800  159344800      5       2  150064       3.0094    0.0013088
enh70949     2  159344600  159345600      4       2  150064       3.2208   0.00063926
enh70951     2  159349700  159350700      6       2  150064       2.8574    0.0021356
enh70952     2  159355600  159356600      1       1  150064       1.9388      0.02626
enh70966     2  159698300  159699300      1       1  150064       2.2162      0.01334
enh71032     2  160373000  160374000      1       1  150064       2.9792     0.001445
enh71033     2  160461900  160462900      5       2  150064       3.0711    0.0010662
enh71034     2  160463500  160464500      2       1  150064       1.9649     0.024715
enh71035     2  160465000  160466000      3       2  150064       1.9367     0.026389
enh71036     2  160466200  160467200      4       2  150064       2.6527    0.0039921
enh71037     2  160467300  160468300      3       2  150064       1.7494     0.040115
enh71038     2  160468400  160469400      2       1  150064       2.9327      0.00168
enh71039     2  160473900  160474900      1       1  150064       3.6704    0.0001211
enh71040     2  160567100  160568100      5       2  150064       2.1417     0.016107
enh71041     2  160572300  160573300      5       1  150064       2.5574    0.0052728
enh71042     2  160574100  160575100      3       1  150064       2.3491    0.0094089
enh71043     2  160578900  160579900      6       3  150064       2.0612      0.01964
enh71044     2  160614000  160615000      2       1  150064       2.4374    0.0073967
enh71046     2  160651600  160652600      3       2  150064       2.4048    0.0080898
enh71048     2  160655000  160656000      3       1  150064       2.7305    0.0031624
enh71050     2  160817200  160818200      2       1  150064       1.9166     0.027644
enh71058     2  161014200  161015200      6       3  150064       2.0506     0.020152
enh71088     2  161182100  161183100      3       2  150064       1.6553     0.048932
enh71097     2  161201400  161202400      3       2  150064       1.9094     0.028103
enh71117     2  161255000  161256000      2       1  150064       1.8063     0.035439
enh71150     2  161373000  161374000      4       2  150064       2.1235     0.016855
enh71156     2  161508700  161509700      1       1  150064       1.7418      0.04077
enh71159     2  161552300  161553300      2       1  150064       2.2109      0.01352
enh71160     2  161560200  161561200      4       2  150064       1.6628     0.048171
enh71184     2  162015400  162016400      3       2  150064       3.6754   0.00011873
enh71185     2  162018200  162019200      1       1  150064       2.3141      0.01033
enh71190     2  162885600  162886600      1       1  150064       3.3731    0.0003716
enh71208     2  164547600  164548600      2       1  150064       1.8937     0.029135
enh71231     2  165666600  165667600      1       1  150064       1.9233      0.02722
enh71249     2  166811100  166812100      2       1  150064       3.2935   0.00049468
enh71253     2  167342000  167343000      1       1  150064       2.4386     0.007373
enh71254     2  167350900  167351900      4       2  150064       3.2406   0.00059635
enh71295     2  169315300  169316300      3       2  150064       2.2001     0.013901
enh71298     2  169322900  169323900      2       1  150064       1.7044     0.044157
enh71310     2  169374600  169375600      3       1  150064        1.888     0.029515
enh71311     2  169377300  169378300      3       1  150064       1.8381     0.033021
enh71312     2  169378000  169379000      2       1  150064       1.8807     0.030008
enh71313     2  169380200  169381200      1       1  150064       1.6585      0.04861
enh71315     2  169382900  169383900      5       3  150064       1.7572     0.039444
enh71316     2  169386700  169387700      5       3  150064       1.9246     0.027143
enh71320     2  169406900  169407900      4       2  150064       2.4677    0.0067991
enh71324     2  169424900  169425900      1       1  150064       1.9423      0.02605
enh71329     2  169482700  169483700      4       2  150064       2.6673    0.0038237
enh71331     2  169496200  169497200      4       1  150064       3.2382   0.00060139
enh71332     2  169498600  169499600      6       1  150064       1.7503     0.040032
enh71336     2  169547000  169548000      3       1  150064       1.6792     0.046561
enh71366     2  170571000  170572000      2       1  150064       2.1133     0.017286
enh71404     2  171787300  171788300      2       1  150064       1.8763     0.030307
enh71412     2  172002900  172003900      4       2  150064       2.1514     0.015721
enh71416     2  172042100  172043100      1       1  150064       2.4606     0.006936
enh71420     2  172128100  172129100      4       2  150064       2.3211      0.01014
enh71436     2  172543200  172544200      4       2  150064       3.5842   0.00016909
enh71438     2  172560100  172561100      3       2  150064       4.1165   1.9238e-05
enh71441     2  172734900  172735900      1       1  150064       4.1989    1.341e-05
enh71450     2  172865300  172866300      5       2  150064       3.2481   0.00058082
enh71452     2  172916700  172917700      2       1  150064       2.9718    0.0014805
enh71457     2  173149300  173150300      6       2  150064       2.1033     0.017718
enh71460     2  173176100  173177100      2       1  150064       1.8297     0.033646
enh71494     2  173687800  173688800      1       1  150064       2.2274      0.01296
enh71496     2  173724200  173725200      2       1  150064       1.8579     0.031589
enh71512     2  173921100  173922100      2       1  150064       1.9619     0.024888
enh71514     2  173937300  173938300      4       1  150064       1.8562     0.031711
enh71516     2  173943600  173944600      4       2  150064       1.7994     0.035978
enh71521     2  173959400  173960400      2       1  150064        2.684    0.0036377
enh71525     2  173971400  173972400      4       2  150064       2.4878    0.0064275
enh71531     2  173988700  173989700      1       1  150064       2.3689      0.00892
enh71532     2  173991100  173992100      3       1  150064       1.6904     0.045479
enh71533     2  173995200  173996200      1       1  150064       1.6463      0.04985
enh71534     2  173996800  173997800      4       2  150064       2.8268    0.0023508
enh71535     2  174000700  174001700      2       1  150064       1.6468       0.0498
enh71537     2  174012800  174013800      1       1  150064       2.3163      0.01027
enh71538     2  174014400  174015400      2       1  150064       3.2564   0.00056409
enh71540     2  174024900  174025900      3       2  150064       1.7499     0.040064
enh71541     2  174030300  174031300      8       3  150064       1.6821     0.046272
enh71542     2  174036400  174037400      4       2  150064       3.3542   0.00039798
enh71543     2  174047800  174048800      2       1  150064       2.8825    0.0019724
enh71545     2  174052600  174053600      4       2  150064       2.7049    0.0034158
enh71547     2  174058900  174059900      6       2  150064       2.7164    0.0033002
enh71548     2  174063600  174064600      4       2  150064       2.0141     0.022001
enh71551     2  174078500  174079500      1       1  150064       1.9468      0.02578
enh71562     2  174787000  174788000      3       1  150064       1.9503      0.02557
enh71566     2  174805500  174806500      5       3  150064       2.2863     0.011119
enh71568     2  174812600  174813600      3       1  150064       2.0431     0.020522
enh71569     2  174814600  174815600      5       1  150064       2.0835     0.018605
enh71570     2  174816500  174817500      7       3  150064       1.7614     0.039087
enh71582     2  174874400  174875400      7       3  150064       2.6558    0.0039564
enh71584     2  174878700  174879700      2       1  150064       1.7088     0.043747
enh71586     2  174888100  174889100      4       1  150064       2.3088     0.010478
enh71594     2  175111500  175112500      2       1  150064       2.6259    0.0043211
enh71595     2  175113600  175114600      3       2  150064       2.9971    0.0013628
enh71607     2  175452800  175453800      2       1  150064       1.6616     0.048296
enh71609     2  175456200  175457200      3       2  150064       1.6973     0.044824
enh71610     2  175460200  175461200      2       1  150064       1.8773      0.03024
enh71611     2  175464400  175465400      1       1  150064       1.9423      0.02605
enh71612     2  175466000  175467000      3       1  150064       2.1437     0.016028
enh71613     2  175467500  175468500      3       1  150064       2.0291     0.021226
enh71614     2  175472700  175473700      2       1  150064       1.7895     0.036768
enh71616     2  175479600  175480600      1       1  150064       1.9596      0.02502
enh71626     2  175528900  175529900      1       1  150064       2.5191     0.005882
enh71632     2  175637300  175638300      2       1  150064       1.9154     0.027723
enh71640     2  175753000  175754000      1       1  150064       2.6396      0.00415
enh71652     2  175892500  175893500      4       2  150064       1.6482     0.049657
enh71666     2  177156000  177157000      2       1  150064       1.8023     0.035745
enh71667     2  177257000  177258000      2       1  150064       1.7992     0.035994
enh71745     2  178976200  178977200      2       1  150064       1.9619     0.024889
enh71746     2  178978200  178979200      2       1  150064       2.7261    0.0032045
enh71754     2  179136600  179137600      1       1  150064       1.7273      0.04206
enh71809     2  180293400  180294400      3       2  150064       2.6631    0.0038718
enh71810     2  180324600  180325600      5       3  150064       4.9887   3.0395e-07
enh71813     2  180541300  180542300      7       3  150064       2.1037     0.017701
enh71817     2  180990000  180991000      1       1  150064       3.4796    0.0002511
enh71858     2  183579200  183580200      2       1  150064       2.4001    0.0081953
enh71861     2  183627900  183628900      3       2  150064       2.2242     0.013067
enh71875     2  183874500  183875500      2       1  150064       3.0777     0.001043
enh71881     2  183890400  183891400      6       3  150064       1.8203     0.034355
enh71885     2  183921800  183922800      3       2  150064       2.2836     0.011196
enh71886     2  183990500  183991500      9       3  150064       1.9821     0.023734
enh71888     2  184479300  184480300      3       2  150064       1.9353     0.026477
enh71897     2  187408500  187409500      2       1  150064       2.5653    0.0051545
enh71914     2  187919800  187920800      2       1  150064       1.7201     0.042704
enh71922     2  188419400  188420400      2       1  150064       1.9497     0.025604
enh71928     2  189246700  189247700      3       2  150064       2.6179    0.0044238
enh71935     2  189475000  189476000      3       2  150064       1.6615     0.048311
enh71937     2  189651300  189652300      2       1  150064       2.6071    0.0045662
enh71955     2  189861700  189862700      3       1  150064       1.7575     0.039418
enh72003     2  190399200  190400200      1       1  150064        1.646      0.04988
enh72013     2  190433600  190434600      2       1  150064       2.1181     0.017084
enh72043     2  191222100  191223100      5       1  150064       2.0763     0.018935
enh72047     2  191274000  191275000      1       1  150064       2.8772     0.002006
enh72054     2  191312400  191313400      5       3  150064        1.925     0.027114
enh72060     2  191364500  191365500      4       2  150064        1.799     0.036008
enh72066     2  191447600  191448600      3       1  150064       2.2885     0.011053
enh72084     2  191677300  191678300      2       1  150064       2.3229     0.010093
enh72085     2  191683800  191684800      3       1  150064       1.8449     0.032528
enh72095     2  191756000  191757000      1       1  150064       1.6797      0.04651
enh72104     2  191879400  191880400      4       2  150064       1.7544     0.039678
enh72105     2  191885900  191886900      4       2  150064       2.4662    0.0068282
enh72161     2  196397200  196398200      4       1  150064       3.4271   0.00030498
enh72162     2  196398600  196399600      3       2  150064       2.4275    0.0076017
enh72163     2  196477300  196478300      3       1  150064        1.873     0.030532
enh72169     2  196977900  196978900      3       2  150064       2.2846     0.011167
enh72181     2  197140500  197141500      3       2  150064        2.866    0.0020784
enh72182     2  197148800  197149800      2       1  150064       2.2361     0.012673
enh72186     2  197431300  197432300      1       1  150064       2.5163      0.00593
enh72187     2  197466200  197467200      2       1  150064       2.7355    0.0031146
enh72188     2  197471400  197472400      2       1  150064       2.9931     0.001381
enh72191     2  197662200  197663200      1       1  150064       2.2505      0.01221
enh72193     2  197789100  197790100      1       1  150064       2.0893      0.01834
enh72194     2  197831700  197832700      2       1  150064       2.3767    0.0087347
enh72195     2  197848000  197849000      5       3  150064       1.7695     0.038403
enh72197     2  197876300  197877300      6       2  150064       3.2318   0.00061506
enh72201     2  197962000  197963000      2       1  150064       2.4016    0.0081622
enh72207     2  198028500  198029500      1       1  150064       2.3384     0.009683
enh72208     2  198029300  198030300      2       1  150064       2.3458    0.0094928
enh72229     2  198114400  198115400      3       1  150064       2.5013     0.006186
enh72231     2  198123400  198124400      1       1  150064       2.6007     0.004652
enh72235     2  198143800  198144800      4       2  150064       4.8038   7.7832e-07
enh72239     2  198158100  198159100      3       1  150064        5.112   1.5937e-07
enh72240     2  198169000  198170000      4       2  150064       5.1597   1.2367e-07
enh72241     2  198172000  198173000      2       1  150064       5.3304   4.9004e-08
enh72244     2  198243100  198244100      1       1  150064       4.7819    8.681e-07
enh72246     2  198294700  198295700      2       1  150064       1.7139     0.043274
enh72252     2  198361500  198362500      1       1  150064       6.2257    2.397e-10
enh72259     2  198492700  198493700      3       1  150064       2.4528    0.0070883
enh72260     2  198573100  198574100      2       1  150064        4.101   2.0565e-05
enh72261     2  198667800  198668800      3       2  150064       5.3473   4.4647e-08
enh72263     2  198673300  198674300      4       2  150064       5.0638   2.0547e-07
enh72264     2  198686400  198687400      1       1  150064       5.2235    8.778e-08
enh72265     2  198702100  198703100      1       1  150064       2.7909     0.002628
enh72266     2  198703000  198704000      1       1  150064       3.0064     0.001322
enh72267     2  198711700  198712700      3       1  150064       4.7529   1.0026e-06
enh72268     2  198743300  198744300      1       1  150064       5.1723    1.156e-07
enh72269     2  198755900  198756900      2       1  150064        3.961   3.7311e-05
enh72271     2  198808700  198809700      4       1  150064       4.6965   1.3233e-06
enh72273     2  198814600  198815600      2       1  150064       4.2573   1.0345e-05
enh72275     2  198836900  198837900      3       2  150064       3.1101   0.00093507
enh72276     2  198840400  198841400      3       1  150064       4.6004   2.1087e-06
enh72277     2  198860300  198861300      3       2  150064        5.072   1.9685e-07
enh72278     2  198917600  198918600      3       1  150064       3.2415    0.0005945
enh72295     2  200714600  200715600      3       2  150064        6.421   6.7675e-11
enh72296     2  200774800  200775800      3       2  150064       5.8052   3.2138e-09
enh72297     2  200777200  200778200      3       2  150064        5.733   4.9335e-09
enh72298     2  200778200  200779200      3       2  150064       3.7227   9.8536e-05
enh72300     2  200818200  200819200      6       3  150064        6.199   2.8416e-10
enh72302     2  200822300  200823300      5       2  150064       3.5162   0.00021886
enh72304     2  200850200  200851200      4       2  150064       4.2116   1.2676e-05
enh72310     2  201003100  201004100      3       1  150064       5.3456   4.5057e-08
enh72311     2  201042700  201043700      2       1  150064       2.8592    0.0021238
enh72315     2  201173600  201174600      1       1  150064       4.7124    1.224e-06
enh72316     2  201175800  201176800      2       1  150064       4.3751   6.0675e-06
enh72319     2  201185400  201186400      2       1  150064       2.0784     0.018838
enh72320     2  201193900  201194900      4       2  150064       2.8612    0.0021102
enh72321     2  201194800  201195800      4       2  150064       2.8118    0.0024631
enh72322     2  201199800  201200800      2       1  150064        4.056   2.4955e-05
enh72326     2  201212700  201213700      4       2  150064        1.711     0.043541
enh72330     2  201222000  201223000      3       2  150064       4.1614   1.5815e-05
enh72331     2  201224000  201225000      2       1  150064       4.0502   2.5586e-05
enh72332     2  201224600  201225600      2       1  150064       4.0502   2.5586e-05
enh72333     2  201228800  201229800      3       1  150064       4.8698   5.5857e-07
enh72335     2  201237200  201238200      2       1  150064       2.5634    0.0051829
enh72336     2  201238700  201239700      3       2  150064       4.0677   2.3737e-05
enh72337     2  201239600  201240600      6       3  150064       4.9504   3.7039e-07
enh72338     2  201241500  201242500      3       2  150064       5.6536    7.856e-09
enh72339     2  201245000  201246000      4       2  150064       4.3501   6.8041e-06
enh72341     2  201247400  201248400      5       2  150064       4.4118   5.1248e-06
enh72342     2  201270200  201271200      3       1  150064       3.3255   0.00044135
enh72343     2  201272200  201273200      3       2  150064       2.5622    0.0052006
enh72345     2  201308000  201309000      4       2  150064       4.3459   6.9366e-06
enh72346     2  201308800  201309800      2       1  150064       3.2876   0.00050519
enh72347     2  201320300  201321300      3       1  150064       3.6447   0.00013385
enh72348     2  201321800  201322800      4       2  150064       2.6927    0.0035436
enh72349     2  201332600  201333600      3       2  150064       3.2757   0.00052693
enh72354     2  201373000  201374000      5       3  150064       2.0277     0.021297
enh72361     2  201607000  201608000      7       2  150064       2.1796     0.014645
enh72365     2  201642300  201643300      2       1  150064        2.272     0.011543
enh72375     2  201751900  201752900      2       1  150064       2.0896     0.018329
enh72404     2  202100500  202101500      4       2  150064       2.0478      0.02029
enh72408     2  202118900  202119900      9       4  150064       3.3699   0.00037591
enh72411     2  202127000  202128000      8       4  150064       2.3391     0.009666
enh72445     2  202834500  202835500      4       1  150064        2.104      0.01769
enh72487     2  203453500  203454500      3       2  150064       1.6602     0.048435
enh72497     2  203877800  203878800      1       1  150064       2.9017     0.001856
enh72500     2  204105300  204106300      3       1  150064        2.359    0.0091633
enh72506     2  204276600  204277600      1       1  150064       2.1054      0.01763
enh72516     2  204521200  204522200      6       2  150064       1.6772     0.046752
enh72531     2  204746700  204747700      2       1  150064        1.694     0.045136
enh72587     2  205837200  205838200      1       1  150064       2.1553      0.01557
enh72625     2  206591700  206592700      5       2  150064       2.0863     0.018476
enh72652     2  206713600  206714600      2       1  150064       2.9118    0.0017968
enh72662     2  206773300  206774300      2       1  150064       2.4395    0.0073548
enh72669     2  206944000  206945000      1       1  150064       2.1008      0.01783
enh72685     2  207711100  207712100      2       1  150064       2.2662      0.01172
enh72696     2  207900600  207901600      1       1  150064       1.7684       0.0385
enh72698     2  207911100  207912100      2       1  150064        1.793      0.03649
enh72719     2  208089500  208090500      3       2  150064       2.3381    0.0096897
enh72721     2  208092900  208093900      7       4  150064       2.5194    0.0058775
enh72733     2  208217500  208218500      2       1  150064       1.8105     0.035107
enh72734     2  208273300  208274300      4       1  150064        2.292     0.010953
enh72738     2  208339300  208340300      5       2  150064       3.0452    0.0011627
enh72740     2  208345700  208346700      3       1  150064       2.1836     0.014497
enh72742     2  208362800  208363800      6       2  150064       3.9032   4.7463e-05
enh72743     2  208364000  208365000      2       1  150064       2.7784    0.0027312
enh72744     2  208368400  208369400      4       2  150064       3.2714   0.00053516
enh72746     2  208398200  208399200      1       1  150064       4.0619    2.434e-05
enh72749     2  208481500  208482500      3       1  150064       3.7659    8.296e-05
enh72829     2  215341700  215342700      6       3  150064       2.4833    0.0065092
enh72909     2  217278000  217279000      3       1  150064       2.8614    0.0021086
enh72913     2  217404700  217405700      2       1  150064        1.993     0.023129
enh72914     2  217415400  217416400      2       1  150064       1.7552     0.039613
enh72922     2  217484900  217485900      3       2  150064       1.7135     0.043308
enh72923     2  217502200  217503200      2       1  150064       1.9028     0.028536
enh72930     2  217529800  217530800      1       1  150064       2.3264     0.009999
enh72931     2  217535700  217536700      4       1  150064       2.2693     0.011626
enh72932     2  217537500  217538500      2       1  150064       2.3799    0.0086581
enh72940     2  217563000  217564000      3       1  150064       1.6757     0.046898
enh72973     2  217856300  217857300      1       1  150064       2.0359      0.02088
enh72975     2  217901500  217902500      9       4  150064       1.8297     0.033646
enh72984     2  217939600  217940600     10       4  150064       2.3359    0.0097472
enh72991     2  218028900  218029900      3       1  150064       1.7581     0.039362
enh73057     2  218563100  218564100      1       1  150064       2.9765     0.001458
enh73068     2  218621200  218622200      4       2  150064       1.7297     0.041843
enh73069     2  218641300  218642300      6       1  150064       1.8507     0.032103
enh73071     2  218654500  218655500      4       1  150064       2.5392    0.0055552
enh73094     2  218773300  218774300      3       1  150064       3.5441   0.00019697
enh73095     2  218782000  218783000      7       3  150064       2.8592    0.0021234
enh73100     2  218815400  218816400      3       1  150064        2.189     0.014298
enh73192     2  219946800  219947800      5       2  150064       1.8635     0.031196
enh73196     2  220014200  220015200      1       1  150064       2.9887     0.001401
enh73197     2  220025600  220026600      2       1  150064       2.6891    0.0035818
enh73198     2  220035400  220036400      2       1  150064       3.3199    0.0004503
enh73199     2  220044400  220045400      1       1  150064       4.6578    1.598e-06
enh73200     2  220046800  220047800      3       1  150064       4.0379    2.697e-05
enh73206     2  220091800  220092800      2       1  150064       1.9286     0.026889
enh73232     2  220320800  220321800      2       1  150064       1.6588     0.048581
enh73260     2  221823800  221824800      1       1  150064       2.5469     0.005435
enh73269     2  222304300  222305300      5       2  150064       2.2642     0.011782
enh73270     2  222308500  222309500      4       1  150064       1.6987     0.044684
enh73278     2  222391800  222392800      3       2  150064       3.3528   0.00039999
enh73279     2  222393700  222394700      2       1  150064       3.0741    0.0010556
enh73282     2  222433000  222434000      1       1  150064       2.2636       0.0118
enh73283     2  222439000  222440000      1       1  150064       2.0101      0.02221
enh73285     2  222644300  222645300      2       1  150064       2.2123     0.013474
enh73320     2  223728600  223729600      2       1  150064       1.8571     0.031651
enh73326     2  223749600  223750600      1       1  150064       1.7673      0.03859
enh73331     2  223769000  223770000      1       1  150064       1.8174      0.03458
enh73332     2  223771300  223772300      2       1  150064       1.7092     0.043711
enh73356     2  224180500  224181500      5       3  150064        1.765     0.038784
enh73360     2  224283600  224284600      3       2  150064        1.873     0.030533
enh73362     2  224402800  224403800      4       2  150064       1.8459     0.032452
enh73363     2  224428000  224429000      1       1  150064       2.1643      0.01522
enh73392     2  224906300  224907300      2       1  150064       1.8287     0.033719
enh73398     2  225277000  225278000      3       2  150064       3.3482   0.00040672
enh73399     2  225349700  225350700      2       1  150064       1.9061     0.028321
enh73401     2  225384700  225385700      3       2  150064       3.6737   0.00011953
enh73404     2  225392800  225393800      7       2  150064       3.0817     0.001029
enh73407     2  225427000  225428000      3       2  150064       2.5162     0.005931
enh73408     2  225434700  225435700      1       1  150064       1.6773      0.04674
enh73409     2  225436600  225437600      3       2  150064       4.1463   1.6897e-05
enh73410     2  225439500  225440500      5       2  150064       3.4801   0.00025064
enh73413     2  225446100  225447100      3       2  150064       4.6729   1.4851e-06
enh73414     2  225446700  225447700      2       1  150064       4.7216   1.1702e-06
enh73417     2  225774400  225775400      8       3  150064       2.0747     0.019006
enh73424     2  225890500  225891500      4       2  150064       1.6587     0.048585
enh73440     2  227184500  227185500      2       1  150064       2.1982     0.013969
enh73448     2  227348500  227349500      3       2  150064       2.1959      0.01405
enh73488     2  227699200  227700200      1       1  150064       2.8092     0.002483
enh73489     2  227702100  227703100      4       1  150064       1.8952     0.029032
enh73491     2  227727000  227728000      4       1  150064       2.3948    0.0083141
enh73492     2  227772600  227773600      3       1  150064       2.0618     0.019612
enh73507     2  228280100  228281100      4       2  150064       2.6493    0.0040327
enh73509     2  228330900  228331900      2       1  150064       2.2141     0.013412
enh73519     2  228383200  228384200      8       4  150064       2.3467    0.0094713
enh73532     2  229952600  229953600      8       3  150064       2.8168    0.0024254
enh73571     2  230844900  230845900      1       1  150064        2.353     0.009312
enh73576     2  231082000  231083000      2       1  150064       1.6688     0.047582
enh73579     2  231133200  231134200      2       1  150064       1.7095      0.04368
enh73580     2  231190800  231191800      5       1  150064       1.6993     0.044628
enh73594     2  231532500  231533500      3       2  150064        1.912      0.02794
enh73595     2  231549500  231550500      2       1  150064       2.3937    0.0083389
enh73633     2  232003000  232004000      2       1  150064       1.6765      0.04682
enh73661     2  232264400  232265400      1       1  150064       2.3044       0.0106
enh73664     2  232326400  232327400      4       2  150064       1.8857     0.029669
enh73679     2  232480000  232481000      5       2  150064       1.8536     0.031899
enh73680     2  232481500  232482500      3       2  150064       1.8251     0.033991
enh73689     2  232528600  232529600      3       1  150064       2.1975     0.013994
enh73692     2  232538600  232539600      4       2  150064       1.7385     0.041059
enh73693     2  232542000  232543000      5       3  150064       1.8461     0.032437
enh73721     2  233174500  233175500      4       2  150064       2.0692     0.019262
enh73723     2  233308500  233309500      3       2  150064       1.9571     0.025168
enh73727     2  233435500  233436500      1       1  150064       1.8311      0.03354
enh73729     2  233441600  233442600      4       2  150064       2.0523     0.020072
enh73730     2  233451400  233452400      2       1  150064        1.735     0.041372
enh73731     2  233453200  233454200      3       1  150064       1.7228     0.042464
enh73732     2  233457500  233458500      2       1  150064        1.959     0.025056
enh73740     2  233560800  233561800      3       2  150064       4.9199   4.3302e-07
enh73743     2  233565800  233566800      3       2  150064        5.358   4.2063e-08
enh73745     2  233644000  233645000      2       1  150064       5.6406   8.4732e-09
enh73746     2  233679600  233680600      2       1  150064       2.8545    0.0021554
enh73747     2  233700000  233701000      6       3  150064       4.0566   2.4895e-05
enh73748     2  233703500  233704500      2       1  150064       6.0443   7.5018e-10
enh73749     2  233717800  233718800      1       1  150064       6.2265    2.385e-10
enh73750     2  233737000  233738000      1       1  150064         2.86     0.002118
enh73751     2  233738300  233739300      3       2  150064       1.8975     0.028883
enh73752     2  233756000  233757000      1       1  150064       4.2405    1.115e-05
enh73754     2  233924800  233925800      4       2  150064       1.7946     0.036362
enh73755     2  233928100  233929100      1       1  150064       1.7135      0.04331
enh73786     2  234347500  234348500      1       1  150064       2.3988     0.008225
enh73815     2  235354900  235355900      2       1  150064       2.1942      0.01411
enh73830     2  235781800  235782800      4       2  150064       1.9651     0.024701
enh73882     2  236420100  236421100      3       2  150064       2.2755     0.011438
enh73890     2  236472000  236473000      2       1  150064       2.3953    0.0083034
enh73900     2  236514200  236515200      2       1  150064       1.8384     0.032999
enh73911     2  236550300  236551300      3       1  150064       2.1754     0.014801
enh73913     2  236556300  236557300      3       1  150064       2.3053     0.010575
enh73933     2  236617400  236618400     10       4  150064       1.7999     0.035938
enh73946     2  237242800  237243800      5       1  150064        2.611    0.0045138
enh73949     2  237274600  237275600      3       1  150064       2.3051      0.01058
enh73961     2  237562800  237563800      7       2  150064       2.1962     0.014037
enh73986     2  237897000  237898000      3       1  150064       1.6607     0.048387
enh74073     2  238481000  238482000      1       1  150064       2.1434      0.01604
enh74074     2  238483600  238484600      9       3  150064       1.7736     0.038063
enh74106     2  238620800  238621800      2       1  150064       2.1325     0.016484
enh74115     2  238648600  238649600      5       1  150064       1.8289     0.033708
enh74116     2  238649600  238650600      9       1  150064       1.8434     0.032635
enh74118     2  238652800  238653800      7       2  150064       1.7236     0.042395
enh74151     2  239105600  239106600      5       2  150064       1.8366     0.033132
enh74152     2  239107300  239108300      3       2  150064       1.8415     0.032777
enh74322     2  240385900  240386900      3       2  150064       1.9728     0.024259
enh74372     2  241290500  241291500      5       2  150064       2.0861     0.018484
enh74378     2  241337000  241338000      3       1  150064       2.6384    0.0041648
enh74419     2  241947900  241948900      3       2  150064       1.7005     0.044517
enh74441     2  242259300  242260300      1       1  150064        1.911        0.028
enh74443     2  242279300  242280300      2       1  150064       1.9294     0.026838
enh74450     2  242307200  242308200      2       1  150064       2.1047      0.01766
enh74454     2  242320300  242321300      3       2  150064       2.6115    0.0045079
enh74455     2  242350000  242351000      4       2  150064       2.0214     0.021619
enh74469     2  242555800  242556800      4       2  150064       1.8219     0.034235
enh74472     2  242573900  242574900      3       2  150064       1.8432     0.032647
enh74474     2  242580100  242581100      2       1  150064       1.7526     0.039839
enh74479     2  242604900  242605900      4       1  150064       2.0333      0.02101
enh74496     2  242820200  242821200      4       2  150064       1.6515     0.049323
enh74501     2  242841400  242842400      6       2  150064        1.655     0.048964
enh74521     3    4347700    4348700      3       2  150064       2.4356    0.0074327
enh74549     3    4697700    4698700      5       3  150064       2.8687    0.0020607
enh74555     3    4771900    4772900      3       2  150064       1.6856      0.04594
enh74560     3    4789400    4790400      3       2  150064       2.0076     0.022344
enh74606     3    5175000    5176000      2       1  150064         1.65     0.049467
enh74613     3    5231000    5232000      5       2  150064       2.0782     0.018843
enh74619     3    5259600    5260600      6       2  150064       1.6473     0.049752
enh74684     3    9064600    9065600      1       1  150064       1.9689      0.02448
enh74685     3    9069300    9070300      7       3  150064        2.941    0.0016359
enh74687     3    9108900    9109900      3       1  150064       2.1908     0.014235
enh74690     3    9177100    9178100      3       2  150064       2.7217    0.0032478
enh74692     3    9183100    9184100      1       1  150064       2.2035      0.01378
enh74695     3    9221200    9222200      1       1  150064       1.6988      0.04468
enh74708     3    9403400    9404400      2       1  150064       2.4557    0.0070301
enh74713     3    9451100    9452100      3       2  150064       2.2399      0.01255
enh74714     3    9455600    9456600      3       2  150064       2.1035     0.017711
enh74716     3    9462400    9463400      2       1  150064       2.5539    0.0053266
enh74717     3    9463500    9464500      3       1  150064       1.9904     0.023276
enh74718     3    9465300    9466300      2       1  150064       1.9569     0.025179
enh74722     3    9757000    9758000      5       2  150064       1.9452     0.025878
enh74797     3   10418500   10419500      4       1  150064        3.128   0.00088004
enh74798     3   10469900   10470900      2       1  150064       2.3152       0.0103
enh74800     3   10478000   10479000      5       2  150064        2.524    0.0058011
enh74806     3   10593400   10594400      3       1  150064       2.2016     0.013848
enh74807     3   10599600   10600600      5       2  150064       2.7623    0.0028695
enh74808     3   10600400   10601400      3       2  150064       3.6627   0.00012479
enh74841     3   11412500   11413500      7       2  150064       1.8872     0.029568
enh74864     3   11608400   11609400      4       2  150064       2.6304    0.0042648
enh74888     3   11680800   11681800      4       2  150064        2.301     0.010695
enh74889     3   11685500   11686500      2       1  150064       3.9925   3.2686e-05
enh74890     3   11698200   11699200      3       1  150064       2.7736    0.0027716
enh74891     3   11702200   11703200      4       2  150064       3.2625   0.00055222
enh74902     3   11885700   11886700      4       1  150064       2.4669    0.0068148
enh74903     3   11888900   11889900      2       1  150064       1.9628     0.024835
enh74905     3   12185300   12186300      3       2  150064       2.8109    0.0024698
enh74911     3   12219200   12220200      1       1  150064       2.1998      0.01391
enh74917     3   12333500   12334500      3       1  150064       1.6576     0.048699
enh74927     3   12392700   12393700      2       1  150064        2.105     0.017646
enh74928     3   12396500   12397500      7       3  150064       1.9109     0.028009
enh74929     3   12398500   12399500      2       1  150064        1.787      0.03697
enh74944     3   12482600   12483600      3       2  150064       3.1767   0.00074483
enh74945     3   12485800   12486800      3       2  150064       3.6089   0.00015378
enh74947     3   12503300   12504300      4       2  150064       1.9011     0.028642
enh74949     3   12521000   12522000      3       1  150064       2.2586     0.011955
enh74950     3   12524400   12525400      3       1  150064       1.9132     0.027863
enh74953     3   12549100   12550100      2       1  150064       1.8333     0.033382
enh74956     3   12601200   12602200      2       1  150064       2.4155    0.0078571
enh74957     3   12603700   12604700      4       1  150064       2.3425    0.0095783
enh74960     3   12669000   12670000      2       1  150064       2.1951     0.014078
enh74962     3   12679300   12680300      1       1  150064       2.3523     0.009328
enh74968     3   12697600   12698600      1       1  150064       2.2325      0.01279
enh74970     3   12723100   12724100      1       1  150064       2.3974     0.008255
enh74972     3   12747400   12748400      2       1  150064       1.9656     0.024671
enh74974     3   12761400   12762400      5       1  150064       2.2083      0.01361
enh74975     3   12770200   12771200      2       1  150064       2.1333     0.016449
enh74998     3   12936300   12937300      4       2  150064       1.7208     0.042646
enh75013     3   13011000   13012000      3       1  150064       1.8912     0.029299
enh75014     3   13013700   13014700      4       2  150064       1.8556     0.031755
enh75017     3   13028200   13029200      1       1  150064       1.6731      0.04715
enh75026     3   13076000   13077000      1       1  150064       3.0171     0.001276
enh75027     3   13087600   13088600      4       2  150064            3    0.0013497
enh75028     3   13089000   13090000      5       2  150064       2.8019    0.0025401
enh75031     3   13121600   13122600      4       2  150064        2.403    0.0081305
enh75032     3   13123100   13124100      4       2  150064       2.9498    0.0015901
enh75046     3   13420400   13421400      4       1  150064       2.1205     0.016981
enh75090     3   14217100   14218100      5       2  150064       1.8216     0.034258
enh75097     3   14337400   14338400      3       2  150064       2.2996     0.010736
enh75105     3   14418600   14419600     10       2  150064        2.414    0.0078903
enh75127     3   14550200   14551200      5       3  150064       1.7129     0.043363
enh75128     3   14564400   14565400      2       1  150064        1.904     0.028454
enh75129     3   14567600   14568600      4       2  150064        2.165     0.015195
enh75131     3   14582200   14583200      8       3  150064       3.0928   0.00099123
enh75134     3   14592500   14593500      6       3  150064        2.268     0.011664
enh75135     3   14595200   14596200      1       1  150064       2.1417      0.01611
enh75136     3   14690000   14691000      3       1  150064       1.7374     0.041157
enh75137     3   14691700   14692700      2       1  150064       1.7422     0.040736
enh75148     3   14873700   14874700      1       1  150064       1.9148      0.02776
enh75155     3   14919300   14920300      9       2  150064       1.8131     0.034905
enh75159     3   14962300   14963300      2       1  150064       2.6052    0.0045911
enh75168     3   15138600   15139600      2       1  150064       1.7907     0.036672
enh75238     3   16024200   16025200      3       1  150064       2.0693     0.019259
enh75239     3   16068000   16069000      5       2  150064        1.848     0.032299
enh75247     3   16144600   16145600      4       2  150064       1.6756     0.046913
enh75267     3   16318500   16319500      4       1  150064        2.074     0.019039
enh75271     3   16353200   16354200      3       1  150064       1.7802      0.03752
enh75276     3   16416900   16417900      4       2  150064       1.6925     0.045274
enh75278     3   16426200   16427200      4       2  150064       2.0807     0.018733
enh75284     3   16440900   16441900      5       2  150064       2.0809      0.01872
enh75290     3   16460600   16461600      4       2  150064       1.7414     0.040808
enh75316     3   16769600   16770600      5       2  150064       1.6591     0.048548
enh75317     3   16782900   16783900      9       4  150064       2.0215     0.021615
enh75318     3   16810800   16811800      2       1  150064       2.5194    0.0058785
enh75319     3   16842800   16843800      2       1  150064       3.6224   0.00014595
enh75320     3   16879400   16880400      1       1  150064       1.8239      0.03408
enh75323     3   16890900   16891900      5       3  150064       1.8073     0.035355
enh75324     3   16923600   16924600      4       2  150064        1.684     0.046091
enh75331     3   16948300   16949300      3       2  150064       1.6755      0.04692
enh75333     3   16951500   16952500      5       3  150064       3.4173   0.00031621
enh75334     3   16958300   16959300      5       2  150064       4.1512   1.6535e-05
enh75336     3   16970800   16971800      3       2  150064       2.8981    0.0018774
enh75338     3   17036100   17037100      8       4  150064       1.6567     0.048792
enh75340     3   17047500   17048500      2       1  150064       2.2391     0.012573
enh75341     3   17080800   17081800      5       2  150064       2.5952    0.0047272
enh75344     3   17118800   17119800      2       1  150064       2.7256    0.0032096
enh75345     3   17130700   17131700      5       2  150064       2.3594     0.009152
enh75347     3   17136200   17137200      2       1  150064       2.4338    0.0074714
enh75349     3   17220900   17221900      3       1  150064       4.2715   9.7099e-06
enh75350     3   17231800   17232800      1       1  150064       4.6319    1.812e-06
enh75351     3   17236900   17237900      2       1  150064       3.8841   5.1359e-05
enh75352     3   17443100   17444100      4       1  150064       3.0978   0.00097479
enh75356     3   17780600   17781600      3       1  150064       4.7586    9.748e-07
enh75357     3   17784800   17785800      4       1  150064         2.91     0.001807
enh75358     3   17790500   17791500      1       1  150064       3.0272     0.001234
enh75359     3   17882300   17883300      2       1  150064       4.1648   1.5584e-05
enh75362     3   18442900   18443900      2       1  150064       1.7104     0.043599
enh75365     3   18467800   18468800      2       1  150064       1.8385     0.032998
enh75368     3   19929900   19930900      6       2  150064        1.725     0.042268
enh75370     3   19990800   19991800      6       3  150064       2.0977     0.017964
enh75396     3   21685800   21686800      6       2  150064       2.1213     0.016947
enh75397     3   21706600   21707600      3       2  150064       2.0251     0.021429
enh75399     3   21792800   21793800      5       3  150064       1.6692     0.047534
enh75408     3   22969400   22970400      2       1  150064       1.9081     0.028188
enh75457     3   23853000   23854000      4       2  150064       3.4433    0.0002873
enh75459     3   23861000   23862000      4       2  150064       2.7034    0.0034315
enh75462     3   23878000   23879000      2       1  150064       2.3853    0.0085317
enh75483     3   24040300   24041300      2       1  150064       2.0099     0.022223
enh75484     3   24058300   24059300      6       3  150064       2.4516    0.0071103
enh75486     3   24088900   24089900      3       2  150064       2.9405    0.0016382
enh75490     3   24142000   24143000      4       2  150064       2.2029     0.013801
enh75491     3   24160600   24161600      1       1  150064       3.2787    0.0005214
enh75494     3   24175700   24176700      3       2  150064       2.8643    0.0020896
enh75495     3   24179900   24180900      1       1  150064       3.0797     0.001036
enh75496     3   24182900   24183900      2       1  150064       3.4133   0.00032089
enh75498     3   24202000   24203000      6       3  150064       2.3945    0.0083221
enh75499     3   24218400   24219400      1       1  150064       3.7467    8.958e-05
enh75501     3   24226900   24227900      4       2  150064       2.5787    0.0049592
enh75502     3   24231600   24232600      3       2  150064       2.9126    0.0017919
enh75503     3   24233400   24234400      3       2  150064       1.6506      0.04941
enh75505     3   24254200   24255200      7       3  150064       3.1012   0.00096359
enh75506     3   24258800   24259800      5       3  150064       2.6125    0.0044943
enh75507     3   24262200   24263200      4       2  150064       1.7279     0.042007
enh75508     3   24266900   24267900     13       5  150064       2.3212     0.010137
enh75540     3   24502100   24503100      2       1  150064       3.1487   0.00082007
enh75542     3   24518600   24519600      3       2  150064       2.0949     0.018089
enh75543     3   24523000   24524000      3       2  150064       2.1888     0.014306
enh75545     3   24532600   24533600      4       2  150064        2.488    0.0064237
enh75575     3   25513900   25514900      1       1  150064       2.9928     0.001382
enh75577     3   25553600   25554600      4       2  150064       1.7272     0.042068
enh75584     3   25634300   25635300      1       1  150064       2.2734       0.0115
enh75590     3   25822600   25823600      2       1  150064       1.8144      0.03481
enh75653     3   28958400   28959400      1       1  150064       2.1239      0.01684
enh75655     3   29106600   29107600      2       1  150064       1.9839     0.023632
enh75660     3   29220200   29221200      6       2  150064       1.6636     0.048099
enh75685     3   29412000   29413000      5       3  150064       2.1366     0.016317
enh75691     3   29451400   29452400      4       2  150064       3.0084     0.001313
enh75695     3   29494700   29495700      4       2  150064       2.8451    0.0022197
enh75698     3   29555400   29556400      7       2  150064       1.8506     0.032115
enh75709     3   29724200   29725200      4       2  150064       1.8435     0.032628
enh75710     3   29736400   29737400      3       1  150064       1.6544     0.049023
enh75713     3   29759600   29760600      7       2  150064       1.6631     0.048143
enh75715     3   29799600   29800600      2       1  150064       2.8554     0.002149
enh75717     3   29802400   29803400      8       1  150064       2.8784    0.0019988
enh75724     3   30308900   30309900      7       3  150064       3.0249    0.0012437
enh75725     3   30311200   30312200      5       2  150064       3.0356    0.0012002
enh75726     3   30327000   30328000      5       3  150064       2.5083    0.0060659
enh75732     3   30391100   30392100      5       2  150064       2.0295     0.021205
enh75734     3   30411800   30412800      3       2  150064       3.1646   0.00077635
enh75735     3   30414000   30415000      4       1  150064       1.8594     0.031483
enh75740     3   30480200   30481200      5       2  150064       2.2542     0.012093
enh75772     3   30706400   30707400      1       1  150064       2.8953     0.001894
enh75784     3   31064800   31065800      2       1  150064       2.3627     0.009072
enh75789     3   31411400   31412400      2       1  150064       1.7529     0.039807
enh75790     3   31572000   31573000      2       1  150064       3.0998   0.00096833
enh75799     3   31637400   31638400      3       2  150064       2.2756     0.011434
enh75800     3   31677000   31678000      2       1  150064       1.6942     0.045115
enh75819     3   32023200   32024200      7       2  150064       2.1443     0.016005
enh75820     3   32059700   32060700      1       1  150064       3.1554    0.0008015
enh75824     3   32123900   32124900      1       1  150064       1.8345      0.03329
enh75829     3   32167900   32168900      1       1  150064       2.2396      0.01256
enh75866     3   32744800   32745800      4       2  150064       2.4369    0.0074065
enh75886     3   33208800   33209800      3       2  150064       1.8827     0.029868
enh75888     3   33399400   33400400      1       1  150064       2.0858       0.0185
enh75889     3   33413900   33414900      1       1  150064       3.0412     0.001178
enh75890     3   33470900   33471900      2       1  150064       2.2573     0.011995
enh75891     3   33473200   33474200      4       2  150064       3.2911   0.00049894
enh75892     3   33474800   33475800      7       3  150064         2.96    0.0015383
enh75894     3   33478000   33479000      4       2  150064        3.137   0.00085329
enh75895     3   33483100   33484100      6       3  150064       2.7076    0.0033882
enh75896     3   33523500   33524500      2       1  150064       2.8429    0.0022355
enh75900     3   33696900   33697900      1       1  150064       1.7512      0.03996
enh75920     3   36587700   36588700      1       1  150064       2.2408      0.01252
enh75924     3   36933000   36934000      1       1  150064       3.0103     0.001305
enh75925     3   36934400   36935400      3       1  150064       3.0222    0.0012545
enh75926     3   36946800   36947800      1       1  150064       2.6066     0.004572
enh75927     3   36947700   36948700      1       1  150064       2.9594     0.001541
enh75929     3   36953200   36954200      1       1  150064       4.3847    5.808e-06
enh75932     3   36984600   36985600      2       1  150064       2.7253    0.0032117
enh75933     3   37011100   37012100      2       1  150064       2.7975    0.0025753
enh75935     3   37035800   37036800      3       2  150064       3.0748    0.0010533
enh75936     3   37071900   37072900      3       1  150064       3.0297    0.0012238
enh75937     3   37073900   37074900      3       2  150064       2.4249    0.0076563
enh75938     3   37090900   37091900      2       1  150064       2.7781    0.0027341
enh75943     3   37162600   37163600      2       1  150064       2.5705    0.0050773
enh75947     3   37186400   37187400      1       1  150064       3.0522     0.001136
enh75949     3   37204500   37205500      3       1  150064       3.0441    0.0011669
enh75950     3   37211200   37212200      2       1  150064       2.6712    0.0037795
enh75953     3   37222800   37223800      1       1  150064       2.2626      0.01183
enh75954     3   37225200   37226200      7       3  150064       2.6194    0.0044044
enh75957     3   37254400   37255400      2       1  150064       2.1823     0.014545
enh75958     3   37259400   37260400      3       1  150064       2.6153    0.0044579
enh75960     3   37290000   37291000      1       1  150064       1.7628      0.03897
enh75961     3   37298600   37299600      6       3  150064       2.0675     0.019341
enh75962     3   37312800   37313800      2       1  150064       2.0703      0.01921
enh75971     3   37534200   37535200      1       1  150064        1.971      0.02436
enh75972     3   37540500   37541500      2       1  150064       1.6654     0.047915
enh75975     3   37561300   37562300      1       1  150064       2.5355     0.005615
enh75978     3   37578100   37579100      5       2  150064       2.5563    0.0052895
enh75979     3   37581500   37582500      5       2  150064       2.4849    0.0064802
enh75980     3   37585600   37586600      2       1  150064       2.0278     0.021288
enh75995     3   37680600   37681600      3       1  150064       1.8669     0.030955
enh75996     3   37687100   37688100      3       2  150064       2.4512    0.0071182
enh75997     3   37694300   37695300      6       1  150064       1.9266     0.027016
enh75998     3   37703200   37704200      4       2  150064       2.1349     0.016386
enh76002     3   37730900   37731900      4       2  150064       2.7581    0.0029067
enh76008     3   37771800   37772800      4       2  150064       1.7547     0.039658
enh76009     3   37778100   37779100      3       1  150064       3.3116   0.00046378
enh76010     3   37781100   37782100      3       2  150064       1.8155     0.034725
enh76017     3   37823700   37824700      2       1  150064       3.6248   0.00014461
enh76018     3   37828700   37829700      2       1  150064       2.2195     0.013226
enh76019     3   37836000   37837000      1       1  150064       1.7239      0.04236
enh76032     3   37936400   37937400      6       2  150064       1.7156     0.043114
enh76035     3   37945000   37946000      3       1  150064       3.8725   5.3871e-05
enh76036     3   37948700   37949700      4       2  150064       1.8508     0.032096
enh76037     3   37950400   37951400      2       1  150064       3.6389   0.00013692
enh76038     3   37952100   37953100      4       1  150064       3.5504    0.0001923
enh76039     3   37959200   37960200      4       1  150064       2.9604     0.001536
enh76040     3   37961500   37962500      4       2  150064       3.0667    0.0010821
enh76041     3   37962300   37963300      5       2  150064       3.6222   0.00014605
enh76042     3   37963600   37964600      2       1  150064       3.6835     0.000115
enh76043     3   37964900   37965900      1       1  150064       1.9498       0.0256
enh76044     3   37966700   37967700      4       2  150064        2.443    0.0072824
enh76045     3   37972400   37973400      3       2  150064       3.0321    0.0012143
enh76046     3   37973600   37974600      7       3  150064       3.9796   3.4522e-05
enh76047     3   37976900   37977900      3       2  150064        3.341    0.0004174
enh76059     3   38015700   38016700      3       2  150064       1.6536     0.049107
enh76080     3   38494000   38495000      3       1  150064       3.1473   0.00082402
enh76081     3   38497700   38498700      6       1  150064       3.0547    0.0011263
enh76084     3   38513900   38514900      2       1  150064       3.2491    0.0005789
enh76088     3   38562500   38563500      2       1  150064       2.5498    0.0053899
enh76093     3   39092200   39093200      1       1  150064       2.7488     0.002991
enh76099     3   39149900   39150900      6       3  150064       2.1038     0.017697
enh76134     3   40002600   40003600      2       1  150064       2.2238     0.013081
enh76154     3   40732300   40733300      3       1  150064       1.8355     0.033214
enh76155     3   40736100   40737100      2       1  150064       1.6782      0.04665
enh76157     3   40783100   40784100      1       1  150064       1.9651       0.0247
enh76169     3   41037600   41038600      4       2  150064       2.0406     0.020645
enh76245     3   42189700   42190700      3       1  150064       2.5561    0.0052933
enh76249     3   42202300   42203300      1       1  150064       2.3561     0.009233
enh76251     3   42206400   42207400      3       1  150064        2.118     0.017088
enh76252     3   42210900   42211900      5       2  150064       1.8913     0.029295
enh76256     3   42217600   42218600      3       2  150064       2.5686    0.0051049
enh76258     3   42220900   42221900      4       2  150064       2.5964    0.0047106
enh76259     3   42224800   42225800      4       2  150064       2.2091     0.013584
enh76260     3   42226000   42227000      7       2  150064       2.2189     0.013248
enh76261     3   42229800   42230800      7       2  150064       2.4705    0.0067468
enh76262     3   42231800   42232800      3       2  150064       3.3677   0.00037899
enh76263     3   42233800   42234800      6       2  150064       2.4383    0.0073782
enh76264     3   42236900   42237900      3       1  150064       2.5243    0.0057956
enh76268     3   42288800   42289800      2       1  150064       1.7321     0.041624
enh76271     3   42417400   42418400      4       1  150064       2.5323    0.0056658
enh76334     3   43131900   43132900      5       2  150064       2.1664     0.015139
enh76355     3   43368200   43369200      2       1  150064       2.3457    0.0094948
enh76359     3   43404600   43405600      4       2  150064       1.9069     0.028268
enh76363     3   43435400   43436400      3       2  150064       2.4605    0.0069373
enh76368     3   43464400   43465400      2       1  150064       1.8625     0.031267
enh76381     3   43800300   43801300      2       1  150064       2.1932     0.014145
enh76382     3   43806700   43807700      4       2  150064        2.036     0.020873
enh76386     3   44225800   44226800      5       3  150064       2.1993     0.013929
enh76391     3   44396800   44397800      5       2  150064        2.871    0.0020458
enh76392     3   44400500   44401500      2       1  150064       2.9193    0.0017543
enh76399     3   44597500   44598500      1       1  150064       3.0287     0.001228
enh76403     3   44727200   44728200      4       2  150064       1.8496     0.032183
enh76407     3   44957000   44958000      1       1  150064       1.7764      0.03783
enh76431     3   45127200   45128200      4       2  150064        1.747      0.04032
enh76435     3   45154500   45155500      4       2  150064       2.0524     0.020064
enh76440     3   45180600   45181600      6       3  150064       1.7972     0.036152
enh76529     3   46134600   46135600      4       2  150064       1.9144     0.027786
enh76562     3   46601600   46602600      5       2  150064       2.0241     0.021481
enh76563     3   46604200   46605200      8       3  150064       1.6678     0.047681
enh76674     3   47897700   47898700      1       1  150064        2.298      0.01078
enh76676     3   47931300   47932300      2       1  150064       1.8561     0.031721
enh76692     3   48064100   48065100      1       1  150064       1.8167      0.03463
enh76704     3   48099500   48100500      1       1  150064        1.666      0.04786
enh76715     3   48131000   48132000      1       1  150064       1.7805       0.0375
enh76717     3   48160400   48161400      1       1  150064       1.8275      0.03381
enh76720     3   48192700   48193700      4       1  150064       1.8757     0.030347
enh76723     3   48235800   48236800      1       1  150064       2.3208      0.01015
enh76726     3   48273700   48274700      1       1  150064       2.3819     0.008612
enh76728     3   48281400   48282400      2       1  150064       1.7938     0.036423
enh76734     3   48343600   48344600      4       1  150064        1.983     0.023681
enh76763     3   48670900   48671900      2       1  150064       2.3372    0.0097139
enh76765     3   48720100   48721100      2       1  150064       1.9742      0.02418
enh76766     3   48724200   48725200      2       1  150064       2.5576    0.0052695
enh76767     3   48730600   48731600      2       1  150064       1.7726      0.03815
enh76768     3   48733200   48734200      2       1  150064       1.9281     0.026919
enh76769     3   48737600   48738600      2       1  150064       2.2084     0.013607
enh76771     3   48745900   48746900      2       1  150064       1.6997     0.044593
enh76772     3   48748800   48749800      4       1  150064       2.3221     0.010114
enh76773     3   48749600   48750600      1       1  150064       2.0126      0.02208
enh76775     3   48751900   48752900      1       1  150064       2.2268      0.01298
enh76776     3   48754800   48755800      1       1  150064       2.1125      0.01732
enh76779     3   48778000   48779000      2       1  150064       1.9242     0.027166
enh76795     3   48986100   48987100      1       1  150064       1.9022      0.02857
enh76797     3   49004000   49005000      1       1  150064       1.8945      0.02908
enh76799     3   49035500   49036500      1       1  150064        1.878      0.03019
enh76816     3   49155700   49156700      2       1  150064       2.1108     0.017397
enh76827     3   49275700   49276700      5       2  150064       1.7737     0.038055
enh76828     3   49286100   49287100      4       2  150064       2.1414     0.016121
enh76838     3   49334300   49335300      4       2  150064       1.8961     0.028972
enh76844     3   49382800   49383800      4       2  150064       1.7794     0.037588
enh76849     3   49414800   49415800      2       1  150064       1.9668     0.024604
enh76854     3   49425800   49426800      1       1  150064        1.854      0.03187
enh76857     3   49437000   49438000      3       2  150064       2.1673     0.015107
enh76859     3   49441000   49442000      3       2  150064        1.822     0.034225
enh76866     3   49458200   49459200      3       1  150064       2.0506     0.020151
enh76870     3   49465300   49466300      2       1  150064       2.3632    0.0090586
enh76871     3   49467200   49468200      1       1  150064        2.313      0.01036
enh76879     3   49520700   49521700      3       1  150064       1.8899     0.029384
enh76882     3   49532200   49533200      2       1  150064       1.7921     0.036557
enh76892     3   49590100   49591100      3       2  150064        2.041     0.020626
enh76901     3   49732200   49733200      1       1  150064       2.2998      0.01073
enh76902     3   49740700   49741700      1       1  150064       1.8435      0.03263
enh76903     3   49751700   49752700      4       2  150064       1.8752     0.030381
enh76909     3   49783100   49784100      2       1  150064       1.7009     0.044481
enh76912     3   49812400   49813400      5       2  150064        2.294     0.010895
enh76914     3   49821500   49822500      3       2  150064        2.037     0.020826
enh76916     3   49836700   49837700      1       1  150064       1.7144      0.04323
enh76918     3   49849000   49850000      1       1  150064       2.3804     0.008648
enh76919     3   49851500   49852500      1       1  150064       2.2098      0.01356
enh76922     3   49892600   49893600      2       1  150064       2.2205     0.013191
enh76923     3   49894200   49895200      2       1  150064       2.0486     0.020249
enh76924     3   49918700   49919700      1       1  150064       1.9222      0.02729
enh76925     3   49937900   49938900      1       1  150064       2.8215      0.00239
enh76926     3   49939500   49940500      3       1  150064        2.198     0.013975
enh76928     3   49942600   49943600      2       1  150064       1.6838     0.046107
enh76930     3   49965200   49966200      3       2  150064       1.7315      0.04168
enh76931     3   49968000   49969000      1       1  150064       3.0538      0.00113
enh76932     3   49978400   49979400      2       1  150064        2.531    0.0056873
enh76935     3   49997200   49998200      2       1  150064       2.9361    0.0016618
enh76936     3   50004000   50005000      1       1  150064       3.0519     0.001137
enh76937     3   50128200   50129200      3       1  150064       2.8328    0.0023068
enh76938     3   50161400   50162400      4       2  150064       2.9686     0.001496
enh76939     3   50173900   50174900      7       3  150064        2.822    0.0023865
enh76942     3   50196400   50197400      5       2  150064       2.3333    0.0098167
enh76943     3   50207200   50208200      3       2  150064       1.7141     0.043258
enh76946     3   50249400   50250400      1       1  150064        3.317     0.000455
enh76952     3   50267800   50268800      1       1  150064       2.4402     0.007339
enh76958     3   50287800   50288800      2       1  150064       2.1402     0.016169
enh76959     3   50291700   50292700      4       2  150064       3.0069    0.0013198
enh76961     3   50301000   50302000      4       2  150064       2.6457     0.004076
enh76970     3   50351800   50352800      1       1  150064       1.8585      0.03155
enh76990     3   50552400   50553400      2       1  150064        2.688    0.0035943
enh77018     3   51425700   51426700      1       1  150064        2.068      0.01932
enh77023     3   51535500   51536500      1       1  150064       2.2004      0.01389
enh77026     3   51593100   51594100      3       2  150064       3.2458   0.00058557
enh77058     3   52077600   52078600      1       1  150064       1.8495      0.03219
enh77066     3   52123000   52124000      1       1  150064        1.723      0.04244
enh77067     3   52141800   52142800      1       1  150064       2.0807      0.01873
enh77068     3   52143100   52144100      3       1  150064       2.0685     0.019296
enh77073     3   52174100   52175100      1       1  150064       1.7253      0.04224
enh77079     3   52233200   52234200      1       1  150064       3.9421    4.039e-05
enh77080     3   52236600   52237600      1       1  150064        3.771    8.131e-05
enh77081     3   52243900   52244900      1       1  150064       3.7656    8.308e-05
enh77084     3   52255800   52256800      1       1  150064       4.1248    1.855e-05
enh77086     3   52267700   52268700      5       1  150064       2.5564    0.0052873
enh77087     3   52269200   52270200      5       3  150064        4.089   2.1657e-05
enh77091     3   52287300   52288300      1       1  150064       5.6654    7.336e-09
enh77092     3   52306200   52307200      3       2  150064       3.7742   8.0272e-05
enh77098     3   52332400   52333400      1       1  150064       3.7971     7.32e-05
enh77099     3   52333600   52334600      5       3  150064        3.586   0.00016787
enh77100     3   52347600   52348600      2       1  150064       2.8812     0.001981
enh77107     3   52456800   52457800      1       1  150064       4.7626    9.558e-07
enh77114     3   52487900   52488900      3       2  150064       3.1092   0.00093793
enh77115     3   52491100   52492100      3       2  150064       3.2098   0.00066409
enh77122     3   52532100   52533100      2       1  150064       2.9165    0.0017697
enh77123     3   52559000   52560000      1       1  150064       4.7662    9.387e-07
enh77125     3   52564300   52565300      2       1  150064       4.0701     2.35e-05
enh77127     3   52572500   52573500      4       2  150064       3.1443   0.00083228
enh77128     3   52573600   52574600      3       1  150064       3.1335   0.00086361
enh77130     3   52640500   52641500      1       1  150064        4.617    1.947e-06
enh77133     3   52721200   52722200      1       1  150064       4.9238    4.245e-07
enh77134     3   52737500   52738500      1       1  150064       4.5918    2.197e-06
enh77135     3   52741300   52742300      1       1  150064       3.4679    0.0002623
enh77136     3   52803000   52804000      1       1  150064       5.0609    2.086e-07
enh77138     3   52868100   52869100      4       2  150064        5.424   2.9146e-08
enh77140     3   52882400   52883400      2       1  150064       4.9173   4.3883e-07
enh77142     3   52890900   52891900      4       2  150064       5.3932   3.4615e-08
enh77143     3   52907500   52908500      1       1  150064       5.6131    9.939e-09
enh77144     3   52915900   52916900      1       1  150064       5.5459    1.462e-08
enh77145     3   52924400   52925400      1       1  150064       1.7474      0.04028
enh77146     3   52925000   52926000      1       1  150064       4.9932    2.969e-07
enh77147     3   52925700   52926700      1       1  150064       1.7418      0.04077
enh77149     3   52928200   52929200      4       2  150064       5.2742   6.6653e-08
enh77150     3   52931800   52932800      2       1  150064        4.483   3.6795e-06
enh77151     3   52968400   52969400      2       1  150064       5.4771   2.1615e-08
enh77152     3   53011700   53012700      1       1  150064       3.0183     0.001271
enh77155     3   53074200   53075200      3       1  150064        3.124   0.00089216
enh77156     3   53076600   53077600      3       1  150064       4.2995   8.5598e-06
enh77157     3   53077200   53078200      4       2  150064       4.1283   1.8276e-05
enh77158     3   53105600   53106600      2       1  150064       2.1692     0.015032
enh77162     3   53146800   53147800      2       1  150064       2.3952    0.0083059
enh77167     3   53174500   53175500      1       1  150064       5.8968    1.853e-09
enh77169     3   53183900   53184900      2       1  150064       1.7249     0.042276
enh77178     3   53269300   53270300     10       2  150064       2.3101     0.010442
enh77179     3   53270600   53271600      8       2  150064       1.8191     0.034449
enh77180     3   53272100   53273100      4       2  150064       2.9854    0.0014158
enh77181     3   53276800   53277800      6       2  150064       2.2781     0.011361
enh77182     3   53281700   53282700      5       3  150064       3.0936    0.0009886
enh77183     3   53284500   53285500      3       2  150064       3.1891    0.0007136
enh77184     3   53290000   53291000      4       2  150064       2.6459    0.0040737
enh77185     3   53293400   53294400      3       1  150064       2.9151    0.0017778
enh77187     3   53298500   53299500      1       1  150064       3.9283    4.277e-05
enh77188     3   53303200   53304200      2       1  150064       1.7912     0.036629
enh77190     3   53321000   53322000      2       1  150064       2.2325     0.012791
enh77191     3   53333300   53334300      1       1  150064       4.0704    2.347e-05
enh77194     3   53354700   53355700      1       1  150064       1.6692      0.04754
enh77195     3   53358000   53359000      2       1  150064       1.8425     0.032701
enh77196     3   53362500   53363500      2       1  150064       3.4599   0.00027018
enh77201     3   53558500   53559500      1       1  150064       1.6755      0.04692
enh77219     3   53914000   53915000      1       1  150064       2.2603       0.0119
enh77222     3   54157800   54158800      2       1  150064       2.1123     0.017331
enh77229     3   54561900   54562900      5       1  150064        1.999     0.022803
enh77230     3   54570200   54571200      3       2  150064       1.8025     0.035734
enh77270     3   56644600   56645600      7       3  150064       1.9478      0.02572
enh77294     3   56889700   56890700      2       1  150064         1.66     0.048452
enh77344     3   57572000   57573000      4       2  150064       1.6587     0.048593
enh77429     3   58148800   58149800      2       1  150064       1.7934     0.036458
enh77430     3   58152500   58153500      3       2  150064       1.8066     0.035416
enh77432     3   58164000   58165000      5       2  150064       1.7836     0.037246
enh77434     3   58174400   58175400      2       1  150064       1.7697     0.038385
enh77447     3   58272900   58273900      2       1  150064        2.578    0.0049682
enh77448     3   58294800   58295800      3       2  150064       2.0731     0.019083
enh77449     3   58306800   58307800      3       1  150064       1.6712      0.04734
enh77453     3   58326700   58327700      2       1  150064       2.0399     0.020679
enh77455     3   58331600   58332600      8       3  150064       2.1828     0.014526
enh77460     3   58371700   58372700      7       3  150064       1.9833     0.023669
enh77461     3   58377100   58378100      5       2  150064       1.9515     0.025497
enh77462     3   58380000   58381000      3       1  150064       1.9366       0.0264
enh77463     3   58384400   58385400      3       1  150064       2.2677     0.011672
enh77464     3   58399800   58400800      2       1  150064       1.8105     0.035106
enh77465     3   58405200   58406200      7       2  150064       2.2722     0.011537
enh77466     3   58407400   58408400      5       2  150064       1.8755      0.03036
enh77467     3   58410000   58411000      4       2  150064       2.0635     0.019531
enh77468     3   58417600   58418600      2       1  150064       2.2582     0.011967
enh77469     3   58420500   58421500      4       2  150064       1.6809     0.046386
enh77471     3   58456700   58457700      3       2  150064       2.0161     0.021894
enh77472     3   58460500   58461500      1       1  150064       1.7159      0.04309
enh77475     3   58479300   58480300      2       1  150064       1.9968     0.022922
enh77494     3   59410900   59411900      5       2  150064        2.284     0.011187
enh77509     3   61225400   61226400      4       2  150064       2.1778     0.014709
enh77556     3   61827100   61828100      3       1  150064       1.7369     0.041207
enh77557     3   61833700   61834700      3       1  150064       2.2755     0.011438
enh77560     3   61849500   61850500      5       2  150064       1.9688     0.024486
enh77567     3   61902500   61903500      1       1  150064       1.8039      0.03562
enh77578     3   62081000   62082000      6       3  150064       3.2182   0.00064502
enh77580     3   62084000   62085000      4       2  150064       2.1226     0.016893
enh77581     3   62086100   62087100      5       2  150064       2.0691     0.019266
enh77582     3   62088900   62089900      1       1  150064       3.0329     0.001211
enh77583     3   62103900   62104900      3       2  150064       1.6518     0.049289
enh77586     3   62129200   62130200      3       2  150064       2.1539     0.015623
enh77600     3   63841000   63842000      3       1  150064       3.8713   5.4135e-05
enh77602     3   63857700   63858700      2       1  150064       2.8442     0.002226
enh77603     3   63861900   63862900      2       1  150064       4.5035   3.3424e-06
enh77606     3   63881400   63882400      2       1  150064       2.7247     0.003218
enh77607     3   63896200   63897200      4       2  150064       2.3692    0.0089141
enh77608     3   63899800   63900800      1       1  150064       5.1478    1.318e-07
enh77609     3   63912600   63913600      3       2  150064       2.7253    0.0032117
enh77610     3   63913800   63914800      2       1  150064       4.1739   1.4972e-05
enh77611     3   63917000   63918000      3       2  150064       4.0164   2.9551e-05
enh77613     3   63919500   63920500      1       1  150064       2.6535     0.003983
enh77615     3   63927400   63928400      1       1  150064       2.9303     0.001693
enh77620     3   63942000   63943000      6       2  150064       3.2195   0.00064209
enh77623     3   63949700   63950700      3       2  150064       2.3367    0.0097271
enh77628     3   63959700   63960700      3       2  150064       3.6189   0.00014794
enh77629     3   63961600   63962600      2       1  150064       2.3863    0.0085094
enh77632     3   63967200   63968200      3       2  150064       2.2201     0.013207
enh77633     3   63979000   63980000      3       2  150064       2.2365      0.01266
enh77635     3   64006400   64007400      4       2  150064       1.9426     0.026032
enh77636     3   64007100   64008100      2       1  150064       2.0554     0.019918
enh77639     3   64052800   64053800      1       1  150064       2.2004      0.01389
enh77640     3   64053200   64054200      1       1  150064       2.2004      0.01389
enh77644     3   64107000   64108000      7       3  150064       2.0257     0.021398
enh77646     3   64123300   64124300      5       2  150064       1.6727      0.04719
enh77649     3   64127200   64128200      4       2  150064       2.0946     0.018105
enh77652     3   64136300   64137300      5       2  150064        3.605   0.00015606
enh77656     3   64152600   64153600      3       1  150064       3.1274   0.00088178
enh77659     3   64171500   64172500      8       2  150064       3.5997   0.00015928
enh77660     3   64174900   64175900      5       2  150064       3.0828    0.0010252
enh77661     3   64176600   64177600      5       3  150064       2.5056    0.0061114
enh77667     3   64200900   64201900      4       2  150064         3.23   0.00061896
enh77668     3   64203800   64204800      7       3  150064       1.8993     0.028761
enh77669     3   64212200   64213200      3       2  150064       2.4025    0.0081425
enh77672     3   64230800   64231800      4       2  150064       1.7574     0.039424
enh77674     3   64237100   64238100      1       1  150064       2.8673      0.00207
enh77676     3   64242700   64243700      4       2  150064       3.6287   0.00014245
enh77678     3   64247500   64248500      2       1  150064        1.958     0.025114
enh77689     3   64353900   64354900      2       1  150064       2.2337     0.012751
enh77692     3   64447700   64448700      3       1  150064       2.9695    0.0014915
enh77725     3   64751300   64752300      6       2  150064       2.4083    0.0080132
enh77861     3   66743800   66744800      5       2  150064       1.7836     0.037246
enh77883     3   67145000   67146000      3       1  150064       2.5023     0.006169
enh77885     3   67328100   67329100      1       1  150064       1.7767      0.03781
enh77887     3   67432800   67433800      8       3  150064       2.4062    0.0080598
enh77888     3   67511800   67512800      7       4  150064       2.1213     0.016946
enh77889     3   67536600   67537600      3       2  150064       2.9823    0.0014304
enh77892     3   67698600   67699600      4       1  150064       2.1984     0.013959
enh77894     3   67703100   67704100      4       1  150064       2.1242     0.016827
enh77929     3   69355500   69356500      3       2  150064       2.7642    0.0028529
enh77933     3   69375300   69376300      2       1  150064       2.6991    0.0034768
enh77936     3   69419300   69420300      2       1  150064       2.8526    0.0021682
enh77941     3   69500200   69501200      3       2  150064       1.9385      0.02628
enh77943     3   69628500   69629500      4       2  150064       1.7068     0.043925
enh77952     3   69799100   69800100      1       1  150064       3.1491    0.0008189
enh77953     3   69806300   69807300      2       1  150064       3.2409   0.00059583
enh77955     3   69815400   69816400      2       1  150064       3.1223   0.00089735
enh77958     3   69825000   69826000      1       1  150064       3.3402    0.0004186
enh77959     3   69826200   69827200      1       1  150064       3.2131    0.0006565
enh77961     3   69830400   69831400      1       1  150064       2.9796     0.001443
enh77962     3   69835000   69836000      2       1  150064        2.464    0.0068695
enh77963     3   69840300   69841300      2       1  150064       3.6867   0.00011358
enh77964     3   69853400   69854400      2       1  150064       3.2749   0.00052852
enh77965     3   69855800   69856800      2       1  150064       2.9099    0.0018079
enh77966     3   69860500   69861500      6       1  150064       3.1552   0.00080191
enh77967     3   69868900   69869900      7       2  150064         3.39   0.00034948
enh77968     3   69871100   69872100      3       2  150064        3.512   0.00022235
enh77969     3   69885700   69886700      2       1  150064       3.8883   5.0481e-05
enh77970     3   69887400   69888400      5       2  150064       2.7303    0.0031637
enh77971     3   69897400   69898400      2       1  150064       3.3612   0.00038798
enh77972     3   69899400   69900400      5       2  150064        2.205     0.013729
enh77991     3   70579400   70580400      1       1  150064       2.7517     0.002964
enh77993     3   70861000   70862000      1       1  150064       2.1434      0.01604
enh78016     3   71074300   71075300      1       1  150064       1.7848      0.03715
enh78022     3   71100900   71101900      3       2  150064       1.7975     0.036128
enh78024     3   71102900   71103900      1       1  150064       1.8667      0.03097
enh78030     3   71117800   71118800      1       1  150064       1.8504      0.03213
enh78032     3   71123600   71124600      2       1  150064       1.8206     0.034335
enh78033     3   71126000   71127000      2       1  150064        2.893    0.0019082
enh78034     3   71127700   71128700      4       1  150064       1.8485     0.032265
enh78035     3   71128600   71129600      1       1  150064       1.7362      0.04126
enh78036     3   71129800   71130800      3       2  150064       2.0604     0.019682
enh78037     3   71132400   71133400      3       2  150064       2.0309     0.021131
enh78046     3   71152400   71153400      2       1  150064       1.9843     0.023609
enh78047     3   71155900   71156900      3       2  150064       2.2134     0.013434
enh78050     3   71163200   71164200      2       1  150064       2.8482    0.0021984
enh78051     3   71167800   71168800      1       1  150064       1.7172      0.04297
enh78052     3   71170100   71171100      3       2  150064       2.0864     0.018471
enh78053     3   71170900   71171900      2       1  150064       2.5844    0.0048772
enh78054     3   71172100   71173100      3       2  150064       2.7755    0.0027557
enh78055     3   71173800   71174800      4       2  150064       3.2681   0.00054128
enh78056     3   71175100   71176100      9       1  150064       2.1074     0.017541
enh78064     3   71257700   71258700      4       1  150064       1.7293     0.041879
enh78065     3   71273800   71274800      3       2  150064       3.2228   0.00063473
enh78066     3   71276000   71277000      1       1  150064       2.5692     0.005097
enh78068     3   71288200   71289200      2       1  150064       3.2815   0.00051624
enh78069     3   71295700   71296700      3       1  150064       2.3281    0.0099535
enh78070     3   71301600   71302600      2       1  150064       4.3596   6.5151e-06
enh78074     3   71311700   71312700      1       1  150064       2.4199     0.007763
enh78075     3   71318600   71319600      5       2  150064       2.0389     0.020728
enh78076     3   71320400   71321400      5       2  150064       3.3829   0.00035863
enh78080     3   71355300   71356300      3       2  150064       1.8741     0.030461
enh78082     3   71364600   71365600      3       1  150064       2.8436    0.0022305
enh78083     3   71366600   71367600      1       1  150064       1.8233      0.03413
enh78084     3   71368500   71369500      4       2  150064       2.8338    0.0022999
enh78085     3   71375000   71376000      2       1  150064       2.7391    0.0030806
enh78086     3   71397200   71398200      2       1  150064       4.5228    3.051e-06
enh78087     3   71399800   71400800      6       2  150064        3.082    0.0010282
enh78094     3   71472100   71473100      3       2  150064        2.349    0.0094126
enh78095     3   71474400   71475400      1       1  150064        1.927      0.02699
enh78098     3   71481000   71482000      4       2  150064       2.2854     0.011144
enh78099     3   71482900   71483900      7       3  150064       2.2015      0.01385
enh78103     3   71495900   71496900      2       1  150064       1.9558     0.025245
enh78104     3   71505000   71506000      2       1  150064       2.8391    0.0022621
enh78105     3   71546200   71547200      5       1  150064       2.7416    0.0030572
enh78107     3   71561800   71562800      3       2  150064        2.298     0.010781
enh78108     3   71564600   71565600      1       1  150064        4.929    4.133e-07
enh78109     3   71570800   71571800      4       1  150064       4.4782   3.7636e-06
enh78110     3   71581800   71582800      3       2  150064       3.6914   0.00011151
enh78111     3   71585800   71586800      3       2  150064       3.5472   0.00019469
enh78112     3   71590200   71591200      3       2  150064       2.0609     0.019657
enh78114     3   71598900   71599900      1       1  150064       3.4666    0.0002635
enh78120     3   71678200   71679200      4       2  150064       4.3117   8.1018e-06
enh78135     3   71778500   71779500      6       2  150064       2.4784    0.0065989
enh78168     3   72346600   72347600      1       1  150064       2.0583      0.01978
enh78173     3   72378300   72379300      2       1  150064       2.3925    0.0083672
enh78193     3   72531200   72532200      4       1  150064       1.9651     0.024701
enh78195     3   72540900   72541900      5       2  150064       1.7452     0.040473
enh78196     3   72571500   72572500      4       2  150064       2.1427      0.01607
enh78197     3   72616500   72617500      4       2  150064       1.6894     0.045571
enh78214     3   73044500   73045500      1       1  150064       2.0037      0.02255
enh78218     3   73057700   73058700      5       1  150064       2.1728     0.014897
enh78220     3   73066000   73067000      1       1  150064        1.967      0.02459
enh78223     3   73080500   73081500      1       1  150064       1.8203      0.03436
enh78225     3   73086800   73087800      1       1  150064       2.5325     0.005663
enh78226     3   73090400   73091400      4       2  150064        1.948     0.025707
enh78227     3   73095000   73096000      4       1  150064       1.9582     0.025103
enh78228     3   73104800   73105800      1       1  150064       1.6871      0.04579
enh78229     3   73149900   73150900      1       1  150064       1.9443      0.02593
enh78250     3   73494000   73495000      3       2  150064       2.0752     0.018983
enh78292     3   73675500   73676500      1       1  150064       2.1507      0.01575
enh78295     3   73744800   73745800      1       1  150064       2.6128      0.00449
enh78348     3   81540900   81541900      1       1  150064       2.0674      0.01935
enh78351     3   81790000   81791000      3       2  150064        1.704     0.044186
enh78400     3   95641900   95642900      2       1  150064       1.9685     0.024506
enh78408     3   97484200   97485200      1       1  150064       2.5832     0.004895
enh78417     3   97604900   97605900      2       1  150064       1.9437     0.025968
enh78418     3   97620500   97621500      2       1  150064       1.6937      0.04516
enh78458     3   99377400   99378400      4       1  150064       1.9359     0.026441
enh78461     3   99396700   99397700      3       1  150064       2.0202      0.02168
enh78646     3  105089000  105090000      1       1  150064       2.4325     0.007497
enh78649     3  105541900  105542900      1       1  150064       1.7223      0.04251
enh78652     3  105562500  105563500      2       1  150064       1.7758     0.037887
enh78656     3  105583900  105584900      4       2  150064       2.1044     0.017672
enh78660     3  105657000  105658000      2       1  150064       1.8676     0.030909
enh78670     3  106176600  106177600      2       1  150064       2.1095     0.017452
enh78690     3  106982000  106983000      3       1  150064       2.2331     0.012772
enh78696     3  107322800  107323800      2       1  150064       1.6703     0.047434
enh78698     3  107380400  107381400      1       1  150064       2.2708      0.01158
enh78715     3  107732100  107733100      4       1  150064       1.8277     0.033797
enh78716     3  107806800  107807800      4       2  150064       2.1767     0.014752
enh78717     3  107810400  107811400      2       1  150064       1.8906     0.029342
enh78719     3  107843100  107844100      2       1  150064       3.4463   0.00028421
enh78721     3  107939100  107940100      3       1  150064       3.1392   0.00084705
enh78722     3  107941800  107942800      1       1  150064       3.2034     0.000679
enh78723     3  107942400  107943400      3       2  150064       1.9197     0.027449
enh78744     3  111456900  111457900      3       1  150064       1.6848     0.046011
enh78783     3  111685800  111686800      3       1  150064       2.3979    0.0082449
enh78795     3  111846200  111847200      2       1  150064       1.9087     0.028152
enh78855     3  112912800  112913800      2       1  150064       1.9134     0.027848
enh78894     3  113457800  113458800      3       1  150064       1.9299     0.026811
enh78898     3  113467100  113468100      2       1  150064       2.1893     0.014287
enh78913     3  114094500  114095500      2       1  150064       1.6744     0.047028
enh78927     3  114174100  114175100      3       1  150064       2.7301    0.0031653
enh78939     3  114335800  114336800      3       2  150064       2.6356    0.0041996
enh78940     3  114338200  114339200      4       2  150064        2.617    0.0044356
enh78941     3  114345500  114346500      1       1  150064       1.7002      0.04455
enh78942     3  114377900  114378900      4       2  150064        2.748    0.0029978
enh78977     3  115411500  115412500      1       1  150064       1.9811      0.02379
enh79005     3  116581800  116582800      7       1  150064       1.7453      0.04047
enh79018     3  117516800  117517800      5       3  150064        3.455   0.00027517
enh79022     3  118651200  118652200      2       1  150064       2.1444     0.015999
enh79055     3  119186600  119187600      4       2  150064       1.6637     0.048088
enh79061     3  119313900  119314900      2       1  150064       2.1319      0.01651
enh79102     3  119890100  119891100      5       2  150064       1.6715     0.047316
enh79109     3  120069200  120070200      1       1  150064       1.7053      0.04407
enh79115     3  120142500  120143500      5       2  150064       1.8416     0.032766
enh79124     3  120179200  120180200      4       2  150064       2.1302     0.016576
enh79135     3  120286500  120287500      5       3  150064       2.6967    0.0035017
enh79136     3  120313900  120314900      5       2  150064       2.3142     0.010328
enh79138     3  120355100  120356100      2       1  150064       1.8731     0.030525
enh79160     3  121713900  121714900      3       1  150064        2.163     0.015272
enh79184     3  122486500  122487500      3       1  150064       1.7351     0.041362
enh79186     3  122510900  122511900      5       3  150064       1.6935     0.045178
enh79190     3  122608900  122609900      2       1  150064       2.9809    0.0014368
enh79191     3  122612300  122613300      6       3  150064       2.9608    0.0015344
enh79202     3  122787400  122788400      4       2  150064       2.6812    0.0036676
enh79203     3  122790200  122791200      5       3  150064       2.1634     0.015256
enh79204     3  122794600  122795600      3       2  150064       2.3111     0.010415
enh79205     3  122795800  122796800      3       1  150064       2.5285    0.0057282
enh79209     3  122814500  122815500      1       1  150064       2.9216     0.001741
enh79210     3  122817000  122818000      2       1  150064       2.0628     0.019564
enh79247     3  123324200  123325200      3       2  150064       1.7576     0.039407
enh79254     3  123345600  123346600      3       2  150064       2.3484    0.0094269
enh79319     3  123967800  123968800      5       3  150064       3.7697   8.1732e-05
enh79321     3  123979200  123980200      4       1  150064       3.9889   3.3192e-05
enh79322     3  123981700  123982700      3       2  150064       4.4017   5.3713e-06
enh79323     3  123985200  123986200      5       3  150064       3.9063   4.6852e-05
enh79324     3  123987000  123988000      2       1  150064       3.8658   5.5355e-05
enh79327     3  124016000  124017000      3       1  150064       2.4622    0.0069053
enh79329     3  124072400  124073400      1       1  150064       2.0321      0.02107
enh79330     3  124078600  124079600      5       2  150064       4.1354   1.7718e-05
enh79332     3  124120300  124121300      3       1  150064       3.4534   0.00027678
enh79333     3  124138600  124139600      4       2  150064       2.3004     0.010712
enh79335     3  124277000  124278000      2       1  150064       2.7882    0.0026505
enh79370     3  124545800  124546800      3       1  150064       2.1792     0.014659
enh79372     3  124551400  124552400      1       1  150064       2.3606     0.009122
enh79380     3  124593300  124594300      2       1  150064       1.6521     0.049254
enh79382     3  124595000  124596000      4       2  150064       1.7681     0.038524
enh79384     3  124597700  124598700      3       1  150064        2.243     0.012449
enh79385     3  124602100  124603100      4       1  150064       2.1112     0.017377
enh79390     3  124686600  124687600      6       4  150064       1.9549       0.0253
enh79391     3  124687000  124688000      6       4  150064       1.7414      0.04081
enh79394     3  124704400  124705400      4       1  150064       1.6788       0.0466
enh79414     3  124838200  124839200      5       2  150064       2.5925    0.0047644
enh79416     3  124848300  124849300      8       4  150064       1.7713     0.038252
enh79426     3  125040800  125041800      2       1  150064       2.0474      0.02031
enh79430     3  125074100  125075100      3       2  150064       1.9109     0.028006
enh79439     3  125237000  125238000      6       3  150064       1.7114     0.043499
enh79444     3  125315000  125316000      5       3  150064       1.9109     0.028007
enh79449     3  125369900  125370900      3       1  150064       1.7713     0.038257
enh79454     3  125733000  125734000      5       2  150064       1.9469     0.025771
enh79503     3  126614300  126615300      1       1  150064       1.6957      0.04497
enh79505     3  126645000  126646000      2       1  150064       2.1119     0.017349
enh79507     3  126656300  126657300      2       1  150064       1.7481     0.040225
enh79534     3  127389900  127390900      1       1  150064        1.789      0.03681
enh79536     3  127394300  127395300      1       1  150064       1.7855      0.03709
enh79537     3  127397200  127398200      5       3  150064       2.1203      0.01699
enh79594     3  127897800  127898800      3       2  150064       3.9156   4.5091e-05
enh79595     3  127899100  127900100      2       1  150064       3.2432   0.00059092
enh79596     3  127905600  127906600      1       1  150064       3.6958    0.0001096
enh79599     3  127916500  127917500      2       1  150064       3.7977   7.3022e-05
enh79600     3  127924600  127925600      2       1  150064       4.6537   1.6304e-06
enh79601     3  127929000  127930000      3       2  150064       3.1391   0.00084735
enh79602     3  127934900  127935900      4       2  150064       4.2966    8.671e-06
enh79603     3  127947700  127948700      3       1  150064       3.8282   6.4549e-05
enh79613     3  128067400  128068400      2       1  150064       1.8786     0.030149
enh79615     3  128083200  128084200      2       1  150064       3.5481   0.00019401
enh79619     3  128092100  128093100      1       1  150064       3.0041     0.001332
enh79622     3  128111800  128112800      2       1  150064       2.4779     0.006607
enh79655     3  128538900  128539900      1       1  150064        3.316    0.0004565
enh79667     3  128725200  128726200      1       1  150064       3.1553    0.0008018
enh79678     3  128797000  128798000      2       1  150064       2.7131     0.003333
enh79679     3  128800300  128801300      2       1  150064       3.3522   0.00040089
enh79680     3  128805400  128806400      1       1  150064       2.0976      0.01797
enh79685     3  128841600  128842600      2       1  150064       1.7523      0.03986
enh79691     3  128906200  128907200      1       1  150064       2.2691      0.01163
enh79696     3  128930200  128931200      1       1  150064        2.084      0.01858
enh79698     3  128958700  128959700      3       1  150064       2.8831    0.0019688
enh79700     3  128996200  128997200      3       2  150064        3.131   0.00087118
enh79701     3  128998700  128999700      1       1  150064       3.4818     0.000249
enh79702     3  129001000  129002000      3       1  150064       3.2125   0.00065798
enh79703     3  129023200  129024200      1       1  150064       3.6939    0.0001104
enh79706     3  129032100  129033100      3       1  150064       3.1762   0.00074618
enh79708     3  129065400  129066400      5       2  150064       1.9003     0.028697
enh79727     3  129209100  129210100      3       1  150064       1.7024     0.044341
enh79732     3  129221600  129222600      3       2  150064        2.838    0.0022699
enh79740     3  129296600  129297600      6       2  150064       1.8349     0.033259
enh79747     3  129330800  129331800      3       2  150064       1.7852     0.037112
enh79748     3  129335500  129336500      3       1  150064       2.1413     0.016125
enh79780     3  130462600  130463600      1       1  150064       1.9919      0.02319
enh79789     3  130562900  130563900      1       1  150064       2.3841     0.008561
enh79802     3  130746000  130747000      3       2  150064       1.8342     0.033309
enh79811     3  131262600  131263600      2       1  150064       1.8569     0.031664
enh79838     3  133014500  133015500      5       3  150064       2.8405    0.0022525
enh79861     3  133540400  133541400      8       4  150064        1.912     0.027941
enh79865     3  133602000  133603000      8       3  150064       3.2223   0.00063577
enh79942     3  134428100  134429100      2       1  150064       1.7915     0.036604
enh79960     3  135648300  135649300      1       1  150064       3.9984    3.189e-05
enh79961     3  135663700  135664700      1       1  150064       3.9272    4.297e-05
enh79962     3  135683100  135684100      2       1  150064       3.2415   0.00059451
enh79963     3  135687200  135688200      3       1  150064       3.5792   0.00017233
enh79964     3  135688000  135689000      1       1  150064       3.6093    0.0001535
enh79966     3  135692700  135693700      1       1  150064       3.8187    6.709e-05
enh79967     3  135699200  135700200      3       2  150064       3.2171   0.00064743
enh79970     3  135707600  135708600      3       1  150064       3.5913   0.00016452
enh79971     3  135709300  135710300      3       2  150064       4.2672   9.8963e-06
enh79972     3  135710600  135711600      1       1  150064        2.253      0.01213
enh79973     3  135713400  135714400      5       1  150064        3.638   0.00013736
enh79975     3  135736100  135737100      2       1  150064       3.6323   0.00014047
enh79977     3  135741200  135742200      5       3  150064       3.6273   0.00014319
enh79978     3  135755000  135756000      2       1  150064        2.853    0.0021653
enh79985     3  135889700  135890700      1       1  150064       2.2668       0.0117
enh79992     3  135916400  135917400      2       1  150064       2.8409    0.0022496
enh79994     3  136000400  136001400      2       1  150064       4.8233   7.0616e-07
enh79997     3  136068900  136069900      4       2  150064       3.9783   3.4701e-05
enh79999     3  136351200  136352200      4       2  150064        1.773     0.038114
enh80004     3  136444800  136445800      1       1  150064       3.1766    0.0007451
enh80006     3  136449600  136450600      2       1  150064       2.5073    0.0060829
enh80008     3  136464000  136465000      2       1  150064         2.49     0.006388
enh80010     3  136467800  136468800      3       2  150064       3.8258    6.517e-05
enh80011     3  136472600  136473600      2       1  150064       3.1548   0.00080316
enh80012     3  136476900  136477900      2       1  150064       2.3305    0.0098887
enh80013     3  136502100  136503100      1       1  150064       3.1101     0.000935
enh80016     3  136520800  136521800      3       2  150064       1.9048     0.028405
enh80017     3  136536400  136537400      3       1  150064       3.0338    0.0012075
enh80018     3  136554600  136555600      1       1  150064       2.0492      0.02022
enh80019     3  136557800  136558800      3       1  150064       3.4112   0.00032336
enh80020     3  136568900  136569900      2       1  150064       2.9399    0.0016415
enh80021     3  136578800  136579800      2       1  150064       2.9288    0.0017013
enh80022     3  136582100  136583100      2       1  150064       2.9709    0.0014849
enh80023     3  136601500  136602500      3       1  150064       2.8713    0.0020436
enh80024     3  136612500  136613500      1       1  150064       3.0285     0.001229
enh80025     3  136617300  136618300      2       1  150064       2.4929    0.0063349
enh80026     3  136625400  136626400      2       1  150064       2.5703    0.0050805
enh80027     3  136644000  136645000      2       1  150064        2.872    0.0020397
enh80028     3  136648800  136649800      1       1  150064       3.0287     0.001228
enh80029     3  136651500  136652500      4       2  150064       3.1736   0.00075286
enh80031     3  136661600  136662600      3       2  150064       2.6271    0.0043052
enh80032     3  136673600  136674600      3       2  150064       3.5259     0.000211
enh80033     3  136674200  136675200      3       2  150064       3.5954   0.00016192
enh80034     3  136713600  136714600      2       1  150064       1.9002     0.028701
enh80036     3  136733200  136734200      1       1  150064       4.5297    2.954e-06
enh80037     3  136750800  136751800      5       1  150064       4.1883   1.4053e-05
enh80053     3  137904800  137905800      2       1  150064       1.9238     0.027192
enh80056     3  137940200  137941200      2       1  150064       2.4933    0.0063277
enh80062     3  138057400  138058400      3       1  150064       1.8497      0.03218
enh80064     3  138072800  138073800      6       3  150064       1.9171     0.027613
enh80066     3  138089900  138090900      1       1  150064       1.9296      0.02683
enh80089     3  138495700  138496700      2       1  150064       1.8381     0.033023
enh80091     3  138536500  138537500      1       1  150064       1.8135      0.03488
enh80120     3  139771600  139772600      5       3  150064       1.8877     0.029534
enh80130     3  140264300  140265300      3       1  150064       1.7098     0.043647
enh80131     3  140287600  140288600      4       2  150064       1.7456      0.04044
enh80134     3  140438400  140439400      6       1  150064       2.8912    0.0019188
enh80135     3  140439100  140440100     11       1  150064       2.3447    0.0095201
enh80137     3  140582200  140583200      1       1  150064       1.7606      0.03915
enh80144     3  140794600  140795600      3       1  150064       1.9477     0.025724
enh80162     3  141022200  141023200      5       3  150064       1.7786     0.037652
enh80173     3  141092200  141093200      2       1  150064       1.6499     0.049487
enh80183     3  141134700  141135700      6       2  150064       2.2176     0.013291
enh80184     3  141138500  141139500      6       3  150064       2.3723    0.0088393
enh80185     3  141140900  141141900      2       1  150064       2.0796     0.018783
enh80186     3  141143400  141144400      5       2  150064       2.0621     0.019599
enh80187     3  141145600  141146600      1       1  150064       1.8689      0.03082
enh80206     3  141370500  141371500      6       3  150064       1.6794      0.04654
enh80247     3  142572000  142573000      1       1  150064       1.7397      0.04096
enh80253     3  142706200  142707200      4       2  150064       2.0839     0.018587
enh80255     3  142721800  142722800      1       1  150064       2.6068     0.004569
enh80256     3  142722800  142723800      4       2  150064       1.7109     0.043548
enh80261     3  143021400  143022400      4       2  150064       2.0141     0.022001
enh80280     3  143512300  143513300      1       1  150064       2.0107      0.02218
enh80350     3  147016000  147017000      1       1  150064       2.3525     0.009325
enh80473     3  149369000  149370000      1       1  150064       1.8782      0.03018
enh80474     3  149369600  149370600      1       1  150064       1.6698      0.04748
enh80497     3  149799900  149800900      4       2  150064        2.506     0.006105
enh80602     3  151814200  151815200      2       1  150064       1.9744     0.024169
enh80638     3  152049100  152050100      1       1  150064       2.1107       0.0174
enh80641     3  152054600  152055600      5       2  150064       1.7383     0.041083
enh80655     3  152082000  152083000      1       1  150064       2.5358      0.00561
enh80659     3  152092000  152093000      2       1  150064       1.8112     0.035054
enh80671     3  152121300  152122300      1       1  150064       2.1297       0.0166
enh80674     3  152126100  152127100      2       1  150064       1.7644     0.038832
enh80677     3  152147100  152148100      3       2  150064       2.4936    0.0063222
enh80686     3  152190000  152191000      3       2  150064       1.7883     0.036867
enh80687     3  152214700  152215700      3       1  150064       1.9367      0.02639
enh80689     3  152313000  152314000      3       1  150064       2.0084       0.0223
enh80690     3  152314200  152315200      2       1  150064        1.938     0.026311
enh80693     3  152367700  152368700      6       2  150064       1.9116     0.027961
enh80694     3  152389600  152390600      7       3  150064       1.9506     0.025555
enh80711     3  153317100  153318100      2       1  150064       2.0457     0.020394
enh80715     3  153500500  153501500      1       1  150064        1.776      0.03787
enh80746     3  153941900  153942900      2       1  150064       1.6774     0.046735
enh80751     3  153965400  153966400      1       1  150064       1.9216      0.02733
enh80754     3  154037700  154038700      1       1  150064       2.4668     0.006817
enh80768     3  155455500  155456500      1       1  150064        2.304      0.01061
enh80769     3  155490300  155491300      3       1  150064       2.1865      0.01439
enh80791     3  156146600  156147600      4       1  150064       1.6946     0.045079
enh80804     3  156209900  156210900      4       2  150064       2.1534     0.015644
enh80834     3  156793500  156794500      3       2  150064       2.1932     0.014147
enh80835     3  156795000  156796000      4       1  150064       1.8116     0.035026
enh80839     3  156808800  156809800      1       1  150064       1.7382      0.04109
enh80840     3  156817800  156818800      2       1  150064       2.2336     0.012756
enh80843     3  156833100  156834100      2       1  150064       2.4107     0.007961
enh80852     3  156922000  156923000      3       2  150064       2.0205     0.021666
enh80922     3  159553900  159554900      1       1  150064       1.7965      0.03621
enh80928     3  159563200  159564200      3       1  150064       2.2407     0.012523
enh80946     3  159611600  159612600      1       1  150064       2.6663     0.003835
enh80958     3  159769600  159770600     10       3  150064       1.8775     0.030223
enh80962     3  159976900  159977900      1       1  150064       1.7991        0.036
enh80979     3  160454600  160455600      2       1  150064       1.9304     0.026779
enh80986     3  160488000  160489000      2       1  150064       2.3841    0.0085602
enh80987     3  160490800  160491800      2       1  150064       1.8301     0.033617
enh80992     3  160514500  160515500      3       1  150064       1.7514     0.039939
enh80993     3  160518500  160519500      3       2  150064       1.6585     0.048613
enh80996     3  160527800  160528800      4       2  150064       1.8615     0.031337
enh80998     3  160559800  160560800      1       1  150064       2.6254     0.004327
enh80999     3  160587600  160588600      4       2  150064       2.3267    0.0099919
enh81000     3  160594100  160595100      1       1  150064         2.06       0.0197
enh81002     3  160647000  160648000      4       2  150064       2.8185    0.0024121
enh81010     3  160823100  160824100      3       2  150064       2.1065     0.017582
enh81014     3  161133300  161134300      1       1  150064       2.3963      0.00828
enh81015     3  161277600  161278600      5       3  150064       1.6731      0.04715
enh81016     3  161632500  161633500      3       2  150064       2.0855      0.01851
enh81017     3  161657100  161658100      5       2  150064       3.6607   0.00012575
enh81018     3  161657900  161658900      2       1  150064       3.0557    0.0011227
enh81019     3  161856000  161857000      8       3  150064       2.6614    0.0038907
enh81020     3  161935300  161936300      5       2  150064       2.8452    0.0022192
enh81021     3  162002800  162003800      2       1  150064       3.2222   0.00063602
enh81025     3  162775700  162776700      3       2  150064       1.7295     0.041863
enh81038     3  167021900  167022900      2       1  150064        2.464    0.0068691
enh81043     3  167454000  167455000      2       1  150064       3.9169   4.4849e-05
enh81045     3  167531700  167532700      1       1  150064       1.9569      0.02518
enh81046     3  167570000  167571000      2       1  150064       3.5549   0.00018903
enh81047     3  167579200  167580200      2       1  150064       2.9752    0.0014641
enh81049     3  167588600  167589600      1       1  150064       3.3841    0.0003571
enh81051     3  167594300  167595300      3       2  150064        1.731      0.04173
enh81061     3  167805800  167806800      4       1  150064       2.3456    0.0094992
enh81062     3  167808800  167809800      4       1  150064       2.1899     0.014266
enh81063     3  167814200  167815200      2       1  150064       1.9648     0.024721
enh81064     3  167838900  167839900      1       1  150064       1.8286      0.03373
enh81065     3  167840900  167841900      1       1  150064       1.8152      0.03475
enh81085     3  169040800  169041800      1       1  150064       2.0792       0.0188
enh81094     3  169416900  169417900      2       1  150064       2.2414     0.012499
enh81095     3  169481100  169482100      1       1  150064       2.2445       0.0124
enh81097     3  169492400  169493400      1       1  150064       2.6313     0.004253
enh81100     3  169688500  169689500      2       1  150064       2.0416     0.020596
enh81101     3  169763200  169764200      1       1  150064       2.0343      0.02096
enh81103     3  169868900  169869900      1       1  150064       2.5128     0.005989
enh81106     3  169896000  169897000      2       1  150064       2.1719     0.014933
enh81110     3  169944300  169945300      5       3  150064       2.0436     0.020495
enh81123     3  170331900  170332900      4       2  150064       2.1998     0.013912
enh81130     3  170585200  170586200      3       1  150064        2.065      0.01946
enh81132     3  170715800  170716800      2       1  150064       3.1957    0.0006974
enh81138     3  170894100  170895100      4       1  150064       1.9176     0.027584
enh81145     3  170987000  170988000      2       1  150064       1.7063     0.043972
enh81153     3  171047000  171048000      2       1  150064       1.6816     0.046325
enh81171     3  171173900  171174900      2       1  150064        1.803     0.035695
enh81186     3  171509300  171510300      4       1  150064       1.9826     0.023706
enh81187     3  171518400  171519400      3       2  150064       1.8639     0.031166
enh81188     3  171519800  171520800      2       1  150064       1.9229     0.027248
enh81278     3  172229600  172230600      2       1  150064       1.6973     0.044821
enh81289     3  172297800  172298800      4       2  150064       1.7558     0.039562
enh81292     3  172312300  172313300      7       2  150064       2.7684    0.0028162
enh81293     3  172313900  172314900      5       2  150064        2.835    0.0022911
enh81313     3  173112000  173113000      5       2  150064       1.8128     0.034929
enh81314     3  173116600  173117600      3       2  150064       2.8236    0.0023741
enh81315     3  173128900  173129900      1       1  150064       2.8377     0.002272
enh81317     3  173808300  173809300      2       1  150064       1.6662     0.047842
enh81324     3  174160000  174161000      1       1  150064       1.8057      0.03548
enh81325     3  174213300  174214300      5       1  150064       2.9349    0.0016683
enh81332     3  175150200  175151200      1       1  150064       3.3597    0.0003901
enh81335     3  176590400  176591400      2       1  150064       1.8537     0.031893
enh81339     3  176758400  176759400      2       1  150064       2.5578    0.0052673
enh81342     3  176781200  176782200      3       1  150064        2.876    0.0020137
enh81344     3  176806500  176807500      4       2  150064        1.838     0.033032
enh81358     3  176867700  176868700      6       3  150064       1.7804     0.037502
enh81362     3  176896800  176897800      1       1  150064       2.2822      0.01124
enh81378     3  177057800  177058800      1       1  150064       2.6273     0.004303
enh81379     3  177059500  177060500      4       2  150064       2.1387     0.016229
enh81419     3  177325100  177326100      1       1  150064       1.7224       0.0425
enh81421     3  177332800  177333800      3       2  150064       3.0052     0.001327
enh81425     3  177370400  177371400      2       1  150064       3.2658    0.0005457
enh81449     3  177552400  177553400      4       2  150064       1.9916     0.023205
enh81462     3  177912600  177913600      2       1  150064       2.5295    0.0057105
enh81464     3  178038100  178039100      7       2  150064       2.0287     0.021243
enh81474     3  178225300  178226300      8       2  150064        2.085     0.018533
enh81478     3  178436600  178437600      1       1  150064       1.8943      0.02909
enh81531     3  180522500  180523500      4       2  150064       1.8163     0.034665
enh81532     3  180586900  180587900      3       2  150064        1.947     0.025767
enh81533     3  180588000  180589000      5       3  150064       4.6636   1.5534e-06
enh81534     3  180589100  180590100      3       2  150064       4.8158   7.3294e-07
enh81535     3  180632100  180633100      3       2  150064       5.1904   1.0493e-07
enh81536     3  180637200  180638200      5       2  150064       5.1959   1.0189e-07
enh81539     3  180647000  180648000      6       3  150064       5.1875   1.0658e-07
enh81543     3  181959600  181960600      2       1  150064       1.7101     0.043624
enh81546     3  182515400  182516400      1       1  150064        1.855       0.0318
enh81549     3  182642800  182643800      3       1  150064       2.5998    0.0046634
enh81553     3  182695600  182696600      1       1  150064       1.8448      0.03253
enh81554     3  182698800  182699800      1       1  150064       1.6873      0.04577
enh81597     3  183543900  183544900      3       1  150064        1.871     0.030674
enh81600     3  183600300  183601300      4       2  150064       1.9349       0.0265
enh81657     3  184390500  184391500      4       2  150064       1.7427     0.040694
enh81658     3  184395900  184396900      2       1  150064       1.7178     0.042921
enh81663     3  184444800  184445800      7       3  150064        1.646     0.049881
enh81665     3  184473300  184474300      3       2  150064        2.016       0.0219
enh81675     3  184531800  184532800      2       1  150064       2.2819     0.011248
enh81678     3  184539300  184540300      2       1  150064       1.7193     0.042783
enh81682     3  184852100  184853100      6       2  150064       1.7014     0.044438
enh81683     3  184862200  184863200      3       1  150064       1.8669     0.030958
enh81684     3  184867300  184868300      5       3  150064       2.4271    0.0076099
enh81685     3  184871600  184872600      1       1  150064       2.1402      0.01617
enh81706     3  185419400  185420400      1       1  150064       1.8946      0.02907
enh81708     3  185426600  185427600      1       1  150064       2.6721     0.003769
enh81712     3  185446400  185447400      2       1  150064       1.8029     0.035703
enh81717     3  185482200  185483200      1       1  150064       2.1268      0.01672
enh81723     3  185645500  185646500      3       2  150064       3.4029   0.00033342
enh81731     3  185814200  185815200      2       1  150064       2.3921    0.0083766
enh81734     3  185824200  185825200      3       1  150064       1.8072     0.035364
enh81745     3  185982300  185983300      3       1  150064       2.7682    0.0028181
enh81746     3  185998800  185999800      6       3  150064       1.9533     0.025394
enh81747     3  186005600  186006600      6       2  150064       2.9304    0.0016924
enh81748     3  186071700  186072700      2       1  150064       1.6812     0.046357
enh81749     3  186077500  186078500      1       1  150064       2.5434     0.005489
enh81798     3  186822500  186823500      4       2  150064       2.1231     0.016875
enh81802     3  186891300  186892300      4       2  150064       1.9813     0.023778
enh81805     3  186911100  186912100      3       2  150064       2.2249     0.013044
enh81807     3  186929700  186930700      3       2  150064       2.3487    0.0094206
enh81815     3  187087300  187088300      3       2  150064       1.9813     0.023779
enh81832     3  187528700  187529700      1       1  150064       1.6763      0.04684
enh81856     3  187769400  187770400      1       1  150064       1.7117      0.04348
enh81870     3  187879800  187880800     11       5  150064       2.0793     0.018793
enh81871     3  187882400  187883400      4       2  150064       2.1981     0.013972
enh81872     3  187884100  187885100      5       2  150064       1.8955     0.029013
enh81873     3  187885500  187886500      2       1  150064       2.3792    0.0086741
enh81874     3  187887900  187888900      6       3  150064       1.7779     0.037713
enh81879     3  187907700  187908700      6       3  150064       1.8865     0.029614
enh81880     3  187908800  187909800      6       3  150064       2.1176     0.017105
enh81882     3  187913800  187914800      3       2  150064       1.8591     0.031507
enh81902     3  187972100  187973100      3       1  150064       1.7234     0.042405
enh81912     3  187990800  187991800      5       2  150064       1.6857     0.045929
enh81950     3  188079700  188080700     10       3  150064       2.0514     0.020113
enh81958     3  188102600  188103600      1       1  150064       1.6734      0.04712
enh81960     3  188108900  188109900      4       2  150064       2.0921     0.018213
enh81964     3  188117800  188118800      3       1  150064       1.9813     0.023777
enh81965     3  188118600  188119600      3       1  150064       1.9731     0.024241
enh81967     3  188134700  188135700      1       1  150064       2.4189     0.007783
enh81974     3  188187600  188188600      1       1  150064       2.8491     0.002192
enh81975     3  188194500  188195500      2       1  150064       2.9073    0.0018226
enh81977     3  188199400  188200400      7       3  150064        2.967    0.0015038
enh81978     3  188200400  188201400      9       4  150064        2.995    0.0013721
enh81983     3  188224900  188225900      2       1  150064       1.7455     0.040453
enh82007     3  188352800  188353800      4       2  150064       2.9446     0.001617
enh82008     3  188364900  188365900      3       2  150064       2.6726    0.0037636
enh82035     3  188550300  188551300      2       1  150064       1.6838     0.046108
enh82060     3  188903900  188904900      4       2  150064       2.3984    0.0082329
enh82061     3  188905800  188906800      1       1  150064       2.0073      0.02236
enh82075     3  189720800  189721800      3       2  150064       2.4131    0.0079089
enh82076     3  189723200  189724200      4       2  150064       2.0482     0.020268
enh82077     3  189726000  189727000      3       1  150064        1.654     0.049062
enh82078     3  189735000  189736000      5       2  150064       2.0192     0.021735
enh82105     3  191008400  191009400      5       1  150064       1.9882     0.023397
enh82118     3  192444200  192445200      3       1  150064       1.8201     0.034374
enh82153     3  193506000  193507000      6       2  150064       1.9538     0.025362
enh82182     3  193789300  193790300      2       1  150064       2.0231     0.021531
enh82186     3  193807000  193808000      4       2  150064       2.4049    0.0080891
enh82193     3  193865800  193866800      9       3  150064       2.7323    0.0031448
enh82237     3  194341600  194342600      4       2  150064         2.12     0.017004
enh82296     3  194928300  194929300      1       1  150064       1.7171      0.04298
enh82307     3  195006600  195007600      2       1  150064        1.707     0.043912
enh82317     3  195258800  195259800      4       1  150064       1.7614     0.039084
enh82321     3  195272100  195273100      3       1  150064       1.6826      0.04623
enh82361     3  195928800  195929800      9       3  150064        3.314   0.00045989
enh82362     3  195929700  195930700      6       2  150064       2.6072    0.0045638
enh82363     3  195945400  195946400      3       2  150064       2.5484    0.0054108
enh82364     3  195946500  195947500      3       2  150064       2.0706     0.019196
enh82368     3  196005800  196006800      5       1  150064       1.7428     0.040681
enh82370     3  196010100  196011100      1       1  150064       1.8952      0.02903
enh82372     3  196015200  196016200      6       2  150064        2.365    0.0090155
enh82374     3  196146000  196147000      3       2  150064       2.7846      0.00268
enh82376     3  196148900  196149900      4       2  150064       3.1084   0.00094048
enh82378     3  196156800  196157800      3       2  150064       1.8914     0.029284
enh82379     3  196160000  196161000      2       1  150064       3.1878   0.00071689
enh82385     3  196298800  196299800      5       3  150064       1.7352     0.041357
enh82402     3  196481000  196482000      4       2  150064       2.5822     0.004909
enh82403     3  196499100  196500100      2       1  150064       1.9046     0.028414
enh82405     3  196502400  196503400      3       1  150064        2.762    0.0028724
enh82408     3  196519600  196520600      3       2  150064       2.7879    0.0026521
enh82420     3  196894800  196895800      1       1  150064       1.9581      0.02511
enh82421     3  196901400  196902400      3       2  150064       1.8101     0.035137
enh82423     3  196908000  196909000      2       1  150064       1.8588     0.031526
enh82425     3  196930300  196931300      2       1  150064       1.6528     0.049188
enh82427     3  196948800  196949800      4       2  150064            3    0.0013497
enh82430     3  197020100  197021100      6       1  150064       2.4726    0.0067068
enh82446     3  197183800  197184800      3       2  150064       1.9565     0.025205
enh82450     3  197221400  197222400      4       2  150064       3.4503   0.00027995
enh82453     3  197248000  197249000      5       2  150064       1.6626     0.048195
enh82493     4     656400     657400      3       1  150064       2.1924     0.014177
enh82494     4     657800     658800      2       1  150064       1.9956     0.022989
enh82495     4     666400     667400      3       2  150064        2.863    0.0020979
enh82496     4     670400     671400      2       1  150064       2.8569    0.0021387
enh82497     4     677400     678400      1       1  150064       2.4305     0.007538
enh82500     4     683300     684300      4       2  150064       1.8117     0.035013
enh82501     4     698400     699400      8       3  150064       1.7181     0.042889
enh82502     4     702400     703400      3       1  150064       2.8527    0.0021678
enh82503     4     703600     704600      5       1  150064       2.2577     0.011983
enh82504     4     714900     715900      1       1  150064       2.8383     0.002268
enh82505     4     717400     718400      1       1  150064       1.9425      0.02604
enh82506     4     719900     720900      3       1  150064       1.9845     0.023598
enh82508     4     766500     767500      6       3  150064       2.3949     0.008313
enh82528     4    1148900    1149900      2       1  150064       1.8206      0.03433
enh82529     4    1160200    1161200      4       2  150064       1.7705     0.038321
enh82539     4    1203000    1204000      5       2  150064        1.808     0.035302
enh82551     4    1338400    1339400      5       2  150064       2.1289     0.016632
enh82552     4    1342600    1343600      3       2  150064       2.1949     0.014086
enh82553     4    1345300    1346300      6       3  150064       2.1873      0.01436
enh82554     4    1546100    1547100      6       2  150064       1.7186     0.042839
enh82575     4    1863500    1864500      2       1  150064       2.5194    0.0058785
enh82592     4    2269800    2270800      4       1  150064        2.676    0.0037258
enh82681     4    2959700    2960700      2       1  150064        1.919     0.027493
enh82717     4    3343500    3344500      3       2  150064       1.9386     0.026278
enh82741     4    4475200    4476200      7       3  150064       3.0729      0.00106
enh82742     4    4482700    4483700      4       2  150064       3.1832   0.00072821
enh82745     4    4541200    4542200      4       2  150064       2.4288    0.0075743
enh82746     4    4544500    4545500      2       1  150064        1.997     0.022911
enh82762     4    5749000    5750000     12       4  150064       1.9679     0.024541
enh82776     4    6439600    6440600      2       1  150064       3.0159    0.0012809
enh82783     4    6690700    6691700      1       1  150064       1.8193      0.03443
enh82829     4    6942700    6943700      4       2  150064       2.9523     0.001577
enh82855     4    7136400    7137400      8       3  150064       2.1365     0.016321
enh82873     4    7334300    7335300     10       5  150064        2.567    0.0051297
enh82897     4    7706800    7707800      7       3  150064       1.9106      0.02803
enh82899     4    7751900    7752900      5       2  150064       3.2866   0.00050704
enh82902     4    7768300    7769300      7       3  150064       1.7684     0.038494
enh82910     4    7792400    7793400      6       3  150064       2.0433     0.020512
enh82911     4    7799900    7800900     12       4  150064       1.8519     0.032019
enh82915     4    7811400    7812400      4       2  150064        2.002     0.022643
enh82917     4    7817100    7818100      3       2  150064       1.7133      0.04333
enh83024     4    8396500    8397500      4       2  150064       1.8028     0.035713
enh83025     4    8402700    8403700      4       2  150064       1.9478     0.025719
enh83026     4    8404100    8405100      8       4  150064       1.9625     0.024851
enh83028     4    8421100    8422100      5       2  150064        1.717     0.042993
enh83031     4    8437800    8438800      1       1  150064       1.6643      0.04803
enh83032     4    8439300    8440300      2       1  150064       1.7125     0.043404
enh83033     4    8440400    8441400      5       3  150064       2.1675     0.015099
enh83043     4    9882200    9883200      4       1  150064       1.6761     0.046862
enh83050     4   10033800   10034800      2       1  150064       1.7062     0.043989
enh83062     4   10131400   10132400      7       4  150064       1.8924      0.02922
enh83076     4   13090400   13091400      3       1  150064       1.8035     0.035655
enh83123     4   14918400   14919400      6       2  150064       1.6899      0.04552
enh83134     4   15031000   15032000      2       1  150064       1.7691     0.038436
enh83135     4   15031600   15032600      2       1  150064       1.8933     0.029157
enh83136     4   15032100   15033100      4       2  150064       1.9279     0.026934
enh83137     4   15033000   15034000      5       2  150064       1.7776     0.037735
enh83178     4   15563400   15564400      4       2  150064       1.6538     0.049087
enh83184     4   15660900   15661900      3       2  150064       1.9296     0.026829
enh83194     4   15708200   15709200      2       1  150064        2.658    0.0039306
enh83229     4   16219000   16220000      4       2  150064       2.5969    0.0047028
enh83240     4   16599500   16600500      2       1  150064       2.2956     0.010849
enh83241     4   16609600   16610600      5       2  150064       2.3415    0.0096042
enh83243     4   16660100   16661100      1       1  150064       2.3432      0.00956
enh83244     4   16673200   16674200      3       2  150064       2.3967    0.0082718
enh83260     4   17168400   17169400      4       2  150064       1.6818     0.046306
enh83263     4   17325200   17326200      8       3  150064       2.1933     0.014144
enh83264     4   17329100   17330100      5       2  150064       1.8105     0.035107
enh83271     4   17577600   17578600      5       1  150064       2.1161      0.01717
enh83272     4   17581600   17582600      3       1  150064       2.1817     0.014567
enh83273     4   17618500   17619500      3       1  150064       2.3589    0.0091643
enh83274     4   17620500   17621500      3       1  150064       2.3445    0.0095259
enh83275     4   17638200   17639200      5       3  150064       2.3357     0.009754
enh83276     4   17682400   17683400      4       1  150064       2.7601    0.0028893
enh83277     4   17808200   17809200      1       1  150064       1.9182      0.02754
enh83279     4   18013300   18014300      1       1  150064       2.2473      0.01231
enh83280     4   18020900   18021900      3       1  150064       2.2472     0.012315
enh83281     4   18024400   18025400      2       1  150064       2.0637     0.019521
enh83283     4   18883800   18884800      5       2  150064       3.9508   3.8938e-05
enh83284     4   19677300   19678300      2       1  150064       1.8561     0.031718
enh83285     4   19695500   19696500      4       2  150064       2.7101    0.0033635
enh83297     4   20678700   20679700      3       2  150064       2.4584    0.0069775
enh83298     4   20702900   20703900      3       1  150064       1.6879     0.045719
enh83337     4   24262400   24263400      4       1  150064       1.6867     0.045827
enh83369     4   24806700   24807700      3       2  150064       1.9861      0.02351
enh83370     4   24808700   24809700      2       1  150064       1.7171     0.042978
enh83372     4   24826100   24827100      2       1  150064       3.0586    0.0011119
enh83374     4   24842800   24843800      1       1  150064       2.2133      0.01344
enh83377     4   24879500   24880500      4       2  150064       2.4084    0.0080112
enh83378     4   24886600   24887600     10       3  150064       2.0038     0.022548
enh83379     4   24898200   24899200      2       1  150064       1.7235     0.042398
enh83380     4   24912700   24913700      1       1  150064       2.6059     0.004581
enh83403     4   25858600   25859600      2       1  150064       2.0273     0.021315
enh83410     4   25939600   25940600      1       1  150064        2.215      0.01338
enh83427     4   26083000   26084000      1       1  150064       1.6818       0.0463
enh83439     4   26239500   26240500      4       2  150064       2.3838    0.0085668
enh83453     4   26357200   26358200      2       1  150064       2.2508       0.0122
enh83456     4   26378400   26379400      2       1  150064       1.6709      0.04737
enh83464     4   26461000   26462000      6       2  150064       1.7181     0.042893
enh83470     4   26586400   26587400      1       1  150064       3.4971    0.0002352
enh83474     4   26804700   26805700      2       1  150064        3.133   0.00086519
enh83476     4   26806200   26807200      4       2  150064       3.3578   0.00039279
enh83477     4   26813400   26814400      2       1  150064       2.4518    0.0071075
enh83485     4   26866500   26867500      4       2  150064       1.7861     0.037042
enh83490     4   26917600   26918600      1       1  150064       2.1236      0.01685
enh83495     4   27250600   27251600      1       1  150064       1.7213       0.0426
enh83496     4   27253300   27254300      3       2  150064       2.3693     0.008911
enh83497     4   27362300   27363300      6       2  150064       1.7262     0.042159
enh83505     4   30804000   30805000      2       1  150064       2.3696    0.0089047
enh83506     4   30838500   30839500      3       2  150064        2.616    0.0044486
enh83508     4   30848300   30849300      3       2  150064       2.9124    0.0017931
enh83512     4   30872000   30873000      2       1  150064        3.096    0.0009808
enh83513     4   30877200   30878200      1       1  150064       3.3502    0.0004037
enh83520     4   34975800   34976800      6       3  150064       2.2138     0.013421
enh83537     4   37659300   37660300      3       1  150064        1.678     0.046678
enh83553     4   37805600   37806600      9       2  150064       2.1553     0.015569
enh83554     4   37806900   37807900     10       3  150064       2.1734     0.014874
enh83555     4   37823600   37824600      1       1  150064       2.6846     0.003631
enh83556     4   37826400   37827400      2       1  150064       1.7997     0.035952
enh83569     4   37910900   37911900      7       4  150064       1.8487     0.032251
enh83585     4   37987200   37988200      5       2  150064       2.0263     0.021365
enh83601     4   38025400   38026400      6       2  150064       2.1747     0.014827
enh83619     4   38107900   38108900      2       1  150064       1.6687     0.047586
enh83621     4   38114200   38115200      4       2  150064       2.1479     0.015862
enh83666     4   38607100   38608100      4       2  150064       1.8197     0.034404
enh83668     4   38611900   38612900      6       3  150064       2.0331     0.021021
enh83670     4   38614900   38615900      2       1  150064       1.7722     0.038177
enh83673     4   38627100   38628100      3       1  150064       1.9971     0.022907
enh83676     4   38662900   38663900      4       2  150064       1.8361      0.03317
enh83686     4   38693000   38694000      2       1  150064       2.3979    0.0082436
enh83737     4   39641500   39642500      1       1  150064       2.5731      0.00504
enh83738     4   39656800   39657800      2       1  150064       1.9328     0.026632
enh83772     4   40589200   40590200      1       1  150064       2.6921      0.00355
enh83773     4   40623300   40624300      4       2  150064       1.8001     0.035925
enh83832     4   41383000   41384000      1       1  150064       2.5044     0.006133
enh83833     4   41385900   41386900      4       2  150064        1.987     0.023462
enh83862     4   41657400   41658400      4       2  150064       1.7809     0.037468
enh83877     4   42607300   42608300      7       2  150064       1.9595     0.025028
enh83878     4   42629800   42630800      3       2  150064       2.3649    0.0090165
enh83898     4   47488400   47489400      5       3  150064        2.309     0.010473
enh83916     4   48348500   48349500      3       1  150064        2.899    0.0018719
enh83918     4   48362700   48363700      3       2  150064       1.9401     0.026185
enh83921     4   48644600   48645600      2       1  150064       1.8341     0.033319
enh83931     4   48776900   48777900      1       1  150064       2.1063      0.01759
enh83932     4   48778500   48779500      2       1  150064       1.9604     0.024973
enh83933     4   48783200   48784200      1       1  150064        2.482     0.006533
enh84026     4   54517400   54518400      5       2  150064       2.4526    0.0070911
enh84027     4   54521000   54522000      3       2  150064        1.687     0.045799
enh84033     4   54683800   54684800      1       1  150064       1.7287      0.04193
enh84049     4   55063500   55064500      3       2  150064       1.7467     0.040344
enh84050     4   55083200   55084200      1       1  150064       2.3698       0.0089
enh84089     4   56418700   56419700      4       1  150064         1.84     0.032885
enh84090     4   56419800   56420800      6       2  150064       1.8119     0.035003
enh84113     4   57397400   57398400      2       1  150064       2.4882    0.0064191
enh84114     4   57397900   57398900      3       2  150064       2.1068     0.017567
enh84163     4   57961000   57962000      6       2  150064       2.0162      0.02189
enh84167     4   57971400   57972400      4       2  150064       1.9259     0.027059
enh84170     4   57985600   57986600      5       3  150064        1.707     0.043907
enh84177     4   58368000   58369000      2       1  150064        1.743     0.040663
enh84178     4   59167200   59168200      1       1  150064       2.2439      0.01242
enh84183     4   65911900   65912900      3       1  150064       2.0345     0.020949
enh84188     4   68565000   68566000      4       2  150064       2.3874    0.0084849
enh84189     4   68567600   68568600      4       2  150064       3.3077   0.00047037
enh84202     4   70849600   70850600      2       1  150064       1.9084     0.028172
enh84241     4   73432600   73433600      2       1  150064       2.8718    0.0020405
enh84270     4   75022400   75023400      1       1  150064       2.1452      0.01597
enh84273     4   75370900   75371900      7       1  150064       2.2843     0.011178
enh84277     4   75666200   75667200      4       1  150064       2.1309      0.01655
enh84278     4   75680800   75681800      4       2  150064        2.053     0.020037
enh84315     4   77007800   77008800      1       1  150064        1.962      0.02488
enh84329     4   77128100   77129100      3       1  150064       2.1522     0.015689
enh84336     4   77194200   77195200     10       2  150064       2.3593    0.0091556
enh84337     4   77199100   77200100      5       2  150064       2.4856    0.0064658
enh84343     4   77298200   77299200      2       1  150064       1.7072     0.043889
enh84348     4   77456600   77457600      8       1  150064       1.8197     0.034406
enh84355     4   77528400   77529400      2       1  150064       1.8516     0.032039
enh84356     4   77532200   77533200      2       1  150064       2.2832      0.01121
enh84362     4   77604200   77605200      1       1  150064       2.1759      0.01478
enh84412     4   78308600   78309600      5       3  150064       2.3592    0.0091584
enh84470     4   80202700   80203700      4       2  150064       3.6875   0.00011322
enh84471     4   80211100   80212100      3       2  150064       2.2996     0.010734
enh84474     4   80350600   80351600      2       1  150064       1.6909      0.04543
enh84505     4   80990000   80991000      1       1  150064       3.0418     0.001176
enh84510     4   81103000   81104000      4       2  150064       1.9053     0.028372
enh84523     4   82057200   82058200      1       1  150064       1.9606      0.02496
enh84527     4   82394300   82395300      4       2  150064       1.8623     0.031279
enh84529     4   82471400   82472400      2       1  150064       2.5831    0.0048963
enh84538     4   82645800   82646800      2       1  150064       2.0791     0.018804
enh84542     4   83189100   83190100      3       1  150064        2.799    0.0025631
enh84544     4   83281300   83282300      2       1  150064       2.1198     0.017013
enh84545     4   83285300   83286300      1       1  150064        2.389     0.008448
enh84572     4   83754800   83755800      4       1  150064       1.7723     0.038172
enh84578     4   83910200   83911200      5       1  150064       2.4668    0.0068167
enh84579     4   83910800   83911800      3       1  150064       2.2038      0.01377
enh84599     4   84469100   84470100      2       1  150064       2.1792     0.014659
enh84600     4   84503000   84504000      3       1  150064       2.7951     0.002594
enh84601     4   84523700   84524700      3       1  150064        2.917    0.0017669
enh84602     4   84539500   84540500      2       1  150064       2.2656     0.011738
enh84604     4   84551500   84552500      2       1  150064       1.8953     0.029027
enh84610     4   85776700   85777700      1       1  150064       1.9527      0.02543
enh84647     4   86850400   86851400      3       2  150064       2.2056     0.013707
enh84651     4   86887000   86888000      4       2  150064       1.9979     0.022862
enh84670     4   87769400   87770400      2       1  150064        1.874     0.030463
enh84671     4   87812200   87813200      2       1  150064       2.7537    0.0029461
enh84672     4   87813900   87814900      3       1  150064       2.1295     0.016608
enh84677     4   87860300   87861300      1       1  150064       2.8133     0.002452
enh84681     4   87867800   87868800      2       1  150064       2.8693    0.0020568
enh84683     4   87891700   87892700      5       2  150064       3.2344   0.00060955
enh84685     4   87915200   87916200      4       2  150064       2.4191    0.0077793
enh84693     4   87939300   87940300      4       2  150064       2.3785     0.008692
enh84696     4   87948600   87949600      2       1  150064       1.9593      0.02504
enh84697     4   87950200   87951200      2       1  150064       2.1782     0.014696
enh84698     4   87953400   87954400      1       1  150064       2.7191     0.003273
enh84703     4   87963800   87964800      2       1  150064       1.8671     0.030942
enh84704     4   87967800   87968800      3       2  150064         1.72     0.042717
enh84705     4   87969700   87970700      3       2  150064       2.1982     0.013967
enh84707     4   87976000   87977000      6       3  150064       2.4636    0.0068773
enh84720     4   88024500   88025500      3       1  150064       1.7177     0.042927
enh84751     4   88541500   88542500      3       1  150064       1.8347     0.033277
enh84776     4   89140000   89141000      3       2  150064        1.795      0.03633
enh84778     4   89152600   89153600      5       2  150064       1.9786     0.023933
enh84795     4   89447300   89448300      1       1  150064       1.8682      0.03087
enh84849     4   90674000   90675000      4       2  150064       1.6945     0.045087
enh84860     4   95291200   95292200      2       1  150064       1.8886     0.029472
enh84908     4   96239400   96240400      4       2  150064       2.6783    0.0036996
enh84911     4   96461000   96462000      2       1  150064        2.001     0.022698
enh84920     4   99416400   99417400      2       1  150064       2.0368     0.020833
enh84927     4   99489800   99490800      3       2  150064       1.8183      0.03451
enh84961     4  100244500  100245500      3       2  150064       2.3579    0.0091905
enh84963     4  100282800  100283800      2       1  150064       1.6487     0.049606
enh84964     4  100304300  100305300      7       3  150064       1.7141     0.043251
enh84996     4  100807000  100808000      1       1  150064       1.6884      0.04567
enh84997     4  100808700  100809700      1       1  150064       3.1377    0.0008514
enh84999     4  100815800  100816800      6       2  150064       1.7416     0.040791
enh85000     4  100865200  100866200      3       2  150064       2.6049    0.0045952
enh85018     4  101902300  101903300      1       1  150064       2.2994      0.01074
enh85021     4  102023800  102024800      1       1  150064         2.09      0.01831
enh85023     4  102058200  102059200      3       2  150064       2.1628      0.01528
enh85025     4  102093800  102094800      4       2  150064       2.2234     0.013094
enh85030     4  102145300  102146300      3       1  150064       2.2123     0.013473
enh85043     4  102256000  102257000      1       1  150064       1.7044      0.04415
enh85050     4  102914600  102915600      1       1  150064       2.7686     0.002815
enh85059     4  103427300  103428300      1       1  150064       1.9243      0.02716
enh85066     4  103617400  103618400      1       1  150064        2.417     0.007825
enh85067     4  103653200  103654200      1       1  150064       3.6146    0.0001504
enh85068     4  103655600  103656600      2       1  150064       2.1671     0.015114
enh85069     4  103678400  103679400      2       1  150064       2.3234     0.010078
enh85070     4  103680100  103681100      2       1  150064       3.0803    0.0010341
enh85071     4  103682700  103683700      2       1  150064       2.6844    0.0036333
enh85072     4  103732500  103733500      3       1  150064       3.5565   0.00018795
enh85073     4  103735400  103736400      2       1  150064       3.7785   7.8876e-05
enh85077     4  103932800  103933800      3       1  150064        2.687     0.003605
enh85078     4  103939200  103940200      2       1  150064       3.5984   0.00016012
enh85085     4  105414700  105415700      2       1  150064       2.1968     0.014018
enh85087     4  105512700  105513700      1       1  150064       2.1182      0.01708
enh85088     4  105514300  105515300      7       3  150064       3.5261   0.00021089
enh85096     4  106083000  106084000      2       1  150064       1.6467     0.049805
enh85110     4  106631300  106632300      3       1  150064        1.696     0.044939
enh85112     4  106729900  106730900      4       1  150064       1.9879     0.023414
enh85154     4  108827600  108828600      1       1  150064        1.868      0.03088
enh85155     4  108855400  108856400      4       1  150064        2.527    0.0057515
enh85164     4  108927000  108928000      3       2  150064       2.2929     0.010928
enh85170     4  109480800  109481800      2       1  150064       2.1548      0.01559
enh85201     4  111285700  111286700      1       1  150064       1.6798       0.0465
enh85211     4  112610500  112611500      4       2  150064       2.1597       0.0154
enh85245     4  114037800  114038800      2       1  150064       3.3597   0.00039017
enh85246     4  114066200  114067200      3       1  150064       3.6497   0.00013125
enh85247     4  114066900  114067900      7       3  150064       2.5856    0.0048603
enh85248     4  114068500  114069500      4       2  150064       3.4443   0.00028628
enh85276     4  114554400  114555400      2       1  150064        1.914     0.027812
enh85289     4  114621400  114622400      3       1  150064       2.2875     0.011084
enh85303     4  115098800  115099800      1       1  150064       1.7372      0.04118
enh85304     4  115239500  115240500      3       1  150064       2.0992     0.017899
enh85305     4  115242000  115243000      3       1  150064       1.6838      0.04611
enh85309     4  118055300  118056300      5       2  150064       3.3982   0.00033909
enh85321     4  119684900  119685900      1       1  150064       1.8906      0.02934
enh85339     4  119824400  119825400      2       1  150064       2.3654    0.0090054
enh85370     4  120037700  120038700      1       1  150064       1.8834      0.02982
enh85459     4  123084200  123085200      1       1  150064       1.6831      0.04618
enh85465     4  123652400  123653400      1       1  150064       1.7892      0.03679
enh85488     4  123784200  123785200      5       3  150064       1.8498     0.032168
enh85494     4  123845200  123846200      8       4  150064       2.2575     0.011988
enh85496     4  123882300  123883300      6       2  150064       1.9037     0.028471
enh85498     4  123913000  123914000      5       3  150064       1.9828     0.023693
enh85524     4  124373600  124374600      1       1  150064       1.6998      0.04458
enh85525     4  124393100  124394100      2       1  150064        2.934    0.0016729
enh85552     4  124777600  124778600      1       1  150064       1.6813      0.04635
enh85576     4  125857200  125858200      5       2  150064       2.1143     0.017244
enh85578     4  125867600  125868600      2       1  150064       2.1522      0.01569
enh85595     4  126352800  126353800      2       1  150064       1.9237     0.027196
enh85631     4  129162200  129163200      3       1  150064       2.0241     0.021479
enh85633     4  129216000  129217000      2       1  150064       1.7122     0.043427
enh85635     4  129269000  129270000      2       1  150064        2.164     0.015234
enh85642     4  129345000  129346000      3       1  150064       1.9829      0.02369
enh85643     4  129373400  129374400      2       1  150064        2.034     0.020977
enh85646     4  129389500  129390500      3       2  150064       1.7526     0.039832
enh85647     4  129439100  129440100      3       2  150064       1.6745     0.047015
enh85651     4  129449800  129450800      5       2  150064       1.7111     0.043528
enh85675     4  129678500  129679500      1       1  150064       1.9123      0.02792
enh85704     4  135465100  135466100      2       1  150064       1.8596     0.031471
enh85719     4  138543900  138544900      2       1  150064       2.4694    0.0067661
enh85735     4  139322100  139323100      2       1  150064        1.929     0.026867
enh85736     4  139327500  139328500      2       1  150064       2.6741     0.003746
enh85737     4  139483300  139484300      4       2  150064       2.0211     0.021632
enh85755     4  139937800  139938800      3       1  150064       3.2198   0.00064145
enh85757     4  139949000  139950000      1       1  150064       2.7598     0.002892
enh85772     4  140065500  140066500      4       2  150064       2.3645    0.0090284
enh85775     4  140092000  140093000      3       2  150064       1.8184     0.034501
enh85776     4  140093000  140094000      3       2  150064       1.9157     0.027702
enh85778     4  140099800  140100800      4       2  150064       1.9009     0.028657
enh85780     4  140135100  140136100      2       1  150064       1.9669     0.024596
enh85781     4  140167000  140168000      5       2  150064       2.8552    0.0021504
enh85783     4  140187800  140188800      2       1  150064       1.8131     0.034907
enh85804     4  140454000  140455000      1       1  150064       2.2445       0.0124
enh85805     4  140456500  140457500      3       2  150064       1.8982     0.028832
enh85806     4  140458100  140459100      3       2  150064       1.8647     0.031112
enh85807     4  140461600  140462600      3       1  150064       2.2883     0.011061
enh85809     4  140470200  140471200      3       1  150064       1.9452     0.025872
enh85810     4  140471100  140472100      2       1  150064       2.7525    0.0029567
enh85811     4  140472700  140473700      2       1  150064       2.0435       0.0205
enh85812     4  140480200  140481200      1       1  150064       1.9643      0.02475
enh85813     4  140513600  140514600      1       1  150064       1.6754      0.04693
enh85838     4  140715300  140716300      1       1  150064       2.3295     0.009917
enh85841     4  140735400  140736400      1       1  150064        3.108    0.0009419
enh85856     4  140889200  140890200      2       1  150064       2.1228     0.016886
enh85857     4  140891700  140892700      3       1  150064       1.7464     0.040368
enh85858     4  140894000  140895000      2       1  150064       1.7219     0.042543
enh85923     4  141760500  141761500      2       1  150064       1.8491      0.03222
enh85926     4  141779800  141780800      2       1  150064       1.7073     0.043883
enh85933     4  141814900  141815900      3       2  150064        2.089     0.018352
enh85940     4  141852700  141853700      2       1  150064       2.1326     0.016478
enh85942     4  141855800  141856800      4       2  150064       2.7089    0.0033754
enh85943     4  141859700  141860700      4       1  150064        2.757    0.0029171
enh85944     4  141863000  141864000      5       3  150064       2.3775    0.0087154
enh85945     4  141864800  141865800      2       1  150064       2.5704    0.0050789
enh85947     4  141868300  141869300      5       2  150064       3.0701    0.0010701
enh85956     4  141923800  141924800      7       2  150064       1.7392        0.041
enh85978     4  142143200  142144200      2       1  150064       2.3606    0.0091234
enh85983     4  142336600  142337600      8       4  150064       2.0073     0.022357
enh85986     4  142395200  142396200      4       2  150064        1.894     0.029115
enh85994     4  143190900  143191900      1       1  150064       1.8255      0.03396
enh86004     4  143673000  143674000      5       3  150064       1.7903     0.036706
enh86005     4  143736700  143737700      5       2  150064       2.0333      0.02101
enh86008     4  143822000  143823000      5       1  150064       2.7843    0.0026823
enh86009     4  143830800  143831800      1       1  150064       2.9329     0.001679
enh86011     4  143844900  143845900      2       1  150064       2.5259    0.0057696
enh86014     4  143882000  143883000      1       1  150064       3.0893     0.001003
enh86015     4  143895100  143896100      4       2  150064       3.1753    0.0007484
enh86025     4  144203100  144204100      4       2  150064       1.9484     0.025686
enh86040     4  144281400  144282400      7       2  150064       2.1244      0.01682
enh86042     4  144290600  144291600      2       1  150064       1.6468     0.049805
enh86043     4  144293300  144294300      5       2  150064       1.8806     0.030014
enh86046     4  144303800  144304800      3       1  150064       2.6921    0.0035497
enh86048     4  144308500  144309500      5       2  150064       1.8432     0.032651
enh86050     4  144317700  144318700      2       1  150064       1.7474     0.040286
enh86052     4  144325700  144326700      3       1  150064       2.6162     0.004446
enh86053     4  144331400  144332400      1       1  150064       1.6466      0.04982
enh86056     4  144438300  144439300      2       1  150064       3.4932   0.00023862
enh86057     4  144479300  144480300      5       2  150064       2.8259    0.0023571
enh86060     4  144555600  144556600      2       1  150064        2.258     0.011972
enh86077     4  146413600  146414600      1       1  150064       1.7686      0.03848
enh86086     4  146450200  146451200      1       1  150064        1.706        0.044
enh86137     4  147981200  147982200      2       1  150064       2.2347      0.01272
enh86138     4  147999600  148000600      2       1  150064       1.9359     0.026439
enh86140     4  148009500  148010500      4       2  150064       1.7016     0.044419
enh86141     4  148024700  148025700      4       1  150064       2.7296    0.0031708
enh86244     4  148982800  148983800      4       2  150064       2.0855     0.018514
enh86252     4  149123800  149124800      1       1  150064       2.3489     0.009414
enh86262     4  149209300  149210300      2       1  150064       2.4307    0.0075341
enh86265     4  149265600  149266600      2       1  150064       2.0583     0.019781
enh86269     4  149318200  149319200      1       1  150064       4.0893    2.163e-05
enh86276     4  149901600  149902600      3       1  150064       1.6911     0.045413
enh86279     4  150213800  150214800      2       1  150064       1.9325     0.026646
enh86280     4  150324300  150325300      1       1  150064       2.4125     0.007921
enh86305     4  151138200  151139200      2       1  150064       1.8991     0.028779
enh86306     4  151145500  151146500      1       1  150064        1.985      0.02357
enh86331     4  151871600  151872600      2       1  150064         1.79     0.036729
enh86347     4  152148300  152149300      2       1  150064       1.7727      0.03814
enh86348     4  152153300  152154300      2       1  150064       1.7675     0.038569
enh86349     4  152159800  152160800      4       1  150064       1.6557     0.048894
enh86389     4  153035900  153036900      5       2  150064       1.8854     0.029687
enh86390     4  153039600  153040600      1       1  150064        1.659      0.04856
enh86454     4  154359600  154360600      2       1  150064       1.9025     0.028556
enh86521     4  156337000  156338000      2       1  150064       1.6857     0.045927
enh86534     4  156512800  156513800      3       2  150064        1.896      0.02898
enh86536     4  156550500  156551500      9       2  150064       2.0966     0.018016
enh86556     4  156687500  156688500      2       1  150064       2.5488    0.0054042
enh86558     4  156700100  156701100      3       2  150064       1.9146     0.027772
enh86559     4  156708800  156709800      2       1  150064       2.2612     0.011873
enh86561     4  156720700  156721700      4       2  150064       1.7722      0.03818
enh86574     4  157067500  157068500      4       2  150064       2.4954    0.0062913
enh86577     4  157294800  157295800      4       2  150064       1.6515     0.049321
enh86581     4  157518700  157519700      3       1  150064       1.8142     0.034822
enh86582     4  157519300  157520300      3       2  150064        2.496    0.0062793
enh86592     4  157755200  157756200      2       1  150064       1.9513     0.025512
enh86621     4  158725700  158726700      4       2  150064       2.0115     0.022135
enh86644     4  159688500  159689500      1       1  150064       1.8692       0.0308
enh86645     4  159692600  159693600      2       1  150064       1.6637     0.048088
enh86650     4  159704100  159705100      3       1  150064       2.1406     0.016154
enh86651     4  159708000  159709000      4       2  150064       1.6465     0.049828
enh86656     4  159720800  159721800      1       1  150064       1.9963      0.02295
enh86658     4  159726200  159727200      4       1  150064       2.0716      0.01915
enh86668     4  159792200  159793200      1       1  150064       2.1862       0.0144
enh86669     4  159804700  159805700      1       1  150064       2.1571       0.0155
enh86672     4  159917500  159918500      4       1  150064       1.6592     0.048537
enh86734     4  166142200  166143200      3       2  150064       3.2513   0.00057434
enh86743     4  166382100  166383100      3       2  150064       2.5488    0.0054052
enh86752     4  169240600  169241600      1       1  150064       1.9783      0.02395
enh86807     4  169797400  169798400      1       1  150064       2.3266     0.009992
enh86813     4  169808800  169809800      1       1  150064        1.713      0.04336
enh86827     4  169989200  169990200      8       3  150064       2.1235     0.016857
enh86828     4  169991200  169992200      3       2  150064       1.9231     0.027235
enh86829     4  170000300  170001300      2       1  150064       1.9724     0.024281
enh86833     4  170036800  170037800      2       1  150064       2.9329    0.0016788
enh86834     4  170055000  170056000      1       1  150064       2.7011     0.003456
enh86847     4  170162300  170163300      4       2  150064       1.7415     0.040796
enh86858     4  170226600  170227600      3       2  150064       3.5835   0.00016949
enh86859     4  170235500  170236500      2       1  150064       3.9186   4.4541e-05
enh86860     4  170236500  170237500      3       1  150064       4.6007   2.1057e-06
enh86864     4  170570700  170571700      3       2  150064       2.3768    0.0087315
enh86865     4  170580200  170581200      3       2  150064       3.9536    3.849e-05
enh86878     4  174041800  174042800      3       2  150064       1.6765     0.046823
enh86885     4  174185500  174186500      4       2  150064       1.7445     0.040533
enh86894     4  174336400  174337400      1       1  150064       2.6598     0.003909
enh86899     4  174386700  174387700      3       2  150064       1.7293      0.04188
enh86900     4  174399200  174400200      2       1  150064       2.4277    0.0075964
enh86971     4  176867500  176868500      2       1  150064       4.2666   9.9257e-06
enh87031     4  184039700  184040700      5       1  150064       2.3375    0.0097066
enh87032     4  184045700  184046700      7       3  150064       1.9136     0.027838
enh87033     4  184046800  184047800      1       1  150064       2.2688      0.01164
enh87034     4  184050400  184051400      2       1  150064       2.1427     0.016069
enh87036     4  184060200  184061200      5       3  150064       1.6971     0.044837
enh87046     4  184183000  184184000      2       1  150064       1.7548     0.039651
enh87058     4  184492200  184493200      8       2  150064       2.2386      0.01259
enh87069     4  184764100  184765100      1       1  150064       2.2795      0.01132
enh87070     4  184769800  184770800      1       1  150064       2.2655      0.01174
enh87071     4  184796400  184797400      3       1  150064       2.4679    0.0067953
enh87086     4  185185000  185186000      6       2  150064       2.8168    0.0024251
enh87094     4  185276000  185277000      4       2  150064       1.7955     0.036283
enh87099     4  185312600  185313600      3       2  150064       2.1416     0.016113
enh87104     4  185334200  185335200      2       1  150064       1.6822     0.046263
enh87105     4  185338400  185339400      6       3  150064       1.9499     0.025594
enh87107     4  185342400  185343400      2       1  150064       2.2448      0.01239
enh87109     4  185350900  185351900      2       1  150064       1.9946     0.023045
enh87129     4  185390600  185391600      4       2  150064       1.9131     0.027866
enh87130     4  185392200  185393200      4       1  150064        2.034     0.020978
enh87137     4  185566800  185567800      1       1  150064       1.8208      0.03432
enh87143     4  185668300  185669300      3       1  150064       1.9627     0.024843
enh87161     4  185889700  185890700      3       1  150064       1.7049     0.044105
enh87185     4  186227200  186228200      1       1  150064       2.4069     0.008044
enh87197     4  186426400  186427400      2       1  150064       1.9892     0.023341
enh87222     4  186521800  186522800      5       1  150064       2.0051     0.022474
enh87267     4  186988600  186989600      3       2  150064       2.5305    0.0056955
enh87270     4  187053500  187054500      4       2  150064       1.8017     0.035799
enh87293     4  187624100  187625100      1       1  150064       2.5473     0.005428
enh87301     4  187766100  187767100      8       3  150064       1.9588     0.025071
enh87320     4  190225400  190226400      1       1  150064       2.7313     0.003154
enh87327     5     189300     190300      2       1  150064       1.7982     0.036075
enh87376     5    1097100    1098100      7       3  150064       1.9023     0.028563
enh87378     5    1107000    1108000      5       2  150064       1.7533     0.039772
enh87403     5    1516500    1517500      4       2  150064       2.4959    0.0062821
enh87406     5    1536900    1537900      1       1  150064       1.6978      0.04477
enh87447     5    5419000    5420000      7       2  150064       2.7739    0.0027693
enh87448     5    5420600    5421600      7       2  150064       2.9492     0.001593
enh87449     5    5424900    5425900      1       1  150064       2.8418     0.002243
enh87450     5    5429700    5430700      2       1  150064       4.0821   2.2313e-05
enh87451     5    5433000    5434000      3       2  150064       2.5271    0.0057506
enh87452     5    5492300    5493300      1       1  150064       3.6504    0.0001309
enh87453     5    5494100    5495100      2       1  150064       2.5335    0.0056464
enh87454     5    5496000    5497000      3       2  150064       3.6018     0.000158
enh87455     5    5572800    5573800      2       1  150064       2.9932    0.0013804
enh87467     5    5710300    5711300      4       2  150064       2.7779    0.0027353
enh87488     5    6704600    6705600      3       1  150064       2.3348    0.0097782
enh87490     5    6719300    6720300      3       2  150064       2.9133    0.0017879
enh87491     5    6723400    6724400      9       4  150064       2.1037     0.017701
enh87492     5    6727600    6728600      3       1  150064       1.7192     0.042791
enh87493     5    6731700    6732700      7       3  150064       2.9876    0.0014058
enh87494     5    6734100    6735100      7       3  150064       3.3376   0.00042245
enh87495     5    6736100    6737100      5       2  150064       2.9846    0.0014198
enh87498     5    6766800    6767800      3       1  150064       1.6875     0.045758
enh87499     5    6770000    6771000      5       3  150064        1.766     0.038694
enh87510     5    7209100    7210100      3       2  150064       1.9772      0.02401
enh87512     5    7392100    7393100      2       1  150064       2.1379     0.016261
enh87514     5    7415200    7416200      3       2  150064       1.7822     0.037362
enh87515     5    7418000    7419000      6       3  150064       1.7338     0.041479
enh87517     5    7422500    7423500      2       1  150064       1.7854     0.037101
enh87518     5    7425500    7426500      2       1  150064       1.8427     0.032684
enh87519     5    7435000    7436000      1       1  150064       2.6616     0.003888
enh87525     5    7596700    7597700      3       2  150064        1.895     0.029046
enh87536     5    7815500    7816500      2       1  150064       2.4416    0.0073109
enh87537     5    7816200    7817200      1       1  150064       2.3398     0.009647
enh87550     5    9820600    9821600      2       1  150064       2.2738      0.01149
enh87598     5   10633400   10634400      6       1  150064       2.0675     0.019343
enh87600     5   10663500   10664500      2       1  150064       1.6642     0.048033
enh87653     5   14217800   14218800      1       1  150064       2.0164      0.02188
enh87681     5   14325900   14326900      6       3  150064       1.6993      0.04463
enh87713     5   14672100   14673100      1       1  150064       2.0484      0.02026
enh87714     5   14675700   14676700      1       1  150064       1.8928      0.02919
enh87715     5   14678900   14679900      3       2  150064       2.4244     0.007667
enh87718     5   14724900   14725900      1       1  150064       1.6477      0.04971
enh87719     5   14727200   14728200      4       2  150064       1.8735     0.030502
enh87722     5   14753800   14754800      1       1  150064       1.6856      0.04594
enh87723     5   14755600   14756600      6       2  150064       2.1778      0.01471
enh87786     5   15914600   15915600      1       1  150064       1.9523      0.02545
enh87787     5   15929500   15930500      2       1  150064       2.4232    0.0076917
enh87794     5   16496900   16497900      4       2  150064        1.938      0.02631
enh87807     5   16568900   16569900      1       1  150064       1.6963      0.04491
enh87813     5   16666800   16667800      1       1  150064       1.7204      0.04268
enh87873     5   31929000   31930000      4       2  150064       2.1836     0.014495
enh87875     5   31936800   31937800      3       2  150064       2.0448     0.020436
enh87965     5   33257500   33258500      2       1  150064       1.8956     0.029005
enh87967     5   33281400   33282400      3       1  150064       1.7538     0.039731
enh87969     5   33308100   33309100      5       2  150064       2.0994     0.017891
enh87970     5   33320900   33321900      2       1  150064       1.7875     0.036925
enh87972     5   33327000   33328000      2       1  150064       2.4352    0.0074428
enh87973     5   33329300   33330300      2       1  150064       1.7484     0.040193
enh87974     5   33337500   33338500      1       1  150064       2.6341     0.004218
enh88031     5   34519300   34520300      8       2  150064       1.9778     0.023975
enh88032     5   34523200   34524200      4       1  150064       1.7583      0.03935
enh88034     5   34531800   34532800      9       4  150064       2.0389     0.020731
enh88036     5   34535100   34536100      7       3  150064       2.5404    0.0055364
enh88079     5   35672800   35673800      1       1  150064       1.7337      0.04149
enh88096     5   36300500   36301500      5       2  150064       2.0368     0.020833
enh88099     5   36336900   36337900      7       2  150064       1.7964     0.036217
enh88108     5   36502400   36503400      6       3  150064       2.1259     0.016756
enh88112     5   36652000   36653000      1       1  150064       1.7148      0.04319
enh88117     5   36704000   36705000      1       1  150064       2.3787     0.008688
enh88132     5   37663200   37664200      2       1  150064       1.7632     0.038929
enh88141     5   37817100   37818100      4       2  150064       2.3906    0.0084115
enh88143     5   37830300   37831300      2       1  150064        2.713    0.0033334
enh88144     5   37832500   37833500      5       3  150064       2.6746    0.0037409
enh88152     5   38047000   38048000      8       2  150064       2.0415     0.020599
enh88153     5   38048800   38049800      5       2  150064       1.8799     0.030061
enh88154     5   38060300   38061300      3       1  150064       2.0665     0.019392
enh88158     5   38163200   38164200      5       1  150064       2.4871     0.006439
enh88191     5   38745900   38746900      5       2  150064       2.4864    0.0064516
enh88206     5   38871300   38872300      1       1  150064       2.1422      0.01609
enh88209     5   39014900   39015900      2       1  150064         2.25     0.012223
enh88210     5   39021200   39022200      2       1  150064       2.8522     0.002171
enh88217     5   39062400   39063400      4       2  150064       2.6778    0.0037057
enh88233     5   39419500   39420500      1       1  150064       1.6682      0.04764
enh88234     5   39426300   39427300     10       3  150064       1.7874     0.036938
enh88359     5   43303500   43304500      5       2  150064        1.683     0.046188
enh88364     5   43421400   43422400      3       1  150064       1.9424     0.026043
enh88377     5   43626900   43627900      3       1  150064       2.1787     0.014678
enh88383     5   43648300   43649300      5       2  150064       2.1003     0.017852
enh88400     5   44645800   44646800      3       1  150064       2.7598    0.0028914
enh88401     5   44810600   44811600      2       1  150064       3.2993   0.00048464
enh88402     5   45335100   45336100      2       1  150064       4.6857   1.3953e-06
enh88411     5   49975000   49976000      1       1  150064         3.17    0.0007622
enh88460     5   52333000   52334000      3       1  150064       1.9859      0.02352
enh88461     5   52386800   52387800      4       2  150064       3.1333   0.00086424
enh88473     5   52855400   52856400      1       1  150064       1.7387      0.04104
enh88476     5   52864400   52865400      2       1  150064       1.8806     0.030016
enh88478     5   52872400   52873400      2       1  150064       2.0748     0.019002
enh88480     5   52898500   52899500      2       1  150064       2.1356     0.016358
enh88497     5   53526800   53527800      1       1  150064       1.8682      0.03087
enh88499     5   53573600   53574600      7       2  150064       2.0765     0.018925
enh88502     5   53597600   53598600      1       1  150064       1.7055      0.04405
enh88522     5   53897500   53898500      4       2  150064       2.3674    0.0089562
enh88550     5   54140100   54141100      5       2  150064       2.2299     0.012876
enh88551     5   54162600   54163600      1       1  150064         1.97      0.02442
enh88552     5   54191100   54192100      1       1  150064       1.8826      0.02988
enh88610     5   55199500   55200500      1       1  150064       3.2814    0.0005164
enh88612     5   55219300   55220300      5       3  150064       2.6588    0.0039205
enh88634     5   55460000   55461000      3       1  150064       1.6582     0.048637
enh88635     5   55465200   55466200      4       2  150064       1.8751      0.03039
enh88665     5   55903700   55904700      5       3  150064       1.7265     0.042126
enh88727     5   57137300   57138300      2       1  150064         1.93     0.026806
enh88731     5   57368200   57369200      2       1  150064       2.2855     0.011143
enh88738     5   57569400   57570400      2       1  150064        3.589   0.00016596
enh88745     5   58217700   58218700      2       1  150064       1.8599     0.031452
enh88748     5   58297800   58298800     13       5  150064       2.4938    0.0063187
enh88749     5   58298700   58299700      7       2  150064       2.9629    0.0015238
enh88750     5   58301400   58302400      7       1  150064       2.1037     0.017703
enh88752     5   58317100   58318100      5       2  150064       2.1643     0.015222
enh88753     5   58321300   58322300      1       1  150064        2.691     0.003562
enh88754     5   58330900   58331900      3       1  150064       1.7212     0.042606
enh88769     5   58439600   58440600      2       1  150064       1.6888     0.045633
enh88771     5   58482200   58483200      5       2  150064       1.7143      0.04324
enh88807     5   58833900   58834900      6       3  150064       2.8589    0.0021255
enh88810     5   58858500   58859500      3       2  150064       2.7821    0.0027005
enh88812     5   58886300   58887300      2       1  150064       1.8385     0.032995
enh88816     5   58981300   58982300      2       1  150064       1.6612      0.04834
enh88817     5   59005300   59006300      2       1  150064       2.1323     0.016492
enh88825     5   59091200   59092200      1       1  150064       2.8243     0.002369
enh88827     5   59105800   59106800      1       1  150064       2.2539       0.0121
enh88833     5   59758900   59759900      3       2  150064       1.7056     0.044045
enh88844     5   59836500   59837500      2       1  150064       2.0637     0.019522
enh88846     5   59847200   59848200      1       1  150064       2.5866     0.004847
enh88853     5   60541200   60542200      1       1  150064       2.8933     0.001906
enh88856     5   60572600   60573600      4       2  150064       3.9699   3.5957e-05
enh88857     5   60573300   60574300      2       1  150064       3.0502    0.0011435
enh88858     5   60575900   60576900      4       1  150064       3.9375   4.1163e-05
enh88859     5   60586200   60587200      2       1  150064       5.7158   5.4602e-09
enh88860     5   60588600   60589600      2       1  150064       4.0938   2.1219e-05
enh88862     5   60597500   60598500      1       1  150064       1.6491      0.04956
enh88863     5   60600200   60601200      3       1  150064        4.054   2.5171e-05
enh88864     5   60607700   60608700      1       1  150064       3.9896    3.309e-05
enh88866     5   60614800   60615800      3       2  150064       5.6643   7.3828e-09
enh88869     5   60631200   60632200      2       1  150064       1.9547      0.02531
enh88871     5   60642300   60643300      3       1  150064       6.2207   2.4745e-10
enh88878     5   60697400   60698400      1       1  150064       4.2633    1.007e-05
enh88880     5   60704700   60705700      2       1  150064        4.271   9.7277e-06
enh88881     5   60706400   60707400      1       1  150064       5.0554    2.147e-07
enh88883     5   60711800   60712800      1       1  150064       5.0953    1.741e-07
enh88884     5   60712800   60713800      2       1  150064       2.0034     0.022568
enh88886     5   60719800   60720800      3       2  150064       5.7906   3.5078e-09
enh88887     5   60720800   60721800      2       1  150064       3.4588   0.00027132
enh88888     5   60727700   60728700      2       1  150064       5.8212   2.9217e-09
enh88892     5   60760100   60761100      1       1  150064       4.6098    2.015e-06
enh88895     5   60832600   60833600      3       2  150064        3.304   0.00047654
enh88899     5   60899300   60900300      1       1  150064       3.5562    0.0001881
enh88902     5   60922400   60923400      2       1  150064       1.8152     0.034744
enh88907     5   60963500   60964500      4       2  150064       1.6535     0.049118
enh88919     5   61552200   61553200      7       3  150064       2.7457    0.0030194
enh88920     5   61556200   61557200      7       3  150064       3.0566    0.0011194
enh88921     5   61600600   61601600      1       1  150064       2.9993     0.001353
enh88922     5   61603700   61604700      2       1  150064       1.7886     0.036841
enh88924     5   61628800   61629800      3       2  150064       3.9918   3.2792e-05
enh88926     5   61709400   61710400      2       1  150064       1.9192     0.027478
enh88929     5   63440100   63441100      3       2  150064        3.243   0.00059143
enh88930     5   63443500   63444500      3       1  150064       3.4464   0.00028408
enh88932     5   63486200   63487200      2       1  150064       3.1614   0.00078502
enh88945     5   64305200   64306200      1       1  150064       2.0103       0.0222
enh88947     5   64310700   64311700      4       2  150064        2.381    0.0086327
enh88948     5   64329700   64330700      5       2  150064       2.6184    0.0044177
enh88962     5   64779200   64780200      4       2  150064       1.9537     0.025369
enh88963     5   64857400   64858400      2       1  150064       2.0444     0.020456
enh88964     5   64860400   64861400      3       2  150064       2.4384    0.0073765
enh88965     5   64918000   64919000      1       1  150064        1.783      0.03729
enh89068     5   67237600   67238600      5       2  150064       2.2512     0.012187
enh89086     5   67509500   67510500      3       2  150064       1.9903      0.02328
enh89098     5   67545000   67546000      3       2  150064       2.2079     0.013626
enh89110     5   67581100   67582100      1       1  150064       1.8169      0.03462
enh89113     5   67639200   67640200      2       1  150064       3.2233   0.00063366
enh89116     5   67713900   67714900      3       2  150064        2.138     0.016258
enh89125     5   67773900   67774900      3       2  150064       1.7132     0.043339
enh89153     5   68750000   68751000      6       2  150064       1.6875     0.045752
enh89156     5   70752900   70753900      1       1  150064       2.2458      0.01236
enh89176     5   71220600   71221600      1       1  150064       1.8142      0.03482
enh89178     5   71234800   71235800      1       1  150064       1.6544      0.04902
enh89213     5   71538300   71539300      1       1  150064       2.8707     0.002048
enh89216     5   71548300   71549300      1       1  150064       1.9273      0.02697
enh89218     5   71567400   71568400      1       1  150064       2.1299      0.01659
enh89220     5   71589300   71590300      1       1  150064       1.9013      0.02863
enh89223     5   71602500   71603500      1       1  150064        2.217      0.01331
enh89253     5   71853400   71854400      1       1  150064       2.2165      0.01333
enh89305     5   73044700   73045700      3       1  150064       1.9262      0.02704
enh89306     5   73055500   73056500      4       1  150064       2.0541     0.019985
enh89381     5   74951400   74952400      2       1  150064       2.1506     0.015754
enh89415     5   76439700   76440700      6       3  150064       2.3309    0.0098803
enh89430     5   77038900   77039900      3       2  150064       1.7637      0.03889
enh89434     5   77069100   77070100      3       1  150064       1.9461      0.02582
enh89438     5   77568900   77569900      2       1  150064       3.5757   0.00017467
enh89439     5   77583300   77584300      9       2  150064        4.486   3.6292e-06
enh89440     5   77583800   77584800      8       3  150064       4.4254   4.8123e-06
enh89441     5   77588700   77589700      4       2  150064       3.6686   0.00012193
enh89442     5   77591400   77592400      1       1  150064       2.6042     0.004604
enh89443     5   77654200   77655200      2       1  150064       1.9902     0.023287
enh89444     5   77657600   77658600      2       1  150064       1.6495      0.04952
enh89446     5   77779000   77780000      3       1  150064       2.2771     0.011391
enh89447     5   77782000   77783000      3       2  150064       2.6762    0.0037231
enh89449     5   77791500   77792500      1       1  150064       2.0407      0.02064
enh89451     5   77794000   77795000      1       1  150064       2.0162      0.02189
enh89452     5   77795300   77796300      4       2  150064       2.2321     0.012804
enh89453     5   77797600   77798600      2       1  150064       1.7011     0.044466
enh89456     5   77807600   77808600      8       4  150064       1.7058     0.044022
enh89461     5   77817200   77818200      1       1  150064        2.755     0.002935
enh89485     5   77888400   77889400      1       1  150064       2.7537     0.002946
enh89489     5   77900600   77901600      3       2  150064       1.7102      0.04361
enh89490     5   77907100   77908100      2       1  150064       1.7723      0.03817
enh89493     5   77917900   77918900      2       1  150064       1.7706     0.038311
enh89531     5   78403300   78404300      5       2  150064       2.5311    0.0056854
enh89536     5   78481900   78482900      1       1  150064       2.2194      0.01323
enh89576     5   79438000   79439000      7       2  150064       1.6534     0.049123
enh89579     5   79478600   79479600      1       1  150064       1.9103      0.02805
enh89585     5   79500500   79501500      4       2  150064       2.0721      0.01913
enh89587     5   79503300   79504300      7       3  150064       1.6657     0.047886
enh89590     5   79513300   79514300      2       1  150064       1.7947     0.036349
enh89591     5   79516000   79517000      5       3  150064        1.785     0.037133
enh89594     5   79535400   79536400      2       1  150064       1.8763     0.030305
enh89629     5   80541900   80542900      1       1  150064       2.2018      0.01384
enh89645     5   81069000   81070000      2       1  150064       3.2449   0.00058745
enh89647     5   81075500   81076500      2       1  150064       1.8606     0.031401
enh89648     5   81078600   81079600      5       3  150064       2.7483     0.002995
enh89650     5   81084200   81085200      2       1  150064       1.7219     0.042547
enh89657     5   81152300   81153300      4       2  150064       2.2916     0.010964
enh89662     5   81307300   81308300      1       1  150064       2.1786      0.01468
enh89666     5   81402300   81403300      1       1  150064       2.0198       0.0217
enh89668     5   81521000   81522000      1       1  150064       2.6016      0.00464
enh89669     5   81572200   81573200      1       1  150064       2.5124     0.005996
enh89670     5   81574900   81575900      5       2  150064       1.9943     0.023058
enh89691     5   82602200   82603200      3       1  150064       1.8634     0.031205
enh89698     5   85757000   85758000      2       1  150064       1.7085     0.043772
enh89702     5   86263700   86264700      1       1  150064       1.7755      0.03791
enh89715     5   87076800   87077800      3       1  150064       4.2947   8.7476e-06
enh89717     5   87562800   87563800      1       1  150064       3.0352     0.001202
enh89718     5   87565900   87566900      1       1  150064       2.5414      0.00552
enh89723     5   88030200   88031200      3       2  150064       2.6058    0.0045826
enh89724     5   88031400   88032400      2       1  150064         2.25     0.012225
enh89728     5   88116000   88117000      3       2  150064       3.1638   0.00077857
enh89729     5   88122700   88123700      1       1  150064       3.5875    0.0001669
enh89741     5   88237900   88238900      1       1  150064       2.5747     0.005017
enh89743     5   88244200   88245200      1       1  150064       2.1502      0.01577
enh89750     5   88733500   88734500      1       1  150064        2.871     0.002046
enh89760     5   89311200   89312200      3       2  150064       2.4833    0.0065079
enh89765     5   89768100   89769100      1       1  150064       1.8942       0.0291
enh89768     5   90168500   90169500      3       2  150064       2.0401     0.020671
enh89770     5   90228600   90229600      4       1  150064       2.9589    0.0015436
enh89771     5   90236000   90237000      7       3  150064       4.3175   7.8916e-06
enh89772     5   90313300   90314300      2       1  150064       3.1064   0.00094703
enh89778     5   90343700   90344700      3       1  150064       3.0421    0.0011748
enh89779     5   90348800   90349800      4       2  150064       3.3867    0.0003537
enh89782     5   90406600   90407600      3       2  150064       1.9864     0.023495
enh89783     5   90410100   90411100      4       2  150064        2.533    0.0056553
enh89785     5   90419800   90420800      2       1  150064       2.2459     0.012355
enh89789     5   90440900   90441900      2       1  150064       2.5345    0.0056307
enh89790     5   90447400   90448400      1       1  150064       2.4177      0.00781
enh89796     5   90486200   90487200      2       1  150064       2.9127    0.0017915
enh89801     5   90561600   90562600      2       1  150064       1.7203     0.042687
enh89814     5   90637200   90638200      2       1  150064       2.1653     0.015182
enh89818     5   90672100   90673100      1       1  150064       2.6307      0.00426
enh89819     5   90672600   90673600      1       1  150064       2.6307      0.00426
enh89820     5   90673600   90674600      1       1  150064       1.6709      0.04737
enh89828     5   92413800   92414800      2       1  150064       1.8438     0.032609
enh89830     5   92425800   92426800      2       1  150064       1.8367     0.033127
enh89831     5   92443200   92444200      1       1  150064       2.8836     0.001966
enh89838     5   92500100   92501100      1       1  150064       2.1272       0.0167
enh89845     5   92665200   92666200      6       1  150064       1.7381     0.041092
enh89864     5   93576300   93577300      1       1  150064       1.8238      0.03409
enh89874     5   94979500   94980500      1       1  150064       1.9653      0.02469
enh89912     5   95217300   95218300      2       1  150064        2.262     0.011849
enh89920     5   95276400   95277400      1       1  150064       2.1353      0.01637
enh89929     5   95403300   95404300      3       1  150064       1.8395      0.03292
enh89934     5   95463700   95464700      4       2  150064        1.732     0.041632
enh89936     5   95532600   95533600      3       1  150064       3.1111   0.00093208
enh89944     5   95633300   95634300      2       1  150064       3.5671   0.00018048
enh89947     5   95673400   95674400      3       2  150064       2.6038    0.0046103
enh89954     5   95999600   96000600      1       1  150064       2.2133      0.01344
enh89955     5   96001800   96002800      2       1  150064        2.213     0.013449
enh89956     5   96004600   96005600      2       1  150064       2.1953      0.01407
enh89957     5   96006500   96007500      2       1  150064       1.8735     0.030497
enh89958     5   96012800   96013800      5       2  150064       2.7573     0.002914
enh89959     5   96016200   96017200      4       2  150064       2.2951     0.010862
enh89975     5   96083100   96084100      2       1  150064       2.5023      0.00617
enh89991     5   96220900   96221900      6       1  150064       2.0213     0.021625
enh89992     5   96244500   96245500      5       1  150064       2.5089    0.0060559
enh89993     5   96257000   96258000      3       2  150064       2.0377     0.020792
enh89995     5   96264300   96265300      2       1  150064       1.8656     0.031046
enh89997     5   96273600   96274600      2       1  150064       2.6751    0.0037359
enh89998     5   96276000   96277000      4       1  150064       2.5433    0.0054911
enh89999     5   96279200   96280200      2       1  150064       1.8923     0.029225
enh90000     5   96287800   96288800      1       1  150064       2.4469     0.007204
enh90001     5   96288700   96289700      2       1  150064       2.2949     0.010869
enh90002     5   96289400   96290400      4       2  150064       2.0231      0.02153
enh90003     5   96292800   96293800      5       2  150064       2.2779     0.011366
enh90009     5   96320300   96321300      6       2  150064        2.212     0.013482
enh90010     5   96355200   96356200      4       2  150064       2.1878     0.014342
enh90015     5   96466600   96467600      1       1  150064       1.8403      0.03286
enh90027     5   97760800   97761800      3       2  150064       2.4048     0.008091
enh90042     5   98246700   98247700      2       1  150064       2.1203     0.016991
enh90043     5   98249400   98250400      5       2  150064       2.6731     0.003758
enh90046     5   98269000   98270000      3       2  150064         1.99     0.023293
enh90047     5   98270000   98271000      2       1  150064       1.8562     0.031712
enh90048     5   98275000   98276000      4       2  150064       2.0724     0.019113
enh90061     5  101632200  101633200      2       1  150064       2.5896    0.0048051
enh90063     5  101952800  101953800      5       2  150064       2.0042     0.022525
enh90076     5  102211400  102212400      1       1  150064       2.4209     0.007742
enh90095     5  106589200  106590200      6       3  150064       1.9765     0.024051
enh90096     5  106697600  106698600      5       2  150064       2.3223     0.010109
enh90097     5  106724000  106725000      3       1  150064       2.3799    0.0086579
enh90101     5  106855300  106856300      2       1  150064       2.7102     0.003362
enh90102     5  106867800  106868800      1       1  150064       3.2421    0.0005933
enh90104     5  106878500  106879500      3       1  150064       3.1692   0.00076419
enh90105     5  106880800  106881800      5       2  150064       2.6892    0.0035813
enh90139     5  108659200  108660200      2       1  150064       3.2678   0.00054196
enh90140     5  108662600  108663600      2       1  150064       1.7936     0.036435
enh90142     5  108683700  108684700      6       2  150064       3.4563   0.00027384
enh90143     5  108687400  108688400      1       1  150064       1.7442      0.04056
enh90144     5  108711000  108712000      3       2  150064       2.9372    0.0016561
enh90145     5  108721600  108722600      3       2  150064       2.9925    0.0013835
enh90146     5  108723500  108724500      3       1  150064       2.1118      0.01735
enh90147     5  108730700  108731700      6       1  150064       1.7055     0.044054
enh90149     5  108736500  108737500      3       1  150064       1.7224     0.042501
enh90150     5  108737800  108738800      4       2  150064       2.6857    0.0036191
enh90151     5  108740000  108741000      5       2  150064       3.3436   0.00041354
enh90152     5  108741300  108742300      6       2  150064       1.8625     0.031264
enh90153     5  108748100  108749100      2       1  150064       2.0904     0.018293
enh90156     5  108790500  108791500      4       2  150064       2.4616    0.0069164
enh90157     5  108803800  108804800      2       1  150064       2.1804     0.014614
enh90158     5  108820100  108821100      3       2  150064        3.241   0.00059564
enh90159     5  108821000  108822000      1       1  150064       1.8161      0.03468
enh90160     5  108865100  108866100      2       1  150064       2.2735     0.011498
enh90163     5  108981000  108982000      3       2  150064       2.5144    0.0059621
enh90164     5  109029800  109030800      3       2  150064       3.5771   0.00017369
enh90165     5  109031900  109032900      4       2  150064       2.1179      0.01709
enh90166     5  109037200  109038200      7       4  150064       3.6239   0.00014507
enh90167     5  109040100  109041100      3       2  150064       4.1078   1.9971e-05
enh90168     5  109042800  109043800      6       2  150064       4.9985   2.8889e-07
enh90169     5  109044000  109045000      6       3  150064       2.6102    0.0045249
enh90170     5  109050000  109051000      4       2  150064       4.1506   1.6582e-05
enh90171     5  109075400  109076400      3       2  150064       4.0192   2.9202e-05
enh90172     5  109078700  109079700      7       3  150064       2.5345    0.0056299
enh90181     5  109600700  109601700      2       1  150064       1.8792      0.03011
enh90201     5  111016700  111017700      7       2  150064       1.8769     0.030267
enh90203     5  111071300  111072300      1       1  150064       1.8388      0.03297
enh90267     5  112311000  112312000      2       1  150064       2.6321    0.0042434
enh90268     5  112314000  112315000      3       1  150064         2.09     0.018307
enh90282     5  112460100  112461100      7       1  150064       2.7968    0.0025808
enh90317     5  113143400  113144400      2       1  150064       1.8957     0.028999
enh90325     5  114660600  114661600      3       2  150064       1.7584     0.039336
enh90328     5  114728800  114729800      2       1  150064       1.8324     0.033444
enh90332     5  114764200  114765200      3       2  150064       1.7425     0.040709
enh90334     5  114766400  114767400      1       1  150064       1.9674      0.02457
enh90336     5  114770900  114771900      2       1  150064       2.0913     0.018249
enh90337     5  114785900  114786900      1       1  150064        2.184      0.01448
enh90339     5  114792900  114793900      5       2  150064       2.6336    0.0042238
enh90340     5  114795800  114796800      5       2  150064       2.1253      0.01678
enh90343     5  114836800  114837800      3       1  150064       1.7166     0.043028
enh90347     5  114867300  114868300      2       1  150064       1.6543     0.049032
enh90355     5  114943500  114944500      1       1  150064       2.0515      0.02011
enh90359     5  115021500  115022500      5       2  150064       2.2752     0.011448
enh90375     5  115608200  115609200      4       2  150064       2.4772      0.00662
enh90379     5  115707400  115708400      4       2  150064       1.8411     0.032803
enh90380     5  115711800  115712800      5       3  150064       1.8897     0.029397
enh90456     5  118678600  118679600      3       1  150064       2.5857    0.0048597
enh90459     5  118694200  118695200      2       1  150064       1.6976      0.04479
enh90464     5  118714500  118715500      4       2  150064       1.9053     0.028369
enh90466     5  118723500  118724500      2       1  150064       1.6605     0.048403
enh90474     5  119781600  119782600      7       2  150064       2.0199     0.021695
enh90476     5  120366900  120367900      4       2  150064        2.103     0.017735
enh90491     5  121648900  121649900      1       1  150064       1.6799      0.04649
enh90500     5  121836000  121837000      2       1  150064       2.0785      0.01883
enh90531     5  123008400  123009400      7       3  150064       1.8379     0.033039
enh90552     5  123625000  123626000      4       1  150064       2.7684    0.0028167
enh90557     5  123737400  123738400      3       2  150064        2.263     0.011818
enh90560     5  123854900  123855900      3       2  150064       2.3744    0.0087881
enh90566     5  123935000  123936000      4       2  150064       1.9146     0.027773
enh90567     5  123940500  123941500      3       1  150064       2.5409    0.0055278
enh90570     5  123977600  123978600      4       2  150064            2      0.02275
enh90618     5  124683700  124684700      3       2  150064       1.9636     0.024786
enh90623     5  124817200  124818200      4       1  150064       2.2618     0.011855
enh90625     5  124827400  124828400      1       1  150064       1.8787      0.03014
enh90626     5  124884900  124885900      2       1  150064       1.9556     0.025253
enh90627     5  124911100  124912100      3       2  150064       2.0418     0.020588
enh90631     5  125170800  125171800      9       2  150064         2.69    0.0035723
enh90632     5  125338600  125339600      4       2  150064       2.2714     0.011563
enh90639     5  125751100  125752100      2       1  150064       2.1947     0.014091
enh90640     5  125757800  125758800      2       1  150064       1.9487     0.025668
enh90641     5  125761000  125762000      2       1  150064       1.6474     0.049743
enh90650     5  125818600  125819600      2       1  150064       1.7517     0.039916
enh90662     5  125872000  125873000      3       1  150064       2.2577     0.011981
enh90663     5  125874200  125875200      6       2  150064       3.0359    0.0011991
enh90673     5  126193000  126194000      3       1  150064       1.9836     0.023648
enh90674     5  126204400  126205400      6       3  150064       3.6514   0.00013039
enh90678     5  126307300  126308300      1       1  150064       3.8866    5.083e-05
enh90679     5  126318000  126319000      3       1  150064       2.1615     0.015328
enh90680     5  126333900  126334900      8       2  150064       1.9385     0.026281
enh90683     5  126346500  126347500      1       1  150064       3.7442    9.048e-05
enh90685     5  126361600  126362600      3       1  150064       3.1215   0.00089954
enh90699     5  126938600  126939600      2       1  150064       1.7864     0.037017
enh90703     5  126995500  126996500      4       2  150064        2.187     0.014373
enh90704     5  127001600  127002600      1       1  150064       1.6689      0.04757
enh90705     5  127003200  127004200      5       2  150064        2.165     0.015193
enh90710     5  127089700  127090700      2       1  150064       2.1448     0.015986
enh90714     5  127148200  127149200      3       1  150064       2.1041     0.017686
enh90715     5  127149800  127150800      3       2  150064       2.9354    0.0016655
enh90717     5  127165600  127166600      3       2  150064       3.1791    0.0007387
enh90719     5  127187600  127188600      6       2  150064       3.7509   8.8102e-05
enh90720     5  127193800  127194800      1       1  150064        3.928    4.283e-05
enh90721     5  127206900  127207900      1       1  150064       3.7499    8.844e-05
enh90722     5  127211300  127212300      3       1  150064       3.9318   4.2164e-05
enh90723     5  127220500  127221500      2       1  150064       3.8476   5.9637e-05
enh90724     5  127228300  127229300      1       1  150064       3.7947    7.391e-05
enh90731     5  127388600  127389600      2       1  150064       1.7209      0.04263
enh90733     5  127415700  127416700      1       1  150064       2.5846     0.004874
enh90736     5  127437000  127438000      1       1  150064       2.3631     0.009062
enh90737     5  127440700  127441700      1       1  150064        2.359     0.009163
enh90743     5  127573000  127574000      2       1  150064       2.5287    0.0057249
enh90765     5  130593200  130594200      1       1  150064       1.8493      0.03221
enh90781     5  130945600  130946600      1       1  150064       1.7649      0.03879
enh90840     5  131767500  131768500      1       1  150064       2.0335        0.021
enh90842     5  131771000  131772000      2       1  150064       1.8998      0.02873
enh90851     5  131805800  131806800      5       2  150064       1.7579     0.039382
enh90862     5  131998300  131999300      3       2  150064       1.8775     0.030223
enh90984     5  133922600  133923600      2       1  150064       1.9294     0.026841
enh91045     5  134996300  134997300      2       1  150064       1.6559     0.048876
enh91047     5  135200600  135201600      4       1  150064       2.8273    0.0023472
enh91094     5  136477900  136478900      1       1  150064       2.2788      0.01134
enh91096     5  136522900  136523900      9       4  150064       1.9938     0.023089
enh91097     5  136527800  136528800      2       1  150064       2.7137    0.0033269
enh91098     5  136541500  136542500      3       2  150064       2.2672      0.01169
enh91099     5  136554100  136555100      7       3  150064       1.8145     0.034797
enh91110     5  136813000  136814000      3       2  150064       2.1748     0.014824
enh91115     5  136984800  136985800      3       2  150064       1.6556     0.048898
enh91119     5  137069500  137070500      1       1  150064       2.3083      0.01049
enh91121     5  137084900  137085900      3       2  150064       2.4171     0.007823
enh91126     5  137169000  137170000      3       2  150064       2.3165     0.010265
enh91129     5  137183400  137184400      1       1  150064       2.9902     0.001394
enh91132     5  137223600  137224600      2       1  150064       2.6324    0.0042394
enh91133     5  137268800  137269800      3       2  150064       1.8545     0.031834
enh91137     5  137358900  137359900      4       1  150064       2.1152     0.017208
enh91138     5  137365200  137366200      1       1  150064       1.7893      0.03678
enh91139     5  137369400  137370400      1       1  150064       1.7626      0.03898
enh91147     5  137566300  137567300      3       2  150064       3.4988   0.00023365
enh91150     5  137672100  137673100      5       3  150064       2.9152    0.0017774
enh91151     5  137676000  137677000      2       1  150064       3.2846   0.00051069
enh91152     5  137685100  137686100      1       1  150064       2.1586      0.01544
enh91156     5  137704500  137705500      3       2  150064       2.7085     0.003379
enh91157     5  137706300  137707300      2       1  150064       2.5189    0.0058857
enh91160     5  137771800  137772800      2       1  150064       2.7058    0.0034075
enh91161     5  137773400  137774400      1       1  150064       2.9608     0.001534
enh91163     5  137784600  137785600      1       1  150064       3.4458    0.0002847
enh91164     5  137785500  137786500      1       1  150064       4.2491    1.073e-05
enh91166     5  137793900  137794900      4       2  150064       2.1181     0.017084
enh91168     5  137798400  137799400      6       2  150064       3.7326    9.477e-05
enh91170     5  137828800  137829800      2       1  150064         3.06    0.0011065
enh91172     5  137856000  137857000      2       1  150064       3.7258   9.7348e-05
enh91173     5  137869800  137870800      2       1  150064       2.5505    0.0053779
enh91174     5  137872100  137873100      1       1  150064       5.2608    7.172e-08
enh91176     5  137880800  137881800      1       1  150064       5.1073    1.634e-07
enh91177     5  137882400  137883400      3       1  150064       5.1884   1.0606e-07
enh91178     5  137908700  137909700      1       1  150064       3.1639    0.0007783
enh91180     5  137938800  137939800      2       1  150064       5.0774   1.9129e-07
enh91181     5  137941200  137942200      2       1  150064         2.67    0.0037921
enh91182     5  137945200  137946200      2       1  150064       5.1516   1.2917e-07
enh91183     5  137947200  137948200      3       1  150064        4.658   1.5961e-06
enh91184     5  137968400  137969400      1       1  150064       3.0041     0.001332
enh91193     5  138060100  138061100      2       1  150064       1.8564     0.031697
enh91235     5  138303300  138304300      1       1  150064       2.1604      0.01537
enh91296     5  138853300  138854300      1       1  150064       2.2705      0.01159
enh91300     5  138872000  138873000      1       1  150064       1.7968      0.03618
enh91303     5  138922400  138923400      2       1  150064       2.3016      0.01068
enh91318     5  139037000  139038000      4       2  150064       2.2062     0.013683
enh91319     5  139043700  139044700      1       1  150064       2.9032     0.001847
enh91320     5  139052000  139053000      2       1  150064       3.0434    0.0011695
enh91321     5  139054400  139055400      3       1  150064       3.2007   0.00068544
[truncated: 876,083 more chars]
