# Supplementary material for: Identifying enhancer properties associated with genetic risk for complex traits using regulome-wide association studies
Source: PLoS Comput Biol. 2022 Sep 7;18(9):e1010430. doi: 10.1371/journal.pcbi.1010430 (PMC9484640; doi:10.1371/journal.pcbi.1010430)
Supplement: S3 Table — Sample names are as described in the ROADMAP epigenomics project integrative analysis portal: https://egg2.wustl.edu/roadmap/web_portal/meta.html. (ZIP) [file pcbi.1010430.s010.zip › supplemental_table3/E122vascular_sig_enhancers05.gcov.out]

GENE       CHR      START       STOP  NSNPS  NPARAM       N        ZSTAT            P
enh38988     1     841400     842400      1       1  150064       1.8239      0.03408
enh39009     1    1168300    1169300      2       1  150064       1.7908     0.036659
enh39010     1    1172300    1173300      1       1  150064       2.0969        0.018
enh39043     1    1501800    1502800      1       1  150064       1.9612      0.02493
enh39052     1    1706800    1707800      3       2  150064       2.5144    0.0059618
enh39068     1    1841200    1842200      3       1  150064       2.0797     0.018775
enh39073     1    2079900    2080900      1       1  150064       3.5192    0.0002164
enh39076     1    2126700    2127700      2       1  150064       2.5265    0.0057606
enh39079     1    2137100    2138100      3       2  150064       2.1045     0.017666
enh39080     1    2139300    2140300      3       2  150064       2.2984      0.01077
enh39094     1    2211300    2212300      3       1  150064       2.1734     0.014875
enh39099     1    2232800    2233800      1       1  150064       1.9129      0.02788
enh39110     1    2378800    2379800      7       3  150064       3.8994   4.8221e-05
enh39111     1    2381000    2382000      6       2  150064       4.8137   7.4073e-07
enh39112     1    2382400    2383400      3       1  150064       3.3735   0.00037103
enh39113     1    2383900    2384900      7       2  150064       2.2774      0.01138
enh39124     1    2515800    2516800      1       1  150064       3.2766    0.0005254
enh39126     1    2524700    2525700      9       2  150064       2.9719    0.0014797
enh39127     1    2525400    2526400      2       1  150064       2.7807    0.0027122
enh39128     1    2542200    2543200      1       1  150064       2.6463     0.004069
enh39131     1    3043400    3044400      2       1  150064       1.8963     0.028961
enh39183     1    6260200    6261200      1       1  150064       1.7453      0.04047
enh39184     1    6265000    6266000      1       1  150064       2.2842      0.01118
enh39202     1    6531700    6532700      2       1  150064       2.2622     0.011844
enh39206     1    6552500    6553500      3       1  150064       2.0573     0.019831
enh39207     1    6555400    6556400      2       1  150064       2.0574     0.019824
enh39218     1    6658600    6659600      8       5  150064       2.7934    0.0026075
enh39221     1    6684100    6685100      2       1  150064       2.1264     0.016733
enh39224     1    6759700    6760700      2       1  150064       3.5669   0.00018061
enh39237     1    6863000    6864000      4       2  150064       2.8429     0.002235
enh39306     1    8196700    8197700      3       2  150064         1.91     0.028065
enh39331     1    8378400    8379400      3       1  150064       3.2369   0.00060417
enh39332     1    8403200    8404200      3       2  150064       2.8493    0.0021907
enh39333     1    8412800    8413800      3       2  150064       4.7419   1.0588e-06
enh39335     1    8438700    8439700      1       1  150064       5.5166    1.728e-08
enh39339     1    8454700    8455700      2       1  150064       3.3185   0.00045251
enh39340     1    8456800    8457800      1       1  150064       1.6541      0.04905
enh39342     1    8466900    8467900      3       2  150064       4.5486   2.6996e-06
enh39344     1    8472900    8473900      3       1  150064       5.0292   2.4626e-07
enh39347     1    8484600    8485600      2       1  150064       4.3574   6.5811e-06
enh39351     1    8523200    8524200      1       1  150064       2.4231     0.007694
enh39352     1    8537000    8538000      2       1  150064       3.2278   0.00062379
enh39353     1    8542800    8543800      2       1  150064       2.1847     0.014455
enh39354     1    8553800    8554800      3       2  150064       4.4014    5.379e-06
enh39355     1    8557200    8558200      2       1  150064       2.8573    0.0021361
enh39356     1    8569900    8570900      2       1  150064        2.394    0.0083322
enh39359     1    8586400    8587400      1       1  150064       2.4847     0.006483
enh39360     1    8600800    8601800      2       1  150064       3.9022   4.7664e-05
enh39361     1    8614800    8615800      2       1  150064       3.0698    0.0010711
enh39362     1    8621000    8622000      1       1  150064       2.5716     0.005062
enh39363     1    8623300    8624300      3       2  150064       2.3761    0.0087482
enh39365     1    8658700    8659700      3       1  150064       2.9559     0.001559
enh39366     1    8662800    8663800      2       1  150064       2.2696     0.011615
enh39367     1    8685900    8686900      1       1  150064       2.9013     0.001858
enh39369     1    8690900    8691900      2       1  150064        2.889    0.0019323
enh39370     1    8707700    8708700      2       1  150064       2.9453    0.0016132
enh39371     1    8711900    8712900      1       1  150064       2.6695     0.003798
enh39372     1    8719300    8720300      1       1  150064       2.4949       0.0063
enh39375     1    8726000    8727000      1       1  150064       2.8965     0.001887
enh39376     1    8727900    8728900      4       2  150064       1.7639     0.038877
enh39377     1    8730500    8731500      2       1  150064       2.3313     0.009868
enh39380     1    8741000    8742000      2       1  150064         2.38    0.0086572
enh39384     1    8766900    8767900      4       2  150064       2.4406    0.0073308
enh39386     1    8772900    8773900      1       1  150064       2.6506     0.004018
enh39388     1    8800000    8801000      1       1  150064       1.7758      0.03788
enh39394     1    8917500    8918500      4       1  150064       1.7982     0.036075
enh39396     1    8920300    8921300      1       1  150064       2.2328      0.01278
enh39401     1    8949800    8950800      3       1  150064       2.8461    0.0022127
enh39403     1    8959700    8960700      2       1  150064       1.9551     0.025288
enh39405     1    9001500    9002500      6       3  150064       3.0003    0.0013487
enh39421     1    9221900    9222900      1       1  150064       1.9856      0.02354
enh39438     1    9326600    9327600      4       2  150064       1.9922     0.023176
enh39439     1    9330300    9331300      4       2  150064       1.9758     0.024088
enh39557     1   10960400   10961400      2       1  150064       2.3164     0.010269
enh39580     1   11335600   11336600      1       1  150064       2.0523      0.02007
enh39584     1   11715300   11716300      1       1  150064       2.4441      0.00726
enh39607     1   11998500   11999500      2       1  150064       1.9438      0.02596
enh39614     1   12111900   12112900      2       1  150064       2.0047     0.022498
enh39615     1   12128100   12129100      2       1  150064       2.6411    0.0041314
enh39616     1   12135100   12136100      6       2  150064       2.3073      0.01052
enh39689     1   14034800   14035800      4       2  150064       1.9076     0.028222
enh39690     1   14074400   14075400      2       1  150064       1.6562     0.048838
enh39695     1   14090900   14091900      1       1  150064       1.8683      0.03086
enh39705     1   14467400   14468400      4       1  150064       1.7981     0.036079
enh39712     1   14813000   14814000      4       2  150064       2.0007     0.022715
enh39714     1   14847700   14848700      1       1  150064       2.0798      0.01877
enh39823     1   16353100   16354100      4       2  150064       2.2654     0.011743
enh39849     1   16536300   16537300      2       1  150064       2.0603     0.019685
enh39850     1   16542300   16543300      6       2  150064       2.2668     0.011702
enh39853     1   16564000   16565000      2       1  150064       2.7283    0.0031827
enh39854     1   16570400   16571400      1       1  150064        2.126      0.01675
enh39858     1   16593400   16594400      5       1  150064       2.1906      0.01424
enh39859     1   16597000   16598000      1       1  150064       1.7263      0.04215
enh39860     1   16619800   16620800      4       2  150064       2.1494     0.015801
enh39862     1   16650400   16651400      1       1  150064       2.2849      0.01116
enh39864     1   16679400   16680400      1       1  150064       2.0801      0.01876
enh39865     1   16690700   16691700      3       1  150064       1.9097     0.028088
enh39868     1   16697300   16698300      2       1  150064       1.6637     0.048085
enh39869     1   16699200   16700200      2       1  150064       1.7932     0.036468
enh39871     1   16703300   16704300      3       1  150064       2.0108     0.022174
enh39872     1   16711500   16712500      2       1  150064       1.7801     0.037533
enh39873     1   16714000   16715000      3       1  150064       1.8696     0.030773
enh39875     1   16722900   16723900      4       1  150064       2.0449      0.02043
enh39878     1   16824300   16825300      3       1  150064       1.8836     0.029809
enh39879     1   16839600   16840600      1       1  150064       2.1937      0.01413
enh39892     1   17287500   17288500      3       2  150064       1.7123     0.043425
enh39894     1   17307900   17308900      3       2  150064       2.4274    0.0076031
enh39895     1   17310900   17311900      2       1  150064       2.5752    0.0050092
enh39899     1   17342400   17343400      5       2  150064       2.0112     0.022154
enh39900     1   17378400   17379400      2       1  150064       2.7791    0.0027255
enh39901     1   17386300   17387300      2       1  150064       3.0875    0.0010093
enh39902     1   17389500   17390500     10       4  150064       3.0151    0.0012847
enh39913     1   17552400   17553400      4       2  150064       2.3533    0.0093034
enh39945     1   19217700   19218700      3       1  150064       1.9578     0.025127
enh39983     1   19639900   19640900      5       3  150064       1.6512     0.049344
enh39984     1   19641400   19642400      3       2  150064       1.7859     0.037057
enh40024     1   19828700   19829700      4       1  150064       3.3771   0.00036627
enh40026     1   19832100   19833100      7       3  150064       1.8529     0.031947
enh40034     1   19943300   19944300      2       1  150064       1.6558     0.048884
enh40037     1   19966600   19967600      1       1  150064       2.3371     0.009718
enh40040     1   19973700   19974700      7       4  150064       1.6458     0.049899
enh40041     1   19974600   19975600      9       4  150064       1.7098     0.043651
enh40073     1   20732300   20733300      5       1  150064       2.2927     0.010932
enh40079     1   20819800   20820800      1       1  150064       1.7361      0.04127
enh40094     1   21043500   21044500      5       1  150064        2.545    0.0054636
enh40095     1   21059900   21060900      1       1  150064       2.8655     0.002082
enh40096     1   21061800   21062800      1       1  150064       2.6181     0.004421
enh40097     1   21065700   21066700      4       1  150064       2.6795    0.0036867
enh40099     1   21114600   21115600      2       1  150064       2.4415    0.0073133
enh40105     1   21348700   21349700      2       1  150064       2.0738     0.019051
enh40106     1   21369200   21370200      5       3  150064       2.6484    0.0040443
enh40107     1   21376200   21377200      3       1  150064       2.3494     0.009401
enh40108     1   21395700   21396700      2       1  150064       1.9849      0.02358
enh40109     1   21399200   21400200      1       1  150064       2.3926     0.008364
enh40110     1   21403000   21404000      3       1  150064       2.1445     0.015997
enh40111     1   21416000   21417000      3       1  150064       2.7094    0.0033702
enh40112     1   21417400   21418400      2       1  150064       2.9799    0.0014419
enh40117     1   21465800   21466800      1       1  150064       2.4763     0.006638
enh40118     1   21475000   21476000      3       2  150064       1.9115     0.027969
enh40119     1   21477500   21478500      2       1  150064       2.7957    0.0025891
enh40120     1   21489200   21490200      2       1  150064        2.621    0.0043839
enh40121     1   21497500   21498500      3       1  150064       2.9716     0.001481
enh40122     1   21499900   21500900      1       1  150064       2.4774     0.006618
enh40123     1   21521100   21522100      1       1  150064       1.7381       0.0411
enh40172     1   22031400   22032400      2       1  150064       2.3152     0.010301
enh40173     1   22047700   22048700      2       1  150064       2.2302     0.012868
enh40174     1   22090100   22091100     11       2  150064       1.9751     0.024129
enh40176     1   22092200   22093200      7       2  150064       2.2272     0.012965
enh40179     1   22105600   22106600      2       1  150064       2.5484    0.0054109
enh40210     1   22350000   22351000      5       2  150064       2.2927     0.010933
enh40215     1   22374800   22375800      2       1  150064       3.2572   0.00056259
enh40216     1   22378200   22379200      5       2  150064       2.7142    0.0033213
enh40219     1   22382700   22383700      4       2  150064       1.7817       0.0374
enh40220     1   22389000   22390000      3       2  150064       2.2041      0.01376
enh40221     1   22398600   22399600      1       1  150064       3.3647    0.0003831
enh40222     1   22401400   22402400      3       2  150064       2.1345     0.016401
enh40231     1   22441800   22442800      5       3  150064       2.7549    0.0029351
enh40233     1   22448600   22449600      7       4  150064       1.7571     0.039447
enh40282     1   23438200   23439200      1       1  150064       2.0492      0.02022
enh40361     1   24074400   24075400      1       1  150064       2.1532      0.01565
enh40363     1   24106600   24107600      1       1  150064       1.6674      0.04772
enh40387     1   24372600   24373600      3       1  150064       2.5782    0.0049652
enh40404     1   24678200   24679200      1       1  150064       2.2798      0.01131
enh40410     1   24716000   24717000      6       3  150064       1.8932     0.029164
enh40411     1   24717300   24718300      5       2  150064       1.7514     0.039939
enh40412     1   24719500   24720500      3       1  150064       2.3825    0.0085973
enh40416     1   24744300   24745300      2       1  150064       2.1965     0.014027
enh40420     1   24867400   24868400      7       3  150064       2.6823    0.0036556
enh40446     1   25079200   25080200      2       1  150064       1.8978      0.02886
enh40459     1   25128300   25129300      1       1  150064        1.877      0.03026
enh40575     1   26712100   26713100      2       1  150064       2.0498      0.02019
enh40581     1   26809300   26810300      2       1  150064       1.9254     0.027087
enh40585     1   26881800   26882800      3       1  150064       2.0804     0.018747
enh40586     1   26900700   26901700      8       3  150064       2.7432    0.0030419
enh40594     1   27033600   27034600      2       1  150064       2.6037    0.0046111
enh40596     1   27048400   27049400      1       1  150064       2.7248     0.003217
enh40597     1   27051900   27052900      4       1  150064       2.7077    0.0033878
enh40598     1   27057200   27058200      1       1  150064       2.7106     0.003358
enh40600     1   27069700   27070700      2       1  150064       2.0605     0.019674
enh40602     1   27078800   27079800      1       1  150064       2.7031     0.003435
enh40603     1   27094800   27095800      1       1  150064       2.7557     0.002928
enh40604     1   27097500   27098500      2       1  150064       2.0237     0.021502
enh40612     1   27175200   27176200      1       1  150064       2.4217     0.007724
enh40613     1   27179400   27180400      1       1  150064       3.8436    6.061e-05
enh40614     1   27184700   27185700      1       1  150064       1.9879      0.02341
enh40619     1   27247000   27248000      2       1  150064       2.7103    0.0033606
enh40622     1   27287700   27288700      1       1  150064       2.5044     0.006133
enh40633     1   27425400   27426400      1       1  150064         2.29      0.01101
enh40635     1   27444500   27445500      4       1  150064       1.8783     0.030168
enh40637     1   27449000   27450000      2       1  150064        2.571    0.0050697
enh40653     1   27693700   27694700      1       1  150064       1.8301      0.03362
enh40693     1   27930700   27931700      2       1  150064       1.7883     0.036866
enh40694     1   27932800   27933800      2       1  150064       1.9507     0.025546
enh40695     1   27947800   27948800      2       1  150064       1.6501     0.049462
enh40696     1   27957400   27958400      7       3  150064       1.8081     0.035298
enh40721     1   28269300   28270300      1       1  150064       1.8448      0.03253
enh40738     1   28431200   28432200      2       1  150064       1.9801     0.023844
enh40745     1   28499800   28500800      2       1  150064       3.6693   0.00012161
enh40747     1   28523100   28524100      6       4  150064       1.7939     0.036417
enh40751     1   28575800   28576800      2       1  150064       1.7769     0.037792
enh40754     1   28588200   28589200      3       1  150064        2.265     0.011756
enh40758     1   28697200   28698200      2       1  150064         3.39   0.00034946
enh40760     1   28718100   28719100      3       1  150064       2.1312     0.016538
enh40761     1   28721400   28722400      5       1  150064       1.7638     0.038882
enh40762     1   28736200   28737200      7       2  150064       2.3137     0.010342
enh40763     1   28743400   28744400      2       1  150064       2.0408     0.020638
enh40767     1   28766000   28767000      2       1  150064       1.7025     0.044334
enh40768     1   28774100   28775100      1       1  150064       1.8358      0.03319
enh40771     1   28837400   28838400      6       3  150064       2.5989    0.0046767
enh40773     1   28839700   28840700      3       2  150064       1.8216     0.034261
enh40775     1   28905000   28906000      2       1  150064       2.7673    0.0028261
enh40778     1   28967600   28968600      2       1  150064       2.2942     0.010889
enh40779     1   28970600   28971600      1       1  150064       2.3123      0.01038
enh40780     1   28975100   28976100      6       3  150064       2.0779     0.018857
enh40792     1   29210800   29211800      3       2  150064       2.8059    0.0025088
enh40796     1   29312500   29313500      3       2  150064       2.9616    0.0015305
enh40797     1   29460000   29461000      2       1  150064       1.7028     0.044305
enh40812     1   29575500   29576500      4       2  150064       2.1119     0.017348
enh40814     1   29585400   29586400      2       1  150064       2.6601    0.0039063
enh40819     1   30112600   30113600      5       3  150064       1.8202     0.034367
enh40824     1   30446700   30447700      3       2  150064       1.9486     0.025671
enh40825     1   30457100   30458100      2       1  150064       4.2256   1.1917e-05
enh40828     1   30852200   30853200      2       1  150064       2.1618     0.015317
enh40835     1   31142700   31143700      4       2  150064       1.9636     0.024786
enh40836     1   31148200   31149200      3       1  150064       1.8175      0.03457
enh40853     1   31281500   31282500      1       1  150064        1.797      0.03617
enh40859     1   31350000   31351000      3       2  150064       1.8692     0.030796
enh40868     1   31449200   31450200      1       1  150064       1.7721      0.03819
enh40891     1   31770800   31771800      2       1  150064       3.3482   0.00040666
enh40892     1   31771900   31772900      5       2  150064       3.9229   4.3737e-05
enh40893     1   31778800   31779800      1       1  150064       2.1675       0.0151
enh40894     1   31847000   31848000      2       1  150064       2.7671    0.0028278
enh40895     1   31849200   31850200      2       1  150064       2.5774    0.0049766
enh40896     1   31854600   31855600      3       1  150064       4.3807   5.9157e-06
enh40897     1   31866800   31867800      4       1  150064       2.8658    0.0020799
enh40898     1   31869700   31870700      2       1  150064       3.7043   0.00010597
enh40899     1   31882800   31883800      3       1  150064       2.5212    0.0058471
enh40900     1   31885000   31886000      2       1  150064       2.5361    0.0056054
enh40902     1   31895100   31896100      5       2  150064       2.0482     0.020269
enh40937     1   32230200   32231200      4       2  150064       1.6562     0.048841
enh40982     1   32616500   32617500      1       1  150064       2.0177      0.02181
enh40992     1   32707200   32708200      3       1  150064       1.7063     0.043974
enh40993     1   32707800   32708800      3       1  150064       1.7063     0.043974
enh40994     1   32712600   32713600      1       1  150064       1.6948      0.04506
enh41026     1   33232500   33233500      3       1  150064       2.2142     0.013406
enh41032     1   33257200   33258200      4       2  150064       2.1256     0.016767
enh41037     1   33280300   33281300      3       1  150064       2.2349     0.012712
enh41059     1   33502600   33503600      2       1  150064       1.8687     0.030829
enh41068     1   33618600   33619600      2       1  150064       1.9122     0.027923
enh41069     1   33626400   33627400      2       1  150064       1.6613     0.048329
enh41076     1   33724100   33725100      3       2  150064       2.2615     0.011863
enh41078     1   33766100   33767100      3       2  150064       2.3437    0.0095463
enh41103     1   33924600   33925600      6       2  150064        2.195     0.014081
enh41106     1   33937000   33938000      2       1  150064       2.4899    0.0063881
enh41122     1   35318100   35319100      4       2  150064       1.8872     0.029566
enh41123     1   35323000   35324000      4       2  150064        1.898     0.028849
enh41124     1   35325400   35326400      1       1  150064       2.2918      0.01096
enh41133     1   35585800   35586800      2       1  150064       1.7055      0.04405
enh41156     1   36101800   36102800      2       1  150064       3.6011   0.00015847
enh41162     1   36275700   36276700      3       2  150064       4.0586   2.4684e-05
enh41165     1   36398300   36399300      1       1  150064        3.492    0.0002397
enh41168     1   36553400   36554400      1       1  150064       3.1405    0.0008432
enh41169     1   36555600   36556600      3       2  150064        3.192   0.00070642
enh41170     1   36565100   36566100      6       2  150064       2.3137     0.010343
enh41171     1   36574200   36575200      2       1  150064         1.76     0.039204
enh41172     1   36580900   36581900      2       1  150064       1.8026     0.035725
enh41175     1   36600600   36601600      2       1  150064       3.3181   0.00045322
enh41177     1   36613000   36614000      3       1  150064       3.8801   5.2202e-05
enh41178     1   36613400   36614400      2       1  150064       3.6811   0.00011612
enh41180     1   36620000   36621000      3       2  150064       2.8632    0.0020969
enh41183     1   36631300   36632300      2       1  150064       3.9408   4.0604e-05
enh41186     1   36637400   36638400      1       1  150064       4.5633    2.518e-06
enh41189     1   36653000   36654000      3       1  150064       2.6234    0.0043531
enh41244     1   38271800   38272800      4       2  150064       2.3417     0.009599
enh41245     1   38275800   38276800      2       1  150064       2.7272    0.0031936
enh41247     1   38323400   38324400      1       1  150064       3.1702    0.0007616
enh41249     1   38327400   38328400      2       1  150064       2.5613    0.0052136
enh41250     1   38330900   38331900      2       1  150064       3.2236   0.00063292
enh41252     1   38395900   38396900      2       1  150064       2.9635    0.0015208
enh41254     1   38409300   38410300      1       1  150064       1.9012      0.02864
enh41276     1   38910100   38911100      6       2  150064       2.8259    0.0023573
enh41278     1   38921100   38922100      1       1  150064       1.6568      0.04878
enh41285     1   39407300   39408300      2       1  150064       1.6718     0.047283
enh41291     1   39468400   39469400      1       1  150064       2.3639     0.009042
enh41292     1   39490800   39491800      2       1  150064       1.8507     0.032107
enh41293     1   39512800   39513800      4       2  150064       2.0411     0.020618
enh41294     1   39541900   39542900      2       1  150064       2.9168    0.0017683
enh41299     1   39574900   39575900      2       1  150064       1.7871     0.036959
enh41301     1   39577000   39578000      4       2  150064       2.0126     0.022076
enh41324     1   39644800   39645800      1       1  150064       1.8615      0.03134
enh41325     1   39648300   39649300      2       1  150064       1.8156     0.034712
enh41326     1   39650400   39651400      1       1  150064       1.7696       0.0384
enh41332     1   39668900   39669900      2       1  150064       1.7404     0.040897
enh41353     1   39862100   39863100      2       1  150064       1.6723     0.047237
enh41364     1   39974200   39975200      1       1  150064       2.0488      0.02024
enh41379     1   40358300   40359300      1       1  150064       1.8066      0.03541
enh41424     1   40997900   40998900      2       1  150064       1.9879     0.023409
enh41431     1   41164600   41165600      3       1  150064        2.891    0.0019199
enh41432     1   41168900   41169900      5       2  150064       1.8471      0.03237
enh41435     1   41178200   41179200      2       1  150064        2.522    0.0058352
enh41436     1   41179000   41180000      3       2  150064       2.5635    0.0051813
enh41454     1   41433300   41434300      7       3  150064       2.6337    0.0042233
enh41456     1   41447600   41448600      1       1  150064       1.7839      0.03722
enh41457     1   41449200   41450200      5       2  150064       1.8721     0.030596
enh41458     1   41468900   41469900      5       2  150064        2.221     0.013176
enh41463     1   41490100   41491100      4       2  150064       1.8295     0.033664
enh41468     1   41575900   41576900      1       1  150064        1.688      0.04571
enh41469     1   41617900   41618900      3       2  150064        2.078     0.018855
enh41477     1   41897400   41898400      7       3  150064       2.0306      0.02115
enh41478     1   41898600   41899600      2       1  150064        2.695    0.0035195
enh41479     1   41901100   41902100      5       3  150064       1.8623     0.031282
enh41485     1   41951200   41952200      3       2  150064       2.7411     0.003062
enh41487     1   41960600   41961600      4       2  150064       3.2234    0.0006334
enh41488     1   41962400   41963400      4       2  150064       2.6271    0.0043063
enh41491     1   41981200   41982200      1       1  150064       1.7727      0.03814
enh41529     1   42317200   42318200      2       1  150064       1.8417     0.032759
enh41598     1   43415500   43416500      6       2  150064       2.5459    0.0054494
enh41601     1   43420800   43421800      3       1  150064         2.19     0.014263
enh41605     1   43432400   43433400      6       3  150064       2.2228     0.013115
enh41616     1   43739700   43740700      4       2  150064       1.8094     0.035197
enh41617     1   43760200   43761200      1       1  150064       3.2077     0.000669
enh41618     1   43765500   43766500      1       1  150064       3.1944    0.0007005
enh41622     1   43827100   43828100      1       1  150064       2.7397     0.003075
enh41623     1   43831000   43832000      2       1  150064       1.9653     0.024692
enh41627     1   43916500   43917500      2       1  150064       4.5637   2.5129e-06
enh41628     1   43920200   43921200      3       2  150064       4.1734   1.5006e-05
enh41629     1   43930500   43931500      1       1  150064       3.6313     0.000141
enh41632     1   43958900   43959900      3       1  150064       2.1636     0.015246
enh41635     1   43998600   43999600      3       2  150064       2.5678    0.0051167
enh41636     1   44006100   44007100      1       1  150064       2.9099     0.001808
enh41637     1   44011000   44012000      2       1  150064       3.4093   0.00032567
enh41638     1   44015500   44016500      3       1  150064       2.0885     0.018378
enh41639     1   44023700   44024700      1       1  150064       3.1078    0.0009423
enh41641     1   44031600   44032600      3       2  150064       3.2668   0.00054392
enh41642     1   44047500   44048500      5       2  150064       2.8226    0.0023819
enh41643     1   44114100   44115100      6       2  150064       3.8995   4.8196e-05
enh41644     1   44117600   44118600      3       2  150064       4.0608   2.4453e-05
enh41646     1   44137000   44138000      2       1  150064       2.7227    0.0032376
enh41647     1   44153600   44154600      2       1  150064       3.3194   0.00045107
enh41651     1   44229000   44230000      1       1  150064       3.2448    0.0005877
enh41652     1   44232000   44233000      1       1  150064       3.2827     0.000514
enh41653     1   44239900   44240900      2       1  150064       2.7456    0.0030204
enh41654     1   44241800   44242800      2       1  150064       2.4065    0.0080536
enh41655     1   44246500   44247500      1       1  150064       2.9904     0.001393
enh41656     1   44248900   44249900      3       2  150064       3.7981   7.2899e-05
enh41657     1   44252100   44253100      4       2  150064       1.8474     0.032347
enh41661     1   44300500   44301500      1       1  150064        2.945     0.001615
enh41662     1   44318800   44319800      3       1  150064       3.9946   3.2404e-05
enh41664     1   44326500   44327500      4       2  150064       2.9253    0.0017207
enh41665     1   44333600   44334600      2       1  150064       2.8449    0.0022214
enh41666     1   44344700   44345700      2       1  150064       3.9801   3.4443e-05
enh41667     1   44350300   44351300      3       2  150064       3.2264   0.00062671
enh41668     1   44378000   44379000      3       2  150064       2.5971    0.0047002
enh41670     1   44387000   44388000      3       2  150064       1.9916     0.023209
enh41671     1   44395100   44396100      5       2  150064       2.6819    0.0036599
enh41673     1   44399700   44400700      2       1  150064       2.9643    0.0015167
enh41674     1   44402000   44403000      3       2  150064       1.8901      0.02937
enh41675     1   44413800   44414800      6       3  150064       3.4752   0.00025521
enh41677     1   44439200   44440200      3       2  150064       3.1146   0.00092101
enh41678     1   44442700   44443700      5       2  150064       2.5588    0.0052521
enh41679     1   44456000   44457000      1       1  150064       2.0898      0.01832
enh41681     1   44480800   44481800      1       1  150064       1.7054      0.04406
enh41690     1   44677800   44678800      1       1  150064       2.7892     0.002642
enh41691     1   44679800   44680800      1       1  150064       2.3252      0.01003
enh41692     1   44685800   44686800      2       1  150064       2.0377     0.020791
enh41693     1   44704700   44705700      2       1  150064       2.6077    0.0045579
enh41704     1   45019400   45020400      2       1  150064        1.649     0.049575
enh41888     1   49343900   49344900      1       1  150064       1.6698      0.04748
enh41922     1   51985500   51986500      4       2  150064       1.6839     0.046102
enh42009     1   53642200   53643200      4       2  150064       1.9477     0.025723
enh42011     1   53661100   53662100      1       1  150064       2.0792       0.0188
enh42013     1   53702100   53703100      4       2  150064       2.5829    0.0048987
enh42015     1   53711800   53712800      1       1  150064       3.3865    0.0003539
enh42046     1   54447400   54448400      1       1  150064       2.3782     0.008699
enh42047     1   54448200   54449200      2       1  150064       2.3025     0.010653
enh42060     1   54672700   54673700      1       1  150064       2.4455     0.007232
enh42061     1   54685200   54686200      3       2  150064       2.1506     0.015755
enh42063     1   54694600   54695600      2       1  150064       2.0398     0.020687
enh42085     1   54850500   54851500      1       1  150064       2.1615      0.01533
enh42105     1   55326800   55327800      6       2  150064        2.004     0.022534
enh42123     1   55529800   55530800      1       1  150064       1.7152      0.04315
enh42152     1   56038200   56039200      5       3  150064       1.8783     0.030168
enh42153     1   56046500   56047500      3       1  150064        1.938     0.026313
enh42155     1   56055200   56056200      4       2  150064       1.7337     0.041487
enh42162     1   56136000   56137000      3       2  150064       1.8156     0.034718
enh42163     1   56161200   56162200      9       2  150064       1.8404     0.032857
enh42164     1   56165700   56166700      7       3  150064       1.8404     0.032856
enh42167     1   56192300   56193300      1       1  150064       1.8387      0.03298
enh42228     1   57176300   57177300      2       1  150064       1.7906     0.036678
enh42230     1   57286200   57287200      6       2  150064       2.0605     0.019677
enh42249     1   59165600   59166600      2       1  150064       2.3789    0.0086815
enh42251     1   59183800   59184800      1       1  150064       1.8184       0.0345
enh42256     1   59219600   59220600      3       2  150064       1.8151     0.034756
enh42310     1   59617300   59618300      1       1  150064       1.7215      0.04258
enh42313     1   59639200   59640200      1       1  150064       1.7361      0.04127
enh42334     1   59920500   59921500      1       1  150064       1.7022      0.04436
enh42358     1   60203800   60204800      5       3  150064       2.3562    0.0092322
enh42361     1   60224200   60225200      2       1  150064       2.2913     0.010974
enh42370     1   60534400   60535400      3       2  150064       1.9852     0.023561
enh42372     1   60693200   60694200      2       1  150064       2.2664     0.011715
enh42378     1   60969800   60970800      3       1  150064       2.7892    0.0026419
enh42379     1   60975400   60976400      5       2  150064       2.9441    0.0016196
enh42382     1   61062500   61063500      5       2  150064        3.723   9.8433e-05
enh42383     1   61085700   61086700      5       2  150064       3.2515   0.00057402
enh42384     1   61087200   61088200      5       2  150064       3.5138   0.00022085
enh42388     1   61377400   61378400      4       2  150064        1.968     0.024537
enh42395     1   61449400   61450400      2       1  150064        1.737     0.041192
enh42397     1   61456300   61457300      2       1  150064       1.8544      0.03184
enh42410     1   61709600   61710600      2       1  150064       2.0865     0.018466
enh42423     1   61853700   61854700      3       2  150064       1.6613      0.04833
enh42425     1   61869300   61870300      1       1  150064       2.1912      0.01422
enh42446     1   62850100   62851100      1       1  150064       2.0361      0.02087
enh42511     1   64504600   64505600      1       1  150064       2.6022     0.004631
enh42563     1   65349500   65350500      6       2  150064       2.7473    0.0030046
enh42568     1   65359200   65360200      3       1  150064       2.8452    0.0022195
enh42569     1   65360100   65361100      3       1  150064       1.8943     0.029093
enh42572     1   65376500   65377500      3       1  150064       2.6756    0.0037299
enh42577     1   65382800   65383800      4       2  150064       3.3401   0.00041881
enh42581     1   65397800   65398800      2       1  150064       2.5747    0.0050159
enh42582     1   65400300   65401300      3       2  150064       3.3548   0.00039706
enh42585     1   65417400   65418400      4       2  150064       2.9826    0.0014292
enh42586     1   65422000   65423000      3       1  150064       2.7844    0.0026814
enh42587     1   65427800   65428800      5       2  150064       2.9459    0.0016099
enh42592     1   65641400   65642400      4       2  150064       2.0387     0.020742
enh42622     1   66152800   66153800      5       2  150064       1.6468       0.0498
enh42623     1   66153300   66154300      5       2  150064       2.7778    0.0027366
enh42625     1   66277400   66278400      2       1  150064       2.2327     0.012785
enh42631     1   66362000   66363000      3       2  150064       2.1505     0.015759
enh42633     1   66418400   66419400      2       1  150064       2.4171    0.0078227
enh42634     1   66425100   66426100      4       2  150064       1.9979     0.022864
enh42635     1   66444500   66445500      1       1  150064       1.7883      0.03686
enh42644     1   66729200   66730200      2       1  150064        1.766     0.038698
enh42645     1   66732800   66733800      1       1  150064       2.4753     0.006656
enh42646     1   66736000   66737000      4       2  150064       2.8558    0.0021463
enh42647     1   66738300   66739300      3       1  150064       2.4017    0.0081602
enh42648     1   66740300   66741300      2       1  150064       2.2364     0.012662
enh42650     1   66758400   66759400      2       1  150064       2.1378     0.016266
enh42651     1   66765900   66766900      7       2  150064        2.249     0.012256
enh42652     1   66767100   66768100      3       1  150064        2.034     0.020978
enh42667     1   66903300   66904300      5       3  150064       2.3869    0.0084949
enh42696     1   67198200   67199200      3       2  150064       2.0004      0.02273
enh42742     1   68078300   68079300      2       1  150064       1.6808     0.046401
enh42744     1   68083300   68084300      5       2  150064        2.693    0.0035411
enh42745     1   68084900   68085900      3       1  150064       2.7008    0.0034582
enh42751     1   68148200   68149200      3       1  150064         1.99     0.023296
enh42752     1   68154600   68155600      5       2  150064       2.2618     0.011855
enh42753     1   68166200   68167200      4       2  150064       1.9657     0.024668
enh42755     1   68174700   68175700      2       1  150064       1.8513     0.032063
enh42771     1   68219300   68220300      4       2  150064       1.8291     0.033689
enh42783     1   68260600   68261600      3       1  150064       3.3003   0.00048284
enh42784     1   68268000   68269000      6       3  150064        1.801      0.03585
enh42785     1   68269600   68270600      2       1  150064       2.3567      0.00922
enh42787     1   68281000   68282000      5       2  150064       2.7788     0.002728
enh42788     1   68284600   68285600      2       1  150064       2.0979     0.017957
enh42789     1   68295200   68296200      3       2  150064       3.7091   0.00010398
enh42790     1   68299600   68300600      2       1  150064       3.1481   0.00082179
enh42791     1   68301100   68302100      4       2  150064       3.3068   0.00047178
enh42792     1   68305100   68306100      2       1  150064       2.2469     0.012322
enh42793     1   68312700   68313700      3       2  150064       1.9199     0.027437
enh42795     1   68321200   68322200      3       2  150064       2.5403    0.0055384
enh42797     1   68345600   68346600      2       1  150064       1.7791     0.037609
enh42800     1   68362800   68363800      6       2  150064       2.9791    0.0014456
enh42804     1   68444600   68445600      1       1  150064       1.6489      0.04958
enh42833     1   68795100   68796100      2       1  150064        2.141     0.016138
enh42840     1   68960400   68961400      4       2  150064       2.0184     0.021773
enh42841     1   69036600   69037600      1       1  150064       1.8468      0.03239
enh42848     1   70442500   70443500      2       1  150064       2.4497    0.0071494
enh42849     1   70448400   70449400      2       1  150064       1.8532     0.031928
enh42850     1   70459600   70460600      8       1  150064        2.583    0.0048966
enh42871     1   71528500   71529500      1       1  150064       1.9719      0.02431
enh42879     1   72132500   72133500      2       1  150064       3.4153   0.00031857
enh42883     1   72751700   72752700      3       2  150064       2.4332    0.0074836
enh42888     1   74058300   74059300      4       2  150064       3.2624   0.00055242
enh42889     1   74059400   74060400      1       1  150064       1.8798      0.03007
enh42890     1   74070100   74071100      2       1  150064       2.1933     0.014145
enh42899     1   75994900   75995900      3       1  150064       1.8385     0.032993
enh42904     1   76193100   76194100      5       3  150064       1.6523     0.049241
enh42921     1   77464100   77465100      6       3  150064       2.0772     0.018891
enh42934     1   77939100   77940100      5       2  150064       2.0154     0.021929
enh42935     1   77941600   77942600      4       2  150064       1.8956     0.029009
enh42941     1   78005200   78006200      3       1  150064        2.191     0.014227
enh42943     1   78011300   78012300      2       1  150064       2.2619     0.011851
enh42959     1   78352600   78353600      5       3  150064       1.6727     0.047194
enh42967     1   78446700   78447700      1       1  150064        2.645     0.004084
enh42972     1   78524300   78525300      1       1  150064       1.9996      0.02277
enh42976     1   78561500   78562500      2       1  150064       1.7587     0.039313
enh42996     1   79155800   79156800      7       2  150064       1.8075     0.035345
enh42997     1   79181000   79182000      8       2  150064       2.1437     0.016028
enh42998     1   79188200   79189200     12       3  150064       3.0871    0.0010107
enh43021     1   80682900   80683900      6       3  150064       1.8895     0.029415
enh43027     1   81592400   81593400      5       2  150064        2.013     0.022059
enh43034     1   82135700   82136700      3       2  150064       2.0532     0.020027
enh43035     1   82146600   82147600      4       2  150064       1.8182     0.034516
enh43038     1   82164800   82165800      4       2  150064       1.8271      0.03384
enh43039     1   82167800   82168800      3       1  150064        2.978    0.0014506
enh43040     1   82170000   82171000      3       2  150064       3.7235   9.8236e-05
enh43041     1   82172400   82173400      8       3  150064        3.243   0.00059129
enh43067     1   84155400   84156400      4       2  150064       1.9433     0.025992
enh43068     1   84157600   84158600      3       2  150064       2.2405     0.012529
enh43075     1   84542000   84543000      1       1  150064       1.8123      0.03497
enh43081     1   84621800   84622800      2       1  150064       2.1147     0.017226
enh43083     1   84638900   84639900      1       1  150064        1.923      0.02724
enh43124     1   85316900   85317900      5       2  150064        1.781     0.037452
enh43125     1   85319800   85320800      3       1  150064       2.2982     0.010774
enh43129     1   85438200   85439200      3       1  150064       1.9533     0.025393
enh43141     1   85737600   85738600      7       4  150064       1.6499      0.04948
enh43147     1   85764200   85765200      2       1  150064       1.6905     0.045462
enh43149     1   85774300   85775300      4       2  150064       2.0892     0.018347
enh43157     1   85800100   85801100      2       1  150064       2.6093    0.0045366
enh43169     1   85864000   85865000      4       2  150064       2.0858     0.018498
enh43170     1   85870100   85871100      2       1  150064       2.0588     0.019755
enh43172     1   85873600   85874600      4       2  150064       3.3662   0.00038111
enh43173     1   85879400   85880400      2       1  150064       1.9487     0.025664
enh43176     1   85892800   85893800      2       1  150064       2.0435     0.020503
enh43178     1   85906500   85907500      2       1  150064       1.8324     0.033445
enh43179     1   85909800   85910800      4       2  150064       1.9564     0.025208
enh43181     1   85915000   85916000      8       3  150064       2.0648     0.019472
enh43182     1   85916800   85917800      1       1  150064       2.6717     0.003773
enh43183     1   85919300   85920300      3       1  150064       2.4418    0.0073069
enh43185     1   85931600   85932600      2       1  150064       1.8037     0.035636
enh43202     1   86043900   86044900      2       1  150064       2.2819     0.011249
enh43214     1   86534000   86535000      3       1  150064       1.7232      0.04243
enh43235     1   86992700   86993700      5       2  150064       1.8922     0.029229
enh43323     1   90125700   90126700      2       1  150064        2.303     0.010639
enh43324     1   90132700   90133700      2       1  150064         2.09     0.018307
enh43326     1   90158000   90159000      2       1  150064       1.6794     0.046541
enh43327     1   90163700   90164700      1       1  150064       1.7523      0.03986
enh43330     1   90174400   90175400      1       1  150064       2.0233      0.02152
enh43332     1   90184800   90185800      1       1  150064       1.6991      0.04465
enh43339     1   90264900   90265900      5       1  150064       1.7504     0.040028
enh43340     1   90273700   90274700      1       1  150064       2.1419       0.0161
enh43342     1   90307600   90308600      3       2  150064       2.4101    0.0079752
enh43368     1   91391300   91392300      2       1  150064       2.1155     0.017195
enh43369     1   91422600   91423600      1       1  150064       2.0218       0.0216
enh43370     1   91439200   91440200      2       1  150064       2.2799     0.011308
enh43371     1   91439900   91440900      1       1  150064       2.1706      0.01498
enh43372     1   91481400   91482400      2       1  150064       1.7401      0.04092
enh43373     1   91482400   91483400      4       2  150064       2.8199    0.0024016
enh43374     1   91484400   91485400      3       1  150064        1.837     0.033107
enh43377     1   91965200   91966200      3       2  150064       2.3068     0.010532
enh43379     1   92021100   92022100      6       2  150064       1.7445     0.040537
enh43386     1   92102800   92103800      3       2  150064       3.1803   0.00073554
enh43402     1   92247900   92248900      6       2  150064       2.1497     0.015791
enh43426     1   92794700   92795700      3       1  150064       2.9094    0.0018108
enh43427     1   93002700   93003700      2       1  150064        2.821    0.0023936
enh43431     1   93175200   93176200      1       1  150064        1.834      0.03333
enh43432     1   93218700   93219700      2       1  150064       1.8372      0.03309
enh43438     1   93348100   93349100      2       1  150064        1.731     0.041726
enh43441     1   93399400   93400400      3       1  150064       2.5166    0.0059253
enh43442     1   93405400   93406400      1       1  150064       1.7733      0.03809
enh43443     1   93415900   93416900      3       1  150064       1.8399     0.032888
enh43446     1   93481100   93482100      3       1  150064       1.8628     0.031247
enh43530     1   94527900   94528900      3       2  150064       1.9738     0.024204
enh43542     1   94658700   94659700      2       1  150064       1.7931      0.03648
enh43618     1   95349300   95350300      3       2  150064       2.2582     0.011965
enh43620     1   95364300   95365300      2       1  150064        2.368    0.0089425
enh43633     1   95447000   95448000      2       1  150064       2.3061     0.010554
enh43636     1   95459400   95460400      1       1  150064       1.9374      0.02635
enh43643     1   95500200   95501200      1       1  150064        2.611     0.004514
enh43644     1   95507500   95508500      2       1  150064       2.0905     0.018287
enh43646     1   95552500   95553500      3       2  150064       2.3225     0.010102
enh43649     1   95698000   95699000      4       2  150064       2.1295     0.016607
enh43654     1   96772300   96773300      7       3  150064       3.0756    0.0010504
enh43655     1   96774600   96775600      7       2  150064       2.5278     0.005739
enh43657     1   96835800   96836800      5       1  150064       2.7802    0.0027162
enh43659     1   96854000   96855000      5       2  150064       2.0425     0.020553
enh43660     1   96881500   96882500      4       2  150064       2.6126    0.0044929
enh43661     1   96938400   96939400      4       2  150064       2.3541    0.0092838
enh43662     1   96952700   96953700      2       1  150064       2.3162     0.010272
enh43666     1   97063600   97064600      1       1  150064       2.7308     0.003159
enh43667     1   97189200   97190200      3       1  150064       3.8812   5.1973e-05
enh43668     1   97195900   97196900      4       2  150064        3.075    0.0010527
enh43669     1   97229600   97230600      2       1  150064       3.0763    0.0010478
enh43679     1   97609900   97610900      1       1  150064       3.3871    0.0003532
enh43681     1   97658000   97659000      1       1  150064       3.7842    7.709e-05
enh43682     1   97717000   97718000      6       2  150064       2.3111     0.010415
enh43683     1   97737300   97738300      4       2  150064       2.8319    0.0023138
enh43686     1   97800000   97801000      3       2  150064       3.2956   0.00049101
enh43687     1   97802600   97803600     10       3  150064       2.5368    0.0055932
enh43689     1   97850000   97851000      5       2  150064       4.5901   2.2149e-06
enh43690     1   97898400   97899400      1       1  150064       1.8963      0.02896
enh43693     1   98096300   98097300      1       1  150064       2.5085     0.006062
enh43695     1   98314800   98315800      1       1  150064       6.3099    1.396e-10
enh43696     1   98359100   98360100      3       1  150064       5.5964   1.0941e-08
enh43699     1   98369800   98370800      3       2  150064       5.5685   1.2844e-08
enh43701     1   98376400   98377400      3       2  150064       6.4275   6.4857e-11
enh43702     1   98382700   98383700      2       1  150064       5.6442   8.2998e-09
enh43703     1   98383200   98384200      3       2  150064       5.4966   1.9356e-08
enh43705     1   98403100   98404100      1       1  150064       5.2412    7.977e-08
enh43707     1   98409000   98410000      5       2  150064       6.3305   1.2217e-10
enh43708     1   98409900   98410900      4       2  150064       5.8178    2.982e-09
enh43709     1   98451700   98452700      2       1  150064       5.8934   1.8918e-09
enh43711     1   98464600   98465600      4       2  150064       6.5946   2.1318e-11
enh43713     1   98474100   98475100      1       1  150064       7.5737    1.814e-14
enh43714     1   98494000   98495000      5       2  150064       6.8934    2.724e-12
enh43716     1   98500300   98501300      6       1  150064        2.648     0.004049
enh43717     1   98508700   98509700      4       1  150064       3.1851   0.00072346
enh43718     1   98513600   98514600      2       1  150064       5.5876   1.1513e-08
enh43719     1   98517700   98518700      2       1  150064       2.3784    0.0086942
enh43721     1   98567500   98568500      2       1  150064       3.3867   0.00035373
enh43722     1   98569400   98570400      1       1  150064        3.596    0.0001616
enh43724     1   98667100   98668100      2       1  150064       3.0613    0.0011018
enh43726     1   98687000   98688000      5       2  150064       4.1559   1.6201e-05
enh43742     1   98864000   98865000      1       1  150064       3.1699    0.0007624
enh43743     1   98870800   98871800      5       2  150064         2.96    0.0015384
enh43744     1   98885800   98886800      2       1  150064       2.5819    0.0049132
enh43745     1   98932600   98933600      1       1  150064       1.7209      0.04263
enh43746     1   98933200   98934200      1       1  150064       1.7209      0.04263
enh43749     1   99140000   99141000      3       2  150064       2.1173     0.017115
enh43750     1   99142200   99143200      1       1  150064        2.136      0.01634
enh43753     1   99371900   99372900      6       2  150064       1.8909     0.029317
enh43754     1   99385800   99386800      5       3  150064       2.1057     0.017613
enh43772     1  100101400  100102400      5       3  150064       2.4815    0.0065412
enh43773     1  100109300  100110300      4       2  150064       2.3833    0.0085792
enh43777     1  100146800  100147800      4       2  150064       2.1148     0.017224
enh43827     1  101326800  101327800      3       1  150064       1.8631     0.031225
enh43828     1  101331200  101332200      2       1  150064       3.2501   0.00057676
enh43862     1  101765900  101766900      3       1  150064       1.9066     0.028287
enh43869     1  103316600  103317600      7       3  150064       2.3691    0.0089161
enh43872     1  103357500  103358500      5       3  150064       2.3166     0.010264
enh43873     1  103362900  103363900      7       4  150064        3.014    0.0012892
enh43874     1  103385200  103386200      5       2  150064       2.7532    0.0029507
enh43909     1  108508200  108509200      5       3  150064       2.2686     0.011647
enh43918     1  108692200  108693200      2       1  150064       2.5442    0.0054765
enh43919     1  108739700  108740700      4       1  150064       2.9234    0.0017312
enh43961     1  109693400  109694400      1       1  150064       2.0177      0.02181
enh44018     1  110178600  110179600      4       2  150064        2.074     0.019042
enh44047     1  110438300  110439300      5       2  150064       1.9161     0.027674
enh44063     1  110545000  110546000      1       1  150064        1.927      0.02699
enh44070     1  110745600  110746600      1       1  150064       2.2414       0.0125
enh44075     1  110851200  110852200      6       3  150064       1.8731     0.030529
enh44082     1  110892900  110893900      2       1  150064       2.1775     0.014723
enh44085     1  110926000  110927000      4       2  150064         2.06     0.019699
enh44096     1  111019300  111020300      2       1  150064        2.358    0.0091872
enh44124     1  112134400  112135400      3       2  150064       2.8477     0.002202
enh44126     1  112147900  112148900      3       2  150064       1.9887     0.023367
enh44128     1  112164200  112165200      6       3  150064       2.1895     0.014281
enh44129     1  112203100  112204100      4       2  150064       1.8296     0.033652
enh44142     1  112462800  112463800      4       1  150064       2.3463    0.0094814
enh44143     1  112603800  112604800      8       1  150064       2.1179     0.017094
enh44149     1  112935300  112936300      3       1  150064       1.6799     0.046484
enh44150     1  112941200  112942200      2       1  150064       1.7218     0.042551
enh44151     1  112942200  112943200      3       1  150064       2.0587     0.019764
enh44152     1  112944500  112945500      1       1  150064       2.3152       0.0103
enh44153     1  112947400  112948400      4       1  150064       2.2473     0.012312
enh44156     1  112974000  112975000      2       1  150064       2.3081     0.010496
enh44157     1  112976200  112977200      1       1  150064       2.0222      0.02158
enh44158     1  112977100  112978100      2       1  150064        2.586    0.0048544
enh44159     1  112980700  112981700      4       2  150064       2.4279    0.0075923
enh44161     1  112985800  112986800      3       1  150064       2.0987     0.017921
enh44162     1  112988200  112989200      2       1  150064        2.242     0.012479
enh44163     1  112993400  112994400      2       1  150064        2.373    0.0088219
enh44166     1  113007000  113008000      1       1  150064       2.0222      0.02158
enh44177     1  113099800  113100800      2       1  150064       3.0521    0.0011361
enh44178     1  113118000  113119000      1       1  150064       3.2397    0.0005982
enh44180     1  113148500  113149500      1       1  150064       2.8098     0.002479
enh44186     1  113215700  113216700      4       2  150064       3.9815   3.4237e-05
enh44187     1  113218600  113219600      2       1  150064       2.7755    0.0027562
enh44188     1  113241900  113242900      2       1  150064       2.5326    0.0056605
enh44189     1  113245700  113246700      3       2  150064       2.5743    0.0050224
enh44261     1  114525600  114526600      5       2  150064       1.9469     0.025772
enh44270     1  114853300  114854300      3       1  150064       2.3074     0.010518
enh44272     1  114862500  114863500      3       1  150064       1.7109     0.043546
enh44278     1  114997600  114998600      2       1  150064       1.9568     0.025187
enh44279     1  115000400  115001400      2       1  150064       2.0958     0.018052
enh44281     1  115050400  115051400      2       1  150064       2.0404     0.020655
enh44290     1  115261400  115262400      1       1  150064       3.1647    0.0007761
enh44291     1  115287800  115288800      3       2  150064       2.3344    0.0097876
enh44292     1  115294400  115295400      1       1  150064       3.3803     0.000362
enh44297     1  115599500  115600500      3       1  150064       1.6865     0.045846
enh44298     1  115605000  115606000      2       1  150064       2.1718     0.014936
enh44299     1  115610900  115611900      2       1  150064        2.335    0.0097708
enh44301     1  115627400  115628400      1       1  150064       1.7163      0.04305
enh44303     1  115640900  115641900      2       1  150064       1.8164     0.034656
enh44304     1  115642300  115643300      6       2  150064       3.8735   5.3648e-05
enh44306     1  115677000  115678000      3       1  150064       3.7871     7.62e-05
enh44308     1  115684400  115685400      1       1  150064       1.7678      0.03855
enh44309     1  115710200  115711200      2       1  150064       2.0049     0.022489
enh44310     1  115721900  115722900     13       4  150064       3.0345    0.0012047
enh44317     1  115794200  115795200      3       1  150064        2.657    0.0039421
enh44320     1  115856000  115857000      4       2  150064       2.7734    0.0027737
enh44321     1  115866500  115867500      2       1  150064        2.144     0.016015
enh44323     1  115906600  115907600      6       2  150064       2.6484    0.0040439
enh44325     1  115970500  115971500      3       2  150064       1.8231     0.034144
enh44326     1  115974200  115975200      3       2  150064       1.8856     0.029676
enh44337     1  116185900  116186900      1       1  150064       2.1895      0.01428
enh44343     1  116219400  116220400      3       2  150064       1.9971     0.022909
enh44351     1  116353600  116354600      4       2  150064       1.9645     0.024736
enh44384     1  117362600  117363600      1       1  150064       3.1865      0.00072
enh44398     1  117514700  117515700      2       1  150064       1.6803     0.046453
enh44413     1  117684900  117685900      1       1  150064       1.8712      0.03066
enh44414     1  117689300  117690300      7       1  150064        1.791     0.036649
enh44415     1  117714500  117715500      4       2  150064       2.8175    0.0024202
enh44446     1  118837600  118838600      1       1  150064        1.886      0.02965
enh44637     1  146638200  146639200      2       1  150064       2.0992     0.017899
enh44638     1  146640000  146641000      1       1  150064       2.1682      0.01507
enh44639     1  146645400  146646400      6       2  150064       2.0747     0.019009
enh44641     1  146649400  146650400      6       2  150064       2.1536     0.015638
enh44642     1  146697400  146698400      6       3  150064       2.6682    0.0038132
enh44644     1  146716600  146717600      7       2  150064       2.3656    0.0090009
enh44645     1  146718700  146719700      5       3  150064       1.7537     0.039744
enh44659     1  147233500  147234500      4       2  150064       1.7592     0.039269
enh44662     1  147252900  147253900      1       1  150064       2.1717      0.01494
enh44681     1  149887700  149888700      1       1  150064       1.7468      0.04034
enh44683     1  149897300  149898300      4       2  150064       1.7368     0.041216
enh44686     1  149903200  149904200      1       1  150064       1.6977      0.04478
enh44698     1  149984400  149985400      3       1  150064       1.7135     0.043312
enh44699     1  149993000  149994000      3       1  150064       1.7068     0.043927
enh44701     1  150037200  150038200      1       1  150064       5.5334     1.57e-08
enh44703     1  150055900  150056900      1       1  150064       5.6017    1.061e-08
enh44709     1  150129800  150130800      3       1  150064       5.8984   1.8355e-09
enh44710     1  150133000  150134000      3       1  150064       5.6361   8.6982e-09
enh44712     1  150158900  150159900      1       1  150064       5.4736    2.205e-08
enh44713     1  150165300  150166300      3       1  150064       1.9888     0.023361
enh44714     1  150185000  150186000      3       2  150064       4.6806   1.4303e-06
enh44716     1  150209000  150210000      2       1  150064       1.9992     0.022793
enh44717     1  150228900  150229900      1       1  150064        2.696     0.003509
enh44719     1  150241900  150242900      3       1  150064       4.9797   3.1842e-07
enh44721     1  150245900  150246900      1       1  150064        5.069        2e-07
enh44723     1  150267500  150268500      3       2  150064       2.1666     0.015132
enh44724     1  150334800  150335800      5       2  150064       4.6395   1.7465e-06
enh44725     1  150339400  150340400      3       2  150064       4.0739   2.3115e-05
enh44726     1  150347700  150348700      1       1  150064       2.0361      0.02087
enh44727     1  150382400  150383400      3       1  150064       4.4272   4.7728e-06
enh44728     1  150449800  150450800      2       1  150064       4.9026   4.7291e-07
enh44729     1  150457200  150458200      4       2  150064        1.766     0.038699
enh44730     1  150479700  150480700      5       2  150064       1.8588      0.03153
enh44732     1  150488800  150489800      2       1  150064       4.4767   3.7907e-06
enh44736     1  150510200  150511200      5       2  150064       3.3805   0.00036178
enh44741     1  150536900  150537900      3       2  150064       2.1373     0.016289
enh44745     1  150546000  150547000      6       3  150064       1.7778     0.037718
enh44747     1  150577300  150578300      1       1  150064       2.3657     0.008998
enh44767     1  150950500  150951500      5       2  150064       1.7399     0.040939
enh44770     1  150967900  150968900      3       2  150064       3.7924     7.46e-05
enh44771     1  150971600  150972600      1       1  150064       4.9978    2.899e-07
enh44778     1  151021000  151022000      1       1  150064       3.8789    5.247e-05
enh44782     1  151041600  151042600      3       2  150064       3.2928   0.00049598
enh44784     1  151116900  151117900      2       1  150064       2.8997    0.0018674
enh44785     1  151119600  151120600      3       2  150064       2.7149    0.0033143
enh44790     1  151168600  151169600      3       2  150064       2.5066    0.0060947
enh44805     1  151370800  151371800      5       2  150064       2.6861    0.0036141
enh44806     1  151373900  151374900      2       1  150064       3.1435   0.00083467
enh44807     1  151407200  151408200      2       1  150064       2.6866    0.0036087
enh44809     1  151429000  151430000      4       2  150064       2.1558     0.015551
enh44827     1  151611800  151612800      1       1  150064       2.6561     0.003953
enh44910     1  153641200  153642200      2       1  150064       1.6588     0.048581
enh44923     1  153756200  153757200      1       1  150064       2.9848     0.001419
enh44924     1  153761600  153762600      1       1  150064       2.5081     0.006069
enh44926     1  153777600  153778600      3       1  150064       3.8478   5.9588e-05
enh44927     1  153792400  153793400      3       1  150064       3.4595   0.00027064
enh44928     1  153814000  153815000      1       1  150064       3.6578    0.0001272
enh44929     1  153852400  153853400      2       1  150064       3.3154   0.00045762
enh44931     1  153876600  153877600      1       1  150064       3.5105    0.0002236
enh44932     1  153877400  153878400      1       1  150064       2.1651      0.01519
enh44935     1  153896400  153897400      2       1  150064        2.061     0.019652
enh44936     1  153901100  153902100      3       1  150064       2.0779      0.01886
enh44937     1  153916400  153917400      3       2  150064        2.213     0.013448
enh44938     1  153919200  153920200      1       1  150064       2.1821      0.01455
enh44940     1  153931300  153932300      5       3  150064       2.2696     0.011615
enh44941     1  153933400  153934400      2       1  150064       2.7014    0.0034523
enh44944     1  153940800  153941800      1       1  150064       2.3237      0.01007
enh44950     1  154148600  154149600      3       2  150064       3.1236   0.00089326
enh44956     1  154236200  154237200      1       1  150064       2.2613      0.01187
enh44962     1  154319400  154320400      4       2  150064       2.9783    0.0014491
enh44963     1  154324300  154325300      4       2  150064       2.4754    0.0066543
enh44967     1  154394400  154395400      7       3  150064       1.8586     0.031544
enh44969     1  154404600  154405600      3       2  150064       1.8075     0.035343
enh44970     1  154414200  154415200      2       1  150064       2.7097    0.0033674
enh44971     1  154417900  154418900      4       1  150064       2.4225    0.0077068
enh44975     1  154451800  154452800      1       1  150064        1.801      0.03585
enh44976     1  154457500  154458500      1       1  150064       1.6633      0.04813
enh44977     1  154467800  154468800      2       1  150064       2.0616     0.019625
enh44979     1  154528000  154529000      2       1  150064       2.1382     0.016251
enh44982     1  154571300  154572300      2       1  150064       1.6811     0.046373
enh44984     1  154581600  154582600      2       1  150064       1.6851      0.04598
enh44985     1  154589100  154590100      6       2  150064       1.6595     0.048503
enh44995     1  154782200  154783200      2       1  150064       2.0848     0.018543
enh44997     1  154849700  154850700      3       1  150064       3.9912   3.2872e-05
enh44998     1  154857200  154858200      1       1  150064       3.8497    5.914e-05
enh45001     1  154910300  154911300      3       1  150064       3.6817   0.00011585
enh45002     1  154914400  154915400      2       1  150064       3.8289   6.4357e-05
enh45003     1  154916000  154917000      4       2  150064       3.8824   5.1714e-05
enh45015     1  154983900  154984900      2       1  150064       1.9708     0.024372
enh45016     1  154988800  154989800      2       1  150064       1.7026     0.044321
enh45017     1  154990700  154991700      1       1  150064       2.3559      0.00924
enh45019     1  155017100  155018100      2       1  150064       2.4019    0.0081556
enh45024     1  155042400  155043400      3       1  150064       3.1173   0.00091248
enh45025     1  155043600  155044600      2       1  150064       2.7308    0.0031594
enh45033     1  155111100  155112100      2       1  150064       1.7452     0.040475
enh45050     1  155214800  155215800      1       1  150064       2.2046      0.01374
enh45053     1  155230100  155231100      1       1  150064       2.0678      0.01933
enh45055     1  155241200  155242200      2       1  150064       2.0835     0.018604
enh45057     1  155248000  155249000      2       1  150064       2.2396     0.012558
enh45058     1  155274800  155275800      4       1  150064       2.4896    0.0063944
enh45059     1  155277200  155278200      2       1  150064       2.5297     0.005708
enh45060     1  155281000  155282000      1       1  150064       1.8809      0.02999
enh45066     1  155433500  155434500      1       1  150064        2.346     0.009487
enh45071     1  155505500  155506500      1       1  150064        2.431     0.007528
enh45076     1  155618200  155619200      2       1  150064       1.8937     0.029134
enh45081     1  155675500  155676500      1       1  150064        3.092     0.000994
enh45089     1  155827100  155828100      1       1  150064       2.1047      0.01766
enh45091     1  155843600  155844600      2       1  150064       1.9611     0.024934
enh45094     1  155861800  155862800      2       1  150064       1.9774     0.024001
enh45096     1  155878800  155879800      1       1  150064       1.9714      0.02434
enh45099     1  155899000  155900000      2       1  150064       2.8539    0.0021592
enh45103     1  155914400  155915400      2       1  150064        1.843     0.032664
enh45104     1  155930400  155931400      2       1  150064       2.8968    0.0018848
enh45108     1  155941200  155942200      1       1  150064        2.449     0.007163
enh45110     1  155943300  155944300      1       1  150064        2.173      0.01489
enh45112     1  155959800  155960800      2       1  150064       2.8238    0.0023733
enh45121     1  156066300  156067300      1       1  150064       1.6961      0.04493
enh45122     1  156070800  156071800      1       1  150064       1.9914      0.02322
enh45129     1  156100200  156101200      5       1  150064       1.6464     0.049836
enh45131     1  156117200  156118200      1       1  150064       2.4498     0.007147
enh45132     1  156120700  156121700      3       2  150064       2.1271     0.016705
enh45135     1  156131600  156132600      3       1  150064       3.3314   0.00043213
enh45181     1  156711300  156712300      4       2  150064       2.4346    0.0074544
enh45189     1  156770800  156771800      2       1  150064       1.8357     0.033201
enh45223     1  157961900  157962900      1       1  150064        1.748      0.04023
enh45225     1  157970500  157971500      1       1  150064       1.7657      0.03872
enh45262     1  159289000  159290000      4       1  150064       2.1406     0.016153
enh45266     1  159462300  159463300      9       3  150064       1.8819     0.029923
enh45267     1  159564300  159565300      2       1  150064       2.9841    0.0014223
enh45289     1  159965800  159966800      1       1  150064       2.1487      0.01583
enh45290     1  159988300  159989300      4       1  150064       1.9838      0.02364
enh45303     1  160162900  160163900      7       2  150064       2.2854     0.011146
enh45304     1  160173900  160174900      1       1  150064       3.0586     0.001112
enh45308     1  160226500  160227500      2       1  150064       2.4212    0.0077354
enh45309     1  160229500  160230500      3       2  150064       2.3705    0.0088829
enh45310     1  160232600  160233600      2       1  150064       2.3287    0.0099381
enh45313     1  160278900  160279900      1       1  150064       2.2495      0.01224
enh45314     1  160308400  160309400      2       1  150064       2.8672    0.0020704
enh45315     1  160345500  160346500      5       2  150064       2.9387    0.0016479
enh45317     1  160377700  160378700      5       1  150064       1.7919     0.036577
enh45348     1  161154800  161155800      1       1  150064        2.099      0.01791
enh45354     1  161179300  161180300      1       1  150064       2.1338      0.01643
enh45357     1  161197500  161198500      1       1  150064       1.9315      0.02671
enh45364     1  161352000  161353000      4       2  150064       1.6675     0.047707
enh45420     1  162509200  162510200      2       1  150064       2.7145    0.0033192
enh45423     1  162529800  162530800      2       1  150064       1.9254      0.02709
enh45424     1  162534800  162535800      3       2  150064       1.8788     0.030133
enh45444     1  162679400  162680400      3       2  150064       1.9737     0.024207
enh45464     1  162953700  162954700      3       2  150064       2.0915     0.018243
enh45465     1  162957200  162958200      2       1  150064       2.0317      0.02109
enh45467     1  162967000  162968000      2       1  150064       1.6523     0.049241
enh45475     1  163116600  163117600      3       2  150064       2.3217     0.010125
enh45476     1  163132400  163133400      7       3  150064       3.2316    0.0006156
enh45478     1  163139700  163140700      4       2  150064       2.0779     0.018861
enh45484     1  163277300  163278300      5       3  150064       1.9737     0.024207
enh45485     1  163289800  163290800      2       1  150064       1.8664     0.030993
enh45486     1  163813000  163814000      6       3  150064       2.0303     0.021165
enh45517     1  164743700  164744700      4       2  150064       1.7874     0.036938
enh45520     1  164763400  164764400      2       1  150064       1.8374     0.033078
enh45521     1  164774100  164775100      1       1  150064       1.7448      0.04051
enh45525     1  165598800  165599800      8       2  150064       1.7086     0.043758
enh45531     1  165610900  165611900      3       1  150064       2.1838      0.01449
enh45538     1  165808200  165809200      4       1  150064       1.8558     0.031742
enh45539     1  165810900  165811900      4       2  150064       2.0894     0.018337
enh45541     1  165820100  165821100      2       1  150064       1.7741      0.03802
enh45542     1  165822100  165823100      4       1  150064       2.2979     0.010784
enh45544     1  165824400  165825400      2       1  150064       1.9485     0.025678
enh45545     1  165826500  165827500      2       1  150064       2.5516    0.0053621
enh45609     1  168053800  168054800      1       1  150064       2.2271      0.01297
enh45622     1  168289300  168290300      4       2  150064       1.8115     0.035028
enh45648     1  169088600  169089600      3       1  150064       2.6968     0.003501
enh45649     1  169098300  169099300      7       3  150064       1.9432     0.025993
enh45652     1  169219100  169220100      2       1  150064       1.6541     0.049053
enh45655     1  169295700  169296700      7       3  150064       1.7871     0.036961
enh45658     1  169332900  169333900      7       4  150064       1.8891     0.029442
enh45669     1  169709000  169710000      3       1  150064       2.1647     0.015206
enh45671     1  169714200  169715200      2       1  150064       2.1531     0.015655
enh45678     1  169883500  169884500      5       2  150064       1.7891     0.036801
enh45745     1  171436900  171437900      3       1  150064       1.8908     0.029328
enh45757     1  171712700  171713700      5       2  150064       1.6859     0.045904
enh45760     1  171751800  171752800      3       1  150064       2.1709     0.014968
enh45761     1  171757600  171758600      4       2  150064       2.0175     0.021824
enh45762     1  171762700  171763700      2       1  150064       1.7148     0.043193
enh45784     1  172292500  172293500      3       2  150064       2.5438    0.0054828
enh45786     1  172311200  172312200      1       1  150064       2.2439      0.01242
enh45789     1  172325600  172326600      3       2  150064       1.7834     0.037264
enh45790     1  172329200  172330200      1       1  150064       1.8053      0.03551
enh45792     1  172351500  172352500      2       1  150064       2.7009     0.003458
enh45793     1  172352900  172353900      3       1  150064       2.6432     0.004106
enh45794     1  172359600  172360600      5       2  150064       2.3137     0.010341
enh45795     1  172363100  172364100      6       2  150064       1.8056     0.035494
enh45796     1  172367500  172368500      3       2  150064       2.2771      0.01139
enh45802     1  172500000  172501000      3       2  150064       1.6888     0.045631
enh45829     1  172897600  172898600      3       1  150064       2.3776     0.008713
enh45830     1  172901400  172902400      4       2  150064       2.2742     0.011477
enh45831     1  172904500  172905500      3       2  150064       1.6939     0.045145
enh45832     1  172910200  172911200      3       1  150064       1.9855     0.023546
enh45833     1  172916800  172917800      2       1  150064       2.4995    0.0062178
enh45873     1  173388800  173389800      5       2  150064       2.6576    0.0039345
enh45874     1  173393800  173394800      2       1  150064       2.4076     0.008029
enh45876     1  173422800  173423800      2       1  150064       2.2138     0.013423
enh45878     1  173443400  173444400      4       2  150064       1.7862     0.037036
enh45879     1  173448900  173449900      2       1  150064       2.3269    0.0099847
enh45884     1  173683000  173684000      1       1  150064       3.4023    0.0003341
enh45885     1  173685900  173686900      1       1  150064       3.4989    0.0002336
enh45888     1  173822000  173823000      1       1  150064        3.358    0.0003926
enh45890     1  173838600  173839600      2       1  150064       3.0471    0.0011552
enh45892     1  173929600  173930600      2       1  150064       3.1236   0.00089311
enh45893     1  173973900  173974900      3       2  150064       2.6899    0.0035733
enh45894     1  173976700  173977700      2       1  150064       2.7269    0.0031967
enh45895     1  173987400  173988400      4       2  150064       3.5258    0.0002111
enh45896     1  173992200  173993200      2       1  150064       2.9267    0.0017129
enh45897     1  174129600  174130600      2       1  150064       3.0947   0.00098495
enh45900     1  174595200  174596200      2       1  150064       2.8606     0.002114
enh45902     1  174767800  174768800      1       1  150064       3.2494    0.0005783
enh45903     1  174783800  174784800      4       2  150064         1.92     0.027427
enh45906     1  174945400  174946400      1       1  150064       2.8844     0.001961
enh45907     1  174958500  174959500      2       1  150064       1.7845     0.037175
enh45908     1  174960100  174961100      2       1  150064        2.055     0.019939
enh45917     1  175138500  175139500      3       1  150064       3.3641   0.00038396
enh45918     1  175162400  175163400      5       1  150064       3.3626   0.00038601
enh45923     1  175287200  175288200      1       1  150064       2.0206      0.02166
enh45934     1  175751800  175752800      1       1  150064       2.3676     0.008952
enh45935     1  175752400  175753400      1       1  150064         3.53    0.0002078
enh45944     1  176625500  176626500      3       2  150064       1.8445     0.032556
enh45947     1  177243400  177244400      1       1  150064       4.1036    2.034e-05
enh45948     1  177275900  177276900      2       1  150064        4.258   1.0313e-05
enh45950     1  177555200  177556200      1       1  150064       2.0218       0.0216
enh45961     1  178029700  178030700      6       3  150064       2.1663     0.015143
enh45995     1  178341200  178342200      1       1  150064       3.3527    0.0004002
enh45996     1  178357700  178358700      1       1  150064       1.8337      0.03335
enh46000     1  178454200  178455200      1       1  150064       2.5219     0.005836
enh46001     1  178455200  178456200      2       1  150064       1.9743     0.024175
enh46002     1  178456000  178457000      4       2  150064       3.2125   0.00065795
enh46012     1  178620000  178621000      1       1  150064       1.8413      0.03279
enh46038     1  179097000  179098000      3       2  150064       1.6568      0.04878
enh46044     1  179115800  179116800      2       1  150064       2.0378     0.020783
enh46047     1  179138700  179139700      1       1  150064       2.1591      0.01542
enh46052     1  179199500  179200500      1       1  150064       1.8435      0.03263
enh46053     1  179200900  179201900      7       2  150064       2.4017     0.008159
enh46055     1  179261800  179262800      1       1  150064       1.7587      0.03931
enh46060     1  179333800  179334800      5       3  150064       2.8804    0.0019862
enh46064     1  179783100  179784100      3       2  150064       1.9811     0.023793
enh46066     1  179807200  179808200      6       3  150064       2.1504     0.015761
enh46067     1  179844200  179845200      1       1  150064       1.9217      0.02732
enh46069     1  179895600  179896600      4       1  150064       1.7415     0.040801
enh46071     1  179938500  179939500      4       2  150064       1.6696     0.047502
enh46090     1  180351100  180352100      2       1  150064        1.799     0.036007
enh46100     1  180496200  180497200      4       2  150064       1.8978     0.028859
enh46101     1  180498400  180499400      3       2  150064       1.7441     0.040574
enh46109     1  180602800  180603800      4       2  150064       2.1448     0.015983
enh46110     1  180720400  180721400      5       3  150064       4.1143   1.9419e-05
enh46112     1  180742600  180743600      3       2  150064       2.9757    0.0014617
enh46114     1  180811100  180812100      2       1  150064       1.9967     0.022931
enh46118     1  180892200  180893200      5       2  150064       2.2567     0.012013
enh46119     1  180895300  180896300      6       3  150064       2.0865     0.018469
enh46146     1  181510600  181511600      2       1  150064       1.7399     0.040943
enh46151     1  182118200  182119200      2       1  150064       2.1035     0.017711
enh46213     1  183199200  183200200      1       1  150064       1.8077      0.03533
enh46223     1  183256100  183257100      2       1  150064       1.8527     0.031966
enh46230     1  183449900  183450900      3       2  150064       2.6169    0.0044365
enh46269     1  183895600  183896600      1       1  150064       2.0017      0.02266
enh46281     1  184087200  184088200      1       1  150064       2.5078     0.006075
enh46282     1  184120200  184121200      1       1  150064       2.2839      0.01119
enh46288     1  184228600  184229600      8       2  150064       3.3993   0.00033777
enh46297     1  184453200  184454200      3       2  150064       1.8674     0.030925
enh46299     1  184460100  184461100      2       1  150064       2.6156    0.0044536
enh46300     1  184468300  184469300      3       2  150064       2.0673     0.019352
enh46301     1  184476400  184477400      1       1  150064       2.4618     0.006913
enh46302     1  184504200  184505200      2       1  150064       2.7738      0.00277
enh46310     1  184633200  184634200      3       2  150064       2.1721     0.014923
enh46311     1  184715100  184716100      5       3  150064       2.2621     0.011844
enh46314     1  184724800  184725800      3       1  150064       2.1648       0.0152
enh46323     1  184922800  184923800      4       1  150064        1.903     0.028518
enh46325     1  184939600  184940600      2       1  150064       2.7954    0.0025919
enh46326     1  184941300  184942300      5       3  150064       2.6178    0.0044243
enh46333     1  185127400  185128400      1       1  150064       1.9047      0.02841
enh46344     1  185369200  185370200      5       3  150064         1.71     0.043633
enh46375     1  186062600  186063600      1       1  150064       1.6637      0.04809
enh46378     1  186124200  186125200      3       2  150064       1.9593     0.025038
enh46386     1  186346000  186347000      1       1  150064       1.7256      0.04221
enh46440     1  189743800  189744800      1       1  150064       1.9058      0.02834
enh46445     1  192102400  192103400      1       1  150064       2.6099     0.004528
enh46446     1  192116800  192117800      1       1  150064       2.8335     0.002302
enh46473     1  192608400  192609400      3       1  150064       1.8552     0.031783
enh46474     1  192670200  192671200      1       1  150064       2.0749        0.019
enh46477     1  192795600  192796600      4       2  150064       2.5129     0.005988
enh46479     1  192873500  192874500      4       2  150064       2.1658     0.015163
enh46480     1  192876800  192877800      1       1  150064       2.9385     0.001649
enh46490     1  193072100  193073100      1       1  150064       3.0838     0.001022
enh46491     1  193074800  193075800      5       2  150064       2.2378     0.012616
enh46494     1  193093400  193094400      1       1  150064       3.2099     0.000664
enh46496     1  193151600  193152600      3       1  150064       3.0302    0.0012219
enh46497     1  193153500  193154500      2       1  150064       1.7657      0.03872
enh46499     1  193291000  193292000      6       1  150064       2.9842    0.0014216
enh46501     1  193306700  193307700      2       1  150064       2.8886     0.001935
enh46507     1  193538500  193539500      4       2  150064       1.7268     0.042105
enh46508     1  193558600  193559600      5       1  150064       1.7012     0.044455
enh46511     1  193643300  193644300      7       3  150064       1.8545     0.031833
enh46518     1  196150000  196151000      6       2  150064       2.9482    0.0015981
enh46520     1  196369700  196370700      1       1  150064       2.2115       0.0135
enh46529     1  197004000  197005000      1       1  150064       2.3116       0.0104
enh46541     1  197741400  197742400      1       1  150064       2.5419     0.005513
enh46542     1  197742000  197743000      2       1  150064       1.9392      0.02624
enh46544     1  197752000  197753000      1       1  150064        2.368     0.008942
enh46545     1  197768000  197769000      6       2  150064       2.0587     0.019762
enh46546     1  197807400  197808400      1       1  150064        2.235      0.01271
enh46589     1  198637200  198638200      2       1  150064       1.8331     0.033396
enh46591     1  198650900  198651900      3       2  150064       2.0517     0.020101
enh46598     1  198757300  198758300      2       1  150064        2.529    0.0057187
enh46600     1  198778400  198779400      4       2  150064       2.6646    0.0038544
enh46626     1  199267000  199268000      1       1  150064       2.8918     0.001915
enh46627     1  199270900  199271900      4       2  150064       1.8966     0.028938
enh46628     1  199372900  199373900      7       2  150064       3.3249   0.00044219
enh46653     1  200201200  200202200      3       1  150064       2.5893    0.0048082
enh46656     1  200270300  200271300      3       2  150064       2.2916     0.010963
enh46660     1  200305500  200306500      2       1  150064       2.1533     0.015649
enh46661     1  200311600  200312600      3       1  150064       3.0223    0.0012545
enh46662     1  200315200  200316200      4       1  150064       3.0148    0.0012856
enh46663     1  200321700  200322700      2       1  150064       2.7883     0.002649
enh46664     1  200328700  200329700      7       1  150064       2.8861      0.00195
enh46665     1  200333000  200334000      1       1  150064       2.9197     0.001752
enh46666     1  200337100  200338100      2       1  150064       2.1667     0.015128
enh46667     1  200341900  200342900      3       2  150064       1.7864     0.037015
enh46668     1  200348600  200349600      4       1  150064       2.7903    0.0026332
enh46669     1  200379600  200380600      2       1  150064         2.31     0.010443
enh46672     1  200398100  200399100      3       2  150064       2.2123     0.013472
enh46673     1  200406900  200407900      1       1  150064       3.4739    0.0002565
enh46675     1  200442800  200443800      2       1  150064       2.6782    0.0037013
enh46676     1  200451600  200452600      7       1  150064       2.1102     0.017423
enh46677     1  200452600  200453600      4       1  150064       2.1779     0.014706
enh46678     1  200480900  200481900      7       4  150064       3.6463   0.00013304
enh46679     1  200493800  200494800      4       2  150064       1.9864     0.023494
enh46701     1  200864500  200865500      1       1  150064       2.5305     0.005695
enh46702     1  200876600  200877600      2       1  150064       3.0823    0.0010271
enh46703     1  200988900  200989900      4       2  150064       3.7517   8.7833e-05
enh46706     1  200997200  200998200      2       1  150064       2.2783     0.011353
enh46709     1  201106400  201107400      2       1  150064       1.7983     0.036062
enh46719     1  201271300  201272300      2       1  150064       1.8281     0.033768
enh46721     1  201353000  201354000      5       2  150064       2.3105      0.01043
enh46733     1  201451100  201452100      7       2  150064       2.0246     0.021452
enh46753     1  201526500  201527500      4       1  150064       2.1279     0.016674
enh46755     1  201532400  201533400      1       1  150064       1.7729      0.03812
enh46788     1  201684900  201685900      5       2  150064       1.6717     0.047294
enh46803     1  201742900  201743900      3       1  150064         1.97     0.024418
enh46808     1  201797300  201798300      3       2  150064       2.6745    0.0037417
enh46810     1  201814300  201815300      2       1  150064       1.7378      0.04112
enh46817     1  201856800  201857800      2       1  150064       2.2893     0.011031
enh46820     1  201873000  201874000      3       1  150064       2.3227     0.010097
enh46822     1  201886700  201887700      3       2  150064       1.7032     0.044265
enh46891     1  203016000  203017000      2       1  150064       1.9891     0.023343
enh46909     1  203323400  203324400      2       1  150064        1.962     0.024882
enh46959     1  203711200  203712200      1       1  150064       1.7283      0.04197
enh46978     1  204010300  204011300      3       2  150064       2.0032     0.022576
enh46980     1  204026400  204027400      4       2  150064        3.103   0.00095787
enh46982     1  204045300  204046300      2       1  150064       2.5349    0.0056243
enh46983     1  204047000  204048000      3       2  150064       3.0915   0.00099578
enh46986     1  204049300  204050300      2       1  150064       1.6922     0.045304
enh46989     1  204063600  204064600      3       2  150064       3.0088    0.0013113
enh46990     1  204070700  204071700      2       1  150064       3.4941    0.0002378
enh46994     1  204078200  204079200      1       1  150064       1.9543      0.02533
enh47007     1  204222800  204223800      1       1  150064       2.5598     0.005237
enh47031     1  204412400  204413400      2       1  150064       1.8946     0.029074
enh47032     1  204419500  204420500      3       1  150064       1.7121     0.043436
enh47033     1  204421900  204422900      4       1  150064       1.9812     0.023783
enh47034     1  204432700  204433700      1       1  150064       1.7394      0.04098
enh47038     1  204484400  204485400      3       1  150064       3.0715    0.0010648
enh47040     1  204489900  204490900      2       1  150064       2.1818     0.014561
enh47042     1  204560500  204561500      4       2  150064        3.222    0.0006364
enh47054     1  204982600  204983600      5       2  150064       1.6684     0.047616
enh47055     1  205088800  205089800      4       1  150064       2.0429      0.02053
enh47057     1  205110400  205111400      5       2  150064       3.7788   7.8797e-05
enh47058     1  205113700  205114700      1       1  150064       2.8371     0.002276
enh47061     1  205144400  205145400      1       1  150064       4.3031    8.423e-06
enh47062     1  205152400  205153400      4       1  150064       4.0881   2.1748e-05
enh47063     1  205168100  205169100      3       1  150064       4.0127   3.0014e-05
enh47064     1  205173200  205174200      2       1  150064       4.3115   8.1069e-06
enh47066     1  205198600  205199600      6       3  150064       2.8526    0.0021679
enh47067     1  205218000  205219000      3       2  150064       2.3691    0.0089157
enh47068     1  205227700  205228700      1       1  150064       1.8197       0.0344
enh47075     1  205268700  205269700      2       1  150064       1.9678     0.024543
enh47078     1  205285500  205286500      3       1  150064        1.854     0.031872
enh47089     1  205461800  205462800      4       2  150064       2.3781    0.0087014
enh47094     1  205562600  205563600      3       1  150064       1.8995     0.028752
enh47095     1  205566800  205567800      2       1  150064       2.5629    0.0051896
enh47096     1  205569300  205570300      2       1  150064       1.7401      0.04092
enh47116     1  205780000  205781000      1       1  150064       2.4157     0.007853
enh47140     1  206589200  206590200      2       1  150064       1.6656     0.047892
enh47192     1  207218700  207219700      1       1  150064       3.3826     0.000359
enh47193     1  207220000  207221000      2       1  150064        3.258   0.00056106
enh47195     1  207225000  207226000      2       1  150064       2.7994    0.0025596
enh47210     1  207880200  207881200      9       2  150064        3.027    0.0012351
enh47212     1  207923400  207924400      2       1  150064       3.7753   7.9905e-05
enh47213     1  207928200  207929200      1       1  150064       3.3754    0.0003685
enh47215     1  207979200  207980200      2       1  150064       3.2204   0.00063997
enh47216     1  207983300  207984300      5       3  150064       2.7015    0.0034518
enh47218     1  207992000  207993000      1       1  150064       4.9996    2.872e-07
enh47219     1  208000400  208001400      3       2  150064       4.0616   2.4372e-05
enh47220     1  208001300  208002300      1       1  150064       4.9466    3.777e-07
enh47221     1  208020500  208021500      4       2  150064       2.8247    0.0023664
enh47223     1  208026400  208027400      5       2  150064       2.5168    0.0059219
enh47225     1  208034900  208035900      6       2  150064       3.2288   0.00062155
enh47226     1  208037100  208038100      5       3  150064       3.5528   0.00019057
enh47227     1  208039400  208040400      7       4  150064        3.108   0.00094166
enh47228     1  208057800  208058800      6       2  150064       2.1977     0.013984
enh47243     1  208204200  208205200      2       1  150064       1.8622     0.031289
enh47246     1  208263200  208264200      4       2  150064       3.0281    0.0012306
enh47247     1  208267100  208268100      2       1  150064       2.2526     0.012141
enh47249     1  208281000  208282000      4       2  150064       1.8807     0.030007
enh47250     1  208293300  208294300      5       2  150064       2.2735     0.011499
enh47251     1  208305200  208306200      3       2  150064       2.9641    0.0015178
enh47265     1  208380200  208381200      1       1  150064       2.4996     0.006217
enh47267     1  208386200  208387200      3       2  150064       2.2112     0.013511
enh47269     1  208390700  208391700      4       2  150064       1.8201     0.034372
enh47301     1  209571600  209572600      1       1  150064       2.1746      0.01483
enh47312     1  209740700  209741700      3       2  150064       2.2307      0.01285
enh47314     1  209760800  209761800      3       2  150064       1.6506     0.049407
enh47358     1  210409400  210410400      1       1  150064       2.4304     0.007541
enh47385     1  211209900  211210900      2       1  150064       1.9052     0.028377
enh47389     1  211430200  211431200      6       3  150064       1.9841     0.023623
enh47396     1  211529800  211530800      4       2  150064       2.1309     0.016547
enh47397     1  211544500  211545500      3       2  150064       2.7241    0.0032234
enh47401     1  211556800  211557800      4       2  150064       2.1653     0.015181
enh47409     1  211747400  211748400      3       1  150064       2.0129     0.022062
enh47453     1  212433600  212434600      1       1  150064       2.1201        0.017
enh47457     1  212474600  212475600      3       2  150064       2.1792     0.014659
enh47463     1  212606800  212607800      1       1  150064       2.1962      0.01404
enh47520     1  214150000  214151000      4       2  150064       2.0861     0.018487
enh47523     1  214280200  214281200      4       2  150064       1.9413      0.02611
enh47530     1  214421500  214422500      2       1  150064        1.672     0.047259
enh47531     1  214432600  214433600      1       1  150064       3.8431    6.075e-05
enh47542     1  214510500  214511500      3       2  150064        2.452    0.0071034
enh47551     1  214591600  214592600      2       1  150064       1.8624     0.031272
enh47554     1  214603600  214604600      4       2  150064       1.7129     0.043364
enh47557     1  214617000  214618000      2       1  150064         1.72     0.042713
enh47563     1  214633500  214634500      7       1  150064       1.7358     0.041304
enh47564     1  214639800  214640800      5       2  150064       1.6772     0.046753
enh47565     1  214646400  214647400      4       1  150064       1.6461     0.049869
enh47570     1  214671200  214672200      4       1  150064       1.8782     0.030174
enh47581     1  214715600  214716600      6       2  150064       2.0797     0.018778
enh47584     1  214731500  214732500      4       2  150064       2.2984      0.01077
enh47585     1  214741400  214742400      3       1  150064       2.0141     0.022002
enh47591     1  214788600  214789600      5       3  150064       1.8599     0.031447
enh47598     1  215015900  215016900      1       1  150064       2.3321     0.009849
enh47625     1  216018600  216019600      1       1  150064       2.3515     0.009349
enh47628     1  216636200  216637200      1       1  150064       2.8493     0.002191
enh47629     1  216637000  216638000      1       1  150064       2.6887     0.003587
enh47642     1  217832900  217833900      1       1  150064       2.1154       0.0172
enh47670     1  218632000  218633000      3       2  150064       2.6463    0.0040688
enh47671     1  218634000  218635000      2       1  150064       1.9764     0.024054
enh47742     1  220217600  220218600      2       1  150064       2.0112     0.022151
enh47745     1  220263400  220264400      5       3  150064       1.7708     0.038297
enh47754     1  220447200  220448200      2       1  150064       1.6588     0.048577
enh47760     1  220905100  220906100      2       1  150064        1.773     0.038112
enh47789     1  221456500  221457500      4       2  150064       2.4047    0.0080929
enh47792     1  221554900  221555900      2       1  150064       1.7499     0.040068
enh47794     1  221584300  221585300      3       2  150064       1.9688      0.02449
enh47816     1  221933800  221934800      5       3  150064       1.6598     0.048476
enh47817     1  221938900  221939900      3       2  150064       2.1266     0.016727
enh47842     1  222258000  222259000      2       1  150064       2.1035     0.017713
enh47854     1  222628300  222629300      3       1  150064       2.8637    0.0020939
enh47862     1  222773200  222774200      1       1  150064       2.1056      0.01762
enh47865     1  222818400  222819400      1       1  150064       2.1321       0.0165
enh47866     1  222828200  222829200      3       2  150064       2.1824     0.014538
enh47900     1  223840000  223841000      5       1  150064       2.2344      0.01273
enh47904     1  223896200  223897200      2       1  150064       1.7586     0.039326
enh47905     1  223898700  223899700      4       2  150064       3.3897    0.0003498
enh47906     1  223905300  223906300      5       3  150064       3.2641    0.0005491
enh47907     1  223907600  223908600      3       1  150064       2.4578    0.0069904
enh47908     1  223909100  223910100      7       1  150064       2.9523    0.0015773
enh47909     1  223910800  223911800      1       1  150064       2.8163     0.002429
enh47910     1  223913000  223914000      1       1  150064       2.8498     0.002187
enh47911     1  223915200  223916200      3       1  150064       2.7735    0.0027725
enh47912     1  223917500  223918500      3       2  150064       2.3796    0.0086658
enh47913     1  223921300  223922300      3       1  150064       2.8336    0.0023017
enh47914     1  223924800  223925800      2       1  150064       2.3138     0.010341
enh47917     1  223929200  223930200      2       1  150064       1.6798     0.046502
enh47918     1  223929800  223930800      7       2  150064       1.7493     0.040121
enh47920     1  223932900  223933900     10       1  150064       1.8922     0.029232
enh47921     1  223934600  223935600      1       1  150064       2.1959      0.01405
enh47922     1  223935600  223936600      1       1  150064       1.9807      0.02381
enh47923     1  223936700  223937700      3       1  150064       2.5361    0.0056044
enh47924     1  223948200  223949200      5       2  150064       2.6689    0.0038054
enh47925     1  223952500  223953500      3       1  150064       2.5186    0.0058919
enh47926     1  223958300  223959300      2       1  150064       2.9528    0.0015744
enh47927     1  223960400  223961400      6       2  150064       2.1735     0.014873
enh47929     1  223964000  223965000      3       2  150064       2.6997    0.0034696
enh47930     1  223997700  223998700      2       1  150064       3.3625   0.00038614
enh47932     1  224007500  224008500      2       1  150064       3.2512   0.00057456
enh47933     1  224010500  224011500      4       1  150064       3.4388   0.00029213
enh47935     1  224014600  224015600      1       1  150064       3.5115    0.0002228
enh47936     1  224018600  224019600      6       3  150064       2.7035    0.0034309
enh47937     1  224021100  224022100      6       2  150064       2.6392    0.0041545
enh47939     1  224028200  224029200      2       1  150064       1.8336     0.033354
enh47940     1  224028900  224029900      1       1  150064       3.7148    0.0001017
enh47941     1  224030000  224031000      1       1  150064       3.5734    0.0001762
enh47947     1  224230200  224231200      4       1  150064       2.1645     0.015212
enh47976     1  224564500  224565500      2       1  150064       2.4366    0.0074134
enh47978     1  224595300  224596300      3       2  150064       2.2521     0.012159
enh47979     1  224614400  224615400      2       1  150064       2.1558      0.01555
enh47980     1  224615600  224616600      2       1  150064       2.2102     0.013547
enh47981     1  224616900  224617900      2       1  150064       2.3121     0.010386
enh47983     1  224644100  224645100      5       2  150064       2.4326    0.0074954
enh47984     1  224646500  224647500      2       1  150064       2.4324    0.0074988
enh47985     1  224684600  224685600      1       1  150064       2.0878      0.01841
enh47986     1  224686900  224687900      5       2  150064       2.3793     0.008672
enh47987     1  224689900  224690900      3       2  150064         2.69    0.0035731
enh48000     1  224822700  224823700      2       1  150064       2.6604    0.0039026
enh48001     1  224824900  224825900      2       1  150064       1.6773     0.046737
enh48047     1  225934900  225935900      4       2  150064       1.8791     0.030115
enh48059     1  226001000  226002000      1       1  150064       1.9914      0.02322
enh48063     1  226053500  226054500      2       1  150064         2.39    0.0084246
enh48065     1  226065800  226066800      1       1  150064       2.6318     0.004247
enh48066     1  226067800  226068800      1       1  150064         1.87      0.03074
enh48079     1  226269800  226270800      2       1  150064       2.3561    0.0092342
enh48085     1  226310200  226311200      1       1  150064       2.5982     0.004686
enh48086     1  226312400  226313400      3       2  150064       2.0554     0.019921
enh48087     1  226315200  226316200      4       2  150064       1.6576       0.0487
enh48095     1  226591500  226592500      2       1  150064       2.2468     0.012325
enh48096     1  226593000  226594000      4       2  150064       1.7485     0.040187
enh48099     1  226790300  226791300      5       3  150064        1.948     0.025706
enh48112     1  226896000  226897000      3       2  150064       2.3533    0.0093048
enh48113     1  226898700  226899700      1       1  150064       2.4902     0.006384
enh48117     1  226923800  226924800      2       1  150064       2.5285    0.0057275
enh48118     1  226927300  226928300      2       1  150064       2.0898     0.018317
enh48120     1  226952100  226953100      1       1  150064       2.1459      0.01594
enh48125     1  227014900  227015900      3       1  150064       2.1328     0.016472
enh48128     1  227070400  227071400      4       1  150064        1.938     0.026313
enh48129     1  227079600  227080600      7       2  150064       2.3018     0.010672
enh48141     1  227412400  227413400      5       3  150064       1.7531     0.039792
enh48142     1  227413000  227414000      5       3  150064       1.8761     0.030321
enh48148     1  227506800  227507800      5       2  150064       1.9373     0.026355
enh48149     1  227531400  227532400      5       2  150064       1.8518     0.032026
enh48155     1  227615300  227616300      3       2  150064       1.7315      0.04168
enh48197     1  228677500  228678500      1       1  150064       1.6749      0.04698
enh48210     1  229162700  229163700      2       1  150064       1.8395      0.03292
enh48211     1  229163400  229164400      1       1  150064       1.8157      0.03471
enh48249     1  230226800  230227800      5       3  150064       2.7223    0.0032419
enh48250     1  230238300  230239300      5       2  150064       3.7274   9.6741e-05
enh48251     1  230240100  230241100      3       1  150064       3.9094   4.6264e-05
enh48252     1  230242000  230243000      6       3  150064       3.3863   0.00035423
enh48253     1  230243200  230244200      5       3  150064       3.2921    0.0004972
enh48254     1  230248000  230249000      2       1  150064       3.1926    0.0007051
enh48255     1  230250100  230251100      3       1  150064       3.5765   0.00017411
enh48256     1  230260600  230261600      1       1  150064       2.6648     0.003852
enh48257     1  230275300  230276300     10       4  150064        3.624   0.00014503
enh48258     1  230276500  230277500      5       3  150064       2.5174    0.0059112
enh48268     1  230321500  230322500      2       1  150064       2.0861     0.018483
enh48277     1  230406200  230407200      2       1  150064       2.0144     0.021985
enh48278     1  230409700  230410700      3       2  150064       1.8399     0.032893
enh48371     1  232608200  232609200      3       1  150064       2.1716     0.014942
enh48372     1  232612900  232613900      1       1  150064       1.8193      0.03443
enh48373     1  232622300  232623300      5       1  150064       2.6452    0.0040827
enh48431     1  234623000  234624000      2       1  150064       1.9415     0.026101
enh48432     1  234630700  234631700      6       2  150064       1.6752     0.046947
enh48433     1  234634300  234635300      7       3  150064       2.6283    0.0042902
enh48434     1  234636100  234637100      3       2  150064       1.8352     0.033238
enh48435     1  234639000  234640000      1       1  150064       1.9488      0.02566
enh48436     1  234641000  234642000      4       2  150064       1.8159     0.034691
enh48438     1  234651200  234652200      3       1  150064       2.5826    0.0049023
enh48543     1  235805000  235806000      1       1  150064       2.3335      0.00981
enh48617     1  240356600  240357600      4       2  150064       3.3749   0.00036917
enh48619     1  240397900  240398900      2       1  150064         2.81    0.0024769
enh48620     1  240400100  240401100      1       1  150064       2.1677      0.01509
enh48622     1  240408400  240409400      4       2  150064       1.8595     0.031477
enh48631     1  240549200  240550200      3       1  150064       1.9693     0.024461
enh48632     1  240559400  240560400      4       1  150064        1.764     0.038864
enh48652     1  240994200  240995200      1       1  150064       1.8921      0.02924
enh48665     1  241790600  241791600      6       2  150064       2.5618    0.0052061
enh48678     1  243337400  243338400      1       1  150064       3.2075    0.0006695
enh48679     1  243367900  243368900      1       1  150064       3.2555    0.0005659
enh48680     1  243376100  243377100      2       1  150064       3.9066   4.6799e-05
enh48681     1  243397300  243398300      2       1  150064       3.3309   0.00043287
enh48684     1  243407100  243408100      1       1  150064       3.8631    5.598e-05
enh48686     1  243421000  243422000      2       1  150064       4.0095   3.0424e-05
enh48689     1  243427500  243428500      2       1  150064       3.9425   4.0322e-05
enh48691     1  243431500  243432500      1       1  150064       4.8918    4.997e-07
enh48692     1  243433400  243434400      1       1  150064       4.9018    4.748e-07
enh48693     1  243435100  243436100      2       1  150064       4.2646   1.0011e-05
enh48694     1  243449400  243450400      1       1  150064       4.8785    5.346e-07
enh48697     1  243486500  243487500      2       1  150064       1.7109     0.043553
enh48698     1  243504200  243505200      1       1  150064       4.6179    1.938e-06
enh48705     1  243645300  243646300      1       1  150064       3.8909    4.993e-05
enh48706     1  243653800  243654800      1       1  150064       4.2856    9.112e-06
enh48708     1  243664000  243665000      4       2  150064       5.2183   9.0264e-08
enh48710     1  243712400  243713400      2       1  150064         4.03   2.7884e-05
enh48711     1  243731700  243732700      2       1  150064        4.853     6.08e-07
enh48712     1  243745700  243746700      1       1  150064       4.9314    4.082e-07
enh48713     1  243760100  243761100      1       1  150064       1.9669       0.0246
enh48714     1  243806100  243807100      2       1  150064       4.4845    3.654e-06
enh48717     1  243881900  243882900      1       1  150064       4.6394    1.747e-06
enh48718     1  243894600  243895600      2       1  150064       3.8836   5.1468e-05
enh48721     1  243908500  243909500      2       1  150064       4.6109   2.0044e-06
enh48722     1  243954600  243955600      3       2  150064       2.0206     0.021663
enh48723     1  243955700  243956700      2       1  150064       4.4078   5.2215e-06
enh48724     1  243962100  243963100      1       1  150064        2.476     0.006644
enh48728     1  244014800  244015800      1       1  150064       3.3251     0.000442
enh48729     1  244079100  244080100      1       1  150064       3.3251    0.0004419
enh48730     1  244081400  244082400      2       1  150064       2.8917    0.0019159
enh48732     1  244094200  244095200      1       1  150064       2.6135     0.004481
enh48733     1  244102200  244103200      3       1  150064       2.8385    0.0022661
enh48744     1  244377200  244378200      7       3  150064       2.4455    0.0072328
enh48746     1  244399200  244400200      4       1  150064       2.0383     0.020761
enh48747     1  244411700  244412700      1       1  150064       2.2396      0.01256
enh48754     1  244486300  244487300      5       2  150064        2.393    0.0083554
enh48767     1  244601200  244602200      3       2  150064       1.9717      0.02432
enh48768     1  244602500  244603500      4       2  150064       2.1017     0.017792
enh48769     1  244607600  244608600      1       1  150064       2.2307      0.01285
enh48770     1  244608300  244609300      1       1  150064       2.1865      0.01439
enh48774     1  244828500  244829500      6       2  150064        1.716     0.043077
enh48775     1  244836700  244837700      3       2  150064       1.8423     0.032716
enh48795     1  245558600  245559600      8       2  150064         1.66     0.048458
enh48797     1  245762200  245763200      6       1  150064       2.5013    0.0061871
enh48816     1  246149600  246150600      3       2  150064       2.1807     0.014603
enh48817     1  246160600  246161600     10       3  150064       1.8984     0.028824
enh48827     1  246378000  246379000     13       2  150064       2.2121     0.013481
enh48828     1  246408700  246409700      3       1  150064       2.7313    0.0031547
enh48829     1  246411000  246412000     12       2  150064       2.6217    0.0043748
enh48837     1  246639600  246640600      4       2  150064       1.7248     0.042281
enh48846     1  246749700  246750700      1       1  150064       1.7767      0.03781
enh48849     1  246760300  246761300      2       1  150064       1.7267     0.042114
enh48850     1  246771700  246772700      2       1  150064       2.2501      0.01222
enh48852     1  246773400  246774400      2       1  150064       1.8312     0.033535
enh48853     1  246780300  246781300      2       1  150064       1.9448     0.025902
enh48860     1  246868100  246869100      2       1  150064       1.8139     0.034848
enh48864     1  246931900  246932900      1       1  150064       1.7346      0.04141
enh48881     1  247265500  247266500      1       1  150064       2.0738      0.01905
enh48898     1  247715100  247716100      3       1  150064       2.0772     0.018894
enh48909     1  249153600  249154600      1       1  150064       1.7791      0.03761
enh48910     1  249156400  249157400      1       1  150064       1.8718      0.03062
enh48911     1  249157600  249158600      4       1  150064       1.6878      0.04572
enh54908     2     193200     194200      6       3  150064       1.8472     0.032361
enh54945     2    1726900    1727900      1       1  150064       1.6887      0.04564
enh54948     2    1733400    1734400      8       3  150064       2.0296     0.021197
enh54950     2    1739600    1740600      1       1  150064       1.7441      0.04057
enh54952     2    1743800    1744800      4       2  150064        1.974     0.024191
enh54955     2    1759300    1760300      3       1  150064       2.3556    0.0092475
enh54973     2    3621800    3622800      1       1  150064       2.0286      0.02125
enh55000     2    6321600    6322600      2       1  150064       1.7199     0.042729
enh55002     2    6508400    6509400      2       1  150064       2.0184     0.021773
enh55019     2    7832600    7833600      1       1  150064       1.9468      0.02578
enh55021     2    7876800    7877800      4       2  150064       1.6877     0.045735
enh55044     2    8665600    8666600      2       1  150064       1.6534     0.049129
enh55046     2    8684000    8685000      3       2  150064       1.8768     0.030272
enh55057     2    8961600    8962600      2       1  150064       2.3217     0.010124
enh55077     2    9314700    9315700      3       1  150064       2.0327     0.021043
enh55080     2    9331100    9332100      2       1  150064       2.0791     0.018805
enh55085     2    9353300    9354300      1       1  150064       3.0893     0.001003
enh55086     2    9355600    9356600      3       1  150064       2.9002    0.0018646
enh55090     2    9364900    9365900      1       1  150064       3.2358    0.0006066
enh55092     2    9369100    9370100      2       1  150064       3.1316   0.00086941
enh55101     2    9392100    9393100      2       1  150064        3.021    0.0012595
enh55106     2    9404100    9405100      1       1  150064        3.188    0.0007163
enh55107     2    9411200    9412200      4       2  150064       1.9535     0.025381
enh55153     2    9750800    9751800      1       1  150064       1.7362      0.04126
enh55159     2    9795700    9796700      8       2  150064       1.9066     0.028288
enh55187     2   10123800   10124800      9       4  150064       1.8234     0.034118
enh55188     2   10132300   10133300      6       2  150064        2.695    0.0035195
enh55228     2   10543700   10544700      6       2  150064       1.8623     0.031279
enh55229     2   10547800   10548800      9       2  150064       2.0494     0.020211
enh55249     2   10953200   10954200      6       3  150064       2.0708     0.019191
enh55250     2   10954200   10955200      4       2  150064       2.5586    0.0052546
enh55285     2   11533600   11534600      2       1  150064       2.2141     0.013412
enh55289     2   11604300   11605300      4       2  150064       1.9436     0.025973
enh55305     2   11894600   11895600      2       1  150064       1.6794     0.046542
enh55306     2   11914500   11915500      4       2  150064       2.0882     0.018391
enh55309     2   11924700   11925700      2       1  150064       2.6214     0.004379
enh55328     2   12272000   12273000      3       2  150064       2.2404     0.012532
enh55333     2   12368000   12369000      3       1  150064       2.9012    0.0018589
enh55335     2   12427000   12428000      5       2  150064       1.6543     0.049033
enh55355     2   12695600   12696600      2       1  150064       1.8598     0.031459
enh55359     2   12777000   12778000      3       1  150064        3.304   0.00047661
enh55404     2   15310700   15311700      2       1  150064       2.1541     0.015615
enh55407     2   15385700   15386700      2       1  150064       1.8555     0.031764
enh55413     2   15699100   15700100      4       1  150064       1.8447     0.032539
enh55459     2   17839300   17840300      3       1  150064       2.5431    0.0054944
enh55460     2   17853900   17854900      4       1  150064       1.8137     0.034864
enh55461     2   17918200   17919200      3       2  150064       1.9148     0.027758
enh55463     2   17932700   17933700      3       1  150064       1.9908     0.023252
enh55465     2   17972200   17973200      3       2  150064       1.8214     0.034271
enh55467     2   17996600   17997600      3       1  150064       2.3427    0.0095728
enh55478     2   18537600   18538600      2       1  150064       1.8332     0.033385
enh55516     2   19320300   19321300      4       2  150064       2.4301    0.0075471
enh55517     2   19323700   19324700      3       1  150064       1.8783      0.03017
enh55562     2   20247100   20248100      4       2  150064       2.2004      0.01389
enh55564     2   20262000   20263000      4       2  150064       2.4855    0.0064688
enh55579     2   20366100   20367100      2       1  150064       1.6935     0.045183
enh55580     2   20369400   20370400      6       3  150064       1.8979     0.028855
enh55593     2   20513000   20514000      1       1  150064       1.7364      0.04125
enh55628     2   20765300   20766300      4       2  150064       1.7603     0.039179
enh55629     2   20767000   20768000      4       2  150064       2.0887     0.018367
enh55630     2   20773100   20774100      4       2  150064       2.6487    0.0040405
enh55631     2   20779800   20780800      3       2  150064       2.5664    0.0051378
enh55632     2   20783200   20784200      1       1  150064       2.4046     0.008095
enh55633     2   20789300   20790300      3       1  150064       1.6701     0.047445
enh55635     2   20799500   20800500      3       2  150064       2.5192    0.0058817
enh55640     2   20816900   20817900     11       3  150064       1.8937     0.029129
enh55657     2   22059400   22060400      2       1  150064       1.9162     0.027669
enh55670     2   23703500   23704500      4       2  150064       1.8388     0.032972
enh55682     2   23920800   23921800      8       2  150064       2.0862     0.018479
enh55684     2   23980300   23981300      1       1  150064       2.0403      0.02066
enh55690     2   24065800   24066800      3       2  150064       2.2515     0.012177
enh55692     2   24122900   24123900      3       1  150064       1.7631     0.038946
enh55693     2   24124300   24125300      2       1  150064       1.7492      0.04013
enh55694     2   24127400   24128400      2       1  150064       2.0112     0.022153
enh55696     2   24151100   24152100      2       1  150064       1.9116     0.027966
enh55697     2   24161600   24162600      1       1  150064       2.2362      0.01267
enh55699     2   24167100   24168100      5       2  150064       2.4735    0.0066904
enh55706     2   24347100   24348100      2       1  150064       1.6722     0.047238
enh55721     2   24658500   24659500      3       1  150064       3.0806    0.0010329
enh55729     2   24953500   24954500      2       1  150064       1.8843     0.029763
enh55753     2   25328300   25329300      3       1  150064       3.6525   0.00012984
enh55754     2   25351500   25352500      6       3  150064        4.357    6.593e-06
enh55756     2   25384200   25385200      3       1  150064       4.1609   1.5851e-05
enh55762     2   25486300   25487300      3       2  150064       3.6998   0.00010789
enh55763     2   25497900   25498900      1       1  150064       2.1462      0.01593
enh55765     2   25501100   25502100      2       1  150064       1.7057      0.04403
enh55766     2   25508400   25509400      2       1  150064       1.9292     0.026854
enh55767     2   25513700   25514700      2       1  150064       2.3426    0.0095756
enh55768     2   25515000   25516000      1       1  150064       2.9953     0.001371
enh55770     2   25518200   25519200      3       1  150064       1.9816      0.02376
enh55773     2   25528900   25529900      1       1  150064       3.7197    9.974e-05
enh55780     2   25585200   25586200      5       2  150064       1.6943     0.045104
enh55781     2   25598800   25599800      3       2  150064       3.8737   5.3599e-05
enh55786     2   25750400   25751400      1       1  150064       1.8522        0.032
enh55793     2   25873900   25874900      1       1  150064       1.9747      0.02415
enh55795     2   25887200   25888200      2       1  150064       1.8753     0.030376
enh55800     2   26074600   26075600      6       3  150064       2.4939    0.0063167
enh55804     2   26161800   26162800      1       1  150064       1.9976      0.02288
enh55810     2   26202700   26203700      1       1  150064       2.0723      0.01912
enh55812     2   26214400   26215400      3       1  150064        3.715   0.00010161
enh55813     2   26220300   26221300      7       3  150064       2.8477    0.0022021
enh55815     2   26231500   26232500      3       1  150064       1.8041     0.035612
enh55817     2   26238800   26239800      2       1  150064       2.4055    0.0080745
enh55819     2   26249100   26250100      3       2  150064        2.245     0.012384
enh55820     2   26254800   26255800      2       1  150064        2.286     0.011128
enh55827     2   26309000   26310000      5       2  150064       1.9481       0.0257
enh55828     2   26402000   26403000      3       1  150064        1.709     0.043728
enh55856     2   26986000   26987000      1       1  150064       3.3389    0.0004206
enh55858     2   26989600   26990600      4       2  150064       3.0451     0.001163
enh55859     2   26991800   26992800      2       1  150064       3.1258   0.00088647
enh55860     2   26994300   26995300      3       1  150064        3.144   0.00083325
enh55863     2   27028200   27029200      5       3  150064       1.9772      0.02401
enh55865     2   27199000   27200000      3       1  150064       3.2493    0.0005785
enh55867     2   27211200   27212200      1       1  150064       3.2155     0.000651
enh55868     2   27213800   27214800      1       1  150064       2.5416     0.005518
enh55869     2   27233300   27234300      3       1  150064       3.1054   0.00095019
enh55871     2   27243800   27244800      1       1  150064       3.3136    0.0004605
enh55873     2   27271800   27272800      2       1  150064       3.4335   0.00029787
enh55875     2   27285800   27286800      2       1  150064       3.9856    3.366e-05
enh55876     2   27291700   27292700      1       1  150064       2.9839     0.001423
enh55877     2   27295300   27296300      1       1  150064       2.9142     0.001783
enh55878     2   27297500   27298500      3       1  150064       2.5994    0.0046699
enh55880     2   27300600   27301600      2       1  150064       3.1008   0.00096492
enh55883     2   27307600   27308600      2       1  150064       2.5213    0.0058457
enh55886     2   27405300   27406300      3       2  150064       2.4638    0.0068738
enh55889     2   27441400   27442400      6       3  150064       2.6812    0.0036678
enh55890     2   27472000   27473000      2       1  150064       2.1552     0.015573
enh55893     2   27504800   27505800      2       1  150064        2.138     0.016259
enh55897     2   27525700   27526700      2       1  150064       2.4601    0.0069449
enh55898     2   27543600   27544600      2       1  150064       1.9898     0.023304
enh55900     2   27558000   27559000      2       1  150064       3.3902   0.00034924
enh55904     2   27604000   27605000      1       1  150064       3.0578     0.001115
enh55906     2   27632800   27633800      2       1  150064       2.0799     0.018769
enh55909     2   27668500   27669500      2       1  150064        1.806     0.035459
enh55910     2   27712800   27713800      2       1  150064        2.505    0.0061232
enh55911     2   27716400   27717400      1       1  150064        3.188    0.0007163
enh55913     2   27789100   27790100      1       1  150064       3.0656     0.001086
enh55914     2   27807500   27808500      3       2  150064       2.7382    0.0030892
enh55915     2   27821800   27822800      1       1  150064       2.1959      0.01405
enh55916     2   27829400   27830400      3       2  150064       2.4612    0.0069235
enh55919     2   27860900   27861900      2       1  150064        1.682      0.04628
enh55920     2   27877800   27878800      1       1  150064       3.9509    3.893e-05
enh55922     2   27888800   27889800      2       1  150064        1.985     0.023573
enh55927     2   27937100   27938100      1       1  150064       2.8369     0.002278
enh55928     2   27939000   27940000      2       1  150064       3.5124   0.00022205
enh55932     2   27952700   27953700      2       1  150064       3.7337   9.4329e-05
enh55935     2   27976900   27977900      1       1  150064       2.4741     0.006678
enh55937     2   27988000   27989000      1       1  150064       4.1169     1.92e-05
enh55938     2   27988800   27989800      3       2  150064       4.4211   4.9099e-06
enh55939     2   27993400   27994400      1       1  150064       3.8587      5.7e-05
enh55942     2   28001200   28002200      2       1  150064       3.3491   0.00040542
enh55945     2   28020600   28021600      3       1  150064       4.2568   1.0368e-05
enh55948     2   28078900   28079900      4       1  150064        4.014   2.9847e-05
enh55949     2   28083100   28084100      2       1  150064       3.2658   0.00054575
enh55951     2   28114400   28115400      1       1  150064       1.9473      0.02575
enh55952     2   28123800   28124800      1       1  150064        3.996    3.221e-05
enh55953     2   28137400   28138400      2       1  150064       1.9275     0.026958
enh55954     2   28138700   28139700      2       1  150064       2.4002    0.0081929
enh55955     2   28143000   28144000      1       1  150064       3.6355    0.0001387
enh55956     2   28154500   28155500      3       2  150064       2.5075    0.0060789
enh55959     2   28181500   28182500      2       1  150064       4.3615   6.4582e-06
enh55960     2   28184000   28185000      2       1  150064       3.1366    0.0008547
enh55961     2   28189200   28190200      4       2  150064       2.5946    0.0047346
enh55963     2   28202800   28203800      2       1  150064         4.51   3.2416e-06
enh55967     2   28246100   28247100      2       1  150064        1.732     0.041638
enh55980     2   28359000   28360000      2       1  150064       1.8516     0.032041
enh55998     2   28543200   28544200      1       1  150064        1.844      0.03259
enh56000     2   28550400   28551400      1       1  150064       2.5517      0.00536
enh56007     2   28601200   28602200      3       2  150064       2.6305    0.0042631
enh56011     2   28632200   28633200      3       2  150064       1.9241     0.027169
enh56013     2   28636400   28637400      2       1  150064       1.9748     0.024147
enh56014     2   28646400   28647400      6       3  150064       3.0378    0.0011914
enh56015     2   28670500   28671500      2       1  150064       1.6771     0.046762
enh56046     2   28985200   28986200      1       1  150064        2.729     0.003176
enh56048     2   29025000   29026000      1       1  150064       2.8096      0.00248
enh56049     2   29032400   29033400      3       1  150064       3.1758   0.00074719
enh56054     2   29150300   29151300      3       2  150064       1.9268     0.027002
enh56063     2   29330700   29331700      3       1  150064       1.9753     0.024119
enh56069     2   29388200   29389200      3       1  150064       1.8139     0.034846
enh56073     2   29677900   29678900      5       2  150064       2.1214     0.016945
enh56076     2   29732400   29733400      3       1  150064       2.5656      0.00515
enh56087     2   30368200   30369200      2       1  150064       1.8372     0.033087
enh56092     2   30447400   30448400      5       2  150064       2.1539     0.015623
enh56105     2   30588900   30589900      1       1  150064       1.8188      0.03447
enh56107     2   30594700   30595700      1       1  150064       1.7274      0.04205
enh56137     2   31751900   31752900      3       2  150064       1.7315     0.041682
enh56143     2   32236500   32237500      3       2  150064       2.2825     0.011229
enh56212     2   33546500   33547500      2       1  150064       2.0047     0.022498
enh56244     2   35522900   35523900      2       1  150064       2.0403     0.020659
enh56257     2   36601500   36602500      3       2  150064       2.3787     0.008687
enh56258     2   36605400   36606400      3       2  150064       1.8278     0.033792
enh56260     2   36617200   36618200      8       3  150064       1.9697     0.024436
enh56261     2   36619100   36620100      7       2  150064       1.6748     0.046984
enh56282     2   36709600   36710600      2       1  150064       2.3593    0.0091541
enh56285     2   36718500   36719500      4       1  150064       2.0248     0.021445
enh56293     2   36776700   36777700      3       2  150064       1.6493      0.04954
enh56302     2   36822400   36823400      6       2  150064       1.9998     0.022759
enh56315     2   37048400   37049400     10       2  150064       2.9124    0.0017931
enh56317     2   37116700   37117700      2       1  150064       2.0112     0.022153
enh56324     2   37194700   37195700      1       1  150064       2.9809     0.001437
enh56325     2   37227300   37228300      3       2  150064       3.0413    0.0011779
enh56326     2   37247600   37248600      1       1  150064       3.0485      0.00115
enh56331     2   37376200   37377200      5       2  150064       2.0573     0.019826
enh56334     2   37394900   37395900      5       3  150064       1.9394     0.026228
enh56335     2   37408600   37409600     18       4  150064       2.4797    0.0065738
enh56340     2   37459800   37460800      5       2  150064       2.2188     0.013252
enh56341     2   37510200   37511200      3       2  150064       2.5236     0.005808
enh56342     2   37545200   37546200      1       1  150064       3.9736     3.54e-05
enh56343     2   37548500   37549500      3       1  150064       3.5822   0.00017033
enh56344     2   37552800   37553800      3       2  150064       3.5159   0.00021917
enh56346     2   37570400   37571400      8       4  150064       4.1255   1.8498e-05
enh56353     2   37641900   37642900      4       2  150064       2.3238     0.010067
enh56361     2   37733500   37734500      4       1  150064       1.8585     0.031551
enh56413     2   38151200   38152200      4       2  150064       1.9939     0.023079
enh56415     2   38209100   38210100      2       1  150064        1.731     0.041726
enh56443     2   38605000   38606000      5       3  150064       1.8909     0.029318
enh56462     2   38929100   38930100      1       1  150064       2.7657      0.00284
enh56463     2   38942700   38943700      4       2  150064       3.0991   0.00097046
enh56465     2   38948000   38949000      5       2  150064       2.9519    0.0015791
enh56468     2   38992300   38993300      3       2  150064        1.769     0.038445
enh56469     2   39024700   39025700      2       1  150064        2.128     0.016667
enh56487     2   39430000   39431000      1       1  150064       2.4234     0.007687
enh56488     2   39454800   39455800      3       2  150064       1.8022     0.035754
enh56505     2   39652200   39653200      1       1  150064       2.7394     0.003078
enh56522     2   39777800   39778800      8       3  150064       1.9193     0.027474
enh56523     2   39795200   39796200      2       1  150064       2.4136    0.0078969
enh56532     2   39955400   39956400      2       1  150064       2.1194     0.017027
enh56533     2   39960000   39961000      1       1  150064        2.403      0.00813
enh56535     2   39970300   39971300      6       3  150064       2.0941     0.018126
enh56536     2   39999400   40000400      4       2  150064       2.0368     0.020835
enh56544     2   40174700   40175700      2       1  150064       2.6604     0.003902
enh56546     2   40223600   40224600      3       2  150064       2.3705    0.0088826
enh56547     2   40260100   40261100      2       1  150064       2.8164     0.002428
enh56551     2   40350700   40351700      2       1  150064       2.3888    0.0084517
enh56552     2   40354300   40355300      3       1  150064       1.9426      0.02603
enh56556     2   40430800   40431800      2       1  150064       2.3957    0.0082947
enh56560     2   40467000   40468000      5       2  150064       2.5466    0.0054393
enh56561     2   40470700   40471700      3       2  150064       2.3736    0.0088074
enh56563     2   40543200   40544200      2       1  150064       1.7346     0.041407
enh56565     2   40556400   40557400      1       1  150064        1.876      0.03033
enh56567     2   40570900   40571900      5       2  150064       1.8612     0.031356
enh56569     2   40579300   40580300      3       2  150064       2.3671     0.008964
enh56570     2   40587400   40588400      3       1  150064        1.653      0.04917
enh56577     2   40639200   40640200      6       2  150064       2.3709    0.0088714
enh56580     2   40661700   40662700      6       2  150064       2.2159     0.013348
enh56582     2   40715100   40716100      4       2  150064       1.9466     0.025791
enh56583     2   40738000   40739000      2       1  150064        2.759     0.002899
enh56584     2   40739400   40740400      5       2  150064        3.587   0.00016727
enh56589     2   41824600   41825600      4       1  150064       1.9595     0.025028
enh56593     2   42067200   42068200      2       1  150064        2.308       0.0105
enh56594     2   42068500   42069500      5       1  150064       2.4789    0.0065887
enh56595     2   42086900   42087900      4       2  150064       2.2208     0.013182
enh56599     2   42133100   42134100      7       2  150064       1.9902     0.023284
enh56665     2   43072300   43073300      4       2  150064        1.951     0.025527
enh56669     2   43107100   43108100      1       1  150064       2.0298      0.02119
enh56674     2   43134100   43135100      6       2  150064       2.2987     0.010761
enh56690     2   43253700   43254700     10       4  150064       1.7871     0.036963
enh56831     2   45671600   45672600      4       2  150064       2.5236    0.0058081
enh56835     2   45781300   45782300      4       1  150064       1.9771     0.024014
enh56839     2   45811100   45812100      1       1  150064       2.0317      0.02109
enh56850     2   45896400   45897400      5       3  150064       2.3295    0.0099171
enh56863     2   46077600   46078600      4       2  150064       1.8967     0.028931
enh56869     2   46115700   46116700      1       1  150064       2.2402      0.01254
enh56879     2   46195800   46196800      7       2  150064       2.3423    0.0095835
enh56880     2   46219300   46220300      5       3  150064       2.2403     0.012536
enh56885     2   46256600   46257600      2       1  150064       2.6319    0.0042458
enh56889     2   46284900   46285900      5       3  150064        2.454    0.0070639
enh56890     2   46290100   46291100      4       2  150064         3.29    0.0005009
enh56954     2   46845200   46846200      1       1  150064       1.9138      0.02782
enh56984     2   47102600   47103600      2       1  150064       1.8473     0.032349
enh57016     2   47321300   47322300      9       2  150064       1.9616     0.024903
enh57024     2   47426000   47427000      4       2  150064       2.5149    0.0059534
enh57026     2   47435800   47436800      2       1  150064       2.0919     0.018222
enh57027     2   47448700   47449700      6       2  150064       2.3732    0.0088178
enh57031     2   47500000   47501000      2       1  150064       1.6877     0.045732
enh57051     2   47979000   47980000      3       2  150064       1.6925     0.045279
enh57053     2   48012100   48013100      6       3  150064       2.3277    0.0099645
enh57054     2   48013000   48014000      3       1  150064       2.0429     0.020533
enh57056     2   48092000   48093000      1       1  150064       2.4208     0.007744
enh57057     2   48093400   48094400      5       3  150064       1.9914     0.023218
enh57058     2   48096000   48097000      1       1  150064       2.6681     0.003814
enh57059     2   48120800   48121800      3       1  150064       2.5496    0.0053923
enh57062     2   48129100   48130100      1       1  150064       2.9361     0.001662
enh57067     2   48340900   48341900      1       1  150064       2.0415       0.0206
enh57069     2   48401800   48402800      4       2  150064       1.9252     0.027104
enh57073     2   48533700   48534700      3       2  150064       1.8526     0.031967
enh57074     2   48543600   48544600      1       1  150064       2.8941     0.001901
enh57075     2   48551400   48552400      2       1  150064       2.8114     0.002466
enh57077     2   48559000   48560000      1       1  150064       2.3852     0.008534
enh57078     2   48568400   48569400      5       2  150064       3.3176   0.00045403
enh57080     2   48572400   48573400      8       3  150064       2.1779     0.014706
enh57081     2   48573600   48574600      6       4  150064       3.7599   8.5003e-05
enh57082     2   48578800   48579800      3       2  150064       1.6704     0.047424
enh57084     2   48583200   48584200      4       2  150064       2.2996     0.010735
enh57086     2   48642400   48643400      6       4  150064       2.5081    0.0060695
enh57087     2   48646900   48647900      5       3  150064       1.6782      0.04665
enh57088     2   48647700   48648700      3       2  150064       2.8124    0.0024586
enh57089     2   48650000   48651000      5       2  150064       2.0343     0.020963
enh57095     2   48723600   48724600      4       1  150064        2.084      0.01858
enh57096     2   48736200   48737200      2       1  150064       2.8269      0.00235
enh57101     2   48794900   48795900      5       3  150064       2.1054     0.017629
enh57102     2   48796000   48797000      3       2  150064       2.1297     0.016597
enh57106     2   48938500   48939500      9       4  150064       1.7261     0.042162
enh57107     2   48949500   48950500      6       3  150064       1.9674     0.024568
enh57132     2   52766300   52767300      1       1  150064       2.1948      0.01409
enh57141     2   53969000   53970000      2       1  150064       2.0773     0.018886
enh57142     2   53978800   53979800      1       1  150064       2.4582     0.006982
enh57144     2   53995800   53996800      3       2  150064       2.2672      0.01169
enh57146     2   54015400   54016400      4       1  150064       2.2744     0.011472
enh57147     2   54053700   54054700      3       2  150064       2.6099    0.0045285
enh57150     2   54166300   54167300      4       2  150064       2.8541     0.002158
enh57151     2   54167200   54168200      5       2  150064       2.4043     0.008101
enh57152     2   54176400   54177400      4       2  150064       2.1102     0.017419
enh57153     2   54188100   54189100      2       1  150064       2.4166    0.0078321
enh57154     2   54188800   54189800      2       1  150064       2.5869     0.004842
enh57157     2   54194400   54195400      5       2  150064       2.2426     0.012463
enh57159     2   54242800   54243800      1       1  150064       2.2655      0.01174
enh57160     2   54267900   54268900      1       1  150064       3.6393    0.0001367
enh57162     2   54274000   54275000      2       1  150064       3.1617   0.00078417
enh57163     2   54280800   54281800      3       2  150064       2.0421     0.020571
enh57164     2   54286500   54287500      1       1  150064       1.7875      0.03693
enh57165     2   54292300   54293300      3       1  150064       1.9107     0.028019
enh57166     2   54301400   54302400      6       3  150064       2.2728     0.011518
enh57167     2   54330500   54331500      3       2  150064       2.3806    0.0086431
enh57168     2   54341400   54342400      5       2  150064        2.161     0.015346
enh57184     2   54629100   54630100      5       2  150064        2.144     0.016017
enh57193     2   54700600   54701600      6       4  150064       1.7264      0.04214
enh57196     2   54710900   54711900      5       2  150064       1.9319     0.026683
enh57202     2   54750300   54751300      3       2  150064       2.1909     0.014229
enh57204     2   54755300   54756300      2       1  150064        1.838     0.033028
enh57208     2   54773300   54774300      3       2  150064       2.1938     0.014124
enh57213     2   54802200   54803200      6       2  150064       1.8748     0.030409
enh57214     2   54803700   54804700      4       2  150064       1.7048     0.044117
enh57216     2   54807200   54808200     10       1  150064        1.821     0.034306
enh57217     2   54808500   54809500      3       1  150064       1.6691     0.047552
enh57218     2   54811400   54812400      3       1  150064       2.3829    0.0085877
enh57221     2   54823400   54824400      6       2  150064       2.0396     0.020693
enh57222     2   54826300   54827300      2       1  150064       1.7435     0.040623
enh57223     2   54829200   54830200      3       1  150064       2.1001      0.01786
enh57224     2   54833600   54834600      3       2  150064       1.7256     0.042212
enh57226     2   54841500   54842500      7       3  150064       1.9871     0.023457
enh57230     2   54863100   54864100      5       3  150064       2.4671    0.0068107
enh57232     2   54885400   54886400      3       1  150064       2.9042    0.0018409
enh57233     2   54893000   54894000      1       1  150064       2.0337      0.02099
enh57234     2   54896600   54897600      1       1  150064       1.6458       0.0499
enh57238     2   54907500   54908500      7       3  150064       2.0777     0.018869
enh57240     2   54936200   54937200      3       1  150064       2.9381    0.0016512
enh57245     2   55087000   55088000      4       2  150064       3.0483    0.0011507
enh57248     2   55172600   55173600      5       2  150064       2.3761    0.0087491
enh57253     2   55222400   55223400      5       2  150064       2.7688     0.002813
enh57256     2   55231600   55232600      4       2  150064       3.0157    0.0012819
enh57259     2   55240200   55241200      1       1  150064       2.0969        0.018
enh57266     2   55271200   55272200      4       1  150064       1.7911     0.036635
enh57267     2   55279600   55280600      5       2  150064       1.7551     0.039618
enh57268     2   55282900   55283900      3       2  150064       2.0073     0.022358
enh57269     2   55310300   55311300      5       2  150064       1.9379     0.026316
enh57278     2   55346800   55347800      7       4  150064       1.9847     0.023589
enh57281     2   55378400   55379400      1       1  150064       1.7774      0.03775
enh57282     2   55379700   55380700      4       2  150064       3.1493   0.00081832
enh57285     2   55395000   55396000      6       2  150064       1.7607     0.039146
enh57294     2   55635100   55636100      3       1  150064       1.6967     0.044874
enh57297     2   55643300   55644300      5       2  150064       1.7164     0.043048
enh57311     2   55970200   55971200     10       5  150064       1.9063     0.028306
enh57313     2   55999000   56000000      2       1  150064       2.8002    0.0025536
enh57315     2   56037700   56038700      5       3  150064       1.6586     0.048597
enh57318     2   56084400   56085400      3       1  150064       1.9495     0.025618
enh57334     2   56188500   56189500      7       2  150064       1.9899     0.023301
enh57337     2   56219300   56220300      2       1  150064       2.3018     0.010673
enh57344     2   56443800   56444800      1       1  150064       2.6054     0.004588
enh57358     2   57948100   57949100      1       1  150064       4.7256    1.147e-06
enh57359     2   57986500   57987500      1       1  150064       4.5121     3.21e-06
enh57360     2   57987200   57988200      4       2  150064        6.132   4.3395e-10
enh57362     2   58207800   58208800      3       2  150064       5.6542   7.8294e-09
enh57367     2   58269300   58270300      2       1  150064       3.1586   0.00079263
enh57368     2   58272100   58273100      3       1  150064       3.1905   0.00071004
enh57369     2   58275500   58276500      2       1  150064       3.6076   0.00015451
enh57371     2   58333900   58334900      1       1  150064       3.5709    0.0001779
enh57372     2   58335500   58336500      5       3  150064       4.6927   1.3479e-06
enh57373     2   58339500   58340500      1       1  150064       3.5187    0.0002168
enh57375     2   58364700   58365700      2       1  150064       2.0259     0.021385
enh57377     2   58431300   58432300      4       2  150064       2.1018     0.017786
enh57378     2   58466200   58467200      2       1  150064       2.1378     0.016265
enh57379     2   58674700   58675700      3       2  150064       2.7116    0.0033483
enh57380     2   58710600   58711600      2       1  150064       1.7152     0.043158
enh57383     2   58861000   58862000      2       1  150064       1.7254     0.042225
enh57386     2   59126200   59127200      5       2  150064       2.4655    0.0068403
enh57388     2   59151000   59152000      2       1  150064       2.0741     0.019034
enh57392     2   60743100   60744100      1       1  150064       2.4357     0.007432
enh57394     2   60755000   60756000      3       2  150064       2.0133      0.02204
enh57405     2   61186400   61187400      1       1  150064       1.7034      0.04425
enh57417     2   61567100   61568100      2       1  150064       1.9528     0.025421
enh57418     2   61583100   61584100      3       2  150064       2.6574     0.003937
enh57419     2   61583800   61584800      3       2  150064       2.0802     0.018755
enh57423     2   61663100   61664100      3       2  150064        2.757     0.002917
enh57427     2   61699400   61700400      1       1  150064        1.971      0.02436
enh57453     2   62444400   62445400      2       1  150064        1.837     0.033105
enh57455     2   62493300   62494300      2       1  150064       2.5248    0.0057878
enh57458     2   62532700   62533700      2       1  150064       1.9495     0.025616
enh57459     2   62536400   62537400      1       1  150064       2.1125      0.01732
enh57462     2   62683200   62684200      1       1  150064       1.9283      0.02691
enh57465     2   62694300   62695300      3       2  150064       1.8182     0.034516
enh57466     2   62701400   62702400      3       2  150064       1.8237     0.034096
enh57467     2   62702900   62703900      2       1  150064       3.1968   0.00069488
enh57469     2   62712900   62713900      2       1  150064       2.3474     0.009452
enh57470     2   62716000   62717000      5       3  150064       2.9446    0.0016166
enh57471     2   62728700   62729700      5       2  150064       2.6717     0.003774
enh57472     2   62731800   62732800      2       1  150064       1.7793     0.037599
enh57473     2   62733800   62734800      3       2  150064       1.9632     0.024809
enh57474     2   62805400   62806400      7       3  150064       1.6492      0.04955
enh57476     2   62816500   62817500      3       2  150064       3.1268   0.00088369
enh57480     2   62890500   62891500      2       1  150064       2.5016    0.0061823
enh57482     2   62987300   62988300      4       2  150064       3.0513    0.0011394
enh57484     2   63012800   63013800      1       1  150064       2.8445     0.002224
enh57487     2   63053000   63054000      1       1  150064       2.1685      0.01506
enh57488     2   63111200   63112200      1       1  150064       3.1999    0.0006874
enh57526     2   64290900   64291900      2       1  150064       1.9995     0.022775
enh57561     2   64821800   64822800      1       1  150064       2.2417      0.01249
enh57660     2   65741400   65742400      5       3  150064       1.6634     0.048117
enh57661     2   65772700   65773700      1       1  150064       3.1367    0.0008544
enh57675     2   66781800   66782800      2       1  150064       2.3121     0.010385
enh57699     2   67616200   67617200      4       2  150064       2.2801     0.011301
enh57700     2   67620900   67621900      3       1  150064       2.2859     0.011129
enh57704     2   67788000   67789000      1       1  150064        1.647      0.04978
enh57711     2   68051200   68052200      3       2  150064       1.8301     0.033617
enh57728     2   68349100   68350100      3       2  150064       1.7271     0.042072
enh57731     2   68386400   68387400      3       2  150064       3.0763     0.001048
enh57741     2   68475100   68476100      2       1  150064       2.4431    0.0072811
enh57743     2   68481400   68482400      4       2  150064       2.1196      0.01702
enh57744     2   68483100   68484100      1       1  150064       2.8455     0.002217
enh57751     2   68653800   68654800      1       1  150064       1.7287      0.04193
enh57761     2   68992800   68993800      1       1  150064       1.6585      0.04861
enh57778     2   69158900   69159900      6       3  150064       1.9617     0.024901
enh57811     2   69423200   69424200      2       1  150064       2.1456     0.015953
enh57825     2   69526400   69527400      4       1  150064       1.9731     0.024243
enh57827     2   69534500   69535500      1       1  150064       2.2815      0.01126
enh57828     2   69536600   69537600      1       1  150064       1.9178      0.02757
enh57832     2   69662500   69663500      1       1  150064       2.0166      0.02187
enh57856     2   69909500   69910500      4       2  150064       2.1894     0.014283
enh57872     2   70016900   70017900      5       2  150064       1.7414     0.040805
enh57875     2   70031100   70032100      2       1  150064       2.2369     0.012646
enh57878     2   70055300   70056300      4       2  150064       2.1088      0.01748
enh57880     2   70138900   70139900      2       1  150064       1.6613     0.048325
enh57881     2   70144500   70145500      3       2  150064       1.7296     0.041852
enh57882     2   70145600   70146600      5       1  150064       1.7858     0.037066
enh57883     2   70153900   70154900      3       1  150064       1.7061     0.043991
enh57886     2   70161900   70162900      1       1  150064       1.6574      0.04872
enh57887     2   70163700   70164700      1       1  150064        1.687       0.0458
enh57893     2   70261800   70262800      2       1  150064       1.6648     0.047979
enh57911     2   70439400   70440400      3       2  150064       1.9916     0.023209
enh57912     2   70441800   70442800      1       1  150064       1.7278      0.04201
enh57916     2   70485800   70486800      2       1  150064       1.6927     0.045261
enh57917     2   70487100   70488100      2       1  150064       1.6595     0.048504
enh57922     2   70584400   70585400      3       2  150064       1.8809     0.029993
enh57941     2   71298600   71299600      3       1  150064       1.8853     0.029692
enh57947     2   71533300   71534300      5       2  150064       3.2038   0.00067802
enh57948     2   71561800   71562800      3       1  150064       2.2041     0.013757
enh57950     2   71566900   71567900      4       2  150064        2.182     0.014555
enh57953     2   71645800   71646800      8       2  150064       3.0685    0.0010757
enh57955     2   71679300   71680300      2       1  150064       2.3736    0.0088076
enh57957     2   71685000   71686000      3       1  150064         2.35    0.0093856
enh57960     2   71698100   71699100      1       1  150064       2.1012      0.01781
enh57983     2   71986100   71987100      3       2  150064       1.6697     0.047492
enh57998     2   72343100   72344100      2       1  150064       2.7357    0.0031125
enh57999     2   72365000   72366000      1       1  150064        2.597     0.004702
enh58000     2   72400700   72401700      1       1  150064       1.6707      0.04739
enh58004     2   72438800   72439800      2       1  150064       2.4292    0.0075662
enh58007     2   72463300   72464300      3       1  150064        1.783     0.037295
enh58011     2   72765900   72766900      1       1  150064         2.22      0.01321
enh58013     2   72787700   72788700      1       1  150064       1.8798      0.03007
enh58014     2   72789600   72790600      2       1  150064        1.794     0.036408
enh58017     2   72803300   72804300      1       1  150064       1.7126      0.04339
enh58036     2   73167600   73168600      3       1  150064       4.1935   1.3735e-05
enh58037     2   73227200   73228200      2       1  150064        3.489   0.00024239
enh58038     2   73233700   73234700      5       2  150064       3.4623   0.00026776
enh58040     2   73248100   73249100      4       2  150064        3.782   7.7791e-05
enh58042     2   73289900   73290900      4       2  150064        2.548    0.0054178
enh58045     2   73295800   73296800      1       1  150064       3.5033    0.0002298
enh58047     2   73311500   73312500      2       1  150064       2.6832    0.0036458
enh58050     2   73329400   73330400      6       2  150064       3.5872   0.00016714
enh58051     2   73333600   73334600      1       1  150064       3.2959    0.0004906
enh58052     2   73336700   73337700      3       1  150064       3.0143    0.0012878
enh58054     2   73360900   73361900      5       2  150064       2.6979    0.0034891
enh58055     2   73383400   73384400      5       2  150064       3.8212     6.64e-05
enh58056     2   73439900   73440900      2       1  150064       2.4099    0.0079777
enh58059     2   73462800   73463800      3       1  150064       3.7782   7.8976e-05
enh58062     2   73611600   73612600      2       1  150064       3.7349   9.3901e-05
enh58064     2   73645200   73646200      2       1  150064        2.894    0.0019017
enh58069     2   73973400   73974400      2       1  150064       1.7145     0.043217
enh58070     2   73986400   73987400      3       1  150064       2.8224    0.0023835
enh58073     2   74057700   74058700      3       1  150064       2.5124    0.0059954
enh58074     2   74059400   74060400      1       1  150064       2.7245      0.00322
enh58077     2   74086400   74087400      6       3  150064       2.9217    0.0017409
enh58099     2   74259200   74260200      3       1  150064       2.8353    0.0022892
enh58137     2   74811100   74812100      1       1  150064        1.784      0.03721
enh58139     2   74967000   74968000      1       1  150064        2.028      0.02128
enh58140     2   74968200   74969200      8       1  150064       1.8475     0.032337
enh58157     2   75114500   75115500      6       2  150064       2.0817     0.018687
enh58158     2   75120400   75121400      2       1  150064       2.6601    0.0039054
enh58202     2   77094700   77095700      1       1  150064       1.8696      0.03077
enh58203     2   77097200   77098200      2       1  150064       1.6927     0.045253
enh58208     2   79621000   79622000      1       1  150064       1.9993      0.02279
enh58210     2   79944000   79945000      2       1  150064       1.9691     0.024473
enh58227     2   83595700   83596700     10       1  150064       1.8725     0.030568
enh58237     2   85066000   85067000      2       1  150064       1.8288     0.033715
enh58294     2   85637600   85638600      3       1  150064       3.2094   0.00066513
enh58297     2   85644600   85645600      5       2  150064       3.2498   0.00057749
enh58298     2   85646500   85647500      2       1  150064       2.6742    0.0037449
enh58324     2   85828000   85829000      2       1  150064       1.7732     0.038094
enh58327     2   85844600   85845600      1       1  150064       2.0794      0.01879
enh58350     2   85992700   85993700      5       2  150064       2.1374     0.016284
enh58352     2   86001100   86002100      4       1  150064       2.1986     0.013952
enh58382     2   86295500   86296500      4       2  150064       1.6464      0.04984
enh58404     2   86858700   86859700      3       2  150064       2.2344     0.012729
enh58473     2   96335600   96336600      1       1  150064       1.7518       0.0399
enh58476     2   96352100   96353100      1       1  150064       1.7291       0.0419
enh58480     2   96580900   96581900      3       1  150064        1.665     0.047959
enh58485     2   96814400   96815400      1       1  150064       1.9042      0.02844
enh58487     2   96841500   96842500      2       1  150064       3.2632   0.00055072
enh58490     2   96865300   96866300      1       1  150064       3.9562    3.808e-05
enh58491     2   96868600   96869600      1       1  150064       3.8922    4.966e-05
enh58492     2   96872000   96873000      2       1  150064       2.6324    0.0042391
enh58496     2   96920300   96921300      3       1  150064       3.8285   6.4456e-05
enh58499     2   96927800   96928800      1       1  150064        3.299    0.0004851
enh58519     2   97205300   97206300      1       1  150064       1.9382       0.0263
enh58520     2   97207000   97208000      4       2  150064       1.7377     0.041128
enh58527     2   97297600   97298600      1       1  150064        2.562     0.005203
enh58530     2   97395600   97396600      1       1  150064       2.3479     0.009439
enh58533     2   97404200   97405200      1       1  150064       1.9779      0.02397
enh58534     2   97428100   97429100      1       1  150064       4.0918     2.14e-05
enh58537     2   97483400   97484400      1       1  150064       2.1714      0.01495
enh58538     2   97484000   97485000      2       1  150064        1.861     0.031371
enh58539     2   97498400   97499400      1       1  150064       2.0026      0.02261
enh58540     2   97524600   97525600      1       1  150064       2.0166      0.02187
enh58543     2   97538900   97539900      1       1  150064       3.1536    0.0008064
enh58547     2   97572400   97573400      4       1  150064       3.6518   0.00013019
enh58548     2   97760800   97761800      4       1  150064       2.8376    0.0022727
enh58550     2   97860600   97861600      1       1  150064       3.7043     0.000106
enh58551     2   97862700   97863700      3       2  150064       2.5666    0.0051352
enh58552     2   97866300   97867300      1       1  150064       3.2656    0.0005461
enh58554     2   97875400   97876400      1       1  150064       1.6545      0.04901
enh58557     2   98261000   98262000      3       1  150064       2.6678    0.0038176
enh58565     2   98567000   98568000      6       3  150064       2.1762     0.014772
enh58566     2   98609100   98610100      1       1  150064       2.9188     0.001757
enh58569     2   98750600   98751600      2       1  150064       2.2184     0.013264
enh58575     2   99010700   99011700      1       1  150064       1.8401      0.03288
enh58577     2   99062600   99063600      4       2  150064         2.21     0.013552
enh58579     2   99074000   99075000      2       1  150064       1.7555     0.039587
enh58582     2   99084700   99085700      4       1  150064       1.7108     0.043559
enh58584     2   99102800   99103800      5       1  150064       1.6953      0.04501
enh58587     2   99124300   99125300      2       1  150064       1.8007     0.035879
enh58590     2   99178400   99179400      1       1  150064       1.8114      0.03504
enh58591     2   99214900   99215900      2       1  150064       2.1865     0.014389
enh58592     2   99222700   99223700      3       1  150064       1.6702     0.047443
enh58608     2   99422300   99423300      3       1  150064       1.7118      0.04347
enh58609     2   99449700   99450700      3       1  150064       1.7629     0.038962
enh58643     2  100252600  100253600      2       1  150064       3.1745   0.00075046
enh58644     2  100264400  100265400      2       1  150064       1.9657     0.024669
enh58646     2  100297700  100298700      3       1  150064       1.8327     0.033426
enh58647     2  100311700  100312700      2       1  150064       1.6949     0.045051
enh58648     2  100314000  100315000      6       2  150064       1.8304     0.033592
enh58652     2  100423100  100424100      4       2  150064       2.0716     0.019151
enh58675     2  101347800  101348800      3       2  150064       2.2737     0.011493
enh58676     2  101349800  101350800      7       2  150064       2.4091    0.0079954
enh58679     2  101364100  101365100      4       2  150064       2.3063     0.010548
enh58681     2  101371100  101372100      2       1  150064       2.0696     0.019245
enh58683     2  101383500  101384500      1       1  150064       2.0703      0.01921
enh58703     2  101541900  101542900      6       3  150064       1.9924     0.023162
enh58732     2  101910700  101911700      4       2  150064       2.1961     0.014042
enh58737     2  101943700  101944700      1       1  150064       1.7071       0.0439
enh58741     2  101954200  101955200      4       1  150064       1.8959     0.028988
enh58746     2  102050800  102051800      8       2  150064       1.7087     0.043751
enh58830     2  102698200  102699200      4       2  150064       1.8707     0.030694
enh58833     2  102716700  102717700      3       1  150064       2.2144     0.013402
enh58835     2  102723500  102724500      3       2  150064       1.7149     0.043183
enh58837     2  102738300  102739300      3       1  150064       1.9493     0.025632
enh58838     2  102743800  102744800      2       1  150064        1.908     0.028196
enh58839     2  102746700  102747700      2       1  150064       3.0076    0.0013167
enh58840     2  102757200  102758200      5       2  150064       2.1286     0.016643
enh58842     2  102766200  102767200      3       2  150064       1.7302     0.041798
enh58846     2  102822700  102823700     11       2  150064        1.698     0.044749
enh58863     2  103351400  103352400      2       1  150064       2.8196    0.0024038
enh58877     2  105856400  105857400      3       2  150064         2.16     0.015386
enh58882     2  105942200  105943200      2       1  150064       1.6622     0.048241
enh58884     2  105946800  105947800      2       1  150064       1.7449     0.040499
enh58889     2  105994400  105995400      2       1  150064       1.8562     0.031715
enh58892     2  106002000  106003000      1       1  150064       1.7877      0.03691
enh58908     2  106360000  106361000      3       2  150064        1.892     0.029247
enh58946     2  107599000  107600000      4       2  150064       1.9383     0.026295
enh58967     2  109108400  109109400      1       1  150064       2.0596      0.01972
enh58972     2  109158800  109159800      2       1  150064       1.8542     0.031857
enh58979     2  109200000  109201000      3       2  150064       2.3212     0.010138
enh58984     2  109208200  109209200      7       3  150064       2.2184     0.013264
enh59057     2  110271400  110272400      3       2  150064        3.763   8.3956e-05
enh59059     2  110321700  110322700      4       2  150064       2.1338     0.016431
enh59062     2  110363200  110364200      2       1  150064       4.0565   2.4907e-05
enh59063     2  110364400  110365400      2       1  150064       3.9318   4.2148e-05
enh59064     2  110368000  110369000      2       1  150064       2.5291    0.0057185
enh59065     2  110374200  110375200      2       1  150064       2.7704    0.0027992
enh59066     2  110395500  110396500      4       2  150064       3.3785   0.00036447
enh59067     2  110401800  110402800      4       2  150064       2.3766    0.0087369
enh59072     2  110857200  110858200      5       1  150064       2.0175      0.02182
enh59076     2  110873800  110874800      3       2  150064       2.1485     0.015839
enh59077     2  110878200  110879200      1       1  150064       1.9413      0.02611
enh59078     2  110883200  110884200      4       2  150064        2.339    0.0096676
enh59079     2  110906900  110907900      2       1  150064        2.578    0.0049685
enh59080     2  110910200  110911200      1       1  150064       1.9375      0.02634
enh59081     2  110913600  110914600      1       1  150064       1.9038      0.02847
enh59086     2  110970200  110971200      3       1  150064       2.1607     0.015358
enh59096     2  111906700  111907700      4       2  150064        1.815     0.034763
enh59122     2  112253800  112254800      2       1  150064       1.8224     0.034198
enh59141     2  112676800  112677800      3       1  150064       2.1929     0.014157
enh59148     2  112732200  112733200      1       1  150064       2.4535     0.007073
enh59149     2  112743800  112744800      8       2  150064       1.8739     0.030473
enh59157     2  112818700  112819700      2       1  150064       1.6985     0.044704
enh59191     2  113432200  113433200      1       1  150064       2.4515     0.007114
enh59218     2  113915600  113916600      1       1  150064       1.9238      0.02719
enh59227     2  114081400  114082400      4       2  150064        1.824     0.034076
enh59237     2  114635000  114636000      4       2  150064       2.5767     0.004988
enh59240     2  114650500  114651500      5       2  150064        1.947     0.025765
enh59241     2  114654900  114655900      3       1  150064       1.9474     0.025744
enh59263     2  118817700  118818700      2       1  150064          2.3     0.010723
enh59264     2  118844800  118845800      3       2  150064       1.9882     0.023393
enh59271     2  118926600  118927600      3       1  150064       1.9362     0.026422
enh59273     2  119145200  119146200      2       1  150064       1.8383     0.033011
enh59278     2  119495900  119496900      3       2  150064       2.1719     0.014932
enh59282     2  119982000  119983000      7       2  150064       1.7892     0.036793
enh59308     2  120774400  120775400      3       1  150064       1.6981     0.044745
enh59328     2  121124800  121125800     13       2  150064        2.624    0.0043458
enh59344     2  121377400  121378400      4       2  150064       1.6629      0.04817
enh59351     2  121460900  121461900      1       1  150064       1.6851      0.04598
enh59357     2  121497800  121498800      2       1  150064       1.8336      0.03336
enh59367     2  121551000  121552000      5       2  150064       1.6676     0.047694
enh59385     2  121954000  121955000      3       1  150064        1.845     0.032521
enh59401     2  122290100  122291100      2       1  150064        2.287     0.011099
enh59423     2  122511600  122512600      1       1  150064       1.8269      0.03386
enh59425     2  122529700  122530700      5       2  150064       1.9931     0.023127
enh59428     2  122547600  122548600      1       1  150064       2.3516     0.009346
enh59444     2  125011500  125012500      3       2  150064       2.4424    0.0072953
enh59445     2  125634600  125635600      1       1  150064       1.9062      0.02831
enh59459     2  127845100  127846100      3       2  150064       3.0629    0.0010961
enh59460     2  127851500  127852500      3       1  150064       3.1673   0.00076944
enh59520     2  128613000  128614000      2       1  150064       1.9235     0.027207
enh59546     2  129153300  129154300      9       1  150064       1.9092     0.028119
enh59547     2  129166000  129167000      5       2  150064       1.9077     0.028216
enh59568     2  131114000  131115000      2       1  150064       1.7139     0.043278
enh59571     2  131132100  131133100      1       1  150064       2.2907      0.01099
enh59573     2  131149400  131150400      1       1  150064       2.1072      0.01755
enh59582     2  131813300  131814300      1       1  150064       3.2902    0.0005006
enh59584     2  131848900  131849900      1       1  150064       2.5573     0.005274
enh59586     2  131852200  131853200      1       1  150064       3.2948    0.0004924
enh59587     2  131861300  131862300      4       2  150064        3.335   0.00042656
enh59588     2  131864600  131865600      2       1  150064        2.684    0.0036368
enh59591     2  132398700  132399700      1       1  150064       2.2584      0.01196
enh59594     2  132431400  132432400      2       1  150064       2.2331     0.012771
enh59610     2  133811600  133812600      2       1  150064       1.8736      0.03049
enh59618     2  134051200  134052200      1       1  150064         1.85      0.03216
enh59649     2  134522800  134523800      1       1  150064       1.9128      0.02789
enh59654     2  134570400  134571400      2       1  150064       2.0846     0.018552
enh59663     2  134875600  134876600      2       1  150064       2.7512    0.0029685
enh59664     2  134879200  134880200      4       2  150064       2.8228      0.00238
enh59665     2  134881100  134882100      1       1  150064       3.3242    0.0004434
enh59666     2  134889300  134890300      1       1  150064       2.7632     0.002862
enh59667     2  134895600  134896600      2       1  150064       3.4136    0.0003206
enh59668     2  134897400  134898400      1       1  150064       4.2027    1.319e-05
enh59669     2  134900100  134901100      3       2  150064       3.1516   0.00081185
enh59670     2  134904100  134905100      1       1  150064       1.7945      0.03637
enh59708     2  135603200  135604200      4       1  150064         2.92    0.0017501
enh59710     2  135674200  135675200      1       1  150064       3.0217     0.001257
enh59730     2  136531000  136532000      1       1  150064       1.8062      0.03544
enh59775     2  139153500  139154500      5       1  150064       3.0641    0.0010915
enh59776     2  139173300  139174300      4       2  150064       3.4552   0.00027495
enh59778     2  139231900  139232900      2       1  150064       2.9335    0.0016758
enh59782     2  139465300  139466300      5       3  150064       2.3918    0.0083829
enh59783     2  139469200  139470200      3       2  150064       2.3454    0.0095021
enh59784     2  139706000  139707000      2       1  150064       1.7994     0.035976
enh59786     2  141260300  141261300      4       2  150064        3.241   0.00059564
enh59814     2  143711800  143712800      1       1  150064       1.6565      0.04881
enh59815     2  143722700  143723700      3       2  150064       1.9204     0.027403
enh59825     2  144230600  144231600      4       2  150064       1.8423     0.032712
enh59829     2  144658100  144659100      4       2  150064       1.9513     0.025511
enh59830     2  144659100  144660100      5       3  150064       1.7364     0.041249
enh59837     2  144844000  144845000      1       1  150064       2.1123      0.01733
enh59838     2  144857100  144858100      1       1  150064       2.1594      0.01541
enh59856     2  145184400  145185400      2       1  150064       3.1832   0.00072837
enh59858     2  145201600  145202600      1       1  150064       4.3878    5.724e-06
enh59862     2  145214200  145215200      3       1  150064       4.0622   2.4309e-05
enh59864     2  145219000  145220000      2       1  150064       3.4822   0.00024867
enh59890     2  145763600  145764600      2       1  150064       2.1769     0.014746
enh59893     2  145772900  145773900      3       1  150064       2.0724     0.019116
enh59897     2  145793300  145794300      3       2  150064       1.8872     0.029566
enh59901     2  145853500  145854500      2       1  150064       2.5005    0.0062014
enh59903     2  145874300  145875300      4       2  150064       2.5693     0.005095
enh59904     2  145915300  145916300      1       1  150064       1.8551      0.03179
enh59931     2  147391800  147392800      1       1  150064       1.8679      0.03089
enh59934     2  147578700  147579700      2       1  150064       4.3816   5.8918e-06
enh59949     2  148472300  148473300      2       1  150064       2.0403      0.02066
enh59960     2  149001800  149002800      3       2  150064       2.0629     0.019559
enh59961     2  149030700  149031700      2       1  150064        2.932     0.001684
enh59962     2  149095800  149096800      3       2  150064       2.0302     0.021168
enh59966     2  149371700  149372700      1       1  150064       1.7118      0.04347
enh59968     2  149403800  149404800      3       1  150064       1.7192     0.042789
enh59986     2  150418500  150419500      1       1  150064       2.1357      0.01635
enh59987     2  150436900  150437900      4       2  150064       1.6986     0.044699
enh59991     2  150454700  150455700      2       1  150064       1.9964     0.022947
enh59999     2  150589900  150590900      5       1  150064       1.9443      0.02593
enh60006     2  150715500  150716500      2       1  150064       2.3679     0.008944
enh60021     2  150982800  150983800      2       1  150064       1.7862     0.037035
enh60033     2  151128400  151129400      1       1  150064       2.0969        0.018
enh60035     2  151153100  151154100      2       1  150064       1.9978     0.022869
enh60096     2  152471100  152472100      1       1  150064       2.3234      0.01008
enh60097     2  152475700  152476700      5       2  150064       1.7228     0.042464
enh60115     2  153022800  153023800      2       1  150064       2.3388    0.0096724
enh60116     2  153023600  153024600      2       1  150064       2.3393    0.0096609
enh60118     2  153030100  153031100      2       1  150064       2.0004     0.022726
enh60119     2  153056400  153057400      2       1  150064       3.3625   0.00038614
enh60120     2  153057500  153058500      4       1  150064       3.4491   0.00028119
enh60122     2  153084300  153085300      4       1  150064        2.749    0.0029893
enh60123     2  153097300  153098300      3       1  150064       3.4702   0.00026001
enh60126     2  153193900  153194900      1       1  150064       1.7657      0.03872
enh60131     2  153261000  153262000      1       1  150064       1.6925      0.04528
enh60138     2  153276600  153277600      2       1  150064       2.5243    0.0057969
enh60139     2  153277900  153278900      1       1  150064       2.5947     0.004734
enh60144     2  153325800  153326800      1       1  150064        2.779     0.002726
enh60162     2  153450700  153451700      3       1  150064       1.8641     0.031157
enh60163     2  153468800  153469800      5       2  150064       1.8902     0.029367
enh60166     2  153551000  153552000      2       1  150064        2.609    0.0045403
enh60169     2  153618200  153619200      2       1  150064        2.539    0.0055589
enh60172     2  155000100  155001100      4       2  150064       1.6465     0.049832
enh60176     2  156552800  156553800      3       2  150064       1.7115     0.043493
enh60179     2  157196700  157197700      1       1  150064       2.1873      0.01436
enh60181     2  157254900  157255900      2       1  150064       1.9594     0.025035
enh60205     2  158046300  158047300      3       2  150064        1.784     0.037212
enh60253     2  158867400  158868400      4       2  150064       2.2872     0.011093
enh60259     2  159270500  159271500      5       3  150064       1.7162     0.043065
enh60260     2  159316000  159317000      5       3  150064        2.406    0.0080642
enh60261     2  159317000  159318000      3       2  150064       2.9502    0.0015879
enh60262     2  159333600  159334600      1       1  150064       3.0841     0.001021
enh60263     2  159343300  159344300      5       2  150064        2.627    0.0043076
enh60265     2  159353700  159354700      5       2  150064       1.6694     0.047517
enh60267     2  159358800  159359800      5       3  150064       2.8276    0.0023449
enh60268     2  159366600  159367600      3       2  150064       2.1495     0.015796
enh60269     2  159395400  159396400      1       1  150064       1.8639      0.03117
enh60283     2  159698300  159699300      1       1  150064       2.2162      0.01334
enh60329     2  159994400  159995400      1       1  150064       1.7536      0.03975
enh60352     2  160373200  160374200      3       1  150064       3.2503   0.00057649
enh60353     2  160405500  160406500      2       1  150064       1.8374     0.033079
enh60355     2  160456800  160457800      1       1  150064       2.4167     0.007832
enh60356     2  160461700  160462700      5       2  150064       2.3077     0.010507
enh60357     2  160462600  160463600      4       2  150064       2.3056     0.010567
enh60358     2  160474100  160475100      2       1  150064       3.4676   0.00026257
enh60360     2  160494300  160495300      8       3  150064       1.7582     0.039358
enh60361     2  160541000  160542000      2       1  150064       3.1333   0.00086428
enh60362     2  160566600  160567600      5       2  150064       2.1417     0.016107
enh60364     2  160573200  160574200      4       2  150064       1.9237     0.027193
enh60366     2  160592100  160593100      4       2  150064       2.3453    0.0095052
enh60367     2  160600400  160601400     10       2  150064       3.1998   0.00068759
enh60368     2  160601200  160602200      9       4  150064       2.2617     0.011859
enh60370     2  160652300  160653300      1       1  150064       2.7293     0.003173
enh60371     2  160655000  160656000      3       1  150064       2.7305    0.0031624
enh60375     2  160816800  160817800      2       1  150064       2.2192     0.013237
enh60388     2  161064200  161065200      2       1  150064       2.0777     0.018867
enh60422     2  161230800  161231800      1       1  150064       1.8975      0.02888
enh60425     2  161241000  161242000      2       1  150064       1.6706       0.0474
enh60429     2  161249400  161250400      2       1  150064       1.8314     0.033523
enh60437     2  161272700  161273700      1       1  150064       2.1489      0.01582
enh60499     2  162869400  162870400      3       2  150064        3.081    0.0010316
enh60500     2  162870000  162871000      2       1  150064       1.6887     0.045639
enh60502     2  162885400  162886400      2       1  150064       3.1838   0.00072676
enh60532     2  164522700  164523700      2       1  150064       1.8257     0.033945
enh60555     2  165650100  165651100      1       1  150064       1.8409      0.03282
enh60565     2  166017400  166018400      8       2  150064       1.8846     0.029745
enh60573     2  166733400  166734400      4       2  150064       2.0651     0.019457
enh60577     2  166811000  166812000      2       1  150064       3.2935   0.00049468
enh60578     2  166913900  166914900      5       2  150064       2.8449     0.002221
enh60579     2  166923800  166924800      3       1  150064       3.5633   0.00018311
enh60582     2  166949100  166950100      1       1  150064       3.8474    5.968e-05
enh60586     2  167170200  167171200      6       2  150064       3.1725   0.00075571
enh60628     2  169323200  169324200      2       1  150064       1.7044     0.044157
enh60632     2  169374600  169375600      3       1  150064        1.888     0.029515
enh60633     2  169377600  169378600      2       1  150064       1.8727     0.030553
enh60635     2  169386100  169387100      3       1  150064       1.7742     0.038014
enh60642     2  169491200  169492200      4       2  150064       3.3854   0.00035542
enh60654     2  169848200  169849200      3       1  150064       1.7585     0.039332
enh60656     2  169858300  169859300      3       2  150064       1.9283      0.02691
enh60658     2  169868300  169869300      2       1  150064       1.7016     0.044414
enh60669     2  170428400  170429400      1       1  150064       2.0183      0.02178
enh60714     2  171943200  171944200      2       1  150064       2.5562    0.0052908
enh60716     2  172002400  172003400      3       1  150064       2.1945       0.0141
enh60719     2  172014100  172015100      2       1  150064       1.9045     0.028423
enh60720     2  172042000  172043000      2       1  150064       2.3901    0.0084208
enh60723     2  172101000  172102000      4       2  150064       1.8396     0.032913
enh60724     2  172128000  172129000      3       1  150064       2.4973    0.0062564
enh60744     2  172558300  172559300      4       2  150064       2.6774    0.0037102
enh60747     2  172567200  172568200      6       3  150064       3.5837   0.00016938
enh60748     2  172569700  172570700      2       1  150064       3.6122   0.00015182
enh60750     2  172619500  172620500      6       2  150064       4.4565    4.165e-06
enh60751     2  172654700  172655700      2       1  150064       3.7259   9.7329e-05
enh60753     2  172734500  172735500      1       1  150064       4.1989    1.341e-05
enh60760     2  172865400  172866400      7       2  150064       3.5524   0.00019089
enh60762     2  172903700  172904700      5       3  150064       2.7485    0.0029934
enh60763     2  172916600  172917600      3       2  150064       2.6666    0.0038317
enh60764     2  172962300  172963300      3       2  150064       1.7756     0.037897
enh60765     2  172968100  172969100      2       1  150064        3.105   0.00095133
enh60778     2  173149500  173150500      5       2  150064       2.0878     0.018406
enh60800     2  173507800  173508800      8       3  150064       1.9746     0.024154
enh60802     2  173519700  173520700      4       2  150064       2.4218    0.0077227
enh60807     2  173565700  173566700      2       1  150064       1.8664      0.03099
enh60812     2  173723800  173724800      2       1  150064       1.8378     0.033047
enh60833     2  173991100  173992100      3       1  150064       1.6904     0.045479
enh60834     2  173995000  173996000      1       1  150064       1.6463      0.04985
enh60835     2  173999200  174000200      4       2  150064       1.8704     0.030713
enh60837     2  174013100  174014100      3       2  150064       2.7022    0.0034439
enh60839     2  174024800  174025800      3       2  150064       1.7499     0.040064
enh60840     2  174036400  174037400      4       2  150064       3.3542   0.00039798
enh60842     2  174052300  174053300      4       2  150064       2.7049    0.0034158
enh60844     2  174058300  174059300      5       3  150064       1.9098     0.028076
enh60845     2  174074900  174075900      6       3  150064       2.7938    0.0026043
enh60846     2  174083000  174084000      3       2  150064       2.1942     0.014112
enh60850     2  174279700  174280700      1       1  150064       2.0703      0.01921
enh60861     2  174787100  174788100      3       1  150064       1.9503      0.02557
enh60863     2  174806100  174807100      3       2  150064       1.8278     0.033791
enh60864     2  174812600  174813600      3       1  150064       2.0431     0.020522
enh60866     2  174825600  174826600      4       2  150064       2.7746    0.0027636
enh60873     2  174874400  174875400      7       3  150064       2.6558    0.0039564
enh60876     2  174896600  174897600      5       2  150064       1.8852     0.029699
enh60884     2  175018500  175019500      2       1  150064       2.2438     0.012424
enh60885     2  175041300  175042300      1       1  150064       2.2454      0.01237
enh60886     2  175108300  175109300      2       1  150064       2.0202     0.021682
enh60887     2  175111200  175112200      2       1  150064       2.6259    0.0043211
enh60888     2  175113600  175114600      3       2  150064       2.9971    0.0013628
enh60890     2  175258300  175259300      1       1  150064       1.7408      0.04086
enh60897     2  175459900  175460900      2       1  150064          2.5    0.0062089
enh60899     2  175467600  175468600      3       1  150064       2.0291     0.021226
enh60900     2  175470600  175471600      1       1  150064       2.5642     0.005171
enh60901     2  175474800  175475800      2       1  150064       2.2738      0.01149
enh60908     2  175545100  175546100      2       1  150064       2.6965    0.0035033
enh60909     2  175627600  175628600      3       1  150064       2.0372     0.020815
enh60910     2  175636600  175637600      4       1  150064       1.6662      0.04784
enh60911     2  175643100  175644100      2       1  150064       3.0348    0.0012036
enh60920     2  175817000  175818000      1       1  150064       2.1397      0.01619
enh60946     2  177147200  177148200      1       1  150064       1.9453      0.02587
enh60951     2  177326000  177327000      3       2  150064       1.9113     0.027983
enh60959     2  177399800  177400800      1       1  150064       1.8883      0.02949
enh61021     2  178853600  178854600      3       1  150064       1.9823     0.023722
enh61022     2  178862400  178863400      6       3  150064       2.1267     0.016722
enh61025     2  178978100  178979100      1       1  150064       2.1118      0.01735
enh61071     2  180319200  180320200      8       4  150064       2.3394    0.0096581
enh61072     2  180325000  180326000      4       2  150064       4.0775   2.2765e-05
enh61073     2  180331600  180332600      3       2  150064        2.154     0.015622
enh61082     2  180870000  180871000      2       1  150064       2.6466    0.0040648
enh61083     2  180881000  180882000      5       2  150064       1.8173     0.034584
enh61084     2  180904300  180905300      2       1  150064        2.251     0.012192
enh61085     2  180990000  180991000      1       1  150064       3.4796    0.0002511
enh61089     2  181384500  181385500      2       1  150064       1.6957     0.044972
enh61155     2  183369500  183370500      6       3  150064       2.5151    0.0059504
enh61160     2  183452100  183453100      3       2  150064       2.4405     0.007333
enh61163     2  183537000  183538000      5       2  150064       1.6551     0.048954
enh61170     2  183814000  183815000      2       1  150064       1.8571     0.031646
enh61171     2  183874600  183875600      2       1  150064       3.0777     0.001043
enh61178     2  183990700  183991700     10       4  150064       1.8414     0.032778
enh61182     2  185204200  185205200      5       2  150064       1.6837     0.046118
enh61184     2  185633200  185634200      2       1  150064       2.0149     0.021956
enh61233     2  188255400  188256400      1       1  150064       1.7603      0.03918
enh61234     2  188267700  188268700      1       1  150064       1.6688      0.04758
enh61255     2  188910900  188911900      2       1  150064       1.7349     0.041382
enh61261     2  189167800  189168800      3       1  150064       2.4053    0.0080789
enh61263     2  189170900  189171900      1       1  150064       2.6407     0.004137
enh61264     2  189172100  189173100      4       2  150064       2.0129     0.022062
enh61266     2  189181200  189182200     11       3  150064       1.9414     0.026108
enh61270     2  189198200  189199200      2       1  150064        2.091     0.018266
enh61271     2  189246100  189247100      3       1  150064       2.2407     0.012522
enh61277     2  189494000  189495000      4       2  150064       1.9699     0.024422
enh61281     2  189630100  189631100      2       1  150064        2.133     0.016462
enh61284     2  189676900  189677900      4       2  150064       1.8923     0.029229
enh61286     2  189748500  189749500      4       2  150064       1.6727      0.04719
enh61344     2  190399200  190400200      1       1  150064        1.646      0.04988
enh61365     2  190708400  190709400      3       2  150064       1.9314     0.026714
enh61383     2  191277800  191278800      1       1  150064       1.8367      0.03313
enh61385     2  191315900  191316900      1       1  150064       2.2173       0.0133
enh61391     2  191472000  191473000      1       1  150064       2.1667      0.01513
enh61392     2  191492800  191493800      2       1  150064       2.4091    0.0079953
enh61394     2  191511500  191512500      5       2  150064       1.9909     0.023245
enh61407     2  191677300  191678300      2       1  150064       2.3229     0.010093
enh61409     2  191701100  191702100      6       2  150064       1.6614     0.048312
enh61413     2  191711800  191712800      1       1  150064       1.6837      0.04612
enh61415     2  191718400  191719400      1       1  150064       1.8464      0.03242
enh61422     2  191768500  191769500      2       1  150064       2.3442     0.009534
enh61425     2  191803200  191804200      1       1  150064       1.9523      0.02545
enh61429     2  191832400  191833400      2       1  150064       2.4833    0.0065078
enh61432     2  191849100  191850100      1       1  150064       2.0331      0.02102
enh61436     2  191886000  191887000      4       2  150064       2.4662    0.0068282
enh61437     2  191887600  191888600      2       1  150064       1.9141     0.027801
enh61442     2  191906100  191907100      1       1  150064       2.1558      0.01555
enh61443     2  191909600  191910600      2       1  150064        2.902    0.0018538
enh61486     2  192265600  192266600      2       1  150064        2.081     0.018719
enh61487     2  192330400  192331400      1       1  150064       2.3347      0.00978
enh61537     2  194382500  194383500      1       1  150064       5.1445    1.341e-07
enh61538     2  194658000  194659000      4       1  150064        4.458   4.1364e-06
enh61550     2  196385300  196386300      4       1  150064       3.4052   0.00033053
enh61551     2  196397600  196398600      5       2  150064       3.1658   0.00077332
enh61552     2  196408900  196409900      5       2  150064       3.6552   0.00012851
enh61562     2  196763300  196764300      2       1  150064       2.4382    0.0073811
enh61564     2  196932200  196933200      7       3  150064       3.1076   0.00094311
enh61566     2  196977400  196978400      4       2  150064       1.8998     0.028732
enh61567     2  196988200  196989200      1       1  150064       2.0077      0.02234
enh61587     2  197143900  197144900      5       2  150064       2.7425    0.0030483
enh61588     2  197149100  197150100      1       1  150064       2.4366     0.007413
enh61589     2  197156600  197157600      4       2  150064       3.1434   0.00083509
enh61590     2  197159000  197160000      2       1  150064       1.8905     0.029343
enh61598     2  197264600  197265600      2       1  150064       1.7996     0.035958
enh61605     2  197352700  197353700      1       1  150064       2.3516     0.009346
enh61607     2  197465900  197466900      1       1  150064       2.9887     0.001401
enh61608     2  197471800  197472800      1       1  150064        2.944      0.00162
enh61612     2  197648000  197649000      2       1  150064       1.6848     0.046012
enh61621     2  197792600  197793600      2       1  150064       1.7068     0.043934
enh61625     2  197853100  197854100      2       1  150064       2.7117    0.0033466
enh61629     2  197989600  197990600      3       2  150064       2.0113     0.022146
enh61631     2  198017000  198018000      4       2  150064       2.1824      0.01454
enh61644     2  198158000  198159000      3       1  150064        5.112   1.5937e-07
enh61645     2  198170900  198171900      4       2  150064       4.5313   2.9317e-06
enh61649     2  198243200  198244200      1       1  150064       4.7819    8.681e-07
enh61653     2  198308100  198309100      1       1  150064        5.405     3.24e-08
enh61662     2  198492500  198493500      4       1  150064       2.0871      0.01844
enh61664     2  198541100  198542100      2       1  150064       4.6838    1.408e-06
enh61665     2  198573300  198574300      2       1  150064        4.101   2.0565e-05
enh61666     2  198667600  198668600      2       1  150064       4.1812   1.4498e-05
enh61667     2  198668200  198669200      5       3  150064       4.8872    5.114e-07
enh61668     2  198692500  198693500      2       1  150064       4.6465   1.6884e-06
enh61669     2  198737800  198738800      2       1  150064       3.7759   7.9729e-05
enh61670     2  198743300  198744300      1       1  150064       5.1723    1.156e-07
enh61672     2  198753600  198754600      2       1  150064       4.2409   1.1133e-05
enh61674     2  198780000  198781000      2       1  150064       3.5144   0.00022033
enh61675     2  198780800  198781800      1       1  150064       4.2784    9.411e-06
enh61683     2  200024900  200025900      4       2  150064       4.9071   4.6207e-07
enh61686     2  200137100  200138100      1       1  150064       1.9937      0.02309
enh61689     2  200194000  200195000      6       2  150064       4.0692   2.3587e-05
enh61691     2  200234500  200235500      2       1  150064       3.3635   0.00038483
enh61693     2  200269300  200270300      1       1  150064        2.774     0.002769
enh61696     2  200308000  200309000      2       1  150064        1.758     0.039378
enh61698     2  200314000  200315000      1       1  150064       4.4852    3.643e-06
enh61703     2  200675200  200676200      2       1  150064       4.4392   4.5156e-06
enh61704     2  200678800  200679800      2       1  150064       3.2866   0.00050696
enh61705     2  200714600  200715600      3       2  150064        6.421   6.7675e-11
enh61706     2  200739400  200740400      1       1  150064       2.3984     0.008233
enh61707     2  200774800  200775800      3       2  150064       5.8052   3.2138e-09
enh61708     2  200777800  200778800      4       2  150064       5.6966   6.1128e-09
enh61709     2  200778800  200779800      3       1  150064       2.9751    0.0014646
enh61710     2  200787200  200788200      5       2  150064       5.7762   3.8197e-09
enh61716     2  200852900  200853900      3       2  150064        1.968     0.024532
enh61718     2  200907000  200908000      3       2  150064       2.5205    0.0058592
enh61721     2  200995300  200996300      3       2  150064       2.3616    0.0090976
enh61722     2  201003100  201004100      3       1  150064       5.3456   4.5057e-08
enh61723     2  201024400  201025400      3       2  150064       5.2779    6.535e-08
enh61727     2  201162100  201163100      3       1  150064       2.3924    0.0083696
enh61729     2  201166900  201167900      4       2  150064       3.7059   0.00010532
enh61730     2  201175600  201176600      2       1  150064       4.3751   6.0675e-06
enh61731     2  201179700  201180700      3       2  150064       2.5797     0.004945
enh61732     2  201180700  201181700      1       1  150064       2.5725     0.005049
enh61734     2  201184400  201185400      1       1  150064       1.8854      0.02969
enh61741     2  201221600  201222600      2       1  150064       4.1472   1.6826e-05
enh61745     2  201241800  201242800      4       2  150064        5.263   7.0867e-08
enh61746     2  201245400  201246400      5       2  150064       1.8892     0.029435
enh61747     2  201247300  201248300      5       2  150064       4.4118   5.1248e-06
enh61750     2  201270100  201271100      3       1  150064       3.3255   0.00044135
enh61751     2  201271900  201272900      3       2  150064       2.3957    0.0082932
enh61753     2  201276200  201277200      3       1  150064        3.257   0.00056302
enh61755     2  201306800  201307800      2       1  150064       3.3803   0.00036206
enh61756     2  201319800  201320800      2       1  150064       3.1704   0.00076117
enh61757     2  201331300  201332300      2       1  150064       3.1014   0.00096296
enh61758     2  201334100  201335100      3       1  150064        2.314     0.010334
enh61761     2  201373200  201374200      3       2  150064       1.7471     0.040314
enh61762     2  201468700  201469700      6       3  150064       2.1516     0.015715
enh61763     2  201473500  201474500      5       2  150064       1.7609     0.039127
enh61771     2  201606300  201607300      5       2  150064       1.9379     0.026317
enh61774     2  201621500  201622500      2       1  150064       1.8124     0.034959
enh61777     2  201642600  201643600      5       2  150064       2.1931     0.014149
enh61811     2  202100500  202101500      4       2  150064       2.0478      0.02029
enh61814     2  202118900  202119900      9       4  150064       3.3699   0.00037591
enh61842     2  202572000  202573000      7       2  150064       2.1314     0.016526
enh61843     2  202598700  202599700      2       1  150064       1.9419     0.026077
enh61864     2  202834400  202835400      4       1  150064        2.104      0.01769
enh61906     2  203453100  203454100      2       1  150064       1.7147     0.043196
enh61915     2  203830200  203831200      6       3  150064        2.341    0.0096165
enh61916     2  203884000  203885000      2       1  150064       1.6528      0.04919
enh61919     2  203970500  203971500      2       1  150064        1.685     0.045991
enh61921     2  204105200  204106200      3       1  150064        2.359    0.0091633
enh61927     2  204267100  204268100      1       1  150064       2.4154     0.007858
enh61928     2  204276600  204277600      1       1  150064       2.1054      0.01763
enh61931     2  204305900  204306900      3       1  150064       2.3801    0.0086542
enh61932     2  204306900  204307900      3       1  150064       2.4006    0.0081832
enh61934     2  204315900  204316900      2       1  150064       2.4105    0.0079651
enh61935     2  204328000  204329000      3       1  150064       1.9328      0.02663
enh61936     2  204357200  204358200      1       1  150064       2.4938     0.006319
enh61954     2  204521300  204522300      6       2  150064       1.6772     0.046752
enh61959     2  204554900  204555900      1       1  150064       1.9738       0.0242
enh62021     2  206217400  206218400      4       1  150064       2.1044     0.017673
enh62022     2  206250500  206251500      5       2  150064       2.5524    0.0053487
enh62026     2  206339400  206340400      2       1  150064       2.2213     0.013167
enh62076     2  207905900  207906900      1       1  150064        1.648      0.04968
enh62077     2  207911200  207912200      3       2  150064       1.8611     0.031363
enh62091     2  208014000  208015000      4       2  150064       1.8513     0.032066
enh62097     2  208048900  208049900      3       1  150064       1.8967     0.028933
enh62119     2  208259000  208260000      8       4  150064       1.7264     0.042134
enh62120     2  208272900  208273900      5       2  150064       2.9997    0.0013511
enh62123     2  208332100  208333100      4       2  150064       3.7581    8.559e-05
enh62126     2  208348000  208349000      3       1  150064       1.7542     0.039696
enh62128     2  208369400  208370400      2       1  150064       2.6081    0.0045524
enh62132     2  208398500  208399500      2       1  150064       3.6579   0.00012715
enh62133     2  208411300  208412300      3       2  150064       4.0868   2.1867e-05
enh62136     2  208422100  208423100      2       1  150064       3.8072   7.0284e-05
enh62137     2  208425800  208426800      2       1  150064       3.1947   0.00069982
enh62138     2  208480800  208481800      4       1  150064       4.1235   1.8654e-05
enh62141     2  208497500  208498500      1       1  150064       4.1488    1.671e-05
enh62177     2  210335600  210336600      2       1  150064       2.0155     0.021926
enh62178     2  210337800  210338800      2       1  150064       1.6664     0.047818
enh62179     2  210340700  210341700      2       1  150064       1.9478      0.02572
enh62181     2  210361100  210362100      4       2  150064       1.8232     0.034134
enh62182     2  210364000  210365000      2       1  150064       1.8698     0.030753
enh62186     2  210502700  210503700      3       1  150064       2.0886      0.01837
enh62187     2  210506800  210507800      7       3  150064       1.7843     0.037185
enh62197     2  211367800  211368800      2       1  150064       1.6503     0.049444
enh62212     2  213641600  213642600      4       1  150064       1.8196     0.034408
enh62218     2  213839300  213840300      3       2  150064       1.9201      0.02742
enh62242     2  216001700  216002700      6       4  150064       2.1397     0.016189
enh62293     2  216523700  216524700      1       1  150064       1.8565      0.03169
enh62320     2  216693600  216694600      4       2  150064       1.7267     0.042114
enh62321     2  216698600  216699600      2       1  150064       1.9195      0.02746
enh62355     2  217163400  217164400      2       1  150064       1.7118     0.043465
enh62357     2  217171500  217172500      2       1  150064       1.9992     0.022796
enh62372     2  217277900  217278900      3       1  150064       2.8614    0.0021086
enh62376     2  217342500  217343500      1       1  150064       2.8023     0.002537
enh62381     2  217366600  217367600      3       2  150064       2.8024    0.0025361
enh62385     2  217404400  217405400      2       1  150064       1.9987     0.022821
enh62393     2  217483900  217484900      4       2  150064       1.9169     0.027628
enh62399     2  217522000  217523000      3       1  150064        1.825     0.033998
enh62400     2  217529400  217530400      3       1  150064        2.344    0.0095387
enh62418     2  217919400  217920400      3       2  150064       1.6572     0.048735
enh62420     2  217925000  217926000      4       2  150064        1.993     0.023128
enh62422     2  217939600  217940600     10       4  150064       2.3359    0.0097472
enh62468     2  218655000  218656000      2       1  150064       2.4467    0.0072085
enh62484     2  218776000  218777000      3       2  150064       2.3245      0.01005
enh62485     2  218783000  218784000     12       3  150064        2.606    0.0045808
enh62489     2  218796700  218797700      1       1  150064       1.7906      0.03668
enh62495     2  218815800  218816800      3       1  150064       2.1666     0.015132
enh62553     2  220006700  220007700      2       1  150064       2.3236     0.010074
enh62554     2  220025600  220026600      2       1  150064       2.6891    0.0035818
enh62556     2  220039800  220040800      2       1  150064       3.3886   0.00035125
enh62560     2  220092100  220093100      1       1  150064        2.173      0.01489
enh62571     2  220227300  220228300      7       3  150064       1.7773     0.037757
enh62579     2  220310300  220311300      2       1  150064       3.7925   7.4572e-05
enh62594     2  220526300  220527300      2       1  150064       1.7379     0.041118
enh62627     2  222308500  222309500      4       1  150064       1.6987     0.044684
enh62633     2  222392600  222393600      1       1  150064       2.9163     0.001771
enh62634     2  222395200  222396200      4       2  150064        2.334    0.0097972
enh62639     2  222632000  222633000      1       1  150064       2.2078      0.01363
enh62640     2  222644400  222645400      3       1  150064        2.206     0.013693
enh62670     2  223728200  223729200      4       2  150064       1.9622     0.024867
enh62671     2  223729000  223730000      2       1  150064       1.8571     0.031651
enh62712     2  224402900  224403900      2       1  150064       1.9621     0.024878
enh62762     2  224890100  224891100      5       3  150064       1.7043     0.044167
enh62763     2  224906200  224907200      2       1  150064       1.8287     0.033719
enh62772     2  225010400  225011400      2       1  150064       1.8981     0.028841
enh62777     2  225085700  225086700      2       1  150064       1.7259     0.042182
enh62782     2  225260400  225261400      4       1  150064       2.4275     0.007602
enh62783     2  225267100  225268100      4       2  150064       2.4554    0.0070366
enh62784     2  225271300  225272300      8       2  150064       2.6182      0.00442
enh62785     2  225276700  225277700      3       1  150064       3.0041    0.0013318
enh62786     2  225281800  225282800     10       2  150064       2.9161     0.001772
enh62787     2  225349800  225350800      2       1  150064       1.9061     0.028321
enh62789     2  225383800  225384800      1       1  150064       4.0748    2.303e-05
enh62790     2  225410100  225411100      1       1  150064       2.3812     0.008627
enh62791     2  225434300  225435300      2       1  150064       4.3718   6.1611e-06
enh62792     2  225439800  225440800      8       3  150064        3.204   0.00067765
enh62794     2  225446700  225447700      2       1  150064       4.7216   1.1702e-06
enh62795     2  225543100  225544100      1       1  150064       1.9343      0.02654
enh62802     2  225701800  225702800      3       1  150064       2.1393     0.016208
enh62807     2  225774600  225775600      8       3  150064       1.7529     0.039808
enh62808     2  225779800  225780800      4       2  150064       1.8599      0.03145
enh62816     2  225812900  225813900      3       2  150064       2.5333    0.0056503
enh62826     2  225955700  225956700      2       1  150064       1.7331      0.04154
enh62828     2  225968200  225969200      7       1  150064       1.7814     0.037421
enh62830     2  225984600  225985600      4       2  150064       1.8381     0.033024
enh62890     2  227699400  227700400      1       1  150064       2.8092     0.002483
enh62891     2  227701800  227702800      2       1  150064        1.826     0.033928
enh62892     2  227733300  227734300      5       2  150064        1.886     0.029647
enh62893     2  227756600  227757600      3       1  150064        2.351    0.0093605
enh62894     2  227766600  227767600      3       1  150064       1.7185     0.042851
enh62897     2  227841800  227842800      1       1  150064       1.8402      0.03287
enh62898     2  227860000  227861000      2       1  150064       1.6823     0.046252
enh62908     2  228275500  228276500      3       2  150064       2.3231     0.010086
enh62915     2  228347400  228348400      3       2  150064       1.9634     0.024799
enh62920     2  228382700  228383700      7       3  150064        2.076     0.018949
enh62972     2  230844900  230845900      1       1  150064        2.353     0.009312
enh62973     2  230845600  230846600      1       1  150064        2.405     0.008087
enh62980     2  231094600  231095600      1       1  150064       2.4535     0.007073
enh62994     2  231532500  231533500      3       2  150064        1.912      0.02794
enh63060     2  232264600  232265600      1       1  150064       2.3044       0.0106
enh63063     2  232325800  232326800      1       1  150064       2.7003     0.003464
enh63068     2  232470000  232471000      2       1  150064       1.7846      0.03716
enh63077     2  232527200  232528200      1       1  150064       2.3914     0.008391
enh63079     2  232531800  232532800      2       1  150064       2.2746     0.011466
enh63082     2  232542200  232543200      5       3  150064       1.7949     0.036334
enh63094     2  232873100  232874100      7       3  150064       1.6904     0.045478
enh63102     2  233181200  233182200      2       1  150064       1.7369     0.041205
enh63103     2  233416400  233417400      1       1  150064       1.6581      0.04865
enh63105     2  233453100  233454100      3       1  150064       1.7228     0.042464
enh63107     2  233457300  233458300      1       1  150064       2.1019      0.01778
enh63110     2  233560800  233561800      3       2  150064       4.9199   4.3302e-07
enh63112     2  233660200  233661200      2       1  150064       3.8559   5.7654e-05
enh63113     2  233699900  233700900      5       3  150064       2.5359    0.0056073
enh63114     2  233703300  233704300      2       1  150064       6.0443   7.5018e-10
enh63115     2  233718100  233719100      3       2  150064       5.9004    1.813e-09
enh63116     2  233721000  233722000      4       2  150064       3.2443   0.00058875
enh63117     2  233736200  233737200      4       2  150064       4.6948   1.3345e-06
enh63120     2  233766600  233767600      2       1  150064       5.2628   7.0926e-08
enh63149     2  234473600  234474600      1       1  150064       2.1638      0.01524
enh63169     2  235111000  235112000      1       1  150064       2.0033      0.02257
enh63188     2  235353900  235354900      7       3  150064       1.8518     0.032027
enh63250     2  236178800  236179800      6       3  150064       2.1053     0.017633
enh63257     2  236408900  236409900      2       1  150064       1.6704     0.047417
enh63259     2  236419800  236420800      1       1  150064       2.9263     0.001715
enh63261     2  236471600  236472600      1       1  150064       2.0511      0.02013
enh63263     2  236514300  236515300      2       1  150064       1.8384     0.032999
enh63265     2  236516600  236517600      3       2  150064       1.9775     0.023993
enh63267     2  236543000  236544000      3       1  150064        2.049     0.020229
enh63268     2  236549200  236550200      3       2  150064       2.2041     0.013757
enh63275     2  236617500  236618500     10       4  150064       2.1306     0.016559
enh63278     2  236768500  236769500      2       1  150064       3.3695    0.0003765
enh63279     2  236772700  236773700      1       1  150064       2.6872     0.003603
enh63290     2  237551000  237552000      4       2  150064       2.2977     0.010791
enh63302     2  237677800  237678800      3       1  150064       2.1965     0.014027
enh63304     2  237691100  237692100      3       1  150064       2.0616     0.019624
enh63317     2  237906200  237907200      6       1  150064       1.7131     0.043348
enh63412     2  238651700  238652700      9       2  150064       1.7591     0.039279
enh63473     2  239850800  239851800      3       2  150064       1.6723      0.04723
enh63526     2  241331800  241332800      6       2  150064       2.1182     0.017078
enh63531     2  241393600  241394600      3       1  150064       1.7794     0.037585
enh63553     2  241948200  241949200      4       2  150064       1.9416     0.026094
enh63569     2  242251300  242252300      3       2  150064        1.831     0.033553
enh63578     2  242320800  242321800      5       3  150064       1.9771     0.024017
enh63579     2  242350400  242351400      7       4  150064        2.214     0.013416
enh63590     2  242574300  242575300      3       2  150064       1.8432     0.032647
enh63591     2  242605000  242606000      5       2  150064       1.9092     0.028116
enh63598     2  242670000  242671000      2       1  150064       1.6689     0.047569
enh63603     2  242805200  242806200      2       1  150064       2.0361     0.020869
enh63624     3    3221400    3222400      4       2  150064       1.7359     0.041293
enh63645     3    4575100    4576100      3       1  150064       1.7872     0.036951
enh63648     3    4697800    4698800      5       2  150064       2.3489    0.0094154
enh63649     3    4706800    4707800      7       2  150064       1.9014     0.028626
enh63670     3    4896200    4897200     10       2  150064       2.1144      0.01724
enh63671     3    4907800    4908800      2       1  150064       1.7891     0.036799
enh63683     3    5068500    5069500      6       2  150064       2.1935     0.014137
enh63691     3    5203000    5204000      1       1  150064       1.6877      0.04573
enh63707     3    7348900    7349900      6       1  150064       1.9815     0.023767
enh63725     3    8525200    8526200      1       1  150064       2.0306      0.02115
enh63742     3    8610100    8611100      3       1  150064       1.6862      0.04588
enh63781     3    9425700    9426700      8       4  150064       2.8357    0.0022862
enh63786     3    9461300    9462300      2       1  150064       2.2432     0.012441
enh63787     3    9462800    9463800      4       2  150064        2.434    0.0074661
enh63788     3    9465700    9466700      2       1  150064       1.8174      0.03458
enh63790     3    9757500    9758500      4       2  150064       1.8084     0.035269
enh63842     3   10235100   10236100      4       2  150064       2.2474     0.012306
enh63843     3   10240300   10241300      2       1  150064       1.7216     0.042573
enh63863     3   10411600   10412600      3       2  150064        3.313    0.0004615
enh63867     3   10593400   10594400      3       1  150064       2.2016     0.013848
enh63868     3   10642400   10643400      3       2  150064       1.9418     0.026081
enh63925     3   11479700   11480700      1       1  150064       2.0655      0.01944
enh63944     3   11601200   11602200      5       2  150064       1.6926     0.045262
enh63945     3   11607800   11608800      3       2  150064       2.5511    0.0053695
enh63966     3   11672500   11673500      4       1  150064       2.5373    0.0055861
enh63968     3   11685600   11686600      2       1  150064       3.9925   3.2686e-05
enh63970     3   11702600   11703600      3       2  150064       3.6275   0.00014312
enh63976     3   11806200   11807200      4       2  150064       2.6584    0.0039256
enh63980     3   11886100   11887100      7       1  150064       2.3975    0.0082534
enh63981     3   11888400   11889400      3       1  150064       2.1749      0.01482
enh63982     3   12185200   12186200      2       1  150064       2.9421    0.0016298
enh63983     3   12197100   12198100      5       2  150064       2.1735      0.01487
enh63988     3   12220200   12221200      1       1  150064       3.2532    0.0005705
enh63995     3   12344500   12345500      2       1  150064          1.7     0.044561
enh64009     3   12485700   12486700      3       2  150064       3.6089   0.00015378
enh64011     3   12503600   12504600      4       2  150064       1.9011     0.028642
enh64013     3   12520900   12521900      3       1  150064       2.2586     0.011955
enh64014     3   12524600   12525600      3       1  150064       1.9132     0.027863
enh64017     3   12548600   12549600      1       1  150064       2.1719      0.01493
enh64018     3   12550100   12551100      4       2  150064       2.2859     0.011129
enh64020     3   12601100   12602100      3       1  150064       2.5321    0.0056684
enh64021     3   12604300   12605300      1       1  150064       2.5015     0.006183
enh64022     3   12617600   12618600      3       2  150064       2.9165    0.0017697
enh64025     3   12629000   12630000      3       2  150064       1.8033     0.035667
enh64028     3   12679300   12680300      1       1  150064       2.3523     0.009328
enh64030     3   12685400   12686400      2       1  150064       1.7638     0.038879
enh64033     3   12699300   12700300      3       2  150064       1.8766     0.030285
enh64035     3   12723000   12724000      1       1  150064       2.3974     0.008255
enh64057     3   13036500   13037500      5       2  150064       1.7541     0.039707
enh64066     3   13342800   13343800      1       1  150064       1.7837      0.03724
enh64068     3   13420400   13421400      4       1  150064       2.1205     0.016981
enh64069     3   13493600   13494600      4       2  150064       1.8773     0.030239
enh64095     3   14211900   14212900      2       1  150064       2.0244     0.021464
enh64097     3   14216900   14217900      5       2  150064       1.8216     0.034258
enh64111     3   14443000   14444000      1       1  150064       1.7653      0.03876
enh64133     3   14567400   14568400      4       2  150064        2.165     0.015195
enh64135     3   14676200   14677200      2       1  150064       2.0577     0.019808
enh64136     3   14691700   14692700      2       1  150064       1.7422     0.040736
enh64143     3   14962600   14963600      3       1  150064       2.8547    0.0021541
enh64149     3   15084600   15085600      3       2  150064       1.8871     0.029576
enh64189     3   15679200   15680200      2       1  150064       1.6901     0.045507
enh64216     3   16024200   16025200      3       1  150064       2.0693     0.019259
enh64249     3   16318800   16319800      4       1  150064        2.087     0.018446
enh64254     3   16353600   16354600      3       1  150064       1.7747     0.037971
enh64262     3   16440500   16441500      4       2  150064       1.7076     0.043859
enh64283     3   16558000   16559000      2       1  150064         1.85     0.032154
enh64287     3   16770100   16771100      5       2  150064       1.7505      0.04002
enh64289     3   16870200   16871200      6       3  150064       2.5502    0.0053827
enh64291     3   16891300   16892300      7       3  150064       2.2331     0.012772
enh64296     3   16958000   16959000      6       3  150064       4.1108   1.9714e-05
enh64297     3   17081300   17082300      3       2  150064       1.8085     0.035267
enh64302     3   17236500   17237500      2       1  150064       3.8841   5.1359e-05
enh64303     3   17237100   17238100      2       1  150064       3.8841   5.1359e-05
enh64304     3   17443100   17444100      4       1  150064       3.0978   0.00097479
enh64305     3   17473100   17474100      2       1  150064       3.6793   0.00011695
enh64306     3   17533000   17534000      1       1  150064       1.7854       0.0371
enh64312     3   17673400   17674400      3       2  150064       3.3203   0.00044954
enh64314     3   17680700   17681700      1       1  150064       4.3788    5.968e-06
enh64316     3   17780000   17781000      3       2  150064       4.6669   1.5285e-06
enh64317     3   17781000   17782000      4       1  150064       4.7449   1.0431e-06
enh64318     3   17784800   17785800      4       1  150064         2.91     0.001807
enh64319     3   17801300   17802300      3       1  150064       4.6665   1.5318e-06
enh64320     3   17850200   17851200      2       1  150064       1.6586     0.048602
enh64321     3   17851600   17852600      2       1  150064       4.1243   1.8593e-05
enh64323     3   18050200   18051200      2       1  150064       2.1008      0.01783
enh64331     3   18481600   18482600      3       2  150064       2.8959    0.0018904
enh64332     3   19929600   19930600      3       1  150064       2.0501     0.020179
enh64335     3   19940000   19941000      1       1  150064       2.6813     0.003667
enh64336     3   19991100   19992100      5       2  150064       1.9078     0.028211
enh64366     3   21695800   21696800      7       3  150064       2.2574     0.011991
enh64371     3   21771200   21772200      8       3  150064       1.7913      0.03662
enh64374     3   21961100   21962100     20       3  150064        2.182     0.014554
enh64375     3   21996000   21997000      8       2  150064       2.5446    0.0054704
enh64376     3   22003400   22004400     11       3  150064       2.8033     0.002529
enh64377     3   22021200   22022200      8       3  150064       1.7908      0.03666
enh64393     3   23531300   23532300      1       1  150064       1.9515       0.0255
enh64415     3   23852800   23853800      4       2  150064       3.4433    0.0002873
enh64428     3   23988700   23989700      6       3  150064       1.8885     0.029481
enh64434     3   24040400   24041400      2       1  150064       2.0099     0.022223
enh64435     3   24088800   24089800      3       2  150064       2.9405    0.0016382
enh64436     3   24160600   24161600      1       1  150064       3.2787    0.0005214
enh64437     3   24164700   24165700      2       1  150064       3.1042   0.00095385
enh64440     3   24262200   24263200      4       2  150064       1.7279     0.042007
enh64463     3   25421800   25422800      5       2  150064       1.7656     0.038729
enh64476     3   25521600   25522600      4       2  150064       2.2269     0.012976
enh64482     3   25569200   25570200      5       2  150064       1.6498     0.049497
enh64487     3   25634300   25635300      1       1  150064       2.2734       0.0115
enh64491     3   25822700   25823700      2       1  150064       1.8144      0.03481
enh64496     3   26479200   26480200      3       1  150064       2.0554      0.01992
enh64556     3   29106500   29107500      3       2  150064       1.7733     0.038092
enh64562     3   29243900   29244900      1       1  150064       2.0849      0.01854
enh64580     3   29480100   29481100      3       2  150064       2.2587     0.011952
enh64585     3   29556100   29557100      3       1  150064       1.7095     0.043679
enh64594     3   29723900   29724900      3       1  150064       2.0478     0.020288
enh64595     3   29725600   29726600      4       2  150064       2.6594     0.003914
enh64596     3   29728200   29729200      5       1  150064       1.9859     0.023525
enh64597     3   29736000   29737000      5       1  150064       2.2673     0.011686
enh64602     3   29805000   29806000      5       1  150064       2.9172    0.0017661
enh64605     3   29964200   29965200      3       1  150064       3.9647   3.6751e-05
enh64606     3   30013700   30014700      2       1  150064       2.7151    0.0033126
enh64607     3   30018600   30019600      1       1  150064       3.8178    6.732e-05
enh64609     3   30154300   30155300      2       1  150064       2.8283      0.00234
enh64610     3   30197800   30198800      3       1  150064       3.5511   0.00019183
enh64618     3   30304600   30305600      3       1  150064       2.5268    0.0057558
enh64619     3   30323400   30324400      4       2  150064       2.1982     0.013967
enh64621     3   30356400   30357400      1       1  150064       1.6563      0.04883
enh64626     3   30412000   30413000      3       2  150064       3.1646   0.00077635
enh64630     3   30514900   30515900      3       2  150064       1.7238     0.042375
enh64631     3   30518000   30519000      1       1  150064       2.0844      0.01856
enh64693     3   31402600   31403600      4       1  150064       2.0865     0.018467
enh64694     3   31405900   31406900      6       2  150064       2.0018     0.022653
enh64695     3   31410900   31411900      2       1  150064       1.7529     0.039807
enh64699     3   31446500   31447500      7       1  150064       2.3938    0.0083382
enh64700     3   31571800   31572800      2       1  150064       3.0998   0.00096833
enh64704     3   31588900   31589900      2       1  150064       2.6997    0.0034698
enh64717     3   31975500   31976500      5       2  150064        2.631    0.0042566
enh64718     3   31977500   31978500      4       2  150064       2.4066    0.0080515
enh64720     3   31986700   31987700      2       1  150064       2.5406    0.0055332
enh64723     3   32003000   32004000      4       2  150064       2.1702     0.014996
enh64726     3   32019800   32020800      5       2  150064       2.3119     0.010392
enh64727     3   32044000   32045000      2       1  150064       3.4012   0.00033541
enh64766     3   32656300   32657300      1       1  150064       1.8469      0.03238
enh64769     3   32744800   32745800      4       2  150064       2.4369    0.0074065
enh64774     3   32891800   32892800      2       1  150064       1.8081     0.035298
enh64784     3   33175200   33176200      3       1  150064       1.6474     0.049738
enh64786     3   33208900   33209900      2       1  150064       1.7679     0.038536
enh64795     3   33396600   33397600      3       2  150064       2.2748     0.011458
enh64796     3   33399400   33400400      1       1  150064       2.0858       0.0185
enh64798     3   33401900   33402900      3       1  150064       2.8936    0.0019042
enh64799     3   33413800   33414800      1       1  150064       3.0412     0.001178
enh64802     3   33435500   33436500      1       1  150064       2.6204     0.004391
enh64803     3   33443500   33444500      1       1  150064       2.6583     0.003927
enh64804     3   33471900   33472900      1       1  150064       2.7243     0.003222
enh64805     3   33473300   33474300      4       2  150064       3.2911   0.00049894
enh64806     3   33474800   33475800      7       3  150064         2.96    0.0015383
enh64807     3   33477300   33478300      3       2  150064       2.9535    0.0015711
enh64808     3   33483000   33484000      6       3  150064       2.7076    0.0033882
enh64830     3   34052900   34053900      4       1  150064       2.6965    0.0035033
enh64841     3   35424600   35425600      7       4  150064       2.5675    0.0051218
enh64842     3   35425600   35426600      3       2  150064       1.9743     0.024174
enh64843     3   35463800   35464800      2       1  150064       3.1252   0.00088833
enh64844     3   35464800   35465800      3       2  150064       2.5317     0.005675
enh64861     3   36566500   36567500      1       1  150064       2.1439      0.01602
enh64868     3   36934200   36935200      4       2  150064       3.0456     0.001161
enh64869     3   36947800   36948800      1       1  150064       2.9594     0.001541
enh64872     3   36973900   36974900      2       1  150064       2.5998    0.0046632
enh64874     3   36984600   36985600      2       1  150064       2.7253    0.0032117
enh64875     3   36999200   37000200      1       1  150064       2.6176     0.004428
enh64876     3   37010900   37011900      2       1  150064       2.8671     0.002071
enh64878     3   37095700   37096700      3       2  150064       2.6262    0.0043168
enh64880     3   37137800   37138800      1       1  150064       2.9884     0.001402
enh64887     3   37204400   37205400      3       1  150064       3.0441    0.0011669
enh64888     3   37211500   37212500      1       1  150064       3.0838     0.001022
enh64889     3   37214400   37215400      2       1  150064       2.0011     0.022689
enh64891     3   37224400   37225400      4       2  150064       2.4973    0.0062576
enh64892     3   37239300   37240300      2       1  150064       2.1644     0.015216
enh64894     3   37254400   37255400      2       1  150064       2.1823     0.014545
enh64902     3   37323700   37324700      1       1  150064       1.7312      0.04171
enh64903     3   37328800   37329800      4       2  150064       1.8577     0.031607
enh64904     3   37331900   37332900      5       2  150064       1.6897     0.045542
enh64906     3   37366000   37367000      1       1  150064       1.9351      0.02649
enh64908     3   37552600   37553600      2       1  150064       2.0508     0.020145
enh64916     3   37907000   37908000      2       1  150064        2.173     0.014889
enh64918     3   37940900   37941900      3       1  150064        1.787     0.036967
enh64920     3   37948200   37949200      5       2  150064       1.9275     0.026959
enh64921     3   37950600   37951600      2       1  150064       3.6389   0.00013692
enh64922     3   37952200   37953200      4       1  150064       3.5504    0.0001923
enh64923     3   37963900   37964900      2       1  150064       3.7265   9.7082e-05
enh64924     3   37966000   37967000      6       2  150064       2.8963    0.0018881
enh64925     3   37977500   37978500      2       1  150064       3.6058    0.0001556
enh64927     3   37986900   37987900      3       2  150064       2.8174    0.0024209
enh64930     3   37998000   37999000      2       1  150064       2.0516     0.020107
enh64956     3   38497200   38498200      3       1  150064       3.1928   0.00070448
enh64962     3   38583400   38584400      2       1  150064       1.6676       0.0477
enh64963     3   38675100   38676100      1       1  150064        2.288      0.01107
enh64966     3   38814200   38815200      6       3  150064       1.9444     0.025921
enh64977     3   39149600   39150600      8       4  150064       2.0115     0.022138
enh65095     3   42190300   42191300      3       2  150064       3.2587   0.00055968
enh65097     3   42220200   42221200      5       2  150064       2.7289    0.0031772
enh65098     3   42221000   42222000      3       1  150064        2.453    0.0070843
enh65099     3   42224800   42225800      4       2  150064       2.2091     0.013584
enh65100     3   42226400   42227400      9       2  150064       2.0633     0.019542
enh65101     3   42233900   42234900      6       2  150064       2.4974    0.0062562
enh65104     3   42417300   42418300      4       1  150064       2.5323    0.0056658
enh65119     3   42692600   42693600      2       1  150064       2.1973     0.013999
enh65149     3   43358300   43359300      2       1  150064       1.7782     0.037685
enh65151     3   43367800   43368800      3       2  150064       2.4438     0.007266
enh65153     3   43386800   43387800      2       1  150064       1.8421      0.03273
enh65159     3   43455000   43456000      2       1  150064       1.8782     0.030177
enh65168     3   43680000   43681000      1       1  150064       1.7368      0.04121
enh65170     3   43689000   43690000      4       2  150064       2.4888     0.006408
enh65172     3   43737200   43738200      4       2  150064       2.3239     0.010065
enh65174     3   43764000   43765000      3       1  150064       2.8491    0.0021923
enh65175     3   43769000   43770000      7       2  150064       3.5518   0.00019129
enh65177     3   43778400   43779400      1       1  150064       3.6714    0.0001206
enh65180     3   43795200   43796200      4       2  150064       3.3299   0.00043445
enh65181     3   43800400   43801400      3       2  150064       2.8163    0.0024292
enh65183     3   43811700   43812700      1       1  150064       1.6469      0.04979
enh65193     3   44264200   44265200      4       2  150064         2.35    0.0093877
enh65197     3   44396800   44397800      5       2  150064        2.871    0.0020458
enh65203     3   44597200   44598200      1       1  150064       3.0287     0.001228
enh65236     3   45126400   45127400      2       1  150064       2.5509    0.0053718
enh65240     3   45155000   45156000      6       3  150064       2.3941    0.0083298
enh65246     3   45180400   45181400      7       4  150064       2.1191      0.01704
enh65252     3   45219300   45220300     10       4  150064       1.8367     0.033125
enh65259     3   45314800   45315800      2       1  150064       3.9218   4.3942e-05
enh65321     3   46121800   46122800      1       1  150064       1.7406      0.04088
enh65347     3   46616000   46617000      2       1  150064        1.924     0.027176
enh65388     3   47123800   47124800      1       1  150064       1.9232      0.02723
enh65419     3   47710600   47711600      1       1  150064       2.1641      0.01523
enh65429     3   47930400   47931400      2       1  150064       1.6513     0.049334
enh65430     3   47931400   47932400      2       1  150064       1.8561     0.031721
enh65431     3   47937000   47938000      1       1  150064       1.9073      0.02824
enh65448     3   48099400   48100400      1       1  150064        1.666      0.04786
enh65449     3   48105400   48106400      1       1  150064        1.977      0.02402
enh65457     3   48192600   48193600      4       1  150064       1.8757     0.030347
enh65460     3   48274100   48275100      2       1  150064       2.8184    0.0024135
enh65461     3   48281600   48282600      3       1  150064       2.1688     0.015048
enh65464     3   48343400   48344400      4       1  150064        1.983     0.023681
enh65484     3   48634600   48635600      1       1  150064       2.0212      0.02163
enh65490     3   48720300   48721300      2       1  150064       1.9742      0.02418
enh65492     3   48730800   48731800      2       1  150064       1.7726      0.03815
enh65493     3   48733400   48734400      2       1  150064       1.9281     0.026919
enh65494     3   48737600   48738600      2       1  150064       2.2084     0.013607
enh65495     3   48744900   48745900      1       1  150064       2.0135      0.02203
enh65496     3   48745900   48746900      2       1  150064       1.6997     0.044593
enh65497     3   48750300   48751300      1       1  150064       2.0126      0.02208
enh65498     3   48751900   48752900      1       1  150064       2.2268      0.01298
enh65499     3   48754600   48755600      1       1  150064       2.1125      0.01732
enh65501     3   48777500   48778500      1       1  150064        1.712      0.04345
enh65507     3   48863600   48864600      1       1  150064        1.765      0.03878
enh65531     3   49201800   49202800      1       1  150064       2.1306      0.01656
enh65533     3   49210900   49211900      1       1  150064       1.9109      0.02801
enh65536     3   49275700   49276700      5       2  150064       1.7737     0.038055
enh65537     3   49303600   49304600      2       1  150064       1.8698     0.030754
enh65541     3   49334000   49335000      4       2  150064       1.8961     0.028972
enh65544     3   49378600   49379600      3       1  150064       1.7785     0.037657
enh65550     3   49423100   49424100      2       1  150064       1.9127     0.027893
enh65551     3   49425200   49426200      1       1  150064       2.3171      0.01025
enh65553     3   49437500   49438500      5       2  150064       2.2242     0.013066
enh65557     3   49458900   49459900      3       1  150064       2.1882     0.014328
enh65558     3   49465600   49466600      2       1  150064       2.3632    0.0090586
enh65583     3   49783000   49784000      2       1  150064       1.7009     0.044481
enh65587     3   49821800   49822800      1       1  150064       2.3219      0.01012
enh65590     3   49843400   49844400      1       1  150064       2.0166      0.02187
enh65594     3   49937700   49938700      1       1  150064       2.8215      0.00239
enh65595     3   49942600   49943600      2       1  150064       1.6838     0.046107
enh65597     3   49961700   49962700      2       1  150064       2.2515     0.012177
enh65599     3   49967600   49968600      1       1  150064       3.0538      0.00113
enh65601     3   50003800   50004800      1       1  150064       3.0519     0.001137
enh65602     3   50010100   50011100      2       1  150064       2.5611    0.0052175
enh65603     3   50035500   50036500      1       1  150064       2.9406     0.001638
enh65605     3   50087300   50088300      4       2  150064       2.3676    0.0089525
enh65607     3   50119600   50120600      3       1  150064       1.7884     0.036859
enh65608     3   50128300   50129300      3       1  150064       2.8328    0.0023068
enh65611     3   50196800   50197800      2       1  150064       2.4213    0.0077316
enh65614     3   50209300   50210300      2       1  150064        2.092     0.018219
enh65616     3   50249200   50250200      1       1  150064        3.317     0.000455
enh65640     3   50361800   50362800      1       1  150064       2.1638      0.01524
enh65665     3   51320300   51321300      1       1  150064       2.5272     0.005749
enh65666     3   51376700   51377700      3       1  150064       2.1638     0.015239
enh65669     3   51425400   51426400      3       1  150064       2.0332     0.021014
enh65673     3   51532000   51533000      2       1  150064       1.8601     0.031432
enh65676     3   51655400   51656400      3       1  150064       1.8953     0.029025
enh65713     3   52205400   52206400      1       1  150064       2.2203       0.0132
enh65716     3   52230200   52231200      2       1  150064       3.5017   0.00023113
enh65717     3   52233200   52234200      1       1  150064       3.9421    4.039e-05
enh65718     3   52243900   52244900      1       1  150064       3.7656    8.308e-05
enh65724     3   52287100   52288100      2       1  150064       5.4157   3.0521e-08
enh65728     3   52305500   52306500      3       2  150064        4.546   2.7339e-06
enh65729     3   52306500   52307500      4       2  150064       2.9172     0.001766
enh65730     3   52307900   52308900      1       1  150064       5.5694    1.278e-08
enh65731     3   52308800   52309800      4       2  150064       4.9275   4.1639e-07
enh65735     3   52322600   52323600      3       2  150064       3.8033   7.1389e-05
enh65736     3   52325400   52326400      1       1  150064       5.5701    1.273e-08
enh65738     3   52347600   52348600      2       1  150064       2.8812     0.001981
enh65747     3   52478400   52479400      2       1  150064       2.5522    0.0053525
enh65749     3   52488300   52489300      3       2  150064       3.1076   0.00094304
enh65750     3   52491100   52492100      3       2  150064       3.2098   0.00066409
enh65758     3   52531700   52532700      2       1  150064       2.9165    0.0017697
enh65759     3   52541100   52542100      2       1  150064       4.3487   6.8486e-06
enh65760     3   52558300   52559300      2       1  150064       3.3604    0.0003892
enh65762     3   52564800   52565800      3       1  150064       3.3555   0.00039616
enh65764     3   52572100   52573100      3       1  150064       3.9099   4.6163e-05
enh65765     3   52573000   52574000      4       2  150064       4.1864   1.4171e-05
enh65767     3   52683400   52684400      4       2  150064       4.8697   5.5886e-07
enh65768     3   52702900   52703900      2       1  150064       4.4689   3.9308e-06
enh65771     3   52716000   52717000      3       2  150064       4.2563   1.0391e-05
enh65772     3   52717500   52718500      2       1  150064       4.4416   4.4639e-06
enh65773     3   52722200   52723200      2       1  150064       4.9234   4.2524e-07
enh65774     3   52741400   52742400      1       1  150064       3.4679    0.0002623
enh65775     3   52797100   52798100      1       1  150064       5.0263      2.5e-07
enh65776     3   52803000   52804000      1       1  150064       5.0609    2.086e-07
enh65779     3   52925800   52926800      1       1  150064       1.7418      0.04077
enh65781     3   52931800   52932800      2       1  150064        4.483   3.6795e-06
enh65782     3   53105900   53106900      3       1  150064       1.8597     0.031461
enh65783     3   53117700   53118700      2       1  150064       2.4634     0.006881
enh65784     3   53138000   53139000      1       1  150064       2.8338       0.0023
enh65789     3   53174400   53175400      1       1  150064       5.8968    1.853e-09
enh65790     3   53183900   53184900      2       1  150064       1.7249     0.042276
enh65794     3   53209100   53210100      4       2  150064       1.6499     0.049486
enh65796     3   53230000   53231000      4       2  150064       3.2444    0.0005884
enh65797     3   53269200   53270200     10       2  150064       2.3096     0.010455
enh65799     3   53273100   53274100      5       2  150064       4.1058   2.0148e-05
enh65800     3   53277000   53278000      8       2  150064       2.1801     0.014625
enh65802     3   53285400   53286400      3       2  150064       3.1196   0.00090547
enh65803     3   53290000   53291000      4       2  150064       2.6459    0.0040737
enh65805     3   53303100   53304100      2       1  150064       1.7912     0.036629
enh65807     3   53320900   53321900      2       1  150064       2.2325     0.012791
enh65811     3   53384500   53385500      2       1  150064       3.3363    0.0004245
enh65812     3   53388700   53389700      2       1  150064       3.5769   0.00017387
enh65819     3   53914000   53915000      1       1  150064       2.2603       0.0119
enh65820     3   53923700   53924700      2       1  150064       1.9728     0.024257
enh65870     3   55449900   55450900      3       1  150064       1.8644     0.031136
enh65890     3   56316400   56317400      1       1  150064       2.3936     0.008342
enh65891     3   56325000   56326000      2       1  150064       1.9096     0.028095
enh65893     3   56357600   56358600      1       1  150064       1.8939      0.02912
enh65895     3   56714200   56715200      5       2  150064       1.7519     0.039898
enh65896     3   56766800   56767800      6       2  150064       1.9837     0.023642
enh65905     3   56869700   56870700      4       2  150064       2.6777    0.0037061
enh65906     3   56873600   56874600      3       1  150064       2.7889    0.0026446
enh65908     3   56889700   56890700      2       1  150064         1.66     0.048452
enh66016     3   58150600   58151600      3       1  150064        2.107     0.017557
enh66020     3   58163600   58164600     11       2  150064       1.8072     0.035367
enh66036     3   58358800   58359800      4       2  150064       2.2033     0.013786
enh66038     3   58371500   58372500      6       3  150064       1.7624     0.039003
enh66039     3   58376700   58377700      4       2  150064       2.1425     0.016075
enh66040     3   58389900   58390900      6       2  150064       2.3311    0.0098732
enh66041     3   58400000   58401000      2       1  150064       1.8105     0.035106
enh66042     3   58405200   58406200      7       2  150064       2.2722     0.011537
enh66043     3   58420300   58421300      6       3  150064       1.8137     0.034862
enh66045     3   58456500   58457500      2       1  150064       2.2212     0.013169
enh66086     3   59411300   59412300      9       2  150064       1.7329     0.041555
enh66090     3   59525900   59526900      4       2  150064       3.0798    0.0010358
enh66091     3   59545100   59546100      4       2  150064       1.7532     0.039782
enh66094     3   59639300   59640300      4       2  150064       2.2378     0.012618
enh66100     3   59848100   59849100      3       2  150064       2.0253     0.021417
enh66101     3   60050600   60051600     13       2  150064       1.9264      0.02703
enh66102     3   60286800   60287800      1       1  150064       3.6921    0.0001112
enh66103     3   60289400   60290400      6       3  150064       5.5916   1.1251e-08
enh66111     3   61235400   61236400      1       1  150064       2.0873      0.01843
enh66112     3   61238200   61239200      5       2  150064       1.9063     0.028308
enh66132     3   61826900   61827900      3       1  150064       1.7369     0.041207
enh66133     3   61833800   61834800      4       1  150064       2.2022     0.013826
enh66149     3   62146500   62147500      2       1  150064       2.0078      0.02233
enh66161     3   62672200   62673200      2       1  150064       1.9158     0.027698
enh66162     3   62704000   62705000      8       2  150064       2.8058    0.0025092
enh66172     3   63711000   63712000      3       2  150064       2.8095    0.0024808
enh66173     3   63748100   63749100      3       1  150064       3.5031   0.00022991
enh66175     3   63842800   63843800      1       1  150064       2.4446      0.00725
enh66176     3   63847600   63848600      1       1  150064       2.4506      0.00713
enh66177     3   63850800   63851800      4       2  150064       2.2454      0.01237
enh66180     3   63882000   63883000      2       1  150064       2.1238     0.016843
enh66182     3   63888900   63889900      5       3  150064       4.0221   2.8838e-05
enh66183     3   63896000   63897000      4       2  150064       2.3692    0.0089141
enh66184     3   63899500   63900500      1       1  150064       5.1478    1.318e-07
enh66185     3   63903300   63904300      2       1  150064       4.6483   1.6731e-06
enh66186     3   63918900   63919900      3       2  150064       2.4273    0.0076051
enh66187     3   63925700   63926700      3       2  150064       4.6544   1.6249e-06
enh66191     3   63946400   63947400      1       1  150064       2.7057     0.003408
enh66194     3   63954400   63955400      3       1  150064       2.8903    0.0019243
enh66197     3   63961800   63962800      3       2  150064       3.0614    0.0011014
enh66199     3   63993800   63994800      4       2  150064       4.6468    1.686e-06
enh66200     3   63997100   63998100      4       2  150064       3.2143   0.00065381
enh66201     3   64007000   64008000      3       2  150064       2.3156     0.010291
enh66203     3   64016000   64017000      4       2  150064       1.7161      0.04307
enh66205     3   64033700   64034700      2       1  150064       1.8105     0.035106
enh66208     3   64070000   64071000      3       1  150064       2.4453    0.0072363
enh66209     3   64079900   64080900      1       1  150064       1.8178      0.03455
enh66211     3   64136500   64137500      4       2  150064       3.1658   0.00077342
enh66212     3   64147100   64148100      2       1  150064       2.6795    0.0036867
enh66213     3   64149100   64150100      7       2  150064        2.009     0.022267
enh66214     3   64161700   64162700      5       3  150064       2.3617    0.0090953
enh66215     3   64170900   64171900      7       3  150064       3.9369   4.1279e-05
enh66216     3   64175200   64176200      5       2  150064       1.6603     0.048426
enh66219     3   64196200   64197200      2       1  150064       1.6875     0.045755
enh66222     3   64200300   64201300      2       1  150064       2.0011     0.022691
enh66227     3   64225000   64226000      4       2  150064       2.8579    0.0021325
enh66228     3   64242600   64243600      3       2  150064       2.8856    0.0019532
enh66230     3   64249500   64250500      3       2  150064       2.6781    0.0037023
enh66245     3   64602400   64603400      2       1  150064       2.1858     0.014415
enh66264     3   64973500   64974500     12       2  150064       1.8452     0.032508
enh66280     3   65604800   65605800      5       2  150064       1.8333     0.033382
enh66292     3   65869100   65870100      8       2  150064       1.9126     0.027897
enh66293     3   65874300   65875300      4       2  150064       1.8886     0.029473
enh66307     3   65983500   65984500      4       2  150064       1.6736     0.047109
enh66313     3   66062200   66063200      3       1  150064        1.658     0.048656
enh66359     3   67133100   67134100      1       1  150064       1.9899       0.0233
enh66360     3   67133800   67134800      8       3  150064       1.8855     0.029682
enh66361     3   67140700   67141700      3       2  150064        2.691     0.003562
enh66362     3   67511900   67512900      9       4  150064       2.0271     0.021327
enh66367     3   67655400   67656400      7       1  150064       2.6603    0.0039036
enh66368     3   67660600   67661600      8       1  150064       2.7521     0.002961
enh66369     3   67685400   67686400      4       1  150064       1.8647     0.031114
enh66370     3   67690200   67691200      5       2  150064       1.7375      0.04115
enh66371     3   67697800   67698800      3       1  150064       2.0442     0.020466
enh66372     3   67703000   67704000      4       1  150064       2.1242     0.016827
enh66400     3   69348700   69349700      1       1  150064       3.4012    0.0003354
enh66402     3   69375300   69376300      2       1  150064       2.6991    0.0034768
enh66405     3   69403300   69404300      3       1  150064       2.4815    0.0065406
enh66407     3   69412900   69413900      8       2  150064        2.369    0.0089192
enh66408     3   69417800   69418800      5       1  150064       2.9526    0.0015755
enh66411     3   69469700   69470700      3       2  150064       2.3952    0.0083052
enh66417     3   69796600   69797600      3       1  150064       3.3623   0.00038646
enh66420     3   69825900   69826900      1       1  150064       3.3402    0.0004186
enh66423     3   69840300   69841300      2       1  150064       3.6867   0.00011358
enh66424     3   69852900   69853900      2       1  150064       3.2749   0.00052852
enh66426     3   69887500   69888500      7       2  150064       2.8075    0.0024963
enh66427     3   69904600   69905600      1       1  150064       3.2983    0.0004863
enh66434     3   70784800   70785800      1       1  150064       1.7541      0.03971
enh66435     3   70787100   70788100      3       1  150064       2.3822    0.0086042
enh66436     3   70820300   70821300      1       1  150064         2.38     0.008657
enh66437     3   70861500   70862500      1       1  150064       2.1434      0.01604
enh66438     3   70873200   70874200      1       1  150064       3.0469     0.001156
enh66442     3   70902600   70903600      3       2  150064       2.1184     0.017072
enh66449     3   71012400   71013400      2       1  150064       2.3281    0.0099531
enh66453     3   71032800   71033800      1       1  150064       1.8091      0.03522
enh66473     3   71121700   71122700      1       1  150064       1.7424      0.04072
enh66474     3   71123600   71124600      2       1  150064       1.8206     0.034335
enh66475     3   71125700   71126700      2       1  150064        2.893    0.0019082
enh66478     3   71148700   71149700      1       1  150064       1.7816      0.03741
enh66480     3   71155900   71156900      3       2  150064       2.2134     0.013434
enh66481     3   71159400   71160400      1       1  150064       2.8255      0.00236
enh66482     3   71167000   71168000      1       1  150064       3.1354    0.0008581
enh66484     3   71180400   71181400      1       1  150064       1.7229      0.04245
enh66493     3   71274400   71275400      3       2  150064       3.6639   0.00012418
enh66494     3   71276100   71277100      1       1  150064       2.5692     0.005097
enh66495     3   71288600   71289600      2       1  150064       3.6057   0.00015566
enh66497     3   71294600   71295600      2       1  150064       2.2627     0.011828
enh66502     3   71355000   71356000      2       1  150064       2.3747    0.0087808
enh66503     3   71359300   71360300      3       1  150064       3.1417   0.00083982
enh66505     3   71390400   71391400      2       1  150064       2.4791    0.0065852
enh66512     3   71472200   71473200      3       2  150064        2.349    0.0094126
enh66513     3   71477200   71478200      2       1  150064       1.6827     0.046221
enh66516     3   71481000   71482000      4       2  150064       2.2854     0.011144
enh66518     3   71496500   71497500      1       1  150064       1.8728      0.03055
enh66519     3   71504700   71505700      3       1  150064        2.943     0.001625
enh66520     3   71505600   71506600      4       2  150064       2.5534    0.0053336
enh66524     3   71545700   71546700      5       1  150064       2.6258     0.004322
enh66525     3   71551600   71552600      5       2  150064       4.7648   9.4506e-07
enh66526     3   71553800   71554800      1       1  150064       4.8402    6.485e-07
enh66528     3   71563600   71564600      3       2  150064       4.1891   1.4004e-05
enh66529     3   71566100   71567100      1       1  150064        2.639     0.004158
enh66530     3   71570600   71571600      3       1  150064        4.675   1.4701e-06
enh66531     3   71572200   71573200      3       1  150064       4.7583   9.7597e-07
enh66532     3   71581900   71582900      3       2  150064       3.6914   0.00011151
enh66533     3   71585700   71586700      3       2  150064       3.5472   0.00019469
enh66535     3   71592000   71593000      1       1  150064       3.4803    0.0002504
enh66537     3   71599300   71600300      2       1  150064       3.1207   0.00090212
enh66542     3   71648600   71649600      1       1  150064         3.43    0.0003018
enh66543     3   71650700   71651700      2       1  150064       2.7169    0.0032945
enh66570     3   72235100   72236100      5       2  150064       2.0673     0.019352
enh66591     3   72531200   72532200      4       1  150064       1.9651     0.024701
enh66617     3   73104900   73105900      1       1  150064       1.6871      0.04579
enh66620     3   73119800   73120800      2       1  150064       2.3643    0.0090329
enh66628     3   73552100   73553100      2       1  150064       1.6967      0.04488
enh66659     3   75865500   75866500      2       1  150064       1.9126     0.027898
enh66662     3   76487600   76488600      7       3  150064       2.0262     0.021372
enh66696     3   79892200   79893200      4       2  150064       2.6085    0.0045469
enh66697     3   79920900   79921900      3       2  150064       2.6121    0.0044993
enh66703     3   81264900   81265900      3       2  150064       1.9044     0.028428
enh66713     3   81540700   81541700      2       1  150064       1.6955     0.044991
enh66724     3   81778300   81779300      3       2  150064       1.7107     0.043571
enh66777     3   88762300   88763300      4       1  150064       1.8206     0.034331
enh66784     3   89156100   89157100      2       1  150064       1.9681     0.024529
enh66787     3   89228900   89229900      2       1  150064       1.6688     0.047577
enh66808     3   95038400   95039400      3       1  150064       1.8868     0.029592
enh66810     3   95641800   95642800      3       2  150064       1.9964     0.022946
enh66817     3   97484200   97485200      1       1  150064       2.5832     0.004895
enh66823     3   97620200   97621200      2       1  150064       1.6937      0.04516
enh66824     3   97632800   97633800      2       1  150064       1.6857     0.045925
enh66869     3   98685000   98686000      1       1  150064        1.701      0.04447
enh66903     3   99265300   99266300      3       2  150064       2.0299     0.021185
enh66904     3   99267800   99268800      7       3  150064       1.7291     0.041898
enh66918     3   99377500   99378500      4       1  150064       1.9359     0.026441
enh66923     3   99392700   99393700      1       1  150064       2.1444        0.016
enh66924     3   99396700   99397700      3       1  150064       2.0202      0.02168
enh66929     3   99419500   99420500      5       3  150064       1.8703     0.030722
enh66930     3   99426900   99427900      3       1  150064       2.1242     0.016827
enh66931     3   99431900   99432900      2       1  150064       2.4517    0.0071088
enh66932     3   99440000   99441000      3       1  150064       2.6473    0.0040564
enh66933     3   99466400   99467400      2       1  150064       2.1725     0.014908
enh66934     3   99470700   99471700      4       2  150064       1.9688     0.024488
enh66937     3   99492800   99493800      4       2  150064       2.2836     0.011199
enh66938     3   99495100   99496100      4       2  150064       1.8677     0.030898
enh66956     3   99618900   99619900      1       1  150064       1.6718      0.04728
enh67027     3  100611900  100612900      4       1  150064       1.8106     0.035099
enh67090     3  101772000  101773000      1       1  150064       1.9742      0.02418
enh67091     3  101779400  101780400      6       3  150064       2.1128     0.017308
enh67093     3  101797700  101798700      4       2  150064        1.746     0.040403
enh67122     3  104670800  104671800      5       2  150064       1.6867     0.045833
enh67125     3  104993600  104994600      2       1  150064       2.7319    0.0031484
enh67127     3  105070500  105071500      6       3  150064       2.3133     0.010352
enh67137     3  105136400  105137400      4       1  150064        2.016     0.021899
enh67152     3  105448400  105449400      6       3  150064       1.6823     0.046258
enh67159     3  105524800  105525800      4       2  150064       3.0575    0.0011159
enh67160     3  105527900  105528900      3       2  150064       2.0647     0.019475
enh67161     3  105529800  105530800      2       1  150064       1.6827     0.046218
enh67162     3  105530800  105531800      1       1  150064       2.3545     0.009275
enh67163     3  105541600  105542600      1       1  150064       1.7223      0.04251
enh67164     3  105547300  105548300      8       3  150064        1.883     0.029849
enh67174     3  105648400  105649400      4       2  150064       2.0607     0.019666
enh67175     3  105657000  105658000      2       1  150064       1.8676     0.030909
enh67194     3  106143800  106144800      7       2  150064       2.0819     0.018675
enh67201     3  106335200  106336200      1       1  150064       2.2138      0.01342
enh67214     3  106512500  106513500      1       1  150064       1.7449       0.0405
enh67238     3  107245000  107246000      2       1  150064       2.4326    0.0074946
enh67241     3  107322900  107323900      2       1  150064       1.6703     0.047434
enh67242     3  107363200  107364200      2       1  150064       2.5721    0.0050542
enh67244     3  107379500  107380500      3       2  150064       2.6402    0.0041429
enh67262     3  107810400  107811400      2       1  150064       1.8906     0.029342
enh67263     3  107843800  107844800      3       2  150064       2.8475    0.0022029
enh67264     3  107845900  107846900      2       1  150064       3.5055   0.00022785
enh67267     3  107878000  107879000      4       2  150064       2.5354    0.0056164
enh67268     3  107897400  107898400      5       1  150064       3.3737   0.00037081
enh67269     3  107898500  107899500      4       1  150064       3.3654   0.00038221
enh67270     3  107921200  107922200      5       2  150064       3.4624   0.00026772
enh67271     3  107942200  107943200      2       1  150064       2.5167    0.0059228
enh67273     3  108107400  108108400      3       1  150064        1.748      0.04023
enh67276     3  108172400  108173400      2       1  150064       2.0259     0.021386
enh67310     3  110533000  110534000      8       4  150064         1.65     0.049474
enh67387     3  112218800  112219800      4       1  150064        1.978     0.023963
enh67393     3  112287100  112288100      3       1  150064        1.713     0.043357
enh67396     3  112317200  112318200      4       1  150064       1.8775     0.030222
enh67400     3  112337600  112338600      3       2  150064       1.7669     0.038618
enh67440     3  112966700  112967700      6       3  150064       1.7387     0.041046
enh67454     3  113467900  113468900      1       1  150064       2.2724      0.01153
enh67486     3  114170400  114171400      1       1  150064       4.4478    4.337e-06
enh67490     3  114263800  114264800      1       1  150064       1.9326      0.02664
enh67491     3  114270700  114271700      2       1  150064       2.5016     0.006182
enh67498     3  114345400  114346400      1       1  150064       1.7002      0.04455
enh67500     3  114378300  114379300      5       3  150064       2.8274    0.0023466
enh67506     3  114565200  114566200      3       2  150064       1.9302     0.026794
enh67530     3  115100400  115101400      2       1  150064       1.8216     0.034261
enh67532     3  115115900  115116900     12       3  150064       2.5631    0.0051871
enh67578     3  117603600  117604600      3       2  150064       2.7086    0.0033781
enh67579     3  117611500  117612500      2       1  150064        3.232   0.00061454
enh67580     3  117621400  117622400      5       3  150064       3.6279   0.00014284
enh67605     3  119151400  119152400      5       2  150064       1.7536      0.03975
enh67606     3  119186600  119187600      4       2  150064       1.6637     0.048088
enh67646     3  120069100  120070100      1       1  150064       1.7053      0.04407
enh67660     3  120216100  120217100      4       2  150064       1.6497     0.049504
enh67662     3  120225900  120226900      1       1  150064       1.6762      0.04685
enh67663     3  120243400  120244400      3       1  150064       1.8668     0.030964
enh67665     3  120285800  120286800      5       3  150064       2.2948     0.010871
enh67666     3  120286500  120287500      5       3  150064       2.6967    0.0035017
enh67690     3  121713900  121714900      3       1  150064        2.163     0.015272
enh67691     3  121716900  121717900      2       1  150064       2.1789     0.014668
enh67693     3  122103400  122104400      2       1  150064       1.8218     0.034241
enh67712     3  122608600  122609600      1       1  150064        3.126    0.0008861
enh67713     3  122650800  122651800      4       1  150064        2.032     0.021076
enh67718     3  122787600  122788600      5       2  150064       2.9058    0.0018317
enh67720     3  122797000  122798000      3       2  150064       1.9751     0.024128
enh67721     3  122797700  122798700      3       1  150064       2.4276    0.0076001
enh67722     3  122799500  122800500      1       1  150064       2.5913     0.004781
enh67723     3  122802800  122803800      5       2  150064       2.4324    0.0074995
enh67725     3  122817100  122818100      2       1  150064       2.0628     0.019564
enh67726     3  122823100  122824100      5       3  150064       2.9594    0.0015412
enh67756     3  123452200  123453200      3       2  150064       1.8659     0.031027
enh67783     3  123953100  123954100      2       1  150064       2.9164    0.0017707
enh67784     3  123966400  123967400      2       1  150064       2.5837    0.0048878
enh67785     3  123967900  123968900      6       3  150064       3.9376    4.115e-05
enh67787     3  123979300  123980300      5       2  150064       3.9116   4.5852e-05
enh67788     3  123981600  123982600      2       1  150064       3.0798    0.0010357
enh67789     3  123985000  123986000      4       2  150064       4.2502   1.0678e-05
enh67790     3  123991300  123992300      3       2  150064       2.9628    0.0015243
enh67791     3  123995100  123996100      3       1  150064       3.9678    3.627e-05
enh67792     3  124081800  124082800      1       1  150064        2.418     0.007802
enh67793     3  124082400  124083400      3       2  150064       3.3314   0.00043202
enh67795     3  124132500  124133500      2       1  150064       2.8598    0.0021197
enh67796     3  124147400  124148400      1       1  150064       2.9762     0.001459
enh67797     3  124228600  124229600      5       2  150064       2.5619    0.0052054
enh67799     3  124277000  124278000      2       1  150064       2.7882    0.0026505
enh67829     3  124572200  124573200      5       2  150064       2.3675    0.0089546
enh67831     3  124595000  124596000      4       2  150064       1.7681     0.038524
enh67833     3  124597400  124598400      2       1  150064       1.8847     0.029737
enh67835     3  124601800  124602800      4       2  150064       1.9065     0.028294
enh67836     3  124603400  124604400      3       1  150064       1.9888     0.023363
enh67842     3  124722600  124723600      2       1  150064       1.9773     0.024002
enh67859     3  124838800  124839800      5       2  150064       2.5925    0.0047644
enh67866     3  124865200  124866200      6       3  150064       1.9122     0.027926
enh67873     3  124999900  125000900      2       1  150064        2.218     0.013276
enh67876     3  125043600  125044600      3       1  150064       1.7836     0.037247
enh67879     3  125070500  125071500      2       1  150064       1.8656     0.031048
enh67885     3  125113300  125114300      1       1  150064       2.9539     0.001569
enh67893     3  125309800  125310800      2       1  150064       2.4667     0.006818
enh67895     3  125321800  125322800      5       3  150064         1.89     0.029379
enh67915     3  126107900  126108900      2       1  150064        2.122      0.01692
enh67931     3  126614300  126615300      1       1  150064       1.6957      0.04497
enh67994     3  127779300  127780300      5       2  150064       2.0497     0.020197
enh67997     3  127799200  127800200      3       1  150064       1.9766     0.024045
enh68009     3  128072800  128073800      3       1  150064       2.0288     0.021241
enh68033     3  128505800  128506800      2       1  150064        2.623    0.0043584
enh68048     3  128805700  128806700      1       1  150064       2.0976      0.01797
enh68059     3  128930200  128931200      1       1  150064        2.084      0.01858
enh68061     3  128958400  128959400      3       1  150064       2.8831    0.0019688
enh68063     3  128984100  128985100      2       1  150064       2.6247    0.0043358
enh68064     3  128996300  128997300      3       2  150064        3.131   0.00087118
enh68065     3  128998900  128999900      4       1  150064       3.2928   0.00049596
enh68066     3  129001000  129002000      3       1  150064       3.2125   0.00065798
enh68067     3  129023200  129024200      1       1  150064       3.6939    0.0001104
enh68070     3  129032400  129033400      2       1  150064       2.9966    0.0013648
enh68071     3  129035600  129036600      1       1  150064       3.4195    0.0003137
enh68072     3  129071800  129072800      2       1  150064        1.691     0.045422
enh68107     3  129328800  129329800      4       2  150064       1.8563     0.031705
enh68108     3  129335100  129336100      3       1  150064       1.8624     0.031272
enh68121     3  129511200  129512200      1       1  150064         1.87      0.03074
enh68133     3  130377100  130378100      1       1  150064         1.75      0.04006
enh68134     3  130411200  130412200      1       1  150064       1.6526      0.04921
enh68137     3  130462600  130463600      1       1  150064       1.9919      0.02319
enh68139     3  130467400  130468400      1       1  150064       1.9268        0.027
enh68155     3  130746000  130747000      3       2  150064       1.8342     0.033309
enh68176     3  131855300  131856300      7       3  150064       1.8042     0.035596
enh68204     3  132388000  132389000      1       1  150064       3.1672    0.0007695
enh68209     3  132502000  132503000      4       2  150064       2.2388     0.012584
enh68217     3  133013600  133014600      6       2  150064       3.0777     0.001043
enh68218     3  133020800  133021800      7       4  150064       2.4268     0.007617
enh68219     3  133127200  133128200      3       2  150064        1.869     0.030814
enh68226     3  133259600  133260600      3       1  150064       1.8878     0.029523
enh68239     3  133540200  133541200      9       4  150064       2.1688     0.015048
enh68242     3  133681100  133682100     11       3  150064       2.4858    0.0064622
enh68243     3  133681700  133682700      5       2  150064       2.1594     0.015411
enh68244     3  133698200  133699200      2       1  150064        2.883    0.0019693
enh68264     3  134048800  134049800      1       1  150064       1.8043      0.03559
enh68295     3  135277500  135278500      3       2  150064        1.795      0.03633
enh68297     3  135614700  135615700      3       1  150064       3.0743    0.0010551
enh68298     3  135663600  135664600      1       1  150064       3.9272    4.297e-05
enh68299     3  135683400  135684400      1       1  150064       2.5892      0.00481
enh68301     3  135708400  135709400      3       1  150064       3.6057   0.00015564
enh68302     3  135710500  135711500      1       1  150064        2.253      0.01213
enh68308     3  135889200  135890200      2       1  150064        3.314   0.00045987
enh68312     3  135916300  135917300      2       1  150064       2.8409    0.0022496
enh68313     3  135968200  135969200      2       1  150064       3.6371   0.00013789
enh68315     3  136054600  136055600      4       2  150064       2.3513     0.009355
enh68317     3  136068900  136069900      4       2  150064       3.9783   3.4701e-05
enh68319     3  136115600  136116600      2       1  150064        1.682     0.046285
enh68320     3  136183300  136184300      1       1  150064       2.8786     0.001997
enh68321     3  136192100  136193100      3       2  150064       3.1965   0.00069542
enh68324     3  136351500  136352500      3       1  150064       1.6761     0.046861
enh68328     3  136467700  136468700      3       2  150064       3.8258    6.517e-05
enh68329     3  136472400  136473400      3       2  150064       3.2031   0.00067987
enh68331     3  136520900  136521900      2       1  150064       2.3337    0.0098062
enh68332     3  136536300  136537300      3       1  150064       3.0338    0.0012075
enh68333     3  136539200  136540200      2       1  150064       2.7808    0.0027115
enh68334     3  136554800  136555800      2       1  150064        2.781    0.0027097
enh68335     3  136557200  136558200      2       1  150064       2.0929     0.018179
enh68336     3  136558700  136559700      2       1  150064        4.089   2.1666e-05
enh68337     3  136582200  136583200      3       1  150064       2.8193    0.0024062
enh68338     3  136604200  136605200      2       1  150064       2.9292    0.0016993
enh68339     3  136610500  136611500      6       1  150064       2.9872    0.0014078
enh68340     3  136611600  136612600      3       2  150064       3.7389   9.2399e-05
enh68341     3  136613300  136614300      2       1  150064       2.8891    0.0019318
enh68342     3  136617300  136618300      2       1  150064       2.4929    0.0063349
enh68343     3  136618200  136619200      2       1  150064       2.5361    0.0056043
enh68344     3  136619200  136620200      1       1  150064        3.015     0.001285
enh68345     3  136620700  136621700      7       2  150064       3.0533    0.0011316
enh68346     3  136637000  136638000      1       1  150064       2.8617     0.002107
enh68347     3  136639000  136640000      3       2  150064       2.8552    0.0021504
enh68348     3  136649000  136650000      2       1  150064       2.9002    0.0018647
enh68349     3  136656000  136657000      3       2  150064       2.5602      0.00523
enh68351     3  136661700  136662700      4       2  150064       3.0009    0.0013458
enh68352     3  136674200  136675200      3       2  150064       3.5954   0.00016192
enh68353     3  136677000  136678000      7       3  150064       4.4283   4.7491e-06
enh68354     3  136679600  136680600      1       1  150064       3.7885    7.579e-05
enh68355     3  136713600  136714600      2       1  150064       1.9002     0.028701
enh68357     3  136732000  136733000      1       1  150064       4.2938    8.784e-06
enh68358     3  136733200  136734200      1       1  150064       4.5297    2.954e-06
enh68359     3  136742200  136743200      2       1  150064       3.8164   6.7709e-05
enh68371     3  137904700  137905700      2       1  150064       1.9238     0.027192
enh68390     3  138392200  138393200      1       1  150064       2.1802      0.01462
enh68393     3  138483300  138484300      1       1  150064       2.0492      0.02022
enh68397     3  138563700  138564700      1       1  150064       1.8789      0.03013
enh68401     3  138594300  138595300      2       1  150064       1.6938     0.045156
enh68402     3  138609500  138610500      4       1  150064       1.7595     0.039248
enh68434     3  140304500  140305500      2       1  150064        2.413    0.0079113
enh68436     3  140348000  140349000      5       3  150064       4.1508   1.6566e-05
enh68437     3  140355100  140356100      8       2  150064       3.8544   5.8004e-05
enh68443     3  140795100  140796100      2       1  150064       2.6936     0.003534
enh68493     3  141257100  141258100      4       2  150064       1.6502     0.049446
enh68509     3  141613200  141614200      3       2  150064       2.4923    0.0063461
enh68521     3  142037300  142038300      1       1  150064        1.863      0.03123
enh68532     3  142572000  142573000      1       1  150064       1.7397      0.04096
enh68551     3  143021300  143022300      4       2  150064       2.0141     0.022001
enh68553     3  143025800  143026800      4       2  150064        2.006     0.022428
enh68555     3  143049800  143050800      4       2  150064       1.6506     0.049412
enh68587     3  144217600  144218600      4       2  150064       2.3939    0.0083359
enh68633     3  146498400  146499400      5       2  150064       1.8296     0.033656
enh68638     3  146690600  146691600      3       1  150064        1.907     0.028263
enh68641     3  147016100  147017100      2       1  150064       1.8204     0.034351
enh68663     3  148474800  148475800      1       1  150064       2.0657      0.01943
enh68665     3  148597100  148598100      3       1  150064       2.1485     0.015839
enh68668     3  148619900  148620900      4       1  150064       2.0928     0.018183
enh68682     3  148915000  148916000      4       1  150064       2.1274     0.016692
enh68684     3  148943300  148944300      1       1  150064       2.5604     0.005228
enh68761     3  149369600  149370600      1       1  150064       1.6698      0.04748
enh68808     3  150106100  150107100      2       1  150064       1.9671     0.024587
enh68827     3  150323100  150324100      3       2  150064       2.0821     0.018666
enh68841     3  150688300  150689300      2       1  150064       2.7165    0.0032989
enh68915     3  152065300  152066300      4       2  150064       2.3281    0.0099536
enh68921     3  152092500  152093500      1       1  150064       2.2571        0.012
enh68928     3  152147200  152148200      1       1  150064       1.6567      0.04879
enh68934     3  152214800  152215800      3       1  150064       1.9367      0.02639
enh68936     3  152299600  152300600      3       1  150064       2.5647    0.0051632
enh68937     3  152313000  152314000      3       1  150064       2.0084       0.0223
enh68940     3  152436400  152437400      1       1  150064        2.134      0.01642
enh68972     3  153068400  153069400      8       3  150064       1.8276     0.033804
enh68976     3  153339600  153340600      1       1  150064        1.663      0.04816
enh68978     3  153345800  153346800      3       1  150064        1.723     0.042441
enh68986     3  154034600  154035600      1       1  150064       2.4845     0.006486
enh69009     3  155215600  155216600      1       1  150064       2.3069      0.01053
enh69011     3  155422000  155423000      3       2  150064       2.6168    0.0044378
enh69029     3  156018800  156019800      1       1  150064       1.6965       0.0449
enh69077     3  156794200  156795200      2       1  150064       2.2162     0.013339
enh69082     3  156816200  156817200      2       1  150064       2.6785    0.0036981
enh69083     3  156817200  156818200      3       1  150064       2.2007     0.013877
enh69094     3  156922400  156923400      4       2  150064        1.993     0.023131
enh69128     3  157181500  157182500      3       2  150064       1.7955     0.036284
enh69184     3  159175800  159176800      1       1  150064       2.5977     0.004693
enh69203     3  159513200  159514200      2       1  150064        2.003     0.022586
enh69213     3  159554800  159555800      2       1  150064       1.6544     0.049027
enh69214     3  159558100  159559100      1       1  150064       1.8891      0.02944
enh69216     3  159562200  159563200      2       1  150064        1.765     0.038783
enh69235     3  159645600  159646600      4       2  150064       1.8047      0.03556
enh69276     3  160519100  160520100      3       1  150064       2.0256     0.021403
enh69283     3  160821400  160822400      2       1  150064       2.4988    0.0062306
enh69284     3  160880400  160881400      1       1  150064       2.2383       0.0126
enh69289     3  160980600  160981600      2       1  150064        3.373   0.00037183
enh69291     3  160984100  160985100      1       1  150064       1.9003       0.0287
enh69292     3  161033300  161034300      3       2  150064       2.1156     0.017189
enh69293     3  161067400  161068400      4       2  150064        1.908     0.028193
enh69297     3  161138400  161139400      4       2  150064       2.2758     0.011428
enh69300     3  161632100  161633100      1       1  150064       2.2101      0.01355
enh69302     3  161921000  161922000      6       3  150064       3.9064   4.6844e-05
enh69312     3  165907700  165908700      4       2  150064       2.5962    0.0047134
enh69319     3  167531200  167532200      2       1  150064        1.852     0.032015
enh69321     3  167594400  167595400      3       2  150064        1.731      0.04173
enh69327     3  167804200  167805200      2       1  150064       2.2317     0.012816
enh69328     3  167805800  167806800      4       1  150064       2.3456    0.0094992
enh69329     3  167809600  167810600      4       1  150064       1.9754     0.024112
enh69330     3  167814400  167815400      2       1  150064       2.0918      0.01823
enh69331     3  167834900  167835900      2       1  150064       2.0134     0.022036
enh69336     3  168595000  168596000      3       2  150064       1.8161     0.034675
enh69343     3  168759300  168760300      3       1  150064       1.8583     0.031562
enh69346     3  168808900  168809900      5       2  150064       2.1691     0.015037
enh69349     3  168828900  168829900      6       3  150064        2.322     0.010117
enh69358     3  168935800  168936800      4       2  150064       2.5383    0.0055703
enh69365     3  169017200  169018200      5       2  150064       1.8011      0.03584
enh69368     3  169040900  169041900      1       1  150064       2.0792       0.0188
enh69372     3  169106800  169107800      3       2  150064       1.6928     0.045247
enh69387     3  169477100  169478100      1       1  150064       2.5392     0.005555
enh69389     3  169492400  169493400      1       1  150064       2.6313     0.004253
enh69393     3  169697100  169698100      1       1  150064       2.1399      0.01618
enh69396     3  169762000  169763000      1       1  150064       2.2286      0.01292
enh69397     3  169767000  169768000      2       1  150064        1.753     0.039804
enh69399     3  169825600  169826600      2       1  150064       2.1028      0.01774
enh69404     3  169944900  169945900      3       2  150064       2.8156    0.0024339
enh69408     3  170039400  170040400      1       1  150064       1.8439       0.0326
enh69425     3  170241000  170242000      6       3  150064       2.4012    0.0081714
enh69428     3  170332000  170333000      5       2  150064       2.1023     0.017761
enh69454     3  170883100  170884100      2       1  150064       1.7317     0.041666
enh69455     3  170893800  170894800      5       2  150064       1.7852     0.037112
enh69462     3  170983800  170984800      1       1  150064       2.2536      0.01211
enh69479     3  171135300  171136300      2       1  150064        1.944     0.025946
enh69493     3  171429800  171430800      1       1  150064       1.6568      0.04878
enh69494     3  171466200  171467200      1       1  150064       1.8479      0.03231
enh69499     3  171499700  171500700      6       2  150064       1.9964     0.022943
enh69502     3  171510700  171511700      6       1  150064       2.4007    0.0081826
enh69504     3  171516100  171517100      3       2  150064       1.7381     0.041098
enh69506     3  171518100  171519100      5       2  150064        2.091     0.018262
enh69507     3  171519100  171520100      4       2  150064       2.6381    0.0041683
enh69611     3  172312300  172313300      7       2  150064       2.7684    0.0028162
enh69612     3  172313700  172314700      6       2  150064       2.8667    0.0020741
enh69625     3  172425500  172426500      5       2  150064       1.6654     0.047918
enh69632     3  172571700  172572700      1       1  150064       1.6652      0.04794
enh69642     3  173112000  173113000      5       2  150064       1.8128     0.034929
enh69643     3  173116600  173117600      3       2  150064       2.8236    0.0023741
enh69651     3  173656000  173657000      3       1  150064       1.9751     0.024126
enh69652     3  173710600  173711600      1       1  150064       2.6597      0.00391
enh69653     3  173733500  173734500      9       3  150064       2.0216     0.021611
enh69654     3  173808200  173809200      2       1  150064       1.6662     0.047842
enh69655     3  173871400  173872400      4       1  150064       1.8179     0.034541
enh69675     3  175149800  175150800      1       1  150064       3.3597    0.0003901
enh69686     3  176638200  176639200      7       2  150064       2.3057     0.010563
enh69693     3  176758800  176759800      1       1  150064        2.666     0.003838
enh69695     3  176779700  176780700      1       1  150064        2.688     0.003594
enh69696     3  176787400  176788400      2       1  150064       2.3702    0.0088881
enh69699     3  176851700  176852700      4       2  150064       2.1332     0.016454
enh69701     3  176868000  176869000      7       4  150064       2.4856    0.0064659
enh69710     3  177057900  177058900      1       1  150064       2.6273     0.004303
enh69734     3  177332700  177333700      4       2  150064       2.7936    0.0026061
enh69762     3  177553100  177554100      3       2  150064       1.6687     0.047587
enh69773     3  177877200  177878200      4       2  150064       1.9701     0.024416
enh69776     3  177920000  177921000      6       2  150064       2.8979    0.0018783
enh69777     3  177980900  177981900      3       2  150064       2.6358    0.0041966
enh69779     3  178038000  178039000      7       3  150064       2.5421    0.0055099
enh69780     3  178042500  178043500      1       1  150064       2.2633      0.01181
enh69851     3  180126300  180127300      3       2  150064       2.8978    0.0018792
enh69855     3  180522500  180523500      4       2  150064       1.8163     0.034665
enh69863     3  181418400  181419400      1       1  150064       2.6326     0.004237
enh69867     3  181955700  181956700      1       1  150064       2.5801     0.004938
enh69878     3  182528000  182529000      2       1  150064       1.7884      0.03686
enh69885     3  182903100  182904100      1       1  150064       2.4024     0.008144
enh69934     3  183600100  183601100      2       1  150064       2.0495     0.020209
enh69985     3  184474500  184475500      6       3  150064       2.0598     0.019708
enh69990     3  184534500  184535500      3       2  150064       1.7067     0.043941
enh70006     3  185216800  185217800      1       1  150064       1.9695      0.02445
enh70021     3  185421500  185422500      3       2  150064       2.8216    0.0023891
enh70022     3  185426700  185427700      1       1  150064       2.6721     0.003769
enh70023     3  185428600  185429600      1       1  150064       2.8206     0.002397
enh70029     3  185442400  185443400      2       1  150064        2.733    0.0031385
enh70030     3  185443900  185444900      3       1  150064       3.3558   0.00039573
enh70031     3  185445000  185446000      3       2  150064       2.8194     0.002406
enh70044     3  185484000  185485000      2       1  150064       2.0968     0.018005
enh70057     3  185569800  185570800      4       2  150064       2.0706     0.019196
enh70061     3  185676800  185677800      3       1  150064       2.4954    0.0062905
enh70069     3  185814500  185815500      2       1  150064       2.3921    0.0083766
enh70072     3  185823100  185824100      2       1  150064       2.2587     0.011953
enh70079     3  185998800  185999800      6       3  150064       1.9533     0.025394
enh70081     3  186005500  186006500      7       3  150064       2.9115    0.0017982
enh70098     3  186507600  186508600      6       3  150064       2.4143    0.0078828
enh70125     3  186822400  186823400      4       2  150064       2.1231     0.016875
enh70129     3  186891400  186892400      5       3  150064       1.7043     0.044163
enh70130     3  186904300  186905300      2       1  150064       1.8023     0.035749
enh70131     3  186911000  186912000      3       2  150064       2.2249     0.013044
enh70147     3  187453000  187454000      4       2  150064       1.8605     0.031411
enh70180     3  187876500  187877500      6       4  150064       1.8424     0.032705
enh70181     3  187881700  187882700      1       1  150064       1.6793      0.04655
enh70182     3  187896900  187897900      6       2  150064       1.8511     0.032075
enh70184     3  187914200  187915200      4       2  150064       2.3358    0.0097514
enh70215     3  188079400  188080400     12       3  150064        1.983     0.023684
enh70216     3  188080300  188081300      1       1  150064       1.9651       0.0247
enh70226     3  188186700  188187700      3       2  150064       4.2612   1.0166e-05
enh70228     3  188200300  188201300      7       3  150064       2.9637      0.00152
enh70231     3  188224900  188225900      2       1  150064       1.7455     0.040453
enh70248     3  188349100  188350100      3       2  150064       2.5282    0.0057319
enh70265     3  188550200  188551200      2       1  150064       1.6838     0.046108
enh70278     3  188661700  188662700      1       1  150064       1.7079      0.04383
enh70284     3  188719100  188720100      2       1  150064       2.2897      0.01102
enh70291     3  188987100  188988100      1       1  150064       2.6057     0.004585
enh70328     3  189721200  189722200      4       2  150064       2.0486     0.020251
enh70374     3  190298400  190299400      4       2  150064       1.8358     0.033194
enh70379     3  190436000  190437000      1       1  150064       2.4091     0.007996
enh70381     3  190783800  190784800      6       2  150064       1.8234     0.034123
enh70402     3  191479400  191480400      2       1  150064       1.8475     0.032335
enh70403     3  191492500  191493500      6       3  150064       2.5502    0.0053827
enh70408     3  191809100  191810100      5       2  150064       1.7765     0.037829
enh70409     3  192134700  192135700      2       1  150064       2.1532     0.015652
enh70443     3  193498700  193499700      1       1  150064       2.5701     0.005084
enh70446     3  193548600  193549600      2       1  150064       1.6609     0.048366
enh70449     3  193587500  193588500     10       5  150064       2.3782    0.0086986
enh70452     3  193697500  193698500      5       3  150064       2.2505     0.012207
enh70459     3  193789400  193790400      2       1  150064       2.0231     0.021531
enh70462     3  193806200  193807200      2       1  150064       1.6652     0.047936
enh70472     3  193865800  193866800      9       3  150064       2.7323    0.0031448
enh70580     3  194928700  194929700      1       1  150064       1.7171      0.04298
enh70586     3  194981900  194982900      1       1  150064       2.3337     0.009805
enh70591     3  195006800  195007800      1       1  150064       1.7106      0.04358
enh70600     3  195271900  195272900      2       1  150064       1.8003     0.035906
enh70623     3  195929100  195930100      6       3  150064       2.4566     0.007013
enh70624     3  195946400  195947400      2       1  150064        2.403    0.0081312
enh70625     3  195973700  195974700      3       2  150064       2.9408    0.0016366
enh70627     3  196005800  196006800      5       1  150064       1.7428     0.040681
enh70629     3  196010200  196011200      1       1  150064       1.8952      0.02903
enh70631     3  196015200  196016200      6       2  150064        2.365    0.0090155
enh70633     3  196065400  196066400      1       1  150064       3.1317    0.0008691
enh70634     3  196066700  196067700      1       1  150064       3.0087     0.001312
enh70635     3  196126400  196127400      1       1  150064       2.9415     0.001633
enh70637     3  196141000  196142000      1       1  150064       3.0899     0.001001
enh70638     3  196160000  196161000      2       1  150064       3.1878   0.00071689
enh70639     3  196225400  196226400      1       1  150064       1.7678      0.03855
enh70659     3  196481100  196482100      3       2  150064       3.0527    0.0011339
enh70660     3  196484400  196485400      5       2  150064       1.7144     0.043231
enh70665     3  196519900  196520900      3       2  150064       2.8199    0.0024021
enh70677     3  196908300  196909300      2       1  150064       1.8588     0.031526
enh70683     3  196949500  196950500      2       1  150064       2.2519     0.012164
enh70684     3  196952700  196953700      3       2  150064       1.7607      0.03914
enh70685     3  196984000  196985000      1       1  150064       2.9008     0.001861
enh70686     3  197017000  197018000      1       1  150064       2.6441     0.004095
enh70687     3  197020200  197021200      7       1  150064       2.6481     0.004047
enh70688     3  197021200  197022200      3       1  150064       2.4339    0.0074691
enh70689     3  197021800  197022800      2       1  150064        2.091     0.018266
enh70705     3  197155500  197156500      2       1  150064       2.9627     0.001525
enh70706     3  197157500  197158500      3       2  150064       1.8644     0.031135
enh70708     3  197183700  197184700      3       2  150064       1.9565     0.025205
enh70709     3  197191200  197192200      4       2  150064       1.9526     0.025433
enh70711     3  197195300  197196300      2       1  150064       2.2304      0.01286
enh70714     3  197208900  197209900      5       2  150064       2.3803    0.0086483
enh70720     3  197248000  197249000      5       2  150064       1.6626     0.048195
enh70727     3  197445100  197446100      2       1  150064       1.6602     0.048441
enh70749     4     677200     678200      2       1  150064       1.8302     0.033612
enh70751     4     683200     684200      4       2  150064       1.8117     0.035013
enh70753     4     701700     702700      3       1  150064       1.9252     0.027103
enh70754     4     702200     703200      3       1  150064       2.8527    0.0021678
enh70755     4     714600     715600      2       1  150064       2.0964     0.018022
enh70756     4     719200     720200      3       1  150064       2.0285     0.021256
enh70760     4     743200     744200      6       3  150064       3.5562   0.00018814
enh70761     4     744200     745200      4       2  150064       2.7613    0.0028786
enh70762     4     745400     746400      2       1  150064       2.5284    0.0057299
enh70792     4    1202700    1203700      4       1  150064       1.8479      0.03231
enh70796     4    1239300    1240300      5       3  150064       1.7272     0.042067
enh70797     4    1285200    1286200      6       3  150064       1.6768     0.046791
enh70803     4    1338700    1339700      3       1  150064       2.1053     0.017632
enh70824     4    1844300    1845300      1       1  150064       2.2104      0.01354
enh70837     4    2103000    2104000      1       1  150064       2.0253      0.02142
enh70844     4    2267300    2268300      3       2  150064        2.015     0.021952
enh70846     4    2331500    2332500      4       2  150064       2.4529    0.0070855
enh70899     4    2959400    2960400      2       1  150064       1.7861     0.037043
enh70925     4    3343200    3344200      3       2  150064       1.9386     0.026278
enh70955     4    4445400    4446400      4       1  150064        2.366    0.0089896
enh70957     4    4475100    4476100      6       3  150064       3.0919   0.00099434
enh70958     4    4479200    4480200      4       2  150064       2.5209    0.0058526
enh70959     4    4482800    4483800      4       2  150064       3.1832   0.00072821
enh70965     4    4541200    4542200      4       2  150064       2.4288    0.0075743
enh70966     4    4544400    4545400      2       1  150064        1.997     0.022911
enh70979     4    4794200    4795200      6       3  150064       1.7712     0.038266
enh70990     4    5166600    5167600      3       1  150064       1.7039     0.044204
enh70991     4    5167600    5168600      4       2  150064       1.8343     0.033304
enh70995     4    5383400    5384400      3       2  150064       1.7578      0.03939
enh70997     4    5638500    5639500      4       1  150064        2.622    0.0043708
enh70998     4    5640100    5641100      7       4  150064       1.8498     0.032175
enh70999     4    5708200    5709200      5       3  150064       2.2642     0.011779
enh71004     4    5774600    5775600      3       2  150064       1.9838     0.023641
enh71017     4    6689800    6690800     10       4  150064       2.2895     0.011024
enh71018     4    6690900    6691900      1       1  150064       1.8193      0.03443
enh71048     4    6942000    6943000      3       2  150064       2.2989     0.010754
enh71051     4    6955600    6956600      7       2  150064       1.8253     0.033977
enh71070     4    7136300    7137300      6       2  150064       2.2416     0.012495
enh71087     4    7751200    7752200     10       4  150064         2.03     0.021177
enh71088     4    7752200    7753200      3       1  150064       3.0084    0.0013131
enh71093     4    7793800    7794800      3       2  150064       2.3026     0.010649
enh71095     4    7799900    7800900     12       4  150064       1.8519     0.032019
enh71100     4    7810100    7811100      4       2  150064       1.8463     0.032422
enh71174     4    8404100    8405100      8       4  150064       1.9625     0.024851
enh71175     4    8428400    8429400      3       2  150064       2.0252     0.021422
enh71176     4    8439500    8440500      2       1  150064       1.7125     0.043404
enh71179     4    8508200    8509200     12       4  150064       1.6808     0.046398
enh71188     4   10079500   10080500      1       1  150064       1.6876      0.04574
enh71202     4   10176600   10177600      4       2  150064       2.2373     0.012635
enh71282     4   14918400   14919400      6       2  150064       1.6899      0.04552
enh71285     4   15032900   15033900      5       2  150064       1.7776     0.037735
enh71286     4   15033800   15034800      5       2  150064       1.8323     0.033457
enh71318     4   15652600   15653600      1       1  150064       1.7645      0.03882
enh71320     4   15661200   15662200      3       2  150064       1.9296     0.026829
enh71330     4   15718700   15719700      3       2  150064       1.7442     0.040561
enh71333     4   15907300   15908300      3       1  150064       1.7644     0.038833
enh71350     4   16254800   16255800      8       4  150064       2.6631    0.0038716
enh71353     4   16330600   16331600      5       3  150064       2.2875     0.011084
enh71354     4   16420100   16421100      6       1  150064       1.8715     0.030639
enh71359     4   16599600   16600600      2       1  150064       2.2956     0.010849
enh71360     4   16609600   16610600      5       2  150064       2.3415    0.0096042
enh71385     4   17034000   17035000      2       1  150064       1.6534     0.049126
enh71386     4   17034900   17035900      2       1  150064       1.6887     0.045643
enh71394     4   17143600   17144600      5       2  150064       1.6913     0.045393
enh71396     4   17168400   17169400      4       2  150064       1.6818     0.046306
enh71400     4   17310900   17311900      3       2  150064       2.2833     0.011207
enh71401     4   17325400   17326400      9       4  150064       2.1443     0.016005
enh71402     4   17329500   17330500      4       1  150064       2.2741     0.011479
enh71409     4   17581700   17582700      2       1  150064       2.1565     0.015523
enh71410     4   17618200   17619200      3       1  150064       2.3589    0.0091643
enh71411     4   17620000   17621000      3       1  150064       2.3302    0.0098975
enh71412     4   17621100   17622100      3       1  150064       2.1167     0.017142
enh71413     4   17689000   17690000      2       1  150064       2.0555     0.019914
enh71414     4   17808200   17809200      1       1  150064       1.9182      0.02754
enh71415     4   17818600   17819600      2       1  150064       1.7774     0.037751
enh71417     4   18013400   18014400      1       1  150064       2.2473      0.01231
enh71418     4   18020800   18021800      4       1  150064       2.2446     0.012396
enh71419     4   18024400   18025400      2       1  150064       2.0637     0.019521
enh71422     4   18319900   18320900      2       1  150064       1.7003     0.044537
enh71425     4   18883700   18884700      4       2  150064       3.8475   5.9655e-05
enh71428     4   19510200   19511200      5       2  150064       2.2995     0.010739
enh71429     4   19680300   19681300      4       2  150064       2.1055     0.017626
enh71436     4   19750000   19751000      2       1  150064       2.2801     0.011301
enh71437     4   19777400   19778400      1       1  150064       3.0349     0.001203
enh71439     4   19937600   19938600      5       1  150064       2.3916    0.0083884
enh71440     4   19944700   19945700      1       1  150064       2.5263     0.005764
enh71441     4   19947900   19948900      5       2  150064       2.6041    0.0046058
enh71446     4   20030000   20031000      4       2  150064        2.832    0.0023131
enh71457     4   20457700   20458700      1       1  150064       2.5022     0.006172
enh71463     4   20605100   20606100      4       2  150064       4.0446   2.6205e-05
enh71465     4   20664100   20665100      3       2  150064       2.4768    0.0066285
enh71499     4   23035100   23036100      2       1  150064        1.694     0.045136
enh71514     4   24263700   24264700     10       4  150064       2.2325      0.01279
enh71515     4   24275500   24276500      2       1  150064       1.8457     0.032466
enh71516     4   24322500   24323500      1       1  150064       1.7763      0.03784
enh71517     4   24331800   24332800      3       1  150064       1.7181     0.042892
enh71535     4   24913200   24914200      2       1  150064       1.7957     0.036271
enh71551     4   25403500   25404500      4       2  150064       2.3821    0.0086083
enh71552     4   25407500   25408500      5       2  150064       1.6878     0.045729
enh71562     4   25858200   25859200      2       1  150064       2.0273     0.021315
enh71563     4   25860900   25861900      2       1  150064       2.6848    0.0036285
enh71567     4   25909700   25910700      6       2  150064       2.0088     0.022279
enh71569     4   25921000   25922000      3       2  150064       2.0725     0.019108
enh71570     4   25930000   25931000      4       2  150064       2.1861     0.014405
enh71571     4   25939900   25940900      3       1  150064       2.6928    0.0035429
enh71592     4   26222700   26223700      1       1  150064       2.1651      0.01519
enh71601     4   26357100   26358100      2       1  150064       2.2508       0.0122
enh71613     4   26461000   26462000      6       2  150064       1.7181     0.042893
enh71619     4   26531200   26532200      6       2  150064       2.0962     0.018033
enh71626     4   26586600   26587600      1       1  150064       3.4971    0.0002352
enh71627     4   26689100   26690100      1       1  150064       3.2699     0.000538
enh71629     4   26718600   26719600      1       1  150064       1.7908      0.03666
enh71633     4   26813100   26814100      4       2  150064       2.4432    0.0072781
enh71635     4   26823500   26824500      4       2  150064       1.9593     0.025041
enh71639     4   26869400   26870400      1       1  150064       1.6794      0.04654
enh71649     4   27151600   27152600      4       2  150064       2.0039     0.022541
enh71652     4   28279600   28280600      3       1  150064        1.662     0.048261
enh71660     4   29311600   29312600      5       2  150064       1.9161     0.027676
enh71670     4   30761800   30762800      4       2  150064       2.4803    0.0065643
enh71673     4   30778300   30779300      1       1  150064       2.6339      0.00422
enh71674     4   30803900   30804900      2       1  150064       2.3696    0.0089047
enh71677     4   30947000   30948000      2       1  150064       1.6863     0.045873
enh71678     4   30952600   30953600      1       1  150064       2.8369     0.002278
enh71680     4   31069800   31070800      4       2  150064       1.8288     0.033713
enh71693     4   34182700   34183700      1       1  150064       3.0027     0.001338
enh71694     4   34195300   34196300      3       1  150064       2.8767    0.0020092
enh71699     4   37605900   37606900      4       1  150064       1.9905     0.023267
enh71716     4   37814300   37815300      6       3  150064       2.6198    0.0043992
enh71717     4   37826400   37827400      2       1  150064       1.7997     0.035952
enh71731     4   38006200   38007200      5       1  150064       2.1912      0.01422
enh71733     4   38031300   38032300      3       1  150064       1.6882     0.045688
enh71739     4   38073300   38074300      5       3  150064         1.89     0.029376
enh71783     4   38607200   38608200      4       2  150064       1.8197     0.034404
enh71791     4   38719400   38720400      1       1  150064       1.9238      0.02719
enh71792     4   38725300   38726300      3       2  150064       1.6803      0.04645
enh71798     4   38860000   38861000      8       2  150064       2.2189     0.013245
enh71836     4   39541200   39542200      1       1  150064       1.9542      0.02534
enh71844     4   39637400   39638400      2       1  150064       2.5878    0.0048293
enh71845     4   39641500   39642500      1       1  150064       2.5731      0.00504
enh71846     4   39656700   39657700      2       1  150064       1.9328     0.026632
enh71862     4   40040100   40041100      5       2  150064       2.4491    0.0071613
enh71884     4   40589200   40590200      1       1  150064       2.6921      0.00355
enh71885     4   40623300   40624300      4       2  150064       1.8001     0.035925
enh71991     4   45156800   45157800      3       2  150064       2.2283     0.012929
enh71996     4   47216100   47217100      2       1  150064        2.467    0.0068123
enh71997     4   47223500   47224500      1       1  150064       3.5095    0.0002245
enh72013     4   47566700   47567700      6       2  150064       1.7795      0.03758
enh72035     4   48339500   48340500      2       1  150064       1.9425      0.02604
enh72040     4   48363100   48364100      3       1  150064       2.1209     0.016964
enh72044     4   48545800   48546800      3       1  150064        2.227     0.012974
enh72045     4   48572500   48573500      2       1  150064       1.9278     0.026938
enh72046     4   48591000   48592000      2       1  150064       1.7169        0.043
enh72047     4   48596200   48597200      2       1  150064        2.359    0.0091629
enh72048     4   48604200   48605200      2       1  150064       2.1834     0.014502
enh72052     4   48644600   48645600      2       1  150064       1.8341     0.033319
enh72053     4   48655400   48656400      1       1  150064       1.7022      0.04436
enh72058     4   48703000   48704000      1       1  150064       2.2206      0.01319
enh72060     4   48725000   48726000      3       2  150064       1.7863     0.037024
enh72066     4   48778500   48779500      2       1  150064       1.9604     0.024973
enh72067     4   48783200   48784200      1       1  150064        2.482     0.006533
enh72118     4   53798900   53799900      2       1  150064        1.952     0.025467
enh72141     4   54344000   54345000      2       1  150064       1.7568     0.039478
enh72147     4   54413600   54414600      4       2  150064       1.6859     0.045908
enh72154     4   54451600   54452600      2       1  150064       1.6892     0.045586
enh72157     4   54488200   54489200      2       1  150064       2.0373     0.020808
enh72203     4   55019000   55020000      1       1  150064       2.6805     0.003676
enh72205     4   55063200   55064200      5       2  150064       2.9432    0.0016241
enh72206     4   55079400   55080400      5       1  150064       2.7423    0.0030505
enh72207     4   55083200   55084200      1       1  150064       2.3698       0.0089
enh72208     4   55084000   55085000      1       1  150064       2.1427      0.01607
enh72261     4   56223500   56224500      2       1  150064        1.646     0.049877
enh72265     4   56265600   56266600      2       1  150064       1.7153     0.043149
enh72267     4   56275500   56276500      2       1  150064       1.7429     0.040677
enh72269     4   56303200   56304200      2       1  150064       1.9953     0.023006
enh72271     4   56311800   56312800      4       2  150064       1.6956     0.044981
enh72273     4   56324300   56325300      3       2  150064       1.7071     0.043904
enh72275     4   56343900   56344900      5       3  150064       2.2205     0.013192
enh72281     4   56420000   56421000      6       2  150064       1.8119     0.035003
enh72283     4   56620800   56621800      5       2  150064       1.7387     0.041048
enh72287     4   56731900   56732900      4       2  150064       2.0486     0.020248
enh72303     4   57331000   57332000      3       2  150064       1.6578     0.048676
enh72304     4   57335600   57336600      2       1  150064        1.765     0.038781
enh72345     4   57972300   57973300      1       1  150064        1.734      0.04146
enh72358     4   59167200   59168200      1       1  150064       2.2439      0.01242
enh72369     4   62377300   62378300      2       1  150064       2.0562     0.019884
enh72370     4   62386300   62387300      4       1  150064        2.237     0.012645
enh72371     4   62421500   62422500      3       2  150064       2.0055     0.022455
enh72374     4   66249200   66250200      1       1  150064       2.7983     0.002569
enh72375     4   66367500   66368500      4       2  150064       2.6277    0.0042988
enh72376     4   66374000   66375000      6       4  150064       3.0929   0.00099103
enh72377     4   66376200   66377200      7       3  150064       1.6713     0.047327
enh72378     4   66378400   66379400      5       2  150064       3.6869   0.00011352
enh72380     4   66489000   66490000      2       1  150064       2.6405    0.0041397
enh72383     4   66520900   66521900      3       1  150064       1.9997     0.022765
enh72402     4   68516700   68517700      4       2  150064        2.508    0.0060704
enh72403     4   68546100   68547100      1       1  150064       1.9131      0.02787
enh72405     4   68550900   68551900      6       2  150064       2.4935    0.0063254
enh72406     4   68553200   68554200      5       2  150064         2.05     0.020184
enh72407     4   68564700   68565700      4       2  150064       2.7657    0.0028397
enh72408     4   68567800   68568800      5       2  150064        3.129   0.00087715
enh72409     4   68579100   68580100      3       1  150064       3.3149    0.0004584
enh72411     4   68592300   68593300      3       1  150064       3.2865   0.00050722
enh72445     4   71381300   71382300      5       2  150064       1.7512     0.039956
enh72492     4   72425700   72426700      3       1  150064       1.7828      0.03731
enh72506     4   73682500   73683500      5       1  150064       2.5727     0.005046
enh72510     4   73836500   73837500      1       1  150064       2.1146      0.01723
enh72511     4   73840300   73841300      1       1  150064       2.2688      0.01164
enh72512     4   73932800   73933800      2       1  150064       1.7046     0.044138
enh72522     4   74119400   74120400      1       1  150064       1.6631      0.04815
enh72555     4   74751100   74752100      5       3  150064       1.6556     0.048898
enh72591     4   75369800   75370800     10       1  150064       2.3391    0.0096653
enh72593     4   75402800   75403800      8       2  150064       2.1753     0.014803
enh72636     4   76933100   76934100      3       2  150064       1.9994     0.022781
enh72639     4   77007800   77008800      1       1  150064        1.962      0.02488
enh72648     4   77127500   77128500      4       2  150064       2.2392     0.012571
enh72657     4   77298300   77299300      2       1  150064       1.7072     0.043889
enh72662     4   77456600   77457600      8       1  150064       1.8197     0.034406
enh72665     4   77468200   77469200      4       2  150064       1.8008     0.035864
enh72666     4   77472100   77473100      6       2  150064       2.7703    0.0027998
enh72671     4   77528200   77529200      2       1  150064       1.8516     0.032039
enh72672     4   77532200   77533200      2       1  150064       2.2832      0.01121
enh72677     4   77559600   77560600      1       1  150064       2.4962     0.006277
enh72832     4   81114000   81115000      4       2  150064         2.23     0.012875
enh72833     4   81118200   81119200      2       1  150064       2.2211     0.013173
enh72834     4   81124200   81125200      6       2  150064       2.5269    0.0057538
enh72835     4   81156900   81157900      3       2  150064       1.9459     0.025833
enh72838     4   81192800   81193800      7       3  150064       1.7167     0.043014
enh72844     4   82057200   82058200      1       1  150064       1.9606      0.02496
enh72857     4   83281200   83282200      2       1  150064       2.1198     0.017013
enh72859     4   83284800   83285800      2       1  150064       2.0983     0.017941
enh72870     4   83627100   83628100      4       2  150064       1.8848      0.02973
enh72881     4   83732900   83733900      1       1  150064         1.89      0.02938
enh72883     4   83744200   83745200      1       1  150064       1.8321      0.03347
enh72884     4   83754800   83755800      4       1  150064       1.7723     0.038172
enh72885     4   83760800   83761800      2       1  150064       1.8328     0.033419
enh72889     4   83813100   83814100      1       1  150064       1.6532      0.04915
enh72894     4   83905300   83906300      2       1  150064       1.6671     0.047746
enh72895     4   83910200   83911200      5       1  150064       2.4668    0.0068167
enh72896     4   83910800   83911800      3       1  150064       2.2038      0.01377
enh72900     4   83991700   83992700      2       1  150064       1.8984     0.028823
enh72905     4   84071100   84072100      1       1  150064       1.7183      0.04287
enh72925     4   84436900   84437900      4       2  150064       1.6714     0.047318
enh72926     4   84469200   84470200      2       1  150064       2.1792     0.014659
enh72928     4   84479300   84480300      8       2  150064       2.7488    0.0029903
enh72930     4   84539200   84540200      2       1  150064         2.25     0.012225
enh72931     4   84540400   84541400      1       1  150064        1.998      0.02286
enh72932     4   84551200   84552200      1       1  150064       1.9612      0.02493
enh72938     4   85594500   85595500      2       1  150064       2.3121     0.010386
enh72948     4   85777300   85778300      1       1  150064       1.9527      0.02543
enh72996     4   86850200   86851200      3       2  150064       2.2056     0.013707
enh73005     4   86964700   86965700      4       2  150064       2.7312    0.0031554
enh73006     4   87013800   87014800      1       1  150064       1.8158       0.0347
enh73008     4   87139900   87140900      4       2  150064       1.7717     0.038226
enh73009     4   87140800   87141800      8       2  150064       2.3605    0.0091247
enh73027     4   87815400   87816400      3       1  150064       2.0807     0.018733
enh73029     4   87842500   87843500      2       1  150064       2.0795     0.018784
enh73038     4   87888800   87889800      5       2  150064       2.9228    0.0017342
enh73039     4   87891700   87892700      5       2  150064       3.2344   0.00060955
enh73042     4   87898500   87899500      5       2  150064       2.8232    0.0023776
enh73046     4   87931800   87932800      4       2  150064       2.6129    0.0044888
enh73049     4   87936200   87937200      2       1  150064       2.2384     0.012598
enh73051     4   87940000   87941000      2       1  150064       3.0004    0.0013482
enh73052     4   87946100   87947100      1       1  150064       2.7943     0.002601
enh73053     4   87950200   87951200      2       1  150064       2.1782     0.014696
enh73055     4   87952300   87953300      2       1  150064       1.9813     0.023781
enh73056     4   87955100   87956100      3       1  150064       2.4916    0.0063581
enh73058     4   87960400   87961400      2       1  150064       2.6756    0.0037299
enh73060     4   87964000   87965000      1       1  150064       2.6265     0.004313
enh73061     4   87965000   87966000      6       3  150064       2.4814    0.0065427
enh73063     4   87971700   87972700      4       2  150064       1.8828     0.029861
enh73064     4   87975300   87976300      5       3  150064        3.191   0.00070895
enh73065     4   87979100   87980100      4       1  150064       1.9778     0.023976
enh73079     4   88156000   88157000      1       1  150064       1.7099      0.04364
enh73125     4   89152600   89153600      5       2  150064       1.9786     0.023933
enh73181     4   90629800   90630800      1       1  150064       2.8863     0.001949
enh73199     4   93023000   93024000      1       1  150064       2.5184     0.005894
enh73200     4   93155200   93156200      1       1  150064       1.9703       0.0244
enh73205     4   95130800   95131800      1       1  150064       1.8048      0.03555
enh73206     4   95183200   95184200      1       1  150064       1.7794      0.03759
enh73264     4   95799200   95800200      2       1  150064       1.7794     0.037584
enh73278     4   96225600   96226600      1       1  150064       2.3781       0.0087
enh73279     4   96239400   96240400      4       2  150064       2.6783    0.0036996
enh73280     4   96284200   96285200      5       3  150064       1.9158     0.027694
enh73284     4   96460000   96461000      3       2  150064       1.7131     0.043346
enh73291     4   97018200   97019200      1       1  150064       2.3836     0.008573
enh73295     4   97272700   97273700      4       2  150064       1.6488     0.049591
enh73296     4   97596700   97597700      6       2  150064        2.013     0.022056
enh73297     4   97657100   97658100      6       2  150064        4.278   9.4302e-06
enh73300     4   98682400   98683400      2       1  150064       2.5733    0.0050369
enh73306     4   99298200   99299200      2       1  150064       1.8555     0.031766
enh73323     4   99476900   99477900      6       3  150064         2.08     0.018762
enh73328     4   99508800   99509800      3       1  150064        2.763    0.0028632
enh73368     4  100316000  100317000      3       2  150064       1.7316     0.041675
enh73374     4  100748600  100749600      6       3  150064       2.6919    0.0035527
enh73378     4  100919100  100920100      2       1  150064       1.7481     0.040222
enh73379     4  101014500  101015500      2       1  150064        2.258     0.011974
enh73380     4  101017000  101018000      4       2  150064       2.5487    0.0054055
enh73381     4  101210500  101211500      6       2  150064       1.9964     0.022943
enh73383     4  101269300  101270300      3       2  150064       2.6943    0.0035271
enh73384     4  101341600  101342600      4       2  150064       2.0769     0.018905
enh73389     4  101534200  101535200     10       3  150064       2.5495    0.0053931
enh73390     4  101570000  101571000      4       2  150064       1.9297     0.026821
enh73394     4  101903000  101904000      2       1  150064       2.4757    0.0066491
enh73399     4  101958300  101959300      5       2  150064       1.6939     0.045145
enh73400     4  102023900  102024900      1       1  150064         2.09      0.01831
enh73405     4  102097700  102098700      3       2  150064       2.2543     0.012089
enh73407     4  102112500  102113500      3       1  150064       1.9254     0.027088
enh73415     4  102159700  102160700      3       1  150064       1.7503     0.040034
enh73431     4  102276400  102277400      1       1  150064       2.0431      0.02052
enh73432     4  102278300  102279300      3       2  150064       1.6655      0.04791
enh73436     4  102756100  102757100      2       1  150064       1.8821      0.02991
enh73438     4  102786400  102787400      7       3  150064       2.7376    0.0030948
enh73441     4  102897900  102898900      3       2  150064       2.0125     0.022086
enh73449     4  103464000  103465000      1       1  150064       2.2316      0.01282
enh73465     4  103655600  103656600      2       1  150064       2.1671     0.015114
enh73466     4  103680200  103681200      2       1  150064       3.0803    0.0010341
enh73467     4  103682600  103683600      2       1  150064       2.6844    0.0036333
enh73468     4  103710000  103711000      3       1  150064       3.5414   0.00019902
enh73470     4  103732800  103733800      4       2  150064       3.5712    0.0001777
enh73471     4  103737800  103738800      4       1  150064       3.5036   0.00022953
enh73472     4  103742300  103743300      2       1  150064        3.524   0.00021252
enh73473     4  103743400  103744400      2       1  150064       3.1289   0.00087718
enh73475     4  103799400  103800400      3       1  150064       3.6459   0.00013324
enh73476     4  103932700  103933700      4       2  150064       2.5792     0.004952
enh73482     4  104116900  104117900      2       1  150064       1.9637     0.024785
enh73484     4  105445200  105446200      4       2  150064       3.8739   5.3558e-05
enh73503     4  106634000  106635000      2       1  150064       1.7091     0.043718
enh73506     4  106729400  106730400      2       1  150064       1.9447     0.025905
enh73513     4  107194800  107195800      1       1  150064       2.3226       0.0101
enh73534     4  107989400  107990400      3       2  150064       2.1389      0.01622
enh73562     4  108834000  108835000      1       1  150064       2.1253      0.01678
enh73563     4  108853200  108854200      5       2  150064        2.503    0.0061571
enh73573     4  109114500  109115500      1       1  150064       1.8697      0.03076
enh73574     4  109266800  109267800      6       2  150064       2.3522    0.0093303
enh73580     4  109481500  109482500      5       1  150064       2.1437     0.016027
enh73618     4  110833600  110834600      1       1  150064       3.3573    0.0003935
enh73619     4  110842200  110843200      5       1  150064       2.7614    0.0028778
enh73620     4  110889000  110890000      2       1  150064       2.5167    0.0059229
enh73621     4  110890800  110891800      2       1  150064        3.004    0.0013321
enh73623     4  110910300  110911300      4       1  150064       2.7458    0.0030179
enh73642     4  111461100  111462100      1       1  150064       1.7369       0.0412
enh73700     4  114066300  114067300      4       2  150064       3.5775   0.00017345
enh73712     4  114355100  114356100      3       1  150064       2.1285     0.016647
enh73735     4  114613800  114614800      2       1  150064       1.7332     0.041527
enh73737     4  114621400  114622400      3       1  150064       2.2875     0.011084
enh73750     4  114866400  114867400      3       2  150064       1.8074     0.035346
enh73771     4  115057000  115058000      1       1  150064       1.8392      0.03294
enh73774     4  115199900  115200900      1       1  150064       2.7732     0.002775
enh73792     4  119294700  119295700      2       1  150064       1.8139     0.034849
enh73804     4  119678800  119679800      1       1  150064       2.0866      0.01846
enh73839     4  120038400  120039400      1       1  150064       1.8834      0.02982
enh73872     4  120974100  120975100      4       2  150064        1.946     0.025825
enh73879     4  121218300  121219300      1       1  150064       1.9264      0.02703
enh73882     4  121762900  121763900      2       1  150064       1.7609     0.039131
enh73903     4  122711100  122712100      1       1  150064       1.9067      0.02828
enh73908     4  122870800  122871800      3       1  150064       2.1516     0.015715
enh73923     4  123652500  123653500      1       1  150064       1.7892      0.03679
enh73944     4  123796900  123797900      1       1  150064       1.7082       0.0438
enh73946     4  123818000  123819000      9       4  150064       1.7939     0.036416
enh73947     4  123821400  123822400      2       1  150064       1.7043     0.044163
enh73949     4  123835400  123836400      3       1  150064       2.5509    0.0053718
enh73950     4  123838400  123839400      2       1  150064       2.6798    0.0036828
enh73952     4  123938700  123939700      1       1  150064         1.89      0.02938
enh73953     4  123946900  123947900      3       1  150064       2.0419     0.020579
enh73957     4  124048700  124049700      1       1  150064       1.9662      0.02464
enh73972     4  124373800  124374800      2       1  150064       1.6871      0.04579
enh73993     4  124777400  124778400      1       1  150064       1.6813      0.04635
enh74033     4  125857300  125858300      5       2  150064       2.1143     0.017244
enh74034     4  125861000  125862000      6       2  150064       1.6701     0.047447
enh74036     4  125869000  125870000      3       1  150064       2.1536     0.015636
enh74088     4  128619700  128620700      2       1  150064       2.1117     0.017356
enh74102     4  129149100  129150100      2       1  150064       1.8349     0.033259
enh74103     4  129149800  129150800      3       1  150064       2.2297     0.012884
enh74108     4  129268900  129269900      2       1  150064        2.164     0.015234
enh74109     4  129270800  129271800      3       2  150064       2.5224    0.0058272
enh74112     4  129306800  129307800      4       2  150064       2.6691    0.0038022
enh74113     4  129314100  129315100      6       3  150064       2.0561     0.019886
enh74118     4  129389200  129390200      2       1  150064       1.8834     0.029823
enh74123     4  129443900  129444900      5       2  150064       1.6493     0.049541
enh74195     4  138308700  138309700      3       1  150064       1.7213     0.042602
enh74196     4  138353600  138354600      1       1  150064       2.0233      0.02152
enh74204     4  138480000  138481000      7       2  150064       2.3259     0.010012
enh74206     4  138580600  138581600      2       1  150064       2.4225    0.0077064
enh74244     4  139326900  139327900      5       3  150064       2.1338     0.016429
enh74246     4  139483200  139484200      4       2  150064       2.0211     0.021632
enh74254     4  139812400  139813400      2       1  150064       1.8835     0.029817
enh74262     4  139940800  139941800      2       1  150064       2.8693     0.002057
enh74266     4  140002300  140003300      1       1  150064       2.6525     0.003995
enh74268     4  140065600  140066600      4       2  150064       2.3645    0.0090284
enh74269     4  140074800  140075800      1       1  150064       3.2176    0.0006463
enh74271     4  140092900  140093900      3       1  150064       2.3914    0.0083927
enh74273     4  140164900  140165900      4       2  150064       2.8923    0.0019124
enh74275     4  140188000  140189000      2       1  150064       1.8131     0.034907
enh74289     4  140472000  140473000      1       1  150064       2.9567     0.001555
enh74292     4  140513700  140514700      1       1  150064       1.6754      0.04693
enh74312     4  140735700  140736700      4       1  150064       3.1349   0.00085947
enh74392     4  141858900  141859900      5       3  150064       2.7686    0.0028148
enh74393     4  141864800  141865800      2       1  150064       2.5704    0.0050789
enh74394     4  141868400  141869400      5       2  150064       3.0701    0.0010701
enh74403     4  142143400  142144400      1       1  150064       2.2479      0.01229
enh74412     4  142395200  142396200      4       2  150064        1.894     0.029115
enh74425     4  142709000  142710000      3       2  150064       1.7442     0.040558
enh74445     4  143317200  143318200      1       1  150064       1.8005      0.03589
enh74453     4  143736600  143737600      6       2  150064       1.8187     0.034478
enh74465     4  144281400  144282400      7       2  150064       2.1244      0.01682
enh74466     4  144296600  144297600      2       1  150064       1.7799     0.037544
enh74471     4  144318200  144319200      2       1  150064       2.8485    0.0021966
enh74477     4  144452000  144453000      1       1  150064       1.7485      0.04019
enh74479     4  144479400  144480400      5       2  150064       2.8259    0.0023571
enh74480     4  144507000  144508000      1       1  150064       3.2628    0.0005516
enh74520     4  146199100  146200100      3       1  150064       1.7851     0.037125
enh74594     4  147981300  147982300      2       1  150064       2.2347      0.01272
enh74595     4  148024500  148025500      4       2  150064       2.6853    0.0036235
enh74662     4  149192000  149193000      2       1  150064       2.8671    0.0020711
enh74663     4  149274800  149275800      2       1  150064       1.6836     0.046129
enh74678     4  150362500  150363500      1       1  150064       2.6293     0.004278
enh74681     4  150629600  150630600      1       1  150064       2.7133     0.003331
enh74696     4  151061200  151062200      1       1  150064       1.6611      0.04835
enh74700     4  151138100  151139100      2       1  150064       1.8991     0.028779
enh74701     4  151145900  151146900      1       1  150064        1.985      0.02357
enh74705     4  151158800  151159800      1       1  150064       1.7155      0.04313
enh74706     4  151165500  151166500      4       2  150064       2.2945     0.010882
enh74724     4  151871700  151872700      2       1  150064         1.79     0.036729
enh74771     4  153082800  153083800      2       1  150064       1.7549     0.039639
enh74857     4  154597600  154598600      5       2  150064       1.7216     0.042575
enh74863     4  154970500  154971500      2       1  150064        2.137       0.0163
enh74865     4  155045500  155046500      1       1  150064       2.0054      0.02246
enh74884     4  156550300  156551300     10       2  150064       2.0854     0.018517
enh74893     4  157212500  157213500      4       2  150064       2.5814    0.0049202
enh74895     4  157219100  157220100      4       2  150064       2.0995     0.017885
enh74896     4  157233200  157234200      2       1  150064       1.6516     0.049311
enh74897     4  157242600  157243600      3       1  150064       1.9468     0.025778
enh74900     4  157309600  157310600      3       1  150064       1.9934      0.02311
enh74901     4  157311400  157312400      1       1  150064       1.7801      0.03753
enh74907     4  157499100  157500100      7       2  150064        2.194     0.014118
enh74908     4  157502200  157503200      2       1  150064       1.9461     0.025819
enh74909     4  157519100  157520100      2       1  150064       2.9665    0.0015062
enh74911     4  157535900  157536900      5       1  150064       1.7225     0.042488
enh74912     4  157559500  157560500      3       1  150064       2.3242     0.010058
enh74929     4  157852200  157853200      1       1  150064       1.7455      0.04045
enh74983     4  159671200  159672200      2       1  150064       1.8012     0.035832
enh74986     4  159691800  159692800      1       1  150064       1.9175      0.02759
enh74987     4  159692800  159693800      2       1  150064       1.6637     0.048088
enh74989     4  159696500  159697500      2       1  150064       2.1252     0.016785
enh74991     4  159699600  159700600      3       1  150064        1.769     0.038449
enh74992     4  159702800  159703800      1       1  150064       1.9214      0.02734
enh74994     4  159704800  159705800      1       1  150064       2.3787     0.008688
enh74996     4  159707800  159708800      4       1  150064       1.9598      0.02501
enh75002     4  159741400  159742400      2       1  150064       1.7578     0.039394
enh75007     4  159823500  159824500      2       1  150064       1.8648     0.031107
enh75008     4  159835300  159836300      5       1  150064        1.899     0.028783
enh75050     4  160319000  160320000      3       1  150064       1.7938     0.036424
enh75059     4  160437400  160438400      9       4  150064       1.6721     0.047252
enh75068     4  162618100  162619100      3       2  150064       2.0978     0.017962
enh75083     4  164615000  164616000      1       1  150064       1.7054      0.04406
enh75096     4  166125200  166126200      1       1  150064       2.8207     0.002396
enh75098     4  166136000  166137000      3       1  150064       2.4226    0.0077051
enh75099     4  166143100  166144100      2       1  150064       2.8915    0.0019169
enh75105     4  166280100  166281100      4       1  150064       1.6937     0.045157
enh75116     4  166604800  166605800      3       2  150064       2.0391      0.02072
enh75122     4  167214100  167215100      3       1  150064       2.4648     0.006854
enh75123     4  167240000  167241000      1       1  150064       2.4325     0.007497
enh75126     4  167953100  167954100      5       2  150064       2.8457    0.0022155
enh75136     4  169240400  169241400      2       1  150064       1.7671     0.038602
enh75141     4  169336800  169337800      9       3  150064       1.9886      0.02337
enh75165     4  169531900  169532900      3       1  150064       1.9776     0.023989
enh75170     4  169551000  169552000      1       1  150064       2.0976      0.01797
enh75223     4  169991400  169992400      6       3  150064       2.3648    0.0090202
enh75229     4  170037500  170038500      1       1  150064       2.1733      0.01488
enh75230     4  170054400  170055400      3       1  150064       2.0676      0.01934
enh75231     4  170058400  170059400      2       1  150064       2.4046    0.0080948
enh75232     4  170068000  170069000      3       1  150064       2.4693    0.0067682
enh75233     4  170070600  170071600      2       1  150064       2.2648     0.011763
enh75234     4  170072200  170073200      5       2  150064       1.7417     0.040777
enh75235     4  170078200  170079200      3       1  150064       2.2249     0.013042
enh75237     4  170085600  170086600      4       2  150064       1.9472     0.025758
enh75238     4  170089400  170090400      1       1  150064       2.6192     0.004407
enh75245     4  170124900  170125900      3       2  150064       1.9882     0.023397
enh75257     4  170162300  170163300      4       2  150064       1.7415     0.040796
enh75259     4  170165500  170166500      1       1  150064       2.3403     0.009635
enh75268     4  170204100  170205100      2       1  150064       1.9048     0.028405
enh75269     4  170235500  170236500      2       1  150064       3.9186   4.4541e-05
enh75270     4  170236400  170237400      3       1  150064       4.2191   1.2264e-05
enh75271     4  170257400  170258400      1       1  150064       2.3736     0.008807
enh75273     4  170266100  170267100      4       2  150064       3.8522    5.854e-05
enh75274     4  170284300  170285300      3       1  150064       2.9053    0.0018345
enh75275     4  170304600  170305600      2       1  150064       4.5896   2.2207e-06
enh75276     4  170319000  170320000      1       1  150064       4.6599    1.582e-06
enh75277     4  170325700  170326700      2       1  150064       4.1424   1.7181e-05
enh75278     4  170405400  170406400      3       2  150064       1.8531     0.031934
enh75279     4  170406600  170407600      3       1  150064       1.9236     0.027205
enh75281     4  170525600  170526600      3       2  150064       4.3039   8.3909e-06
enh75285     4  170543900  170544900      2       1  150064        3.486   0.00024516
enh75288     4  170583100  170584100      2       1  150064       3.7258    9.736e-05
enh75289     4  170584000  170585000      5       3  150064        3.157   0.00079709
enh75290     4  170586000  170587000      1       1  150064       4.3915    5.628e-06
enh75292     4  170637500  170638500      3       2  150064       4.2977   8.6302e-06
enh75293     4  170645100  170646100      5       2  150064       4.6055   2.0571e-06
enh75297     4  170843600  170844600     10       2  150064       3.0229    0.0012517
enh75298     4  170846300  170847300      8       2  150064       3.1948   0.00069959
enh75299     4  170876800  170877800      5       2  150064       1.8185     0.034495
enh75306     4  171593500  171594500      3       1  150064       1.8466     0.032404
enh75318     4  174042000  174043000      3       2  150064       1.6765     0.046823
enh75326     4  174113000  174114000      2       1  150064        2.285     0.011158
enh75335     4  174185400  174186400      4       2  150064       1.7445     0.040533
enh75346     4  174336400  174337400      1       1  150064       2.6598     0.003909
enh75350     4  174399500  174400500      3       2  150064        2.437    0.0074042
enh75355     4  175202700  175203700      1       1  150064       2.4011     0.008174
enh75365     4  176867400  176868400      2       1  150064       4.2666   9.9257e-06
enh75391     4  177556600  177557600      2       1  150064       1.8965      0.02895
enh75392     4  177598700  177599700      4       2  150064       2.1259     0.016754
enh75399     4  177677200  177678200      2       1  150064        1.696     0.044945
enh75443     4  178237200  178238200      1       1  150064       1.6748      0.04699
enh75456     4  180526100  180527100      3       1  150064       1.7421     0.040748
enh75494     4  183498700  183499700      2       1  150064       1.7893     0.036782
enh75495     4  183514500  183515500      1       1  150064       2.1086      0.01749
enh75500     4  183670200  183671200      3       2  150064       4.2645   1.0016e-05
enh75501     4  183673200  183674200      5       2  150064       1.6826     0.046227
enh75505     4  183896700  183897700      7       3  150064       1.9956     0.022991
enh75512     4  184039500  184040500      4       1  150064       2.2833     0.011205
enh75513     4  184040400  184041400      2       1  150064       2.3501    0.0093841
enh75524     4  184183000  184184000      2       1  150064       1.7548     0.039651
enh75533     4  184327800  184328800      7       2  150064       2.1191     0.017041
enh75556     4  185185200  185186200      7       2  150064       2.9203    0.0017483
enh75557     4  185186600  185187600      1       1  150064       2.9359     0.001663
enh75563     4  185276000  185277000      4       2  150064       1.7955     0.036283
enh75569     4  185321700  185322700      3       2  150064       2.4114    0.0079458
enh75572     4  185338500  185339500      6       3  150064       1.9499     0.025594
enh75581     4  185380300  185381300      2       1  150064       1.9192     0.027477
enh75582     4  185392300  185393300      4       1  150064        2.034     0.020978
enh75586     4  185520200  185521200      1       1  150064       1.8774      0.03023
enh75588     4  185566500  185567500      2       1  150064       1.8073     0.035355
enh75598     4  185667700  185668700      3       1  150064       1.9627     0.024843
enh75604     4  185733800  185734800      3       2  150064       1.8388     0.032974
enh75627     4  186177400  186178400      4       1  150064       1.7218     0.042551
enh75631     4  186204700  186205700      1       1  150064       1.9905      0.02327
enh75633     4  186227000  186228000      1       1  150064       2.4069     0.008044
enh75694     4  186988800  186989800      3       2  150064       2.5305    0.0056955
enh75719     4  187761400  187762400      5       3  150064       2.3496    0.0093957
enh75732     4  188049400  188050400      8       2  150064       1.7059     0.044012
enh75748     4  189308300  189309300      7       5  150064       1.7028       0.0443
enh75750     4  189325900  189326900      5       3  150064       1.7979       0.0361
enh75784     5     379100     380100      1       1  150064         2.06       0.0197
enh75800     5    1103000    1104000      4       2  150064       2.2067     0.013666
enh75801     5    1110200    1111200      1       1  150064       2.2613      0.01187
enh75812     5    1516300    1517300      2       1  150064       2.0063     0.022411
enh75855     5    5419200    5420200      7       2  150064       2.7739    0.0027693
enh75857     5    5424700    5425700      1       1  150064       2.8418     0.002243
enh75858     5    5431700    5432700      1       1  150064       3.0387     0.001188
enh75859     5    5492200    5493200      1       1  150064       3.6504    0.0001309
enh75860     5    5493900    5494900      3       2  150064       2.4642    0.0068667
enh75873     5    6630800    6631800      2       1  150064       2.2091     0.013584
enh75874     5    6704200    6705200      3       1  150064       2.5447    0.0054681
enh75876     5    6720500    6721500      6       2  150064       2.7104    0.0033599
enh75878     5    6729700    6730700      5       3  150064       2.4523    0.0070977
enh75879     5    6731000    6732000      4       2  150064       2.1048     0.017653
enh75880     5    6734200    6735200      6       3  150064       3.2888   0.00050301
enh75881     5    6765400    6766400      3       2  150064       1.7152     0.043156
enh75882     5    6766800    6767800      3       1  150064       1.6875     0.045758
enh75884     5    7321500    7322500      4       2  150064       2.3109      0.01042
enh75997     5   10633600   10634600      5       2  150064       2.0717     0.019146
enh76023     5   12910600   12911600      1       1  150064       2.0249      0.02144
enh76109     5   14660100   14661100      1       1  150064       2.5045     0.006131
enh76112     5   14667600   14668600      3       1  150064       1.7079     0.043831
enh76113     5   14669800   14670800      2       1  150064       1.9078      0.02821
enh76115     5   14675700   14676700      1       1  150064       1.8928      0.02919
enh76117     5   14706200   14707200      2       1  150064       1.9555     0.025264
enh76182     5   16539700   16540700      2       1  150064       2.5106    0.0060262
enh76191     5   16712500   16713500      1       1  150064       2.8418     0.002243
enh76207     5   16855000   16856000      5       3  150064       1.6472     0.049763
enh76255     5   17220300   17221300      2       1  150064       1.8196     0.034407
enh76389     5   32596000   32597000      4       1  150064       1.8666     0.030978
enh76423     5   33258000   33259000      1       1  150064       1.9217      0.02732
enh76425     5   33272000   33273000      6       3  150064       2.5179    0.0059034
enh76430     5   33316100   33317100      3       1  150064       3.0124    0.0012959
enh76431     5   33320500   33321500      3       1  150064       2.2344     0.012727
enh76432     5   33330200   33331200      7       2  150064       2.3161     0.010277
enh76433     5   33337500   33338500      1       1  150064       2.6341     0.004218
enh76445     5   33662700   33663700      1       1  150064         1.74      0.04093
enh76460     5   33833500   33834500      3       1  150064       1.6891     0.045601
enh76489     5   34519300   34520300      8       2  150064       1.9778     0.023975
enh76491     5   34531900   34532900     10       4  150064         2.32     0.010169
enh76492     5   34534300   34535300     12       4  150064       1.7066     0.043949
enh76550     5   35182800   35183800      3       1  150064       1.6656     0.047898
enh76577     5   36301200   36302200      3       1  150064       1.9397     0.026208
enh76579     5   36357300   36358300      4       2  150064       1.9599     0.025004
enh76593     5   36502600   36503600      9       3  150064       1.7951     0.036321
enh76602     5   36743800   36744800      4       2  150064        1.755     0.039629
enh76623     5   37639000   37640000      1       1  150064       1.7752      0.03793
enh76624     5   37662900   37663900      2       1  150064       1.7632     0.038929
enh76628     5   37703800   37704800      1       1  150064       1.6869      0.04581
enh76635     5   37810800   37811800      3       2  150064       1.7725     0.038155
enh76660     5   38607400   38608400      2       1  150064       1.6996     0.044602
enh76663     5   38724400   38725400      5       2  150064       3.1669   0.00077046
enh76678     5   38923400   38924400      4       2  150064       2.0714     0.019162
enh76679     5   38925200   38926200      2       1  150064       2.0298      0.02119
enh76680     5   39014800   39015800      2       1  150064         2.25     0.012223
enh76683     5   39058200   39059200      1       1  150064       2.7969      0.00258
enh76686     5   39077200   39078200      1       1  150064       2.0849      0.01854
enh76687     5   39080300   39081300      4       1  150064        1.973     0.024247
enh76701     5   39195000   39196000      1       1  150064       1.6501      0.04946
enh76703     5   39231600   39232600      3       2  150064       1.9878     0.023418
enh76707     5   39353600   39354600      4       2  150064       1.6568     0.048779
enh76711     5   39397000   39398000      2       1  150064       2.2004     0.013889
enh76714     5   39401800   39402800      2       1  150064       2.1801     0.014626
enh76715     5   39402400   39403400      2       1  150064       2.3325    0.0098384
enh76719     5   39419200   39420200      1       1  150064       1.6682      0.04764
enh76720     5   39427700   39428700      7       1  150064       2.1696     0.015018
enh76747     5   39716500   39717500      1       1  150064       1.8077      0.03533
enh76763     5   40230300   40231300      4       1  150064       1.7668     0.038634
enh76798     5   41086900   41087900      4       2  150064       2.3969     0.008268
enh76857     5   43421800   43422800      1       1  150064       1.9728      0.02426
enh76858     5   43426000   43427000      3       1  150064       1.8325     0.033437
enh76870     5   43648800   43649800      4       2  150064       2.2047     0.013739
enh76879     5   44788900   44789900      2       1  150064       3.3744   0.00036991
enh76880     5   44789600   44790600      3       1  150064       3.6873   0.00011331
enh76881     5   44807800   44808800      3       1  150064        3.754   8.7012e-05
enh76883     5   44875400   44876400      2       1  150064       4.0865   2.1896e-05
enh76886     5   49598300   49599300      5       1  150064       3.3745   0.00036969
enh76887     5   49890800   49891800      2       1  150064       1.6743     0.047035
enh76889     5   51106100   51107100      1       1  150064       2.6688     0.003806
enh76890     5   51124800   51125800      3       2  150064       1.9695     0.024448
enh76928     5   52325600   52326600      2       1  150064       1.9176     0.027583
enh76929     5   52332200   52333200      1       1  150064        3.042     0.001175
enh76930     5   52334100   52335100      6       2  150064       2.5911    0.0047831
enh76932     5   52336700   52337700      8       2  150064       2.5712    0.0050671
enh76935     5   52363000   52364000      6       3  150064       2.4281      0.00759
enh76937     5   52386700   52387700      4       2  150064       3.1333   0.00086424
enh76951     5   52635400   52636400      3       1  150064       2.2553     0.012058
enh76953     5   52657500   52658500      3       1  150064       2.2017     0.013842
enh76983     5   53597400   53598400      2       1  150064       2.6232    0.0043557
enh76984     5   53604200   53605200      2       1  150064        1.966     0.024648
enh76985     5   53607400   53608400      2       1  150064        1.647     0.049777
enh77004     5   53853800   53854800      7       3  150064       1.6553     0.048936
enh77023     5   54056500   54057500      1       1  150064       1.7038      0.04421
enh77028     5   54115700   54116700      1       1  150064       1.9198      0.02744
enh77030     5   54140900   54141900      3       2  150064       3.1027    0.0009588
enh77032     5   54162700   54163700      1       1  150064         1.97      0.02442
enh77041     5   54287200   54288200      4       1  150064       1.9594      0.02503
enh77044     5   54326800   54327800      1       1  150064       2.2271      0.01297
enh77086     5   55164300   55165300      4       2  150064       3.4827   0.00024817
enh77089     5   55199300   55200300      1       1  150064       3.2814    0.0005164
enh77092     5   55219400   55220400      6       4  150064       2.4734    0.0066915
enh77119     5   55459900   55460900      3       1  150064       1.6582     0.048637
enh77136     5   55637900   55638900      3       2  150064       2.3758    0.0087562
enh77176     5   56594800   56595800      7       4  150064       2.5164    0.0059281
enh77206     5   57044900   57045900      4       2  150064       1.6903     0.045482
enh77217     5   57384500   57385500      7       2  150064       2.5294    0.0057132
enh77218     5   57410100   57411100      2       1  150064       2.6992    0.0034757
enh77219     5   57423200   57424200      1       1  150064       1.9305      0.02677
enh77221     5   57431100   57432100      5       3  150064       3.2852    0.0005095
enh77224     5   57480600   57481600      4       2  150064        1.863      0.03123
enh77233     5   57569100   57570100      2       1  150064        3.589   0.00016596
enh77237     5   57705900   57706900      3       1  150064       1.7679     0.038543
enh77238     5   57742800   57743800      6       3  150064       2.3376    0.0097029
enh77245     5   57974700   57975700      3       2  150064       1.7839     0.037222
enh77249     5   58218300   58219300      1       1  150064       1.9632      0.02481
enh77257     5   58364600   58365600      3       1  150064       2.4056    0.0080722
enh77271     5   58591800   58592800      4       2  150064       1.7639     0.038871
enh77276     5   58818200   58819200      3       1  150064        2.106     0.017602
enh77277     5   58821500   58822500      1       1  150064       2.0621       0.0196
enh77279     5   58855200   58856200      1       1  150064        1.844      0.03259
enh77280     5   58858400   58859400      2       1  150064       2.6337    0.0042232
enh77281     5   58883800   58884800      2       1  150064       1.6588     0.048579
enh77286     5   58944700   58945700      3       2  150064       2.6196    0.0044022
enh77288     5   59005300   59006300      2       1  150064       2.1323     0.016492
enh77305     5   59105700   59106700      2       1  150064       2.2899     0.011014
enh77310     5   59573400   59574400      1       1  150064       1.6657      0.04789
enh77312     5   59758800   59759800      3       2  150064       1.7056     0.044045
enh77316     5   59836700   59837700      4       2  150064        2.997    0.0013634
enh77317     5   59928600   59929600      2       1  150064       2.9442    0.0016188
enh77318     5   59947400   59948400      3       1  150064       3.2962   0.00049005
enh77320     5   60076000   60077000      2       1  150064       1.9261     0.027048
enh77323     5   60315100   60316100      3       2  150064       2.7292     0.003174
enh77324     5   60318800   60319800      2       1  150064       3.7419   9.1311e-05
enh77325     5   60344000   60345000      5       2  150064       2.0752     0.018982
enh77326     5   60347500   60348500      3       2  150064        2.199     0.013938
enh77328     5   60455800   60456800      3       2  150064       3.4759   0.00025456
enh77330     5   60498100   60499100      1       1  150064       4.2056    1.302e-05
enh77331     5   60524100   60525100      5       3  150064       2.9485    0.0015966
enh77333     5   60559400   60560400      3       2  150064       2.7323    0.0031451
enh77335     5   60573200   60574200      3       2  150064       3.1217   0.00089914
enh77336     5   60575900   60576900      4       1  150064       3.9375   4.1163e-05
enh77337     5   60585800   60586800      3       2  150064       6.1593   3.6523e-10
enh77338     5   60594200   60595200      4       1  150064       4.1943   1.3687e-05
enh77339     5   60599600   60600600      1       1  150064       4.0617    2.436e-05
enh77340     5   60608100   60609100      1       1  150064       3.9896    3.309e-05
enh77342     5   60614500   60615500      3       2  150064       5.7393   4.7535e-09
enh77345     5   60631300   60632300      2       1  150064       1.9547      0.02531
enh77348     5   60642100   60643100      2       1  150064        5.947   1.3655e-09
enh77351     5   60696900   60697900      2       1  150064       4.2412   1.1117e-05
enh77353     5   60703200   60704200      1       1  150064       2.5525     0.005347
enh77354     5   60704100   60705100      2       1  150064        4.271   9.7277e-06
enh77355     5   60705900   60706900      2       1  150064       4.0819   2.2337e-05
enh77356     5   60711700   60712700      1       1  150064       5.0953    1.741e-07
enh77358     5   60728300   60729300      2       1  150064       1.7455      0.04045
enh77361     5   60746800   60747800      1       1  150064       4.7675    9.324e-07
enh77362     5   60760100   60761100      1       1  150064       4.6098    2.015e-06
enh77376     5   61552100   61553100      6       3  150064       2.8836    0.0019656
enh77377     5   61572500   61573500      2       1  150064       2.9984    0.0013569
enh77378     5   61603700   61604700      2       1  150064       1.7886     0.036841
enh77379     5   61606100   61607100      4       2  150064       3.0342    0.0012059
enh77380     5   61607300   61608300      5       3  150064       1.7001     0.044555
enh77386     5   61700400   61701400      4       2  150064       1.7066     0.043953
enh77387     5   61709400   61710400      2       1  150064       1.9192     0.027478
enh77391     5   61770600   61771600      1       1  150064       1.8946      0.02907
enh77398     5   63440300   63441300      3       2  150064       2.0809     0.018719
enh77411     5   64310400   64311400      3       1  150064        2.662    0.0038835
enh77417     5   64364600   64365600      1       1  150064       1.7771      0.03778
enh77434     5   64468000   64469000      3       2  150064       1.6879     0.045716
enh77437     5   64499200   64500200      2       1  150064        2.326     0.010009
enh77445     5   64856800   64857800      1       1  150064       2.0131      0.02205
enh77446     5   64860500   64861500      3       2  150064       2.4384    0.0073765
enh77448     5   64917900   64918900      2       1  150064       1.8092     0.035211
enh77468     5   65156500   65157500      3       2  150064       1.6756     0.046906
enh77469     5   65162800   65163800      1       1  150064        2.028      0.02128
enh77482     5   65736000   65737000      4       2  150064       1.6794     0.046538
enh77484     5   65739200   65740200      6       3  150064       1.6616       0.0483
enh77525     5   66388800   66389800      1       1  150064       2.5554     0.005304
enh77526     5   66390500   66391500      1       1  150064       2.8054     0.002513
enh77549     5   66709500   66710500      2       1  150064       1.6632      0.04814
enh77562     5   67410000   67411000      2       1  150064       2.4996    0.0062163
enh77567     5   67509600   67510600      3       2  150064       1.9903      0.02328
enh77580     5   67545600   67546600      4       2  150064       2.6711    0.0037806
enh77590     5   67587800   67588800      3       2  150064       2.0796     0.018783
enh77594     5   67639700   67640700      3       2  150064       3.0335    0.0012087
enh77595     5   67670600   67671600      2       1  150064       2.3606    0.0091222
enh77599     5   67720600   67721600      4       2  150064       1.9441     0.025944
enh77652     5   71220500   71221500      1       1  150064       1.8142      0.03482
enh77685     5   71520400   71521400      1       1  150064       1.8195      0.03442
enh77689     5   71538300   71539300      1       1  150064       2.8707     0.002048
enh77693     5   71577700   71578700      1       1  150064       1.6511      0.04936
enh77700     5   71654500   71655500      5       2  150064       2.1285     0.016646
enh77701     5   71658600   71659600      1       1  150064       1.7443      0.04055
enh77776     5   72617400   72618400      5       2  150064       2.0061     0.022421
enh77778     5   72633800   72634800      2       1  150064       1.6531     0.049153
enh77783     5   72672200   72673200      2       1  150064       1.7188     0.042829
enh77793     5   72835400   72836400      3       1  150064       1.7886     0.036841
enh77800     5   72913100   72914100      3       2  150064       1.8972     0.028898
enh77819     5   73045600   73046600      2       1  150064       2.5552    0.0053064
enh77820     5   73055400   73056400      4       1  150064        2.393    0.0083561
enh77821     5   73059600   73060600      2       1  150064       1.8783     0.030171
enh77822     5   73061000   73062000      2       1  150064        1.987     0.023461
enh77824     5   73081800   73082800      4       2  150064       1.8445     0.032554
enh77831     5   73118300   73119300      6       3  150064        1.752      0.03989
enh77914     5   74663800   74664800      1       1  150064       2.5934     0.004751
enh77915     5   74707700   74708700      3       1  150064       2.1441     0.016012
enh77917     5   74809200   74810200      2       1  150064       1.8546      0.03183
enh77918     5   74829100   74830100      5       3  150064       2.4264    0.0076251
enh77920     5   74853800   74854800      1       1  150064       2.5172     0.005915
enh77922     5   74861800   74862800      2       1  150064       2.6414    0.0041284
enh77927     5   74965300   74966300      2       1  150064        2.081     0.018715
enh77928     5   74973300   74974300      4       1  150064       3.1484   0.00082071
enh77929     5   74974800   74975800      5       3  150064       2.8047    0.0025186
enh77940     5   75953600   75954600      7       2  150064       1.6649     0.047968
enh77981     5   76441300   76442300      4       2  150064        2.328    0.0099563
enh77990     5   77038900   77039900      3       2  150064       1.7637      0.03889
enh78000     5   77539300   77540300      3       2  150064       1.7975      0.03613
enh78001     5   77581900   77582900      8       3  150064       3.9171   4.4815e-05
enh78002     5   77583400   77584400      9       2  150064        4.486   3.6292e-06
enh78003     5   77584900   77585900      5       2  150064        2.692    0.0035516
enh78004     5   77588100   77589100      5       2  150064       2.7962    0.0025857
enh78005     5   77591400   77592400      1       1  150064       2.6042     0.004604
enh78007     5   77654400   77655400      2       1  150064       1.9902     0.023287
enh78008     5   77657800   77658800      3       2  150064       1.6667     0.047784
enh78010     5   77701900   77702900      4       2  150064       2.9862    0.0014126
enh78011     5   77779300   77780300      2       1  150064        1.983     0.023683
enh78012     5   77791700   77792700      1       1  150064       2.0407      0.02064
enh78015     5   77800900   77801900      2       1  150064       1.7956     0.036283
enh78036     5   77887800   77888800      1       1  150064       2.7537     0.002946
enh78042     5   77901300   77902300      1       1  150064       2.0181      0.02179
enh78053     5   77955100   77956100      1       1  150064       2.0642       0.0195
enh78084     5   78315900   78316900      5       1  150064       1.7383      0.04108
enh78085     5   78317100   78318100      3       1  150064       1.7046     0.044133
enh78093     5   78743500   78744500      1       1  150064       2.2991      0.01075
enh78094     5   78744200   78745200      3       1  150064       2.1683     0.015068
enh78096     5   78857100   78858100      5       2  150064       2.3626    0.0090744
enh78110     5   79478600   79479600      1       1  150064       1.9103      0.02805
enh78116     5   79512800   79513800      2       1  150064       1.8464     0.032419
enh78117     5   79516000   79517000      5       3  150064        1.785     0.037133
enh78162     5   81073800   81074800      4       2  150064       2.2007     0.013878
enh78163     5   81075300   81076300      2       1  150064       1.8606     0.031401
enh78165     5   81115400   81116400      3       2  150064       2.4719    0.0067198
enh78169     5   81152800   81153800      2       1  150064       3.1561   0.00079939
enh78175     5   81571800   81572800      7       3  150064        2.907    0.0018247
enh78178     5   81629500   81630500      1       1  150064       1.7398      0.04095
enh78200     5   82602300   82603300      3       1  150064       1.8634     0.031205
enh78212     5   82849500   82850500      6       3  150064       2.2222     0.013136
enh78218     5   82928500   82929500      1       1  150064       1.6561      0.04885
enh78226     5   83251500   83252500      1       1  150064       1.8968      0.02893
enh78227     5   83260800   83261800      4       2  150064       1.6684     0.047614
enh78229     5   83323500   83324500      1       1  150064       2.5854     0.004863
enh78230     5   83327800   83328800      3       1  150064       1.8282     0.033759
enh78254     5   86409400   86410400      3       2  150064       1.7025     0.044332
enh78258     5   86441700   86442700      5       3  150064       1.6612     0.048334
enh78274     5   86689700   86690700      4       2  150064       1.9635     0.024792
enh78278     5   87042300   87043300      2       1  150064       3.2097   0.00066439
enh78280     5   87562800   87563800      1       1  150064       3.0352     0.001202
enh78281     5   87566000   87567000      1       1  150064       2.5414      0.00552
enh78282     5   87571200   87572200      1       1  150064       2.7161     0.003303
enh78285     5   88029400   88030400      2       1  150064       2.7883    0.0026494
enh78286     5   88030200   88031200      3       2  150064       2.6058    0.0045826
enh78287     5   88038800   88039800      2       1  150064       2.3617    0.0090957
enh78289     5   88074400   88075400      2       1  150064        2.341    0.0096152
enh78291     5   88087900   88088900      2       1  150064       2.4131    0.0079077
enh78304     5   88238000   88239000      1       1  150064       2.5747     0.005017
enh78312     5   88647300   88648300      3       2  150064       3.2554   0.00056613
enh78314     5   88716600   88717600      1       1  150064       4.7905    8.319e-07
enh78315     5   88741000   88742000      4       2  150064       3.7405   9.1835e-05
enh78324     5   89310900   89311900      2       1  150064        2.817    0.0024236
enh78325     5   89316100   89317100      1       1  150064       3.1787    0.0007396
enh78327     5   89351600   89352600      2       1  150064       3.3168    0.0004553
enh78328     5   89392200   89393200      3       2  150064       1.9681     0.024528
enh78329     5   89407200   89408200      1       1  150064       2.8207     0.002396
enh78333     5   89768200   89769200      2       1  150064       2.7491    0.0029882
enh78344     5   90235200   90236200      3       1  150064       3.3195   0.00045083
enh78345     5   90251400   90252400      4       2  150064       2.3422    0.0095858
enh78346     5   90263100   90264100      5       1  150064       2.2346     0.012721
enh78347     5   90278100   90279100      1       1  150064       4.5689    2.452e-06
enh78348     5   90312800   90313800      2       1  150064       2.2737     0.011491
enh78350     5   90348800   90349800      4       2  150064       3.3867    0.0003537
enh78352     5   90410100   90411100      4       2  150064        2.533    0.0056553
enh78353     5   90417800   90418800      5       3  150064       2.4914    0.0063616
enh78354     5   90422300   90423300      1       1  150064       2.1306      0.01656
enh78356     5   90440900   90441900      2       1  150064       2.5345    0.0056307
enh78357     5   90447300   90448300      1       1  150064       2.4177      0.00781
enh78362     5   90486100   90487100      2       1  150064       2.9127    0.0017915
enh78363     5   90508100   90509100      1       1  150064       2.2118      0.01349
enh78365     5   90561800   90562800      2       1  150064       1.7203     0.042687
enh78375     5   90673000   90674000      1       1  150064       1.6709      0.04737
enh78385     5   92280700   92281700      2       1  150064        2.325     0.010036
enh78390     5   92435200   92436200      1       1  150064       2.3453     0.009505
enh78395     5   92499300   92500300      2       1  150064       2.1883     0.014324
enh78397     5   92526800   92527800      1       1  150064       1.8334      0.03337
enh78412     5   92847400   92848400      2       1  150064       2.2282     0.012934
enh78415     5   92899800   92900800      3       2  150064       2.2781     0.011359
enh78416     5   92911000   92912000      2       1  150064        2.906    0.0018302
enh78425     5   93167000   93168000      1       1  150064       2.9931     0.001381
enh78432     5   93576400   93577400      2       1  150064       2.4432    0.0072791
enh78435     5   93952400   93953400      2       1  150064       2.6652    0.0038477
enh78451     5   94576800   94577800      5       2  150064       1.8197     0.034406
enh78456     5   94868600   94869600      1       1  150064       2.0927      0.01819
enh78492     5   95237200   95238200      6       2  150064       1.7302       0.0418
enh78494     5   95265500   95266500      3       2  150064       1.8814     0.029962
enh78495     5   95276300   95277300      2       1  150064       2.0664     0.019394
enh78499     5   95309400   95310400      4       2  150064       1.7173     0.042963
enh78505     5   95402300   95403300      2       1  150064       1.7026      0.04432
enh78506     5   95410300   95411300      2       1  150064       1.9309     0.026749
enh78508     5   95418800   95419800      3       2  150064       2.5427    0.0055006
enh78511     5   95432000   95433000      1       1  150064       3.1349    0.0008596
enh78512     5   95449500   95450500      2       1  150064       1.8999     0.028726
enh78530     5   95589700   95590700      1       1  150064       3.7646     8.34e-05
enh78532     5   95615900   95616900      5       2  150064       3.7475     8.93e-05
enh78535     5   95633000   95634000      2       1  150064       3.5671   0.00018048
enh78539     5   95673000   95674000      3       2  150064       2.7115    0.0033492
enh78543     5   95745700   95746700      1       1  150064       1.7653      0.03876
enh78551     5   95914000   95915000      4       1  150064       2.2551     0.012062
enh78552     5   95917400   95918400      6       2  150064        1.764     0.038866
enh78562     5   95984800   95985800      4       2  150064       2.2119     0.013486
enh78564     5   95991900   95992900      3       2  150064       2.0584     0.019778
enh78566     5   95999600   96000600      1       1  150064       2.2133      0.01344
enh78567     5   96016200   96017200      4       2  150064       2.2951     0.010862
enh78568     5   96023200   96024200      4       2  150064       2.0756     0.018966
enh78589     5   96228800   96229800      4       2  150064       2.0607     0.019665
enh78592     5   96273100   96274100      4       1  150064       2.5183    0.0058969
enh78593     5   96275800   96276800      4       2  150064       2.2995     0.010739
enh78594     5   96297400   96298400      1       1  150064       2.6248     0.004335
enh78596     5   96303000   96304000      2       1  150064       2.3147     0.010316
enh78599     5   96355000   96356000      4       2  150064       2.1878     0.014342
enh78605     5   96883400   96884400      4       2  150064       1.8758     0.030339
enh78606     5   96890100   96891100      2       1  150064       2.0114      0.02214
enh78611     5   97549800   97550800      2       1  150064       2.1504      0.01576
enh78616     5   97751000   97752000      3       2  150064       1.7326     0.041586
enh78630     5   98098700   98099700      4       2  150064       2.5261    0.0057669
enh78637     5   98240500   98241500      3       2  150064       2.9824    0.0014298
enh78638     5   98246700   98247700      2       1  150064       2.1203     0.016991
enh78639     5   98261400   98262400      2       1  150064       2.6084    0.0045485
enh78641     5   98270500   98271500      3       2  150064       1.8377     0.033056
enh78652     5   99606100   99607100      2       1  150064       1.7802     0.037522
enh78675     5  100764600  100765600      1       1  150064       2.0836       0.0186
enh78676     5  101819400  101820400      1       1  150064       2.1976      0.01399
enh78679     5  101952900  101953900      5       2  150064       2.0042     0.022525
enh78692     5  102113700  102114700      2       1  150064       2.5848     0.004872
enh78739     5  103524600  103525600      3       2  150064       1.8837     0.029802
enh78740     5  103679900  103680900      3       2  150064       2.4677    0.0067984
enh78743     5  104044100  104045100      1       1  150064       2.1964      0.01403
enh78755     5  106295200  106296200      2       1  150064       2.5689     0.005101
enh78762     5  106724100  106725100      2       1  150064         2.26     0.011912
enh78763     5  106760000  106761000      1       1  150064       2.5939     0.004745
enh78764     5  106767500  106768500      4       1  150064       2.0791     0.018802
enh78770     5  106855200  106856200      2       1  150064       2.7102     0.003362
enh78772     5  106878000  106879000      1       1  150064       3.3924    0.0003464
enh78773     5  106888600  106889600      2       1  150064       2.6278    0.0042965
enh78774     5  106890800  106891800      2       1  150064       2.5473    0.0054272
enh78775     5  106892400  106893400      3       2  150064       2.3448    0.0095177
enh78784     5  107003400  107004400      1       1  150064        1.883      0.02985
enh78785     5  107009200  107010200      2       1  150064       2.1988     0.013946
enh78786     5  107040100  107041100      7       3  150064       2.6944    0.0035259
enh78789     5  107204900  107205900      3       2  150064       3.5403   0.00019986
enh78820     5  108194200  108195200      1       1  150064       2.0063      0.02241
enh78825     5  108440600  108441600      2       1  150064       1.8701     0.030735
enh78830     5  108723700  108724700      3       1  150064       2.1118      0.01735
enh78831     5  108741800  108742800      5       2  150064       1.8013     0.035831
enh78832     5  108747800  108748800      3       2  150064       1.7078     0.043841
enh78833     5  108790900  108791900      4       2  150064       2.7231    0.0032333
enh78834     5  108803900  108804900      2       1  150064       2.1804     0.014614
enh78836     5  108992300  108993300      5       2  150064       4.2386   1.1248e-05
enh78837     5  109029400  109030400      2       1  150064       3.9179   4.4666e-05
enh78838     5  109039300  109040300      4       2  150064        4.598   2.1327e-06
enh78839     5  109075600  109076600      3       2  150064       4.0393   2.6811e-05
enh78840     5  109077400  109078400      3       1  150064       4.6029   2.0837e-06
enh78841     5  109079200  109080200      3       1  150064       3.0083    0.0013134
enh78842     5  109083900  109084900      2       1  150064       1.8155     0.034725
enh78843     5  109084400  109085400      2       1  150064       1.8155     0.034725
enh78844     5  109094600  109095600      6       3  150064       4.6175   1.9423e-06
enh78845     5  109114500  109115500      1       1  150064       2.2587      0.01195
enh78847     5  109166400  109167400      7       3  150064       4.4453   4.3893e-06
enh78848     5  109180000  109181000      7       3  150064       1.6697      0.04749
enh78849     5  109200400  109201400      4       2  150064       3.3656   0.00038193
enh78851     5  109213000  109214000      3       1  150064       2.4133    0.0079036
enh78872     5  110434500  110435500      5       3  150064          1.8     0.035929
enh78877     5  110558800  110559800      3       2  150064       2.0899     0.018316
enh78883     5  110774800  110775800      2       1  150064       1.9495     0.025621
enh78893     5  110919200  110920200      7       2  150064       1.8588     0.031528
enh78894     5  110964900  110965900      1       1  150064       2.3829     0.008588
enh78896     5  111012200  111013200      5       2  150064         3.06    0.0011067
enh78898     5  111017900  111018900      4       2  150064       2.0472     0.020318
enh78900     5  111033100  111034100      4       2  150064        2.951    0.0015839
enh78901     5  111071900  111072900      3       2  150064       2.3217     0.010126
enh78937     5  112042200  112043200      3       2  150064       2.0532     0.020025
enh78954     5  112304700  112305700      5       2  150064       1.7297      0.04184
enh79014     5  114701700  114702700      6       2  150064        2.902    0.0018541
enh79016     5  114716800  114717800      8       3  150064       1.8754     0.030371
enh79020     5  114758600  114759600      5       2  150064       1.8566     0.031686
enh79021     5  114771100  114772100      2       1  150064       2.0913     0.018249
enh79023     5  114787800  114788800      4       2  150064       2.0669     0.019374
enh79026     5  114793600  114794600      6       2  150064       2.2185     0.013259
enh79027     5  114796200  114797200      5       2  150064       1.9736     0.024212
enh79044     5  114993100  114994100      5       2  150064       2.3046     0.010596
enh79045     5  115021700  115022700      6       3  150064        2.457    0.0070042
enh79048     5  115180200  115181200      2       1  150064       1.8686     0.030839
enh79056     5  115366800  115367800      3       1  150064       1.8427     0.032687
enh79057     5  115367600  115368600      5       2  150064       1.7772     0.037767
enh79060     5  115706400  115707400      1       1  150064       1.6835      0.04614
enh79066     5  117889100  117890100      4       2  150064       2.2454      0.01237
enh79098     5  118746500  118747500      1       1  150064       2.2629      0.01182
enh79106     5  119723300  119724300      1       1  150064       1.6489      0.04958
enh79108     5  119781900  119782900      4       2  150064       2.0578     0.019803
enh79128     5  120518300  120519300      1       1  150064       2.8327     0.002308
enh79130     5  120524900  120525900      4       2  150064       2.6916    0.0035559
enh79131     5  120534200  120535200      3       2  150064       2.1986     0.013954
enh79188     5  122822800  122823800      1       1  150064       3.5474    0.0001945
enh79191     5  122918000  122919000      4       2  150064       2.2727     0.011522
enh79225     5  123938100  123939100      3       2  150064       2.2289     0.012909
enh79226     5  123940700  123941700      2       1  150064       2.3494    0.0094009
enh79264     5  124563000  124564000      5       2  150064       1.7959     0.036253
enh79273     5  124708400  124709400      6       2  150064       3.2123   0.00065835
enh79274     5  124743800  124744800      3       1  150064       1.7423     0.040728
enh79278     5  124822000  124823000      1       1  150064       2.4823     0.006526
enh79284     5  124995300  124996300      5       1  150064       2.1421     0.016092
enh79288     5  125337800  125338800      6       2  150064       3.2834   0.00051284
enh79289     5  125338900  125339900      5       3  150064       2.2935      0.01091
enh79291     5  125350900  125351900      3       2  150064       2.3637    0.0090473
enh79292     5  125434000  125435000      6       3  150064       2.0513      0.02012
enh79293     5  125458300  125459300      1       1  150064       1.9707      0.02438
enh79294     5  125460200  125461200      3       2  150064       2.9301    0.0016942
enh79301     5  125730200  125731200      1       1  150064       1.7747      0.03797
enh79303     5  125750400  125751400      3       1  150064       2.0887     0.018369
enh79304     5  125758000  125759000      3       2  150064       1.7156     0.043121
enh79305     5  125760800  125761800      2       1  150064       1.6474     0.049743
enh79318     5  125874100  125875100      6       2  150064       3.0359    0.0011991
enh79338     5  126204300  126205300      6       3  150064       3.4166   0.00031705
enh79344     5  126306800  126307800      4       1  150064       3.6967   0.00010922
enh79345     5  126323500  126324500      6       2  150064       2.1607     0.015358
enh79356     5  126539400  126540400      4       2  150064       2.8012    0.0025458
enh79357     5  126541600  126542600      4       2  150064       2.1202     0.016996
enh79372     5  127120600  127121600      2       1  150064       2.8574    0.0021355
enh79374     5  127148100  127149100      2       1  150064       1.7447     0.040521
enh79377     5  127193700  127194700      1       1  150064        3.928    4.283e-05
enh79379     5  127207300  127208300      1       1  150064       3.7499    8.844e-05
enh79381     5  127220500  127221500      2       1  150064       3.8476   5.9637e-05
enh79392     5  127416600  127417600      3       1  150064       2.4229    0.0076987
enh79394     5  127428700  127429700      2       1  150064       2.4662    0.0068269
enh79395     5  127447500  127448500      2       1  150064       2.8519    0.0021731
enh79400     5  127607600  127608600      3       1  150064       1.6651     0.047948
enh79451     5  130598000  130599000      1       1  150064       1.6604      0.04842
enh79465     5  130810800  130811800      1       1  150064       1.9624      0.02486
enh79466     5  130824000  130825000      2       1  150064       1.9187     0.027513
enh79469     5  130866500  130867500      1       1  150064       1.7666      0.03865
enh79471     5  130871900  130872900      1       1  150064       1.7626      0.03898
enh79473     5  130876900  130877900      3       1  150064       1.7101     0.043627
enh79523     5  131752500  131753500      2       1  150064       1.6528     0.049185
enh79527     5  131770200  131771200      2       1  150064       1.8845      0.02975
enh79530     5  131782200  131783200      2       1  150064       2.1549     0.015585
enh79531     5  131793300  131794300      4       2  150064       2.4699    0.0067573
enh79532     5  131799200  131800200      7       3  150064       2.0554     0.019921
enh79574     5  132385400  132386400      4       1  150064       1.7288     0.041924
enh79649     5  133922600  133923600      2       1  150064       1.9294     0.026841
enh79667     5  134526900  134527900      2       1  150064       1.9616     0.024902
enh79695     5  134911600  134912600      3       1  150064       2.1702     0.014997
enh79717     5  135955100  135956100      1       1  150064       1.9845       0.0236
enh79725     5  136478100  136479100      1       1  150064       2.2788      0.01134
enh79728     5  136526700  136527700      9       4  150064       3.1114   0.00093097
enh79730     5  136537700  136538700      1       1  150064       2.8889     0.001933
enh79731     5  136540800  136541800      3       1  150064       2.9011    0.0018595
enh79732     5  136544600  136545600      2       1  150064       2.1257     0.016765
enh79734     5  136553900  136554900      7       4  150064       2.2396     0.012558
enh79735     5  136570500  136571500      3       2  150064       2.3949    0.0083127
enh79739     5  136635900  136636900      3       1  150064       2.0415     0.020602
enh79754     5  136898400  136899400      4       2  150064       2.0136     0.022027
enh79767     5  137169600  137170600      3       2  150064       2.3165     0.010265
enh79770     5  137223600  137224600      2       1  150064       2.6324    0.0042394
enh79772     5  137231700  137232700      2       1  150064       2.1478     0.015865
enh79778     5  137369600  137370600      2       1  150064       3.1321   0.00086794
enh79783     5  137566000  137567000      2       1  150064       3.6348   0.00013912
enh79784     5  137672200  137673200      5       3  150064       4.9712   3.3275e-07
enh79785     5  137675500  137676500      3       1  150064       3.2208   0.00063924
enh79788     5  137704500  137705500      3       2  150064       2.7085     0.003379
enh79789     5  137705300  137706300      4       2  150064       2.0601     0.019694
enh79792     5  137785000  137786000      1       1  150064       3.4458    0.0002847
enh79793     5  137785500  137786500      1       1  150064       4.2491    1.073e-05
enh79794     5  137798600  137799600      3       2  150064       4.1241   1.8611e-05
enh79795     5  137822000  137823000      3       2  150064       3.1708   0.00076018
enh79797     5  137840100  137841100      2       1  150064       5.0047    2.798e-07
enh79798     5  137854400  137855400      2       1  150064       4.9919    2.989e-07
enh79800     5  137880800  137881800      1       1  150064       5.1073    1.634e-07
enh79802     5  137908800  137909800      1       1  150064       3.1639    0.0007783
enh79804     5  137936800  137937800      6       3  150064       4.9123   4.5007e-07
enh79805     5  137946000  137947000      2       1  150064       4.4767   3.7903e-06
enh79817     5  138160300  138161300      1       1  150064       2.5696     0.005091
enh79842     5  138411200  138412200      1       1  150064       1.6931      0.04522
enh79849     5  138483100  138484100      2       1  150064       1.8032     0.035675
enh79877     5  138780800  138781800      1       1  150064       2.0433      0.02051
enh79879     5  138842200  138843200      1       1  150064       1.6777       0.0467
enh79885     5  138872100  138873100      2       1  150064       1.9077     0.028216
enh79888     5  138922400  138923400      2       1  150064       2.3016      0.01068
enh79901     5  139036600  139037600      3       1  150064       2.3431    0.0095613
enh79903     5  139043300  139044300      2       1  150064       2.3112     0.010411
enh79904     5  139044700  139045700      2       1  150064       2.4158    0.0078496
enh79907     5  139051200  139052200      1       1  150064       3.7447     9.03e-05
enh79908     5  139053300  139054300      6       2  150064       3.4557   0.00027439
enh79909     5  139054200  139055200      5       1  150064       3.3899   0.00034959
enh79910     5  139055800  139056800      1       1  150064       3.5426    0.0001981
enh79911     5  139057500  139058500      2       1  150064       3.3081   0.00046969
enh79912     5  139063900  139064900      1       1  150064       4.5275    2.984e-06
enh79913     5  139069100  139070100      1       1  150064       2.7664     0.002834
enh79915     5  139077800  139078800      1       1  150064       4.2077     1.29e-05
enh79916     5  139080500  139081500      1       1  150064       3.8986    4.837e-05
enh79917     5  139088100  139089100      1       1  150064       2.6799     0.003682
enh79918     5  139089000  139090000      2       1  150064       1.9488     0.025659
enh79934     5  139520000  139521000      1       1  150064       1.7849      0.03714
enh79938     5  139560300  139561300      3       1  150064       1.9479     0.025714
enh79940     5  139569700  139570700      1       1  150064       1.8208      0.03432
enh79942     5  139600700  139601700      1       1  150064       1.7577       0.0394
enh79958     5  139678600  139679600      3       2  150064       3.0571    0.0011176
enh79959     5  139680400  139681400      1       1  150064       3.6524    0.0001299
enh79968     5  139719000  139720000      4       2  150064       3.3423   0.00041542
enh79972     5  139730800  139731800      3       2  150064         3.11   0.00093533
enh79977     5  139779200  139780200      1       1  150064       3.8515    5.871e-05
enh79982     5  139933300  139934300      1       1  150064       3.5038    0.0002293
enh79990     5  139971200  139972200      2       1  150064       2.0992     0.017898
enh79992     5  139988500  139989500      1       1  150064       2.8179     0.002417
enh79993     5  139990600  139991600      1       1  150064       2.0695      0.01925
enh79994     5  140025400  140026400      4       2  150064       3.1794    0.0007378
enh79995     5  140043200  140044200      4       2  150064         2.76    0.0028901
enh79996     5  140045800  140046800      3       2  150064       2.6047    0.0045975
enh79997     5  140071900  140072900      7       2  150064       4.2648   1.0006e-05
enh79998     5  140079000  140080000      1       1  150064         4.26    1.022e-05
enh80030     5  141062700  141063700      1       1  150064       2.2371      0.01264
enh80035     5  141214200  141215200      4       1  150064       2.4345     0.007456
enh80036     5  141216100  141217100      8       3  150064       2.6966     0.003503
enh80037     5  141220300  141221300      5       2  150064       1.7963     0.036225
enh80054     5  141442600  141443600      1       1  150064       2.0168      0.02186
enh80073     5  141659500  141660500      4       1  150064        1.947     0.025769
enh80081     5  141706800  141707800      3       2  150064       3.0707    0.0010678
enh80084     5  141737400  141738400      3       2  150064       2.2247     0.013051
enh80088     5  141768900  141769900      4       2  150064       2.3959    0.0082887
enh80132     5  142132600  142133600      2       1  150064       1.8334      0.03337
enh80134     5  142158500  142159500      1       1  150064       3.1275    0.0008816
enh80193     5  142628500  142629500      1       1  150064       2.6736     0.003752
enh80194     5  142641400  142642400      3       2  150064       1.7667      0.03864
enh80201     5  142709300  142710300      2       1  150064       2.0918     0.018226
enh80206     5  142734400  142735400      1       1  150064       2.1727       0.0149
enh80214     5  142850700  142851700      3       1  150064       1.9789     0.023914
enh80284     5  145355200  145356200      2       1  150064         1.72     0.042715
enh80286     5  145421800  145422800      1       1  150064       1.6645      0.04801
enh80325     5  146902000  146903000      4       2  150064       2.5108    0.0060234
enh80354     5  147848500  147849500      2       1  150064       2.4548    0.0070474
enh80355     5  147850700  147851700      1       1  150064       2.5542     0.005321
enh80412     5  148668000  148669000      1       1  150064       2.1323      0.01649
enh80423     5  148776900  148777900      2       1  150064       2.1696     0.015019
enh80430     5  148808100  148809100      2       1  150064       2.4416    0.0073104
enh80431     5  148809800  148810800      3       2  150064       2.1632     0.015263
enh80462     5  149172200  149173200      4       2  150064       2.6938    0.0035318
enh80463     5  149178300  149179300      2       1  150064       2.0027     0.022607
enh80464     5  149185200  149186200      5       3  150064       2.5665    0.0051369
enh80466     5  149218900  149219900      1       1  150064       2.0693      0.01926
enh80471     5  149275100  149276100      4       2  150064       1.9687     0.024493
enh80503     5  149543200  149544200      4       1  150064        1.737     0.041191
enh80510     5  149678600  149679600      1       1  150064       2.0032      0.02258
enh80537     5  149917700  149918700      2       1  150064       1.8809     0.029995
enh80538     5  149921000  149922000      1       1  150064       1.8539      0.03188
enh80540     5  149939300  149940300      4       2  150064       1.6658     0.047881
enh80626     5  151053100  151054100      3       1  150064       1.7601     0.039196
enh80648     5  152538500  152539500      4       2  150064       4.1188   1.9044e-05
enh80649     5  152602100  152603100      1       1  150064       4.0692    2.359e-05
enh80658     5  153003200  153004200      3       2  150064       1.7162     0.043058
enh80665     5  153381400  153382400      4       2  150064       2.3666     0.008977
enh80666     5  153419200  153420200      4       2  150064       3.3554   0.00039631
enh80667     5  153421800  153422800      1       1  150064       3.2758    0.0005269
enh80669     5  153451400  153452400      2       1  150064       3.2966   0.00048932
enh80670     5  153457200  153458200      4       2  150064       2.7149    0.0033144
enh80672     5  153555600  153556600      5       3  150064       2.0556     0.019913
enh80674     5  153573100  153574100      3       2  150064       1.6534     0.049122
enh80677     5  153593200  153594200      2       1  150064       2.5243    0.0057969
enh80678     5  153594900  153595900      5       2  150064       3.0678    0.0010781
enh80680     5  153601400  153602400      4       2  150064       3.3154   0.00045749
enh80682     5  153636500  153637500      5       2  150064       3.5957   0.00016175
enh80683     5  153646900  153647900      3       2  150064       4.1043   2.0274e-05
enh80684     5  153652300  153653300      6       2  150064       4.5518   2.6593e-06
enh80685     5  153656800  153657800      2       1  150064       4.6053   2.0595e-06
enh80686     5  153665300  153666300      3       1  150064       3.0019    0.0013416
enh80687     5  153667900  153668900      1       1  150064       2.4896     0.006394
enh80688     5  153688200  153689200      4       2  150064       3.7898   7.5375e-05
enh80698     5  153784800  153785800      5       2  150064       2.7745    0.0027647
enh80707     5  154071400  154072400      6       3  150064       1.7405     0.040889
enh80708     5  154092900  154093900      1       1  150064       1.8972       0.0289
enh80726     5  154319600  154320600      2       1  150064       1.8015     0.035813
enh80738     5  155574400  155575400      6       3  150064       1.8728     0.030549
enh80742     5  155786200  155787200      1       1  150064       2.2639      0.01179
enh80743     5  155788000  155789000      2       1  150064       2.2268     0.012982
enh80744     5  155793800  155794800      4       2  150064       1.7923     0.036544
enh80745     5  155807500  155808500      1       1  150064       3.0233      0.00125
enh80746     5  155822100  155823100      3       2  150064       1.8892     0.029433
enh80748     5  155901400  155902400      5       1  150064         1.79     0.036727
enh80753     5  156570600  156571600      2       1  150064       1.6565     0.048815
enh80764     5  156890700  156891700      4       2  150064       1.6451     0.049977
enh80765     5  156900200  156901200      4       2  150064       1.7662     0.038682
enh80800     5  157255000  157256000      6       3  150064       1.9716      0.02433
enh80801     5  157255600  157256600      3       1  150064       1.9981     0.022853
enh80833     5  158066800  158067800      2       1  150064       3.5337    0.0002049
enh80846     5  158247200  158248200      2       1  150064       2.3192     0.010192
enh80874     5  158497800  158498800      2       1  150064       3.6177   0.00014861
enh80877     5  158562700  158563700      2       1  150064       1.7113      0.04351
enh80881     5  158604900  158605900      3       2  150064       1.6641     0.048043
enh80883     5  158610000  158611000      2       1  150064       3.7242   9.7954e-05
enh80884     5  158616000  158617000      1       1  150064       2.4105     0.007966
enh80903     5  159199400  159200400      2       1  150064        2.014     0.022005
enh80933     5  159516300  159517300      3       1  150064       1.7108     0.043555
enh80939     5  159595700  159596700      9       3  150064       1.9236     0.027199
enh80969     5  162675500  162676500      1       1  150064       2.7144      0.00332
enh80977     5  162884800  162885800      2       1  150064        3.446   0.00028443
enh81027     5  167126000  167127000      2       1  150064       1.9905     0.023267
enh81029     5  167147200  167148200      3       1  150064       1.9932     0.023118
enh81030     5  167156900  167157900      2       1  150064       2.7064    0.0034008
enh81031     5  167170400  167171400      5       3  150064       2.2441     0.012412
enh81032     5  167181600  167182600      3       2  150064       2.9319    0.0016844
enh81033     5  167186100  167187100      2       1  150064       3.0687    0.0010749
enh81037     5  167213600  167214600      4       2  150064       3.3171   0.00045484
enh81047     5  167361000  167362000      4       2  150064       1.6957     0.044971
enh81048     5  167368600  167369600      4       1  150064       1.8969     0.028917
enh81049     5  167377100  167378100      3       2  150064       2.3741     0.008795
enh81056     5  167636400  167637400      4       2  150064       2.0931     0.018171
enh81076     5  167914400  167915400      2       1  150064       2.0713     0.019165
enh81077     5  167979100  167980100      1       1  150064       2.0701      0.01922
enh81078     5  168003300  168004300      3       1  150064        2.555    0.0053097
enh81101     5  168610000  168611000     10       3  150064       1.6604     0.048418
enh81131     5  169169400  169170400      3       2  150064       2.2812     0.011268
enh81132     5  169172200  169173200      2       1  150064       1.6597     0.048483
enh81138     5  169283600  169284600      3       2  150064       1.9937     0.023093
enh81141     5  169302800  169303800      1       1  150064       3.1029    0.0009582
enh81142     5  169320300  169321300      2       1  150064       2.2086     0.013601
enh81155     5  169559300  169560300      5       3  150064       2.4323    0.0075016
enh81156     5  169562600  169563600      5       2  150064       2.2214     0.013162
enh81174     5  170060900  170061900      5       2  150064       2.0299     0.021183
enh81184     5  170818400  170819400      5       1  150064       1.7552      0.03961
enh81186     5  170845300  170846300      3       1  150064       1.7977     0.036113
enh81233     5  171590200  171591200      5       2  150064       1.7644     0.038831
enh81268     5  171923600  171924600      3       1  150064       1.9439     0.025951
enh81311     5  172315000  172316000      3       2  150064       1.6462     0.049865
enh81319     5  172381000  172382000      3       1  150064       2.0201     0.021686
enh81322     5  172400200  172401200      8       3  150064       2.0475     0.020306
enh81323     5  172412600  172413600      2       1  150064       1.9148     0.027761
enh81330     5  172456600  172457600      5       3  150064       2.0466     0.020349
enh81332     5  172478500  172479500      2       1  150064        2.293     0.010924
enh81333     5  172481800  172482800      2       1  150064       2.1482     0.015851
enh81342     5  172730400  172731400      6       2  150064       1.7226     0.042484
enh81397     5  173400400  173401400      2       1  150064       1.7728     0.038129
enh81402     5  173960700  173961700      3       2  150064       1.9727     0.024262
enh81403     5  173998700  173999700      2       1  150064       2.0569     0.019846
enh81409     5  174774000  174775000      5       2  150064       3.4794   0.00025128
enh81410     5  174805600  174806600      2       1  150064       3.1577   0.00079511
enh81413     5  174961000  174962000      1       1  150064       2.0183      0.02178
enh81429     5  175843700  175844700      4       2  150064       2.1044     0.017671
enh81437     5  175893000  175894000      3       1  150064       1.8732     0.030519
enh81452     5  176382600  176383600      1       1  150064       1.7003      0.04454
enh81501     5  176937100  176938100      1       1  150064       3.0958    0.0009813
enh81504     5  176971300  176972300      2       1  150064       2.7336    0.0031321
enh81505     5  176973200  176974200      1       1  150064       3.0734     0.001058
enh81506     5  176974800  176975800      2       1  150064        2.483    0.0065141
enh81524     5  177894600  177895600      4       2  150064       1.6676     0.047699
enh81537     5  178669900  178670900      2       1  150064       2.2761     0.011419
enh81538     5  178685100  178686100      9       2  150064       2.9404    0.0016388
enh81540     5  178697200  178698200      4       2  150064       1.7676     0.038561
enh81543     5  178711800  178712800      3       2  150064       2.8818    0.0019768
enh81544     5  178719700  178720700      4       2  150064       2.1692     0.015033
enh81563     5  179128200  179129200      3       2  150064        1.915     0.027745
enh81567     5  179186300  179187300      4       2  150064       1.8363      0.03316
enh81568     5  179189600  179190600      1       1  150064       1.8839      0.02979
enh81570     5  179193900  179194900      1       1  150064       1.7006      0.04451
enh81575     5  179234600  179235600      2       1  150064       1.9462     0.025818
enh81616     5  180560500  180561500      3       2  150064       2.7484    0.0029939
enh81664     6    1335200    1336200      4       2  150064       2.5088    0.0060578
enh81710     6    2103200    2104200      1       1  150064       1.6464      0.04984
enh81720     6    2168300    2169300      2       1  150064       1.8734     0.030505
enh81756     6    2763800    2764800     12       4  150064         2.12     0.017001
enh81781     6    2960500    2961500      4       1  150064       2.1974     0.013997
enh81783     6    2972200    2973200      7       2  150064       1.9215     0.027336
enh81809     6    3208800    3209800      2       1  150064       1.8076     0.035337
enh81816     6    3281700    3282700      2       1  150064       1.7641     0.038858
enh81841     6    3585000    3586000      1       1  150064       1.6461      0.04987
enh81845     6    3724300    3725300      3       1  150064       2.0906     0.018282
enh81848     6    3745400    3746400      3       2  150064       2.7733    0.0027746
enh81849     6    3753300    3754300      1       1  150064       3.3049     0.000475
enh81890     6    4023500    4024500      2       1  150064       1.7887     0.036835
enh81892     6    4055300    4056300      1       1  150064       1.8429      0.03267
enh81895     6    4113700    4114700      3       1  150064       2.1776     0.014717
enh81896     6    4126000    4127000      3       1  150064       2.2983     0.010772
enh81903     6    4253600    4254600      7       2  150064       1.7431     0.040658
enh81906     6    4281000    4282000      4       2  150064       1.9096     0.028092
enh81928     6    4638000    4639000      2       1  150064       2.2148     0.013386
enh81929     6    4640200    4641200      2       1  150064        2.002      0.02264
enh81937     6    4804200    4805200      2       1  150064       1.8765     0.030291
enh81938     6    4809800    4810800      4       2  150064       1.6881     0.045699
enh81939     6    4810900    4811900      2       1  150064       1.8196     0.034406
enh81940     6    4812700    4813700      1       1  150064       2.1851      0.01444
enh81944     6    4914100    4915100      4       2  150064       2.4935     0.006325
enh81987     6    6313000    6314000     10       2  150064       1.7424     0.040715
enh82014     6    6890400    6891400      2       1  150064       2.1482      0.01585
enh82016     6    7042200    7043200      1       1  150064       1.6586       0.0486
enh82020     6    7058300    7059300      7       4  150064       2.2024      0.01382
enh82034     6    7145100    7146100      2       1  150064       1.7154     0.043138
enh82039     6    7156000    7157000      3       2  150064       1.8772     0.030245
enh82049     6    7204300    7205300      2       1  150064       1.7117     0.043472
enh82053     6    7242500    7243500      1       1  150064       2.1028      0.01774
enh82083     6    7671600    7672600      2       1  150064       1.7994     0.035978
enh82089     6    7738300    7739300      6       3  150064       1.7908     0.036664
enh82094     6    7769100    7770100      1       1  150064       3.0324     0.001213
enh82099     6    7820000    7821000      6       3  150064       1.7362     0.041269
enh82105     6    7897300    7898300      6       4  150064       1.9049     0.028399
enh82149     6   10430700   10431700      4       2  150064       1.8386     0.032985
enh82151     6   10441200   10442200      2       1  150064       1.9639     0.024773
enh82183     6   11215200   11216200      2       1  150064       1.7786     0.037649
enh82192     6   11236300   11237300      6       3  150064       2.4664    0.0068243
enh82215     6   11496000   11497000      5       2  150064        3.995   3.2351e-05
enh82216     6   11525400   11526400      3       1  150064        2.972    0.0014795
enh82219     6   11586200   11587200      5       3  150064       2.0425     0.020553
enh82223     6   11612900   11613900      4       2  150064       1.6968     0.044868
enh82244     6   11952500   11953500      3       2  150064       1.8125     0.034953
enh82245     6   11970100   11971100      4       2  150064       2.6377    0.0041736
enh82251     6   12026100   12027100      2       1  150064       2.6724    0.0037654
enh82275     6   12312800   12313800      3       2  150064       1.8774     0.030234
enh82311     6   13281300   13282300      5       2  150064       2.1705     0.014985
enh82314     6   13326800   13327800      2       1  150064       1.7815     0.037414
enh82346     6   13641500   13642500      1       1  150064       1.7872      0.03695
enh82347     6   13653500   13654500      1       1  150064       1.7151      0.04316
enh82348     6   13667400   13668400      1       1  150064       1.8872      0.02957
enh82350     6   13696000   13697000      2       1  150064        1.662     0.048258
enh82352     6   13707600   13708600      2       1  150064       2.7686    0.0028147
enh82353     6   13712900   13713900      3       1  150064       1.6542     0.049039
enh82357     6   13794500   13795500      3       1  150064       1.6526     0.049211
[truncated: 726,271 more chars]
