# Supplementary material for: Identifying enhancer properties associated with genetic risk for complex traits using regulome-wide association studies
Source: PLoS Comput Biol. 2022 Sep 7;18(9):e1010430. doi: 10.1371/journal.pcbi.1010430 (PMC9484640; doi:10.1371/journal.pcbi.1010430)
Supplement: S3 Table — Sample names are as described in the ROADMAP epigenomics project integrative analysis portal: https://egg2.wustl.edu/roadmap/web_portal/meta.html. (ZIP) [file pcbi.1010430.s010.zip › supplemental_table3/E079gi-esophagus_sig_enhancers05.gcov.out]

GENE      CHR      START       STOP  NSNPS  NPARAM       N        ZSTAT            P
enh39954    1     841200     842200      1       1  150064       1.8239      0.03408
enh39959    1     893000     894000      3       1  150064       1.7601     0.039192
enh39960    1     895000     896000      1       1  150064       1.8429      0.03267
enh39996    1    1168300    1169300      2       1  150064       1.7908     0.036659
enh39997    1    1171800    1172800      1       1  150064       2.0985      0.01793
enh40031    1    1473700    1474700      1       1  150064       1.6972      0.04483
enh40061    1    1706800    1707800      3       2  150064       2.5144    0.0059618
enh40081    1    1841000    1842000      3       1  150064       2.0797     0.018775
enh40100    1    2059000    2060000      1       1  150064       3.2129    0.0006569
enh40102    1    2063300    2064300      1       1  150064       2.0727       0.0191
enh40104    1    2071000    2072000      5       2  150064       3.2169   0.00064792
enh40105    1    2081200    2082200      3       2  150064       2.8899    0.0019269
enh40111    1    2126900    2127900      2       1  150064       2.5265    0.0057606
enh40115    1    2139400    2140400      2       1  150064       2.3813     0.008625
enh40120    1    2173700    2174700      1       1  150064       3.7831    7.743e-05
enh40125    1    2207800    2208800      2       1  150064       1.6578     0.048676
enh40127    1    2214700    2215700      7       3  150064       1.9857     0.023534
enh40132    1    2233200    2234200      2       1  150064        2.019     0.021745
enh40146    1    2384000    2385000      7       2  150064       2.2774      0.01138
enh40147    1    2398300    2399300      5       2  150064       4.8259   6.9679e-07
enh40160    1    2485900    2486900      1       1  150064       2.5752     0.005009
enh40167    1    2523200    2524200     13       2  150064        3.086    0.0010143
enh40168    1    2524400    2525400      9       2  150064       2.9603    0.0015365
enh40169    1    2525400    2526400      2       1  150064       2.7807    0.0027122
enh40170    1    2542200    2543200      1       1  150064       2.6463     0.004069
enh40171    1    2564300    2565300      3       2  150064       3.4482   0.00028216
enh40194    1    3130000    3131000      2       1  150064        2.435    0.0074452
enh40195    1    3136200    3137200      4       2  150064       2.1039     0.017695
enh40196    1    3139800    3140800      5       2  150064       2.0339     0.020982
enh40201    1    3208900    3209900      6       3  150064       2.0032     0.022576
enh40202    1    3229700    3230700      9       4  150064       1.6768     0.046795
enh40277    1    5719800    5720800      2       1  150064       1.9831      0.02368
enh40286    1    6088100    6089100      2       1  150064       1.7294      0.04187
enh40295    1    6260200    6261200      1       1  150064       1.7453      0.04047
enh40337    1    6521000    6522000      2       1  150064       2.5329    0.0056567
enh40338    1    6524400    6525400      3       1  150064        1.985     0.023574
enh40339    1    6531800    6532800      2       1  150064       2.2622     0.011844
enh40346    1    6551800    6552800      3       1  150064       1.9459     0.025835
enh40349    1    6561700    6562700      2       1  150064       2.0159     0.021905
enh40350    1    6567000    6568000      1       1  150064       2.3208      0.01015
enh40356    1    6644000    6645000      1       1  150064       3.4842    0.0002468
enh40361    1    6657100    6658100      6       2  150064       1.7669      0.03862
enh40362    1    6658400    6659400      6       3  150064       1.6901     0.045505
enh40364    1    6669400    6670400      1       1  150064       1.8226      0.03418
enh40366    1    6675600    6676600      3       1  150064       2.1533     0.015649
enh40367    1    6684200    6685200      2       1  150064       2.1264     0.016733
enh40369    1    6694400    6695400      8       2  150064        2.543    0.0054959
enh40370    1    6760000    6761000      1       1  150064        3.769    8.194e-05
enh40374    1    6847000    6848000      3       1  150064       1.7795     0.037581
enh40393    1    7020000    7021000      1       1  150064       1.9101      0.02806
enh40408    1    7536400    7537400      8       4  150064       1.9033     0.028498
enh40431    1    8002400    8003400      2       1  150064       2.0947     0.018098
enh40455    1    8196600    8197600      3       2  150064         1.91     0.028065
enh40476    1    8374000    8375000      3       2  150064        4.624   1.8821e-06
enh40477    1    8377400    8378400      1       1  150064       3.5064    0.0002271
enh40478    1    8378400    8379400      3       1  150064       3.2369   0.00060417
enh40480    1    8407500    8408500      1       1  150064       2.8206     0.002397
enh40481    1    8412400    8413400      3       2  150064       4.7419   1.0588e-06
enh40484    1    8427200    8428200      1       1  150064       2.9348     0.001669
enh40486    1    8431400    8432400      4       2  150064       5.2959   5.9221e-08
enh40488    1    8436100    8437100      4       2  150064       4.3432   7.0227e-06
enh40489    1    8439300    8440300      2       1  150064       4.8415   6.4436e-07
enh40491    1    8444500    8445500      2       1  150064       4.8974   4.8548e-07
enh40492    1    8451000    8452000      2       1  150064       3.1964   0.00069587
enh40494    1    8464400    8465400      2       1  150064       4.6602   1.5796e-06
enh40495    1    8468500    8469500      2       1  150064       4.9784   3.2059e-07
enh40501    1    8486800    8487800      2       1  150064       4.9564   3.5904e-07
enh40502    1    8487600    8488600      1       1  150064       5.7199     5.33e-09
enh40503    1    8490200    8491200      3       1  150064         5.32   5.1882e-08
enh40507    1    8510400    8511400      3       2  150064        3.055    0.0011253
enh40508    1    8516300    8517300      1       1  150064       2.5713     0.005066
enh40510    1    8524000    8525000      5       3  150064       2.7613    0.0028785
enh40511    1    8527000    8528000      3       2  150064       2.2527     0.012137
enh40512    1    8536800    8537800      3       1  150064       3.2444   0.00058856
enh40513    1    8538200    8539200      3       1  150064        2.004     0.022537
enh40514    1    8557400    8558400      3       2  150064       2.3926    0.0083642
enh40515    1    8569900    8570900      2       1  150064        2.394    0.0083322
enh40516    1    8576500    8577500      2       1  150064       2.4796     0.006576
enh40520    1    8599900    8600900      2       1  150064       2.4961    0.0062787
enh40521    1    8611300    8612300      3       2  150064        2.269     0.011635
enh40523    1    8623000    8624000      3       2  150064       2.3761    0.0087482
enh40528    1    8658300    8659300      6       2  150064       2.9781    0.0014503
enh40529    1    8662600    8663600      3       1  150064        2.622    0.0043712
enh40530    1    8686100    8687100      1       1  150064       2.9013     0.001858
enh40533    1    8690200    8691200      1       1  150064       3.1268    0.0008837
enh40534    1    8706500    8707500      2       1  150064       2.9936    0.0013784
enh40536    1    8712400    8713400      2       1  150064       2.6253    0.0043289
enh40537    1    8721200    8722200      1       1  150064        3.686    0.0001139
enh40538    1    8723600    8724600      1       1  150064       2.9184     0.001759
enh40539    1    8725800    8726800      2       1  150064        2.806    0.0025081
enh40541    1    8729000    8730000      1       1  150064       1.9571      0.02517
enh40542    1    8730400    8731400      2       1  150064       2.3313     0.009868
enh40543    1    8740500    8741500      3       2  150064       2.7617    0.0028751
enh40544    1    8744500    8745500      2       1  150064       2.1884     0.014321
enh40547    1    8767000    8768000      4       2  150064       2.4406    0.0073308
enh40548    1    8772200    8773200      1       1  150064       1.7195      0.04276
enh40555    1    8871100    8872100      5       3  150064       2.2859     0.011131
enh40562    1    8918200    8919200      3       2  150064       1.8549     0.031802
enh40563    1    8931600    8932600      1       1  150064       1.8274      0.03382
enh40567    1    8950400    8951400      3       1  150064       2.8461    0.0022127
enh40571    1    8970900    8971900      4       2  150064       2.1078     0.017526
enh40572    1    8998900    8999900      5       2  150064       2.7327    0.0031412
enh40598    1    9221200    9222200      1       1  150064       1.9856      0.02354
enh40611    1    9330300    9331300      4       2  150064       1.9758     0.024088
enh40616    1    9351200    9352200      2       1  150064       2.3982    0.0082389
enh40694    1    9923300    9924300      3       2  150064        2.006      0.02243
enh40744    1   10346800   10347800      3       1  150064       1.6461     0.049876
enh40792    1   10774500   10775500      1       1  150064       1.9622      0.02487
enh40794    1   10777500   10778500      1       1  150064       1.7086      0.04376
enh40820    1   10959600   10960600      1       1  150064       2.2127      0.01346
enh40849    1   11376100   11377100      2       1  150064       2.1794      0.01465
enh40863    1   11767500   11768500      4       2  150064       1.7161     0.043076
enh40873    1   11849600   11850600      1       1  150064       2.1348      0.01639
enh40888    1   11995500   11996500      4       2  150064       2.1548     0.015588
enh40889    1   11998500   11999500      2       1  150064       1.9438      0.02596
enh40901    1   12112100   12113100      4       2  150064       1.7134     0.043322
enh40902    1   12127900   12128900      2       1  150064       2.6411    0.0041314
enh40905    1   12190200   12191200      3       1  150064       1.6689     0.047567
enh40988    1   14090400   14091400      1       1  150064       1.7987      0.03603
enh41000    1   14464600   14465600      8       2  150064       1.8978     0.028863
enh41001    1   14467200   14468200      7       1  150064       1.7305      0.04177
enh41002    1   14468800   14469800      1       1  150064       1.6605      0.04841
enh41008    1   14847300   14848300      1       1  150064       2.0798      0.01877
enh41022    1   15207400   15208400      4       2  150064       1.9605     0.024968
enh41082    1   15533400   15534400      2       1  150064       1.9332     0.026606
enh41105    1   15692600   15693600      2       1  150064       2.5178    0.0059043
enh41203    1   16353200   16354200      4       2  150064       2.2654     0.011743
enh41233    1   16537300   16538300      5       3  150064       2.4428    0.0072873
enh41235    1   16542000   16543000      5       2  150064       1.9718     0.024318
enh41238    1   16564100   16565100      2       1  150064       2.7283    0.0031827
enh41239    1   16569200   16570200      5       2  150064       2.4295      0.00756
enh41240    1   16570400   16571400      1       1  150064        2.126      0.01675
enh41241    1   16574600   16575600      1       1  150064       2.3933     0.008348
enh41242    1   16577200   16578200      2       1  150064       1.8597     0.031464
enh41243    1   16592400   16593400      2       1  150064       2.1801     0.014627
enh41244    1   16620200   16621200      3       2  150064       1.7625     0.038992
enh41246    1   16641500   16642500      3       2  150064       1.7559      0.03955
enh41247    1   16643600   16644600      5       2  150064       2.2124      0.01347
enh41253    1   16679300   16680300      1       1  150064       2.0801      0.01876
enh41255    1   16697800   16698800      2       1  150064       1.6637     0.048085
enh41256    1   16698900   16699900      2       1  150064       1.7669     0.038622
enh41259    1   16703300   16704300      3       1  150064       2.0108     0.022174
enh41262    1   16711700   16712700      2       1  150064       1.7801     0.037533
enh41263    1   16713900   16714900      2       1  150064       1.8111     0.035064
enh41265    1   16722700   16723700      4       1  150064       2.0449      0.02043
enh41295    1   17287400   17288400      4       2  150064       2.8364    0.0022815
enh41299    1   17310800   17311800      3       2  150064        4.112   1.9615e-05
enh41304    1   17342300   17343300      5       2  150064       2.0112     0.022154
enh41305    1   17378600   17379600      2       1  150064       2.7791    0.0027255
enh41312    1   17454600   17455600      2       1  150064       1.8986     0.028807
enh41323    1   17552400   17553400      4       2  150064       2.3533    0.0093034
enh41392    1   19262900   19263900      2       1  150064        1.845     0.032521
enh41427    1   19640100   19641100      3       2  150064       1.9131     0.027865
enh41428    1   19641800   19642800      5       2  150064        1.834     0.033328
enh41469    1   19820800   19821800      5       3  150064       2.7967    0.0025816
enh41470    1   19822600   19823600      6       3  150064       2.3396    0.0096527
enh41471    1   19832000   19833000      7       3  150064       1.8529     0.031947
enh41472    1   19835400   19836400      6       2  150064       1.6627     0.048186
enh41482    1   19939200   19940200      1       1  150064       1.7696       0.0384
enh41486    1   19966600   19967600      1       1  150064       2.3371     0.009718
enh41526    1   20819900   20820900      1       1  150064       1.7361      0.04127
enh41541    1   21059800   21060800      2       1  150064       2.8097    0.0024792
enh41544    1   21114500   21115500      2       1  150064       2.4415    0.0073133
enh41547    1   21361200   21362200      2       1  150064       2.2974     0.010797
enh41549    1   21465800   21466800      1       1  150064       2.4763     0.006638
enh41550    1   21475900   21476900      1       1  150064       3.0309     0.001219
enh41605    1   21940800   21941800      4       1  150064       1.9238     0.027187
enh41615    1   21982700   21983700      5       2  150064       1.6608     0.048375
enh41617    1   21992100   21993100      6       3  150064        2.125     0.016793
enh41619    1   22090800   22091800      5       2  150064        1.912      0.02794
enh41660    1   22350200   22351200      4       2  150064       1.7882     0.036872
enh41664    1   22369600   22370600      3       2  150064       2.4301    0.0075473
enh41665    1   22374800   22375800      2       1  150064       3.2572   0.00056259
enh41666    1   22378200   22379200      5       2  150064       2.7142    0.0033213
enh41668    1   22382700   22383700      4       2  150064       1.7817       0.0374
enh41669    1   22386200   22387200      4       2  150064       2.7621    0.0028718
enh41671    1   22392800   22393800      2       1  150064       1.8091     0.035216
enh41672    1   22400700   22401700      4       2  150064       3.3868   0.00035356
enh41677    1   22447500   22448500      3       2  150064       2.5763    0.0049934
enh41678    1   22448900   22449900      6       4  150064       2.0705     0.019203
enh41683    1   22560100   22561100      3       2  150064       2.4758    0.0066474
enh41731    1   23438200   23439200      1       1  150064       2.0492      0.02022
enh41780    1   23888900   23889900      2       1  150064       1.9327     0.026637
enh41795    1   24106400   24107400      1       1  150064       1.6674      0.04772
enh41821    1   24372600   24373600      3       1  150064       2.5782    0.0049652
enh41839    1   24522000   24523000      3       1  150064       1.9232     0.027227
enh41841    1   24529200   24530200      1       1  150064       2.0147      0.02197
enh41843    1   24542600   24543600      1       1  150064       2.8719      0.00204
enh41844    1   24548200   24549200      4       1  150064       2.6115    0.0045071
enh41855    1   24690500   24691500      5       2  150064       1.8638     0.031175
enh41864    1   24744200   24745200      2       1  150064       2.1965     0.014027
enh41866    1   24751000   24752000      3       1  150064       1.7023     0.044345
enh41869    1   24769600   24770600      3       1  150064       2.3741    0.0087962
enh41871    1   24833300   24834300      2       1  150064       1.7526     0.039832
enh41873    1   24862000   24863000      4       2  150064       2.4306    0.0075369
enh41875    1   24867700   24868700      7       3  150064       2.6794    0.0036878
enh42043    1   26485600   26486600      2       1  150064       1.7482     0.040215
enh42050    1   26508100   26509100      3       1  150064       2.4224    0.0077088
enh42070    1   26757600   26758600      1       1  150064       1.8722      0.03059
enh42083    1   26869000   26870000      1       1  150064       1.7021      0.04437
enh42084    1   26871600   26872600      3       2  150064       1.8383     0.033007
enh42091    1   27020700   27021700      2       1  150064       2.8488    0.0021941
enh42094    1   27038600   27039600      2       1  150064        2.036     0.020876
enh42097    1   27046900   27047900      3       1  150064       2.6633    0.0038685
enh42099    1   27052400   27053400      2       1  150064       2.5861    0.0048537
enh42104    1   27079000   27080000      3       1  150064       2.5696    0.0050905
enh42106    1   27094600   27095600      1       1  150064       2.7557     0.002928
enh42107    1   27098200   27099200      1       1  150064       2.7473     0.003004
enh42113    1   27157900   27158900      2       1  150064       2.6325    0.0042379
enh42115    1   27175500   27176500      2       1  150064       2.4054    0.0080773
enh42117    1   27185800   27186800      4       1  150064       2.2195     0.013226
enh42118    1   27187900   27188900      1       1  150064       2.4105     0.007966
enh42121    1   27203600   27204600      3       1  150064       2.1692     0.015034
enh42122    1   27215000   27216000      1       1  150064       2.4794      0.00658
enh42124    1   27225200   27226200      1       1  150064        2.489     0.006405
enh42126    1   27236600   27237600      1       1  150064       2.4543     0.007057
enh42128    1   27247200   27248200      2       1  150064       2.7103    0.0033606
enh42129    1   27249400   27250400      1       1  150064        2.512     0.006003
enh42131    1   27284900   27285900      2       1  150064       3.7098   0.00010369
enh42147    1   27425700   27426700      1       1  150064         2.29      0.01101
enh42155    1   27466200   27467200      1       1  150064       1.6802      0.04646
enh42171    1   27666800   27667800      4       2  150064       1.7856     0.037081
enh42178    1   27693800   27694800      1       1  150064       1.8301      0.03362
enh42179    1   27695800   27696800      3       2  150064       3.6069   0.00015492
enh42195    1   27770300   27771300      2       1  150064       2.1849     0.014448
enh42230    1   27900000   27901000      2       1  150064       1.9362     0.026424
enh42240    1   27932200   27933200      1       1  150064       2.0323      0.02106
enh42243    1   27944400   27945400      1       1  150064       1.8623      0.03128
enh42244    1   27947700   27948700      2       1  150064       1.6501     0.049462
enh42247    1   27951700   27952700      1       1  150064       2.1084       0.0175
enh42248    1   27955100   27956100      2       1  150064        1.664     0.048061
enh42249    1   27958000   27959000      6       2  150064       1.8263     0.033902
enh42266    1   28110400   28111400      2       1  150064       2.2493     0.012248
enh42284    1   28261800   28262800      5       2  150064        1.836     0.033177
enh42296    1   28462300   28463300      1       1  150064       3.7917    7.481e-05
enh42302    1   28500000   28501000      2       1  150064       3.6693   0.00012161
enh42306    1   28557000   28558000      4       2  150064       1.8181     0.034526
enh42312    1   28575000   28576000      5       2  150064       1.6932      0.04521
enh42314    1   28588100   28589100      3       1  150064        2.265     0.011756
enh42319    1   28608900   28609900      5       3  150064       1.8461     0.032436
enh42321    1   28623000   28624000      3       2  150064       2.0438     0.020484
enh42326    1   28695200   28696200      2       1  150064       1.9333     0.026598
enh42327    1   28697200   28698200      2       1  150064         3.39   0.00034946
enh42329    1   28699900   28700900      2       1  150064       2.2181     0.013274
enh42330    1   28700800   28701800      2       1  150064       2.1404     0.016161
enh42331    1   28701600   28702600      3       1  150064       1.7786     0.037653
enh42332    1   28736100   28737100      8       3  150064       2.2663     0.011716
enh42333    1   28743800   28744800      3       1  150064       2.0259     0.021387
enh42335    1   28766000   28767000      2       1  150064       1.7025     0.044334
enh42338    1   28782200   28783200      1       1  150064       2.4036     0.008118
enh42341    1   28837200   28838200      6       3  150064       2.5989    0.0046767
enh42343    1   28845600   28846600      1       1  150064       2.4689     0.006776
enh42345    1   28853300   28854300      4       1  150064       2.7444    0.0030313
enh42346    1   28880200   28881200      1       1  150064       2.5866     0.004847
enh42347    1   28905600   28906600      1       1  150064        2.917     0.001767
enh42349    1   28916400   28917400      3       1  150064       2.7318    0.0031493
enh42352    1   28967600   28968600      2       1  150064       2.2942     0.010889
enh42353    1   28970700   28971700      1       1  150064       2.3123      0.01038
enh42354    1   28973600   28974600      2       1  150064       2.0484     0.020261
enh42360    1   29080300   29081300      4       2  150064       1.8316     0.033503
enh42361    1   29083100   29084100      2       1  150064       3.3866   0.00035378
enh42364    1   29186900   29187900      1       1  150064       1.7425      0.04071
enh42367    1   29211300   29212300      3       1  150064       2.2239     0.013079
enh42374    1   29298400   29299400      3       2  150064       2.3445    0.0095275
enh42376    1   29446800   29447800      3       2  150064       2.3875    0.0084812
enh42377    1   29451600   29452600      4       2  150064        3.172   0.00075707
enh42378    1   29460000   29461000      2       1  150064       1.7028     0.044305
enh42385    1   29505000   29506000      3       2  150064       2.5506    0.0053764
enh42388    1   29555900   29556900      3       1  150064       2.0326     0.021045
enh42390    1   29575400   29576400      3       2  150064       2.6613    0.0038925
enh42396    1   30457500   30458500      4       2  150064       4.7347   1.0966e-06
enh42409    1   31180400   31181400     14       3  150064       1.7291     0.041895
enh42444    1   31382600   31383600      3       2  150064       1.9738     0.024204
enh42450    1   31449600   31450600      1       1  150064       1.7721      0.03819
enh42477    1   31688200   31689200     10       2  150064       2.9815    0.0014344
enh42479    1   31770900   31771900      2       1  150064       3.3482   0.00040666
enh42480    1   31841400   31842400      2       1  150064       1.6729     0.047174
enh42481    1   31844100   31845100      1       1  150064        3.082     0.001028
enh42482    1   31847000   31848000      2       1  150064       2.7671    0.0028278
enh42483    1   31849000   31850000      1       1  150064       3.3277    0.0004379
enh42484    1   31854300   31855300      4       2  150064       4.6026   2.0864e-06
enh42485    1   31862600   31863600      7       2  150064       3.8162   6.7756e-05
enh42486    1   31866800   31867800      4       1  150064       2.8658    0.0020799
enh42487    1   31885000   31886000      2       1  150064       2.5361    0.0056054
enh42488    1   31888100   31889100      1       1  150064        2.833     0.002306
enh42490    1   31894200   31895200      4       2  150064       1.7091     0.043715
enh42491    1   31895100   31896100      5       2  150064       2.0482     0.020269
enh42492    1   31898500   31899500      3       2  150064       2.8098    0.0024783
enh42555    1   32398000   32399000      4       2  150064       1.8691     0.030805
enh42584    1   32592600   32593600      3       2  150064       1.6917     0.045349
enh42603    1   32707800   32708800      3       1  150064       1.7063     0.043974
enh42604    1   32712900   32713900      1       1  150064       1.6948      0.04506
enh42616    1   32810700   32811700      1       1  150064        2.932     0.001684
enh42650    1   33222600   33223600      2       1  150064       2.2327     0.012783
enh42653    1   33229200   33230200      4       2  150064       2.0103     0.022201
enh42660    1   33280200   33281200      3       1  150064       2.2349     0.012712
enh42696    1   33564700   33565700      1       1  150064       2.2931      0.01092
enh42709    1   33724300   33725300      3       2  150064       2.2615     0.011863
enh42716    1   33766400   33767400      4       2  150064       1.9561     0.025227
enh42721    1   33811200   33812200      1       1  150064       1.7861      0.03704
enh42762    1   35317800   35318800      4       2  150064       1.9904     0.023276
enh42763    1   35323200   35324200      3       2  150064       2.0918     0.018229
enh42764    1   35325400   35326400      1       1  150064       2.2918      0.01096
enh42775    1   35611500   35612500      2       1  150064       1.8724     0.030576
enh42797    1   36102300   36103300      2       1  150064       3.6011   0.00015847
enh42800    1   36174000   36175000      2       1  150064       2.7847    0.0026785
enh42804    1   36275300   36276300      3       2  150064       4.1596    1.594e-05
enh42805    1   36316200   36317200      3       2  150064       2.5744    0.0050207
enh42809    1   36397600   36398600      1       1  150064        3.492    0.0002397
enh42811    1   36500400   36501400      1       1  150064       4.0461    2.604e-05
enh42813    1   36553300   36554300      1       1  150064       3.1405    0.0008432
enh42814    1   36555400   36556400      3       2  150064        3.192   0.00070642
enh42816    1   36565100   36566100      6       2  150064       2.3137     0.010343
enh42817    1   36574300   36575300      2       1  150064         1.76     0.039204
enh42818    1   36580900   36581900      2       1  150064       1.8026     0.035725
enh42819    1   36584700   36585700      2       1  150064       1.8279     0.033785
enh42820    1   36589100   36590100      1       1  150064       3.9706    3.584e-05
enh42821    1   36600700   36601700      2       1  150064       3.3181   0.00045322
enh42823    1   36607600   36608600      2       1  150064       3.3975   0.00034006
enh42824    1   36613300   36614300      3       1  150064       3.8801   5.2202e-05
enh42825    1   36616700   36617700      2       1  150064       4.0756   2.2946e-05
enh42828    1   36620000   36621000      3       2  150064       2.8632    0.0020969
enh42830    1   36624600   36625600      3       2  150064       2.2319     0.012811
enh42833    1   36631300   36632300      2       1  150064       3.9408   4.0604e-05
enh42837    1   36640800   36641800      1       1  150064       3.2103    0.0006629
enh42839    1   36653100   36654100      3       1  150064       2.6234    0.0043531
enh42907    1   38197800   38198800      2       1  150064        2.797    0.0025793
enh42911    1   38318600   38319600      2       1  150064       3.0089    0.0013111
enh42912    1   38323500   38324500      1       1  150064       3.1702    0.0007616
enh42914    1   38327800   38328800      1       1  150064        2.751     0.002971
enh42915    1   38331000   38332000      3       2  150064       2.6496    0.0040289
enh42917    1   38395600   38396600      3       1  150064       2.8765    0.0020106
enh42942    1   39193900   39194900      3       1  150064        2.399    0.0082196
enh42955    1   39490800   39491800      2       1  150064       1.8507     0.032107
enh42956    1   39492800   39493800      5       2  150064       1.7435     0.040624
enh42961    1   39568600   39569600      2       1  150064       1.8402     0.032873
enh42965    1   39581900   39582900      3       1  150064       2.2439     0.012419
enh42987    1   39649000   39650000      3       2  150064       1.7095      0.04368
enh42989    1   39650600   39651600      1       1  150064       1.7696       0.0384
enh42990    1   39651100   39652100      2       1  150064       2.1225     0.016899
enh43014    1   39916300   39917300      2       1  150064       1.7229      0.04245
enh43015    1   39974600   39975600      4       2  150064       2.3427    0.0095713
enh43026    1   40119000   40120000      3       2  150064       2.0009     0.022701
enh43028    1   40166700   40167700      2       1  150064       2.5858    0.0048577
enh43036    1   40317000   40318000      2       1  150064       2.3965    0.0082759
enh43038    1   40347200   40348200      3       2  150064       2.0052     0.022472
enh43039    1   40358400   40359400      1       1  150064       1.8066      0.03541
enh43041    1   40364000   40365000      2       1  150064        1.836     0.033181
enh43050    1   40429800   40430800      1       1  150064       1.9222      0.02729
enh43079    1   40842400   40843400      4       2  150064       2.3464    0.0094777
enh43094    1   40997800   40998800      1       1  150064       1.8274      0.03382
enh43098    1   41117400   41118400      3       2  150064       1.6987     0.044684
enh43099    1   41118600   41119600      1       1  150064       1.7088      0.04374
enh43105    1   41169300   41170300      5       2  150064       2.1253     0.016781
enh43109    1   41178100   41179100      2       1  150064        2.522    0.0058352
enh43112    1   41205500   41206500      3       1  150064       2.9448    0.0016158
enh43132    1   41385100   41386100      1       1  150064       1.8722      0.03059
enh43139    1   41432900   41433900      8       3  150064       1.9368     0.026387
enh43140    1   41447000   41448000      2       1  150064       2.1477     0.015868
enh43141    1   41468800   41469800      5       2  150064        2.221     0.013176
enh43146    1   41574600   41575600      4       2  150064       2.1731     0.014886
enh43147    1   41617500   41618500      2       1  150064         2.58    0.0049407
enh43158    1   41831600   41832600      5       3  150064       3.7458   8.9919e-05
enh43160    1   41846100   41847100      3       2  150064       3.1758   0.00074719
enh43161    1   41851100   41852100      5       2  150064       2.7126    0.0033377
enh43162    1   41853100   41854100      2       1  150064       1.9565     0.025206
enh43166    1   41889400   41890400      3       1  150064       2.1286     0.016642
enh43167    1   41898100   41899100      6       3  150064       2.2582     0.011965
enh43169    1   41920100   41921100      1       1  150064         1.69      0.04551
enh43170    1   41931500   41932500      2       1  150064       1.7805     0.037494
enh43177    1   41960700   41961700      5       2  150064       3.6371   0.00013785
enh43179    1   41969300   41970300      6       3  150064       2.8001    0.0025547
enh43220    1   42317400   42318400      2       1  150064       1.8417     0.032759
enh43291    1   43415500   43416500      6       2  150064       2.5459    0.0054494
enh43293    1   43419600   43420600      3       2  150064       2.1424      0.01608
enh43295    1   43427300   43428300      5       2  150064       2.5332    0.0056514
enh43296    1   43432300   43433300      6       3  150064       2.2228     0.013115
enh43322    1   43739800   43740800      4       2  150064       1.8094     0.035197
enh43323    1   43749200   43750200      1       1  150064       1.8866      0.02961
enh43326    1   43759900   43760900      2       1  150064        2.976    0.0014603
enh43327    1   43765700   43766700      1       1  150064       3.1944    0.0007005
enh43329    1   43770200   43771200      2       1  150064       2.4478    0.0071861
enh43330    1   43779000   43780000      2       1  150064       2.9815    0.0014343
enh43332    1   43810600   43811600      1       1  150064       3.4765     0.000254
enh43335    1   43826200   43827200      2       1  150064       3.7172   0.00010072
enh43336    1   43830600   43831600      2       1  150064       1.9653     0.024692
enh43337    1   43834400   43835400      1       1  150064       3.6162    0.0001495
enh43341    1   43856300   43857300      4       2  150064       4.1648   1.5578e-05
enh43344    1   43920300   43921300      3       2  150064       4.1734   1.5006e-05
enh43345    1   43938200   43939200      1       1  150064       3.0047     0.001329
enh43346    1   43941000   43942000      3       1  150064       3.6843   0.00011465
enh43352    1   44006200   44007200      1       1  150064       2.9099     0.001808
enh43353    1   44010800   44011800      2       1  150064       3.4093   0.00032567
enh43354    1   44015200   44016200      3       1  150064       2.0885     0.018378
enh43355    1   44018200   44019200      1       1  150064       3.1374    0.0008524
enh43357    1   44024100   44025100      2       1  150064       2.6016    0.0046399
enh43359    1   44029100   44030100      1       1  150064       5.2188    9.004e-08
enh43360    1   44031700   44032700      2       1  150064       2.2048     0.013733
enh43361    1   44037200   44038200      2       1  150064       5.2324   8.3661e-08
enh43362    1   44042900   44043900      4       2  150064       3.9293   4.2603e-05
enh43364    1   44048200   44049200      3       1  150064       2.2909     0.010984
enh43365    1   44051600   44052600     10       3  150064       3.6382   0.00013726
enh43367    1   44114300   44115300      5       2  150064       4.0012   3.1507e-05
enh43368    1   44117400   44118400      1       1  150064       4.3591    6.529e-06
enh43369    1   44153900   44154900      1       1  150064       3.5304    0.0002075
enh43372    1   44248900   44249900      3       2  150064       3.7981   7.2899e-05
enh43379    1   44318700   44319700      2       1  150064        3.435   0.00029627
enh43382    1   44350600   44351600      4       2  150064       2.8485    0.0021961
enh43383    1   44378400   44379400      3       2  150064       2.1344     0.016407
enh43384    1   44395000   44396000      5       2  150064       2.6819    0.0036599
enh43385    1   44398200   44399200      1       1  150064       1.6986       0.0447
enh43386    1   44414200   44415200      2       1  150064       2.8877    0.0019403
enh43390    1   44439200   44440200      3       2  150064       3.1146   0.00092101
enh43391    1   44442700   44443700      5       2  150064       2.5588    0.0052521
enh43392    1   44452200   44453200      1       1  150064       2.2904        0.011
enh43393    1   44453000   44454000      1       1  150064       2.2904        0.011
enh43394    1   44456000   44457000      1       1  150064       2.0898      0.01832
enh43395    1   44458000   44459000      1       1  150064       2.9213     0.001743
enh43401    1   44486000   44487000      1       1  150064       1.8609      0.03138
enh43410    1   44677800   44678800      1       1  150064       2.7892     0.002642
enh43411    1   44679800   44680800      1       1  150064       2.3252      0.01003
enh43413    1   44685700   44686700      2       1  150064       2.0377     0.020791
enh43414    1   44704800   44705800      2       1  150064       2.2454      0.01237
enh43426    1   44820900   44821900      2       1  150064       1.9614     0.024916
enh43563    1   46985700   46986700      3       1  150064       2.1668     0.015125
enh43565    1   46992800   46993800      2       1  150064        2.478    0.0066057
enh43566    1   47015100   47016100      3       2  150064       1.9002     0.028706
enh43590    1   47263000   47264000      4       2  150064       2.7847    0.0026787
enh43597    1   47640500   47641500      4       2  150064       1.8457     0.032464
enh43625    1   48274500   48275500      4       2  150064        2.135     0.016379
enh43626    1   48275700   48276700      1       1  150064        2.217      0.01331
enh43631    1   48337200   48338200      5       3  150064       2.6703    0.0037895
enh43633    1   48347300   48348300      2       1  150064       1.9375      0.02634
enh43660    1   49076400   49077400      4       2  150064        1.823     0.034149
enh43661    1   49240800   49241800      5       3  150064       1.6972     0.044829
enh43699    1   51985700   51986700      4       2  150064       1.6839     0.046102
enh43777    1   53641600   53642600      4       2  150064       1.9399     0.026196
enh43779    1   53648500   53649500      1       1  150064       2.6301     0.004268
enh43780    1   53661000   53662000      1       1  150064       2.0792       0.0188
enh43783    1   53702200   53703200      4       2  150064       2.5829    0.0048987
enh43784    1   53758500   53759500      1       1  150064       1.8966      0.02894
enh43785    1   53760300   53761300      4       2  150064       3.3613   0.00038792
enh43808    1   54447400   54448400      1       1  150064       2.3782     0.008699
enh43820    1   54684900   54685900      4       2  150064       2.3985    0.0082308
enh43821    1   54687400   54688400      2       1  150064       2.3019     0.010672
enh43823    1   54694900   54695900      1       1  150064       2.0633      0.01954
enh43853    1   54787700   54788700      1       1  150064       2.0393      0.02071
enh43874    1   54837000   54838000      1       1  150064       2.1367      0.01631
enh43875    1   54839300   54840300      4       2  150064       1.7165     0.043034
enh43880    1   54850600   54851600      3       1  150064       1.7544     0.039679
enh43919    1   55323000   55324000      3       2  150064       1.7845     0.037169
enh43920    1   55325400   55326400      9       5  150064       1.6573     0.048726
enh43960    1   56160600   56161600      8       2  150064       2.1321       0.0165
enh44059    1   59323400   59324400      3       2  150064       2.1509     0.015741
enh44100    1   59612600   59613600      3       1  150064       1.7397     0.040958
enh44102    1   59622000   59623000      8       1  150064       1.6942     0.045117
enh44143    1   60217800   60218800      4       2  150064        2.363    0.0090627
enh44154    1   61039400   61040400      1       1  150064       3.0103     0.001305
enh44156    1   61455100   61456100      4       2  150064       1.7392     0.041002
enh44191    1   61696000   61697000      3       1  150064       1.8764     0.030301
enh44192    1   61698600   61699600      4       1  150064       1.7147     0.043204
enh44195    1   61709500   61710500      3       1  150064       2.0719     0.019136
enh44207    1   61805000   61806000      4       2  150064       1.9214     0.027339
enh44209    1   61813400   61814400      1       1  150064       2.5198     0.005871
enh44210    1   61814000   61815000      1       1  150064       2.5198     0.005871
enh44214    1   61869100   61870100      2       1  150064       2.1279     0.016673
enh44223    1   61946900   61947900      2       1  150064       2.2598     0.011916
enh44224    1   61970400   61971400      1       1  150064       2.3185      0.01021
enh44253    1   64105900   64106900      3       2  150064       1.7723     0.038176
enh44282    1   64343000   64344000      2       1  150064       1.7421     0.040745
enh44297    1   64504600   64505600      1       1  150064       2.6022     0.004631
enh44312    1   64947600   64948600      1       1  150064       1.7013      0.04444
enh44336    1   65359400   65360400      3       1  150064       2.8452    0.0022195
enh44337    1   65360200   65361200      3       1  150064       1.8943     0.029093
enh44345    1   65383000   65384000      3       1  150064       3.4743   0.00025612
enh44348    1   65389800   65390800      3       1  150064        2.727    0.0031955
enh44349    1   65391900   65392900      4       2  150064       2.7526     0.002956
enh44350    1   65393300   65394300      1       1  150064       2.9146     0.001781
enh44351    1   65398000   65399000      3       1  150064       2.3488    0.0094178
enh44352    1   65399200   65400200      3       2  150064       2.5166    0.0059254
enh44353    1   65401000   65402000      2       1  150064       2.5757    0.0050017
enh44354    1   65401800   65402800      4       2  150064       1.7347     0.041401
enh44355    1   65402400   65403400      3       2  150064       3.1377   0.00085137
enh44357    1   65412600   65413600      2       1  150064       2.8544    0.0021562
enh44359    1   65415400   65416400      3       2  150064       2.7614    0.0028777
enh44360    1   65417400   65418400      4       2  150064       2.9826    0.0014292
enh44362    1   65421500   65422500      2       1  150064       2.4354    0.0074375
enh44364    1   65426800   65427800      4       2  150064       2.0246     0.021452
enh44365    1   65427900   65428900      5       2  150064       2.9459    0.0016099
enh44366    1   65430200   65431200      3       2  150064       1.7017      0.04441
enh44373    1   65521000   65522000      5       2  150064       1.9944     0.023054
enh44377    1   65615200   65616200      2       1  150064       2.3592    0.0091569
enh44380    1   65639800   65640800      5       1  150064       1.8082     0.035289
enh44381    1   65640600   65641600      3       1  150064       1.9237     0.027198
enh44382    1   65641800   65642800      3       2  150064       2.0039     0.022542
enh44400    1   66277600   66278600      1       1  150064       1.6821      0.04627
enh44402    1   66731600   66732600      3       1  150064       2.5618    0.0052059
enh44403    1   66735800   66736800      6       3  150064       2.7852     0.002675
enh44405    1   66740700   66741700      1       1  150064       2.3167      0.01026
enh44419    1   66910900   66911900      2       1  150064       2.2364     0.012664
enh44445    1   67858900   67859900      2       1  150064       2.2355     0.012693
enh44462    1   68078300   68079300      2       1  150064       1.6808     0.046401
enh44463    1   68083800   68084800      3       2  150064       2.5567     0.005283
enh44473    1   68166600   68167600      3       1  150064       2.0363     0.020858
enh44479    1   68183300   68184300      2       1  150064        1.779     0.037617
enh44493    1   68219600   68220600      3       2  150064       1.8037     0.035642
enh44494    1   68221200   68222200      1       1  150064       2.4668     0.006817
enh44502    1   68257000   68258000      1       1  150064        1.756      0.03954
enh44503    1   68258000   68259000      5       2  150064       3.5055   0.00022789
enh44504    1   68259500   68260500      1       1  150064       2.0355       0.0209
enh44505    1   68260800   68261800      1       1  150064       3.6502     0.000131
enh44506    1   68268100   68269100      7       3  150064        2.067     0.019366
enh44507    1   68269100   68270100      3       2  150064       2.5673    0.0051245
enh44508    1   68277600   68278600      2       1  150064       2.2981     0.010778
enh44510    1   68281300   68282300      4       2  150064       3.3275   0.00043813
enh44511    1   68282700   68283700      5       3  150064       3.6275   0.00014308
enh44512    1   68285000   68286000      3       2  150064       2.6741    0.0037461
enh44513    1   68290500   68291500      4       1  150064       1.8298     0.033637
enh44515    1   68295700   68296700      4       2  150064       3.5136     0.000221
enh44516    1   68299500   68300500      3       1  150064       3.7181   0.00010036
enh44517    1   68301100   68302100      4       2  150064       3.3068   0.00047178
enh44518    1   68302100   68303100      4       2  150064       3.3302    0.0004339
enh44519    1   68303800   68304800      5       2  150064       3.9573   3.7908e-05
enh44521    1   68362500   68363500      5       3  150064       3.2828   0.00051395
enh44571    1   74058900   74059900      3       1  150064       2.6569    0.0039432
enh44577    1   76193100   76194100      5       3  150064       1.6523     0.049241
enh44608    1   78445900   78446900      3       2  150064       1.9066     0.028289
enh44624    1   81943500   81944500      6       4  150064        1.674     0.047063
enh44627    1   82145800   82146800      2       1  150064       2.3654    0.0090047
enh44629    1   82164800   82165800      4       2  150064       1.8271      0.03384
enh44631    1   82168600   82169600      3       2  150064       2.3327    0.0098317
enh44650    1   84969000   84970000      3       1  150064       1.9225     0.027274
enh44669    1   85319400   85320400      4       1  150064       2.4091    0.0079965
enh44670    1   85320100   85321100      1       1  150064       2.5388     0.005561
enh44682    1   85760900   85761900      3       1  150064       1.8796     0.030081
enh44685    1   85779700   85780700      1       1  150064       2.0292      0.02122
enh44691    1   85914400   85915400      8       4  150064       2.2358     0.012681
enh44693    1   85919300   85920300      3       1  150064       2.4418    0.0073069
enh44694    1   85925900   85926900      5       2  150064       2.4065    0.0080539
enh44754    1   88148900   88149900      5       3  150064       2.0029     0.022593
enh44787    1   89776700   89777700      2       1  150064       2.6612    0.0038928
enh44788    1   89817600   89818600      4       2  150064       1.8792     0.030111
enh44790    1   89828800   89829800      1       1  150064       2.1685      0.01506
enh44810    1   90185000   90186000      1       1  150064       1.6991      0.04465
enh44815    1   90204700   90205700      1       1  150064       1.7364      0.04125
enh44817    1   90222900   90223900      3       2  150064       1.8802     0.030044
enh44820    1   90273400   90274400      1       1  150064       2.1474      0.01588
enh44824    1   90307700   90308700      3       2  150064       2.4101    0.0079752
enh44842    1   91482400   91483400      4       2  150064       2.8199    0.0024016
enh44843    1   91485600   91486600      2       1  150064       1.9499     0.025594
enh44844    1   91965200   91966200      3       2  150064       2.3068     0.010532
enh44883    1   92242300   92243300      8       2  150064       2.4263    0.0076275
enh44884    1   92244600   92245600      3       1  150064       2.4125    0.0079211
enh44885    1   92246400   92247400      1       1  150064       2.6637     0.003864
enh44886    1   92247700   92248700      6       2  150064       2.1067     0.017574
enh44887    1   92249500   92250500      3       1  150064       2.9217    0.0017405
enh44889    1   92254800   92255800      3       2  150064       2.6423    0.0041168
enh44912    1   92765200   92766200      2       1  150064        2.813     0.002454
enh44913    1   93003800   93004800      2       1  150064       3.2544   0.00056808
enh44915    1   93175400   93176400      1       1  150064        1.834      0.03333
enh44916    1   93218400   93219400      2       1  150064       1.8372      0.03309
enh44923    1   93348200   93349200      2       1  150064        1.731     0.041726
enh44925    1   93400200   93401200      4       1  150064       2.3802    0.0086515
enh44928    1   93415900   93416900      3       1  150064       1.8399     0.032888
enh44931    1   93438000   93439000      1       1  150064       1.6825      0.04624
enh45049    1   95070400   95071400      1       1  150064       2.8081     0.002492
enh45086    1   95319500   95320500      2       1  150064        1.685     0.045994
enh45088    1   95329800   95330800      4       2  150064       2.5457    0.0054537
enh45090    1   95349000   95350000      3       2  150064       2.5628    0.0051921
enh45102    1   95412200   95413200      5       3  150064       2.2806     0.011286
enh45106    1   95437100   95438100      2       1  150064       2.2949      0.01087
enh45116    1   95506700   95507700      3       1  150064       2.1884     0.014321
enh45117    1   95507600   95508600      2       1  150064       1.8758     0.030341
enh45118    1   95508400   95509400      7       2  150064       1.9798     0.023862
enh45119    1   95552300   95553300      3       1  150064       2.2242     0.013066
enh45121    1   95698000   95699000      4       2  150064       2.1295     0.016607
enh45123    1   96881600   96882600      3       2  150064       2.7545    0.0029395
enh45128    1   97195900   97196900      4       2  150064        3.075    0.0010527
enh45130    1   98096200   98097200      1       1  150064       2.5085     0.006062
enh45131    1   98369100   98370100      2       1  150064       5.3934   3.4576e-08
enh45133    1   98386900   98387900      1       1  150064       6.1265    4.493e-10
enh45134    1   98403500   98404500      2       1  150064       6.2799   1.6941e-10
enh45216    1  108492800  108493800      2       1  150064       1.7858     0.037066
enh45223    1  108660500  108661500      6       3  150064       1.9794     0.023886
enh45332    1  110178500  110179500      3       2  150064       1.7713     0.038254
enh45335    1  110199400  110200400      4       2  150064        1.982     0.023742
enh45360    1  110438100  110439100      5       2  150064       1.9161     0.027674
enh45387    1  110599100  110600100      1       1  150064       2.2328      0.01278
enh45402    1  110925600  110926600      4       2  150064         2.06     0.019699
enh45403    1  110926800  110927800      2       1  150064       1.8599     0.031452
enh45417    1  111417700  111418700      5       3  150064       1.8417     0.032761
enh45455    1  112139100  112140100      1       1  150064       2.2492      0.01225
enh45457    1  112147900  112148900      3       2  150064       1.9887     0.023367
enh45460    1  112163600  112164600      2       1  150064       1.8068     0.035398
enh45461    1  112164600  112165600      7       4  150064       2.0755     0.018972
enh45470    1  112202900  112203900      5       3  150064        2.294     0.010897
enh45484    1  112447000  112448000      3       1  150064       2.1347     0.016393
enh45485    1  112462700  112463700      4       1  150064       2.3463    0.0094814
enh45486    1  112490800  112491800      5       2  150064       1.6947     0.045069
enh45501    1  112934000  112935000      2       1  150064       1.8858     0.029664
enh45502    1  112936600  112937600      4       1  150064       1.8506     0.032113
enh45503    1  112940800  112941800      4       1  150064       2.2752     0.011447
enh45504    1  112944200  112945200      2       1  150064       2.2625     0.011834
enh45505    1  112951900  112952900      3       1  150064       2.3764    0.0087421
enh45506    1  112980800  112981800      4       2  150064       2.4279    0.0075923
enh45507    1  112987200  112988200      4       1  150064       2.2709     0.011576
enh45508    1  112988400  112989400      4       2  150064       2.2341     0.012737
enh45509    1  113005300  113006300      1       1  150064       2.4846     0.006484
enh45512    1  113055300  113056300      1       1  150064       3.8697    5.448e-05
enh45515    1  113071400  113072400      3       1  150064       3.1539   0.00080559
enh45516    1  113086800  113087800      1       1  150064       3.1847    0.0007246
enh45517    1  113148400  113149400      1       1  150064       2.8098     0.002479
enh45518    1  113159700  113160700      4       2  150064       3.9287   4.2698e-05
enh45521    1  113169700  113170700      4       2  150064       1.7353     0.041344
enh45524    1  113215900  113216900      2       1  150064       3.0364    0.0011973
enh45526    1  113230100  113231100      3       1  150064       2.3508    0.0093666
enh45527    1  113241600  113242600      2       1  150064       2.5326    0.0056605
enh45547    1  113683500  113684500      1       1  150064       1.6575      0.04871
enh45548    1  113689600  113690600      5       2  150064       1.7981     0.036078
enh45549    1  113734200  113735200      1       1  150064       2.0642       0.0195
enh45552    1  113742200  113743200      1       1  150064       2.0602      0.01969
enh45553    1  113749100  113750100      1       1  150064       2.1367      0.01631
enh45606    1  115050300  115051300      1       1  150064       2.5298     0.005706
enh45611    1  115257500  115258500      2       1  150064       1.7788     0.037633
enh45612    1  115259400  115260400      2       1  150064       1.9462     0.025816
enh45614    1  115295100  115296100      3       2  150064       2.2466     0.012332
enh45615    1  115297700  115298700      3       1  150064       3.2988   0.00048552
enh45619    1  115604600  115605600      3       1  150064       2.1682     0.015072
enh45620    1  115606400  115607400      5       3  150064       2.7831    0.0026919
enh45621    1  115611000  115612000      2       1  150064        2.335    0.0097708
enh45623    1  115627900  115628900      3       2  150064         3.46   0.00027013
enh45625    1  115632600  115633600      6       2  150064       2.0595     0.019721
enh45627    1  115642200  115643200      5       2  150064       3.6876   0.00011318
enh45628    1  115676900  115677900      3       2  150064       3.6199   0.00014736
enh45631    1  115700900  115701900      3       2  150064       1.8733     0.030511
enh45632    1  115721700  115722700     11       4  150064         3.05    0.0011443
enh45634    1  115759300  115760300      3       2  150064        2.531    0.0056866
enh45639    1  115856400  115857400      2       1  150064       2.8495    0.0021896
enh45640    1  115875000  115876000      2       1  150064       2.5023    0.0061698
enh45641    1  115906700  115907700      6       2  150064       2.6484    0.0040439
enh45644    1  116185900  116186900      1       1  150064       2.1895      0.01428
enh45645    1  116188400  116189400      6       2  150064       1.8477     0.032325
enh45651    1  116219100  116220100      3       2  150064       1.8328     0.033415
enh45664    1  116353400  116354400      4       2  150064       2.1851     0.014441
enh45739    1  117165200  117166200      1       1  150064       1.9752      0.02412
enh45750    1  117253800  117254800      6       2  150064       1.6534      0.04912
enh45751    1  117263400  117264400      4       2  150064       1.9843      0.02361
enh45755    1  117305000  117306000      4       2  150064       1.6853     0.045963
enh45756    1  117306100  117307100      2       1  150064       2.2518     0.012168
enh45757    1  117347000  117348000      1       1  150064        3.049     0.001148
enh45758    1  117349500  117350500      1       1  150064       3.2432    0.0005909
enh45760    1  117362400  117363400      2       1  150064       3.2557   0.00056562
enh45761    1  117368400  117369400      1       1  150064       3.0317     0.001216
enh45800    1  118083200  118084200      4       2  150064       2.0251      0.02143
enh45832    1  118837600  118838600      1       1  150064        1.886      0.02965
enh45969    1  145588000  145589000      3       1  150064       1.9471     0.025762
enh45971    1  145609300  145610300      1       1  150064       1.8132       0.0349
enh45979    1  145726600  145727600      1       1  150064       1.9945      0.02305
enh45981    1  146638800  146639800      5       3  150064       2.5768    0.0049856
enh45982    1  146640000  146641000      1       1  150064       2.1682      0.01507
enh45983    1  146641400  146642400      6       2  150064       2.3072     0.010523
enh45984    1  146649200  146650200      4       2  150064       2.0384     0.020756
enh45986    1  146708100  146709100      7       3  150064       2.4081     0.008017
enh45987    1  146716500  146717500      5       2  150064       2.2623     0.011838
enh45997    1  147188400  147189400      4       2  150064       1.7099     0.043638
enh45999    1  147191000  147192000      3       1  150064       2.3783    0.0086963
enh46000    1  147224800  147225800      2       1  150064       1.8651     0.031084
enh46003    1  147234200  147235200      2       1  150064       1.7329     0.041556
enh46018    1  149819800  149820800      1       1  150064       2.4705     0.006747
enh46021    1  149887800  149888800      1       1  150064       1.7468      0.04034
enh46023    1  149897500  149898500      4       2  150064       1.7368     0.041216
enh46025    1  149903300  149904300      1       1  150064       1.6977      0.04478
enh46035    1  149984300  149985300      3       1  150064       1.7135     0.043312
enh46037    1  149993300  149994300      4       1  150064       1.8382     0.033014
enh46038    1  150036800  150037800      1       1  150064       5.5334     1.57e-08
enh46040    1  150124400  150125400      4       2  150064       4.5844    2.276e-06
enh46042    1  150128900  150129900      1       1  150064       5.5996    1.074e-08
enh46043    1  150132400  150133400      3       1  150064       5.1513   1.2932e-07
enh46045    1  150137600  150138600      3       1  150064       5.1269   1.4729e-07
enh46046    1  150158800  150159800      2       1  150064       4.5429   2.7748e-06
enh46047    1  150185100  150186100      4       2  150064       4.4565   4.1649e-06
enh46051    1  150228600  150229600      1       1  150064        2.696     0.003509
enh46055    1  150241700  150242700      3       1  150064       4.9797   3.1842e-07
enh46059    1  150266800  150267800      1       1  150064       1.7334      0.04151
enh46060    1  150294600  150295600      3       2  150064       4.6921    1.352e-06
enh46061    1  150334800  150335800      5       2  150064       4.6395   1.7465e-06
enh46062    1  150339300  150340300      3       2  150064       4.0739   2.3115e-05
enh46065    1  150361200  150362200      3       1  150064       3.6115   0.00015222
enh46066    1  150377800  150378800      3       2  150064       1.8845     0.029749
enh46067    1  150378600  150379600      7       2  150064       2.9725     0.001477
enh46069    1  150436600  150437600      3       2  150064       4.9256   4.2054e-07
enh46070    1  150450000  150451000      2       1  150064       4.9026   4.7291e-07
enh46072    1  150460400  150461400      3       1  150064       4.5462   2.7315e-06
enh46073    1  150479800  150480800      5       2  150064       1.8588      0.03153
enh46074    1  150484000  150485000      4       2  150064       1.8788     0.030136
enh46076    1  150489300  150490300      2       1  150064       4.4767   3.7907e-06
enh46081    1  150525500  150526500      1       1  150064       2.5871      0.00484
enh46085    1  150545000  150546000      4       2  150064       1.9674     0.024571
enh46086    1  150546400  150547400      2       1  150064       1.9164     0.027657
enh46099    1  150738000  150739000      6       3  150064       1.8918     0.029256
enh46100    1  150778800  150779800      2       1  150064       1.7807     0.037479
enh46102    1  150842600  150843600      1       1  150064       2.8772     0.002006
enh46109    1  150951200  150952200      3       1  150064       2.2704     0.011591
enh46121    1  151021300  151022300      1       1  150064       3.8789    5.247e-05
enh46124    1  151035200  151036200      2       1  150064       2.0734     0.019068
enh46129    1  151117200  151118200      3       2  150064       3.6025   0.00015761
enh46130    1  151119600  151120600      3       2  150064       2.7149    0.0033143
enh46131    1  151131000  151132000      1       1  150064       2.5562     0.005291
enh46137    1  151168500  151169500      4       2  150064       1.9154     0.027722
enh46139    1  151228000  151229000      2       1  150064       3.4523   0.00027791
enh46149    1  151417000  151418000      2       1  150064        2.118     0.017088
enh46150    1  151429000  151430000      4       2  150064       2.1558     0.015551
enh46189    1  151878100  151879100      2       1  150064       1.9296      0.02683
enh46220    1  152414700  152415700      8       2  150064       2.0014     0.022674
enh46298    1  153670300  153671300      1       1  150064       2.0054      0.02246
enh46308    1  153756200  153757200      1       1  150064       2.9848     0.001419
enh46309    1  153761400  153762400      1       1  150064       2.5081     0.006069
enh46311    1  153776400  153777400      2       1  150064       3.5068   0.00022676
enh46312    1  153777700  153778700      2       1  150064       3.7987   7.2743e-05
enh46314    1  153853900  153854900      5       2  150064       2.7157    0.0033063
enh46315    1  153892500  153893500      1       1  150064       2.8069     0.002501
enh46316    1  153896200  153897200      4       1  150064       2.2299     0.012878
enh46317    1  153901000  153902000      3       1  150064       2.0779      0.01886
enh46319    1  153919300  153920300      2       1  150064       2.1054     0.017629
enh46321    1  153931900  153932900      3       2  150064       2.1443     0.016006
enh46322    1  153933400  153934400      2       1  150064       2.7014    0.0034523
enh46324    1  153938400  153939400      2       1  150064       2.9598    0.0015392
enh46325    1  153941100  153942100      2       1  150064       2.3994    0.0082099
enh46326    1  153948100  153949100      2       1  150064       2.2278     0.012946
enh46331    1  154127100  154128100      4       2  150064       1.9295     0.026836
enh46333    1  154150600  154151600      1       1  150064       2.3861     0.008513
enh46335    1  154194900  154195900      1       1  150064       1.9978      0.02287
enh46337    1  154245800  154246800      1       1  150064       2.0864      0.01847
enh46345    1  154323900  154324900      3       2  150064       2.1166     0.017146
enh46349    1  154358900  154359900      2       1  150064       2.2642     0.011781
enh46363    1  154399200  154400200      2       1  150064       1.7126     0.043393
enh46366    1  154414100  154415100      2       1  150064       2.7097    0.0033674
enh46367    1  154417800  154418800      4       1  150064       2.4184    0.0077949
enh46377    1  154467600  154468600      2       1  150064       2.0616     0.019625
enh46382    1  154525300  154526300      1       1  150064       2.0325      0.02105
enh46383    1  154528300  154529300      1       1  150064       2.2665      0.01171
enh46387    1  154581700  154582700      2       1  150064       1.6851      0.04598
enh46388    1  154598600  154599600      1       1  150064       2.1672      0.01511
enh46400    1  154780400  154781400      2       1  150064       1.6878     0.045724
enh46401    1  154782200  154783200      2       1  150064       2.0848     0.018543
enh46403    1  154792200  154793200      5       3  150064       4.0317   2.7688e-05
enh46410    1  154832100  154833100      6       2  150064        3.068    0.0010777
enh46412    1  154839100  154840100      2       1  150064       3.3873   0.00035291
enh46413    1  154842500  154843500      1       1  150064       3.8504    5.896e-05
enh46414    1  154849600  154850600      3       1  150064        4.003   3.1278e-05
enh46416    1  154884000  154885000      1       1  150064       3.9787    3.464e-05
enh46418    1  154910500  154911500      3       1  150064       3.6817   0.00011585
enh46420    1  154916500  154917500      2       1  150064       3.2273    0.0006248
enh46421    1  154925800  154926800      1       1  150064       2.1154       0.0172
enh46430    1  154986600  154987600      2       1  150064       3.8204    6.663e-05
enh46431    1  154990900  154991900      1       1  150064       2.3559      0.00924
enh46432    1  154994900  154995900      2       1  150064       3.5902   0.00016524
enh46433    1  154998600  154999600      1       1  150064       3.1848    0.0007242
enh46440    1  155038500  155039500      1       1  150064        1.916      0.02768
enh46441    1  155042000  155043000      1       1  150064       1.8595      0.03148
enh46442    1  155043900  155044900      1       1  150064       2.5649     0.005161
enh46456    1  155111200  155112200      2       1  150064       1.7452     0.040475
enh46471    1  155195000  155196000      1       1  150064        2.079      0.01881
enh46477    1  155214800  155215800      1       1  150064       2.2046      0.01374
enh46478    1  155219600  155220600      2       1  150064       2.0696     0.019246
enh46480    1  155222900  155223900      1       1  150064       2.1998      0.01391
enh46484    1  155241600  155242600      1       1  150064       1.9162      0.02767
enh46486    1  155248000  155249000      2       1  150064       2.2396     0.012558
enh46487    1  155275600  155276600      1       1  150064       2.4305      0.00754
enh46488    1  155277300  155278300      1       1  150064        2.564     0.005174
enh46489    1  155279800  155280800      1       1  150064       2.7019     0.003447
enh46491    1  155289400  155290400      2       1  150064       1.8741      0.03046
enh46497    1  155477100  155478100      1       1  150064       2.3163      0.01027
enh46501    1  155505800  155506800      1       1  150064        2.431     0.007528
enh46502    1  155509000  155510000      3       1  150064       1.9562      0.02522
enh46504    1  155513800  155514800      1       1  150064       2.6225     0.004365
enh46512    1  155618000  155619000      1       1  150064       2.5906      0.00479
enh46521    1  155862700  155863700      1       1  150064       3.1041    0.0009543
enh46522    1  155878800  155879800      1       1  150064       1.9714      0.02434
enh46524    1  155900500  155901500      1       1  150064        1.938      0.02631
enh46526    1  155904600  155905600      1       1  150064       2.0349      0.02093
enh46528    1  155914400  155915400      2       1  150064        1.843     0.032664
enh46530    1  155930400  155931400      2       1  150064       2.8968    0.0018848
enh46535    1  155940500  155941500      1       1  150064       2.2646      0.01177
enh46537    1  155950200  155951200      2       1  150064       1.6986     0.044699
enh46540    1  155959000  155960000      1       1  150064       2.1154       0.0172
enh46541    1  155960300  155961300      1       1  150064       2.0103       0.0222
enh46543    1  155995500  155996500      5       3  150064       1.6783      0.04664
enh46544    1  156022000  156023000      1       1  150064        3.503      0.00023
enh46547    1  156033100  156034100      1       1  150064       1.7568      0.03948
enh46548    1  156045200  156046200      3       2  150064       1.6535     0.049113
enh46550    1  156049800  156050800      1       1  150064       2.4265     0.007623
enh46552    1  156060200  156061200      1       1  150064       1.7503      0.04003
enh46553    1  156066200  156067200      1       1  150064       1.6961      0.04493
enh46554    1  156071500  156072500      3       2  150064       2.0683     0.019306
enh46557    1  156081800  156082800      1       1  150064       1.6693      0.04753
enh46558    1  156088500  156089500      2       1  150064       1.6726     0.047208
enh46561    1  156100200  156101200      5       1  150064       1.6464     0.049836
enh46563    1  156116600  156117600      2       1  150064       2.0195     0.021717
enh46564    1  156120400  156121400      4       2  150064         2.41     0.007976
enh46568    1  156131000  156132000      4       2  150064       3.1085   0.00094024
enh46623    1  156709400  156710400      2       1  150064       1.9691     0.024469
enh46624    1  156711200  156712200      3       2  150064        2.387    0.0084932
enh46669    1  157961900  157962900      1       1  150064        1.748      0.04023
enh46672    1  157970900  157971900      1       1  150064       1.7935      0.03645
enh46691    1  158067700  158068700      2       1  150064       1.8332     0.033386
enh46711    1  159083500  159084500      2       1  150064       2.6704    0.0037886
enh46744    1  159999200  160000200      1       1  150064       1.9906      0.02326
enh46750    1  160069100  160070100      1       1  150064       2.4918     0.006355
enh46753    1  160083300  160084300      2       1  150064       1.7307     0.041752
enh46757    1  160162900  160163900      7       2  150064       2.2854     0.011146
enh46758    1  160173800  160174800      1       1  150064       3.0586     0.001112
enh46763    1  160227000  160228000      1       1  150064       2.5181       0.0059
enh46764    1  160230000  160231000      1       1  150064       2.8501     0.002185
enh46768    1  160316200  160317200      3       1  150064       2.5981    0.0046871
enh46769    1  160345200  160346200      3       1  150064       2.9575     0.001551
enh46771    1  160371500  160372500      1       1  150064       1.7206      0.04266
enh46772    1  160375800  160376800      4       2  150064       1.7151     0.043159
enh46773    1  160377100  160378100      4       1  150064        1.883     0.029852
enh46774    1  160378200  160379200      4       2  150064       2.1174     0.017113
enh46854    1  161179100  161180100      1       1  150064       2.1338      0.01643
enh46855    1  161186200  161187200      3       2  150064       2.0847     0.018546
enh46865    1  161352000  161353000      4       2  150064       1.6675     0.047707
enh46924    1  162529800  162530800      2       1  150064       1.9254      0.02709
enh46926    1  162535000  162536000      3       2  150064       1.8788     0.030133
enh46929    1  162553000  162554000      4       2  150064       2.1093     0.017461
enh46930    1  162554000  162555000      2       1  150064       2.8159    0.0024318
enh46935    1  162640400  162641400      4       2  150064       1.7747     0.037976
enh46944    1  162679300  162680300      3       2  150064        1.952     0.025469
enh46959    1  163811200  163812200      1       1  150064       2.5331     0.005653
enh47021    1  164742200  164743200      1       1  150064       1.7675      0.03857
enh47023    1  164754800  164755800      1       1  150064       2.9073     0.001823
enh47025    1  164763500  164764500      3       1  150064       1.8793     0.030105
enh47026    1  164770000  164771000      4       2  150064       1.9239     0.027183
enh47028    1  164774400  164775400      3       1  150064       2.1139     0.017262
enh47039    1  165393600  165394600      3       2  150064       1.7568     0.039472
enh47043    1  165598800  165599800      8       2  150064       1.7086     0.043758
enh47051    1  165611000  165612000      4       1  150064        2.027     0.021334
enh47054    1  165616800  165617800      5       3  150064       1.6932     0.045208
enh47057    1  165739000  165740000      2       1  150064       2.3176     0.010235
enh47062    1  165811400  165812400      6       2  150064       2.0958     0.018051
enh47063    1  165813400  165814400      2       1  150064       2.1728     0.014896
enh47064    1  165818200  165819200      1       1  150064       2.3829     0.008588
enh47065    1  165819900  165820900      1       1  150064       2.3611      0.00911
enh47066    1  165823000  165824000      1       1  150064       2.4075     0.008032
enh47069    1  165828700  165829700      2       1  150064       2.7052    0.0034133
enh47091    1  166843600  166844600      2       1  150064       3.4847   0.00024635
enh47096    1  167131500  167132500      6       3  150064       1.7197     0.042748
enh47102    1  167393400  167394400      3       2  150064       2.0935     0.018154
enh47103    1  167398000  167399000      2       1  150064       1.9015     0.028616
enh47165    1  167883000  167884000      2       1  150064       2.2423      0.01247
enh47171    1  168054200  168055200      1       1  150064       2.2271      0.01297
enh47187    1  168408600  168409600      2       1  150064       1.8315     0.033513
enh47216    1  168941600  168942600      4       2  150064       1.9465     0.025795
enh47231    1  169088300  169089300      7       3  150064       2.7534    0.0029491
enh47245    1  169860300  169861300      5       2  150064       1.6497     0.049499
enh47279    1  171460000  171461000      4       2  150064       1.8907      0.02933
enh47292    1  171712000  171713000      4       2  150064       1.8756     0.030357
enh47294    1  171751700  171752700      4       2  150064       1.9777      0.02398
enh47308    1  172292100  172293100      2       1  150064       2.3255     0.010023
enh47309    1  172312100  172313100      2       1  150064       1.8722     0.030589
enh47312    1  172359500  172360500      6       2  150064       2.4499    0.0071439
enh47313    1  172363200  172364200      6       2  150064       1.8056     0.035494
enh47315    1  172368000  172369000      3       2  150064       1.9916     0.023205
enh47352    1  173389000  173390000      5       2  150064       2.6576    0.0039345
enh47353    1  173398000  173399000      4       2  150064       2.3375    0.0097071
enh47354    1  173399100  173400100      3       2  150064       3.0303    0.0012215
enh47358    1  173448000  173449000      3       1  150064       2.5016    0.0061821
enh47359    1  173448600  173449600      1       1  150064       2.5037     0.006145
enh47360    1  173475200  173476200      2       1  150064       1.9133     0.027853
enh47363    1  173686000  173687000      1       1  150064       3.4989    0.0002336
enh47366    1  173822100  173823100      1       1  150064        3.358    0.0003926
enh47368    1  173838100  173839100      1       1  150064       1.8369      0.03311
enh47371    1  173970200  173971200      2       1  150064       3.2422   0.00059298
enh47372    1  173973800  173974800      3       2  150064       2.6899    0.0035733
enh47373    1  173987400  173988400      4       2  150064       3.5258    0.0002111
enh47374    1  173989000  173990000      2       1  150064       3.3167   0.00045536
enh47375    1  173992300  173993300      2       1  150064       2.9267    0.0017129
enh47376    1  174127200  174128200      1       1  150064       2.8206     0.002397
enh47377    1  174231800  174232800      5       3  150064       3.7266   9.7057e-05
enh47379    1  174768000  174769000      1       1  150064       3.2494    0.0005783
enh47380    1  174840100  174841100      2       1  150064       2.1345       0.0164
enh47381    1  174871000  174872000      1       1  150064       3.3473     0.000408
enh47388    1  174945300  174946300      1       1  150064       2.8844     0.001961
enh47398    1  175138800  175139800      3       1  150064       3.2591   0.00055889
enh47399    1  175139600  175140600      1       1  150064       3.4842    0.0002468
enh47403    1  175152200  175153200      3       2  150064       2.9979    0.0013592
enh47404    1  175155600  175156600      5       2  150064       3.5617   0.00018423
enh47405    1  175158300  175159300      1       1  150064       3.5013    0.0002315
enh47406    1  175162500  175163500      4       1  150064       3.3679   0.00037868
enh47411    1  175287300  175288300      1       1  150064       2.0206      0.02166
enh47414    1  176172600  176173600      2       1  150064        2.864    0.0020919
enh47416    1  176625700  176626700      3       2  150064       1.8445     0.032556
enh47422    1  177271400  177272400      3       2  150064       3.8799   5.2256e-05
enh47423    1  177320400  177321400      4       2  150064       2.4858    0.0064638
enh47432    1  178025600  178026600      3       2  150064       1.7944     0.036373
enh47433    1  178029700  178030700      6       3  150064       2.1663     0.015143
enh47441    1  178141800  178142800      4       2  150064       2.1307     0.016557
enh47453    1  178455700  178456700      3       2  150064        2.969    0.0014937
enh47462    1  178620000  178621000      1       1  150064       1.8413      0.03279
enh47490    1  179095100  179096100      1       1  150064       1.6771      0.04676
enh47492    1  179098000  179099000      4       2  150064       1.7121     0.043439
enh47496    1  179122200  179123200      5       3  150064       2.0903     0.018296
enh47497    1  179138700  179139700      1       1  150064       2.1591      0.01542
enh47501    1  179258000  179259000      5       1  150064       1.7673     0.038588
enh47502    1  179261800  179262800      1       1  150064       1.7587      0.03931
enh47508    1  179783100  179784100      3       2  150064       1.9811     0.023793
enh47513    1  179844700  179845700      1       1  150064       1.9217      0.02732
enh47531    1  180371200  180372200      3       2  150064       2.2616     0.011861
enh47537    1  180498300  180499300      5       3  150064       2.3872    0.0084898
enh47547    1  180602800  180603800      4       2  150064       2.1448     0.015983
enh47548    1  180895700  180896700      3       2  150064       1.8117     0.035014
enh47596    1  182117800  182118800      3       2  150064       1.9061     0.028318
enh47620    1  182306800  182307800      1       1  150064       2.1135      0.01728
enh47621    1  182349800  182350800      5       2  150064       2.0469     0.020335
enh47624    1  182362700  182363700      2       1  150064       1.9988     0.022814
enh47634    1  182643600  182644600      5       2  150064        2.867    0.0020718
enh47644    1  182995600  182996600      6       2  150064       1.8434     0.032635
enh47685    1  183256000  183257000      2       1  150064       1.8527     0.031966
enh47693    1  183443600  183444600      2       1  150064       3.0031    0.0013362
enh47695    1  183449600  183450600      2       1  150064       2.6416    0.0041252
enh47702    1  183552400  183553400      2       1  150064       1.7733     0.038089
enh47718    1  183783000  183784000      1       1  150064       1.9374      0.02635
enh47736    1  184120500  184121500      1       1  150064       2.2839      0.01119
enh47740    1  184266300  184267300      3       1  150064       1.8519     0.032018
enh47757    1  184429800  184430800      1       1  150064       1.8826      0.02988
enh47758    1  184452700  184453700      5       2  150064       2.3151     0.010303
enh47759    1  184458900  184459900      3       2  150064       2.5246    0.0057912
enh47760    1  184460700  184461700      4       2  150064       2.2105     0.013535
enh47761    1  184463000  184464000      2       1  150064        1.661     0.048356
enh47763    1  184476000  184477000      1       1  150064       2.4618     0.006913
enh47765    1  184503900  184504900      3       2  150064       2.1753     0.014806
enh47766    1  184510400  184511400      6       2  150064       1.8182     0.034519
enh47768    1  184513800  184514800      2       1  150064        2.265     0.011755
enh47770    1  184516100  184517100      3       2  150064       2.6501     0.004024
enh47771    1  184524600  184525600      3       2  150064       2.2174     0.013297
enh47784    1  184632900  184633900      2       1  150064       2.3325    0.0098362
enh47809    1  184925800  184926800      4       2  150064       2.3201     0.010168
enh47810    1  184939200  184940200      3       1  150064       2.7928    0.0026128
enh47811    1  184940000  184941000      2       1  150064       2.3995    0.0082089
enh47815    1  185127300  185128300      1       1  150064       1.9047      0.02841
enh47852    1  186345800  186346800      1       1  150064       1.7256      0.04221
enh47857    1  192503600  192504600      3       1  150064       2.0863     0.018474
enh47861    1  192877000  192878000      3       1  150064       2.8647    0.0020872
enh47862    1  193024000  193025000      3       1  150064        2.477    0.0066243
enh47866    1  193072300  193073300      1       1  150064       3.0838     0.001022
enh47867    1  193074600  193075600      6       2  150064       2.6346    0.0042121
enh47869    1  193089800  193090800      2       1  150064       3.0646    0.0010898
enh47870    1  193092500  193093500      4       2  150064       3.2555    0.0005659
enh47877    1  196149600  196150600      5       2  150064       2.8325     0.002309
enh47878    1  196150300  196151300      6       2  150064       2.9482    0.0015981
enh47882    1  197740200  197741200      2       1  150064       1.8132     0.034902
enh47883    1  197741300  197742300      1       1  150064       2.5419     0.005513
enh47886    1  197751400  197752400      1       1  150064       2.6317     0.004248
enh47887    1  197752900  197753900      2       1  150064       2.4014     0.008166
enh47931    1  200270200  200271200      3       2  150064       2.2916     0.010963
enh47933    1  200323400  200324400      4       2  150064       3.0494    0.0011466
enh47937    1  200457300  200458300      3       2  150064       2.6382    0.0041671
enh47959    1  200873100  200874100      4       2  150064       2.4617    0.0069141
enh47961    1  200880200  200881200      4       2  150064       3.2165   0.00064889
enh47962    1  200881400  200882400      4       2  150064       2.0745     0.019016
enh47963    1  200885400  200886400      2       1  150064       3.4882   0.00024311
enh47964    1  200939000  200940000      2       1  150064       3.5174   0.00021793
enh47965    1  200940900  200941900      7       4  150064       1.8832      0.02984
enh47968    1  200989600  200990600      3       2  150064       3.3452   0.00041107
enh47971    1  200997200  200998200      2       1  150064       2.2783     0.011353
enh47972    1  201025000  201026000      3       1  150064       2.0282     0.021271
enh47975    1  201094200  201095200      1       1  150064        1.821       0.0343
enh47976    1  201106400  201107400      2       1  150064       1.7983     0.036062
enh47998    1  201276600  201277600      2       1  150064       1.9414     0.026104
enh48014    1  201363600  201364600      8       4  150064       2.1016     0.017793
enh48017    1  201388800  201389800      3       1  150064       1.6927     0.045258
enh48028    1  201451300  201452300      6       2  150064       2.0981     0.017949
enh48032    1  201467500  201468500      3       1  150064       1.6892     0.045591
enh48092    1  201797000  201798000      3       2  150064       2.6745    0.0037417
enh48097    1  201856800  201857800      2       1  150064       2.2893     0.011031
enh48100    1  201874700  201875700      1       1  150064       2.5434     0.005489
enh48138    1  202111200  202112200      5       2  150064       2.1389      0.01622
enh48173    1  202587500  202588500      1       1  150064       1.7735      0.03807
enh48203    1  203015800  203016800      1       1  150064       2.0533      0.02002
enh48207    1  203098300  203099300      3       1  150064       2.1984     0.013961
enh48234    1  203323200  203324200      2       1  150064        1.962     0.024882
enh48265    1  203594000  203595000      1       1  150064       1.7035      0.04424
enh48267    1  203601900  203602900      1       1  150064        1.707      0.04391
enh48285    1  203651500  203652500      7       1  150064       1.6948     0.045058
enh48302    1  204010100  204011100      3       2  150064       2.0032     0.022576
enh48303    1  204010800  204011800      1       1  150064       2.6966     0.003503
enh48305    1  204045200  204046200      1       1  150064       2.6213      0.00438
enh48307    1  204051500  204052500      1       1  150064       2.9675     0.001501
enh48312    1  204062800  204063800      4       2  150064       1.7051     0.044087
enh48313    1  204065800  204066800      2       1  150064       1.6759     0.046877
enh48315    1  204069700  204070700      4       2  150064       3.4002   0.00033669
enh48316    1  204070900  204071900      3       2  150064       3.3447    0.0004119
enh48318    1  204076500  204077500      2       1  150064       2.4232    0.0076912
enh48334    1  204195200  204196200      4       1  150064       1.9709     0.024366
enh48336    1  204233500  204234500      4       1  150064       2.1106     0.017401
enh48338    1  204237500  204238500      2       1  150064        2.742    0.0030531
enh48339    1  204244000  204245000      8       3  150064       2.0888     0.018362
enh48341    1  204249200  204250200      4       2  150064       2.3218     0.010121
enh48375    1  204403100  204404100      4       2  150064       1.8391     0.032948
enh48378    1  204410900  204411900      2       1  150064       2.0441     0.020472
enh48379    1  204413200  204414200      4       1  150064       1.9152     0.027734
enh48380    1  204418200  204419200      3       1  150064        1.916      0.02768
enh48383    1  204437400  204438400      5       2  150064       2.1081      0.01751
enh48386    1  204460500  204461500      1       1  150064       3.1976     0.000693
enh48387    1  204482100  204483100      2       1  150064       3.1888   0.00071438
enh48388    1  204484400  204485400      3       1  150064       3.0715    0.0010648
enh48390    1  204490100  204491100      3       1  150064       1.9384     0.026287
enh48391    1  204547000  204548000      1       1  150064       3.4754     0.000255
enh48393    1  204561000  204562000      4       2  150064       2.4815     0.006541
enh48394    1  204589800  204590800      1       1  150064       3.9446    3.997e-05
enh48395    1  204592900  204593900      1       1  150064       3.3053    0.0004743
enh48407    1  204940400  204941400      2       1  150064        2.686    0.0036155
enh48411    1  204966200  204967200      4       2  150064       1.8796     0.030078
enh48412    1  204982700  204983700      5       2  150064       1.6684     0.047616
enh48413    1  205030400  205031400      4       2  150064       3.9784   3.4688e-05
enh48414    1  205089100  205090100      5       1  150064       2.1342     0.016412
enh48416    1  205110400  205111400      5       2  150064       3.7788   7.8797e-05
enh48417    1  205144500  205145500      2       1  150064       3.8883   5.0474e-05
enh48418    1  205152600  205153600      5       2  150064       4.3555   6.6377e-06
enh48420    1  205172700  205173700      3       1  150064       3.7427   9.1036e-05
enh48421    1  205178700  205179700      4       2  150064       4.4417   4.4622e-06
enh48422    1  205181000  205182000      2       1  150064       2.9775    0.0014529
enh48425    1  205198800  205199800      5       2  150064       2.9599    0.0015387
enh48427    1  205225200  205226200      4       2  150064        2.585    0.0048691
enh48431    1  205243800  205244800      1       1  150064       1.7506      0.04001
enh48432    1  205248900  205249900      5       2  150064       1.9487     0.025664
enh48444    1  205321100  205322100      3       1  150064       2.1718     0.014934
enh48446    1  205325400  205326400      2       1  150064        1.846     0.032445
enh48449    1  205344100  205345100      2       1  150064       2.3737    0.0088059
enh48456    1  205461900  205462900      4       2  150064       2.3781    0.0087014
enh48462    1  205481200  205482200      1       1  150064       1.7082       0.0438
enh48470    1  205544200  205545200      5       3  150064       2.2067     0.013668
enh48471    1  205551200  205552200      4       2  150064       1.6664     0.047813
enh48474    1  205566600  205567600      2       1  150064       2.2718     0.011551
enh48475    1  205568200  205569200      9       3  150064       2.0959     0.018043
enh48484    1  205641000  205642000      2       1  150064       1.8798     0.030065
enh48488    1  205649600  205650600      2       1  150064       2.2197     0.013221
enh48489    1  205662200  205663200      3       1  150064       2.0239     0.021491
enh48499    1  205774600  205775600      3       1  150064       1.7156     0.043116
enh48527    1  206645800  206646800      5       2  150064       1.6572     0.048743
enh48529    1  206655600  206656600      6       3  150064        1.842     0.032735
enh48599    1  207218700  207219700      1       1  150064       3.3826     0.000359
enh48601    1  207224900  207225900      3       1  150064       3.1904    0.0007105
enh48604    1  207243400  207244400      2       1  150064       2.9267    0.0017129
enh48615    1  207921300  207922300      1       1  150064       2.8594     0.002122
enh48616    1  207922200  207923200      3       2  150064        3.773   8.0646e-05
enh48617    1  207928400  207929400      2       1  150064       2.8744    0.0020239
enh48619    1  207970600  207971600      3       2  150064        2.105     0.017645
enh48620    1  207976800  207977800      3       1  150064       3.7054   0.00010552
enh48621    1  207978700  207979700      5       2  150064       4.6209   1.9107e-06
enh48624    1  207991600  207992600      2       1  150064       4.2421   1.1072e-05
enh48625    1  207992800  207993800      6       3  150064       4.3047   8.3618e-06
enh48626    1  207997800  207998800      6       3  150064       3.8955   4.9007e-05
enh48628    1  208004300  208005300      2       1  150064       1.6881     0.045692
enh48629    1  208005900  208006900      3       1  150064       4.5609   2.5465e-06
enh48630    1  208006800  208007800      3       2  150064       3.2114   0.00066045
enh48631    1  208010800  208011800      5       2  150064       2.7321    0.0031469
enh48632    1  208013200  208014200      2       1  150064       3.8955   4.8994e-05
enh48633    1  208015000  208016000      2       1  150064       1.8245     0.034038
enh48634    1  208016800  208017800      6       3  150064       4.2131   1.2592e-05
enh48635    1  208018100  208019100      5       2  150064       4.1152   1.9342e-05
enh48637    1  208025800  208026800      4       2  150064       4.1386   1.7474e-05
enh48638    1  208027100  208028100      6       2  150064       3.1293   0.00087602
enh48639    1  208030600  208031600      5       2  150064       4.1601   1.5908e-05
enh48640    1  208032100  208033100     10       4  150064       3.1087    0.0009395
enh48641    1  208033600  208034600      4       2  150064       3.5683   0.00017964
enh48642    1  208034700  208035700      6       2  150064       3.2288   0.00062155
enh48645    1  208046200  208047200      3       2  150064       2.4471    0.0072008
enh48646    1  208055600  208056600      4       2  150064       2.3794    0.0086709
enh48647    1  208058400  208059400      3       1  150064       2.3672    0.0089614
enh48662    1  208263300  208264300      3       1  150064       2.8185    0.0024121
enh48664    1  208278600  208279600      4       1  150064       2.3049     0.010587
enh48667    1  208292600  208293600      2       1  150064       2.3136     0.010346
enh48668    1  208305200  208306200      3       2  150064       2.9641    0.0015178
enh48670    1  208314900  208315900      2       1  150064       1.6974     0.044813
enh48673    1  208330800  208331800      4       2  150064       2.1255     0.016773
enh48679    1  208349800  208350800      2       1  150064       1.6756     0.046906
enh48687    1  208386700  208387700      2       1  150064       2.0546     0.019961
enh48689    1  208390700  208391700      4       2  150064       1.8201     0.034372
enh48690    1  208392900  208393900      2       1  150064       2.4943    0.0063098
enh48696    1  208405800  208406800      3       2  150064       2.6148    0.0044643
enh48721    1  209571700  209572700      1       1  150064       2.1746      0.01483
enh48722    1  209577200  209578200      3       1  150064       2.2172     0.013305
enh48730    1  209738000  209739000      3       2  150064       2.1044      0.01767
enh48731    1  209740400  209741400      4       2  150064       1.8492     0.032215
enh48777    1  210423600  210424600      1       1  150064       1.6612      0.04834
enh48798    1  211421000  211422000      3       2  150064       2.3593    0.0091543
enh48799    1  211430200  211431200      6       3  150064       1.9841     0.023623
enh48800    1  211434400  211435400      6       4  150064       2.5508    0.0053739
enh48806    1  211510300  211511300      4       2  150064       1.8782     0.030179
enh48808    1  211514100  211515100      2       1  150064       1.8677     0.030902
enh48809    1  211516900  211517900      4       2  150064        2.242     0.012481
enh48816    1  211715100  211716100      1       1  150064       1.8722      0.03059
enh48878    1  212429100  212430100      6       2  150064       2.3535    0.0092989
enh48883    1  212474000  212475000      3       2  150064       1.8158     0.034698
enh48884    1  212479800  212480800      4       2  150064       2.3944    0.0083229
enh48885    1  212483500  212484500      1       1  150064       2.2238      0.01308
enh48889    1  212607200  212608200      1       1  150064       2.1962      0.01404
enh48903    1  212769000  212770000      5       3  150064       1.7669      0.03862
enh48947    1  214510500  214511500      3       2  150064        2.452    0.0071034
enh48963    1  214645200  214646200     11       2  150064       1.6832     0.046173
enh48969    1  214685000  214686000      4       2  150064       2.3348    0.0097768
enh48970    1  214687600  214688600      2       1  150064       2.1348     0.016389
enh48974    1  214715300  214716300      5       2  150064       1.8872     0.029567
enh48983    1  215765000  215766000      1       1  150064       2.0419      0.02058
enh49020    1  220217700  220218700      2       1  150064       2.0112     0.022151
enh49025    1  220310800  220311800      1       1  150064        2.099      0.01791
enh49028    1  220446000  220447000      3       2  150064       1.7546     0.039665
enh49064    1  221885900  221886900      1       1  150064       1.7438       0.0406
enh49076    1  221912300  221913300      2       1  150064       2.8608     0.002113
enh49077    1  221916800  221917800      5       2  150064       3.1988   0.00068992
enh49088    1  222628000  222629000      3       1  150064       2.8637    0.0020939
enh49091    1  222792500  222793500      1       1  150064       1.6887      0.04564
enh49092    1  222816200  222817200      1       1  150064       2.1669      0.01512
enh49093    1  222818300  222819300      1       1  150064       2.1321       0.0165
enh49096    1  222927300  222928300      2       1  150064       2.1743      0.01484
enh49098    1  222945600  222946600      3       1  150064       2.5563    0.0052903
enh49130    1  223839900  223840900      6       1  150064       2.1838     0.014489
enh49133    1  223855400  223856400      2       1  150064       1.7682     0.038512
enh49134    1  223883600  223884600      2       1  150064       2.2604     0.011898
enh49135    1  223888100  223889100      1       1  150064       1.9712      0.02435
enh49137    1  223898400  223899400      5       2  150064       3.5449    0.0001964
enh49138    1  223898800  223899800      5       2  150064       3.3426   0.00041503
enh49139    1  223905200  223906200      5       3  150064       3.2641    0.0005491
enh49141    1  223910600  223911600      2       1  150064       2.8653    0.0020828
enh49142    1  223913100  223914100      1       1  150064       2.8498     0.002187
enh49143    1  223914800  223915800      1       1  150064       2.6463     0.004069
enh49145    1  223920900  223921900      1       1  150064       2.7258     0.003207
enh49146    1  223922200  223923200      1       1  150064       3.3609    0.0003884
enh49147    1  223923600  223924600      2       1  150064       3.3102   0.00046619
enh49150    1  223929100  223930100      2       1  150064       1.6798     0.046502
enh49151    1  223930300  223931300      9       2  150064        1.693     0.045231
enh49153    1  223936600  223937600      3       1  150064       2.5361    0.0056044
enh49154    1  223952700  223953700      3       1  150064       2.5186    0.0058919
enh49155    1  223959100  223960100      4       2  150064       3.7196   9.9754e-05
enh49158    1  224010500  224011500      4       1  150064       3.4388   0.00029213
enh49159    1  224012800  224013800      1       1  150064       3.5115    0.0002228
enh49160    1  224014600  224015600      1       1  150064       3.5115    0.0002228
enh49161    1  224019800  224020800      3       2  150064       2.6515    0.0040064
enh49162    1  224021300  224022300      6       2  150064       2.6392    0.0041545
enh49163    1  224022200  224023200      4       2  150064       2.3135     0.010346
enh49164    1  224023500  224024500      1       1  150064       3.4465     0.000284
enh49165    1  224025400  224026400      2       1  150064       2.0076     0.022345
enh49166    1  224028200  224029200      2       1  150064       1.8336     0.033354
enh49167    1  224029600  224030600      2       1  150064       2.9574    0.0015512
enh49168    1  224030300  224031300      1       1  150064       3.5734    0.0001762
enh49193    1  224546200  224547200      2       1  150064       2.3981    0.0082411
enh49194    1  224547000  224548000      5       2  150064       2.8665    0.0020749
enh49195    1  224565400  224566400      3       1  150064       1.8923     0.029228
enh49196    1  224614600  224615600      2       1  150064       2.1558      0.01555
enh49200    1  224624100  224625100      2       1  150064       2.4151    0.0078663
enh49203    1  224642800  224643800      2       1  150064       3.2782   0.00052233
enh49204    1  224647100  224648100      4       1  150064       2.5798     0.004943
enh49206    1  224685300  224686300      1       1  150064       2.0878      0.01841
enh49207    1  224686600  224687600      6       3  150064       2.2552     0.012062
enh49213    1  224810600  224811600      4       2  150064       1.7083      0.04379
enh49251    1  225933500  225934500      1       1  150064       1.8974      0.02889
enh49252    1  225934800  225935800      4       2  150064       1.8791     0.030115
enh49273    1  226051700  226052700      2       1  150064       2.1749     0.014817
enh49274    1  226053100  226054100      1       1  150064       2.0725      0.01911
enh49276    1  226065400  226066400      4       1  150064       2.1929     0.014158
enh49278    1  226077600  226078600      4       2  150064       1.7634     0.038913
enh49280    1  226085900  226086900      8       3  150064        1.931      0.02674
enh49288    1  226184900  226185900      2       1  150064       1.8909     0.029316
enh49298    1  226295300  226296300      2       1  150064       2.2363     0.012667
enh49302    1  226311300  226312300      1       1  150064       2.6169     0.004437
enh49308    1  226497800  226498800      2       1  150064       2.6384    0.0041644
enh49312    1  226591700  226592700      1       1  150064       1.8744      0.03044
enh49313    1  226595800  226596800      7       3  150064       2.1342     0.016412
enh49318    1  226755800  226756800      6       2  150064       2.0713     0.019166
enh49319    1  226763000  226764000      3       2  150064       2.5286    0.0057258
enh49320    1  226775600  226776600      3       2  150064       2.0078     0.022333
enh49324    1  226821000  226822000      3       2  150064       1.8648     0.031103
enh49325    1  226825300  226826300      1       1  150064       2.5273     0.005747
enh49326    1  226827900  226828900      3       2  150064       2.9688    0.0014947
enh49328    1  226832300  226833300      1       1  150064       2.4145     0.007878
enh49329    1  226846400  226847400      2       1  150064       2.5549    0.0053116
enh49330    1  226858500  226859500      1       1  150064       2.0137      0.02202
enh49334    1  226872200  226873200      4       2  150064       2.9496     0.001591
enh49341    1  226898100  226899100      1       1  150064       2.4902     0.006384
enh49345    1  226914800  226915800      2       1  150064       2.3349    0.0097731
enh49346    1  226916000  226917000      3       2  150064       2.4076    0.0080294
enh49347    1  226917500  226918500      1       1  150064       2.6623     0.003881
enh49348    1  226918900  226919900      2       1  150064       1.8456     0.032478
enh49349    1  226919800  226920800      5       2  150064       2.6231    0.0043573
enh49350    1  226927200  226928200      2       1  150064       2.0898     0.018317
enh49357    1  227014900  227015900      3       1  150064       2.1328     0.016472
enh49360    1  227061300  227062300      7       3  150064       1.7704     0.038333
enh49361    1  227063000  227064000      4       2  150064       1.6895     0.045558
enh49362    1  227071100  227072100      5       2  150064       2.5753    0.0050078
enh49363    1  227079800  227080800      6       2  150064       2.1595     0.015404
enh49388    1  227544500  227545500      6       2  150064       2.4737    0.0066859
enh49420    1  228233600  228234600      1       1  150064       2.5007     0.006198
enh49423    1  228276300  228277300      4       2  150064       1.8664     0.030995
enh49451    1  228557600  228558600      1       1  150064       1.7486      0.04018
enh49469    1  228873600  228874600      9       4  150064       1.9712      0.02435
enh49491    1  229035900  229036900      3       1  150064       1.9746     0.024159
enh49502    1  229162900  229163900      1       1  150064       1.8157      0.03471
enh49527    1  229412600  229413600      1       1  150064       1.6464      0.04984
enh49562    1  230237100  230238100      9       2  150064       3.6425     0.000135
enh49563    1  230238200  230239200      3       2  150064       3.3968    0.0003409
enh49564    1  230239200  230240200      3       1  150064       3.5544   0.00018939
enh49565    1  230241900  230242900      6       3  150064        3.227   0.00062552
enh49566    1  230243200  230244200      5       3  150064       3.2921    0.0004972
enh49567    1  230244500  230245500      6       2  150064       3.9115   4.5865e-05
enh49568    1  230245900  230246900      5       2  150064       3.7656   8.3071e-05
enh49569    1  230248600  230249600      2       1  150064       3.1845    0.0007249
enh49570    1  230256100  230257100      3       2  150064       2.5537    0.0053289
enh49572    1  230260100  230261100      2       1  150064       1.9589     0.025062
enh49574    1  230272300  230273300     11       5  150064       3.7391   9.2329e-05
enh49575    1  230275300  230276300     10       4  150064        3.624   0.00014503
enh49587    1  230305400  230306400      3       2  150064       1.7605     0.039163
enh49588    1  230310300  230311300      8       2  150064       1.9515     0.025501
enh49592    1  230325800  230326800      1       1  150064       2.1306      0.01656
enh49606    1  230406300  230407300      1       1  150064       2.4014     0.008167
enh49608    1  230434600  230435600      2       1  150064       2.0874     0.018428
enh49621    1  230843900  230844900      6       2  150064       1.9855     0.023544
enh49695    1  232053900  232054900      4       2  150064       1.7883     0.036867
enh49723    1  232608700  232609700      1       1  150064        2.439     0.007363
enh49724    1  232613600  232614600      2       1  150064       1.8114      0.03504
enh49725    1  232621800  232622800      5       2  150064        2.703    0.0034361
enh49769    1  233656200  233657200      4       1  150064       1.9287     0.026883
enh49782    1  234451000  234452000      3       1  150064        1.665     0.047957
enh49786    1  234610600  234611600      9       2  150064       1.9318     0.026689
enh49789    1  234630500  234631500      5       2  150064       1.9164     0.027658
enh49790    1  234635300  234636300      5       2  150064       2.8585    0.0021283
enh49791    1  234640800  234641800      3       2  150064       2.0464     0.020359
enh49792    1  234650800  234651800      2       1  150064       2.8082    0.0024912
enh49793    1  234655800  234656800      4       2  150064       2.1053     0.017631
enh49801    1  234697800  234698800      2       1  150064       1.9754     0.024111
enh49802    1  234700600  234701600      4       2  150064       1.7077     0.043851
enh49834    1  234895700  234896700      3       2  150064       1.7982     0.036074
enh49848    1  235010900  235011900      3       1  150064       1.9239     0.027182
enh49860    1  235095200  235096200      6       3  150064       1.9138     0.027826
enh49907    1  235799100  235800100      5       1  150064       2.1823     0.014543
enh49908    1  235804800  235805800      1       1  150064       2.3335      0.00981
enh49909    1  235805700  235806700      5       2  150064       2.0067     0.022393
enh49972    1  236665800  236666800      1       1  150064       1.7372      0.04118
enh50016    1  243420100  243421100      1       1  150064       4.8412    6.453e-07
enh50018    1  243430600  243431600      1       1  150064       4.4273    4.771e-06
enh50020    1  243433000  243434000      2       1  150064       4.4701   3.9099e-06
enh50021    1  243447600  243448600      3       2  150064       2.8128    0.0024559
enh50022    1  243450500  243451500      2       1  150064       4.8475   6.2498e-07
enh50028    1  243645500  243646500      1       1  150064       3.8909    4.993e-05
enh50029    1  243653500  243654500      1       1  150064       4.2856    9.112e-06
enh50031    1  243671200  243672200      3       1  150064       4.6735   1.4802e-06
enh50032    1  243890200  243891200      1       1  150064       2.4401     0.007341
enh50035    1  243914600  243915600      2       1  150064        3.559   0.00018614
enh50036    1  243966800  243967800      1       1  150064       4.7773    8.883e-07
enh50038    1  244014400  244015400      3       2  150064       4.1088   1.9883e-05
enh50039    1  244081100  244082100      2       1  150064       2.8917    0.0019159
enh50040    1  244094300  244095300      1       1  150064       2.6135     0.004481
enh50048    1  244377300  244378300      6       2  150064       2.5072    0.0060851
enh50051    1  244402400  244403400      1       1  150064       2.0913      0.01825
enh50057    1  244486500  244487500      6       2  150064       2.4063    0.0080568
enh50060    1  244510000  244511000      4       2  150064       1.9606     0.024964
enh50069    1  244602500  244603500      4       2  150064       2.1017     0.017792
enh50072    1  244607900  244608900      1       1  150064       2.2307      0.01285
enh50073    1  244608800  244609800      2       1  150064       2.3236     0.010074
enh50074    1  244611600  244612600      2       1  150064       1.7693     0.038418
enh50075    1  244612700  244613700      1       1  150064       2.4323     0.007502
enh50076    1  244623300  244624300      1       1  150064       1.7102      0.04361
enh50105    1  246160500  246161500     11       2  150064       1.9683     0.024514
enh50111    1  246690500  246691500      8       4  150064       1.8793     0.030102
enh50118    1  246747200  246748200      3       2  150064       1.8515     0.032047
enh50119    1  246750000  246751000      1       1  150064       1.7767      0.03781
enh50126    1  246770400  246771400      2       1  150064       1.8193     0.034432
enh50127    1  246771900  246772900      2       1  150064       2.2501      0.01222
enh50128    1  246776200  246777200      5       2  150064       2.0101     0.022209
enh50129    1  246780300  246781300      2       1  150064       1.9448     0.025902
enh50135    1  246859800  246860800      3       1  150064       1.7629     0.038958
enh50136    1  246861800  246862800      6       3  150064       1.8226     0.034184
enh50137    1  246862300  246863300      5       3  150064       1.6525     0.049218
enh50140    1  246931800  246932800      4       1  150064       1.7561     0.039533
enh50176    1  249137100  249138100      1       1  150064       2.2483      0.01228
enh50178    1  249153600  249154600      1       1  150064       1.7791      0.03761
enh50179    1  249156400  249157400      1       1  150064       1.8718      0.03062
enh57267    2      47300      48300      2       1  150064       1.9365     0.026405
enh57287    2     826400     827400      3       2  150064       2.5051    0.0061206
enh57288    2     969900     970900      5       2  150064        1.811     0.035071
enh57318    2    1734200    1735200      7       3  150064       1.9204     0.027407
enh57321    2    1743800    1744800      4       2  150064        1.974     0.024191
enh57322    2    1745600    1746600      8       3  150064       2.2383       0.0126
enh57339    2    3203000    3204000      3       1  150064       2.1825     0.014537
enh57340    2    3241000    3242000      4       1  150064       2.5753     0.005008
enh57361    2    3606400    3607400      6       3  150064       1.9843     0.023614
enh57362    2    3621800    3622800      1       1  150064       2.0286      0.02125
enh57363    2    3624900    3625900      7       2  150064       1.7682     0.038515
enh57386    2    7056600    7057600      3       2  150064       2.8319    0.0023136
enh57387    2    7059000    7060000      2       1  150064       2.8676     0.002068
enh57388    2    7059900    7060900      5       2  150064       2.2749     0.011456
enh57389    2    7061800    7062800      2       1  150064       2.3092     0.010466
enh57390    2    7064100    7065100      4       2  150064       3.1247   0.00089007
enh57391    2    7066800    7067800      2       1  150064       2.7035    0.0034308
enh57411    2    7517900    7518900      1       1  150064       2.0749        0.019
enh57413    2    7591800    7592800      3       1  150064       3.3375   0.00042262
enh57434    2    8543600    8544600      7       3  150064       1.7001     0.044555
enh57437    2    8585400    8586400      5       1  150064       3.1424   0.00083791
enh57452    2    8665500    8666500      2       1  150064       1.6534     0.049129
enh57455    2    8679300    8680300      2       1  150064       2.1733     0.014878
enh57464    2    8784800    8785800      5       3  150064       2.7977    0.0025736
enh57468    2    8825800    8826800      3       1  150064       1.8469     0.032377
enh57482    2    9245500    9246500      5       2  150064       1.7221     0.042525
enh57491    2    9314600    9315600      3       1  150064       2.0327     0.021043
enh57493    2    9331000    9332000      2       1  150064       2.0791     0.018805
enh57497    2    9352500    9353500      5       3  150064       1.9588     0.025067
enh57501    2    9364600    9365600      1       1  150064       3.2358    0.0006066
enh57504    2    9370500    9371500      1       1  150064       1.9795      0.02388
enh57505    2    9374400    9375400      1       1  150064       3.1764    0.0007455
enh57506    2    9375700    9376700      3       1  150064       1.7175     0.042942
enh57515    2    9404000    9405000      2       1  150064       2.7762    0.0027498
enh57516    2    9408600    9409600      5       2  150064       2.7128     0.003336
enh57517    2    9409200    9410200      4       2  150064       2.6832    0.0036459
enh57554    2    9747600    9748600      3       1  150064       1.6503     0.049439
enh57556    2    9752600    9753600      1       1  150064       2.4743     0.006675
enh57598    2   10094600   10095600      5       3  150064       1.9199     0.027438
enh57600    2   10106800   10107800      3       1  150064       1.6473     0.049744
enh57605    2   10131000   10132000      3       1  150064       1.6681      0.04765
enh57606    2   10131800   10132800      3       1  150064       2.3264    0.0099986
enh57607    2   10133600   10134600      7       2  150064       2.1175     0.017109
enh57610    2   10159100   10160100      8       4  150064        2.151     0.015739
enh57621    2   10259600   10260600      3       2  150064       2.0375     0.020802
enh57672    2   10547200   10548200      4       1  150064       2.1025     0.017756
enh57693    2   10953200   10954200      6       3  150064       2.0708     0.019191
enh57728    2   11533600   11534600      2       1  150064       2.2141     0.013412
enh57733    2   11602400   11603400      4       1  150064       1.8165     0.034648
enh57755    2   11904700   11905700      1       1  150064       2.2185      0.01326
enh57757    2   11918800   11919800      2       1  150064        1.751      0.03997
enh57758    2   11924500   11925500      2       1  150064       2.6214     0.004379
enh57763    2   12077800   12078800      7       4  150064       2.9627    0.0015248
enh57771    2   12332800   12333800      3       2  150064       2.1241     0.016831
enh57773    2   12427200   12428200      6       2  150064       1.7987     0.036032
enh57778    2   12640600   12641600      4       2  150064       1.9469     0.025773
enh57779    2   12695100   12696100      2       1  150064       1.8598     0.031459
enh57809    2   13697800   13698800      3       2  150064       1.7048     0.044116
enh57821    2   15699000   15700000      4       1  150064       1.8447     0.032539
enh57834    2   16105200   16106200      2       1  150064       1.6605      0.04841
enh57844    2   16384500   16385500      5       3  150064       1.8122     0.034981
enh57850    2   16803200   16804200      3       2  150064       1.9761      0.02407
enh57878    2   17828200   17829200      3       2  150064       1.7582     0.039355
enh57879    2   17933200   17934200      2       1  150064       2.1605     0.015367
enh57884    2   17996700   17997700      3       1  150064       2.3427    0.0095728
enh57885    2   17997500   17998500      5       2  150064       2.8093    0.0024823
enh57887    2   18011500   18012500      1       1  150064       2.9298     0.001696
enh57909    2   19548000   19549000      2       1  150064        2.264     0.011786
enh57929    2   20261700   20262700      4       2  150064       2.4096    0.0079844
enh57936    2   20308300   20309300      3       1  150064       1.8766     0.030288
enh57951    2   20369500   20370500      7       3  150064       1.7562     0.039526
enh58009    2   20768400   20769400      8       3  150064       2.2647     0.011765
enh58010    2   20771000   20772000      6       3  150064       2.5728    0.0050441
enh58011    2   20774000   20775000      4       2  150064       2.8532    0.0021637
enh58012    2   20777400   20778400      5       2  150064       2.5391    0.0055574
enh58014    2   20789600   20790600      5       2  150064       1.8173     0.034583
enh58019    2   20816500   20817500     11       2  150064       1.9069     0.028267
enh58021    2   20829100   20830100      7       3  150064       2.1607     0.015357
enh58025    2   20842100   20843100      1       1  150064       2.7476     0.003002
enh58036    2   21493200   21494200      1       1  150064       2.1294      0.01661
enh58053    2   23703200   23704200      3       1  150064       1.8624     0.031275
enh58057    2   23726000   23727000      5       2  150064       4.2256   1.1917e-05
enh58059    2   23736000   23737000      5       2  150064       3.7141   0.00010195
enh58061    2   23742800   23743800      2       1  150064       2.6736    0.0037517
enh58082    2   23874000   23875000      2       1  150064       2.0871      0.01844
enh58085    2   23920600   23921600     11       3  150064        1.966     0.024651
enh58089    2   23980200   23981200      1       1  150064       2.0403      0.02066
enh58091    2   24122900   24123900      3       1  150064       1.7631     0.038946
enh58093    2   24124900   24125900      1       1  150064       2.0809      0.01872
enh58094    2   24127800   24128800      1       1  150064        2.071      0.01918
enh58095    2   24139300   24140300      3       2  150064       2.2082     0.013614
enh58097    2   24150600   24151600      4       2  150064       1.9124     0.027912
enh58125    2   24658100   24659100      3       2  150064       3.2274   0.00062465
enh58137    2   24798800   24799800      1       1  150064       2.5369     0.005592
enh58139    2   24836300   24837300      1       1  150064       2.4708      0.00674
enh58160    2   25321200   25322200      2       1  150064       1.9089     0.028136
enh58162    2   25351500   25352500      6       3  150064        4.357    6.593e-06
enh58164    2   25406600   25407600      2       1  150064       2.8543    0.0021569
enh58165    2   25452100   25453100      3       2  150064       3.3512    0.0004023
enh58166    2   25453600   25454600      2       1  150064       3.9732   3.5455e-05
enh58170    2   25486100   25487100      2       1  150064       3.4024   0.00033401
enh58172    2   25508500   25509500      2       1  150064       1.9292     0.026854
enh58173    2   25513700   25514700      2       1  150064       2.3426    0.0095756
enh58176    2   25525900   25526900      4       2  150064       2.7383    0.0030879
enh58178    2   25528900   25529900      1       1  150064       3.7197    9.974e-05
enh58179    2   25531500   25532500      2       1  150064       4.1932   1.3752e-05
enh58180    2   25536000   25537000      1       1  150064       2.8611     0.002111
enh58182    2   25551200   25552200      2       1  150064       2.5484    0.0054113
enh58185    2   25559200   25560200      1       1  150064       1.7268       0.0421
enh58193    2   25599000   25600000      4       2  150064       3.6667   0.00012283
enh58196    2   25840700   25841700      1       1  150064       2.0558       0.0199
enh58197    2   25872000   25873000      5       2  150064       1.7409     0.040852
enh58201    2   25942200   25943200      3       1  150064        2.181     0.014591
enh58208    2   26161800   26162800      1       1  150064       1.9976      0.02288
enh58211    2   26214500   26215500      4       2  150064       3.7867   7.6332e-05
enh58212    2   26220200   26221200      7       3  150064       2.8477    0.0022021
enh58214    2   26228200   26229200      4       2  150064       2.2192     0.013238
enh58216    2   26231200   26232200      5       1  150064         1.72     0.042716
enh58220    2   26254600   26255600      3       2  150064       4.2592   1.0257e-05
enh58232    2   26402100   26403100      3       1  150064        1.709     0.043728
enh58244    2   26579700   26580700      3       2  150064        2.062     0.019605
enh58250    2   26828900   26829900      3       2  150064       1.9089      0.02814
enh58257    2   26909400   26910400      2       1  150064       2.1415     0.016115
enh58261    2   26929600   26930600      1       1  150064       2.0956      0.01806
enh58262    2   26932900   26933900      1       1  150064       2.1227      0.01689
enh58269    2   26986100   26987100      1       1  150064       3.3389    0.0004206
enh58270    2   26989700   26990700      4       2  150064       3.0451     0.001163
enh58271    2   26991200   26992200      1       1  150064       3.3193    0.0004512
enh58272    2   26993900   26994900      2       1  150064       3.1495   0.00081767
enh58274    2   27184400   27185400      4       2  150064       2.9554    0.0015615
enh58278    2   27204500   27205500      2       1  150064       2.6912    0.0035593
enh58280    2   27243300   27244300      1       1  150064       3.3071    0.0004713
enh58281    2   27254200   27255200      1       1  150064       3.0193     0.001267
enh58282    2   27271800   27272800      2       1  150064       3.4335   0.00029787
enh58284    2   27292300   27293300      4       2  150064       3.5829   0.00016991
enh58285    2   27298000   27299000      2       1  150064       2.0918     0.018229
enh58287    2   27307600   27308600      2       1  150064       2.5213    0.0058457
enh58288    2   27315500   27316500      1       1  150064       3.0302     0.001222
enh58295    2   27440900   27441900      8       2  150064       2.0127     0.022073
enh58297    2   27525700   27526700      2       1  150064       2.4601    0.0069449
enh58299    2   27543700   27544700      2       1  150064       1.9898     0.023304
enh58305    2   27595000   27596000      2       1  150064       2.3713    0.0088636
enh58307    2   27604000   27605000      1       1  150064       3.0578     0.001115
enh58308    2   27630300   27631300      1       1  150064       3.1035    0.0009562
enh58309    2   27632800   27633800      2       1  150064       2.0799     0.018769
enh58310    2   27650200   27651200      1       1  150064       3.1686     0.000766
enh58313    2   27665000   27666000      1       1  150064       3.1687    0.0007655
enh58314    2   27668300   27669300      2       1  150064        1.806     0.035459
enh58315    2   27712800   27713800      2       1  150064        2.505    0.0061232
enh58320    2   27850400   27851400      2       1  150064       1.8163      0.03466
enh58321    2   27852400   27853400      3       2  150064       1.6838     0.046106
enh58324    2   27911900   27912900      2       1  150064       3.4993   0.00023321
enh58327    2   27930700   27931700      1       1  150064       4.0723    2.328e-05
enh58328    2   27934400   27935400      4       2  150064       3.6798    0.0001167
enh58329    2   27937400   27938400      2       1  150064       2.0899     0.018314
enh58330    2   27939000   27940000      2       1  150064       3.5124   0.00022205
enh58331    2   27942300   27943300      2       1  150064       2.5544    0.0053179
enh58334    2   27952200   27953200      4       1  150064       4.0802   2.2501e-05
enh58337    2   27975300   27976300      1       1  150064       4.5947    2.167e-06
enh58338    2   27977300   27978300      1       1  150064       2.4741     0.006678
enh58339    2   27988000   27989000      1       1  150064       4.1169     1.92e-05
enh58340    2   27988800   27989800      3       2  150064       4.4211   4.9099e-06
enh58342    2   28001600   28002600      2       1  150064       3.3491   0.00040542
enh58345    2   28018900   28019900      5       1  150064        4.499    3.413e-06
enh58346    2   28021700   28022700      2       1  150064       4.0494   2.5671e-05
enh58347    2   28031600   28032600      2       1  150064       4.1818   1.4459e-05
enh58352    2   28181200   28182200      2       1  150064       4.3615   6.4582e-06
enh58354    2   28189100   28190100      3       2  150064       2.8324    0.0023101
enh58356    2   28303700   28304700      4       2  150064       1.8579     0.031589
enh58380    2   28543000   28544000      1       1  150064        1.844      0.03259
enh58393    2   28602000   28603000      4       2  150064       2.3322    0.0098459
enh58395    2   28611800   28612800      2       1  150064       3.1887   0.00071447
enh58396    2   28622200   28623200      4       2  150064       2.2102     0.013544
enh58398    2   28629500   28630500      4       2  150064       1.9916      0.02321
enh58401    2   28636000   28637000      2       1  150064       1.9748     0.024147
enh58402    2   28646400   28647400      6       3  150064       3.0378    0.0011914
enh58403    2   28659300   28660300      3       2  150064       3.1227   0.00089589
enh58404    2   28668200   28669200      3       2  150064       2.0575      0.01982
enh58448    2   28992500   28993500      3       2  150064       2.3535    0.0092993
enh58449    2   28994600   28995600      2       1  150064        2.601    0.0046479
enh58450    2   28997800   28998800      4       2  150064       2.6867     0.003608
enh58451    2   29024800   29025800      1       1  150064       2.8096      0.00248
enh58452    2   29032500   29033500      2       1  150064        3.181   0.00073373
enh58454    2   29093400   29094400      6       3  150064         1.99     0.023295
enh58481    2   30446600   30447600      4       1  150064       2.0073      0.02236
enh58502    2   30589100   30590100      1       1  150064       1.8188      0.03447
enh58555    2   32030500   32031500      2       1  150064       1.7411     0.040833
enh58559    2   32236300   32237300      4       2  150064       1.9291     0.026856
enh58633    2   36636200   36637200      1       1  150064       1.8342      0.03331
enh58637    2   36647400   36648400      1       1  150064       2.3588     0.009167
enh58638    2   36651100   36652100      1       1  150064       2.1612      0.01534
enh58639    2   36654400   36655400      8       3  150064       2.3854    0.0085301
enh58643    2   36661600   36662600      1       1  150064       2.1714      0.01495
enh58645    2   36668200   36669200      4       1  150064       1.8784     0.030163
enh58646    2   36676100   36677100      1       1  150064       2.2365      0.01266
enh58652    2   36688100   36689100      2       1  150064       2.0103     0.022198
enh58656    2   36712200   36713200      4       1  150064       1.8048     0.035554
enh58657    2   36717400   36718400      4       1  150064       1.7384     0.041067
enh58660    2   36791200   36792200      3       2  150064       2.2329     0.012778
enh58663    2   36822200   36823200      6       2  150064       1.7792     0.037606
enh58664    2   36822800   36823800      5       2  150064       2.1206     0.016979
enh58666    2   36928800   36929800     22       4  150064       2.0064     0.022408
enh58667    2   37116800   37117800      3       1  150064       1.7748     0.037965
enh58670    2   37178500   37179500      5       3  150064        1.859     0.031515
enh58671    2   37179500   37180500      1       1  150064       3.2131    0.0006566
enh58675    2   37194700   37195700      1       1  150064       2.9809     0.001437
enh58681    2   37384400   37385400      3       1  150064       1.8706     0.030697
enh58682    2   37394900   37395900      5       3  150064       1.9394     0.026228
enh58684    2   37424500   37425500      3       2  150064       1.7105      0.04359
enh58685    2   37425600   37426600      2       1  150064       2.8072    0.0024987
enh58687    2   37456500   37457500      3       2  150064       2.2591     0.011938
enh58688    2   37459700   37460700      6       2  150064       1.9448     0.025901
enh58689    2   37533400   37534400      5       3  150064       3.1934   0.00070297
enh58690    2   37542400   37543400      6       3  150064       3.3921   0.00034677
enh58691    2   37545100   37546100      2       1  150064       3.1965   0.00069552
enh58692    2   37549500   37550500      2       1  150064        3.763   8.3938e-05
enh58693    2   37552500   37553500      3       2  150064       3.5159   0.00021917
enh58694    2   37570400   37571400      8       4  150064       4.1255   1.8498e-05
enh58695    2   37576800   37577800      2       1  150064       2.7638    0.0028562
enh58696    2   37603500   37604500      6       4  150064        1.682     0.046287
enh58714    2   37883100   37884100      1       1  150064       2.3419     0.009592
enh58727    2   38022200   38023200      3       1  150064       2.0831     0.018622
enh58740    2   38150900   38151900      4       2  150064       1.9939     0.023079
enh58766    2   38604900   38605900      4       2  150064       1.8559     0.031732
enh58768    2   38644800   38645800      2       1  150064       2.4474    0.0071942
enh58769    2   38665600   38666600      3       2  150064       2.0174     0.021826
enh58771    2   38670500   38671500      3       1  150064       1.9886     0.023372
enh58799    2   38948300   38949300      5       2  150064       2.5385    0.0055665
enh58800    2   38964500   38965500      2       1  150064       2.4299    0.0075516
enh58803    2   39101600   39102600      5       1  150064       1.8361     0.033174
enh58806    2   39320400   39321400      3       1  150064       1.6751     0.046955
enh58811    2   39345000   39346000      3       1  150064       1.7073     0.043887
enh58816    2   39608500   39609500      1       1  150064        2.056      0.01989
enh58844    2   39795500   39796500      2       1  150064       2.4136    0.0078969
enh58846    2   40000700   40001700      1       1  150064       2.0746      0.01901
enh58848    2   40004100   40005100      2       1  150064       2.1676     0.015094
enh58849    2   40009900   40010900      1       1  150064       1.6763      0.04684
enh58851    2   40392300   40393300      5       2  150064        1.653     0.049163
enh58852    2   40421400   40422400      3       1  150064       1.8052     0.035519
enh58854    2   40500600   40501600      4       1  150064       1.6571     0.048748
enh58857    2   40556400   40557400      1       1  150064        1.876      0.03033
enh58859    2   40579900   40580900      3       2  150064       2.3671     0.008964
enh58866    2   40662100   40663100      5       2  150064       2.2287     0.012917
enh58869    2   40715400   40716400      3       1  150064       1.7557      0.03957
enh58872    2   42068500   42069500      5       1  150064       2.4789    0.0065887
enh58926    2   42981300   42982300      4       2  150064       1.8783      0.03017
enh58928    2   43021300   43022300      3       2  150064       1.6521     0.049252
enh58935    2   43072100   43073100      4       2  150064       1.9494     0.025626
enh58939    2   43106800   43107800      3       1  150064       1.6831     0.046179
enh58986    2   43379800   43380800      5       2  150064       1.9536     0.025374
enh58989    2   43392400   43393400      1       1  150064       1.8068       0.0354
enh59066    2   44399400   44400400      1       1  150064       2.1429      0.01606
enh59090    2   45901800   45902800      3       2  150064       1.9215     0.027334
enh59105    2   45986400   45987400      3       2  150064       2.0413     0.020609
enh59113    2   46049600   46050600      5       3  150064       1.8345      0.03329
enh59133    2   46196100   46197100     11       2  150064       2.3409    0.0096176
enh59134    2   46219500   46220500      3       2  150064       2.4645    0.0068611
enh59140    2   46285300   46286300      5       2  150064       3.0103     0.001305
enh59141    2   46290300   46291300      5       3  150064       3.4293   0.00030253
enh59216    2   46791200   46792200      4       2  150064       1.8325     0.033439
enh59217    2   46794200   46795200      2       1  150064       1.7672     0.038598
enh59265    2   47212700   47213700      1       1  150064       1.7302       0.0418
enh59287    2   47398800   47399800      3       2  150064       1.8549     0.031806
enh59290    2   47444800   47445800      5       2  150064       2.3375    0.0097073
enh59312    2   47881100   47882100      4       2  150064       1.7596     0.039241
enh59313    2   47994600   47995600      3       2  150064        2.471    0.0067377
enh59314    2   48012300   48013300      7       3  150064       2.4451    0.0072404
enh59316    2   48094700   48095700      4       2  150064       2.3041     0.010607
enh59317    2   48097900   48098900      4       2  150064       3.1389   0.00084787
enh59318    2   48119600   48120600      2       1  150064        2.299     0.010752
enh59321    2   48128800   48129800      1       1  150064       2.9361     0.001662
enh59327    2   48340500   48341500      1       1  150064       2.0415       0.0206
enh59328    2   48341500   48342500      2       1  150064       3.2121   0.00065882
enh59329    2   48476600   48477600      1       1  150064       2.1128      0.01731
enh59330    2   48533500   48534500      2       1  150064       2.7017    0.0034498
enh59331    2   48540000   48541000      4       2  150064        2.168      0.01508
enh59332    2   48543200   48544200      2       1  150064       2.2372     0.012638
enh59333    2   48543800   48544800      1       1  150064       2.8941     0.001901
enh59334    2   48568400   48569400      5       2  150064       3.3176   0.00045403
enh59335    2   48570900   48571900      7       4  150064       1.8165     0.034646
enh59336    2   48573100   48574100      2       1  150064        3.744   9.0567e-05
enh59337    2   48579900   48580900      2       1  150064       1.9463     0.025807
enh59338    2   48642400   48643400      6       4  150064       2.5081    0.0060695
enh59339    2   48647200   48648200      4       2  150064       2.5545    0.0053166
enh59342    2   48701800   48702800      2       1  150064        2.163     0.015272
enh59344    2   48707600   48708600      4       2  150064        4.242   1.1079e-05
enh59347    2   48736600   48737600      4       2  150064       2.7045    0.0034209
enh59355    2   48793400   48794400      5       3  150064       1.8986     0.028806
enh59356    2   48794800   48795800      5       3  150064       2.1054     0.017629
enh59358    2   48942400   48943400      5       3  150064       2.6064     0.004575
enh59359    2   50719000   50720000      1       1  150064       3.0002     0.001349
enh59363    2   53995400   53996400      3       1  150064       1.9562     0.025221
enh59365    2   54053800   54054800      3       2  150064       2.6099    0.0045285
enh59366    2   54176800   54177800      4       2  150064       2.6881    0.0035929
enh59368    2   54184200   54185200      2       1  150064       2.3289    0.0099325
enh59369    2   54188100   54189100      2       1  150064       2.4166    0.0078321
enh59372    2   54194400   54195400      5       2  150064       2.2426     0.012463
enh59374    2   54315100   54316100      2       1  150064       1.8354     0.033224
enh59375    2   54341600   54342600      5       2  150064        2.161     0.015346
enh59395    2   54700600   54701600      6       4  150064       1.7264      0.04214
enh59401    2   54721800   54722800      1       1  150064       3.9814    3.425e-05
enh59402    2   54724700   54725700      6       4  150064       3.2476   0.00058198
enh59404    2   54727000   54728000      4       1  150064       1.6878     0.045722
enh59405    2   54727600   54728600      8       2  150064       1.6689     0.047572
enh59411    2   54746600   54747600      2       1  150064       3.2837   0.00051231
enh59415    2   54757600   54758600      4       2  150064       1.7197     0.042741
enh59418    2   54761100   54762100      4       2  150064       1.8554     0.031766
enh59420    2   54775100   54776100      2       1  150064       1.9466     0.025793
enh59423    2   54779600   54780600      3       2  150064       1.7175     0.042946
enh59431    2   54807600   54808600     11       2  150064       2.2459     0.012354
enh59432    2   54808500   54809500      3       1  150064       1.6691     0.047552
enh59434    2   54811700   54812700      3       1  150064       2.3829    0.0085877
enh59439    2   54823200   54824200      6       3  150064       1.9981     0.022853
enh59440    2   54826100   54827100      2       1  150064       1.7435     0.040623
enh59441    2   54830600   54831600      6       3  150064       3.0577    0.0011151
enh59445    2   54840200   54841200      5       2  150064       2.4294    0.0075625
enh59446    2   54840800   54841800      3       2  150064       1.9213     0.027346
enh59447    2   54845000   54846000      7       3  150064       2.3754    0.0087654
enh59449    2   54851700   54852700      2       1  150064       2.8326    0.0023083
enh59451    2   54860900   54861900      4       2  150064       2.3791    0.0086773
enh59452    2   54863400   54864400      3       2  150064       2.2396      0.01256
enh59455    2   54884500   54885500      4       2  150064       3.4471   0.00028336
enh59456    2   54886000   54887000      2       1  150064       1.7686     0.038478
enh59458    2   54897000   54898000      3       2  150064       1.7683     0.038502
enh59461    2   54907400   54908400      8       4  150064       2.6705    0.0037871
enh59467    2   55172800   55173800      5       2  150064       2.3761    0.0087491
enh59469    2   55189400   55190400      9       4  150064       1.9744     0.024168
enh59478    2   55222400   55223400      5       2  150064       2.7688     0.002813
enh59482    2   55240000   55241000      2       1  150064       1.9898     0.023304
enh59483    2   55241600   55242600      3       1  150064       2.3019     0.010671
enh59488    2   55272300   55273300      3       2  150064       1.9593     0.025037
enh59496    2   55347000   55348000      6       4  150064       2.4025    0.0081422
enh59504    2   55394800   55395800      4       2  150064       2.2021     0.013829
enh59532    2   57987000   57988000      3       2  150064       5.7603   4.1982e-09
enh59533    2   58272500   58273500      2       1  150064       4.0931   2.1281e-05
enh59534    2   58274800   58275800      1       1  150064       4.4393    4.513e-06
enh59536    2   58335200   58336200      3       2  150064       4.9563   3.5921e-07
enh59543    2   60440400   60441400      3       2  150064        2.635    0.0042066
enh59546    2   60512700   60513700      5       1  150064       2.3127     0.010369
enh59547    2   60523400   60524400      8       5  150064       2.2549     0.012071
enh59550    2   60580700   60581700      3       2  150064       2.5325     0.005662
enh59553    2   60610300   60611300      4       2  150064       1.8924     0.029221
enh59560    2   60706700   60707700      5       2  150064       3.1426   0.00083721
enh59561    2   60710100   60711100      3       2  150064       2.9125    0.0017926
enh59565    2   60725000   60726000      1       1  150064       4.0529    2.529e-05
enh59566    2   60726700   60727700      2       1  150064       4.5044   3.3277e-06
enh59567    2   60730800   60731800      3       2  150064       2.7966    0.0025825
enh59571    2   60735100   60736100      2       1  150064       1.6603     0.048424
enh59572    2   60739700   60740700      4       2  150064       3.1038   0.00095519
enh59574    2   60744000   60745000      5       3  150064         1.94     0.026191
enh59603    2   61406600   61407600      3       2  150064       2.2473     0.012311
enh59609    2   61666400   61667400      1       1  150064       3.3974    0.0003401
enh59611    2   61671400   61672400      2       1  150064       2.9094    0.0018106
enh59616    2   61692200   61693200      3       2  150064       2.6498    0.0040264
enh59619    2   61699400   61700400      1       1  150064        1.971      0.02436
enh59644    2   62432100   62433100      2       1  150064       1.8729     0.030541
enh59655    2   62570000   62571000      3       1  150064       1.8445     0.032554
enh59659    2   62651400   62652400      3       2  150064       2.0885     0.018375
enh59660    2   62668600   62669600      5       3  150064       1.7843     0.037191
enh59661    2   62677300   62678300      3       2  150064       4.3113   8.1138e-06
enh59663    2   62683300   62684300      1       1  150064       1.9283      0.02691
enh59664    2   62685000   62686000      2       1  150064       2.4917    0.0063565
enh59666    2   62696500   62697500      1       1  150064       1.7781      0.03769
enh59668    2   62701900   62702900      2       1  150064       2.1822     0.014547
enh59670    2   62712800   62713800      3       2  150064       2.3505    0.0093749
enh59673    2   62797200   62798200      3       1  150064       2.0573     0.019831
enh59674    2   62805300   62806300      5       3  150064       2.5011    0.0061906
enh59677    2   62887400   62888400      2       1  150064        1.737     0.041191
enh59678    2   62891600   62892600      2       1  150064       1.8688     0.030828
enh59679    2   62925600   62926600      2       1  150064       1.9809     0.023803
enh59681    2   62934500   62935500      1       1  150064       3.1879    0.0007165
enh59683    2   62952300   62953300      1       1  150064       2.6627     0.003876
enh59704    2   64291100   64292100      2       1  150064       1.9995     0.022775
enh59718    2   64429000   64430000      1       1  150064       1.6741      0.04706
enh59743    2   64660800   64661800      5       1  150064       1.8401     0.032876
enh59751    2   64821600   64822600      1       1  150064       2.2417      0.01249
enh59753    2   64833700   64834700      1       1  150064       2.7279     0.003187
enh59781    2   65024200   65025200      1       1  150064       1.8649       0.0311
enh59876    2   65772500   65773500      1       1  150064       3.1367    0.0008544
enh59878    2   65794000   65795000      9       3  150064       1.9967     0.022931
enh59884    2   66464700   66465700      2       1  150064       1.7358     0.041299
enh59908    2   66743000   66744000      1       1  150064        2.156      0.01554
enh59909    2   66752500   66753500      2       1  150064       2.0728     0.019095
enh59911    2   66763900   66764900      2       1  150064       2.1276     0.016683
enh59913    2   66770200   66771200      3       2  150064       2.8564    0.0021427
enh59917    2   66781900   66782900      2       1  150064       2.3121     0.010385
enh59932    2   67616600   67617600      2       1  150064       2.2382     0.012605
enh59945    2   68288600   68289600      2       1  150064       1.8862     0.029632
enh59946    2   68386000   68387000      5       2  150064       2.8937    0.0019034
enh59956    2   68474700   68475700      4       1  150064       2.4528    0.0070881
enh59958    2   68482800   68483800      1       1  150064       2.8455     0.002217
enh59965    2   68653800   68654800      1       1  150064       1.7287      0.04193
enh59967    2   68661600   68662600      1       1  150064       1.7723      0.03817
enh59981    2   68992700   68993700      2       1  150064       1.7172     0.042969
enh60026    2   69423600   69424600      1       1  150064       2.0351      0.02092
enh60034    2   69525600   69526600      7       2  150064       2.2894     0.011029
enh60041    2   69662600   69663600      1       1  150064       2.0166      0.02187
enh60082    2   69960800   69961800      2       1  150064       1.7617     0.039063
enh60089    2   69995200   69996200      3       1  150064       1.9446     0.025912
enh60095    2   70016500   70017500      4       2  150064       1.7944     0.036376
enh60101    2   70144700   70145700      1       1  150064       1.7393      0.04099
enh60106    2   70191100   70192100      1       1  150064       2.1937      0.01413
enh60111    2   70226100   70227100      1       1  150064       1.6616       0.0483
enh60112    2   70229000   70230000      1       1  150064       1.7059      0.04401
enh60114    2   70244600   70245600      2       1  150064       1.6666     0.047793
enh60117    2   70261800   70262800      2       1  150064       1.6648     0.047979
enh60119    2   70296300   70297300      2       1  150064       2.1038       0.0177
enh60136    2   70439400   70440400      3       2  150064       1.9916     0.023209
enh60142    2   70486900   70487900      2       1  150064       1.6595     0.048504
enh60143    2   70488400   70489400      2       1  150064       2.0876     0.018417
enh60145    2   70518800   70519800      2       1  150064       1.6909     0.045424
enh60181    2   71250000   71251000      7       3  150064       1.7596     0.039241
enh60182    2   71250900   71251900      5       2  150064       1.7343     0.041428
enh60186    2   71329600   71330600      9       3  150064       2.2641     0.011786
enh60192    2   71442100   71443100      3       2  150064       2.2606     0.011893
enh60194    2   71561800   71562800      3       1  150064       2.2041     0.013757
enh60195    2   71563500   71564500      2       1  150064        2.399    0.0082196
enh60196    2   71566700   71567700      5       3  150064       3.0834    0.0010233
enh60221    2   71947500   71948500      1       1  150064       2.6898     0.003575
enh60234    2   72365000   72366000      1       1  150064        2.597     0.004702
enh60258    2   73209600   73210600      6       1  150064         4.12   1.8946e-05
enh60259    2   73210800   73211800      1       1  150064       4.2793    9.375e-06
enh60260    2   73227100   73228100      2       1  150064        3.489   0.00024239
enh60261    2   73261000   73262000      4       2  150064       4.6879   1.3799e-06
enh60263    2   73295400   73296400      2       1  150064       3.0522     0.001136
enh60264    2   73316300   73317300      2       1  150064       2.7022    0.0034439
enh60265    2   73318800   73319800      3       1  150064       3.0385    0.0011887
enh60266    2   73319800   73320800      3       1  150064       3.1275   0.00088157
enh60268    2   73329900   73330900      4       2  150064       2.8765    0.0020107
enh60270    2   73334200   73335200      2       1  150064       3.4372   0.00029392
enh60272    2   73383300   73384300      5       2  150064       3.5744   0.00017549
enh60274    2   73439400   73440400      2       1  150064       3.9133   4.5522e-05
enh60276    2   73442100   73443100      4       2  150064       2.4479     0.007184
enh60278    2   73462700   73463700      3       1  150064       3.7782   7.8976e-05
enh60280    2   73512000   73513000      1       1  150064       1.8279      0.03378
enh60281    2   73611800   73612800      2       1  150064       3.7349   9.3901e-05
enh60283    2   73867800   73868800      3       1  150064       4.0881   2.1749e-05
enh60288    2   74057600   74058600      3       1  150064       2.5124    0.0059954
enh60289    2   74059400   74060400      1       1  150064       2.7245      0.00322
enh60295    2   74117700   74118700      4       2  150064        2.119     0.017045
enh60317    2   74237300   74238300      1       1  150064       2.0266      0.02135
enh60319    2   74247800   74248800      1       1  150064       2.1868      0.01438
enh60320    2   74253000   74254000      5       1  150064       3.0081    0.0013146
enh60321    2   74253700   74254700      1       1  150064       3.0007     0.001347
enh60322    2   74258100   74259100      3       1  150064       2.0401     0.020671
enh60324    2   74265800   74266800      2       1  150064       2.5673    0.0051242
enh60325    2   74266400   74267400      1       1  150064        3.108    0.0009418
enh60327    2   74272200   74273200      2       1  150064       2.4259    0.0076357
enh60329    2   74280200   74281200      2       1  150064       2.3656    0.0090003
enh60331    2   74293600   74294600      6       2  150064         2.91    0.0018072
enh60332    2   74326900   74327900      3       2  150064       2.1253     0.016781
enh60335    2   74401700   74402700      6       2  150064       1.8584     0.031554
enh60381    2   74967900   74968900      6       1  150064       1.8074     0.035354
enh60401    2   75114400   75115400      6       2  150064       2.0817     0.018687
enh60417    2   83758000   83759000      4       2  150064       1.7278     0.042008
enh60425    2   85056300   85057300      1       1  150064       3.6071    0.0001548
enh60462    2   85384800   85385800      2       1  150064       1.8849     0.029719
enh60484    2   85518000   85519000      2       1  150064       1.8685     0.030843
enh60491    2   85623500   85624500      2       1  150064       1.6886     0.045644
enh60497    2   85637900   85638900      3       1  150064       2.8256    0.0023599
enh60500    2   85644600   85645600      5       2  150064       3.2498   0.00057749
enh60536    2   85844400   85845400      1       1  150064       2.0794      0.01879
enh60555    2   85992500   85993500      7       2  150064       2.2354     0.012697
enh60556    2   85998000   85999000      2       1  150064        2.375    0.0087748
enh60593    2   86294800   86295800      3       2  150064       2.1238     0.016845
enh60627    2   86858500   86859500      2       1  150064       1.9239     0.027186
enh60703    2   96057000   96058000      2       1  150064       2.4482    0.0071787
enh60708    2   96194000   96195000      2       1  150064       2.0633     0.019543
enh60712    2   96352100   96353100      1       1  150064       1.7291       0.0419
enh60721    2   96808000   96809000      1       1  150064       1.7112      0.04352
enh60724    2   96823000   96824000      1       1  150064        2.975     0.001465
enh60727    2   96865700   96866700      1       1  150064       3.9562    3.808e-05
enh60729    2   96868600   96869600      1       1  150064       3.8922    4.966e-05
enh60739    2   96927300   96928300      1       1  150064        3.299    0.0004851
enh60748    2   97010600   97011600      1       1  150064       2.9216     0.001741
enh60759    2   97171800   97172800      1       1  150064       2.7435     0.003039
enh60767    2   97205200   97206200      1       1  150064       1.9382       0.0263
enh60772    2   97259500   97260500      1       1  150064       1.6771      0.04676
enh60774    2   97288000   97289000      1       1  150064       1.9919      0.02319
enh60777    2   97297500   97298500      1       1  150064        2.562     0.005203
enh60784    2   97351000   97352000      2       1  150064       2.5752    0.0050088
enh60786    2   97379600   97380600      1       1  150064       3.7135    0.0001022
enh60788    2   97425000   97426000      2       1  150064       1.9136     0.027833
enh60789    2   97430700   97431700      1       1  150064        2.061      0.01965
enh60791    2   97433800   97434800      1       1  150064       2.3494     0.009401
enh60792    2   97437000   97438000      1       1  150064       2.4135     0.007901
enh60793    2   97439600   97440600      2       1  150064       2.1376     0.016273
enh60797    2   97483700   97484700      1       1  150064       2.1714      0.01495
enh60799    2   97489600   97490600      2       1  150064       2.9683    0.0014971
enh60800    2   97498200   97499200      1       1  150064       2.0026      0.02261
enh60801    2   97504700   97505700      1       1  150064       2.0077      0.02234
enh60806    2   97536500   97537500      2       1  150064       1.9317     0.026699
enh60807    2   97539900   97540900      2       1  150064        2.489    0.0064044
enh60808    2   97543300   97544300      2       1  150064       3.9637   3.6895e-05
enh60813    2   97569000   97570000      4       2  150064       3.6407   0.00013596
enh60814    2   97572600   97573600      3       1  150064        3.547   0.00019479
enh60815    2   97578800   97579800      2       1  150064       3.5059   0.00022755
enh60817    2   97593200   97594200      2       1  150064       2.9489    0.0015945
enh60823    2   97761000   97762000      5       1  150064       2.6068      0.00457
enh60824    2   98261000   98262000      3       1  150064       2.6678    0.0038176
enh60836    2   98567400   98568400      3       2  150064       2.3493    0.0094037
enh60838    2   98582800   98583800      1       1  150064       2.9781      0.00145
enh60844    2   98612900   98613900      3       1  150064       2.9854     0.001416
enh60845    2   98614300   98615300      3       1  150064       1.7196      0.04275
enh60861    2   99062800   99063800      5       2  150064       2.1669     0.015122
enh60862    2   99065000   99066000      2       1  150064       1.6915     0.045375
enh60864    2   99068400   99069400      1       1  150064         1.78      0.03754
enh60865    2   99069800   99070800      1       1  150064       1.8667      0.03097
enh60872    2   99088700   99089700      2       1  150064       1.8067     0.035403
enh60877    2   99099900   99100900      2       1  150064       1.7708     0.038301
enh60881    2   99104900   99105900      3       1  150064       1.7361     0.041272
enh60883    2   99107400   99108400      2       1  150064       1.8631     0.031224
enh60884    2   99108600   99109600      2       1  150064       1.7642     0.038849
enh60886    2   99124300   99125300      2       1  150064       1.8007     0.035879
enh60890    2   99178800   99179800      1       1  150064       1.8114      0.03504
enh60891    2   99222800   99223800      3       1  150064       1.6702     0.047443
enh60913    2   99422400   99423400      4       2  150064       2.0672      0.01936
enh60920    2   99449700   99450700      3       1  150064       1.7629     0.038962
enh60950    2  100252800  100253800      2       1  150064       2.3472    0.0094585
enh60952    2  100308300  100309300      3       2  150064       1.8918     0.029256
enh60955    2  100443200  100444200      4       1  150064       2.0377     0.020792
enh60971    2  101396500  101397500      4       2  150064       1.8887     0.029469
enh60996    2  101540900  101541900      4       2  150064       1.7805     0.037497
enh60998    2  101561800  101562800      3       1  150064       1.8009     0.035858
enh61032    2  101850500  101851500      2       1  150064       2.4755    0.0066531
enh61040    2  101916300  101917300      1       1  150064       2.3882     0.008465
enh61041    2  101918700  101919700      2       1  150064       1.6736     0.047109
enh61134    2  102722200  102723200      5       2  150064       3.8689   5.4669e-05
enh61135    2  102725600  102726600     13       2  150064       3.1798   0.00073697
enh61136    2  102726900  102727900     10       2  150064        2.932    0.0016842
enh61137    2  102729600  102730600      4       2  150064       1.7803      0.03751
enh61138    2  102731400  102732400      6       3  150064       2.0973     0.017986
enh61140    2  102736400  102737400      5       2  150064       1.6929     0.045233
enh61141    2  102737400  102738400      6       2  150064       2.0762     0.018937
enh61143    2  102757500  102758500      6       2  150064       2.2417     0.012491
enh61149    2  102777700  102778700      5       3  150064       1.8146     0.034791
enh61151    2  102804200  102805200      4       2  150064       1.8226     0.034185
enh61152    2  102822900  102823900     11       2  150064       1.6999     0.044576
enh61166    2  103221000  103222000      2       1  150064        1.996     0.022969
enh61167    2  103351200  103352200      3       1  150064       2.6778    0.0037058
enh61179    2  105946800  105947800      2       1  150064       1.7449     0.040499
enh61187    2  105994400  105995400      2       1  150064       1.8562     0.031715
enh61189    2  106002300  106003300      1       1  150064       1.7877      0.03691
enh61221    2  106359700  106360700      2       1  150064       2.2947     0.010874
enh61223    2  106366300  106367300      1       1  150064       1.9969      0.02292
enh61224    2  106369800  106370800      2       1  150064       1.6662      0.04784
enh61227    2  106376700  106377700      4       1  150064       2.7082    0.0033821
enh61230    2  106380200  106381200      7       2  150064       1.6886     0.045649
enh61299    2  106776200  106777200      1       1  150064       1.8693      0.03079
enh61323    2  108884600  108885600      8       3  150064       1.8399      0.03289
enh61345    2  109200200  109201200      4       2  150064       2.1656     0.015173
enh61350    2  109228300  109229300      2       1  150064       1.8527     0.031962
enh61354    2  109236700  109237700      1       1  150064       2.0736      0.01906
enh61359    2  109248600  109249600      1       1  150064       2.0836       0.0186
enh61405    2  109872200  109873200      3       2  150064        1.872     0.030607
enh61441    2  110271300  110272300      3       2  150064        3.763   8.3956e-05
enh61444    2  110316200  110317200      4       2  150064       4.1156   1.9311e-05
enh61445    2  110317800  110318800      2       1  150064       2.9339    0.0016739
enh61446    2  110351700  110352700      3       2  150064        3.831   6.3821e-05
enh61448    2  110363600  110364600      1       1  150064       3.8623    5.617e-05
enh61449    2  110365300  110366300      1       1  150064       3.0332      0.00121
enh61451    2  110368600  110369600      4       2  150064       2.5369    0.0055916
enh61453    2  110374700  110375700      2       1  150064       2.7704    0.0027992
enh61454    2  110387600  110388600      4       2  150064       2.5813    0.0049212
enh61455    2  110395600  110396600      5       2  150064       3.7693   8.1868e-05
enh61456    2  110401900  110402900      3       2  150064       2.6335    0.0042256
enh61474    2  110873900  110874900      2       1  150064        2.237     0.012644
enh61476    2  110906700  110907700      2       1  150064        2.578    0.0049685
enh61497    2  111935800  111936800      3       1  150064       2.2108     0.013525
enh61498    2  111942500  111943500      2       1  150064       1.9766     0.024041
enh61499    2  111943700  111944700      2       1  150064       2.3756    0.0087611
enh61504    2  112253000  112254000      2       1  150064       2.6208    0.0043864
enh61521    2  112661300  112662300      3       1  150064       2.0154      0.02193
enh61525    2  112676000  112677000      2       1  150064       2.0462      0.02037
enh61526    2  112677200  112678200      3       2  150064       2.0374     0.020804
enh61527    2  112679200  112680200      3       1  150064       2.1012     0.017812
enh61529    2  112703700  112704700      3       1  150064       1.7818     0.037389
enh61532    2  112722400  112723400      4       2  150064       1.6468     0.049801
enh61544    2  112816700  112817700      2       1  150064       2.3757    0.0087583
enh61624    2  114081400  114082400      4       2  150064        1.824     0.034076
enh61635    2  114634900  114635900      4       2  150064       2.5767     0.004988
enh61640    2  114657900  114658900      4       1  150064       2.1168     0.017138
enh61643    2  114667300  114668300      3       1  150064       2.1529     0.015662
enh61654    2  118871400  118872400      6       3  150064       2.8275    0.0023454
enh61664    2  119982300  119983300     10       3  150064        1.799      0.03601
enh61672    2  120072500  120073500      4       2  150064       1.8852     0.029703
enh61681    2  120177800  120178800      2       1  150064       1.8233     0.034127
enh61710    2  120934000  120935000      1       1  150064       1.7135      0.04331
enh61713    2  120979400  120980400      1       1  150064       1.7057      0.04403
enh61715    2  120984800  120985800      1       1  150064        1.671      0.04736
enh61717    2  120990100  120991100      1       1  150064       1.6535      0.04911
enh61724    2  121015400  121016400      2       1  150064       1.6983     0.044727
enh61727    2  121030500  121031500      2       1  150064        1.915     0.027746
enh61729    2  121044700  121045700      3       1  150064       1.7418     0.040776
enh61734    2  121076300  121077300      2       1  150064        1.706     0.044004
enh61784    2  121954000  121955000      3       1  150064        1.845     0.032521
enh61802    2  122290300  122291300      2       1  150064        2.287     0.011099
enh61823    2  122494900  122495900      2       1  150064       2.3082     0.010494
enh61825    2  122534300  122535300      4       2  150064       1.9518     0.025483
enh61847    2  127828100  127829100      2       1  150064       1.8456     0.032474
enh61854    2  127847900  127848900      2       1  150064       2.0074     0.022354
enh61857    2  127860000  127861000      3       1  150064        2.621    0.0043841
enh61859    2  127872600  127873600      7       3  150064       2.1663     0.015144
enh61860    2  127879200  127880200      2       1  150064       2.2217     0.013151
enh61861    2  127885700  127886700      5       1  150064       2.0111     0.022158
enh61863    2  127903200  127904200      8       4  150064       1.8357     0.033198
enh61864    2  127911000  127912000      3       2  150064       1.7048     0.044116
enh61921    2  128613000  128614000      2       1  150064       1.9235     0.027207
enh61928    2  128786200  128787200      2       1  150064       1.7097     0.043657
enh61966    2  129153300  129154300      9       1  150064       1.9092     0.028119
enh61967    2  129166000  129167000      5       2  150064       1.9077     0.028216
enh62011    2  131131900  131132900      1       1  150064       2.2907      0.01099
enh62015    2  131149500  131150500      1       1  150064       2.1072      0.01755
enh62032    2  131649100  131650100      5       3  150064       2.0822      0.01866
enh62034    2  131654300  131655300      2       1  150064        2.202     0.013834
enh62035    2  131655500  131656500      5       2  150064        2.227     0.012973
enh62037    2  131668500  131669500      3       1  150064       2.2126     0.013463
enh62041    2  131798500  131799500      1       1  150064        3.423    0.0003097
enh62042    2  131813600  131814600      1       1  150064       3.2902    0.0005006
enh62045    2  131822200  131823200      2       1  150064       3.1467   0.00082561
enh62047    2  131861400  131862400      4       2  150064        3.335   0.00042656
enh62048    2  131864300  131865300      2       1  150064        2.684    0.0036368
enh62049    2  131867600  131868600      3       1  150064        3.016    0.0012808
enh62060    2  133165800  133166800      2       1  150064       1.8131     0.034911
enh62086    2  134879700  134880700      1       1  150064        3.271    0.0005359
enh62087    2  134880500  134881500      2       1  150064       2.8151    0.0024384
enh62091    2  134889000  134890000      1       1  150064       2.7632     0.002862
enh62093    2  134895400  134896400      3       1  150064       3.9695   3.6018e-05
enh62094    2  134897300  134898300      1       1  150064       4.2027    1.319e-05
enh62095    2  134899200  134900200      6       2  150064        3.593   0.00016342
enh62096    2  134900400  134901400      2       1  150064       3.3207   0.00044901
enh62160    2  135674300  135675300      1       1  150064       3.0217     0.001257
enh62161    2  135678200  135679200      2       1  150064         2.09      0.01831
enh62200    2  139033600  139034600      4       2  150064       1.6769     0.046781
enh62201    2  139153400  139154400      5       1  150064       3.0641    0.0010915
enh62214    2  144230400  144231400      4       2  150064       1.8235     0.034111
enh62215    2  144232600  144233600      1       1  150064       2.5366     0.005597
enh62223    2  144713000  144714000      1       1  150064       2.9506     0.001586
enh62227    2  145129800  145130800      1       1  150064       2.7902     0.002634
enh62228    2  145137000  145138000      2       1  150064       3.5341    0.0002046
enh62230    2  145161200  145162200      2       1  150064       4.2078   1.2891e-05
enh62232    2  145171300  145172300      2       1  150064       2.9452    0.0016138
enh62233    2  145184400  145185400      2       1  150064       3.1832   0.00072837
enh62235    2  145191600  145192600      2       1  150064        4.191   1.3889e-05
enh62237    2  145198200  145199200      6       3  150064       2.3436    0.0095487
enh62238    2  145201600  145202600      1       1  150064       4.3878    5.724e-06
enh62239    2  145204800  145205800      2       1  150064       1.7417      0.04078
enh62243    2  145213900  145214900      3       1  150064       4.0622   2.4309e-05
enh62254    2  145259600  145260600      1       1  150064       1.9658      0.02466
enh62275    2  147674000  147675000      1       1  150064        3.298    0.0004868
enh62284    2  148627000  148628000      2       1  150064       2.2105     0.013534
enh62287    2  149030600  149031600      2       1  150064        2.932     0.001684
enh62290    2  149403800  149404800      3       1  150064       1.7192     0.042789
enh62292    2  149411600  149412600      2       1  150064       4.6748   1.4713e-06
enh62303    2  150185600  150186600      3       2  150064       1.6818       0.0463
enh62307    2  150454100  150455100      2       1  150064       1.8433     0.032646
enh62313    2  150982900  150983900      2       1  150064       1.7862     0.037035
enh62314    2  151143100  151144100      1       1  150064       2.3427     0.009572
enh62343    2  152697000  152698000      1       1  150064       2.4157     0.007852
enh62351    2  152953400  152954400      2       1  150064       2.0321      0.02107
enh62353    2  153023400  153024400      2       1  150064       2.3393    0.0096609
enh62356    2  153030200  153031200      3       2  150064       3.1252   0.00088831
enh62357    2  153056800  153057800      2       1  150064       3.3625   0.00038614
enh62358    2  153193800  153194800      2       1  150064       1.7091     0.043713
enh62359    2  153233000  153234000      4       2  150064        2.213     0.013449
enh62360    2  153236700  153237700      6       2  150064       1.7094     0.043691
enh62367    2  153277800  153278800      2       1  150064       2.4095    0.0079867
enh62372    2  153323400  153324400      3       1  150064       1.7491     0.040137
enh62373    2  153325400  153326400      1       1  150064        2.779     0.002726
enh62389    2  153468100  153469100      4       2  150064       2.1314     0.016528
enh62391    2  153503700  153504700      1       1  150064       2.9765     0.001458
enh62392    2  153539000  153540000      3       2  150064       2.0851     0.018532
enh62404    2  157187500  157188500      1       1  150064       2.2442      0.01241
enh62405    2  157196800  157197800      1       1  150064       2.1873      0.01436
enh62436    2  158604200  158605200      1       1  150064       2.2924      0.01094
enh62445    2  158695300  158696300      1       1  150064       1.7127      0.04338
enh62457    2  158865800  158866800      2       1  150064       1.9687     0.024493
enh62458    2  158867400  158868400      4       2  150064       2.2872     0.011093
enh62463    2  159315500  159316500      3       2  150064       2.8552    0.0021507
enh62465    2  159333700  159334700      1       1  150064       3.0841     0.001021
enh62466    2  159349600  159350600      6       2  150064       2.8574    0.0021356
enh62471    2  159362100  159363100      2       1  150064       2.6479    0.0040494
enh62474    2  159395400  159396400      1       1  150064       1.8639      0.03117
enh62476    2  159493400  159494400      4       2  150064       3.4109   0.00032376
enh62477    2  159507300  159508300      5       3  150064        1.712     0.043448
enh62547    2  159994200  159995200      1       1  150064       1.7536      0.03975
enh62564    2  160457400  160458400      2       1  150064       1.8756     0.030352
enh62565    2  160461100  160462100      8       2  150064       2.6222    0.0043678
enh62566    2  160462400  160463400      6       3  150064       2.9034    0.0018458
enh62567    2  160466200  160467200      4       2  150064       2.6527    0.0039921
enh62568    2  160468700  160469700      1       1  150064       2.9459      0.00161
enh62570    2  160566800  160567800      5       2  150064       2.1417     0.016107
enh62571    2  160572100  160573100      4       1  150064       2.5412    0.0055233
enh62573    2  160592100  160593100      4       2  150064       2.3453    0.0095052
enh62575    2  160651700  160652700      1       1  150064       2.7293     0.003173
enh62609    2  161201400  161202400      3       2  150064       1.9094     0.028103
enh62620    2  161231100  161232100      2       1  150064       1.8308     0.033567
enh62624    2  161241100  161242100      2       1  150064       1.6706       0.0474
enh62637    2  161276500  161277500      2       1  150064       1.7479     0.040244
enh62640    2  161284200  161285200      3       1  150064       3.0143    0.0012879
enh62648    2  161320200  161321200      2       1  150064       2.3861    0.0085146
enh62663    2  161503400  161504400      2       1  150064         1.76     0.039205
enh62666    2  161560200  161561200      4       2  150064       1.6628     0.048171
enh62687    2  162885600  162886600      1       1  150064       3.3731    0.0003716
enh62731    2  166808600  166809600      1       1  150064       3.0532     0.001132
enh62769    2  169322900  169323900      2       1  150064       1.7044     0.044157
enh62772    2  169326700  169327700      1       1  150064       2.2774      0.01138
enh62778    2  169374800  169375800      3       1  150064       2.1259     0.016756
enh62779    2  169377600  169378600      2       1  150064       1.8727     0.030553
enh62783    2  169383300  169384300      3       2  150064       1.7884     0.036853
enh62784    2  169385100  169386100      3       2  150064       3.2223   0.00063589
enh62785    2  169386000  169387000      2       1  150064       1.8604     0.031415
enh62791    2  169482400  169483400      6       2  150064       3.5883   0.00016643
enh62792    2  169489100  169490100      4       2  150064       2.4168     0.007829
enh62793    2  169491300  169492300      4       2  150064       3.0841    0.0010209
enh62794    2  169495800  169496800      3       1  150064       3.2013   0.00068399
enh62830    2  171787200  171788200      3       1  150064       1.8075     0.035339
enh62835    2  171999000  172000000      2       1  150064       1.7314     0.041692
enh62836    2  172003000  172004000      2       1  150064       1.9482     0.025695
enh62840    2  172014500  172015500      2       1  150064       2.3051     0.010581
enh62853    2  172812400  172813400      7       3  150064        3.976   3.5049e-05
enh62855    2  172865100  172866100      2       1  150064       2.6113    0.0045093
enh62872    2  173149800  173150800      7       2  150064        2.045     0.020425
enh62873    2  173158400  173159400      5       2  150064       2.2216     0.013155
enh62908    2  173687600  173688600      1       1  150064       2.2274      0.01296
enh62910    2  173724200  173725200      2       1  150064       1.8579     0.031589
enh62921    2  173943300  173944300      4       2  150064       1.7994     0.035978
enh62925    2  173988900  173989900      3       2  150064         2.95    0.0015887
enh62926    2  174012800  174013800      1       1  150064       2.3163      0.01027
enh62928    2  174025100  174026100      5       3  150064       1.7885     0.036849
enh62929    2  174052800  174053800      4       2  150064       2.7049    0.0034158
enh62930    2  174059200  174060200      5       2  150064       2.7126    0.0033383
enh62933    2  174082800  174083800      4       2  150064         1.95     0.025587
enh62944    2  174531700  174532700      2       1  150064       1.8484     0.032275
enh62954    2  174805000  174806000      3       2  150064       2.1016     0.017793
enh62955    2  174808600  174809600      7       4  150064       2.1002     0.017857
enh62956    2  174811200  174812200      3       2  150064       1.8972     0.028902
enh62958    2  174824100  174825100      4       2  150064       1.6724     0.047225
enh62972    2  174896400  174897400      7       2  150064       2.5773    0.0049786
enh62980    2  175018200  175019200      3       1  150064       2.7363    0.0031069
enh62988    2  175456200  175457200      3       2  150064       1.6973     0.044824
enh62990    2  175462900  175463900      2       1  150064       1.7884     0.036859
enh62991    2  175471000  175472000      2       1  150064       2.0666     0.019385
enh62993    2  175475000  175476000      3       2  150064       2.8635    0.0020949
enh63003    2  175545400  175546400      2       1  150064       2.6965    0.0035033
enh63004    2  175636500  175637500      3       1  150064       1.6477     0.049707
enh63014    2  175892100  175893100      2       1  150064       1.7345     0.041413
enh63020    2  177156200  177157200      2       1  150064       1.8023     0.035745
enh63021    2  177157800  177158800      2       1  150064       2.0204     0.021671
enh63022    2  177325600  177326600      2       1  150064       2.2756     0.011434
enh63073    2  178978100  178979100      1       1  150064       2.1118      0.01735
enh63080    2  179693600  179694600      5       2  150064       1.6564     0.048823
enh63094    2  180870200  180871200      1       1  150064       3.3229    0.0004455
enh63125    2  183874600  183875600      2       1  150064       3.0777     0.001043
enh63130    2  183990200  183991200      8       3  150064       2.1003     0.017852
enh63140    2  187408200  187409200      4       2  150064       2.0068     0.022388
enh63154    2  189163200  189164200      3       2  150064       1.8551     0.031793
enh63155    2  189164000  189165000      5       2  150064       2.0378     0.020786
enh63156    2  189198200  189199200      2       1  150064        2.091     0.018266
enh63157    2  189246600  189247600      2       1  150064       2.9245     0.001725
enh63159    2  189651300  189652300      2       1  150064       2.6071    0.0045662
enh63175    2  190433600  190434600      2       1  150064       2.1181     0.017084
enh63191    2  191210000  191211000      1       1  150064       2.5887     0.004817
enh63193    2  191220600  191221600      1       1  150064       1.7229      0.04245
enh63194    2  191223000  191224000      1       1  150064       2.4581     0.006983
enh63197    2  191274000  191275000      1       1  150064       2.8772     0.002006
enh63198    2  191277900  191278900      1       1  150064       1.8367      0.03313
enh63199    2  191281700  191282700      3       2  150064       1.8238     0.034087
enh63209    2  191364500  191365500      4       2  150064        1.799     0.036008
enh63215    2  191400700  191401700      3       2  150064       1.7662     0.038684
enh63219    2  191492800  191493800      2       1  150064       2.4091    0.0079953
enh63222    2  191511700  191512700      5       2  150064       1.9909     0.023245
enh63233    2  191723900  191724900      3       1  150064       1.6957      0.04497
enh63245    2  191885900  191886900      4       2  150064       2.4662    0.0068282
enh63246    2  191887600  191888600      2       1  150064       1.9141     0.027801
enh63249    2  191906200  191907200      1       1  150064       2.1558      0.01555
enh63283    2  192282200  192283200      1       1  150064       1.8519      0.03202
enh63311    2  196398500  196399500      3       2  150064       2.4275    0.0076017
enh63312    2  196423700  196424700      3       1  150064       3.5588   0.00018624
enh63337    2  197140500  197141500      3       2  150064        2.866    0.0020784
enh63338    2  197156300  197157300      3       1  150064       3.1197   0.00090516
enh63340    2  197376300  197377300      2       1  150064       2.8417    0.0022438
enh63341    2  197379200  197380200      4       2  150064        3.435   0.00029628
enh63344    2  197792600  197793600      2       1  150064       1.7068     0.043934
enh63345    2  197853200  197854200      2       1  150064       2.7117    0.0033466
enh63353    2  198028500  198029500      1       1  150064       2.3384     0.009683
enh63366    2  198113000  198114000      4       1  150064        2.435     0.007445
enh63367    2  198114400  198115400      3       1  150064       2.5013     0.006186
enh63375    2  198157900  198158900      3       1  150064        5.112   1.5937e-07
enh63376    2  198161800  198162800      2       1  150064       4.4682   3.9434e-06
enh63377    2  198168900  198169900      4       2  150064       5.1597   1.2367e-07
enh63378    2  198171800  198172800      2       1  150064       5.3304   4.9004e-08
enh63382    2  198292700  198293700      1       1  150064       6.4019    7.671e-11
enh63384    2  198316800  198317800      1       1  150064       5.2528    7.491e-08
enh63386    2  198361500  198362500      1       1  150064       6.2257    2.397e-10
enh63389    2  198456100  198457100      2       1  150064       4.3589   6.5374e-06
enh63391    2  198479200  198480200      1       1  150064         5.97    1.186e-09
enh63392    2  198513000  198514000      3       1  150064       4.8472   6.2596e-07
enh63395    2  198573200  198574200      2       1  150064        4.101   2.0565e-05
enh63396    2  198743400  198744400      3       1  150064       5.0854   1.8339e-07
enh63398    2  198917600  198918600      3       1  150064       3.2415    0.0005945
enh63399    2  200714600  200715600      3       2  150064        6.421   6.7675e-11
enh63400    2  200774900  200775900      3       2  150064       5.8052   3.2138e-09
enh63401    2  200777200  200778200      3       2  150064        5.733   4.9335e-09
enh63402    2  200787200  200788200      5       2  150064       5.7762   3.8197e-09
enh63407    2  200989000  200990000      2       1  150064       5.7759   3.8282e-09
enh63409    2  200995300  200996300      3       2  150064       2.3616    0.0090976
enh63412    2  201142400  201143400      5       2  150064       5.5058   1.8375e-08
enh63413    2  201143200  201144200      7       3  150064       6.4485   5.6475e-11
enh63414    2  201173300  201174300      1       1  150064       4.7124    1.224e-06
enh63415    2  201176500  201177500      4       2  150064       2.4416    0.0073108
enh63416    2  201180900  201181900      1       1  150064       2.5725     0.005049
enh63417    2  201183600  201184600      4       2  150064        2.565    0.0051586
enh63419    2  201193800  201194800      3       2  150064       3.5441   0.00019701
enh63427    2  201221300  201222300      2       1  150064       4.1162   1.9258e-05
enh63428    2  201224000  201225000      2       1  150064       4.0502   2.5586e-05
enh63429    2  201224700  201225700      1       1  150064       3.5893    0.0001658
enh63430    2  201229600  201230600      4       2  150064       5.7961   3.3934e-09
enh63432    2  201237200  201238200      2       1  150064       2.5634    0.0051829
enh63433    2  201238700  201239700      3       2  150064       4.0677   2.3737e-05
enh63434    2  201239400  201240400      7       3  150064       4.5765   2.3643e-06
enh63436    2  201244500  201245500      2       1  150064       3.6479   0.00013221
enh63441    2  201320000  201321000      1       1  150064       3.8819    5.182e-05
enh63442    2  201332100  201333100      3       1  150064       3.6544   0.00012888
enh63445    2  201373100  201374100      4       2  150064        1.978     0.023962
enh63446    2  201391400  201392400      1       1  150064       2.5776     0.004974
enh63450    2  201606200  201607200      5       2  150064       1.9379     0.026317
enh63490    2  202022100  202023100      3       2  150064       1.9268     0.027001
enh63501    2  202119200  202120200      7       3  150064       2.9018    0.0018548
enh63554    2  203452900  203453900      1       1  150064       1.7028       0.0443
enh63555    2  203453600  203454600      4       2  150064       2.0539     0.019991
enh63564    2  203621600  203622600      2       1  150064       2.9166    0.0017695
enh63571    2  203881600  203882600      2       1  150064       2.1455     0.015956
enh63575    2  203903000  203904000      4       1  150064       1.9615     0.024913
enh63577    2  204104800  204105800      2       1  150064       2.6149    0.0044624
enh63581    2  204334800  204335800      1       1  150064       2.1229      0.01688
enh63593    2  204521400  204522400      6       2  150064       1.6772     0.046752
enh63599    2  204554900  204555900      1       1  150064       1.9738       0.0242
enh63615    2  204876800  204877800      3       2  150064       1.7915     0.036608
enh63683    2  207077000  207078000      2       1  150064       1.9356     0.026461
enh63696    2  207905800  207906800      1       1  150064        1.648      0.04968
enh63723    2  208272600  208273600      4       2  150064       3.3696   0.00037633
enh63724    2  208346300  208347300      6       3  150064        2.175     0.014814
enh63726    2  208369400  208370400      2       1  150064       2.6081    0.0045524
enh63729    2  208398600  208399600      2       1  150064       3.6579   0.00012715
enh63733    2  208481500  208482500      3       1  150064       3.7659    8.296e-05
enh63734    2  208497400  208498400      2       1  150064       3.4618   0.00026826
enh63771    2  210361000  210362000      4       2  150064       1.8232     0.034134
enh63782    2  213767900  213768900      3       2  150064       1.9892     0.023338
enh63798    2  214505300  214506300      1       1  150064       1.9297      0.02682
enh63803    2  216001100  216002100      4       2  150064       1.7688     0.038467
enh63804    2  216002500  216003500      3       2  150064       1.7691     0.038437
enh63818    2  216636700  216637700      4       2  150064       1.6504      0.04943
enh63828    2  216876000  216877000      7       3  150064       1.9142       0.0278
enh63838    2  217157400  217158400      4       2  150064        1.713     0.043357
enh63846    2  217277600  217278600      2       1  150064       3.6258   0.00014403
enh63852    2  217404900  217405900      2       1  150064        1.993     0.023129
enh63855    2  217415400  217416400      2       1  150064       1.7552     0.039613
enh63859    2  217427400  217428400      3       2  150064       1.6557     0.048887
enh63863    2  217484100  217485100      4       2  150064       1.9169     0.027628
enh63871    2  217521700  217522700      3       1  150064        1.825     0.033998
enh63872    2  217523200  217524200      1       1  150064       1.9774        0.024
enh63873    2  217529700  217530700      1       1  150064       2.3264     0.009999
enh63900    2  217939400  217940400     10       3  150064       1.8883     0.029496
enh63953    2  218654600  218655600      2       1  150064       2.6739    0.0037486
enh63984    2  218774600  218775600      3       1  150064       3.5978   0.00016045
enh63987    2  218791200  218792200      5       2  150064       1.8057     0.035483
enh63996    2  218813100  218814100      1       1  150064       1.7665      0.03866
enh64083    2  219935800  219936800      2       1  150064         2.01     0.022218
enh64085    2  219945500  219946500      1       1  150064       2.3588     0.009166
enh64086    2  219946700  219947700      4       2  150064       1.8473     0.032355
enh64089    2  219981400  219982400      1       1  150064        2.351     0.009361
enh64093    2  219992900  219993900      1       1  150064       2.9174     0.001765
enh64094    2  220024000  220025000      2       1  150064       2.6937    0.0035333
enh64095    2  220025600  220026600      2       1  150064       2.6891    0.0035818
enh64097    2  220039800  220040800      2       1  150064       3.3886   0.00035125
enh64099    2  220046700  220047700      3       1  150064       4.0379    2.697e-05
enh64104    2  220091900  220092900      2       1  150064       1.9286     0.026889
enh64106    2  220107800  220108800      2       1  150064       1.7459     0.040414
enh64130    2  220301800  220302800      3       1  150064       2.1089     0.017476
enh64168    2  222393000  222394000      3       1  150064       2.5562     0.005291
enh64169    2  222394800  222395800      3       2  150064       1.6472     0.049754
enh64170    2  222397000  222398000      3       2  150064       2.0497     0.020198
enh64172    2  222645000  222646000      5       1  150064       2.3403    0.0096345
enh64201    2  223705700  223706700      5       2  150064       1.6731     0.047156
enh64206    2  223728200  223729200      4       2  150064       1.9622     0.024867
enh64254    2  225085500  225086500      3       1  150064       2.1185     0.017066
enh64256    2  225276400  225277400      2       1  150064       2.5265    0.0057607
enh64257    2  225277000  225278000      3       2  150064       3.3482   0.00040672
enh64258    2  225305900  225306900      9       3  150064       2.0102     0.022206
enh64259    2  225307400  225308400      5       1  150064       1.9937     0.023093
enh64261    2  225384700  225385700      3       2  150064       3.6737   0.00011953
enh64263    2  225390400  225391400      3       1  150064       5.0926   1.7657e-07
enh64264    2  225392800  225393800      7       2  150064       3.0817     0.001029
enh64265    2  225394200  225395200      4       2  150064       3.4131   0.00032117
enh64267    2  225428500  225429500      3       2  150064       1.7376      0.04114
enh64268    2  225429500  225430500      2       1  150064       2.0802     0.018751
enh64269    2  225434600  225435600      1       1  150064       1.6773      0.04674
enh64270    2  225436900  225437900      4       2  150064        4.282   9.2614e-06
enh64276    2  225759200  225760200      4       2  150064       2.1264     0.016733
enh64277    2  225774500  225775500      7       3  150064       2.0494     0.020212
enh64278    2  225786800  225787800      6       3  150064       1.7546     0.039663
enh64323    2  227699200  227700200      1       1  150064       2.8092     0.002483
enh64324    2  227702100  227703100      4       1  150064       1.8952     0.029032
enh64325    2  227772600  227773600      3       1  150064       2.0618     0.019612
enh64328    2  228262000  228263000      6       2  150064       2.7527    0.0029553
enh64345    2  228383200  228384200      8       4  150064       2.3467    0.0094713
enh64350    2  228646200  228647200      9       3  150064       2.4877    0.0064292
enh64351    2  228660900  228661900      4       1  150064       1.9594     0.025033
enh64362    2  230131000  230132000      2       1  150064       1.7272     0.042064
enh64376    2  230845000  230846000      1       1  150064        2.353     0.009312
enh64383    2  231082000  231083000      2       1  150064       1.6688     0.047582
enh64386    2  231190800  231191800      5       1  150064       1.6993     0.044628
enh64399    2  231337700  231338700      2       1  150064       1.7103     0.043601
enh64400    2  231467200  231468200      2       1  150064       1.7855      0.03709
enh64453    2  232003000  232004000      2       1  150064       1.6765      0.04682
enh64479    2  232264000  232265000      3       2  150064       1.6577     0.048685
enh64483    2  232326200  232327200      2       1  150064       1.9244     0.027151
enh64495    2  232470100  232471100      2       1  150064       1.7846      0.03716
enh64507    2  232531900  232532900      2       1  150064       2.2746     0.011466
enh64533    2  233100400  233101400      3       1  150064       1.8479     0.032308
enh64534    2  233102200  233103200      1       1  150064       1.6755      0.04692
enh64540    2  233174700  233175700      3       1  150064       1.9645     0.024736
enh64542    2  233183400  233184400      1       1  150064       2.1382      0.01625
enh64547    2  233416400  233417400      1       1  150064       1.6581      0.04865
enh64549    2  233441600  233442600      4       2  150064       2.0523     0.020072
enh64551    2  233453100  233454100      3       1  150064       1.7228     0.042464
enh64552    2  233457400  233458400      1       1  150064       2.1019      0.01778
enh64554    2  233554000  233555000      6       3  150064       4.4505   4.2842e-06
enh64556    2  233565600  233566600      1       1  150064       6.5913     2.18e-11
enh64557    2  233567200  233568200      3       2  150064       5.1993   1.0002e-07
enh64558    2  233579200  233580200      2       1  150064       5.1594   1.2389e-07
enh64559    2  233643800  233644800      2       1  150064       5.6406   8.4732e-09
enh64560    2  233702000  233703000      1       1  150064       3.5443    0.0001968
enh64561    2  233703100  233704100      1       1  150064       4.5208     3.08e-06
enh64562    2  233738400  233739400      2       1  150064       2.3585    0.0091752
enh64564    2  233766100  233767100      3       2  150064       5.1329   1.4266e-07
enh64565    2  233845300  233846300      6       3  150064       1.6668     0.047776
enh64570    2  233913700  233914700      2       1  150064       2.5633    0.0051834
enh64571    2  233915900  233916900      3       2  150064       2.2489     0.012261
enh64573    2  233928200  233929200      1       1  150064       1.7135      0.04331
enh64647    2  235354600  235355600      3       1  150064       1.8716      0.03063
enh64658    2  235781800  235782800      4       2  150064       1.9651     0.024701
enh64712    2  236420200  236421200      3       2  150064       2.2755     0.011438
enh64729    2  236471700  236472700      1       1  150064       2.0511      0.02013
enh64740    2  236514200  236515200      2       1  150064       1.8384     0.032999
enh64741    2  236516500  236517500      3       2  150064       1.9775     0.023993
enh64747    2  236548700  236549700      4       2  150064       2.3769    0.0087296
enh64748    2  236552200  236553200      5       2  150064       1.6555     0.048915
enh64762    2  236617000  236618000      7       2  150064       1.9494     0.025623
enh64773    2  237242800  237243800      5       1  150064        2.611    0.0045138
enh64774    2  237245500  237246500      7       2  150064       2.6382    0.0041673
enh64775    2  237247200  237248200      4       2  150064       2.0592     0.019738
enh64789    2  237551000  237552000      4       2  150064       2.2977     0.010791
enh64804    2  237677700  237678700      4       2  150064       2.1651     0.015189
enh64821    2  237897500  237898500      3       1  150064       1.8737     0.030484
enh64886    2  238483500  238484500      9       3  150064       1.7736     0.038063
enh64902    2  238571700  238572700      5       2  150064       1.7341      0.04145
enh64932    2  238648200  238649200      6       2  150064       2.0924     0.018201
enh64933    2  238650700  238651700      6       2  150064       1.8146     0.034791
enh64934    2  238652300  238653300      8       2  150064       1.9407     0.026146
enh64969    2  239169400  239170400      2       1  150064       1.6853     0.045966
enh64971    2  239175800  239176800      1       1  150064       1.7618      0.03905
enh65101    2  240404200  240405200      2       1  150064       2.3513    0.0093534
enh65102    2  240421800  240422800      7       3  150064       1.8005      0.03589
enh65137    2  241331300  241332300      5       2  150064       2.4678    0.0067975
enh65184    2  241948200  241949200      4       2  150064       1.9416     0.026094
enh65192    2  242050200  242051200     15       2  150064       1.8026     0.035724
enh65213    2  242257000  242258000      3       2  150064       1.9966     0.022935
enh65252    2  242578600  242579600      2       1  150064       2.0466     0.020347
enh65253    2  242579700  242580700      2       1  150064        2.187     0.014372
enh65255    2  242604500  242605500      3       1  150064       2.1349     0.016386
enh65275    2  242813100  242814100     11       4  150064       1.9698     0.024431
enh65280    2  242841900  242842900      7       3  150064       1.6592     0.048538
enh65281    2  242844200  242845200      5       1  150064       2.1047     0.017658
enh65304    3    4348200    4349200      2       1  150064       2.5024    0.0061681
enh65322    3    4575000    4576000      4       2  150064       1.7319     0.041649
enh65354    3    4890300    4891300      3       1  150064       1.8424     0.032709
enh65355    3    4894800    4895800      1       1  150064       2.3182      0.01022
enh65361    3    4947600    4948600      1       1  150064       1.7906      0.03668
enh65379    3    5175000    5176000      2       1  150064         1.65     0.049467
enh65387    3    5203400    5204400      1       1  150064       1.6877      0.04573
enh65394    3    5238400    5239400      1       1  150064       2.1472      0.01589
enh65396    3    5259200    5260200      5       1  150064       2.0245     0.021459
enh65397    3    5259800    5260800      6       2  150064       1.6473     0.049752
enh65405    3    8524200    8525200      7       2  150064       1.7872     0.036953
enh65426    3    8622600    8623600      9       2  150064       1.7342     0.041439
enh65440    3    9069600    9070600      8       3  150064       2.0257     0.021398
enh65443    3    9183100    9184100      1       1  150064       2.2035      0.01378
enh65454    3    9436200    9437200      5       2  150064         1.74     0.040926
enh65455    3    9442000    9443000      1       1  150064       2.1246      0.01681
enh65458    3    9448400    9449400      2       1  150064       1.8093     0.035199
enh65460    3    9455600    9456600      3       2  150064       2.1035     0.017711
enh65462    3    9464000    9465000      4       2  150064       2.3925    0.0083674
enh65463    3    9464600    9465600      3       2  150064       1.6735     0.047116
enh65464    3    9465200    9466200      2       1  150064       1.9569     0.025179
enh65468    3    9757000    9758000      5       2  150064       1.9452     0.025878
enh65486    3    9908200    9909200      4       2  150064       2.7089    0.0033755
enh65523    3   10240300   10241300      2       1  150064       1.7216     0.042573
enh65535    3   10399200   10400200      3       2  150064       3.2298   0.00061938
enh65536    3   10593200   10594200      3       1  150064       2.3492     0.009407
enh65565    3   11433600   11434600      4       1  150064       1.9958     0.022977
enh65583    3   11603400   11604400      1       1  150064       2.5596     0.005239
enh65584    3   11608700   11609700      3       1  150064       1.9176      0.02758
enh65612    3   11667700   11668700      3       2  150064        1.687     0.045801
enh65614    3   11672200   11673200      3       1  150064        2.462    0.0069085
enh65620    3   11702200   11703200      4       2  150064       3.2625   0.00055222
enh65621    3   11703100   11704100      2       1  150064       3.0804    0.0010335
enh65632    3   11886200   11887200      8       1  150064       2.3888    0.0084513
enh65633    3   12185400   12186400      5       3  150064       2.1581      0.01546
enh65640    3   12231800   12232800      2       1  150064       2.9607    0.0015346
enh65651    3   12486400   12487400      6       3  150064       2.1171     0.017124
enh65652    3   12503400   12504400      4       2  150064       1.9011     0.028642
enh65653    3   12512200   12513200      3       2  150064       1.9587     0.025074
enh65655    3   12521000   12522000      3       1  150064       2.2586     0.011955
enh65656    3   12524500   12525500      3       1  150064       1.9132     0.027863
enh65659    3   12558800   12559800      4       2  150064       2.1019     0.017779
enh65660    3   12575100   12576100      5       1  150064       1.9407     0.026149
enh65663    3   12600000   12601000      4       2  150064       2.3087     0.010479
enh65664    3   12601300   12602300      2       1  150064       2.4155    0.0078571
enh65665    3   12603100   12604100      1       1  150064       2.2235      0.01309
enh65675    3   12689600   12690600      3       1  150064       1.8254      0.03397
enh65676    3   12697900   12698900      2       1  150064       2.2178     0.013283
enh65677    3   12699600   12700600      2       1  150064       2.2026     0.013811
enh65679    3   12702200   12703200      5       2  150064       1.7319     0.041648
enh65680    3   12723100   12724100      1       1  150064       2.3974     0.008255
enh65681    3   12735400   12736400      5       2  150064       2.1544     0.015605
enh65683    3   12761000   12762000      2       1  150064       1.7552      0.03961
enh65689    3   12796700   12797700      5       2  150064        2.141     0.016136
enh65714    3   13028000   13029000      1       1  150064       1.6731      0.04715
enh65716    3   13033900   13034900      3       2  150064       2.7578    0.0029097
enh65717    3   13034400   13035400      5       3  150064       2.9602    0.0015374
enh65718    3   13036500   13037500      5       2  150064       1.7541     0.039707
enh65727    3   13087800   13088800      4       1  150064       2.3735    0.0088105
enh65728    3   13111200   13112200      9       3  150064       2.5152     0.005948
enh65742    3   13388000   13389000      2       1  150064       2.1091     0.017467
enh65744    3   13420600   13421600      5       2  150064       2.2429     0.012452
enh65748    3   13462200   13463200      4       2  150064       2.1871     0.014368
enh65790    3   14216900   14217900      5       2  150064       1.8216     0.034258
enh65814    3   14415100   14416100      4       2  150064       1.8382     0.033017
enh65815    3   14419100   14420100     11       2  150064       2.4999    0.0062106
enh65818    3   14442800   14443800      1       1  150064       1.7653      0.03876
enh65839    3   14565500   14566500      6       2  150064       2.0251     0.021429
enh65840    3   14567100   14568100      6       3  150064       1.7142     0.043245
enh65843    3   14596900   14597900      3       2  150064       2.8581     0.002131
enh65845    3   14690100   14691100      3       1  150064       1.7374     0.041157
enh65850    3   14834100   14835100      2       1  150064       1.8854     0.029691
enh65853    3   14845500   14846500      2       1  150064       1.8175     0.034573
enh65854    3   14847200   14848200      6       2  150064       1.8651     0.031082
enh65855    3   14855200   14856200      2       1  150064       1.7496     0.040094
enh65870    3   14962200   14963200      2       1  150064       2.6052    0.0045911
enh65880    3   15138800   15139800      2       1  150064       1.7907     0.036672
enh65895    3   15346500   15347500      5       2  150064       1.7294      0.04187
enh65925    3   15835600   15836600      1       1  150064       2.4939     0.006317
enh65931    3   16024400   16025400      4       2  150064       1.6832     0.046164
enh65954    3   16353200   16354200      3       1  150064       1.7802      0.03752
enh65963    3   16440800   16441800      5       2  150064       2.0809      0.01872
enh65966    3   16460200   16461200      4       2  150064       1.7414     0.040808
enh65985    3   16557900   16558900      2       1  150064         1.85     0.032154
enh65991    3   16939600   16940600      3       2  150064       1.7217     0.042562
enh65997    3   16958700   16959700      4       1  150064       3.3368   0.00042379
enh66003    3   17036000   17037000      8       4  150064       1.6567     0.048792
enh66007    3   17080300   17081300      2       1  150064       2.3698    0.0088991
enh66008    3   17085200   17086200      3       2  150064       1.9608     0.024949
enh66010    3   17198600   17199600      1       1  150064       2.0579       0.0198
enh66012    3   17236900   17237900      2       1  150064       3.8841   5.1359e-05
enh66013    3   17780500   17781500      2       1  150064       4.6121   1.9928e-06
enh66014    3   17784600   17785600      5       1  150064       2.6322    0.0042412
enh66023    3   19990400   19991400      3       2  150064       1.8339     0.033334
enh66024    3   19998200   19999200      3       1  150064       1.9189     0.027496
enh66042    3   21685400   21686400      3       1  150064       2.0556     0.019909
enh66043    3   21686400   21687400      5       2  150064       1.9394     0.026225
enh66071    3   23850600   23851600      1       1  150064       2.4976     0.006252
enh66091    3   24100600   24101600      5       2  150064       1.8052      0.03552
enh66093    3   24142400   24143400      7       2  150064       3.6525   0.00012986
enh66094    3   24160600   24161600      1       1  150064       3.2787    0.0005214
enh66095    3   24169300   24170300      4       2  150064       3.6972   0.00010899
enh66097    3   24178900   24179900      2       1  150064       2.8793    0.0019925
enh66100    3   24253900   24254900      6       3  150064       3.1199   0.00090454
enh66106    3   24346500   24347500      6       2  150064       1.7062     0.043988
enh66116    3   24531500   24532500      5       2  150064        3.236   0.00060598
enh66117    3   24532700   24533700      4       2  150064        2.488    0.0064237
enh66119    3   24560400   24561400      2       1  150064       1.9326     0.026643
enh66120    3   24562200   24563200      4       1  150064       1.6896     0.045552
enh66140    3   25634600   25635600      1       1  150064       2.2734       0.0115
enh66146    3   25822900   25823900      2       1  150064       1.8144      0.03481
enh66177    3   27809600   27810600      2       1  150064       1.8515     0.032048
enh66194    3   29494900   29495900      4       2  150064       2.8451    0.0022197
enh66197    3   29735200   29736200      3       2  150064       2.1283     0.016657
enh66199    3   29799100   29800100      1       1  150064       2.6222     0.004368
enh66200    3   29800700   29801700      1       1  150064       3.0275     0.001233
enh66201    3   29805200   29806200      5       1  150064       2.9172    0.0017661
enh66202    3   30269600   30270600      3       2  150064       2.2904     0.010999
enh66204    3   30373800   30374800      3       2  150064        2.272     0.011544
enh66243    3   30706100   30707100      2       1  150064       2.5237    0.0058069
enh66244    3   30706600   30707600      1       1  150064       2.8953     0.001894
enh66247    3   30722500   30723500      3       2  150064       2.1045     0.017668
enh66269    3   31588700   31589700      2       1  150064       2.6997    0.0034698
enh66272    3   31637400   31638400      3       2  150064       2.2756     0.011434
enh66287    3   31987600   31988600      5       2  150064       2.3864     0.008508
enh66292    3   32020100   32021100      3       1  150064       2.4148     0.007872
enh66293    3   32059600   32060600      1       1  150064       3.1554    0.0008015
enh66313    3   32343800   32344800      6       3  150064       1.6664     0.047817
enh66346    3   32835900   32836900      2       1  150064       2.0059     0.022435
enh66361    3   33401500   33402500      1       1  150064       2.2253      0.01303
enh66362    3   33467800   33468800      2       1  150064       3.1168   0.00091427
enh66363    3   33468800   33469800      6       3  150064       2.6987     0.003481
enh66364    3   33473200   33474200      4       2  150064       3.2911   0.00049894
enh66365    3   33475400   33476400      2       1  150064       1.9566     0.025194
enh66367    3   33478400   33479400      3       2  150064        2.521    0.0058515
enh66368    3   33483000   33484000      6       3  150064       2.7076    0.0033882
enh66381    3   36934200   36935200      4       2  150064       3.0456     0.001161
enh66385    3   36966000   36967000      2       1  150064       3.5707     0.000178
enh66387    3   36984800   36985800      3       1  150064       3.0717    0.0010642
enh66388    3   37011000   37012000      2       1  150064       2.8671     0.002071
enh66390    3   37031800   37032800      4       2  150064       2.6984    0.0034836
enh66391    3   37094900   37095900      1       1  150064       2.4176     0.007812
enh66392    3   37156600   37157600      1       1  150064       3.0861     0.001014
enh66397    3   37185000   37186000      3       2  150064        2.791     0.002627
enh66398    3   37187400   37188400      7       4  150064       2.2112     0.013512
enh66400    3   37204500   37205500      3       1  150064       3.0441    0.0011669
enh66402    3   37211900   37212900      1       1  150064       3.0838     0.001022
enh66403    3   37214400   37215400      2       1  150064       2.0011     0.022689
enh66406    3   37224200   37225200      3       1  150064       2.7075    0.0033892
enh66409    3   37259400   37260400      3       1  150064       2.6153    0.0044579
enh66411    3   37269200   37270200      4       2  150064       2.2456     0.012366
enh66412    3   37270400   37271400      1       1  150064       2.2127      0.01346
enh66418    3   37312800   37313800      2       1  150064       2.0703      0.01921
enh66428    3   37552200   37553200      2       1  150064       2.0508     0.020145
enh66429    3   37579100   37580100      5       2  150064       2.4097    0.0079819
enh66430    3   37581200   37582200      5       3  150064       1.9108     0.028013
enh66431    3   37584900   37585900      1       1  150064       2.5285     0.005727
enh66433    3   37587600   37588600      4       2  150064       1.8356      0.03321
enh66443    3   37694300   37695300      6       1  150064       1.9266     0.027016
enh66444    3   37703700   37704700      4       2  150064        1.779     0.037623
enh66445    3   37710500   37711500      3       2  150064        1.915     0.027749
enh66449    3   37749100   37750100      5       2  150064       2.3711    0.0088677
enh66462    3   37866800   37867800      4       2  150064       1.8025     0.035733
enh66463    3   37894200   37895200      1       1  150064       3.1088    0.0009394
enh66467    3   37906900   37907900      2       1  150064        2.173     0.014889
enh66473    3   37949000   37950000      3       2  150064       2.0896     0.018327
enh66474    3   37950600   37951600      2       1  150064       3.6389   0.00013692
enh66476    3   37963300   37964300      2       1  150064       3.6835     0.000115
enh66477    3   37966100   37967100      4       2  150064       2.8943    0.0019001
enh66479    3   37977400   37978400      3       2  150064        3.341    0.0004174
enh66482    3   37991100   37992100      2       1  150064       2.6342    0.0042167
enh66483    3   37995600   37996600      2       1  150064       1.8401     0.032875
enh66484    3   37997900   37998900      2       1  150064       2.0516     0.020107
enh66505    3   38190800   38191800      1       1  150064       1.7923      0.03654
enh66514    3   38468200   38469200      3       2  150064       2.8695    0.0020558
enh66515    3   38494100   38495100      3       1  150064       3.1473   0.00082402
enh66516    3   38497400   38498400      3       1  150064       3.1542   0.00080478
enh66517    3   38499500   38500500      2       1  150064       2.9328    0.0016794
enh66518    3   38501700   38502700      1       1  150064       3.2383    0.0006013
enh66519    3   38513900   38514900      2       1  150064       3.2491    0.0005789
enh66520    3   38520800   38521800      4       2  150064       3.2937   0.00049431
enh66526    3   39149500   39150500      9       4  150064       1.7649     0.038791
enh66547    3   39331200   39332200      2       1  150064       1.7522     0.039871
enh66559    3   40002600   40003600      2       1  150064       2.2238     0.013081
enh66560    3   40003600   40004600      3       1  150064       2.4858    0.0064629
enh66561    3   40022600   40023600      2       1  150064       2.5566     0.005285
enh66580    3   40732300   40733300      3       1  150064       1.8355     0.033214
enh66581    3   40783100   40784100      1       1  150064       1.9651       0.0247
enh66656    3   42190800   42191800      1       1  150064       3.0188     0.001269
enh66659    3   42202500   42203500      1       1  150064       1.7506      0.04001
enh66660    3   42206000   42207000      2       1  150064       2.1343      0.01641
enh66661    3   42207900   42208900      1       1  150064       1.8153      0.03474
enh66663    3   42217600   42218600      3       2  150064       2.5686    0.0051049
enh66664    3   42220400   42221400      5       2  150064       2.7289    0.0031772
enh66665    3   42222300   42223300      6       3  150064       2.7247     0.003218
enh66666    3   42223600   42224600      6       2  150064       2.5029    0.0061595
enh66667    3   42226100   42227100      7       2  150064       2.2189     0.013248
enh66668    3   42232300   42233300      5       2  150064       3.0545    0.0011273
enh66695    3   42692600   42693600      2       1  150064       2.1973     0.013999
enh66704    3   42790600   42791600      2       1  150064        1.707      0.04391
enh66742    3   43332700   43333700      1       1  150064       2.1077      0.01753
enh66749    3   43358700   43359700      2       1  150064       1.7782     0.037685
enh66753    3   43386700   43387700      2       1  150064       1.8421      0.03273
enh66755    3   43404700   43405700      4       2  150064       1.9069     0.028268
enh66760    3   43432800   43433800      3       2  150064       2.4738    0.0066849
enh66761    3   43435200   43436200      3       2  150064       2.4605    0.0069373
enh66768    3   43690900   43691900      1       1  150064       1.8571      0.03165
enh66772    3   43737500   43738500      2       1  150064        3.346   0.00040994
enh66773    3   43738000   43739000      4       2  150064       3.2514   0.00057409
enh66775    3   43764000   43765000      3       1  150064       2.8491    0.0021923
enh66777    3   43778000   43779000      1       1  150064       3.6714    0.0001206
enh66779    3   43800400   43801400      3       2  150064       2.8163    0.0024292
enh66781    3   43811700   43812700      1       1  150064       1.6469      0.04979
enh66789    3   44396300   44397300      1       1  150064       3.0103     0.001305
enh66790    3   44397300   44398300      6       2  150064       2.2559     0.012039
enh66796    3   44597100   44598100      1       1  150064       3.0287     0.001228
enh66832    3   45155100   45156100      7       3  150064       2.2789     0.011337
enh66841    3   45179300   45180300      7       4  150064       2.0373      0.02081
enh66846    3   45219700   45220700      9       4  150064       2.0059     0.022434
enh66853    3   45414500   45415500      4       2  150064       1.7833     0.037269
enh67076    3   48130800   48131800      2       1  150064        1.665     0.047959
enh67078    3   48166400   48167400      1       1  150064       1.8551      0.03179
enh67080    3   48178900   48179900      2       1  150064        1.969     0.024478
enh67083    3   48192800   48193800      5       1  150064       2.0903     0.018296
enh67126    3   48603100   48604100      3       1  150064       1.7587     0.039315
enh67131    3   48661300   48662300      1       1  150064        2.289      0.01104
enh67132    3   48671000   48672000      2       1  150064       2.3372    0.0097139
enh67137    3   48723900   48724900      2       1  150064       2.4158    0.0078499
enh67138    3   48730800   48731800      2       1  150064       1.7726      0.03815
enh67139    3   48731400   48732400      4       2  150064       2.1394       0.0162
enh67141    3   48745400   48746400      1       1  150064       2.0145      0.02198
enh67143    3   48750000   48751000      1       1  150064       2.0126      0.02208
enh67144    3   48751800   48752800      2       1  150064       2.1101     0.017423
enh67145    3   48754800   48755800      1       1  150064       2.1125      0.01732
enh67148    3   48777900   48778900      1       1  150064        1.712      0.04345
enh67152    3   48883200   48884200      1       1  150064       1.9677      0.02455
enh67158    3   48964100   48965100      1       1  150064       1.7185      0.04285
enh67173    3   49156200   49157200      2       1  150064       2.1108     0.017397
enh67177    3   49201800   49202800      1       1  150064       2.1306      0.01656
enh67180    3   49211100   49212100      2       1  150064       2.1347     0.016391
enh67184    3   49275800   49276800      5       2  150064       1.7737     0.038055
enh67190    3   49334200   49335200      4       2  150064       1.8961     0.028972
enh67193    3   49378500   49379500      3       1  150064       1.7785     0.037657
enh67202    3   49425100   49426100      2       1  150064       1.9651       0.0247
enh67205    3   49437500   49438500      5       2  150064       2.2242     0.013066
enh67212    3   49458500   49459500      3       1  150064       2.1882     0.014328
enh67214    3   49465400   49466400      2       1  150064       2.3632    0.0090586
enh67215    3   49467200   49468200      1       1  150064        2.313      0.01036
enh67220    3   49503000   49504000      2       1  150064        1.769     0.038446
enh67231    3   49556400   49557400      2       1  150064       1.8477     0.032325
enh67246    3   49758000   49759000      1       1  150064       2.3178      0.01023
enh67248    3   49763100   49764100      2       1  150064       1.8936     0.029137
enh67249    3   49788000   49789000      2       1  150064       1.6982     0.044736
enh67255    3   49849500   49850500      1       1  150064       2.3804     0.008648
enh67257    3   49876600   49877600      1       1  150064       1.9625      0.02485
enh67259    3   49892600   49893600      2       1  150064       2.2205     0.013191
enh67260    3   49910600   49911600      4       2  150064       1.8309     0.033557
enh67261    3   49918700   49919700      1       1  150064       1.9222      0.02729
enh67262    3   49936200   49937200      2       1  150064       2.9568    0.0015542
enh67263    3   49936800   49937800      3       1  150064       2.7068    0.0033969
enh67264    3   49937600   49938600      1       1  150064       2.8215      0.00239
enh67266    3   49942700   49943700      2       1  150064       1.6838     0.046107
enh67268    3   49965200   49966200      3       2  150064       1.7315      0.04168
enh67269    3   49967600   49968600      1       1  150064       3.0538      0.00113
enh67270    3   49976600   49977600      2       1  150064       1.7141     0.043251
enh67271    3   49978400   49979400      2       1  150064        2.531    0.0056873
enh67273    3   50003800   50004800      1       1  150064       3.0519     0.001137
enh67274    3   50125400   50126400      3       1  150064       1.7618     0.039055
enh67275    3   50128000   50129000      4       2  150064       3.1826   0.00072983
enh67276    3   50161500   50162500      4       2  150064       2.9686     0.001496
enh67281    3   50196800   50197800      2       1  150064       2.4213    0.0077316
enh67283    3   50200200   50201200      2       1  150064       2.0947     0.018099
enh67285    3   50207200   50208200      3       2  150064       1.7141     0.043258
enh67301    3   50287400   50288400      2       1  150064       3.3452   0.00041105
enh67336    3   50409600   50410600      3       2  150064       3.0316    0.0012165
enh67370    3   51393000   51394000      2       1  150064       2.1008     0.017827
enh67371    3   51394000   51395000      2       1  150064        2.108     0.017517
enh67374    3   51425100   51426100      2       1  150064       2.0497     0.020197
enh67380    3   51653600   51654600      1       1  150064        1.732      0.04164
enh67381    3   51655800   51656800      3       1  150064       1.8953     0.029025
enh67412    3   52083200   52084200      1       1  150064       1.8409      0.03282
enh67419    3   52122500   52123500      1       1  150064        1.723      0.04244
enh67422    3   52143800   52144800      1       1  150064       2.0967      0.01801
enh67433    3   52227900   52228900      3       1  150064       3.6779    0.0001176
enh67434    3   52230100   52231100      2       1  150064       3.5017   0.00023113
enh67435    3   52234100   52235100      1       1  150064       3.8338    6.309e-05
enh67437    3   52236100   52237100      1       1  150064        3.771    8.131e-05
enh67438    3   52238100   52239100      2       1  150064       3.7873   7.6159e-05
enh67443    3   52259700   52260700      1       1  150064       3.0852     0.001017
enh67444    3   52265300   52266300      3       2  150064       3.1329   0.00086534
enh67445    3   52268200   52269200      5       1  150064       2.6249    0.0043343
enh67446    3   52269400   52270400      4       2  150064         2.35    0.0093863
enh67452    3   52286800   52287800      4       2  150064       5.2262   8.6532e-08
enh67454    3   52304800   52305800      3       2  150064       4.4495   4.3037e-06
enh67455    3   52308400   52309400      3       2  150064       5.0398   2.3298e-07
enh67457    3   52317800   52318800      4       2  150064       2.1864     0.014392
enh67460    3   52333400   52334400      4       2  150064       3.9249   4.3386e-05
enh67461    3   52341300   52342300      1       1  150064       2.9234     0.001731
enh67462    3   52347400   52348400      2       1  150064       2.8812     0.001981
enh67476    3   52478500   52479500      2       1  150064       2.5522    0.0053525
enh67479    3   52487900   52488900      3       2  150064       3.1092   0.00093793
enh67480    3   52491000   52492000      3       1  150064       3.8496   5.9145e-05
enh67486    3   52532200   52533200      1       1  150064       3.8262    6.506e-05
enh67488    3   52558300   52559300      2       1  150064       3.3604    0.0003892
enh67490    3   52564300   52565300      2       1  150064       4.0701     2.35e-05
enh67492    3   52572500   52573500      4       2  150064       3.1443   0.00083228
enh67493    3   52640400   52641400      1       1  150064        4.617    1.947e-06
enh67494    3   52703600   52704600      3       2  150064       4.2798   9.3526e-06
enh67497    3   52717600   52718600      2       1  150064       4.4416   4.4639e-06
enh67498    3   52718200   52719200      2       1  150064       4.1583   1.6032e-05
enh67499    3   52721900   52722900      2       1  150064       4.9234   4.2524e-07
enh67500    3   52741200   52742200      1       1  150064       3.4679    0.0002623
enh67501    3   52748200   52749200      2       1  150064       4.4445   4.4058e-06
enh67502    3   52803200   52804200      1       1  150064       5.0609    2.086e-07
enh67504    3   52827200   52828200      2       1  150064       4.5645   2.5031e-06
enh67506    3   52868900   52869900      2       1  150064       4.8526   6.0923e-07
enh67507    3   52871400   52872400      1       1  150064       5.3399     4.65e-08
enh67508    3   52878300   52879300      1       1  150064       5.6423    8.392e-09
enh67509    3   52882400   52883400      2       1  150064       4.9173   4.3883e-07
enh67511    3   52924400   52925400      1       1  150064       1.7474      0.04028
enh67512    3   52926300   52927300      3       1  150064       1.6979     0.044759
enh67514    3   52931700   52932700      1       1  150064       4.8693      5.6e-07
enh67515    3   53033000   53034000      4       1  150064       5.2253   8.6938e-08
enh67518    3   53072600   53073600      1       1  150064       2.8509      0.00218
enh67519    3   53077400   53078400      2       1  150064       4.0936   2.1237e-05
enh67520    3   53105700   53106700      2       1  150064       2.1692     0.015032
enh67529    3   53174200   53175200      1       1  150064       5.8968    1.853e-09
enh67539    3   53227700   53228700      3       2  150064       2.0098     0.022228
enh67541    3   53269900   53270900     10       2  150064       2.4965    0.0062713
enh67542    3   53272100   53273100      4       2  150064       2.9854    0.0014158
enh67543    3   53276500   53277500      6       2  150064       2.9043    0.0018406
enh67544    3   53285100   53286100      3       2  150064       3.1891    0.0007136
enh67545    3   53290000   53291000      4       2  150064       2.6459    0.0040737
enh67546    3   53293000   53294000      5       2  150064       4.0014   3.1484e-05
enh67548    3   53298600   53299600      1       1  150064       3.9283    4.277e-05
enh67549    3   53303800   53304800      1       1  150064       1.9089      0.02814
enh67552    3   53357800   53358800      3       1  150064       1.8416     0.032765
enh67553    3   53362400   53363400      2       1  150064       3.4599   0.00027018
enh67554    3   53379500   53380500      1       1  150064        4.146    1.692e-05
enh67556    3   53523600   53524600      2       1  150064       3.6698   0.00012135
enh67557    3   53532600   53533600      2       1  150064       2.7599    0.0028912
enh67558    3   53551600   53552600      3       2  150064       1.7791     0.037614
enh67570    3   53923800   53924800      1       1  150064       2.6099     0.004528
enh67594    3   56644800   56645800      6       2  150064       2.0567     0.019857
enh67613    3   56871200   56872200      3       2  150064       2.8356    0.0022869
enh67615    3   56888600   56889600      4       2  150064       2.2243     0.013065
enh67616    3   56889600   56890600      2       1  150064         1.66     0.048452
enh67645    3   57263000   57264000      1       1  150064       1.7645      0.03882
enh67704    3   58022600   58023600      1       1  150064       1.7185      0.04285
enh67729    3   58149900   58150900      2       1  150064       1.8904      0.02935
enh67731    3   58160400   58161400      5       2  150064       1.9982     0.022847
enh67733    3   58163700   58164700     10       2  150064       1.7864     0.037017
enh67734    3   58174400   58175400      2       1  150064       1.7697     0.038385
enh67746    3   58320900   58321900      5       2  150064       2.5917    0.0047745
enh67749    3   58371200   58372200      4       2  150064       2.1847     0.014455
enh67750    3   58372600   58373600      4       2  150064       1.7764     0.037835
enh67751    3   58374100   58375100      4       2  150064       2.2624     0.011836
enh67752    3   58405000   58406000      7       2  150064       2.2735     0.011499
enh67753    3   58417600   58418600      2       1  150064       2.2582     0.011967
enh67755    3   58420200   58421200      6       3  150064       1.8137     0.034862
enh67757    3   58456500   58457500      2       1  150064       2.2212     0.013169
enh67760    3   58478900   58479900      2       1  150064       1.8898     0.029391
enh67784    3   59436800   59437800      9       2  150064       1.7605     0.039158
enh67786    3   59639700   59640700      4       2  150064       2.2378     0.012618
enh67791    3   61225600   61226600      5       2  150064       1.8015     0.035812
enh67806    3   61833200   61834200      3       2  150064        1.865     0.031088
enh67808    3   61860800   61861800      1       1  150064        1.974      0.02419
enh67824    3   63850600   63851600      5       2  150064       2.7717    0.0027884
enh67827    3   63896200   63897200      4       2  150064       2.3692    0.0089141
enh67828    3   63900000   63901000      1       1  150064       5.1478    1.318e-07
enh67830    3   63919500   63920500      1       1  150064       2.6535     0.003983
enh67832    3   63925300   63926300      2       1  150064       2.5812    0.0049228
enh67840    3   63950200   63951200      5       3  150064       2.7735    0.0027728
enh67842    3   63953900   63954900      2       1  150064        2.671    0.0037808
enh67843    3   63954600   63955600      4       2  150064        2.501    0.0061924
enh67846    3   63958600   63959600      2       1  150064       2.9836    0.0014242
enh67847    3   63959600   63960600      3       2  150064       3.6189   0.00014794
enh67848    3   63961600   63962600      2       1  150064       2.3863    0.0085094
enh67851    3   63967400   63968400      3       2  150064       2.2201     0.013207
enh67852    3   63993900   63994900      7       4  150064       5.2784   6.5174e-08
enh67853    3   64007200   64008200      1       1  150064       2.6031     0.004619
enh67857    3   64135800   64136800      5       3  150064       2.9951     0.001372
enh67858    3   64143200   64144200      4       2  150064       1.8728     0.030547
enh67859    3   64147300   64148300      4       2  150064       1.9557     0.025252
enh67860    3   64148800   64149800      5       2  150064       1.8892     0.029435
enh67861    3   64152500   64153500      4       2  150064       3.4623   0.00026775
enh67862    3   64172800   64173800      4       1  150064       3.7086   0.00010419
enh67863    3   64174700   64175700      5       2  150064       3.0828    0.0010252
enh67864    3   64176000   64177000      5       2  150064       2.1433     0.016043
enh67868    3   64196400   64197400      2       1  150064       1.6875     0.045755
enh67871    3   64204200   64205200      4       2  150064       1.7169     0.042998
enh67872    3   64205600   64206600      5       2  150064        1.829     0.033703
enh67873    3   64207800   64208800      3       2  150064       1.9626     0.024847
enh67878    3   64241200   64242200      3       2  150064        3.669   0.00012173
enh67879    3   64242600   64243600      3       2  150064       2.8856    0.0019532
enh67881    3   64249400   64250400      3       2  150064       2.6781    0.0037023
enh67891    3   64354000   64355000      4       2  150064       2.0589     0.019751
enh67932    3   65869400   65870400      8       2  150064       1.8087     0.035247
enh68004    3   67047600   67048600      1       1  150064       2.2613      0.01187
enh68006    3   67645400   67646400      5       2  150064       2.1891     0.014295
enh68007    3   67655600   67656600      7       1  150064       2.6804    0.0036768
enh68008    3   67688400   67689400      2       1  150064       1.7652     0.038767
enh68009    3   67697500   67698500      2       1  150064       2.0366     0.020846
enh68010    3   67698900   67699900      3       1  150064       2.2306     0.012853
enh68011    3   67699700   67700700      3       2  150064       2.2937     0.010905
enh68012    3   67700500   67701500      3       2  150064       3.1657   0.00077359
enh68031    3   69246600   69247600      6       3  150064        1.863     0.031234
enh68042    3   69355800   69356800      6       3  150064       1.9619     0.024885
enh68045    3   69413000   69414000      9       2  150064       2.5659    0.0051455
enh68046    3   69417200   69418200     11       1  150064       2.9979    0.0013593
enh68048    3   69434000   69435000      5       2  150064       3.6565   0.00012783
enh68049    3   69435300   69436300      4       2  150064       2.3103     0.010435
enh68052    3   69469800   69470800      3       2  150064       2.3952    0.0083052
enh68055    3   69795700   69796700      1       1  150064       3.1258    0.0008866
enh68056    3   69797200   69798200      2       1  150064       2.7238    0.0032266
enh68057    3   69811300   69812300      2       1  150064       2.6073    0.0045633
enh68061    3   69823400   69824400      3       2  150064       3.0826    0.0010261
enh68064    3   69860500   69861500      6       1  150064       3.1552   0.00080191
enh68065    3   69899400   69900400      5       2  150064        2.205     0.013729
enh68093    3   71115500   71116500      2       1  150064       1.7472     0.040304
enh68094    3   71117100   71118100      1       1  150064       1.7854       0.0371
enh68097    3   71122000   71123000      2       1  150064       1.6546     0.049006
enh68098    3   71122600   71123600      2       1  150064       1.6546     0.049006
enh68099    3   71123600   71124600      2       1  150064       1.8206     0.034335
enh68100    3   71125700   71126700      2       1  150064        2.893    0.0019082
enh68101    3   71128000   71129000      2       1  150064       1.9833     0.023669
enh68104    3   71148800   71149800      1       1  150064       1.7816      0.03741
enh68107    3   71156700   71157700      1       1  150064       2.2562      0.01203
enh68108    3   71158300   71159300      1       1  150064        2.213      0.01345
enh68109    3   71161400   71162400      3       2  150064       3.5233   0.00021307
enh68110    3   71166700   71167700      1       1  150064       3.1354    0.0008581
enh68111    3   71168600   71169600      1       1  150064       1.7172      0.04297
enh68112    3   71169800   71170800      5       2  150064       2.4283    0.0075859
enh68113    3   71173800   71174800      4       2  150064       3.2681   0.00054128
enh68114    3   71175400   71176400      8       2  150064       2.2052     0.013719
enh68116    3   71177000   71178000      1       1  150064       2.9911      0.00139
enh68117    3   71180600   71181600      1       1  150064       1.7229      0.04245
enh68120    3   71193100   71194100      3       2  150064       1.6837     0.046116
enh68127    3   71253200   71254200      4       2  150064       2.7802     0.002716
enh68128    3   71254400   71255400      1       1  150064       5.1579    1.249e-07
enh68131    3   71273800   71274800      3       2  150064       3.2228   0.00063473
enh68135    3   71294800   71295800      1       1  150064       2.5053     0.006117
enh68136    3   71296100   71297100      3       1  150064       2.3281    0.0099535
enh68138    3   71301600   71302600      2       1  150064       4.3596   6.5151e-06
enh68142    3   71311800   71312800      1       1  150064       2.4199     0.007763
enh68145    3   71359300   71360300      3       1  150064       3.1417   0.00083982
enh68146    3   71365000   71366000      3       1  150064       1.7128     0.043375
enh68155    3   71471700   71472700      2       1  150064        1.939     0.026248
enh68159    3   71481100   71482100      4       2  150064       2.2854     0.011144
enh68160    3   71482800   71483800      8       3  150064       2.1356     0.016357
enh68164    3   71499800   71500800      1       1  150064       2.3986     0.008229
enh68165    3   71505000   71506000      2       1  150064       2.8391    0.0022621
enh68166    3   71506600   71507600      2       1  150064       2.6267    0.0043104
enh68170    3   71545500   71546500      6       2  150064       2.6013    0.0046432
enh68171    3   71547000   71548000      2       1  150064       4.1833   1.4364e-05
enh68172    3   71547600   71548600      2       1  150064       2.5321    0.0056698
enh68174    3   71561600   71562600      3       2  150064        2.298     0.010781
enh68175    3   71569600   71570600      2       1  150064       4.6792   1.4402e-06
enh68176    3   71580000   71581000      1       1  150064       1.7832      0.03728
enh68177    3   71581800   71582800      3       2  150064       3.6914   0.00011151
enh68178    3   71585700   71586700      3       2  150064       3.5472   0.00019469
enh68179    3   71591700   71592700      1       1  150064       3.4803    0.0002504
enh68180    3   71594800   71595800      3       1  150064       3.1147   0.00092072
enh68196    3   71770600   71771600      3       2  150064       2.5376    0.0055813
enh68198    3   71772600   71773600      4       1  150064       1.7971     0.036158
enh68216    3   72347400   72348400      5       2  150064       2.2409     0.012516
enh68220    3   72378200   72379200      2       1  150064       2.3925    0.0083672
enh68244    3   72531300   72532300      4       1  150064       1.9651     0.024701
enh68247    3   72571700   72572700      3       2  150064       2.2035     0.013779
enh68248    3   72598800   72599800      2       1  150064       2.3116       0.0104
enh68270    3   73050900   73051900      5       1  150064       1.9259     0.027059
enh68271    3   73057800   73058800      6       1  150064       2.1869     0.014374
enh68272    3   73065800   73066800      2       1  150064       1.8878     0.029529
enh68273    3   73069800   73070800      2       1  150064       2.2792     0.011327
enh68278    3   73086600   73087600      2       1  150064       1.9033     0.028498
enh68279    3   73104400   73105400      1       1  150064       1.6871      0.04579
enh68300    3   73565700   73566700      1       1  150064       1.9348      0.02651
enh68364    3   89156100   89157100      2       1  150064       1.9681     0.024529
enh68372    3   93798700   93799700      2       1  150064       2.0702     0.019216
enh68385    3   97676100   97677100      2       1  150064       1.9477     0.025724
enh68412    3   99377400   99378400      4       1  150064       1.9359     0.026441
enh68487    3  100599000  100600000      7       2  150064       1.7423     0.040732
enh68532    3  101797800  101798800      4       2  150064        1.746     0.040403
enh68545    3  105072000  105073000      5       2  150064       2.5057      0.00611
enh68546    3  105088600  105089600      2       1  150064       2.3358    0.0097504
enh68553    3  105511100  105512100      3       2  150064       1.7735     0.038075
enh68554    3  105527800  105528800      3       2  150064       2.0647     0.019475
enh68555    3  105542000  105543000      1       1  150064       1.7223      0.04251
enh68561    3  105656700  105657700      2       1  150064       1.8676     0.030909
enh68571    3  107244800  107245800      3       2  150064       2.0587     0.019761
enh68574    3  107361800  107362800      5       2  150064       1.9043     0.028435
enh68575    3  107380200  107381200      1       1  150064       2.2708      0.01158
enh68588    3  107772000  107773000      2       1  150064       1.7919     0.036572
enh68590    3  107806800  107807800      4       2  150064       2.1767     0.014752
enh68591    3  107810400  107811400      2       1  150064       1.8906     0.029342
enh68592    3  107843800  107844800      3       2  150064       2.8475    0.0022029
enh68593    3  107845800  107846800      2       1  150064       3.5055   0.00022785
enh68597    3  107942000  107943000      2       1  150064       2.5167    0.0059228
enh68605    3  111041600  111042600      4       1  150064       1.7117     0.043478
enh68617    3  111457000  111458000      3       1  150064       1.6848     0.046011
enh68663    3  112353400  112354400      1       1  150064       2.2966      0.01082
enh68691    3  112912500  112913500      2       1  150064       1.7796     0.037567
enh68705    3  112966700  112967700      6       3  150064       1.7387     0.041046
enh68707    3  112971000  112972000      1       1  150064       1.8656      0.03105
enh68715    3  113252500  113253500      1       1  150064       1.9505      0.02556
enh68723    3  113467200  113468200      2       1  150064       2.1893     0.014287
enh68744    3  114174000  114175000      3       1  150064       2.7301    0.0031653
enh68752    3  114341000  114342000      7       2  150064        3.199   0.00068946
enh68753    3  114341700  114342700      2       1  150064       2.4413    0.0073176
enh68756    3  114378100  114379100      4       2  150064        2.748    0.0029978
enh68810    3  119218700  119219700      6       3  150064       1.8664     0.030991
enh68855    3  120144900  120145900      1       1  150064       1.7654      0.03875
enh68877    3  120316700  120317700     10       3  150064       2.3195     0.010183
enh68892    3  121713900  121714900      3       1  150064        2.163     0.015272
enh68893    3  121717100  121718100      2       1  150064       2.1789     0.014668
enh68917    3  122486500  122487500      3       1  150064       1.7351     0.041362
enh68922    3  122519000  122520000      3       1  150064       2.0207     0.021657
enh68924    3  122608700  122609700      2       1  150064       2.9809    0.0014368
enh68925    3  122612600  122613600      3       2  150064       2.9374    0.0016551
enh68938    3  122787600  122788600      5       2  150064       2.9058    0.0018317
enh68939    3  122789100  122790100      4       1  150064       2.8865     0.001948
enh68942    3  122799400  122800400      3       2  150064       1.9501      0.02558
enh68945    3  122815700  122816700      1       1  150064       2.3623     0.009082
enh68946    3  122817100  122818100      2       1  150064       2.0628     0.019564
enh68978    3  123301600  123302600      2       1  150064       2.8251    0.0023635
enh68998    3  123431000  123432000      5       2  150064       1.6712     0.047342
enh69020    3  123921400  123922400      2       1  150064       2.0292     0.021217
enh69021    3  123967700  123968700      5       3  150064       3.7697   8.1732e-05
enh69023    3  123979000  123980000      4       1  150064       3.3847    0.0003563
enh69024    3  123991500  123992500      3       2  150064       2.9628    0.0015243
enh69026    3  123995400  123996400      3       1  150064       3.9678    3.627e-05
enh69030    3  124080400  124081400      2       1  150064       3.8148   6.8154e-05
enh69031    3  124082800  124083800      3       2  150064       3.3314   0.00043202
enh69035    3  124231400  124232400      6       3  150064       1.6968     0.044867
enh69036    3  124277200  124278200      3       1  150064       2.8608    0.0021129
enh69072    3  124576800  124577800      9       3  150064       1.8313     0.033524
enh69073    3  124577700  124578700      3       2  150064       2.3357    0.0097542
enh69075    3  124595000  124596000      4       2  150064       1.7681     0.038524
enh69078    3  124602800  124603800      7       1  150064       2.0639     0.019512
enh69085    3  124701300  124702300      3       1  150064       1.7302     0.041798
enh69090    3  124718300  124719300      3       1  150064       2.1158     0.017181
enh69118    3  124926500  124927500     11       2  150064       2.7153    0.0033113
enh69123    3  125078200  125079200      1       1  150064       2.6884      0.00359
enh69130    3  125309800  125310800      2       1  150064       2.4667     0.006818
enh69138    3  125485400  125486400     10       2  150064        1.884     0.029785
enh69175    3  126614300  126615300      1       1  150064       1.6957      0.04497
enh69210    3  127349000  127350000      2       1  150064       1.9376     0.026336
enh69212    3  127389900  127390900      1       1  150064        1.789      0.03681
enh69214    3  127394600  127395600      1       1  150064       1.7855      0.03709
enh69258    3  127729900  127730900      4       2  150064       3.0073    0.0013178
enh69269    3  127914300  127915300      3       1  150064       3.4563   0.00027381
enh69270    3  127923800  127924800      1       1  150064       3.7091     0.000104
enh69271    3  127935000  127936000      4       2  150064       4.2966    8.671e-06
enh69272    3  127937500  127938500      4       2  150064        3.718    0.0001004
enh69280    3  128067500  128068500      1       1  150064       2.0585      0.01977
enh69282    3  128073000  128074000      3       2  150064       2.9747    0.0014662
enh69286    3  128113900  128114900      1       1  150064       2.3185      0.01021
enh69287    3  128121900  128122900      4       2  150064       2.6575    0.0039356
enh69291    3  128242900  128243900      5       2  150064       2.0232     0.021525
enh69317    3  128505900  128506900      1       1  150064       3.3491    0.0004053
enh69332    3  128711700  128712700      2       1  150064       2.5048    0.0061269
enh69348    3  128805600  128806600      1       1  150064       2.0976      0.01797
enh69353    3  128841600  128842600      2       1  150064       1.7523      0.03986
enh69354    3  128878000  128879000      2       1  150064       1.6767     0.046798
enh69365    3  128947600  128948600      2       1  150064       2.1499     0.015783
enh69366    3  128958200  128959200      1       1  150064       2.8863     0.001949
enh69368    3  128966600  128967600      3       1  150064       2.7164    0.0033002
enh69370    3  128996400  128997400      3       2  150064        3.131   0.00087118
enh69371    3  129000800  129001800      3       1  150064       3.2125   0.00065798
enh69372    3  129023800  129024800      1       1  150064       3.6939    0.0001104
enh69374    3  129032000  129033000      3       1  150064       3.1762   0.00074618
enh69375    3  129035800  129036800      1       1  150064       3.4195    0.0003137
enh69376    3  129065900  129066900      5       2  150064       1.7032      0.04427
enh69393    3  129209100  129210100      3       1  150064       1.7024     0.044341
enh69404    3  129305600  129306600      5       2  150064       1.7562     0.039524
enh69406    3  129310700  129311700      5       3  150064       2.1873     0.014359
enh69409    3  129318800  129319800      2       1  150064       1.9711     0.024356
enh69411    3  129330800  129331800      3       2  150064       1.7852     0.037112
enh69412    3  129335600  129336600      3       1  150064       2.1413     0.016125
enh69447    3  130745900  130746900      4       2  150064        2.082     0.018671
enh69478    3  133160300  133161300      2       1  150064       1.7137     0.043293
enh69487    3  133259600  133260600      3       1  150064       1.8878     0.029523
enh69500    3  133601000  133602000      2       1  150064       3.0157     0.001282
enh69505    3  133683200  133684200      4       2  150064       2.0005     0.022726
enh69561    3  134428400  134429400      2       1  150064       1.8343     0.033303
enh69564    3  135683200  135684200      1       1  150064       2.5892      0.00481
enh69565    3  135686100  135687100      2       1  150064       2.7036    0.0034297
enh69566    3  135686900  135687900      2       1  150064       3.6211   0.00014665
enh69567    3  135691800  135692800      1       1  150064       3.8522    5.852e-05
enh69569    3  135741300  135742300      4       2  150064       3.8161   6.7781e-05
enh69583    3  135968200  135969200      2       1  150064       3.6371   0.00013789
enh69587    3  136068900  136069900      4       2  150064       3.9783   3.4701e-05
enh69588    3  136335700  136336700      1       1  150064       2.6841     0.003636
enh69589    3  136350800  136351800      4       2  150064       3.4995    0.0002331
enh69590    3  136376000  136377000      3       2  150064       2.2826     0.011226
enh69592    3  136408200  136409200      2       1  150064       2.0036     0.022557
enh69594    3  136444600  136445600      1       1  150064       3.1766    0.0007451
enh69597    3  136449600  136450600      2       1  150064       2.5073    0.0060829
enh69600    3  136465700  136466700      5       2  150064       3.7947   7.3912e-05
enh69601    3  136468000  136469000      3       2  150064       3.8258    6.517e-05
enh69602    3  136472400  136473400      3       2  150064       3.2031   0.00067987
enh69603    3  136505300  136506300      2       1  150064        3.281   0.00051724
enh69604    3  136536800  136537800      3       1  150064       3.0338    0.0012075
enh69605    3  136579100  136580100      1       1  150064       3.0474     0.001154
enh69606    3  136582000  136583000      3       1  150064        3.124   0.00089195
enh69607    3  136601000  136602000      3       1  150064       2.8317    0.0023151
enh69608    3  136612400  136613400      1       1  150064       3.0285     0.001229
enh69609    3  136625400  136626400      2       1  150064       2.5703    0.0050805
enh69611    3  136651000  136652000      4       1  150064       3.0786    0.0010397
enh69612    3  136659600  136660600      5       2  150064       3.0903   0.00099972
enh69613    3  136661200  136662200      2       1  150064       2.4908    0.0063731
enh69614    3  136674000  136675000      4       2  150064       3.4608   0.00026925
enh69615    3  136676200  136677200      6       2  150064       4.3769   6.0195e-06
enh69616    3  136678400  136679400      3       2  150064       3.0196    0.0012654
enh69618    3  136703500  136704500      2       1  150064       3.5526   0.00019072
enh69619    3  136708700  136709700      2       1  150064       3.1077   0.00094271
enh69620    3  136713700  136714700      2       1  150064       1.9002     0.028701
enh69623    3  136751300  136752300      5       1  150064       4.0192   2.9198e-05
enh69624    3  136784300  136785300      2       1  150064       2.2083     0.013611
enh69626    3  137717600  137718600      2       1  150064       2.3172     0.010247
enh69633    3  137904800  137905800      2       1  150064       1.9238     0.027192
enh69636    3  137924000  137925000      1       1  150064       2.1035      0.01771
enh69639    3  138070500  138071500      2       1  150064       1.8739     0.030472
enh69649    3  138536400  138537400      1       1  150064       1.8135      0.03488
enh69651    3  138554400  138555400      1       1  150064       1.9341      0.02655
enh69653    3  138594400  138595400      2       1  150064       1.6938     0.045156
enh69683    3  139742000  139743000      3       2  150064       1.7441     0.040575
enh69685    3  140435000  140436000      8       3  150064       3.0033    0.0013353
enh69702    3  141022200  141023200      5       3  150064       1.7786     0.037652
enh69721    3  141134800  141135800      6       2  150064       2.2176     0.013291
enh69723    3  141137600  141138600      1       1  150064       1.8934      0.02915
enh69724    3  141138500  141139500      6       3  150064       2.3723    0.0088393
enh69750    3  141571400  141572400      4       2  150064       2.2012     0.013859
enh69755    3  141613000  141614000      6       3  150064       1.9122     0.027924
enh69775    3  142721700  142722700      1       1  150064       2.6068     0.004569
enh69779    3  143021000  143022000      5       3  150064       2.1562     0.015535
enh69788    3  143513200  143514200      1       1  150064       2.3902      0.00842
enh69791    3  143549800  143550800      1       1  150064       2.0766      0.01892
enh69822    3  146228500  146229500      1       1  150064       2.0542      0.01998
enh69843    3  149016100  149017100      2       1  150064       1.8686     0.030841
enh69961    3  150457400  150458400      3       1  150064       1.9566       0.0252
enh70034    3  152025900  152026900      1       1  150064       1.9048       0.0284
enh70047    3  152092400  152093400      1       1  150064       2.2571        0.012
enh70065    3  152189800  152190800      2       1  150064       1.7401     0.040923
enh70066    3  152313000  152314000      3       1  150064       2.0084       0.0223
enh70067    3  152314100  152315100      2       1  150064        1.938     0.026311
enh70069    3  152367600  152368600      6       2  150064       1.9222     0.027292
enh70070    3  152436400  152437400      1       1  150064        2.134      0.01642
enh70071    3  152627200  152628200      2       1  150064       2.3332    0.0098192
enh70082    3  153339700  153340700      1       1  150064        1.663      0.04816
enh70099    3  155229800  155230800      4       1  150064       2.4743    0.0066749
enh70101    3  155455400  155456400      1       1  150064        2.304      0.01061
enh70123    3  156360700  156361700      1       1  150064       2.0379      0.02078
enh70149    3  156815800  156816800      1       1  150064       2.6597     0.003911
enh70150    3  156817100  156818100      4       1  150064       2.1941     0.014114
enh70180    3  158494000  158495000      2       1  150064       1.7285     0.041954
enh70196    3  159506900  159507900      5       2  150064       1.7263     0.042147
enh70200    3  159513400  159514400      2       1  150064        2.003     0.022586
enh70211    3  159554900  159555900      2       1  150064       1.6544     0.049027
enh70212    3  159562400  159563400      3       1  150064       1.7571     0.039448
enh70213    3  159563200  159564200      3       1  150064       2.2407     0.012523
enh70230    3  159796600  159797600      4       1  150064       2.1901     0.014258
enh70241    3  160395200  160396200      1       1  150064         2.73     0.003167
enh70242    3  160512800  160513800      1       1  150064       1.8561      0.03172
enh70245    3  160526000  160527000      7       3  150064       2.0356     0.020897
enh70246    3  160527000  160528000      7       2  150064       1.8805     0.030023
enh70250    3  160940900  160941900      2       1  150064       2.5511    0.0053689
enh70251    3  160943600  160944600      5       2  150064        3.415   0.00031896
enh70252    3  160987000  160988000      3       2  150064       2.8614    0.0021088
enh70253    3  160993500  160994500      2       1  150064       3.2694   0.00053889
enh70256    3  161067000  161068000      3       1  150064       1.9737     0.024208
enh70257    3  161075600  161076600      2       1  150064       3.2083   0.00066764
enh70258    3  161133600  161134600      2       1  150064       2.0542      0.01998
enh70274    3  167833800  167834800      7       1  150064       2.1306     0.016563
enh70276    3  167968000  167969000      1       1  150064        1.967      0.02459
enh70305    3  169417200  169418200      2       1  150064       2.2414     0.012499
enh70306    3  169481000  169482000      1       1  150064       2.2445       0.0124
enh70307    3  169491800  169492800      1       1  150064       2.6075      0.00456
enh70312    3  169688600  169689600      2       1  150064       2.0416     0.020596
enh70313    3  169763200  169764200      1       1  150064       2.0343      0.02096
enh70337    3  170585100  170586100      3       1  150064        2.065      0.01946
enh70343    3  170883100  170884100      2       1  150064       1.7317     0.041666
enh70344    3  170891400  170892400      2       1  150064       1.6851     0.045987
enh70346    3  170893900  170894900      5       2  150064       1.7852     0.037112
enh70381    3  171472200  171473200      5       2  150064       1.8113     0.035049
enh70392    3  171510400  171511400      6       1  150064       2.4007    0.0081826
enh70393    3  171512800  171513800      4       2  150064       2.4916     0.006359
enh70395    3  171515500  171516500      1       1  150064       2.3048      0.01059
enh70396    3  171516200  171517200      3       2  150064       1.7381     0.041098
enh70397    3  171519600  171520600      3       1  150064         2.18     0.014629
enh70507    3  172312200  172313200      7       2  150064       2.7665    0.0028331
enh70523    3  172408800  172409800      4       2  150064        2.007     0.022373
enh70525    3  172419200  172420200      5       2  150064       1.8783      0.03017
enh70526    3  172426700  172427700      1       1  150064       2.6366     0.004187
enh70531    3  173113700  173114700      6       2  150064       1.7165     0.043036
enh70532    3  173114200  173115200      5       2  150064       1.7661     0.038691
enh70543    3  176758900  176759900      1       1  150064        2.666     0.003838
enh70544    3  176801600  176802600      5       2  150064       2.2196     0.013224
enh70546    3  176806700  176807700      4       2  150064       1.6843     0.046064
enh70551    3  176829600  176830600      2       1  150064        1.897     0.028911
enh70553    3  176847200  176848200      5       2  150064       2.5699    0.0050865
enh70575    3  177058000  177059000      1       1  150064       2.6273     0.004303
enh70576    3  177062800  177063800      3       2  150064       1.7049     0.044104
enh70609    3  177332700  177333700      4       2  150064       2.7936    0.0026061
enh70629    3  178038200  178039200      7       2  150064       2.0287     0.021243
enh70661    3  180629200  180630200      3       1  150064       5.7266   5.1235e-09
enh70662    3  180631800  180632800      4       2  150064       5.8872   1.9634e-09
enh70675    3  182321300  182322300      4       1  150064       2.2639     0.011789
enh70677    3  182327200  182328200      2       1  150064       2.1319     0.016508
enh70678    3  182327800  182328800      1       1  150064       2.0387      0.02074
enh70680    3  182354800  182355800      2       1  150064       1.8186     0.034487
enh70738    3  183543800  183544800      3       1  150064        1.871     0.030674
enh70739    3  183600600  183601600      5       2  150064       1.8624     0.031275
enh70809    3  184395800  184396800      2       1  150064       1.7178     0.042921
enh70819    3  184473900  184474900      5       2  150064       2.5502    0.0053834
enh70829    3  184531800  184532800      2       1  150064       2.2819     0.011248
enh70833    3  184871200  184872200      2       1  150064       2.0407     0.020638
enh70834    3  184892900  184893900      1       1  150064       1.9491      0.02564
enh70846    3  185216800  185217800      1       1  150064       1.9695      0.02445
enh70848    3  185244900  185245900      2       1  150064       1.8281     0.033768
enh70866    3  185426000  185427000      2       1  150064       2.3257     0.010018
enh70867    3  185426600  185427600      1       1  150064       2.6721     0.003769
enh70871    3  185445800  185446800      4       2  150064       2.1621     0.015306
enh70876    3  185481900  185482900      1       1  150064       2.1268      0.01672
enh70881    3  185514300  185515300      3       1  150064       2.1154     0.017198
enh70888    3  185650100  185651100      1       1  150064       3.3611    0.0003882
enh70893    3  185808400  185809400      1       1  150064       2.8366      0.00228
enh70898    3  185824200  185825200      3       1  150064       1.8072     0.035364
enh70970    3  186900300  186901300      3       2  150064       1.6581     0.048648
enh70973    3  186926700  186927700      2       1  150064        1.979     0.023907
enh70984    3  187453300  187454300      2       1  150064       1.9236     0.027202
enh71017    3  187880500  187881500      6       3  150064       2.8996    0.0018681
enh71018    3  187882600  187883600      5       1  150064       1.7572     0.039441
enh71019    3  187884600  187885600      6       2  150064       1.8134     0.034884
enh71020    3  187887900  187888900      6       3  150064       1.7779     0.037713
enh71027    3  187907800  187908800      7       3  150064       2.0306     0.021147
enh71028    3  187913700  187914700      2       1  150064       1.6561     0.048853
enh71046    3  187945600  187946600      2       1  150064       2.1644     0.015215
enh71087    3  188108300  188109300      3       2  150064       2.0403     0.020659
enh71090    3  188118000  188119000      4       1  150064       1.9962     0.022959
enh71091    3  188134800  188135800      2       1  150064       1.9766     0.024041
enh71096    3  188151000  188152000      2       1  150064       1.7346     0.041407
enh71101    3  188186100  188187100      2       1  150064       3.0045    0.0013302
enh71103    3  188194500  188195500      2       1  150064       2.9073    0.0018226
enh71105    3  188225000  188226000      2       1  150064       1.7455     0.040453
enh71114    3  188341200  188342200      5       3  150064       2.3943    0.0083251
enh71115    3  188352800  188353800      4       2  150064       2.9446     0.001617
enh71116    3  188364800  188365800      4       2  150064       2.9529    0.0015739
enh71136    3  188550000  188551000      2       1  150064       1.6838     0.046108
enh71146    3  188662500  188663500      1       1  150064       1.7079      0.04383
enh71159    3  188889300  188890300      3       1  150064       2.4348    0.0074504
enh71186    3  189654000  189655000      3       2  150064       2.0714     0.019162
enh71247    3  193499200  193500200      2       1  150064       2.2104      0.01354
enh71249    3  193505900  193506900      6       2  150064       1.9538     0.025362
enh71256    3  193563400  193564400      3       1  150064       1.6958     0.044966
enh71283    3  193789300  193790300      2       1  150064       2.0231     0.021531
enh71285    3  193799500  193800500      4       1  150064       2.6839    0.0036387
enh71289    3  193807000  193808000      4       2  150064       2.4049    0.0080891
enh71292    3  193815200  193816200      2       1  150064       2.1404     0.016161
enh71302    3  193866000  193867000      7       2  150064       2.7371    0.0030991
enh71346    3  194341700  194342700      5       2  150064       1.9654     0.024685
enh71356    3  194461600  194462600      3       2  150064       1.8006     0.035882
enh71409    3  194928600  194929600      1       1  150064       1.7171      0.04298
enh71424    3  195006800  195007800      1       1  150064       1.7106      0.04358
enh71438    3  195271900  195272900      2       1  150064       1.8003     0.035906
enh71504    3  195929200  195930200      6       3  150064       2.4566     0.007013
enh71506    3  195942900  195943900      2       1  150064       2.1105     0.017407
enh71509    3  196005700  196006700      5       1  150064       1.7428     0.040681
enh71511    3  196010200  196011200      1       1  150064       1.8952      0.02903
enh71512    3  196012000  196013000      2       1  150064       2.7924     0.002616
enh71513    3  196046000  196047000      7       3  150064        3.334   0.00042802
enh71514    3  196046800  196047800      5       2  150064       2.8801    0.0019877
enh71516    3  196145400  196146400      3       2  150064       2.7982     0.002569
enh71518    3  196157000  196158000      3       2  150064       1.8914     0.029284
enh71545    3  196481100  196482100      3       2  150064       3.0527    0.0011339
enh71546    3  196499200  196500200      2       1  150064       1.9046     0.028414
enh71548    3  196505800  196506800      5       3  150064        1.687     0.045806
enh71549    3  196519600  196520600      3       2  150064       2.7879    0.0026521
enh71553    3  196670400  196671400      1       1  150064       2.0387      0.02074
enh71565    3  197020200  197021200      7       1  150064       2.6481     0.004047
enh71578    3  197107300  197108300      2       1  150064        1.727     0.042085
enh71585    3  197195300  197196300      2       1  150064       2.2304      0.01286
enh71587    3  197205200  197206200      3       2  150064       1.8542     0.031852
enh71589    3  197216600  197217600      3       2  150064       1.6657     0.047888
enh71590    3  197222000  197223000      8       4  150064       3.0747    0.0010535
enh71592    3  197229400  197230400      2       1  150064       1.6638     0.048078
enh71599    3  197248200  197249200      5       2  150064       1.6626     0.048195
enh71634    4     656400     657400      3       1  150064       2.1924     0.014177
enh71635    4     657800     658800      2       1  150064       1.9956     0.022989
enh71636    4     666400     667400      3       2  150064        2.863    0.0020979
enh71642    4     683300     684300      4       2  150064       1.8117     0.035013
enh71644    4     698200     699200      6       3  150064       2.0344     0.020955
enh71645    4     701000     702000     11       3  150064       2.5933    0.0047528
enh71646    4     702900     703900      4       1  150064       2.4724    0.0067099
enh71647    4     711500     712500      2       1  150064       1.7793     0.037599
enh71648    4     713900     714900      6       2  150064       2.5509    0.0053721
enh71650    4     717500     718500      1       1  150064       1.9425      0.02604
enh71651    4     719800     720800      3       1  150064       1.9845     0.023598
enh71696    4    1204500    1205500      7       3  150064       2.5835    0.0048901
enh71698    4    1211900    1212900      4       2  150064       3.2749   0.00052852
enh71699    4    1212700    1213700      3       2  150064       1.9262     0.027041
enh71714    4    1330600    1331600      7       2  150064       1.7697     0.038389
enh71715    4    1338500    1339500      4       1  150064       2.2306     0.012855
enh71716    4    1342200    1343200      4       2  150064       1.9268     0.027005
enh71717    4    1345400    1346400      6       3  150064       2.5447    0.0054684
enh71720    4    1546100    1547100      6       2  150064       1.7186     0.042839
enh71749    4    1800900    1801900      4       2  150064        2.151     0.015738
enh71751    4    1811100    1812100      1       1  150064       2.5366     0.005596
enh71752    4    1814000    1815000      1       1  150064       2.8159     0.002432
enh71753    4    1851600    1852600      2       1  150064       1.8622     0.031285
enh71772    4    2073600    2074600      1       1  150064       2.1876      0.01435
enh71780    4    2267200    2268200      3       2  150064        2.015     0.021952
enh71810    4    2569100    2570100      2       1  150064        1.652     0.049268
enh71908    4    3343300    3344300      3       2  150064       1.9386     0.026278
enh71936    4    4475100    4476100      6       3  150064       3.0919   0.00099434
enh71937    4    4479200    4480200      4       2  150064       2.5209    0.0058526
enh71938    4    4481600    4482600      1       1  150064       2.1617      0.01532
enh71940    4    4504000    4505000      1       1  150064         2.41     0.007977
enh71941    4    4541000    4542000      3       1  150064       1.7663     0.038669
enh71942    4    4541800    4542800      3       2  150064       2.5175    0.0059092
enh71953    4    5708300    5709300      4       2  150064       2.6819    0.0036599
enh71957    4    5774700    5775700      4       2  150064       1.9745      0.02416
enh71959    4    5841600    5842600      5       2  150064       1.7403     0.040907
enh71980    4    6495100    6496100      6       3  150064       1.7633     0.038929
enh71989    4    6689700    6690700     10       4  150064       2.2895     0.011024
enh71990    4    6691500    6692500      1       1  150064       1.8193      0.03443
enh72032    4    6949400    6950400      3       2  150064       1.7026     0.044319
enh72033    4    6956400    6957400      5       2  150064       1.7272     0.042065
enh72065    4    7136000    7137000      2       1  150064       2.0103       0.0222
enh72066    4    7136500    7137500      8       3  150064       2.1365     0.016321
enh72077    4    7334000    7335000      8       4  150064       2.3172     0.010247
enh72188    4    8395600    8396600      1       1  150064       1.6801      0.04647
enh72189    4    8404000    8405000      8       4  150064       1.9625     0.024851
enh72191    4    8421100    8422100      5       2  150064        1.717     0.042993
enh72193    4    8427600    8428600      1       1  150064       1.6473      0.04975
enh72194    4    8428300    8429300      3       2  150064       2.0252     0.021422
enh72195    4    8430400    8431400      3       1  150064         1.77     0.038365
enh72200    4    8437800    8438800      1       1  150064       1.6643      0.04803
enh72201    4    8440000    8441000      4       2  150064       2.0085     0.022294
enh72203    4    8452900    8453900      3       1  150064       2.2274     0.012959
enh72208    4    8538300    8539300      4       2  150064       1.7989     0.036018
enh72233    4   10079700   10080700      1       1  150064       1.6876      0.04574
enh72241    4   10109600   10110600      1       1  150064       2.0615      0.01963
enh72248    4   10459200   10460200      1       1  150064       2.9006     0.001862
enh72253    4   11427300   11428300      9       2  150064       2.0366     0.020847
enh72275    4   13627200   13628200      2       1  150064       1.7364     0.041251
enh72289    4   14889700   14890700      2       1  150064       2.2103     0.013543
enh72290    4   14895000   14896000      2       1  150064        2.211     0.013518
enh72297    4   15033200   15034200      5       2  150064       1.7776     0.037735
enh72322    4   15661200   15662200      3       2  150064       1.9296     0.026829
enh72355    4   16207900   16208900      6       3  150064       2.3254     0.010026
enh72372    4   17325300   17326300      8       3  150064       2.1933     0.014144
enh72375    4   17577600   17578600      5       1  150064       2.1161      0.01717
enh72376    4   17581800   17582800      2       1  150064       2.1565     0.015523
enh72377    4   17617700   17618700      4       1  150064        2.304      0.01061
enh72380    4   17809400   17810400      4       1  150064       1.9515     0.025501
enh72382    4   18013400   18014400      1       1  150064       2.2473      0.01231
enh72383    4   18021000   18022000      3       1  150064       2.2472     0.012315
enh72385    4   18406000   18407000      3       2  150064       3.0294     0.001225
enh72388    4   20620000   20621000      2       1  150064       2.5003    0.0062051
enh72389    4   20702800   20703800      5       2  150064       1.9287     0.026885
enh72429    4   24806200   24807200      3       2  150064       2.2575      0.01199
enh72430    4   24842800   24843800      1       1  150064       2.2133      0.01344
enh72435    4   24880000   24881000      3       2  150064       2.6329     0.004233
enh72436    4   24913000   24914000      2       1  150064       1.7957     0.036271
enh72451    4   25449800   25450800      4       1  150064       1.9258     0.027064
enh72460    4   25861300   25862300      2       1  150064       2.6848    0.0036285
enh72461    4   25865200   25866200      3       1  150064       2.9199    0.0017506
enh72462    4   25866400   25867400      1       1  150064       2.4119     0.007935
enh72483    4   26240300   26241300      3       2  150064       2.0644     0.019489
enh72490    4   26357100   26358100      2       1  150064       2.2508       0.0122
enh72497    4   26780500   26781500      2       1  150064       2.5746     0.005018
enh72498    4   26781700   26782700      1       1  150064       2.3886     0.008457
enh72500    4   26804800   26805800      2       1  150064        3.133   0.00086519
enh72506    4   26875100   26876100      2       1  150064       1.8768     0.030271
enh72507    4   26887800   26888800      2       1  150064       1.8707     0.030691
enh72510    4   26903200   26904200      2       1  150064       2.0252     0.021424
enh72512    4   26910200   26911200      5       2  150064       2.3815    0.0086215
enh72514    4   26938000   26939000      3       1  150064       1.8588     0.031529
enh72519    4   30868800   30869800      4       2  150064       2.2277      0.01295
enh72520    4   30947000   30948000      2       1  150064       1.6863     0.045873
enh72558    4   37886300   37887300      2       1  150064       2.3995     0.008209
enh72580    4   38006400   38007400      7       2  150064       2.1032     0.017726
enh72589    4   38073300   38074300      5       3  150064         1.89     0.029376
enh72602    4   38121200   38122200      1       1  150064       1.7643      0.03884
enh72647    4   38565000   38566000      2       1  150064       1.9341     0.026552
enh72651    4   38607500   38608500      5       3  150064       1.7556     0.039581
enh72653    4   38612400   38613400      6       2  150064       2.0823     0.018658
enh72662    4   38684600   38685600      3       2  150064       1.8787     0.030144
enh72663    4   38685900   38686900      2       1  150064       2.0673     0.019354
enh72665    4   38692900   38693900      3       1  150064       2.1523     0.015686
enh72667    4   38725700   38726700      3       2  150064       1.6803      0.04645
enh72700    4   39497100   39498100      4       2  150064        2.238      0.01261
enh72707    4   39637000   39638000      2       1  150064       2.5878    0.0048293
enh72708    4   39641200   39642200      3       1  150064       2.8613    0.0021095
enh72772    4   40608200   40609200      1       1  150064       1.9533      0.02539
enh72773    4   40619700   40620700      3       2  150064       2.0374     0.020807
enh72774    4   40620900   40621900      2       1  150064       2.4286    0.0075792
enh72775    4   40624200   40625200      2       1  150064       2.3974    0.0082553
enh72855    4   41657400   41658400      4       2  150064       1.7809     0.037468
enh72862    4   42629900   42630900      3       2  150064       2.3649    0.0090165
enh72878    4   47464100   47465100      3       2  150064       1.9229     0.027244
enh72880    4   47488400   47489400      5       3  150064        2.309     0.010473
enh72895    4   48131400   48132400      6       2  150064        1.833     0.033398
enh72907    4   48644700   48645700      2       1  150064       1.8341     0.033319
enh72908    4   48655500   48656500      1       1  150064       1.7022      0.04436
enh72911    4   48670000   48671000      1       1  150064       2.3414     0.009606
enh72920    4   48783000   48784000      1       1  150064        2.482     0.006533
enh72933    4   52771400   52772400      1       1  150064       1.7046      0.04413
enh73012    4   55079700   55080700      3       1  150064       3.0451    0.0011631
enh73042    4   56406400   56407400      6       2  150064       1.7993     0.035988
enh73050    4   56718100   56719100      3       2  150064       1.7581     0.039365
enh73051    4   56731100   56732100      3       2  150064       1.8377     0.033056
enh73063    4   57488600   57489600      3       2  150064       1.9466     0.025793
enh73101    4   57968400   57969400      1       1  150064       1.6622      0.04824
enh73111    4   66536200   66537200      2       1  150064       1.7173     0.042959
enh73113    4   68563800   68564800      4       2  150064       2.8429     0.002235
enh73114    4   68564600   68565600      3       1  150064       2.7744    0.0027653
enh73115    4   68567400   68568400      4       2  150064       3.3077   0.00047037
enh73116    4   68578300   68579300      4       2  150064       3.2406   0.00059644
enh73137    4   69890800   69891800      8       3  150064       1.8034     0.035666
enh73144    4   71387600   71388600     11       3  150064       1.7506     0.040009
enh73179    4   73932900   73933900      2       1  150064       1.7046     0.044138
enh73193    4   74486200   74487200      2       1  150064       2.1555     0.015562
enh73221    4   75370900   75371900      7       1  150064       2.2843     0.011178
enh73227    4   75680600   75681600      4       2  150064       2.0556      0.01991
enh73251    4   76840900   76841900      1       1  150064       2.0895      0.01833
enh73254    4   76932500   76933500      3       2  150064       1.9335     0.026585
enh73256    4   77007800   77008800      1       1  150064        1.962      0.02488
enh73264    4   77128500   77129500      1       1  150064       1.9197      0.02745
enh73267    4   77136200   77137200      4       2  150064       1.7845     0.037167
enh73270    4   77155400   77156400      8       3  150064       1.8001     0.035926
enh73274    4   77203800   77204800      1       1  150064       2.0456       0.0204
enh73279    4   77298300   77299300      2       1  150064       1.7072     0.043889
enh73280    4   77341300   77342300      2       1  150064       2.1596       0.0154
enh73283    4   77490800   77491800      2       1  150064       2.2143     0.013403
enh73285    4   77516000   77517000      4       2  150064       2.2744     0.011471
enh73287    4   77520400   77521400      2       1  150064       1.7388     0.041037
enh73290    4   77532100   77533100      2       1  150064       2.2832      0.01121
enh73303    4   77627500   77628500      4       1  150064       1.7341     0.041451
enh73351    4   78222100   78223100     12       2  150064       2.3173     0.010245
enh73353    4   78485100   78486100      1       1  150064       2.6993     0.003474
enh73397    4   79563700   79564700      2       1  150064       1.8125     0.034958
enh73424    4   80990700   80991700      2       1  150064       2.9362    0.0016612
enh73427    4   81128900   81129900      3       1  150064       2.2223     0.013131
enh73440    4   82470800   82471800      1       1  150064       2.4929     0.006336
enh73446    4   82645800   82646800      2       1  150064       2.0791     0.018804
enh73450    4   83284700   83285700      2       1  150064       2.0983     0.017941
enh73473    4   83818500   83819500      1       1  150064       1.7584      0.03934
enh73475    4   83910500   83911500      3       1  150064        2.409    0.0079978
enh73477    4   83957200   83958200      3       1  150064       2.2133     0.013438
enh73482    4   84070800   84071800      1       1  150064       1.7183      0.04287
enh73486    4   84138900   84139900      1       1  150064       2.0847      0.01855
enh73500    4   84469400   84470400      2       1  150064       2.1792     0.014659
enh73501    4   84503100   84504100      3       1  150064       2.7951     0.002594
enh73502    4   84539800   84540800      1       1  150064       2.8245     0.002368
enh73503    4   84551300   84552300      2       1  150064       1.8953     0.029027
enh73540    4   86850800   86851800      4       2  150064       1.8539     0.031877
enh73553    4   87811700   87812700      1       1  150064       2.6206     0.004389
enh73557    4   87860300   87861300      1       1  150064       2.8133     0.002452
enh73560    4   87867600   87868600      2       1  150064       2.8693    0.0020568
enh73566    4   87891400   87892400      5       2  150064       2.7788    0.0027279
enh73567    4   87892000   87893000      3       1  150064       3.2055   0.00067407
enh73570    4   87898300   87899300      6       3  150064       2.6599    0.0039082
enh73571    4   87915300   87916300      3       2  150064       2.7723    0.0027827
enh73573    4   87926100   87927100      2       1  150064       2.2269     0.012978
enh73574    4   87929500   87930500      2       1  150064       2.1723     0.014915
enh73575    4   87930300   87931300      2       1  150064       3.0005    0.0013479
enh73580    4   87940200   87941200      4       2  150064       2.9465    0.0016069
enh73582    4   87946100   87947100      1       1  150064       2.7943     0.002601
enh73586    4   87951200   87952200      4       2  150064       2.0992       0.0179
enh73587    4   87953800   87954800      1       1  150064       2.7191     0.003273
enh73588    4   87955800   87956800      2       1  150064       1.7688      0.03846
enh73591    4   87959600   87960600      4       2  150064        2.444    0.0072626
enh73594    4   87963900   87964900      1       1  150064       2.6265     0.004313
enh73596    4   87975100   87976100      3       2  150064        2.646    0.0040719
enh73599    4   87979100   87980100      4       1  150064       1.9778     0.023976
enh73616    4   88024600   88025600      3       1  150064       1.7177     0.042927
enh73692    4   90674200   90675200      3       2  150064       1.9803     0.023833
enh73693    4   90758700   90759700      4       2  150064       1.7604     0.039168
enh73743    4   99468000   99469000      5       2  150064       2.3095     0.010457
enh73786    4  100244600  100245600      3       2  150064       2.3579    0.0091905
enh73788    4  100303800  100304800      9       5  150064       2.6508    0.0040152
enh73799    4  100745600  100746600      5       2  150064       1.8566     0.031683
enh73803    4  100865600  100866600      4       2  150064       2.5919    0.0047717
enh73806    4  100872000  100873000      1       1  150064       3.0679     0.001078
enh73810    4  101902200  101903200      1       1  150064       2.2994      0.01074
enh73813    4  102024200  102025200      1       1  150064         2.09      0.01831
enh73816    4  102058200  102059200      3       2  150064       2.1628      0.01528
enh73820    4  102112500  102113500      3       1  150064       1.9254     0.027088
enh73823    4  102122400  102123400      2       1  150064       2.1351     0.016378
enh73824    4  102145600  102146600      5       1  150064       2.2946     0.010877
enh73831    4  102256400  102257400      1       1  150064       1.7044      0.04415
enh73837    4  102569200  102570200      5       2  150064       2.1108     0.017393
enh73839    4  102902700  102903700      1       1  150064       4.7338    1.102e-06
enh73855    4  103655600  103656600      2       1  150064       2.1671     0.015114
enh73857    4  103680100  103681100      2       1  150064       3.0803    0.0010341
enh73858    4  103700600  103701600      5       2  150064       3.7233   9.8301e-05
enh73859    4  103732000  103733000      5       2  150064       3.7109   0.00010327
enh73860    4  103735600  103736600      3       1  150064       3.8649    5.557e-05
enh73861    4  103738800  103739800      2       1  150064       2.4408    0.0073274
enh73862    4  103743300  103744300      2       1  150064       3.1289   0.00087718
enh73863    4  103750400  103751400      2       1  150064       3.4804   0.00025034
enh73865    4  103932300  103933300      3       2  150064       3.2745   0.00052919
enh73866    4  103939400  103940400      2       1  150064       3.5984   0.00016012
enh73875    4  106070500  106071500      1       1  150064       2.1515      0.01572
enh73890    4  106507800  106508800      2       1  150064       1.9099     0.028073
enh73893    4  106603700  106604700      2       1  150064       1.9437     0.025968
enh73894    4  106631000  106632000      3       1  150064        1.696     0.044939
enh73922    4  108853300  108854300      5       2  150064        2.503    0.0061571
enh73930    4  109060200  109061200      2       1  150064       1.8816     0.029947
enh73933    4  109480800  109481800      2       1  150064       2.1548      0.01559
enh73943    4  110552400  110553400      1       1  150064       1.9644      0.02474
enh73953    4  110910300  110911300      4       1  150064       2.7458    0.0030179
enh73987    4  114066400  114067400      4       2  150064        2.871    0.0020458
enh73991    4  114357200  114358200      3       2  150064       1.8809      0.02999
enh74004    4  114587200  114588200      3       1  150064       2.2112     0.013512
enh74010    4  114616800  114617800      2       1  150064       2.1916     0.014206
enh74011    4  114621400  114622400      3       1  150064       2.2875     0.011084
enh74030    4  119675100  119676100      2       1  150064       1.6984     0.044716
enh74031    4  119677600  119678600      2       1  150064       2.0927     0.018186
enh74032    4  119680300  119681300      1       1  150064        1.753       0.0398
enh74033    4  119682000  119683000      3       2  150064        2.534    0.0056376
enh74045    4  119845600  119846600      3       2  150064       1.9192     0.027478
enh74085    4  120974200  120975200      3       2  150064       1.7692     0.038428
enh74099    4  122723000  122724000      1       1  150064       2.0458      0.02039
enh74111    4  123844900  123845900      8       3  150064       2.4404    0.0073345
enh74120    4  124321700  124322700      1       1  150064       1.6747        0.047
enh74145    4  124777900  124778900      1       1  150064       1.6813      0.04635
enh74161    4  125857400  125858400      5       2  150064       2.1143     0.017244
enh74174    4  129233000  129234000      1       1  150064        3.443    0.0002876
enh74175    4  129243900  129244900      3       1  150064       2.3129     0.010363
enh74176    4  129269000  129270000      2       1  150064        2.164     0.015234
enh74179    4  129307200  129308200      5       3  150064       2.6322    0.0042423
enh74180    4  129314300  129315300      7       3  150064        1.724     0.042356
enh74181    4  129345000  129346000      3       1  150064       1.9829      0.02369
enh74235    4  139937800  139938800      3       1  150064       3.2198   0.00064145
enh74236    4  139939100  139940100      3       2  150064       2.0663       0.0194
enh74237    4  139941200  139942200      2       1  150064       2.8693     0.002057
enh74238    4  139949200  139950200      1       1  150064       2.7598     0.002892
enh74242    4  140065500  140066500      4       2  150064       2.3645    0.0090284
enh74243    4  140084400  140085400      1       1  150064       2.5525     0.005348
enh74246    4  140093100  140094100      3       2  150064       1.9157     0.027702
enh74249    4  140099800  140100800      4       2  150064       1.9009     0.028657
enh74250    4  140128400  140129400      3       1  150064       2.2708     0.011579
enh74252    4  140164700  140165700      2       1  150064        2.404    0.0081075
enh74254    4  140187700  140188700      2       1  150064       1.8131     0.034907
enh74266    4  140472000  140473000      1       1  150064       2.9567     0.001555
enh74270    4  140480200  140481200      1       1  150064       1.9643      0.02475
enh74285    4  140610000  140611000      1       1  150064       2.1735      0.01487
enh74293    4  140735400  140736400      1       1  150064        3.108    0.0009419
enh74306    4  140888200  140889200      4       1  150064       1.6666     0.047795
enh74315    4  140958500  140959500      1       1  150064        1.919      0.02749
enh74316    4  140960000  140961000      2       1  150064       1.7721     0.038188
enh74327    4  141016200  141017200      2       1  150064       2.3437    0.0095455
enh74329    4  141023600  141024600      5       2  150064       1.9674     0.024569
enh74360    4  141640900  141641900      2       1  150064       3.1516   0.00081196
enh74371    4  141865000  141866000      2       1  150064       2.5704    0.0050789
enh74373    4  142142900  142143900      2       1  150064       2.3606    0.0091234
enh74379    4  143186800  143187800      4       2  150064       1.8658     0.031034
enh74391    4  143488400  143489400      3       1  150064       2.1261     0.016747
enh74409    4  144280000  144281000      2       1  150064        2.196     0.014047
enh74410    4  144282100  144283100      4       2  150064       1.8832     0.029837
enh74411    4  144285300  144286300      5       2  150064       2.0009     0.022703
enh74412    4  144290400  144291400      2       1  150064       1.6468     0.049805
enh74414    4  144295600  144296600      7       2  150064       1.9962     0.022957
enh74415    4  144296400  144297400      2       1  150064       1.7799     0.037544
enh74421    4  144308400  144309400      5       2  150064       1.8432     0.032651
enh74423    4  144316600  144317600      5       2  150064       1.9001      0.02871
enh74424    4  144317600  144318600      2       1  150064       1.7474     0.040286
enh74426    4  144326400  144327400      3       2  150064       2.3468    0.0094678
enh74429    4  144436400  144437400      1       1  150064       1.7812      0.03744
enh74431    4  144479600  144480600      4       2  150064        2.364    0.0090384
enh74445    4  146413800  146414800      1       1  150064       1.7686      0.03848
enh74477    4  146953900  146954900      2       1  150064       1.6534     0.049123
enh74491    4  148024300  148025300      4       2  150064       2.7163    0.0033003
enh74563    4  148977700  148978700      1       1  150064       2.1399      0.01618
enh74565    4  148982700  148983700      4       2  150064       2.0855     0.018514
enh74570    4  149101600  149102600      1       1  150064       1.7098      0.04365
enh74577    4  149265200  149266200      4       2  150064       1.7394     0.040982
enh74579    4  149317900  149318900      1       1  150064       4.0893    2.163e-05
enh74592    4  151156800  151157800      4       1  150064       1.6466     0.049817
enh74599    4  151871700  151872700      2       1  150064         1.79     0.036729
enh74608    4  152116300  152117300      4       1  150064       1.7766      0.03782
enh74651    4  153036000  153037000      5       2  150064       1.8854     0.029687
enh74682    4  153920400  153921400      3       2  150064       1.6627     0.048183
enh74778    4  156693200  156694200      3       1  150064       2.2334     0.012761
enh74779    4  156694900  156695900      4       2  150064       2.9862    0.0014125
enh74781    4  156709000  156710000      2       1  150064       2.2612     0.011873
enh74782    4  156865400  156866400      9       5  150064       1.8958     0.028995
enh74810    4  159691300  159692300      1       1  150064       1.9175      0.02759
enh74813    4  159702800  159703800      1       1  150064       1.9214      0.02734
enh74814    4  159703900  159704900      2       1  150064       1.6506     0.049411
enh74815    4  159705200  159706200      4       1  150064       1.9284       0.0269
enh74822    4  159731800  159732800      4       1  150064       2.2141     0.013411
enh74826    4  159741100  159742100      2       1  150064       1.7578     0.039394
enh74831    4  159823200  159824200      2       1  150064       1.8648     0.031107
enh74864    4  166124900  166125900      1       1  150064       2.8207     0.002396
enh74867    4  166143100  166144100      2       1  150064       2.8915    0.0019169
enh74868    4  166159200  166160200      5       2  150064       3.0038    0.0013333
enh74870    4  166215700  166216700      2       1  150064       2.2098     0.013559
enh74872    4  166252400  166253400      3       1  150064       2.1603     0.015375
enh74873    4  166253000  166254000      6       3  150064       1.7628     0.038963
enh74876    4  166397300  166398300      1       1  150064       2.2218      0.01315
enh74945    4  169989200  169990200      8       3  150064       2.1235     0.016857
enh74947    4  170000800  170001800      4       2  150064       2.1287     0.016639
enh74950    4  170036600  170037600      2       1  150064       2.9329    0.0016788
enh74951    4  170054600  170055600      2       1  150064       2.3723     0.008839
enh74953    4  170059000  170060000      2       1  150064       2.4046    0.0080948
enh74956    4  170080200  170081200      1       1  150064       2.3657     0.008998
enh74958    4  170093400  170094400      3       1  150064       2.0667     0.019379
enh74975    4  170162300  170163300      4       2  150064       1.7415     0.040796
enh74991    4  170192800  170193800      1       1  150064       2.3178      0.01023
enh74993    4  170234200  170235200      3       1  150064       4.3958   5.5183e-06
enh74995    4  170236600  170237600      3       1  150064       4.6007   2.1057e-06
enh74998    4  170531900  170532900      4       2  150064       3.3157   0.00045711
enh75000    4  170540100  170541100      3       2  150064       4.9558   3.6015e-07
enh75001    4  170570600  170571600      4       2  150064       2.0193     0.021727
enh75002    4  170584800  170585800      4       2  150064       4.0911   2.1465e-05
enh75025    4  174185700  174186700      4       2  150064       1.7445     0.040533
enh75050    4  176592400  176593400      4       2  150064        2.847    0.0022068
enh75057    4  177198100  177199100      1       1  150064       1.7222      0.04252
enh75070    4  182741800  182742800      2       1  150064       2.7118    0.0033462
enh75087    4  184039400  184040400      4       1  150064       2.2833     0.011205
enh75088    4  184039900  184040900      4       1  150064       2.3766    0.0087358
enh75089    4  184045800  184046800      7       3  150064       1.9136     0.027838
enh75090    4  184046600  184047600      1       1  150064       2.2688      0.01164
enh75104    4  184182900  184183900      2       1  150064       1.7548     0.039651
enh75120    4  184492300  184493300      6       2  150064       2.0122       0.0221
enh75139    4  184796800  184797800      4       2  150064       2.2595     0.011926
enh75166    4  185285000  185286000      8       3  150064       2.3911    0.0083993
enh75169    4  185313900  185314900      5       3  150064       1.8537     0.031889
enh75178    4  185343900  185344900      3       2  150064       2.2564     0.012023
enh75202    4  185390600  185391600      4       2  150064       1.9131     0.027866
enh75203    4  185392500  185393500      3       1  150064       2.0966     0.018017
enh75213    4  185565800  185566800      2       1  150064       1.8297     0.033651
enh75214    4  185566400  185567400      2       1  150064       1.8073     0.035355
enh75215    4  185567400  185568400      3       1  150064       1.8044     0.035584
enh75257    4  186210200  186211200      3       1  150064       2.1407      0.01615
enh75309    4  186988900  186989900      2       1  150064        2.154      0.01562
enh75310    4  187000200  187001200      9       3  150064       2.4898    0.0063899
enh75336    4  187761800  187762800      6       3  150064       2.4208    0.0077424
enh75340    4  187856300  187857300      4       2  150064       2.0212     0.021631
enh75410    5    1097200    1098200      8       4  150064       2.0965     0.018021
enh75411    5    1098900    1099900      7       3  150064       2.0951     0.018082
enh75412    5    1101700    1102700      6       3  150064       1.6959     0.044955
enh75413    5    1107300    1108300      6       2  150064       1.6738     0.047081
enh75414    5    1112400    1113400      4       2  150064       1.7056     0.044042
enh75423    5    1185400    1186400      7       3  150064       1.6955     0.044988
enh75425    5    1204200    1205200     13       2  150064       1.8465      0.03241
enh75469    5    5427800    5428800      1       1  150064       3.0103     0.001305
enh75470    5    5429000    5430000      1       1  150064        3.608    0.0001543
enh75471    5    5429800    5430800      2       1  150064       4.0821   2.2313e-05
enh75472    5    5432600    5433600      3       2  150064       2.7274    0.0031922
enh75473    5    5494200    5495200      2       1  150064       2.5335    0.0056464
enh75474    5    5494700    5495700      4       2  150064       2.5949    0.0047313
enh75476    5    5573000    5574000      4       2  150064       2.3346    0.0097827
enh75482    5    6704400    6705400      4       2  150064       2.4971    0.0062599
enh75485    5    6720300    6721300      6       2  150064       2.7104    0.0033599
enh75488    5    6729600    6730600      6       3  150064       2.2934     0.010913
enh75489    5    6731500    6732500      7       3  150064       2.9876    0.0014058
enh75490    5    6733400    6734400      9       3  150064       3.0184    0.0012706
enh75492    5    6765900    6766900      3       1  150064       1.8638     0.031175
enh75513    5    9561800    9562800      4       2  150064       2.1001     0.017859
enh75553    5   10632200   10633200     13       2  150064       2.1611     0.015345
enh75554    5   10636800   10637800      5       1  150064       2.3647    0.0090215
enh75608    5   14217800   14218800      1       1  150064       2.0164      0.02188
enh75628    5   14326100   14327100      4       2  150064       1.7999     0.035936
enh75651    5   14660300   14661300      1       1  150064       2.5045     0.006131
enh75656    5   14675700   14676700      1       1  150064       1.8928      0.02919
enh75688    5   16505100   16506100      4       2  150064       1.7348      0.04139
enh75691    5   16539600   16540600      2       1  150064       2.5106    0.0060262
enh75698    5   16713000   16714000      1       1  150064       2.8418     0.002243
enh75699    5   16721300   16722300      3       1  150064       2.4336    0.0074739
enh75821    5   32330400   32331400      2       1  150064       2.0623     0.019591
enh75831    5   32583500   32584500      3       2  150064       1.8004       0.0359
enh75840    5   33337400   33338400      1       1  150064       2.6341     0.004218
enh75900    5   35185900   35186900      1       1  150064       1.6634      0.04812
enh75944    5   37663400   37664400      1       1  150064       1.8089      0.03523
enh75973    5   38809000   38810000      1       1  150064       2.0195      0.02172
enh75980    5   38871000   38872000      2       1  150064       1.8484     0.032271
enh75981    5   38923600   38924600      4       2  150064       2.0714     0.019162
enh75983    5   39021200   39022200      2       1  150064       2.8522     0.002171
enh75986    5   39072400   39073400      3       2  150064       2.2534     0.012116
enh75999    5   39231500   39232500      3       2  150064       1.9878     0.023418
enh76003    5   39399900   39400900      6       3  150064       1.7577     0.039398
enh76005    5   39420900   39421900      2       1  150064       2.0292     0.021219
enh76006    5   39421800   39422800      1       1  150064       2.1328      0.01647
enh76007    5   39425900   39426900      7       2  150064       1.9951     0.023015
enh76064    5   43120000   43121000      2       1  150064       1.7263     0.042146
enh76074    5   43356800   43357800      3       2  150064       1.6713     0.047334
enh76078    5   43421300   43422300      3       1  150064       1.9424     0.026043
enh76089    5   44810400   44811400      1       1  150064        4.127    1.838e-05
enh76090    5   49735400   49736400      1       1  150064       4.4085    5.205e-06
enh76091    5   49849100   49850100      3       2  150064       1.9941     0.023072
enh76095    5   49974200   49975200      1       1  150064       1.7192      0.04279
enh76133    5   52323600   52324600      2       1  150064       3.0474    0.0011542
enh76136    5   52332800   52333800      2       1  150064       2.4874    0.0064344
enh76140    5   52619600   52620600      1       1  150064       2.2675      0.01168
enh76148    5   52898600   52899600      2       1  150064       2.1356     0.016358
enh76154    5   53597400   53598400      2       1  150064       2.6232    0.0043557
enh76171    5   53897600   53898600      4       2  150064       2.3674    0.0089562
enh76175    5   53942400   53943400      5       2  150064       1.9138     0.027823
enh76185    5   54081600   54082600      3       2  150064       2.1013     0.017806
enh76232    5   55219200   55220200      5       3  150064       2.6588    0.0039205
enh76288    5   55902200   55903200      3       2  150064        1.814     0.034842
enh76338    5   56482700   56483700      4       2  150064       2.1015     0.017797
enh76361    5   57137100   57138100      2       1  150064         1.93     0.026806
enh76363    5   57364800   57365800     13       5  150064       1.9573     0.025154
enh76364    5   57367100   57368100      2       1  150064       1.8094     0.035193
enh76365    5   57422800   57423800      2       1  150064       2.4325    0.0074981
enh76369    5   57481000   57482000      4       2  150064       2.5529    0.0053421
enh76377    5   57750000   57751000      2       1  150064       2.3123      0.01038
enh76384    5   58218100   58219100      2       1  150064       1.8599     0.031452
enh76385    5   58298000   58299000     10       3  150064       2.4339    0.0074683
enh76414    5   58886400   58887400      2       1  150064       1.8385     0.032995
enh76417    5   59005000   59006000      3       2  150064       1.7158     0.043099
enh76426    5   59968800   59969800      3       2  150064       2.5084    0.0060632
enh76429    5   60455400   60456400      3       2  150064       3.4759   0.00025456
enh76432    5   60524300   60525300      5       3  150064       5.3722   3.8897e-08
enh76433    5   60541100   60542100      1       1  150064       2.8933     0.001906
enh76435    5   60573000   60574000      4       2  150064       3.9699   3.5957e-05
enh76436    5   60576100   60577100      3       1  150064       3.7649   8.3299e-05
enh76438    5   60586600   60587600      4       2  150064       5.4554   2.4429e-08
enh76439    5   60588500   60589500      2       1  150064       4.2904   8.9184e-06
enh76440    5   60593700   60594700      5       1  150064       4.2956   8.7113e-06
enh76442    5   60597600   60598600      2       1  150064       6.0168   8.8954e-10
enh76443    5   60599900   60600900      1       1  150064       4.0617    2.436e-05
enh76444    5   60602000   60603000      2       1  150064       4.2904   8.9193e-06
enh76446    5   60615600   60616600      4       2  150064       6.1456   3.9836e-10
enh76448    5   60624800   60625800      1       1  150064       6.6855    1.151e-11
enh76450    5   60636600   60637600      2       1  150064       2.5333    0.0056494
enh76452    5   60642600   60643600      3       2  150064       5.4008   3.3169e-08
enh76456    5   60705300   60706300      4       2  150064       2.4344     0.007458
enh76457    5   60706400   60707400      1       1  150064       5.0554    2.147e-07
enh76458    5   60712000   60713000      1       1  150064       5.0953    1.741e-07
enh76460    5   60725200   60726200      1       1  150064       4.6812    1.426e-06
enh76461    5   60727800   60728800      2       1  150064       5.8212   2.9217e-09
enh76462    5   60736100   60737100      3       2  150064       5.6847   6.5535e-09
enh76464    5   60746400   60747400      1       1  150064       4.7675    9.324e-07
enh76466    5   60760100   60761100      1       1  150064       4.6098    2.015e-06
enh76475    5   60922400   60923400      2       1  150064       1.8152     0.034744
enh76477    5   60963400   60964400      4       2  150064       1.6535     0.049118
enh76478    5   60969400   60970400      1       1  150064       1.8512      0.03207
enh76479    5   61100800   61101800      4       1  150064       2.6862    0.0036133
enh76481    5   61603600   61604600      2       1  150064       1.7886     0.036841
enh76482    5   61607400   61608400      7       4  150064       2.2846     0.011167
enh76484    5   61628800   61629800      3       2  150064       3.9918   3.2792e-05
enh76487    5   61707400   61708400      1       1  150064       1.9596      0.02502
enh76488    5   61709400   61710400      2       1  150064       1.9192     0.027478
enh76495    5   63627400   63628400      3       2  150064        2.487     0.006441
enh76499    5   64330200   64331200      4       1  150064       2.6771    0.0037133
enh76508    5   64857400   64858400      2       1  150064       2.0444     0.020456
enh76509    5   64860100   64861100      3       2  150064       2.0854     0.018515
enh76511    5   64917800   64918800      2       1  150064       1.8092     0.035211
enh76569    5   66390600   66391600      1       1  150064       2.8054     0.002513
enh76611    5   67482800   67483800      6       2  150064       1.6655     0.047903
enh76615    5   67515000   67516000      4       2  150064       1.6454     0.049943
enh76623    5   67527800   67528800      2       1  150064        2.198     0.013976
enh76644    5   67581000   67582000      1       1  150064       1.8169      0.03462
enh76652    5   67639200   67640200      2       1  150064       3.2233   0.00063366
enh76653    5   67671200   67672200      2       1  150064       2.9479    0.0015995
enh76658    5   67715700   67716700      5       3  150064       2.6748     0.003739
enh76659    5   67720500   67721500      3       2  150064       1.7997     0.035951
enh76660    5   67729800   67730800      3       1  150064       2.1789     0.014668
enh76690    5   70752700   70753700      2       1  150064        1.686       0.0459
enh76705    5   71234600   71235600      1       1  150064       1.6544      0.04902
enh76725    5   71602600   71603600      1       1  150064        2.217      0.01331
enh76732    5   71698600   71699600      3       1  150064       1.6774     0.046728
enh76778    5   72433500   72434500      4       1  150064       2.2568      0.01201
enh76779    5   72446000   72447000      8       1  150064       1.6712     0.047338
enh76796    5   72913200   72914200      3       2  150064       1.8972     0.028898
enh76799    5   72923900   72924900      1       1  150064       2.6994     0.003473
enh76810    5   73044900   73045900      3       1  150064       1.9262      0.02704
enh76811    5   73081700   73082700      4       2  150064       1.8445     0.032554
enh76841    5   73685400   73686400      3       2  150064       1.7458     0.040425
enh76866    5   74221200   74222200      4       1  150064       1.7921      0.03656
enh76878    5   74631400   74632400      4       2  150064       1.8005     0.035893
enh76882    5   74731200   74732200      4       2  150064       2.3752    0.0087687
enh76883    5   74753200   74754200      4       2  150064       2.3922    0.0083743
enh76889    5   74814400   74815400      2       1  150064        1.701     0.044474
enh76892    5   74861700   74862700      2       1  150064       2.6414    0.0041284
enh76896    5   74913000   74914000      2       1  150064       2.0479     0.020286
enh76897    5   74916300   74917300      5       2  150064       2.1994     0.013924
enh76900    5   75011600   75012600      3       2  150064        1.933      0.02662
enh76925    5   75856800   75857800      3       2  150064       2.0813     0.018701
enh76956    5   77539000   77540000      3       2  150064       1.7975      0.03613
enh76957    5   77583300   77584300      9       2  150064        4.486   3.6292e-06
enh76958    5   77588700   77589700      4       2  150064       3.6686   0.00012193
enh76959    5   77591400   77592400      1       1  150064       2.6042     0.004604
enh76960    5   77654500   77655500      2       1  150064       1.9902     0.023287
enh76961    5   77657400   77658400      2       1  150064       1.6495      0.04952
enh76963    5   77788600   77789600      4       2  150064       1.7277     0.042018
enh76965    5   77792100   77793100      2       1  150064       1.9786     0.023933
enh76967    5   77794800   77795800      1       1  150064       2.0383      0.02076
enh76968    5   77796900   77797900      4       2  150064       2.2196     0.013222
enh76974    5   77817200   77818200      1       1  150064        2.755     0.002935
enh76994    5   77888400   77889400      1       1  150064       2.7537     0.002946
enh76998    5   77900700   77901700      3       2  150064       1.7102      0.04361
enh77029    5   78316800   78317800      3       1  150064       1.7046     0.044133
enh77057    5   79500300   79501300      5       3  150064       1.9979     0.022865
enh77058    5   79506300   79507300      2       1  150064       2.1979     0.013978
enh77062    5   79512700   79513700      2       1  150064       1.8464     0.032419
enh77063    5   79513200   79514200      2       1  150064       1.7947     0.036349
enh77065    5   79516200   79517200      4       2  150064       2.0573     0.019829
enh77091    5   80542200   80543200      2       1  150064       1.6868     0.045819
enh77094    5   80598000   80599000      5       2  150064       1.6572     0.048738
enh77102    5   81073800   81074800      4       2  150064       2.2007     0.013878
enh77106    5   81115200   81116200      3       2  150064       2.4719    0.0067198
enh77109    5   81152800   81153800      2       1  150064       3.1561   0.00079939
enh77113    5   81572300   81573300      1       1  150064       2.5124     0.005996
enh77131    5   85757000   85758000      2       1  150064       1.7085     0.043772
enh77147    5   87563000   87564000      2       1  150064       2.8901    0.0019257
enh77148    5   87566100   87567100      1       1  150064       2.5414      0.00552
enh77150    5   88121100   88122100      1       1  150064       1.8627      0.03125
enh77151    5   88122600   88123600      1       1  150064       3.5875    0.0001669
enh77157    5   88237200   88238200      3       1  150064       2.5526    0.0053455
enh77158    5   88238400   88239400      2       1  150064       2.4301    0.0075464
enh77164    5   90167400   90168400      1       1  150064       4.3032    8.416e-06
enh77171    5   90319600   90320600      1       1  150064       3.0464     0.001158
enh77172    5   90321000   90322000      2       1  150064       1.7269     0.042097
enh77176    5   90410200   90411200      4       2  150064        2.533    0.0056553
enh77177    5   90415600   90416600      2       1  150064       2.3015     0.010682
enh77179    5   90418200   90419200      4       2  150064       1.8943     0.029091
enh77181    5   90420400   90421400      2       1  150064       2.2459     0.012355
enh77182    5   90422900   90423900      4       2  150064        1.847     0.032371
enh77186    5   90447400   90448400      1       1  150064       2.4177      0.00781
enh77189    5   90485900   90486900      2       1  150064       2.9127    0.0017915
enh77190    5   90507700   90508700      1       1  150064       2.1241      0.01683
enh77250    5   95198600   95199600      2       1  150064       2.4584    0.0069775
enh77251    5   95202400   95203400      6       3  150064       1.8665     0.030989
enh77254    5   95217200   95218200      1       1  150064       1.8723      0.03058
enh77255    5   95219100   95220100      4       2  150064        2.264     0.011786
enh77256    5   95237000   95238000      6       2  150064       1.7079      0.04383
enh77263    5   95260700   95261700      2       1  150064       1.7874     0.036939
enh77273    5   95373000   95374000      1       1  150064       1.6751      0.04696
enh77275    5   95403200   95404200      3       1  150064       1.8395      0.03292
enh77285    5   95492700   95493700      2       1  150064       2.0126     0.022079
enh77288    5   95582000   95583000      3       2  150064       3.0109    0.0013024
enh77291    5   95615800   95616800      3       1  150064       3.6701   0.00012123
enh77295    5   95743600   95744600      1       1  150064       1.6457      0.04991
enh77299    5   95984400   95985400      3       2  150064       1.7315     0.041678
enh77301    5   95991400   95992400      3       2  150064       2.0518     0.020096
enh77303    5   95999700   96000700      2       1  150064       2.1341     0.016419
enh77304    5   96001700   96002700      2       1  150064        2.213     0.013449
enh77305    5   96004600   96005600      2       1  150064       2.1953      0.01407
enh77306    5   96006800   96007800      1       1  150064       2.3907     0.008409
enh77328    5   96211000   96212000      8       4  150064       1.8176     0.034565
enh77330    5   96221100   96222100      4       1  150064       2.0314     0.021106
enh77333    5   96274000   96275000      2       1  150064       2.6753    0.0037333
enh77334    5   96279200   96280200      2       1  150064       1.8923     0.029225
enh77335    5   96297400   96298400      1       1  150064       2.6248     0.004335
enh77349    5   98123200   98124200      2       1  150064       1.8729     0.030543
enh77350    5   98269000   98270000      3       2  150064         1.99     0.023293
enh77355    5   98362200   98363200      2       1  150064       1.9621     0.024875
enh77357    5   98373000   98374000      3       2  150064       1.8359     0.033187
enh77374    5  102153800  102154800      1       1  150064       2.6938     0.003532
enh77381    5  106724100  106725100      2       1  150064         2.26     0.011912
enh77390    5  106855300  106856300      2       1  150064       2.7102     0.003362
enh77391    5  106858800  106859800      2       1  150064       2.4676    0.0068012
enh77392    5  106878100  106879100      2       1  150064       3.1787    0.0007396
enh77393    5  106879100  106880100      4       2  150064       3.5677   0.00018003
enh77394    5  106885000  106886000      4       2  150064       2.9494    0.0015921
enh77395    5  106892500  106893500      5       2  150064       2.4607    0.0069342
enh77411    5  108352200  108353200      6       3  150064       2.5595     0.005241
enh77412    5  108682700  108683700      3       2  150064       2.9834    0.0014253
enh77413    5  108721600  108722600      3       2  150064       2.9925    0.0013835
enh77414    5  108723500  108724500      3       1  150064       2.1118      0.01735
enh77416    5  108734400  108735400      3       1  150064        2.337    0.0097188
enh77417    5  108736400  108737400      2       1  150064       1.6687     0.047589
enh77418    5  108741400  108742400      6       2  150064       1.8625     0.031264
enh77419    5  108742800  108743800      4       2  150064       3.2021   0.00068211
enh77420    5  108746600  108747600      7       3  150064       2.6473    0.0040566
enh77421    5  108748600  108749600      3       1  150064       2.2013     0.013858
enh77422    5  108790600  108791600      4       2  150064       2.4616    0.0069164
enh77425    5  109030000  109031000      3       2  150064       3.5771   0.00017369
enh77426    5  109031800  109032800      3       2  150064       2.0136     0.022028
enh77427    5  109039300  109040300      4       2  150064        4.598   2.1327e-06
enh77428    5  109043800  109044800      6       3  150064       2.6102    0.0045249
enh77429    5  109050000  109051000      4       2  150064       4.1506   1.6582e-05
enh77430    5  109060600  109061600      5       3  150064       1.7337     0.041483
enh77431    5  109075400  109076400      3       2  150064       4.0192   2.9202e-05
enh77433    5  109079100  109080100      4       2  150064       3.0573    0.0011166
enh77434    5  109201100  109202100      6       3  150064       4.3082   8.2284e-06
enh77435    5  109236400  109237400      3       2  150064       1.7396     0.040964
enh77442    5  110558800  110559800      3       2  150064       2.0899     0.018316
enh77447    5  111016500  111017500      7       2  150064       1.8769     0.030267
enh77449    5  111071300  111072300      1       1  150064       1.8388      0.03297
enh77455    5  111085000  111086000      2       1  150064       1.8817     0.029937
enh77487    5  112311200  112312200      1       1  150064       3.0255     0.001241
enh77488    5  112313800  112314800      5       2  150064        2.101     0.017819
enh77499    5  112460200  112461200      6       1  150064       2.7939    0.0026039
enh77526    5  114506300  114507300      2       1  150064       1.6516     0.049304
enh77529    5  114655400  114656400      4       2  150064       2.4447    0.0072481
enh77535    5  114758700  114759700      5       2  150064       1.6556     0.048902
enh77537    5  114764000  114765000      3       1  150064       1.9212     0.027355
enh77538    5  114766400  114767400      1       1  150064       1.9674      0.02457
enh77543    5  114796100  114797100      5       2  150064       1.9736     0.024212
enh77563    5  115707500  115708500      3       2  150064        1.705     0.044101
enh77564    5  115713800  115714800      3       2  150064       2.0167     0.021866
enh77574    5  115879400  115880400      1       1  150064       2.4024     0.008145
enh77575    5  115881800  115882800      2       1  150064        1.794     0.036406
enh77604    5  118677400  118678400      3       1  150064       2.5192    0.0058817
enh77605    5  118678200  118679200      3       1  150064       2.5857    0.0048597
enh77606    5  118679600  118680600      4       2  150064       2.1244     0.016817
enh77610    5  118692900  118693900      3       1  150064       2.2814     0.011262
enh77611    5  118694300  118695300      2       1  150064       1.6976      0.04479
enh77612    5  118695000  118696000      3       1  150064       1.6873     0.045777
enh77613    5  118696500  118697500      1       1  150064       1.7021      0.04437
enh77614    5  118701400  118702400      4       1  150064       1.6923     0.045291
enh77619    5  118724000  118725000      5       3  150064       1.8227     0.034177
enh77620    5  118734800  118735800      1       1  150064       2.2649      0.01176
enh77627    5  119724200  119725200      1       1  150064        1.645      0.04998
enh77638    5  121828900  121829900      3       1  150064        2.566    0.0051435
enh77666    5  123624900  123625900      4       1  150064       2.7684    0.0028167
enh77670    5  123737500  123738500      3       2  150064        2.263     0.011818
enh77675    5  123934600  123935600      4       2  150064       1.9146     0.027773
enh77677    5  123940800  123941800      3       2  150064       2.7213    0.0032512
enh77679    5  123976600  123977600      3       1  150064       1.6625     0.048207
enh77680    5  123977600  123978600      4       2  150064            2      0.02275
enh77689    5  124004600  124005600      4       2  150064       1.8705     0.030704
enh77691    5  124007000  124008000      3       2  150064       2.4261    0.0076314
enh77699    5  124034200  124035200      1       1  150064       1.9022      0.02857
enh77732    5  124683800  124684800      2       1  150064       1.8261     0.033916
enh77736    5  124886800  124887800      4       2  150064       1.9837     0.023644
enh77739    5  125337700  125338700      6       2  150064       3.2834   0.00051284
enh77748    5  125750100  125751100      2       1  150064        1.927     0.026988
enh77749    5  125757900  125758900      3       2  150064       1.7156     0.043121
enh77750    5  125760700  125761700      3       1  150064       1.7735      0.03807
enh77779    5  126183500  126184500      2       1  150064       2.4293    0.0075644
enh77781    5  126204400  126205400      6       3  150064       3.6514   0.00013039
enh77785    5  126308500  126309500      3       1  150064       2.1627     0.015283
enh77786    5  126317500  126318500      3       1  150064       2.2795     0.011318
enh77793    5  126625400  126626400      9       3  150064       2.3832    0.0085824
enh77794    5  126854400  126855400      1       1  150064       1.9516      0.02549
enh77796    5  127148200  127149200      3       1  150064       2.1041     0.017686
enh77797    5  127149400  127150400      3       2  150064       3.0831    0.0010242
enh77798    5  127207000  127208000      1       1  150064       3.7499    8.844e-05
enh77799    5  127211100  127212100      2       1  150064       3.8921   4.9696e-05
enh77808    5  127350000  127351000      2       1  150064       1.9125     0.027906
enh77809    5  127388600  127389600      2       1  150064       1.7209      0.04263
enh77826    5  130592900  130593900      1       1  150064       1.8493      0.03221
enh77842    5  130871600  130872600      2       1  150064       1.7383     0.041081
enh77844    5  130945600  130946600      1       1  150064       1.7649      0.03879
enh77879    5  131609600  131610600      4       2  150064        1.816     0.034683
enh77901    5  131760700  131761700      2       1  150064        1.794     0.036405
enh77905    5  131779400  131780400      4       1  150064       2.1147     0.017229
enh77906    5  131781800  131782800      1       1  150064       2.2489      0.01226
enh77909    5  131793600  131794600      4       2  150064       2.4699    0.0067573
enh77952    5  132385600  132386600      4       1  150064       1.7288     0.041924
enh78031    5  133986300  133987300      2       1  150064       1.7075     0.043861
enh78077    5  134575000  134576000      7       3  150064        1.678     0.046669
enh78101    5  134904000  134905000      2       1  150064       2.3034     0.010628
enh78103    5  134911600  134912600      3       1  150064       2.1702     0.014997
enh78104    5  134945400  134946400      1       1  150064       1.7062      0.04399
enh78105    5  134996400  134997400      2       1  150064       1.6559     0.048876
enh78106    5  135029100  135030100      7       3  150064       2.7773    0.0027402
enh78107    5  135038900  135039900      4       2  150064       3.0647    0.0010896
enh78111    5  135054800  135055800      2       1  150064       1.8878     0.029524
enh78123    5  135372000  135373000      1       1  150064       2.2179      0.01328
enh78141    5  136478600  136479600      2       1  150064       2.0264     0.021363
enh78143    5  136541600  136542600      3       2  150064       2.2672      0.01169
enh78144    5  136554100  136555100      7       3  150064       1.8145     0.034797
enh78145    5  136604800  136605800      8       3  150064       2.4462    0.0072189
enh78155    5  137069500  137070500      1       1  150064       2.3083      0.01049
enh78158    5  137223800  137224800      2       1  150064        2.767    0.0028287
enh78160    5  137358200  137359200      5       2  150064       3.2711   0.00053569
enh78161    5  137365500  137366500      1       1  150064       1.7893      0.03678
enh78163    5  137369200  137370200      1       1  150064       1.7626      0.03898
enh78168    5  137566400  137567400      3       2  150064       3.4988   0.00023365
enh78170    5  137675400  137676400      3       1  150064       3.2208   0.00063924
enh78171    5  137690300  137691300      1       1  150064       1.6456      0.04992
enh78173    5  137704600  137705600      3       2  150064       2.7085     0.003379
enh78174    5  137706400  137707400      3       1  150064       2.9585    0.0015457
enh78176    5  137775200  137776200      3       2  150064       4.4343   4.6181e-06
enh78177    5  137785400  137786400      1       1  150064       3.4458    0.0002847
enh78179    5  137798600  137799600      3       2  150064       4.1241   1.8611e-05
enh78181    5  137818100  137819100      4       1  150064       4.0693   2.3577e-05
enh78183    5  137837500  137838500      2       1  150064       4.2884   8.9967e-06
enh78184    5  137840000  137841000      2       1  150064       5.0047    2.798e-07
enh78185    5  137856000  137857000      2       1  150064       3.7258   9.7348e-05
enh78187    5  137872100  137873100      1       1  150064       5.2608    7.172e-08
enh78188    5  137876100  137877100      2       1  150064        4.384   5.8268e-06
enh78189    5  137880600  137881600      2       1  150064       4.4219    4.891e-06
enh78193    5  137941400  137942400      1       1  150064       3.3854    0.0003554
enh78194    5  137945200  137946200      2       1  150064       5.1516   1.2917e-07
enh78195    5  137947200  137948200      3       1  150064        4.658   1.5961e-06
enh78247    5  138516000  138517000      1       1  150064       2.4307     0.007534
enh78264    5  138688000  138689000      2       1  150064       1.8913     0.029295
enh78276    5  138781000  138782000      1       1  150064       2.0433      0.02051
enh78284    5  138872200  138873200      2       1  150064       1.9077     0.028216
enh78288    5  138922600  138923600      2       1  150064       2.3016      0.01068
enh78302    5  139036600  139037600      3       1  150064       2.3431    0.0095613
enh78303    5  139043800  139044800      1       1  150064       2.9032     0.001847
enh78305    5  139050100  139051100      1       1  150064       2.9118     0.001797
enh78306    5  139052000  139053000      2       1  150064       3.0434    0.0011695
enh78307    5  139053900  139054900      6       2  150064       3.3885   0.00035132
enh78308    5  139057100  139058100      6       1  150064        3.272   0.00053392
enh78310    5  139066800  139067800      2       1  150064       3.6259   0.00014401
enh78311    5  139072000  139073000      1       1  150064       3.8942    4.926e-05
enh78312    5  139073400  139074400      1       1  150064       1.6952      0.04502
enh78315    5  139080300  139081300      1       1  150064       3.8986    4.837e-05
enh78316    5  139084900  139085900      2       1  150064       2.5134    0.0059795
enh78320    5  139118100  139119100      1       1  150064       1.8325      0.03344
enh78329    5  139243000  139244000      2       1  150064       2.2927     0.010932
enh78332    5  139259800  139260800      1       1  150064       1.7424      0.04072
enh78339    5  139488700  139489700      1       1  150064       3.3836    0.0003577
enh78344    5  139520300  139521300      1       1  150064       1.7849      0.03714
enh78345    5  139523200  139524200      3       2  150064       1.7786     0.037649
enh78348    5  139532500  139533500      3       1  150064       1.7592     0.039275
enh78349    5  139536300  139537300      2       1  150064       3.3347    0.0004269
enh78350    5  139544900  139545900      6       2  150064       2.0609     0.019656
enh78356    5  139597800  139598800      2       1  150064       1.7367     0.041224
enh78357    5  139601900  139602900      2       1  150064       3.2754   0.00052752
enh78360    5  139607800  139608800      3       1  150064       3.4692   0.00026101
enh78362    5  139622400  139623400      1       1  150064       1.6787      0.04661
enh78368    5  139673000  139674000      1       1  150064       3.4603    0.0002698
enh78369    5  139678000  139679000      3       2  150064       2.5462    0.0054454
enh78370    5  139681000  139682000      2       1  150064       3.4933   0.00023857
enh78371    5  139682800  139683800      3       1  150064       1.6612      0.04834
enh78384    5  139779000  139780000      1       1  150064       3.8515    5.871e-05
enh78385    5  139783500  139784500      2       1  150064        2.689    0.0035832
enh78388    5  139812400  139813400      1       1  150064       2.7565     0.002921
enh78389    5  139925800  139926800      4       2  150064       2.2754     0.011441
enh78390    5  139927600  139928600      2       1  150064       2.9254    0.0017202
enh78393    5  139933300  139934300      1       1  150064       3.5038    0.0002293
enh78400    5  139974700  139975700      7       2  150064       1.6936     0.045172
enh78401    5  139988400  139989400      1       1  150064       2.8179     0.002417
enh78402    5  139990400  139991400      1       1  150064       2.0695      0.01925
enh78403    5  140012600  140013600      3       1  150064       3.3482   0.00040674
enh78404    5  140025600  140026600      4       1  150064       1.8292     0.033688
enh78405    5  140028000  140029000      2       1  150064       3.9582   3.7763e-05
enh78406    5  140043000  140044000      4       2  150064         2.76    0.0028901
enh78407    5  140045400  140046400      2       1  150064       2.3365    0.0097317
enh78408    5  140051900  140052900      1       1  150064       4.0009    3.155e-05
enh78409    5  140069400  140070400      5       2  150064       4.2883   9.0009e-06
enh78410    5  140071800  140072800      6       2  150064       4.2326   1.1549e-05
enh78412    5  140080600  140081600      1       1  150064        4.289    8.974e-06
enh78413    5  140089400  140090400      1       1  150064        3.128    0.0008801
enh78416    5  140871200  140872200      4       2  150064       1.7253     0.042239
enh78446    5  141062800  141063800      1       1  150064       2.2371      0.01264
enh78455    5  141214900  141215900      4       1  150064       2.4186    0.0077904
enh78456    5  141217600  141218600      4       2  150064       1.9155     0.027711
enh78463    5  141248800  141249800      3       2  150064       2.0674     0.019349
enh78465    5  141253100  141254100      2       1  150064       2.7032    0.0034341
enh78466    5  141258600  141259600      2       1  150064       1.8746     0.030423
enh78480    5  141443100  141444100      1       1  150064       2.0168      0.02186
enh78483    5  141497600  141498600      6       3  150064       1.8521     0.032008
enh78486    5  141564600  141565600      4       2  150064       1.8573     0.031635
enh78487    5  141566200  141567200      2       1  150064       3.0828    0.0010253
enh78494    5  141659800  141660800      6       1  150064       1.9332     0.026608
enh78503    5  141701400  141702400      2       1  150064       2.1061     0.017599
enh78505    5  141735300  141736300      3       2  150064       2.0771     0.018895
enh78506    5  141737200  141738200      2       1  150064       1.6455     0.049935
enh78510    5  141766200  141767200      2       1  150064       1.7592      0.03927
enh78517    5  141820800  141821800      4       1  150064       1.7112     0.043523
enh78537    5  142132600  142133600      2       1  150064       1.8334      0.03337
enh78539    5  142158300  142159300      2       1  150064        2.664    0.0038605
enh78639    5  143076000  143077000      4       2  150064       1.7177     0.042923
enh78643    5  143548300  143549300      2       1  150064       1.7394     0.040981
enh78644    5  143978000  143979000      5       2  150064       1.7828     0.037313
enh78658    5  145351600  145352600      2       1  150064       1.6537     0.049095
enh78662    5  145406100  145407100      3       1  150064       1.6652     0.047938
enh78664    5  145426800  145427800      3       1  150064       1.9756     0.024097
enh78697    5  146883300  146884300      2       1  150064       1.7007     0.044497
enh78719    5  147847200  147848200      2       1  150064       2.7961    0.0025862
enh78775    5  148658800  148659800      3       2  150064       2.0095     0.022242
enh78777    5  148668000  148669000      1       1  150064       2.1323      0.01649
enh78787    5  148713000  148714000      1       1  150064       2.3527      0.00932
enh78789    5  148725800  148726800      3       1  150064       2.2633     0.011808
enh78791    5  148736700  148737700      4       2  150064       2.1907     0.014235
enh78793    5  148750500  148751500      2       1  150064       1.8278     0.033789
enh78803    5  148808100  148809100      2       1  150064       2.4416    0.0073104
enh78804    5  148809700  148810700      2       1  150064       2.3583    0.0091798
enh78840    5  149050900  149051900      4       2  150064       3.3148   0.00045848
enh78844    5  149112800  149113800      5       3  150064       2.8077    0.0024952
enh78846    5  149125200  149126200      2       1  150064       2.1302     0.016576
enh78847    5  149126800  149127800      1       1  150064       2.5181     0.005899
enh78848    5  149127800  149128800      2       1  150064       2.2711      0.01157
enh78853    5  149139200  149140200      5       2  150064       1.6674     0.047719
enh78854    5  149142200  149143200      2       1  150064       2.1835       0.0145
enh78855    5  149148400  149149400      1       1  150064       2.5414     0.005521
enh78861    5  149171300  149172300      4       2  150064       2.6716    0.0037744
enh78865    5  149178100  149179100      3       2  150064       2.2988     0.010759
enh78869    5  149219100  149220100      1       1  150064       2.0693      0.01926
enh78904    5  149543200  149544200      4       1  150064        1.737     0.041191
enh78905    5  149554600  149555600      1       1  150064       2.0755      0.01897
enh78906    5  149556000  149557000      1       1  150064       1.8501      0.03215
enh78918    5  149678900  149679900      2       1  150064       1.9516      0.02549
enh78958    5  149923800  149924800      2       1  150064       1.9048     0.028403
enh79052    5  150952000  150953000      7       2  150064       2.0374     0.020807
enh79058    5  150967500  150968500      7       3  150064       1.8538     0.031887
enh79068    5  151002300  151003300      2       1  150064       2.0686     0.019292
enh79101    5  152731800  152732800      3       2  150064       2.9254    0.0017199
enh79104    5  153381600  153382600      5       3  150064       2.4168    0.0078285
enh79105    5  153419000  153420000      5       2  150064       3.6317   0.00014077
enh79106    5  153421800  153422800      1       1  150064       3.2758    0.0005269
enh79107    5  153451400  153452400      2       1  150064       3.2966   0.00048932
enh79108    5  153451800  153452800      3       2  150064       3.6127   0.00015151
enh79109    5  153529400  153530400      5       2  150064       4.4161   5.0245e-06
enh79113    5  153573600  153574600      2       1  150064       2.1697     0.015015
enh79114    5  153577600  153578600      4       2  150064       1.8583     0.031562
enh79115    5  153581700  153582700      7       3  150064        3.786   7.6556e-05
enh79116    5  153587000  153588000      3       1  150064       3.0509    0.0011408
enh79117    5  153600300  153601300      4       2  150064       2.6029    0.0046219
enh79118    5  153618400  153619400      3       1  150064       3.3166   0.00045556
enh79119    5  153651900  153652900      6       2  150064       4.2854   9.1213e-06
enh79120    5  153653200  153654200      5       2  150064       2.9532    0.0015726
enh79121    5  153653900  153654900      6       2  150064       4.7695   9.2351e-07
enh79122    5  153656200  153657200      6       2  150064       4.5442   2.7578e-06
enh79123    5  153664800  153665800      4       2  150064        3.318   0.00045327
enh79124    5  153666100  153667100      4       2  150064       3.3795   0.00036311
enh79125    5  153667200  153668200      1       1  150064       2.9436     0.001622
enh79126    5  153675800  153676800      4       1  150064        4.085   2.2037e-05
enh79127    5  153681300  153682300      4       2  150064       2.8536    0.0021613
enh79141    5  154071400  154072400      6       3  150064       1.7405     0.040889
enh79143    5  154093000  154094000      1       1  150064       1.8972       0.0289
enh79163    5  154319600  154320600      2       1  150064       1.8015     0.035813
enh79169    5  155753400  155754400      3       2  150064       1.9276     0.026952
enh79170    5  155821800  155822800      3       2  150064       1.8892     0.029433
enh79171    5  155837400  155838400      2       1  150064       2.8817    0.0019778
enh79172    5  155838000  155839000      2       1  150064       2.8659    0.0020789
enh79173    5  155901700  155902700      5       2  150064       1.6565     0.048811
enh79185    5  156797500  156798500      2       1  150064       1.7414     0.040808
enh79225    5  157254700  157255700      5       3  150064       2.2176     0.013293
enh79226    5  157255600  157256600      3       1  150064       1.9981     0.022853
enh79267    5  158607600  158608600      2       1  150064       2.4224     0.007709
enh79268    5  158609800  158610800      1       1  150064       2.5004     0.006203
enh79269    5  158610600  158611600      1       1  150064       4.3201    7.798e-06
enh79270    5  158612500  158613500      2       1  150064       2.4428    0.0072876
enh79271    5  158614300  158615300      6       4  150064       2.6201    0.0043954
enh79272    5  158616000  158617000      1       1  150064       2.4105     0.007966
enh79274    5  158625400  158626400      4       2  150064       2.1382     0.016249
enh79276    5  158632400  158633400      4       2  150064        1.803     0.035697
enh79277    5  158637100  158638100      2       1  150064       3.2814   0.00051655
enh79279    5  158645000  158646000      1       1  150064       4.1438    1.708e-05
enh79358    5  167127000  167128000      1       1  150064       1.7146      0.04321
enh79388    5  167780000  167781000      3       2  150064       2.1958     0.014053
enh79390    5  167788800  167789800      3       2  150064        2.456    0.0070242
enh79397    5  167914200  167915200      2       1  150064       2.0713     0.019165
enh79398    5  168002100  168003100      2       1  150064       2.3522    0.0093307
enh79399    5  168004000  168005000      1       1  150064       2.2049      0.01373
enh79417    5  168716900  168717900      4       2  150064       2.0337     0.020989
enh79447    5  169780200  169781200      3       2  150064       1.8391     0.032949
enh79463    5  170060600  170061600      4       2  150064       2.3041     0.010607
enh79474    5  170845300  170846300      3       1  150064       1.7977     0.036113
enh79493    5  171396800  171397800      2       1  150064       1.6611     0.048345
enh79495    5  171398600  171399600      2       1  150064       1.7294     0.041866
enh79521    5  171589800  171590800      6       2  150064       1.6458     0.049899
enh79528    5  171604000  171605000     10       2  150064        1.665     0.047955
enh79559    5  171923600  171924600      3       1  150064       1.9439     0.025951
enh79560    5  171930900  171931900      1       1  150064       2.2642      0.01178
enh79566    5  171991100  171992100     10       3  150064       1.9749     0.024139
enh79572    5  172029800  172030800      2       1  150064       1.7825     0.037338
enh79573    5  172052000  172053000      3       2  150064       2.2249     0.013043
enh79632    5  172312800  172313800      2       1  150064        1.935     0.026492
enh79641    5  172358400  172359400      2       1  150064       2.2769     0.011395
enh79644    5  172387100  172388100      4       2  150064        1.711      0.04354
enh79645    5  172409700  172410700      4       1  150064       2.9947    0.0013734
enh79653    5  172455800  172456800      2       1  150064       2.5327     0.005659
enh79657    5  172502200  172503200      1       1  150064       2.6632      0.00387
enh79675    5  173052300  173053300      3       2  150064       1.7189     0.042813
enh79683    5  173163600  173164600      3       1  150064        3.657   0.00012758
enh79684    5  173168600  173169600      5       2  150064       1.7557     0.039568
enh79699    5  173282200  173283200      4       1  150064       2.0189     0.021749
enh79724    5  173400400  173401400      2       1  150064       1.7728     0.038129
enh79729    5  173960800  173961800      3       2  150064       1.9727     0.024262
enh79730    5  173998700  173999700      2       1  150064       2.0569     0.019846
enh79731    5  174035600  174036600      5       2  150064         2.34    0.0096424
enh79742    5  174961000  174962000      1       1  150064       2.0183      0.02178
enh79761    5  175829200  175830200      2       1  150064        1.748     0.040235
enh79764    5  175837400  175838400      1       1  150064       1.8707      0.03069
enh79767    5  175843800  175844800      4       2  150064       2.1044     0.017671
enh79771    5  175957400  175958400      4       1  150064       1.7873     0.036942
enh79834    5  176843300  176844300      1       1  150064       2.8094     0.002482
enh79851    5  176937000  176938000      1       1  150064       3.0958    0.0009813
enh79854    5  176966200  176967200      1       1  150064       3.0105     0.001304
enh79855    5  176967100  176968100      2       1  150064       3.3785   0.00036438
enh79856    5  176972200  176973200      3       1  150064       2.7217    0.0032477
enh79857    5  176973200  176974200      1       1  150064       3.0734     0.001058
enh79858    5  176974800  176975800      2       1  150064        2.483    0.0065141
enh79871    5  177543700  177544700      1       1  150064       1.7205      0.04267
enh79883    5  177640900  177641900      1       1  150064        1.919      0.02749
enh79884    5  177650600  177651600      5       2  150064       2.5036    0.0061471
enh79893    5  177760000  177761000     12       2  150064       1.7422     0.040736
enh79898    5  177894700  177895700      4       2  150064       1.6676     0.047699
enh79906    5  178667800  178668800      4       2  150064       2.8477    0.0022016
enh79907    5  178692800  178693800      4       2  150064       1.7484       0.0402
enh79908    5  178697200  178698200      4       2  150064       1.7676     0.038561
enh79911    5  178713000  178714000      2       1  150064       2.6257     0.004323
enh79914    5  178745200  178746200      1       1  150064       3.1336    0.0008635
enh79915    5  178745700  178746700      3       2  150064       3.4969   0.00023534
enh79918    5  178804700  178805700     10       4  150064       2.8977    0.0018793
enh79932    5  179127700  179128700      3       2  150064       1.8618     0.031316
enh79934    5  179158300  179159300      1       1  150064       1.7517      0.03991
enh79937    5  179181400  179182400      1       1  150064       1.8827      0.02987
enh79939    5  179189600  179190600      1       1  150064       1.8839      0.02979
enh79945    5  179234600  179235600      2       1  150064       1.9462     0.025818
enh79973    5  179894200  179895200      7       3  150064       1.8477     0.032324
enh79980    5  180066600  180067600      4       2  150064       2.8698    0.0020535
enh80077    6    1326300    1327300      4       2  150064       1.8869     0.029586
enh80078    6    1335300    1336300      4       2  150064       2.5088    0.0060578
enh80102    6    1837600    1838600      2       1  150064       1.7355     0.041322
enh80103    6    1903600    1904600      1       1  150064       1.7854       0.0371
enh80115    6    2258400    2259400      1       1  150064       1.8767      0.03028
enh80118    6    2433900    2434900      3       1  150064       1.7094     0.043686
enh80167    6    2957900    2958900     12       3  150064       2.2925     0.010938
enh80168    6    2961000    2962000      3       1  150064       2.2117     0.013495
enh80191    6    3139100    3140100      1       1  150064       2.4976     0.006251
enh80192    6    3140200    3141200      1       1  150064       2.3248      0.01004
enh80195    6    3208200    3209200      1       1  150064       2.4291     0.007569
enh80206    6    3281700    3282700      2       1  150064       1.7641     0.038858
enh80243    6    3453500    3454500      7       3  150064       2.0836     0.018597
enh80249    6    3540400    3541400      6       2  150064        1.681     0.046379
enh80255    6    3739300    3740300      9       4  150064        2.721    0.0032546
enh80256    6    3741400    3742400      1       1  150064       3.4247    0.0003077
enh80258    6    3747200    3748200      3       2  150064       2.0127     0.022071
enh80259    6    3752900    3753900      1       1  150064       3.2207    0.0006394
enh80287    6    4020200    4021200      8       3  150064       2.0288     0.021237
enh80288    6    4023400    4024400      2       1  150064       1.7887     0.036835
enh80295    6    4287800    4288800      6       3  150064       2.8012    0.0025455
enh80305    6    4491600    4492600      1       1  150064        1.645      0.04998
enh80322    6    4804200    4805200      2       1  150064       1.8765     0.030291
enh80323    6    4806300    4807300      4       2  150064       1.7337     0.041489
enh80326    6    4814400    4815400      3       2  150064       2.4253    0.0076477
enh80335    6    4904800    4905800      2       1  150064       2.6485    0.0040427
enh80337    6    4907900    4908900      3       1  150064        2.493    0.0063334
enh80338    6    4914200    4915200      3       2  150064       2.4501    0.0071411
enh80352    6    5294500    5295500      6       3  150064       1.9155     0.027717
enh80415    6    6885700    6886700      6       2  150064        2.446     0.007223
enh80427    6    7041800    7042800      1       1  150064       1.6586       0.0486
enh80430    6    7053100    7054100      2       1  150064       1.9897     0.023315
enh80431    6    7058200    7059200      8       4  150064       2.2164     0.013332
enh80432    6    7061300    7062300      3       1  150064       1.9905     0.023268
enh80436    6    7111300    7112300      1       1  150064       1.6656       0.0479
enh80443    6    7130300    7131300      4       2  150064        2.148     0.015857
enh80449    6    7144700    7145700      2       1  150064       1.7154     0.043138
enh80453    6    7155900    7156900      2       1  150064        2.101      0.01782
enh80465    6    7204000    7205000      3       2  150064       1.8192      0.03444
enh80469    6    7241900    7242900      1       1  150064       2.1028      0.01774
enh80476    6    7278300    7279300      5       2  150064       1.9594     0.025034
enh80508    6    7784600    7785600      1       1  150064       2.1434      0.01604
enh80522    6    8182200    8183200      6       4  150064       3.1557    0.0008006
enh80538    6   10441200   10442200      2       1  150064       1.9639     0.024773
enh80557    6   10584900   10585900      3       1  150064       1.7862     0.037034
enh80577    6   11194600   11195600      5       2  150064       2.3338     0.009803
enh80583    6   11214500   11215500      2       1  150064       1.9796     0.023874
enh80591    6   11236400   11237400      6       3  150064       2.4664    0.0068243
enh80603    6   11316000   11317000      3       1  150064       1.8679     0.030886
enh80621    6   11434600   11435600      7       3  150064       2.5029    0.0061582
enh80622    6   11437700   11438700      5       3  150064       1.7204     0.042678
enh80627    6   11610600   11611600      4       2  150064       1.7641     0.038854
enh80628    6   11614000   11615000      1       1  150064       2.1399      0.01618
enh80652    6   11918800   11919800      3       2  150064       2.3999    0.0081995
enh80654    6   11938400   11939400      4       2  150064       1.7393     0.040991
enh80655    6   11968500   11969500      6       3  150064       1.8941     0.029105
enh80657    6   12013800   12014800      4       2  150064       1.9707      0.02438
enh80660    6   12025600   12026600      3       2  150064       1.9114     0.027974
enh80662    6   12033200   12034200      5       3  150064       1.8677     0.030901
enh80663    6   12033700   12034700      2       1  150064       2.0669     0.019373
enh80664    6   12034400   12035400      1       1  150064       1.9296      0.02683
enh80700    6   12958200   12959200      1       1  150064       2.2153      0.01337
enh80735    6   13454700   13455700      3       1  150064       2.0997     0.017878
enh80759    6   13700100   13701100      1       1  150064       2.4325     0.007498
enh80763    6   13707800   13708800      2       1  150064       2.7686    0.0028147
enh80764    6   13712900   13713900      3       1  150064       1.6542     0.049039
enh80765    6   13717800   13718800      8       3  150064       1.9585     0.025087
enh80795    6   14655400   14656400      5       2  150064       1.9658     0.024659
enh80821    6   15066400   15067400      2       1  150064       1.8654     0.031062
enh80837    6   15288700   15289700      4       2  150064       1.6663     0.047827
enh80849    6   15327400   15328400      6       3  150064       1.8108     0.035083
enh80860    6   15351400   15352400      4       2  150064        1.718     0.042899
enh80878    6   15409100   15410100      1       1  150064       2.0873      0.01843
enh80924    6   15880100   15881100      7       3  150064       2.3943     0.008326
enh80925    6   15887400   15888400      4       2  150064       2.0112     0.022153
enh80926    6   15889000   15890000      5       2  150064       1.9779      0.02397
enh80927    6   15897100   15898100      3       2  150064       1.9535     0.025378
enh80928    6   15901300   15902300      3       2  150064       2.4684    0.0067857
enh80933    6   16135000   16136000      1       1  150064       1.7302       0.0418
enh80936    6   16138500   16139500      1       1  150064       1.7536      0.03975
enh80939    6   16146100   16147100      2       1  150064       1.7475     0.040277
enh80944    6   16244300   16245300      4       2  150064       2.3567    0.0092181
enh80955    6   16358800   16359800      5       2  150064       1.9137     0.027832
enh80956    6   16361800   16362800      5       2  150064       1.8929     0.029188
enh80957    6   16367400   16368400      1       1  150064       2.2072      0.01365
enh80961    6   16409700   16410700      3       1  150064       1.8456     0.032472
enh80992    6   16684100   16685100      1       1  150064        2.765     0.002846
enh81004    6   16721900   16722900      2       1  150064       3.4734   0.00025699
enh81005    6   16724800   16725800      2       1  150064       3.0784    0.0010407
enh81006    6   16728300   16729300      4       2  150064       2.6978    0.0034898
enh81007    6   16731300   16732300      3       2  150064       2.3984    0.0082329
enh81011    6   16744300   16745300      4       2  150064       2.2346      0.01272
enh81013    6   16752500   16753500      5       2  150064       2.5743    0.0050217
enh81014    6   16758100   16759100      3       2  150064       2.4419    0.0073045
enh81023    6   17016200   17017200      8       3  150064       2.5469    0.0054338
enh81028    6   17417800   17418800      1       1  150064       2.0206      0.02166
enh81039    6   17865600   17866600      7       3  150064       1.7449     0.040501
enh81069    6   18121600   18122600      2       1  150064        1.788      0.03689
enh81086    6   18457000   18458000      5       3  150064       1.6986     0.044696
enh81087    6   18491300   18492300      9       4  150064       3.0358    0.0011993
enh81095    6   19035200   19036200      1       1  150064       2.2543      0.01209
enh81098    6   19303300   19304300      4       2  150064       1.7558     0.039562
enh81108    6   19851400   19852400      3       1  150064       1.7088     0.043745
enh81111    6   20173600   20174600      6       2  150064       1.7435      0.04062
enh81118    6   20206400   20207400      2       1  150064       2.4371    0.0074029
enh81124    6   20252700   20253700      3       1  150064       2.0594     0.019726
enh81134    6   20535500   20536500      7       2  150064       2.6623    0.0038802
enh81135    6   20660100   20661100      8       2  150064       2.5791    0.0049522
enh81136    6   20661900   20662900      5       2  150064       1.7971      0.03616
enh81139    6   20877200   20878200      2       1  150064       2.7234    0.0032308
enh81151    6   21769900   21770900      2       1  150064       1.9337     0.026577
enh81152    6   21771400   21772400      7       3  150064       2.9339    0.0016734
enh81174    6   22146000   22147000      1       1  150064       2.1187      0.01706
enh81184    6   24402200   24403200      6       3  150064       1.7232     0.042428
enh81186    6   24495600   24496600      3       2  150064       2.2362      0.01267
enh81187    6   24517600   24518600      4       2  150064        2.799    0.0025627
enh81188    6   24646400   24647400      6       3  150064       3.0642    0.0010914
enh81189    6   24659200   24660200      3       2  150064       3.8387   6.1847e-05
enh81190    6   24662000   24663000      5       2  150064        2.792    0.0026188
enh81202    6   24909000   24910000      6       3  150064       3.9799   3.4466e-05
enh81214    6   25006900   25007900      2       1  150064        1.933      0.02662
enh81215    6   25015100   25016100      4       2  150064       1.9661     0.024645
enh81218    6   25035400   25036400      7       3  150064       2.0679     0.019327
enh81219    6   25042400   25043400      4       2  150064       3.5131   0.00022145
enh81221    6   25055800   25056800      2       1  150064       1.8944     0.029083
enh81224    6   25070500   25071500      4       2  150064       2.9567    0.0015548
enh81225    6   25112800   25113800      7       3  150064       2.2136     0.013429
enh81226    6   25113400   25114400      7       3  150064       1.9142     0.027798
enh81230    6   25136700   25137700      3       2  150064       3.4687   0.00026152
enh81231    6   25153800   25154800      3       2  150064       2.6492    0.0040344
enh81232    6   25171400   25172400      2       1  150064       4.3051   8.3462e-06
enh81233    6   25173800   25174800      4       2  150064       4.3864   5.7615e-06
enh81234    6   25175400   25176400      2       1  150064       2.9871     0.001408
enh81235    6   25178900   25179900      6       2  150064        2.289     0.011038
enh81237    6   25278100   25279100      2       1  150064       1.8306     0.033582
enh81239    6   25296700   25297700      3       2  150064       1.8851     0.029711
enh81242    6   25302400   25303400      7       3  150064       2.4348    0.0074508
enh81245    6   25330000   25331000      7       3  150064       2.6622    0.0038821
enh81250    6   25346000   25347000     11       5  150064       2.0703     0.019213
enh81255    6   25403200   25404200      6       3  150064       1.7913     0.036619
enh81256    6   25405300   25406300      5       2  150064       1.8516     0.032042
enh81261    6   25448800   25449800      2       1  150064       4.9336   4.0374e-07
enh81262    6   25961500   25962500      2       1  150064       6.3781   8.9657e-11
enh81263    6   25964900   25965900      2       1  150064       1.7255     0.042215
enh81266    6   25993700   25994700      2       1  150064       6.2143   2.5779e-10
enh81268    6   26016400   26017400      4       2  150064       3.5453   0.00019605
enh81269    6   26025500   26026500      1       1  150064       7.9707    7.886e-16
enh81270    6   26027700   26028700      1       1  150064       1.9967      0.02293
enh81271    6   26088500   26089500      2       1  150064       2.8914    0.0019177
enh81272    6   26103000   26104000      3       2  150064       2.1875     0.014352
enh81273    6   26127700   26128700      6       2  150064        6.087   5.7518e-10
enh81277    6   26170800   26171800      1       1  150064       2.4731     0.006697
enh81285    6   26283100   26284100      1       1  150064       4.3395    7.139e-06
enh81286    6   26305200   26306200      5       2  150064       3.5375   0.00020198
enh81288    6   26341800   26342800      2       1  150064       5.6599   7.5721e-09
enh81289    6   26363900   26364900      3       2  150064       7.2801   1.6682e-13
enh81290    6   26366400   26367400      5       2  150064       7.6448   1.0462e-14
enh81292    6   26385000   26386000      2       1  150064       6.7997   5.2417e-12
enh81295    6   26403800   26404800      4       2  150064        5.476   2.1754e-08
enh81296    6   26404800   26405800      2       1  150064       5.2571   7.3153e-08
enh81297    6   26420600   26421600      7       2  150064       3.9502    3.904e-05
enh81298    6   26422800   26423800      6       2  150064       1.9141     0.027803
enh81304    6   26475000   26476000      3       2  150064       1.9359     0.026443
enh81305    6   26476000   26477000      3       2  150064       6.9203   2.2541e-12
enh81306    6   26477400   26478400      3       2  150064       7.6382   1.1015e-14
enh81307    6   26520000   26521000      3       1  150064       3.3134   0.00046089
enh81308    6   26539200   26540200      3       1  150064       3.2607    0.0005556
enh81309    6   26539800   26540800      5       2  150064        3.565    0.0001819
enh81310    6   26554200   26555200      2       1  150064       2.6792      0.00369
enh81313    6   27046100   27047100      3       2  150064       5.0522    2.184e-07
enh81316    6   27115200   27116200      2       1  150064       4.9539   3.6368e-07
enh81318    6   27154800   27155800      9       3  150064       1.6669     0.047772
enh81319    6   27341600   27342600      1       1  150064       2.2678      0.01167
enh81320    6   27356900   27357900      8       2  150064       6.0707   6.3661e-10
enh81322    6   27485600   27486600      2       1  150064       3.1533   0.00080725
enh81323    6   27654600   27655600      6       3  150064       3.2367   0.00060455
enh81325    6   27739800   27740800      5       2  150064       5.4194   2.9901e-08
enh81326    6   27741000   27742000      4       1  150064       3.4134   0.00032077
enh81327    6   27760500   27761500      1       1  150064       2.1576      0.01548
enh81328    6   27774000   27775000      1       1  150064       8.8834    3.243e-19
enh81329    6   27781400   27782400      3       1  150064       7.2383   2.2719e-13
enh81330    6   27783000   27784000      3       1  150064       7.7187   5.8751e-15
enh81331    6   27838800   27839800      1       1  150064       6.7288    8.551e-12
enh81334    6   27871000   27872000      1       1  150064       2.9714     0.001482
enh81336    6   28103100   28104100      4       2  150064       4.0027   3.1307e-05
enh81337    6   28105400   28106400      2       1  150064        5.034   2.4017e-07
enh81338    6   28110300   28111300      2       1  150064         4.98   3.1794e-07
enh81339    6   28185400   28186400      1       1  150064       1.9624      0.02486
enh81340    6   28192000   28193000      3       1  150064       2.2676     0.011676
enh81341    6   28193600   28194600      2       1  150064       5.6816   6.6702e-09
enh81342    6   28218000   28219000      1       1  150064       8.4397    1.591e-17
enh81346    6   28249800   28250800      4       2  150064       7.8339   2.3651e-15
enh81347    6   28302100   28303100      5       1  150064       3.3114   0.00046421
enh81349    6   28318800   28319800      2       1  150064       6.5656   2.5912e-11
enh81350    6   28322000   28323000      3       1  150064        7.259   1.9503e-13
enh81351    6   28322800   28323800      4       2  150064       7.3519   9.7707e-14
enh81352    6   28324100   28325100      3       2  150064       8.0768   3.3256e-16
enh81353    6   28351200   28352200      1       1  150064          7.1    6.236e-13
enh81354    6   28364200   28365200      3       2  150064       8.0909   2.9615e-16
enh81355    6   28365600   28366600      3       2  150064       7.9338   1.0627e-15
enh81356    6   28553600   28554600      2       1  150064       7.1195   5.4151e-13
enh81357    6   28805300   28806300      5       2  150064       4.4987   3.4188e-06
enh81359    6   28832200   28833200      6       3  150064       9.3482   4.4571e-21
enh81361    6   28892000   28893000      2       1  150064       4.0041   3.1125e-05
enh81363    6   28921500   28922500      3       2  150064        2.351    0.0093613
enh81364    6   28948000   28949000      2       1  150064       7.8022   3.0407e-15
enh81368    6   29609200   29610200      4       2  150064       6.4241   6.6336e-11
enh81672    6   33160800   33161800      5       2  150064       3.7063   0.00010516
enh81673    6   33165700   33166700      4       2  150064       1.6505     0.049416
enh81677    6   33177300   33178300      1       1  150064       2.3409     0.009618
enh81684    6   33258000   33259000      1       1  150064       4.0471    2.593e-05
enh81686    6   33268000   33269000      1       1  150064       2.0321      0.02107
enh81688    6   33283500   33284500      1       1  150064       4.7028    1.283e-06
enh81690    6   33287100   33288100      3       2  150064       2.3506    0.0093724
enh81692    6   33312200   33313200      3       2  150064       3.2854   0.00050912
enh81693    6   33323800   33324800      2       1  150064       6.1309   4.3697e-10
enh81694    6   33342500   33343500      1       1  150064       4.1667    1.545e-05
enh81695    6   33358100   33359100      3       1  150064       4.0536   2.5222e-05
enh81696    6   33376800   33377800      2       1  150064       3.6535   0.00012932
enh81697    6   33379700   33380700      1       1  150064       3.6921    0.0001112
enh81698    6   33383400   33384400      2       1  150064        2.976      0.00146
enh81700    6   33391800   33392800      1       1  150064        3.638    0.0001374
enh81701    6   33394100   33395100      1       1  150064          5.1    1.698e-07
enh81702    6   33398000   33399000      1       1  150064       3.0433      0.00117
enh81703    6   33399300   33400300      2       1  150064       4.0177   2.9385e-05
enh81704    6   33400700   33401700      4       2  150064       5.8471   2.5017e-09
enh81705    6   33476700   33477700      4       2  150064       2.6806    0.0036744
enh81706    6   33539500   33540500      2       1  150064       4.2654    9.977e-06
enh81708    6   33548000   33549000      3       2  150064       2.8272    0.0023479
enh81709    6   33553100   33554100      2       1  150064       1.9522     0.025456
enh81712    6   33561000   33562000      7       4  150064       3.8147   6.8173e-05
enh81713    6   33565400   33566400      4       2  150064       2.8979    0.0018781
enh81714    6   33567000   33568000      7       4  150064       3.5956    0.0001618
enh81719    6   33591500   33592500      2       1  150064       2.8957    0.0018913
enh81721    6   33597600   33598600      5       3  150064       3.1468   0.00082532
enh81722    6   33599800   33600800      3       1  150064       2.9817    0.0014333
enh81724    6   33605900   33606900      6       3  150064       3.6677   0.00012239
enh81727    6   33667900   33668900      5       3  150064       4.4111   5.1418e-06
enh81728    6   33671800   33672800      6       2  150064       3.9434   4.0173e-05
enh81729    6   33677700   33678700      4       2  150064       2.4279    0.0075928
enh81730    6   33685200   33686200      5       3  150064       3.7888   7.5686e-05
enh81732    6   33690200   33691200      4       2  150064       2.9848    0.0014186
enh81733    6   33691200   33692200      2       1  150064       2.8466    0.0022095
enh81734    6   33695600   33696600      4       1  150064       2.3289    0.0099319
enh81736    6   33705000   33706000      5       2  150064       3.5705   0.00017818
enh81737    6   33707500   33708500      7       3  150064        4.644   1.7082e-06
enh81738    6   33710300   33711300      3       2  150064       5.6611   7.5223e-09
enh81739    6   33712400   33713400      4       2  150064       3.4547   0.00027542
enh81740    6   33714700   33715700      9       3  150064       3.3898   0.00034968
enh81741    6   33719100   33720100      5       2  150064       2.8597    0.0021199
enh81742    6   33729100   33730100      5       2  150064       4.1964   1.3562e-05
enh81744    6   33749000   33750000      7       1  150064       2.3215      0.01013
enh81747    6   33825200   33826200      3       2  150064       3.5226   0.00021368
enh81749    6   33852800   33853800      8       3  150064        3.972   3.5638e-05
enh81757    6   34023800   34024800      1       1  150064       2.4735     0.006689
enh81768    6   34215100   34216100      4       2  150064       1.6978     0.044776
enh81775    6   34267600   34268600      2       1  150064       1.9785     0.023939
enh81789    6   34356400   34357400      1       1  150064       2.3809     0.008635
enh81791    6   34376900   34377900      3       1  150064       1.9123     0.027916
enh81794    6   34497400   34498400      2       1  150064       1.9097     0.028084
enh81797    6   34528100   34529100      4       2  150064       2.6381    0.0041692
enh81800    6   34559600   34560600      3       1  150064       2.1488     0.015824
enh81835    6   34925000   34926000      1       1  150064       1.6956      0.04498
enh81839    6   34981800   34982800      2       1  150064       2.1925      0.01417
enh81840    6   34983700   34984700      4       2  150064       1.7115     0.043493
enh81846    6   35005000   35006000      1       1  150064       2.3602     0.009133
enh81853    6   35044600   35045600      5       3  150064       3.0068    0.0013202
enh81861    6   35133400   35134400      3       2  150064       2.0032     0.022578
enh81867    6   35216400   35217400      2       1  150064        2.097     0.017997
enh81944    6   35778400   35779400      5       2  150064       1.7118     0.043467
enh81986    6   36281000   36282000      3       2  150064       1.9638     0.024778
enh82035    6   36733400   36734400      4       2  150064       1.7136     0.043297
enh82082    6   37093400   37094400      2       1  150064       1.9314     0.026718
enh82093    6   37150300   37151300      4       2  150064       1.9845     0.023603
enh82109    6   37320800   37321800      4       2  150064       2.4551    0.0070424
enh82117    6   37460800   37461800      2       1  150064       2.5226    0.0058253
enh82121    6   37521000   37522000      2       1  150064       1.7592      0.03927
enh82122    6   37521800   37522800      3       2  150064       2.1915     0.014209
enh82132    6   37750500   37751500      3       2  150064       1.8247     0.034022
enh82134    6   37758500   37759500      1       1  150064       2.0272      0.02132
enh82137    6   37776500   37777500      2       1  150064       2.2117     0.013494
enh82141    6   37795000   37796000      4       1  150064       2.2175     0.013294
enh82142    6   37797700   37798700      3       2  150064        1.982     0.023737
enh82143    6   37798800   37799800      6       2  150064       2.4526    0.0070912
enh82145    6   37812900   37813900      4       2  150064       3.4731   0.00025729
enh82148    6   37835700   37836700      5       3  150064       1.6998     0.044587
enh82149    6   37845600   37846600      2       1  150064       2.4726    0.0067064
enh82153    6   37896100   37897100      5       2  150064       1.7913     0.036624
enh82154    6   37920000   37921000      4       2  150064       2.3321    0.0098488
enh82155    6   37928800   37929800      3       2  150064       1.7339      0.04147
enh82157    6   37947300   37948300      2       1  150064       2.5588     0.005251
enh82162    6   38078200   38079200      2       1  150064       2.2633     0.011808
enh82165    6   38113500   38114500      1       1  150064       2.8022     0.002538
enh82166    6   38122500   38123500      4       2  150064       2.0506     0.020152
enh82168    6   38137500   38138500      4       2  150064       2.6583    0.0039273
enh82170    6   38180000   38181000      2       1  150064       2.0138     0.022018
enh82177    6   38477400   38478400      3       2  150064       2.9682    0.0014976
enh82185    6   38681200   38682200      5       3  150064        2.483    0.0065146
enh82254    6   40275800   40276800      5       2  150064       1.9568     0.025187
enh82259    6   40771100   40772100      2       1  150064       2.8884     0.001936
enh82260    6   40774000   40775000      3       2  150064       1.8382     0.033017
enh82306    6   41521100   41522100      4       2  150064       1.8996     0.028743
enh82309    6   41527500   41528500      7       2  150064       1.9825     0.023713
enh82313    6   41545200   41546200      3       1  150064       2.0981     0.017947
enh82314    6   41550400   41551400      1       1  150064       1.7218      0.04255
enh82317    6   41593400   41594400      4       2  150064       1.8488     0.032245
enh82352    6   41756100   41757100      2       1  150064       1.9106      0.02803
enh82354    6   41863600   41864600      4       2  150064       1.7129     0.043362
enh82375    6   42019200   42020200      5       3  150064        1.654     0.049068
enh82410    6   42228300   42229300      3       1  150064       1.7203     0.042693
enh82440    6   42372200   42373200      2       1  150064       1.6739     0.047072
enh82442    6   42385000   42386000      2       1  150064       1.7414      0.04081
enh82449    6   42515500   42516500      1       1  150064       1.6976      0.04479
enh82453    6   42540100   42541100      1       1  150064       2.6098      0.00453
enh82454    6   42659800   42660800      4       2  150064       1.6948     0.045056
enh82459    6   42738000   42739000      2       1  150064       1.8914     0.029286
enh82460    6   42738600   42739600      2       1  150064       1.8914     0.029286
enh82461    6   42739700   42740700      3       1  150064       1.8754     0.030371
enh82463    6   42748200   42749200      2       1  150064       1.9747     0.024153
enh82495    6   43050600   43051600      4       1  150064       2.0831     0.018622
enh82496    6   43056500   43057500      3       1  150064       2.0453     0.020414
enh82501    6   43082000   43083000      2       1  150064       2.1082     0.017508
enh82508    6   43095400   43096400      5       1  150064       2.0862     0.018479
enh82510    6   43110800   43111800      3       2  150064        3.013    0.0012933
enh82513    6   43143100   43144100      2       1  150064       2.9843    0.0014211
enh82515    6   43150500   43151500      6       2  150064       3.8377   6.2098e-05
enh82516    6   43151800   43152800      4       2  150064       2.8397    0.0022575
enh82517    6   43152800   43153800      3       2  150064       3.1785   0.00074029
enh82523    6   43235400   43236400      1       1  150064       1.7771      0.03778
enh82524    6   43237900   43238900      5       2  150064       2.9515    0.0015814
enh82525    6   43245000   43246000      9       2  150064       2.7288    0.0031781
enh82526    6   43246400   43247400      3       1  150064       2.6806    0.0036745
enh82527    6   43254600   43255600      1       1  150064       3.2877    0.0005051
enh82528    6   43275600   43276600      2       1  150064       2.0229     0.021543
enh82531    6   43334800   43335800      1       1  150064       2.9902     0.001394
enh82532    6   43337700   43338700      2       1  150064       4.3415   7.0759e-06
enh82535    6   43444200   43445200      4       1  150064       3.5735   0.00017612
enh82536    6   43446400   43447400      1       1  150064       2.0111      0.02216
enh82537    6   43448400   43449400      4       2  150064       2.9871    0.0014083
enh82538    6   43449100   43450100      2       1  150064       2.9715    0.0014818
enh82539    6   43457000   43458000      3       2  150064       3.0894    0.0010028
enh82540    6   43458200   43459200      1       1  150064       2.8202       0.0024
enh82541    6   43459700   43460700      1       1  150064       2.8203     0.002399
enh82542    6   43461700   43462700      1       1  150064       2.5763     0.004993
enh82543    6   43464000   43465000      1       1  150064       2.1137      0.01727
enh82545    6   43474200   43475200      3       2  150064       2.6343    0.0042157
enh82546    6   43478300   43479300      2       1  150064       3.5429   0.00019785
enh82547    6   43482600   43483600      5       2  150064       3.3797   0.00036277
enh82548    6   43485800   43486800      3       1  150064       2.7744     0.002765
enh82549    6   43492000   43493000      1       1  150064       1.7372      0.04118
enh82552    6   43545600   43546600      1       1  150064       3.5158    0.0002192
enh82553    6   43594200   43595200      1       1  150064       2.7006     0.003461
enh82557    6   43604800   43605800      3       2  150064       2.6995    0.0034723
enh82559    6   43612200   43613200      1       1  150064       2.7161     0.003303
enh82560    6   43612700   43613700      1       1  150064       2.7161     0.003303
enh82562    6   43636500   43637500      2       1  150064       3.0166     0.001278
enh82563    6   43639300   43640300      5       1  150064       1.8471     0.032368
enh82564    6   43641000   43642000      1       1  150064       2.5791     0.004953
enh82565    6   43641400   43642400      2       1  150064       3.3097   0.00046696
enh82567    6   43653800   43654800      3       1  150064       2.5042    0.0061371
enh82568    6   43663200   43664200      5       1  150064        2.305     0.010584
enh82569    6   43666500   43667500      3       2  150064       3.0386    0.0011882
enh82572    6   43676700   43677700      2       1  150064       2.2436      0.01243
enh82579    6   43730600   43731600      1       1  150064       1.8619      0.03131
enh82581    6   43735600   43736600      4       2  150064       2.5874    0.0048357
enh82620    6   44054500   44055500      5       3  150064       2.8381    0.0022695
enh82621    6   44062300   44063300      4       2  150064       2.1407     0.016148
enh82623    6   44079300   44080300      3       1  150064       1.6701     0.047447
enh82624    6   44083800   44084800      2       1  150064       2.1853     0.014435
enh82626    6   44088500   44089500      6       3  150064        2.054     0.019987
enh82629    6   44101300   44102300      4       2  150064        3.791   7.5009e-05
enh82635    6   44159800   44160800      3       2  150064       2.4202    0.0077551
enh82659    6   44622800   44623800      5       3  150064       1.8438     0.032604
enh82660    6   44628700   44629700      3       2  150064        2.009     0.022269
enh82662    6   44705600   44706600      2       1  150064       2.6421    0.0041199
enh82688    6   45919000   45920000      5       2  150064       1.7496     0.040091
enh82689    6   45928000   45929000      3       1  150064       1.9706     0.024382
enh82698    6   46029500   46030500      2       1  150064       1.8106     0.035105
enh82723    6   46870900   46871900      3       2  150064       2.1896     0.014276
enh82724    6   46883600   46884600      3       1  150064       2.0217     0.021603
enh82788    6   52197500   52198500      4       2  150064       1.9564     0.025206
enh82792    6   52217000   52218000      4       1  150064       1.8886     0.029471
enh82795    6   52229000   52230000      6       3  150064       1.8775     0.030222
enh82808    6   52387200   52388200      2       1  150064       1.7672       0.0386
enh82812    6   52410000   52411000      5       2  150064       1.7946     0.036357
enh82822    6   52432400   52433400      6       3  150064       2.0901     0.018304
enh82824    6   52435800   52436800      7       4  150064       2.4508    0.0071265
enh82830    6   52536400   52537400      4       2  150064       2.3046     0.010595
enh82841    6   52786700   52787700      2       1  150064       1.7326     0.041581
enh82859    6   53108900   53109900      2       1  150064       2.5609    0.0052195
enh82862    6   53165800   53166800      1       1  150064       1.8659      0.03103
enh82864    6   53171500   53172500      2       1  150064       2.7491     0.002988
enh82866    6   53175200   53176200      4       2  150064       2.1811     0.014587
enh82869    6   53186200   53187200      3       2  150064       1.8739     0.030469
enh82872    6   53191800   53192800      1       1  150064       2.0052      0.02247
enh82885    6   53395000   53396000      3       1  150064       1.6794     0.046536
enh82945    6   56369600   56370600      4       2  150064       1.9799     0.023859
enh82946    6   56370700   56371700      1       1  150064       2.2365      0.01266
enh82947    6   56372100   56373100      1       1  150064       1.6478       0.0497
enh82949    6   56389300   56390300      2       1  150064       2.3036     0.010623
enh82950    6   56390600   56391600      1       1  150064        2.162      0.01531
enh82952    6   56419900   56420900      3       1  150064       2.0844      0.01856
enh82953    6   56514200   56515200      1       1  150064       2.2052      0.01372
enh82954    6   56516800   56517800      2       1  150064       2.3338    0.0098027
enh82956    6   56520000   56521000      2       1  150064       2.4438    0.0072659
enh82957    6   56520500   56521500      1       1  150064       2.7301     0.003166
enh82958    6   56523200   56524200      1       1  150064       2.7416     0.003057
enh82959    6   56524400   56525400      6       2  150064       2.6766    0.0037184
enh82963    6   56548500   56549500      2       1  150064       3.9539   3.8436e-05
enh82965    6   56579200   56580200      2       1  150064       2.9586    0.0015454
enh82968    6   56604600   56605600      2       1  150064       3.0829    0.0010248
enh82971    6   56622000   56623000      2       1  150064       3.0661    0.0010842
enh82972    6   56637400   56638400      1       1  150064       3.4576    0.0002725
enh82973    6   56658800   56659800      3       1  150064       3.6659   0.00012322
enh82974    6   56673500   56674500      1       1  150064       3.8091    6.973e-05
enh82976    6   56727400   56728400      1       1  150064        4.055    2.507e-05
enh82978    6   56820400   56821400      2       1  150064       2.9815    0.0014343
enh82994    6   57169000   57170000      3       1  150064        2.567    0.0051297
enh83002    6   64219300   64220300      2       1  150064       3.3149   0.00045846
enh83004    6   64237600   64238600      2       1  150064       2.6251    0.0043314
enh83006    6   64284600   64285600      1       1  150064       2.8364     0.002281
enh83008    6   64354400   64355400      8       4  150064       2.8506    0.0021817
enh83013    6   64515400   64516400      1       1  150064       3.4123    0.0003221
enh83016    6   70491800   70492800      1       1  150064       1.8513      0.03206
enh83033    6   71959200   71960200      5       1  150064       1.9839     0.023635
enh83041    6   72097800   72098800      1       1  150064       1.8958      0.02899
enh83044    6   72112900   72113900      2       1  150064       2.0409     0.020632
enh83055    6   73659800   73660800      3       2  150064       2.3948    0.0083153
enh83122    6   76644800   76645800      2       1  150064       1.8203     0.034353
enh83124    6   78051000   78052000      1       1  150064       1.8265      0.03389
enh83128    6   79774200   79775200      1       1  150064       2.0367      0.02084
enh83149    6   80487700   80488700      2       1  150064       1.6971     0.044843
enh83151    6   80605400   80606400      4       2  150064       2.5775    0.0049754
enh83157    6   80835700   80836700      2       1  150064       2.0385     0.020751
enh83162    6   80943400   80944400      1       1  150064       1.8236      0.03411
enh83166    6   81257800   81258800      2       1  150064       2.1924     0.014177
enh83174    6   82611000   82612000      2       1  150064       2.0084     0.022301
enh83176    6   82724100   82725100      1       1  150064       2.1698      0.01501
enh83178    6   82731800   82732800      2       1  150064       1.9532     0.025401
enh83186    6   83075700   83076700      1       1  150064       1.8763      0.03031
enh83188    6   83668600   83669600      1       1  150064       2.4803     0.006564
enh83193    6   83900400   83901400      1       1  150064        2.494     0.006316
enh83194    6   84221300   84222300      4       2  150064       2.9658    0.0015096
enh83210    6   86175000   86176000      3       2  150064       1.7014     0.044432
enh83211    6   86289500   86290500      2       1  150064       2.8542    0.0021576
enh83212    6   86301400   86302400      4       2  150064       2.5058    0.0061089
enh83213    6   86349800   86350800      2       1  150064       2.8717    0.0020414
enh83218    6   86576100   86577100      4       2  150064       2.1217     0.016932
enh83222    6   87867500   87868500      2       1  150064       2.8708    0.0020474
enh83224    6   87879000   87880000      7       2  150064       2.2347     0.012717
enh83226    6   87913000   87914000      5       2  150064       2.8198    0.0024027
enh83227    6   87921600   87922600      4       2  150064        2.954    0.0015683
enh83228    6   87922700   87923700      3       2  150064       2.8961    0.0018889
enh83229    6   88043300   88044300      5       2  150064       2.1949     0.014086
enh83231    6   88282100   88283100      4       2  150064       2.4732    0.0066958
enh83236    6   88400800   88401800      4       2  150064       2.5334    0.0056474
enh83238    6   88406800   88407800      2       1  150064       2.1309      0.01655
enh83239    6   88412600   88413600      6       3  150064       1.9278     0.026938
enh83246    6   88639000   88640000      5       3  150064       2.7546    0.0029382
enh83247    6   89089900   89090900      5       3  150064       2.5311    0.0056852
enh83274    6   90142000   90143000      5       3  150064       1.7286     0.041943
enh83286    6   90808000   90809000      4       2  150064       2.0503     0.020169
enh83290    6   90864100   90865100      2       1  150064       2.6689    0.0038047
enh83292    6   90887200   90888200      1       1  150064       1.9824      0.02372
enh83299    6   90929200   90930200      4       2  150064       3.2278   0.00062378
enh83300    6   90931600   90932600      1       1  150064       3.6385    0.0001371
enh83302    6   90984000   90985000      2       1  150064       3.4897    0.0002418
enh83316    6   97386400   97387400      5       2  150064       1.6822     0.046263
enh83319    6   99392200   99393200      2       1  150064       2.0672     0.019356
enh83320    6   99394000   99395000      3       1  150064       1.7566     0.039495
enh83321    6   99782300   99783300      3       2  150064       1.8199     0.034385
enh83323    6   99869800   99870800      2       1  150064       1.9968     0.022921
enh83345    6  105846400  105847400      7       2  150064       2.1479     0.015862
enh83346    6  105848000  105849000      2       1  150064        2.096     0.018041
enh83347    6  105848800  105849800      3       1  150064       2.3768    0.0087327
enh83367    6  106232200  106233200      1       1  150064       2.1928      0.01416
enh83374    6  106343600  106344600      2       1  150064       2.3368     0.009726
enh83376    6  106503600  106504600      2       1  150064       2.1295     0.016608
enh83378    6  106538600  106539600      2       1  150064       2.1115     0.017365
enh83385    6  106554300  106555300      1       1  150064       2.0915      0.01824
enh83396    6  106674800  106675800      1       1  150064       1.9562      0.02522
enh83452    6  107434600  107435600      2       1  150064       1.6683     0.047624
enh83458    6  107832400  107833400      4       2  150064       2.5176    0.0059081
enh83474    6  108048300  108049300      4       1  150064       1.7541      0.03971
enh83475    6  108053100  108054100      7       2  150064       1.7961     0.036239
enh83478    6  108141600  108142600      4       2  150064       3.2924   0.00049673
enh83479    6  108144500  108145500      3       2  150064         2.26      0.01191
enh83482    6  108276300  108277300      4       2  150064       2.8596    0.0021206
enh83483    6  108285900  108286900      3       1  150064       2.1922     0.014182
enh83492    6  108862700  108863700      2       1  150064       2.5027    0.0061627
enh83494    6  108877000  108878000      1       1  150064       2.7525     0.002957
enh83495    6  108885500  108886500      1       1  150064       2.3901     0.008422
enh83496    6  108887500  108888500      1       1  150064       2.8602     0.002117
enh83497    6  108895400  108896400      3       2  150064       3.7796   7.8536e-05
enh83501    6  108907700  108908700      2       1  150064       2.9032    0.0018468
enh83504    6  108919000  108920000      3       1  150064        2.478    0.0066067
enh83505    6  108927500  108928500      5       2  150064       3.9063   4.6865e-05
enh83512    6  108947800  108948800      1       1  150064       3.3817    0.0003602
enh83513    6  108948600  108949600      2       1  150064       2.4547    0.0070505
enh83515    6  108951100  108952100      3       2  150064       3.7541   8.6979e-05
enh83519    6  108965000  108966000      1       1  150064       5.1427    1.354e-07
enh83521    6  108972600  108973600      1       1  150064       2.9933      0.00138
enh83522    6  108976800  108977800      2       1  150064       4.2095   1.2797e-05
enh83523    6  108979100  108980100      1       1  150064       2.6168     0.004438
enh83525    6  108987600  108988600      3       2  150064       4.2635   1.0064e-05
enh83529    6  108994700  108995700      2       1  150064       4.8364   6.6093e-07
enh83530    6  108996100  108997100      5       2  150064       5.0421    2.302e-07
enh83531    6  108997200  108998200      3       1  150064       4.9261   4.1948e-07
enh83532    6  108998000  108999000      4       1  150064       4.6968   1.3212e-06
enh83534    6  109007700  109008700      5       1  150064       3.7749   8.0028e-05
enh83535    6  109008700  109009700      3       1  150064       4.0385     2.69e-05
enh83536    6  109010600  109011600      2       1  150064       2.6328    0.0042343
enh83538    6  109034700  109035700      5       2  150064       1.8912     0.029299
enh83543    6  109080000  109081000     11       2  150064       2.9741    0.0014692
enh83544    6  109085300  109086300      2       1  150064       1.8911     0.029304
enh83546    6  109103500  109104500      1       1  150064       2.3058      0.01056
enh83557    6  109217800  109218800      2       1  150064       2.5944    0.0047375
enh83561    6  109241700  109242700      2       1  150064       1.9401     0.026186
enh83568    6  109287900  109288900      2       1  150064       2.4536    0.0070723
enh83569    6  109289200  109290200      5       2  150064       2.1167     0.017144
enh83574    6  109379200  109380200      1       1  150064       1.8437      0.03261
enh83621    6  110670000  110671000      2       1  150064       1.7958     0.036262
enh83632    6  110986200  110987200      1       1  150064       2.5924     0.004766
enh83633    6  111009800  111010800      1       1  150064       1.7558      0.03956
enh83634    6  111014300  111015300      1       1  150064       1.7494      0.04011
enh83635    6  111021000  111022000      1       1  150064       1.6746      0.04701
enh83638    6  111134400  111135400      4       2  150064       2.0216     0.021608
enh83640    6  111147300  111148300      3       1  150064        2.282     0.011243
enh83641    6  111149600  111150600      2       1  150064       1.9852     0.023559
enh83643    6  111199200  111200200      4       1  150064       2.3417    0.0095977
enh83644    6  111201900  111202900      3       2  150064       2.6526    0.0039939
enh83646    6  111304200  111305200      4       2  150064       2.6659    0.0038386
enh83648    6  111426300  111427300      2       1  150064       3.0585    0.0011123
enh83650    6  111581800  111582800      2       1  150064       3.5659   0.00018128
enh83651    6  111668600  111669600      1       1  150064       3.0243     0.001246
enh83652    6  111738100  111739100      1       1  150064        3.921     4.41e-05
enh83655    6  111748400  111749400      2       1  150064       2.3846    0.0085495
enh83656    6  111783800  111784800      2       1  150064       2.8136    0.0024498
enh83660    6  111799700  111800700      2       1  150064       3.3221   0.00044664
enh83661    6  111800400  111801400      1       1  150064       3.6755    0.0001187
enh83663    6  111844800  111845800      5       2  150064       4.4678   3.9513e-06
enh83665    6  111857500  111858500      3       1  150064        3.987   3.3453e-05
enh83666    6  111861700  111862700      1       1  150064       2.3237      0.01007
enh83669    6  111877300  111878300      2       1  150064        3.632    0.0001406
enh83672    6  111889300  111890300      2       1  150064        4.466   3.9839e-06
enh83674    6  111894100  111895100      1       1  150064       3.9924    3.271e-05
enh83675    6  111896000  111897000      4       2  150064        4.481   3.7146e-06
enh83676    6  111897200  111898200      6       2  150064       4.4862   3.6258e-06
enh83677    6  111903100  111904100      4       2  150064       3.0698    0.0010711
enh83678    6  111904100  111905100      5       2  150064       2.0491     0.020227
enh83679    6  111905200  111906200      1       1  150064       3.8604     5.66e-05
enh83680    6  111905700  111906700      1       1  150064       3.8604     5.66e-05
enh83681    6  111906400  111907400      2       1  150064       3.3521   0.00040106
enh83683    6  111909100  111910100      4       2  150064       2.7196    0.0032676
enh83684    6  111910100  111911100      4       2  150064       4.2875   9.0338e-06
enh83686    6  111913400  111914400      2       1  150064       3.4708   0.00025948
enh83687    6  111915400  111916400      4       2  150064       3.6864   0.00011371
enh83688    6  111918600  111919600     14       4  150064       4.3634   6.4024e-06
enh83690    6  111922400  111923400      3       2  150064       3.2819   0.00051557
enh83692    6  111931400  111932400      3       1  150064        3.465   0.00026515
enh83693    6  111941000  111942000      3       2  150064       4.3462   6.9254e-06
enh83696    6  111953100  111954100      2       1  150064       2.5605    0.0052267
enh83702    6  111989400  111990400      2       1  150064       2.1073     0.017548
enh83729    6  112109800  112110800      2       1  150064       2.1702     0.014996
enh83730    6  112110600  112111600      2       1  150064       1.7788     0.037633
enh83733    6  112114700  112115700      4       2  150064       1.9524     0.025447
enh83736    6  112125900  112126900      3       1  150064       1.7621     0.039026
enh83737    6  112131400  112132400      6       2  150064       1.8133     0.034897
enh83743    6  112158400  112159400      6       3  150064       1.8842      0.02977
enh83774    6  112537000  112538000      4       2  150064       2.2583     0.011964
enh83780    6  112549600  112550600      2       1  150064       2.8615    0.0021082
enh83783    6  112555800  112556800      3       2  150064       1.8796     0.030078
enh83791    6  112600100  112601100      4       2  150064       2.4261    0.0076319
enh83813    6  113993500  113994500      2       1  150064       1.9814     0.023773
enh83829    6  116423800  116424800      3       1  150064       1.8366     0.033135
enh83832    6  116531800  116532800      3       2  150064       1.7088     0.043748
enh83835    6  116596800  116597800      2       1  150064       2.3404    0.0096323
enh83846    6  116732000  116733000      3       1  150064       1.8053     0.035514
enh83851    6  116783400  116784400      3       2  150064       1.9434     0.025986
enh83857    6  116986400  116987400      4       2  150064       1.7148     0.043191
enh83859    6  117003400  117004400      2       1  150064       1.9709     0.024365
enh83860    6  117488500  117489500     14       4  150064       1.6736     0.047108
enh83862    6  117802500  117803500      3       1  150064       1.7599     0.039213
enh83866    6  117816200  117817200      6       3  150064       2.0269     0.021334
enh83867    6  117819100  117820100      3       1  150064       1.6798     0.046502
enh83870    6  117871600  117872600      2       1  150064       3.5633   0.00018313
enh83871    6  117920200  117921200      1       1  150064       2.8702     0.002051
enh83872    6  117921400  117922400      5       3  150064       1.9879      0.02341
enh83874    6  117998500  117999500      2       1  150064       1.7925     0.036524
enh83875    6  118003200  118004200      6       3  150064       2.2439      0.01242
enh83897    6  119197800  119198800      1       1  150064       2.9651     0.001513
enh83902    6  119256800  119257800      9       2  150064       2.4812    0.0065465
enh83903    6  119361200  119362200      2       1  150064       2.5448    0.0054678
enh83912    6  119650400  119651400      6       3  150064       2.0025     0.022614
enh83915    6  119665200  119666200      2       1  150064       1.7986     0.036037
enh83929    6  121762400  121763400      3       1  150064       2.0756     0.018967
enh83946    6  122973600  122974600      1       1  150064       2.0227      0.02155
enh83975    6  125524400  125525400      2       1  150064       1.6692     0.047536
enh83981    6  125574000  125575000      2       1  150064       1.8693     0.030792
enh84005    6  126140900  126141900      1       1  150064       1.7115      0.04349
enh84019    6  126248600  126249600      1       1  150064        1.776      0.03787
enh84077    6  129966400  129967400      8       4  150064       2.2077     0.013633
enh84085    6  129998900  129999900      3       2  150064       2.0361     0.020869
enh84099    6  130703700  130704700      3       2  150064       3.0377    0.0011918
enh84106    6  131321400  131322400      1       1  150064       2.5566     0.005285
enh84123    6  132272700  132273700      3       2  150064        1.705       0.0441
enh84172    6  134609000  134610000      3       1  150064       1.7626     0.038984
enh84179    6  134717300  134718300      3       1  150064       1.6499     0.049484
enh84217    6  136332800  136333800      5       2  150064       1.9805     0.023824
enh84235    6  136686600  136687600      1       1  150064       1.7393      0.04099
enh84250    6  136965000  136966000      3       1  150064       1.9464     0.025801
enh84303    6  137735500  137736500      2       1  150064       1.7138     0.043282
enh84333    6  138248900  138249900      2       1  150064       2.0178     0.021807
enh84337    6  138334600  138335600      5       2  150064       3.3373   0.00042299
enh84382    6  139139200  139140200      2       1  150064       1.6898     0.045537
enh84396    6  139446700  139447700      1       1  150064       2.4897     0.006392
enh84398    6  139458400  139459400      2       1  150064       1.8014     0.035822
enh84401    6  139460300  139461300      2       1  150064       2.0333      0.02101
enh84402    6  139465200  139466200      7       3  150064       1.6754     0.046925
enh84403    6  139467900  139468900      3       2  150064       2.0165     0.021873
enh84404    6  139469800  139470800      4       1  150064       2.3748    0.0087793
enh84406    6  139473600  139474600      2       1  150064       1.7096     0.043671
enh84407    6  139477000  139478000      2       1  150064       3.3361   0.00042476
enh84408    6  139478400  139479400      4       2  150064       2.7494    0.0029853
enh84409    6  139481900  139482900      2       1  150064       2.2415     0.012497
enh84413    6  139493900  139494900      2       1  150064       2.2312     0.012834
enh84419    6  139656000  139657000      1       1  150064       3.1677    0.0007683
enh84420    6  139659200  139660200      4       2  150064       3.2214   0.00063775
enh84432    6  139860900  139861900      3       1  150064       1.9496     0.025614
enh84448    6  140204100  140205100      3       2  150064       1.8701     0.030733
enh84451    6  140382600  140383600      1       1  150064       2.5343     0.005633
enh84452    6  140383500  140384500      3       2  150064       3.6607   0.00012578
enh84453    6  140400000  140401000      3       1  150064       2.2866     0.011109
enh84462    6  142697900  142698900      2       1  150064       1.7896     0.036759
enh84469    6  143049000  143050000      3       2  150064       1.8714     0.030644
enh84472    6  143141900  143142900      2       1  150064        2.203     0.013797
enh84474    6  143145400  143146400      1       1  150064       2.6173     0.004431
enh84478    6  143165300  143166300      3       2  150064       2.0237     0.021501
enh84479    6  143165900  143166900      3       2  150064       2.5984    0.0046824
enh84486    6  143188500  143189500      3       1  150064       1.9617       0.0249
enh84487    6  143193100  143194100      5       2  150064       2.7182    0.0032814
enh84490    6  143206200  143207200      2       1  150064       2.8543    0.0021569
enh84502    6  143718200  143719200      1       1  150064       1.9588      0.02507
enh84509    6  143835700  143836700      1       1  150064       2.1487      0.01583
enh84550    6  144430900  144431900      4       2  150064       2.1632     0.015263
enh84579    6  144670400  144671400      3       2  150064       1.8261     0.033914
enh84580    6  144671200  144672200      3       1  150064       1.9851     0.023566
enh84612    6  147178800  147179800      1       1  150064       1.8305      0.03359
enh84638    6  148650500  148651500      3       2  150064       1.6932     0.045207
enh84640    6  148652700  148653700      4       2  150064       2.5186    0.0058907
enh84644    6  148666400  148667400      6       3  150064       1.9565     0.025204
enh84645    6  148669100  148670100      3       1  150064       2.5272    0.0057487
enh84647    6  148679000  148680000      8       4  150064       1.8276     0.033802
enh84659    6  148709000  148710000      3       2  150064       1.8404     0.032857
enh84684    6  148792600  148793600      3       2  150064       3.0417    0.0011763
enh84688    6  148829500  148830500      3       2  150064       2.5923    0.0047669
enh84700    6  149079500  149080500      2       1  150064       1.9614     0.024917
enh84701    6  149082600  149083600      3       2  150064       1.8539      0.03188
enh84702    6  149089600  149090600      3       1  150064       1.7336     0.041498
enh84704    6  149092000  149093000      4       2  150064       1.8592     0.031502
enh84745    6  149888200  149889200      1       1  150064       1.7134      0.04332
enh84747    6  149963800  149964800      1       1  150064       1.6578      0.04868
enh84748    6  149967400  149968400      1       1  150064       1.8082      0.03529
enh84751    6  150066200  150067200      2       1  150064       1.7748     0.037963
enh84753    6  150071800  150072800      5       1  150064       1.7659     0.038705
enh84763    6  150208600  150209600      6       1  150064       2.1207     0.016972
enh84764    6  150211400  150212400      5       1  150064       1.8255     0.033964
enh84765    6  150212000  150213000      4       2  150064        1.785     0.037132
enh84768    6  150388800  150389800      4       1  150064       1.8679     0.030888
enh84769    6  150390500  150391500      1       1  150064       1.9178      0.02757
enh84787    6  150730200  150731200      6       2  150064       2.5436    0.0054852
enh84789    6  150773700  150774700      5       3  150064       1.6574     0.048721
enh84790    6  150811800  150812800      6       3  150064       2.0953     0.018072
enh84794    6  150941100  150942100      3       1  150064       2.3323     0.009843
enh84795    6  150943200  150944200      4       1  150064       2.6248    0.0043348
enh84796    6  150944700  150945700      3       1  150064        2.447    0.0072017
enh84797    6  150949600  150950600      7       3  150064       2.5717    0.0050594
enh84798    6  150953000  150954000      3       1  150064       2.4176    0.0078125
enh84809    6  151025300  151026300      4       2  150064       1.8466       0.0324
enh84816    6  151085300  151086300      4       2  150064       1.6668     0.047781
enh84873    6  152591600  152592600      1       1  150064       2.0111      0.02216
enh84883    6  152719800  152720800      4       2  150064       2.1759     0.014782
enh84884    6  152896000  152897000      3       2  150064       1.7719     0.038204
enh84888    6  153364600  153365600      5       2  150064       2.8366    0.0022799
enh84894    6  154565400  154566400      1       1  150064       1.9367      0.02639
enh84896    6  154618400  154619400      4       2  150064       1.8457     0.032468
enh84915    6  154808300  154809300      1       1  150064       2.0095      0.02224
enh84932    6  155063800  155064800      1       1  150064       1.8124      0.03496
enh84935    6  155072600  155073600      1       1  150064       2.0361      0.02087
enh84953    6  155544600  155545600      3       2  150064       1.8559     0.031733
enh84954    6  155545400  155546400      4       2  150064       1.6831     0.046173
enh84962    6  155634000  155635000      2       1  150064       1.7421     0.040745
enh84976    6  157009200  157010200      2       1  150064       1.7211     0.042616
enh84982    6  157103600  157104600      3       1  150064       3.1987   0.00069034
enh84983    6  157104700  157105700      1       1  150064       3.2935    0.0004947
enh84987    6  157111900  157112900      1       1  150064       3.3016    0.0004806
enh84988    6  157113900  157114900      1       1  150064        2.192      0.01419
enh84991    6  157118600  157119600      1       1  150064        3.346    0.0004099
enh84992    6  157128600  157129600      1       1  150064       2.3529     0.009315
enh84994    6  157132200  157133200      5       3  150064       2.1629     0.015273
enh84995    6  157134800  157135800      5       3  150064       1.9863     0.023501
enh85002    6  157150000  157151000      3       2  150064       1.7832     0.037275
enh85004    6  157160700  157161700      1       1  150064       1.8344       0.0333
enh85005    6  157161700  157162700      2       1  150064       1.8212     0.034289
enh85010    6  157168700  157169700      1       1  150064       1.9351      0.02649
enh85019    6  157190900  157191900      2       1  150064       1.8596     0.031475
enh85021    6  157194400  157195400      1       1  150064       1.7471      0.04031
enh85022    6  157197200  157198200      2       1  150064       2.2789     0.011336
enh85023    6  157198000  157199000      2       1  150064       2.5116    0.0060094
enh85024    6  157199300  157200300      3       1  150064       2.2865     0.011113
enh85025    6  157200600  157201600      5       2  150064        2.677    0.0037144
enh85026    6  157201700  157202700      3       2  150064       2.4522       0.0071
enh85027    6  157202700  157203700      4       2  150064       2.5515    0.0053623
enh85028    6  157203900  157204900      4       2  150064       2.9459      0.00161
enh85030    6  157205200  157206200      4       2  150064       2.0393     0.020709
enh85031    6  157207500  157208500      3       1  150064       2.3738    0.0088026
enh85036    6  157245900  157246900      1       1  150064       2.6029     0.004622
enh85037    6  157246600  157247600      1       1  150064       2.6029     0.004622
enh85042    6  157255800  157256800      3       2  150064       2.1386     0.016232
enh85045    6  157266200  157267200      8       5  150064       2.7447    0.0030286
enh85050    6  157275700  157276700      2       1  150064       2.3535       0.0093
enh85053    6  157289600  157290600      2       1  150064       2.2685     0.011648
enh85054    6  157291400  157292400      2       1  150064       2.3363    0.0097368
enh85060    6  157309200  157310200      2       1  150064       1.6682     0.047639
enh85063    6  157320200  157321200      6       2  150064       2.3158     0.010286
enh85064    6  157339800  157340800      1       1  150064       2.4497     0.007149
enh85066    6  157343400  157344400      2       1  150064       1.7911      0.03664
enh85067    6  157345400  157346400      1       1  150064       1.9583       0.0251
enh85069    6  157355600  157356600      1       1  150064       1.8123      0.03497
enh85070    6  157356700  157357700      1       1  150064       2.2784      0.01135
enh85074    6  157375600  157376600      1       1  150064        2.334     0.009797
enh85075    6  157379400  157380400      3       1  150064       2.1882     0.014329
enh85076    6  157380400  157381400      3       2  150064       1.8527     0.031963
enh85084    6  157441200  157442200      2       1  150064       1.7495     0.040102
enh85124    6  157955200  157956200      7       3  150064        2.537      0.00559
enh85125    6  157958500  157959500      9       3  150064       2.5847    0.0048731
enh85126    6  157960500  157961500      8       2  150064        1.977      0.02402
enh85127    6  157962400  157963400     10       2  150064       2.1785     0.014685
enh85134    6  158041200  158042200      2       1  150064       2.7125    0.0033393
enh85135    6  158068600  158069600      2       1  150064       3.9049   4.7125e-05
enh85136    6  158070600  158071600      8       3  150064       2.8179    0.0024172
enh85137    6  158090600  158091600      2       1  150064       3.1615   0.00078469
enh85188    6  158432100  158433100      2       1  150064       1.6859     0.045904
enh85197    6  158478100  158479100      4       2  150064       1.9205     0.027396
enh85247    6  159138900  159139900      2       1  150064       2.1759     0.014781
enh85263    6  159225800  159226800      1       1  150064       2.0126      0.02208
enh85308    6  160100400  160101400      2       1  150064       1.8021     0.035764
enh85312    6  160133200  160134200      3       2  150064       1.6555     0.048908
enh85320    6  160181300  160182300      8       3  150064       1.8512      0.03207
enh85321    6  160184000  160185000      4       2  150064       2.0029     0.022595
enh85323    6  160212400  160213400      4       2  150064       1.8428     0.032681
[truncated: 672,946 more chars]
