# Supplementary material for: Identifying enhancer properties associated with genetic risk for complex traits using regulome-wide association studies
Source: PLoS Comput Biol. 2022 Sep 7;18(9):e1010430. doi: 10.1371/journal.pcbi.1010430 (PMC9484640; doi:10.1371/journal.pcbi.1010430)
Supplement: S3 Table — Sample names are as described in the ROADMAP epigenomics project integrative analysis portal: https://egg2.wustl.edu/roadmap/web_portal/meta.html. (ZIP) [file pcbi.1010430.s010.zip › supplemental_table3/E039blood_sig_enhancers05.gcov.out]

GENE      CHR      START       STOP  NSNPS  NPARAM       N        ZSTAT            P
enh34003    1    1168800    1169800      4       1  150064       2.0071     0.022368
enh34005    1    1186600    1187600      3       2  150064        1.799     0.036009
enh34060    1    1706500    1707500      3       1  150064       2.3962    0.0082819
enh34078    1    1841200    1842200      3       1  150064       2.0797     0.018775
enh34087    1    2046400    2047400      4       2  150064       2.7169    0.0032953
enh34089    1    2058600    2059600      1       1  150064       3.2129    0.0006569
enh34090    1    2063100    2064100      3       2  150064       3.1698   0.00076283
enh34091    1    2065300    2066300      5       2  150064       3.2658   0.00054572
enh34092    1    2069000    2070000      2       1  150064       2.6699     0.003794
enh34093    1    2070900    2071900      5       2  150064       3.2169   0.00064792
enh34095    1    2080500    2081500      1       1  150064       3.5192    0.0002164
enh34101    1    2127000    2128000      2       1  150064       2.5265    0.0057606
enh34105    1    2137200    2138200      2       1  150064       2.3226       0.0101
enh34115    1    2184000    2185000      7       3  150064       1.7483     0.040204
enh34125    1    2210900    2211900      2       1  150064       2.2599     0.011914
enh34132    1    2234000    2235000      3       2  150064       1.6627     0.048189
enh34143    1    2398500    2399500      6       3  150064       4.9121    4.505e-07
enh34156    1    2519400    2520400      1       1  150064       2.8421     0.002241
enh34157    1    2523600    2524600     14       2  150064       3.1072   0.00094418
enh34158    1    2524300    2525300      9       2  150064       2.9603    0.0015365
enh34159    1    2542100    2543100      1       1  150064       2.6463     0.004069
enh34160    1    2554000    2555000      4       2  150064       3.0552    0.0011244
enh34223    1    5459500    5460500      1       1  150064       1.6715      0.04731
enh34249    1    6260400    6261400      1       1  150064       1.7453      0.04047
enh34261    1    6518900    6519900      1       1  150064       2.8837     0.001965
enh34262    1    6523300    6524300      4       1  150064       2.0703     0.019214
enh34263    1    6526500    6527500      4       2  150064       3.0994   0.00096962
enh34267    1    6552300    6553300      3       1  150064       1.9459     0.025835
enh34268    1    6555200    6556200      3       1  150064       2.1548      0.01559
enh34278    1    6644500    6645500      1       1  150064       3.4842    0.0002468
enh34280    1    6649100    6650100      4       2  150064       1.7673     0.038589
enh34283    1    6656700    6657700      5       2  150064       1.6889      0.04562
enh34286    1    6676000    6677000      3       1  150064       2.1533     0.015649
enh34287    1    6684200    6685200      2       1  150064       2.1264     0.016733
enh34290    1    6716700    6717700      4       2  150064       2.8901    0.0019255
enh34291    1    6759400    6760400      3       1  150064        3.954   3.8435e-05
enh34295    1    6847100    6848100      3       1  150064       1.7795     0.037581
enh34297    1    6851000    6852000      4       2  150064       1.8562     0.031711
enh34300    1    6862700    6863700      1       1  150064       1.6802      0.04646
enh34329    1    8002600    8003600      2       1  150064       2.0947     0.018098
enh34348    1    8377100    8378100      1       1  150064       3.5064    0.0002271
enh34349    1    8427200    8428200      1       1  150064       2.9348     0.001669
enh34351    1    8431700    8432700      4       2  150064       4.0523    2.536e-05
enh34353    1    8436000    8437000      3       2  150064       4.2536    1.052e-05
enh34354    1    8439300    8440300      2       1  150064       4.8415   6.4436e-07
enh34356    1    8444400    8445400      2       1  150064       4.8974   4.8548e-07
enh34357    1    8446800    8447800      3       1  150064       5.1215   1.5158e-07
enh34360    1    8458100    8459100      1       1  150064       2.3545     0.009273
enh34361    1    8464500    8465500      2       1  150064       4.6602   1.5796e-06
enh34362    1    8466300    8467300      4       2  150064       5.2474   7.7134e-08
enh34366    1    8485800    8486800      3       1  150064       5.0495   2.2148e-07
enh34367    1    8489400    8490400      1       1  150064       5.7027    5.896e-09
enh34375    1    8569600    8570600      3       1  150064       2.7786    0.0027297
enh34382    1    8599600    8600600      2       1  150064       2.4961    0.0062787
enh34385    1    8621000    8622000      1       1  150064       2.5716     0.005062
enh34386    1    8650600    8651600      3       2  150064       2.5933    0.0047533
enh34387    1    8663000    8664000      3       1  150064       2.8042    0.0025223
enh34390    1    8691700    8692700      1       1  150064        2.875      0.00202
enh34391    1    8707600    8708600      2       1  150064       2.9453    0.0016132
enh34393    1    8721600    8722600      1       1  150064       2.2886      0.01105
enh34394    1    8725400    8726400      2       1  150064        2.471    0.0067368
enh34395    1    8730000    8731000      3       2  150064       2.5074    0.0060804
enh34396    1    8738900    8739900      2       1  150064       2.7891    0.0026427
enh34397    1    8740100    8741100      1       1  150064       2.2928      0.01093
enh34401    1    8772500    8773500      1       1  150064       1.7195      0.04276
enh34410    1    8931600    8932600      1       1  150064       1.8274      0.03382
enh34412    1    8959400    8960400      4       2  150064       2.2143     0.013406
enh34416    1    9001600    9002600      6       3  150064       2.9046    0.0018385
enh34454    1    9422200    9423200      7       4  150064       1.7535     0.039756
enh34455    1    9427900    9428900      3       2  150064       2.2137     0.013426
enh34527    1    9960200    9961200      1       1  150064       1.9806      0.02382
enh34545    1   10367700   10368700      3       1  150064       1.7143     0.043237
enh34550    1   10489200   10490200      3       2  150064       1.6593      0.04853
enh34596    1   11339100   11340100      1       1  150064       3.0899     0.001001
enh34599    1   11351400   11352400      2       1  150064       1.8014     0.035822
enh34621    1   11716500   11717500      6       2  150064       1.6739     0.047073
enh34626    1   11778300   11779300      1       1  150064       1.7455      0.04045
enh34645    1   11981800   11982800      5       3  150064        1.923     0.027243
enh34655    1   12107000   12108000      1       1  150064       3.1955    0.0006979
enh34656    1   12111900   12112900      2       1  150064       2.0047     0.022498
enh34659    1   12147200   12148200      3       2  150064       2.2788     0.011338
enh34709    1   12666700   12667700      5       2  150064       1.6706     0.047398
enh34720    1   14034600   14035600      4       2  150064       1.9076     0.028222
enh34721    1   14050900   14051900      3       2  150064       2.0983     0.017938
enh34726    1   14074200   14075200      2       1  150064       1.6562     0.048838
enh34814    1   16352700   16353700      5       3  150064       2.0835     0.018603
enh34833    1   16541900   16542900      5       2  150064        1.812     0.034996
enh34836    1   16564100   16565100      2       1  150064       2.7283    0.0031827
enh34837    1   16570400   16571400      1       1  150064        2.126      0.01675
enh34839    1   16576800   16577800      2       1  150064       1.8732      0.03052
enh34840    1   16592600   16593600      3       1  150064       2.1759      0.01478
enh34841    1   16644900   16645900      3       1  150064       2.0685     0.019295
enh34843    1   16653100   16654100      2       1  150064       2.0206     0.021661
enh34845    1   16662300   16663300      1       1  150064       2.0898      0.01832
enh34846    1   16673400   16674400      4       1  150064       1.9569      0.02518
enh34848    1   16679500   16680500      1       1  150064       2.0801      0.01876
enh34853    1   16714400   16715400      2       1  150064       1.7653      0.03876
enh34862    1   16824000   16825000      3       1  150064       1.8836     0.029809
enh34863    1   16826400   16827400      3       1  150064        2.091     0.018265
enh34888    1   17287700   17288700      3       2  150064       1.8156     0.034716
enh34892    1   17372000   17373000      6       1  150064       2.4293    0.0075639
enh34893    1   17378100   17379100      3       2  150064       2.7772    0.0027413
enh34910    1   18363800   18364800      3       2  150064       1.6888     0.045633
enh34924    1   19263000   19264000      2       1  150064        1.845     0.032521
enh34944    1   19639900   19640900      5       3  150064       1.6512     0.049344
enh34945    1   19641800   19642800      5       2  150064        1.834     0.033328
enh34980    1   19835200   19836200      4       2  150064        2.021     0.021641
enh35010    1   20497600   20498600      1       1  150064       1.9738       0.0242
enh35015    1   20647000   20648000      2       1  150064       1.7385     0.041061
enh35018    1   20819900   20820900      1       1  150064       1.7361      0.04127
enh35030    1   21059900   21060900      1       1  150064       2.8655     0.002082
enh35031    1   21108600   21109600      2       1  150064       2.9231    0.0017326
enh35033    1   21348400   21349400      1       1  150064       2.1326      0.01648
enh35034    1   21416700   21417700      2       1  150064       2.7388    0.0030831
enh35035    1   21476200   21477200      1       1  150064       1.7347       0.0414
enh35036    1   21497800   21498800      3       1  150064        2.972    0.0014791
enh35037    1   21500500   21501500      2       1  150064       2.3653    0.0090067
enh35039    1   21521300   21522300      1       1  150064       1.7381       0.0411
enh35080    1   22069300   22070300      3       1  150064       2.0069     0.022381
enh35081    1   22085500   22086500      5       2  150064        1.674     0.047065
enh35082    1   22087700   22088700      3       2  150064       2.0299     0.021182
enh35083    1   22089200   22090200      5       2  150064       1.7174     0.042958
enh35084    1   22091600   22092600      5       2  150064       2.2327     0.012784
enh35086    1   22095700   22096700      2       1  150064        2.546    0.0054488
enh35088    1   22100700   22101700      4       2  150064       3.1731   0.00075412
enh35090    1   22104700   22105700      7       3  150064       1.9024     0.028559
enh35091    1   22105700   22106700      3       2  150064       2.6344    0.0042145
enh35106    1   22349300   22350300      3       2  150064       2.4102    0.0079729
enh35107    1   22353500   22354500     11       3  150064       2.9863    0.0014117
enh35108    1   22354600   22355600      5       2  150064       2.7966    0.0025818
enh35109    1   22356500   22357500      7       2  150064       2.7224    0.0032402
enh35111    1   22360400   22361400     17       2  150064       1.6997     0.044597
enh35112    1   22361200   22362200     10       3  150064       1.6488     0.049599
enh35114    1   22369400   22370400      2       1  150064       2.5031    0.0061555
enh35115    1   22375000   22376000      3       2  150064        3.234   0.00061028
enh35116    1   22377900   22378900      4       2  150064       2.2292     0.012899
enh35120    1   22389800   22390800      3       1  150064       1.7562     0.039531
enh35124    1   22411900   22412900      2       1  150064       2.6649     0.003851
enh35125    1   22418600   22419600      1       1  150064       1.7696       0.0384
enh35127    1   22429700   22430700      1       1  150064       3.5485    0.0001937
enh35182    1   23888200   23889200      1       1  150064       2.2754      0.01144
enh35190    1   23937400   23938400      2       1  150064       2.0344     0.020957
enh35205    1   24106300   24107300      1       1  150064       1.6674      0.04772
enh35234    1   24677800   24678800      2       1  150064       1.6658     0.047881
enh35236    1   24717300   24718300      5       2  150064       1.7514     0.039939
enh35237    1   24719400   24720400      3       1  150064       2.3825    0.0085973
enh35238    1   24737200   24738200      1       1  150064       1.8673      0.03093
enh35241    1   24744600   24745600      2       1  150064       2.1965     0.014027
enh35252    1   24812800   24813800      4       1  150064       2.3417    0.0095974
enh35253    1   24826000   24827000      1       1  150064       2.3138      0.01034
enh35254    1   24837400   24838400      3       1  150064       2.2476       0.0123
enh35256    1   24852500   24853500      3       1  150064       2.9073    0.0018231
enh35260    1   24871400   24872400      4       1  150064       3.1935   0.00070269
enh35264    1   24982400   24983400      1       1  150064       2.4333      0.00748
enh35464    1   26945200   26946200      1       1  150064       1.9284       0.0269
enh35468    1   27017400   27018400      1       1  150064       1.9503      0.02557
enh35471    1   27034500   27035500      4       2  150064       3.4952   0.00023688
enh35472    1   27041000   27042000      2       1  150064       1.8779     0.030197
enh35473    1   27047400   27048400      3       1  150064         2.63    0.0042697
enh35474    1   27053900   27054900      3       1  150064       2.4094      0.00799
enh35475    1   27057400   27058400      1       1  150064       2.7106     0.003358
enh35478    1   27061800   27062800      1       1  150064       2.7143     0.003321
enh35480    1   27067900   27068900      2       1  150064       2.3583    0.0091803
enh35481    1   27073200   27074200      1       1  150064       2.7082     0.003382
enh35482    1   27078000   27079000      1       1  150064        2.749     0.002989
enh35484    1   27084700   27085700      1       1  150064       2.7444     0.003031
enh35485    1   27097600   27098600      1       1  150064       2.7473     0.003004
enh35490    1   27146400   27147400      1       1  150064       2.1783      0.01469
enh35494    1   27161000   27162000      1       1  150064       1.8565      0.03169
enh35498    1   27214300   27215300      1       1  150064       2.4794      0.00658
enh35501    1   27246800   27247800      1       1  150064       2.5268     0.005756
enh35502    1   27249600   27250600      1       1  150064        2.512     0.006003
enh35507    1   27425900   27426900      2       1  150064       2.1437     0.016027
enh35514    1   27466400   27467400      1       1  150064       1.6802      0.04646
enh35540    1   27685000   27686000      1       1  150064       1.7819      0.03738
enh35544    1   27695500   27696500      1       1  150064       2.9448     0.001616
enh35593    1   27924000   27925000      3       1  150064         1.72     0.042716
enh35595    1   27932400   27933400      1       1  150064       2.0323      0.02106
enh35598    1   27941800   27942800      3       1  150064       1.7467     0.040346
enh35599    1   27943200   27944200      2       1  150064       2.1238     0.016845
enh35601    1   27947800   27948800      2       1  150064       1.6501     0.049462
enh35603    1   27952500   27953500      2       1  150064       1.8176      0.03456
enh35604    1   27954700   27955700      3       1  150064       1.6733      0.04713
enh35606    1   27957500   27958500      7       3  150064       1.8081     0.035298
enh35610    1   27970300   27971300      2       1  150064       1.7707     0.038307
enh35624    1   28110700   28111700      2       1  150064       2.2493     0.012248
enh35640    1   28266700   28267700      1       1  150064       1.7517      0.03991
enh35658    1   28499900   28500900      2       1  150064       3.6693   0.00012161
enh35669    1   28575800   28576800      2       1  150064       1.7769     0.037792
enh35673    1   28697900   28698900      2       1  150064       1.9834     0.023663
enh35674    1   28699900   28700900      2       1  150064       2.2181     0.013274
enh35675    1   28700800   28701800      2       1  150064       2.1404     0.016161
enh35676    1   28736100   28737100      8       3  150064       2.2663     0.011716
enh35677    1   28743700   28744700      3       1  150064       2.0259     0.021387
enh35679    1   28765200   28766200      1       1  150064       2.3988     0.008225
enh35681    1   28782100   28783100      2       1  150064       1.8159     0.034693
enh35682    1   28820700   28821700      1       1  150064       2.0615      0.01963
enh35684    1   28837700   28838700      4       2  150064       3.0434    0.0011697
enh35687    1   28845600   28846600      1       1  150064       2.4689     0.006776
enh35688    1   28877800   28878800      1       1  150064       2.8194     0.002406
enh35693    1   28966600   28967600      2       1  150064       1.8343     0.033303
enh35694    1   28973500   28974500      2       1  150064       2.0484     0.020261
enh35703    1   29082800   29083800      2       1  150064       3.3866   0.00035378
enh35710    1   29210700   29211700      3       2  150064       2.8059    0.0025088
enh35712    1   29216600   29217600      2       1  150064       1.8534     0.031915
enh35716    1   29247100   29248100      2       1  150064       3.1857   0.00072194
enh35717    1   29248600   29249600      2       1  150064       2.7158    0.0033057
enh35718    1   29250500   29251500      3       1  150064       3.3757   0.00036809
enh35719    1   29253100   29254100      2       1  150064       2.8159    0.0024324
enh35725    1   29272400   29273400      2       1  150064       3.3085   0.00046903
enh35733    1   29305000   29306000      1       1  150064       4.1181     1.91e-05
enh35738    1   29460000   29461000      2       1  150064       1.7028     0.044305
enh35742    1   29496400   29497400      3       2  150064       1.8796      0.03008
enh35748    1   29555600   29556600      4       2  150064       1.8991     0.028773
enh35749    1   29557600   29558600      3       1  150064       2.1232     0.016867
enh35757    1   31211100   31212100      1       1  150064       2.1168      0.01714
enh35769    1   31449100   31450100      1       1  150064       1.7721      0.03819
enh35786    1   31771800   31772800      5       2  150064       3.9229   4.3737e-05
enh35787    1   31845000   31846000      3       2  150064       2.0867     0.018456
enh35788    1   31846600   31847600      2       1  150064        1.886     0.029645
enh35789    1   31866600   31867600      3       1  150064       2.9803    0.0014397
enh35790    1   31895000   31896000      5       2  150064       2.0482     0.020269
enh35832    1   32391300   32392300      2       1  150064       2.0527      0.02005
enh35835    1   32411300   32412300      1       1  150064       1.6861      0.04589
enh35864    1   32616800   32617800      1       1  150064       2.0177      0.02181
enh35878    1   32707600   32708600      3       1  150064       1.7063     0.043974
enh35899    1   32811000   32812000      1       1  150064        2.932     0.001684
enh35907    1   32856800   32857800      1       1  150064       2.0082      0.02231
enh35930    1   33267500   33268500      3       2  150064       1.8228      0.03417
enh35948    1   33502600   33503600      2       1  150064       1.8687     0.030829
enh35966    1   33728100   33729100      2       1  150064       1.9608     0.024953
enh35968    1   33760600   33761600      3       2  150064       1.7552     0.039615
enh35974    1   33811500   33812500      1       1  150064       1.7861      0.03704
enh35981    1   33936200   33937200      3       1  150064       1.7455     0.040446
enh35984    1   35318300   35319300      4       2  150064       1.8872     0.029566
enh36001    1   35585900   35586900      2       1  150064       1.7055      0.04405
enh36002    1   35648300   35649300      3       2  150064       3.6347   0.00013916
enh36032    1   36038200   36039200      1       1  150064       3.8032    7.142e-05
enh36037    1   36101900   36102900      2       1  150064       3.6011   0.00015847
enh36042    1   36242200   36243200      2       1  150064       3.2726   0.00053288
enh36044    1   36269600   36270600      1       1  150064       3.3702    0.0003756
enh36046    1   36276000   36277000      1       1  150064       1.7772      0.03777
enh36050    1   36398300   36399300      1       1  150064        3.492    0.0002397
enh36052    1   36401000   36402000      1       1  150064       3.4205    0.0003125
enh36055    1   36553100   36554100      1       1  150064       3.1405    0.0008432
enh36057    1   36564800   36565800      5       2  150064       2.1471     0.015892
enh36058    1   36565300   36566300      6       2  150064       2.5158     0.005938
enh36059    1   36574200   36575200      2       1  150064         1.76     0.039204
enh36061    1   36592000   36593000      4       2  150064       3.5271   0.00021004
enh36062    1   36600000   36601000      3       1  150064       3.6681   0.00012219
enh36063    1   36607500   36608500      2       1  150064       3.3975   0.00034006
enh36065    1   36610600   36611600      4       2  150064       3.2803    0.0005184
enh36066    1   36612600   36613600      2       1  150064       3.3903    0.0003491
enh36068    1   36631300   36632300      2       1  150064       3.9408   4.0604e-05
enh36069    1   36634800   36635800      2       1  150064       3.7511   8.8027e-05
enh36073    1   36653200   36654200      4       2  150064       2.5472    0.0054291
enh36135    1   38271300   38272300      4       1  150064       2.2458     0.012358
enh36136    1   38275200   38276200      1       1  150064        3.469    0.0002612
enh36140    1   38318000   38319000      2       1  150064       3.0089    0.0013111
enh36142    1   38348900   38349900      2       1  150064       2.6212    0.0043812
enh36143    1   38355900   38356900      4       2  150064       3.1962   0.00069617
enh36144    1   38388400   38389400      2       1  150064       1.9326     0.026641
enh36145    1   38389800   38390800      3       2  150064        2.572    0.0050559
enh36148    1   38395000   38396000      4       2  150064       2.5493    0.0053965
enh36150    1   38453300   38454300      1       1  150064        2.104      0.01769
enh36153    1   38464400   38465400      1       1  150064       1.9588      0.02507
enh36167    1   39313200   39314200      3       2  150064       1.9752     0.024123
enh36176    1   39464000   39465000      2       1  150064       2.1193     0.017033
enh36178    1   39490600   39491600      2       1  150064       1.8507     0.032107
enh36179    1   39494200   39495200      3       1  150064       1.9117     0.027959
enh36182    1   39505000   39506000      5       1  150064       2.1919     0.014192
enh36185    1   39568300   39569300      1       1  150064        1.984      0.02363
enh36189    1   39648700   39649700      2       1  150064       1.8156     0.034712
enh36190    1   39650900   39651900      2       1  150064       2.1225     0.016899
enh36195    1   39668900   39669900      2       1  150064       1.7404     0.040897
enh36219    1   39974700   39975700      5       3  150064       2.0765     0.018926
enh36220    1   39991200   39992200      3       1  150064       2.5327    0.0056586
enh36227    1   40119000   40120000      3       2  150064       2.0009     0.022701
enh36239    1   40341200   40342200      1       1  150064       1.8639      0.03117
enh36241    1   40346000   40347000      4       2  150064       1.9141     0.027801
enh36289    1   40864100   40865100      3       2  150064        2.095     0.018086
enh36299    1   40973000   40974000      3       2  150064       1.7554     0.039594
enh36302    1   40998300   40999300      3       2  150064       1.9022     0.028572
enh36310    1   41155300   41156300      4       2  150064       3.0389    0.0011874
enh36311    1   41160400   41161400      2       1  150064       2.7493    0.0029861
enh36312    1   41164600   41165600      3       1  150064        2.891    0.0019199
enh36313    1   41169500   41170500      6       2  150064       2.6329    0.0042328
enh36315    1   41179100   41180100      3       2  150064       2.5635    0.0051813
enh36316    1   41183000   41184000      2       1  150064       2.8867    0.0019466
enh36324    1   41206200   41207200      2       1  150064       2.3034     0.010628
enh36330    1   41274700   41275700      6       2  150064       3.1941   0.00070143
enh36341    1   41447200   41448200      1       1  150064       1.7389      0.04103
enh36342    1   41449100   41450100      5       2  150064       1.8721     0.030596
enh36344    1   41468700   41469700      5       2  150064        2.221     0.013176
enh36345    1   41480100   41481100      3       1  150064       1.7402      0.04091
enh36459    1   43419500   43420500      3       2  150064       2.1424      0.01608
enh36473    1   43739400   43740400      2       1  150064        2.174     0.014854
enh36475    1   43760700   43761700      1       1  150064       2.8936     0.001904
enh36476    1   43792500   43793500      2       1  150064       4.2796   9.3599e-06
enh36480    1   43825500   43826500      3       2  150064       3.7678   8.2356e-05
enh36481    1   43830900   43831900      2       1  150064       1.9653     0.024692
enh36482    1   43836100   43837100      1       1  150064       3.6003    0.0001589
enh36485    1   43856800   43857800      2       1  150064       3.2894   0.00050194
enh36486    1   43917700   43918700      2       1  150064       2.3167     0.010261
enh36487    1   43920200   43921200      3       2  150064       4.1734   1.5006e-05
enh36488    1   44015600   44016600      3       1  150064       2.0885     0.018378
enh36489    1   44030500   44031500      1       1  150064       3.1202    0.0009035
enh36490    1   44031600   44032600      3       2  150064       3.2668   0.00054392
enh36491    1   44114300   44115300      5       2  150064       4.0012   3.1507e-05
enh36495    1   44255300   44256300      1       1  150064       2.9852     0.001417
enh36497    1   44318700   44319700      2       1  150064        3.435   0.00029627
enh36498    1   44344300   44345300      2       1  150064       3.9801   3.4443e-05
enh36499    1   44402200   44403200      4       2  150064        2.011      0.02216
enh36501    1   44413700   44414700      6       3  150064       3.4752   0.00025521
enh36504    1   44439100   44440100      2       1  150064       1.9816     0.023762
enh36505    1   44442700   44443700      5       2  150064       2.5588    0.0052521
enh36506    1   44445800   44446800      4       2  150064       1.9799      0.02386
enh36507    1   44456000   44457000      1       1  150064       2.0898      0.01832
enh36513    1   44677500   44678500      1       1  150064       2.7892     0.002642
enh36514    1   44680100   44681100      2       1  150064       1.8408     0.032822
enh36522    1   44821000   44822000      2       1  150064       1.9614     0.024916
enh36524    1   45060300   45061300      2       1  150064       1.7146     0.043208
enh36537    1   45184800   45185800      1       1  150064       1.8209      0.03431
enh36643    1   47015100   47016100      3       2  150064       1.9002     0.028706
enh36646    1   47063400   47064400      1       1  150064       2.1873      0.01436
enh36660    1   47269700   47270700      2       1  150064       2.0338     0.020984
enh36679    1   49240100   49241100      2       1  150064       2.0617     0.019617
enh36686    1   51382600   51383600      2       1  150064       2.0839     0.018585
enh36697    1   51633500   51634500      4       2  150064       2.2826     0.011228
enh36729    1   51981400   51982400      8       3  150064       1.7506     0.040007
enh36730    1   51985800   51986800      3       1  150064       1.9132     0.027861
enh36774    1   52988900   52989900      2       1  150064        2.073     0.019085
enh36812    1   53661200   53662200      1       1  150064       2.0792       0.0188
enh36814    1   53684300   53685300      2       1  150064       2.1388     0.016228
enh36816    1   53702000   53703000      2       1  150064       2.4523    0.0070978
enh36818    1   53760000   53761000      3       2  150064        3.057    0.0011178
enh36819    1   53771700   53772700      4       2  150064       2.1252     0.016783
enh36841    1   54422500   54423500      3       1  150064       1.7584     0.039338
enh36843    1   54451700   54452700      2       1  150064       2.2225     0.013124
enh36844    1   54453000   54454000      2       1  150064       2.0688     0.019284
enh36849    1   54667400   54668400      1       1  150064       2.2007      0.01388
enh36874    1   54801200   54802200      2       1  150064       1.6758     0.046885
enh36882    1   54820600   54821600      3       1  150064       1.8066     0.035413
enh36886    1   54839500   54840500      4       2  150064       1.7238     0.042372
enh36889    1   54846900   54847900      2       1  150064       2.0968     0.018008
enh36927    1   55612100   55613100      1       1  150064       2.1827      0.01453
enh36958    1   59165800   59166800      2       1  150064       2.3789    0.0086815
enh36967    1   59323900   59324900      4       2  150064       1.9851     0.023568
enh36992    1   59612600   59613600      3       1  150064       1.7397     0.040958
enh37062    1   65235500   65236500      3       2  150064       1.8311     0.033542
enh37063    1   65293800   65294800      3       2  150064       2.4033     0.008123
enh37065    1   65341100   65342100      1       1  150064       3.2325    0.0006135
enh37066    1   65344400   65345400      1       1  150064       1.9643      0.02475
enh37071    1   65383400   65384400      3       1  150064       2.0943     0.018116
enh37073    1   65391700   65392700      2       1  150064       2.7824     0.002698
enh37074    1   65396600   65397600      4       2  150064       2.0038     0.022545
enh37075    1   65398400   65399400      4       1  150064       2.4723    0.0067117
enh37079    1   65420000   65421000      3       1  150064       1.9935     0.023104
enh37080    1   65424200   65425200      3       1  150064       2.3492     0.009407
enh37091    1   65524000   65525000      1       1  150064       2.1813      0.01458
enh37092    1   65526700   65527700      1       1  150064         2.06       0.0197
enh37101    1   66082200   66083200      4       2  150064       1.6904     0.045473
enh37102    1   66153200   66154200      5       2  150064       2.7778    0.0027366
enh37112    1   66756700   66757700      3       1  150064       2.1281     0.016665
enh37114    1   66765600   66766600      5       1  150064       2.1653     0.015182
enh37130    1   66901800   66902800      2       1  150064       2.4514    0.0071153
enh37132    1   66910000   66911000      3       2  150064         1.89     0.029382
enh37164    1   67801900   67802900      4       1  150064       1.7968      0.03618
enh37231    1   76976600   76977600      4       2  150064       1.6841     0.046078
enh37236    1   77654400   77655400      2       1  150064       1.7459     0.040411
enh37265    1   78107800   78108800      1       1  150064       1.8582      0.03157
enh37271    1   78134200   78135200      2       1  150064       2.5029    0.0061587
enh37291    1   78346400   78347400      1       1  150064       1.9737      0.02421
enh37292    1   78353200   78354200      9       4  150064       2.5601    0.0052325
enh37293    1   78393000   78394000      1       1  150064       1.8534      0.03191
enh37297    1   78446600   78447600      1       1  150064        2.645     0.004084
enh37309    1   79114500   79115500      1       1  150064       2.3844     0.008554
enh37315    1   84048800   84049800      4       2  150064       2.5368     0.005594
enh37317    1   84157700   84158700      3       2  150064       2.2405     0.012529
enh37322    1   84542200   84543200      1       1  150064       1.8123      0.03497
enh37324    1   84556800   84557800      1       1  150064       1.8547      0.03182
enh37325    1   84600600   84601600      1       1  150064       1.9241      0.02717
enh37327    1   84613700   84614700      2       1  150064       1.7968     0.036185
enh37331    1   84623600   84624600      1       1  150064       1.8672      0.03094
enh37333    1   84628300   84629300      2       1  150064       1.9878     0.023417
enh37345    1   84766100   84767100      3       1  150064       1.6966     0.044884
enh37361    1   85077300   85078300      3       1  150064       1.6537     0.049095
enh37377    1   85319700   85320700      4       1  150064       2.4091    0.0079965
enh37493    1   89585100   89586100      2       1  150064       1.6941     0.045121
enh37512    1   89776800   89777800      2       1  150064       2.6612    0.0038928
enh37513    1   89790600   89791600      5       3  150064       2.1537     0.015633
enh37515    1   89828700   89829700      2       1  150064       1.8371     0.033094
enh37524    1   90001600   90002600      5       2  150064       1.7217     0.042559
enh37572    1   90270100   90271100      5       2  150064       1.9993     0.022786
enh37575    1   90307600   90308600      3       2  150064       2.4101    0.0079752
enh37579    1   90321900   90322900      3       2  150064       1.9575     0.025147
enh37600    1   91393900   91394900      1       1  150064       2.3291     0.009927
enh37601    1   91395000   91396000      5       3  150064       1.9143     0.027789
enh37608    1   91423000   91424000      2       1  150064       1.9565     0.025204
enh37610    1   91434500   91435500      1       1  150064       1.9934      0.02311
enh37612    1   91448800   91449800      2       1  150064       2.4807    0.0065562
enh37617    1   91472000   91473000      1       1  150064       2.1738      0.01486
enh37619    1   91489100   91490100      1       1  150064        2.873     0.002033
enh37623    1   91965200   91966200      3       2  150064       2.3068     0.010532
enh37636    1   92112300   92113300      3       2  150064       1.9386     0.026274
enh37665    1   92667600   92668600      3       1  150064       1.8685     0.030845
enh37667    1   92761500   92762500      1       1  150064       3.1955     0.000698
enh37669    1   92765900   92766900      4       2  150064       3.0186    0.0012699
enh37673    1   92831500   92832500      4       2  150064       2.5807    0.0049295
enh37678    1   92930700   92931700      3       2  150064       2.5219    0.0058364
enh37680    1   92943500   92944500      1       1  150064       2.1412      0.01613
enh37681    1   92946600   92947600      3       1  150064       2.8588    0.0021261
enh37682    1   92953100   92954100      1       1  150064       2.0676      0.01934
enh37683    1   92955700   92956700      2       1  150064       1.6579     0.048666
enh37684    1   92960800   92961800      2       1  150064       1.8883     0.029496
enh37685    1   92969700   92970700      1       1  150064       2.0413      0.02061
enh37686    1   93002600   93003600      2       1  150064        2.821    0.0023936
enh37687    1   93016700   93017700      3       1  150064       2.1289     0.016632
enh37689    1   93048700   93049700      1       1  150064       1.8952      0.02903
enh37704    1   93369100   93370100      1       1  150064       1.7266      0.04212
enh37705    1   93370400   93371400      3       1  150064        1.853     0.031943
enh37706    1   93386800   93387800      2       1  150064       1.6894     0.045572
enh37707    1   93395100   93396100      1       1  150064       1.6959      0.04495
enh37708    1   93398900   93399900      5       2  150064       1.7624     0.038997
enh37709    1   93401100   93402100      3       1  150064       1.7756       0.0379
enh37712    1   93411700   93412700      2       1  150064       1.9281     0.026923
enh37714    1   93415400   93416400      1       1  150064       1.8858      0.02966
enh37715    1   93417900   93418900      1       1  150064       2.1765      0.01476
enh37717    1   93421300   93422300      2       1  150064       2.3225     0.010102
enh37718    1   93423800   93424800      1       1  150064       1.7987      0.03603
enh37728    1   93508400   93509400      3       2  150064       2.1797     0.014638
enh37791    1   95349400   95350400      4       2  150064       1.9903     0.023278
enh37797    1   95459800   95460800      2       1  150064       1.8498     0.032171
enh37798    1   95508400   95509400      7       2  150064       1.9798     0.023862
enh37801    1   95698000   95699000      4       2  150064       2.1295     0.016607
enh37804    1   97189700   97190700      5       2  150064       3.8273   6.4774e-05
enh37806    1   97197000   97198000      1       1  150064       2.5088     0.006057
enh37807    1   97205200   97206200      7       2  150064       2.1921     0.014186
enh37809    1   97212200   97213200      2       1  150064       1.8213      0.03428
enh37810    1   97213000   97214000      2       1  150064       2.1013     0.017805
enh37811    1   98096200   98097200      1       1  150064       2.5085     0.006062
enh37813    1   98329900   98330900      1       1  150064       5.8004    3.307e-09
enh37814    1   98351500   98352500      2       1  150064       4.9823   3.1417e-07
enh37816    1   98366000   98367000      2       1  150064       2.4364     0.007418
enh37818    1   98369400   98370400      3       1  150064       5.6293   9.0464e-09
enh37819    1   98370900   98371900      4       2  150064       5.4629   2.3425e-08
enh37822    1   98374800   98375800      3       2  150064       5.5425   1.4907e-08
enh37823    1   98376600   98377600      1       1  150064       6.0414    7.639e-10
enh37824    1   98377900   98378900      3       2  150064       6.4671   4.9965e-11
enh37826    1   98382800   98383800      2       1  150064       5.6442   8.2998e-09
enh37828    1   98399800   98400800      3       1  150064       6.1877   3.0528e-10
enh37831    1   98853400   98854400      3       2  150064        1.968     0.024534
enh37910    1  101407000  101408000      3       1  150064       2.1857      0.01442
enh37964    1  101918200  101919200      6       3  150064       2.5781    0.0049671
enh37973    1  108337400  108338400      9       5  150064       1.7692      0.03843
enh37974    1  108346800  108347800      8       3  150064       2.5453    0.0054585
enh37983    1  108438200  108439200      4       1  150064       2.0387     0.020739
enh37984    1  108440300  108441300      3       1  150064       1.8382     0.033014
enh37985    1  108442100  108443100      2       1  150064        2.171     0.014964
enh37987    1  108462500  108463500      4       2  150064       1.8569      0.03166
enh37991    1  108492300  108493300      4       2  150064       2.1863     0.014395
enh38004    1  108740500  108741500      5       2  150064       2.2112     0.013513
enh38054    1  109782200  109783200      2       1  150064       2.1667     0.015129
enh38080    1  110088300  110089300      3       2  150064       1.7333     0.041525
enh38090    1  110182600  110183600      1       1  150064       1.8088      0.03524
enh38094    1  110199200  110200200      3       2  150064       2.2718     0.011549
enh38109    1  110438000  110439000      6       2  150064       1.9746     0.024159
enh38119    1  110545800  110546800      1       1  150064        1.927      0.02699
enh38124    1  110575700  110576700      2       1  150064       1.8614     0.031341
enh38126    1  110579400  110580400      1       1  150064       2.0983      0.01794
enh38127    1  110745600  110746600      1       1  150064       2.2414       0.0125
enh38134    1  110925700  110926700      4       2  150064         2.06     0.019699
enh38135    1  110926600  110927600      2       1  150064       1.8599     0.031452
enh38156    1  111323200  111324200      4       2  150064       2.3344    0.0097885
enh38157    1  111327000  111328000      7       4  150064       2.7755     0.002756
enh38158    1  111330900  111331900      5       2  150064       3.8521    5.856e-05
enh38161    1  111401200  111402200      4       1  150064       2.3897    0.0084309
enh38185    1  111755900  111756900      6       3  150064       1.6792     0.046554
enh38215    1  112134200  112135200      3       2  150064       2.8477     0.002202
enh38219    1  112167000  112168000      5       3  150064       1.7179     0.042905
enh38221    1  112174300  112175300      4       2  150064       1.7547     0.039657
enh38225    1  112200000  112201000      1       1  150064       1.6791      0.04657
enh38228    1  112230000  112231000      5       3  150064       1.6634     0.048117
enh38235    1  112431100  112432100      2       1  150064       1.8772     0.030242
enh38242    1  113159000  113160000      3       2  150064       2.4232     0.007692
enh38243    1  113165400  113166400      3       2  150064       2.1612     0.015339
enh38244    1  113173300  113174300      1       1  150064       3.3565    0.0003947
enh38245    1  113181600  113182600      1       1  150064       3.5841    0.0001691
enh38247    1  113187900  113188900      2       1  150064       2.5255    0.0057771
enh38249    1  113215800  113216800      2       1  150064       3.0364    0.0011973
enh38252    1  113246200  113247200      5       2  150064       2.2074     0.013643
enh38277    1  113683100  113684100      1       1  150064       1.6575      0.04871
enh38279    1  113689400  113690400      3       1  150064       1.7311     0.041719
enh38315    1  114883500  114884500      2       1  150064       2.1314     0.016528
enh38323    1  115025000  115026000      5       3  150064       1.9799     0.023858
enh38326    1  115031900  115032900      7       2  150064       1.9976      0.02288
enh38328    1  115039600  115040600      2       1  150064       2.6404    0.0041407
enh38329    1  115041600  115042600      4       1  150064       1.8763     0.030306
enh38335    1  115257400  115258400      2       1  150064       1.7788     0.037633
enh38336    1  115259500  115260500      2       1  150064       1.9462     0.025816
enh38337    1  115283500  115284500      1       1  150064       3.0698     0.001071
enh38338    1  115286100  115287100      3       2  150064       1.8523      0.03199
enh38339    1  115290000  115291000      5       3  150064       2.1709      0.01497
enh38340    1  115294700  115295700      2       1  150064       2.6518    0.0040031
enh38342    1  115321300  115322300      1       1  150064       1.8218      0.03424
enh38344    1  115603800  115604800      7       3  150064       2.3014     0.010683
enh38345    1  115606300  115607300      5       3  150064       2.7831    0.0026919
enh38346    1  115611200  115612200      4       2  150064         2.61    0.0045276
enh38347    1  115613800  115614800      5       1  150064       1.7395     0.040974
enh38348    1  115627600  115628600      3       2  150064         3.46   0.00027013
enh38350    1  115632700  115633700      5       2  150064       1.8358     0.033193
enh38351    1  115634100  115635100      5       2  150064       3.8713   5.4133e-05
enh38353    1  115643000  115644000      4       2  150064       3.7716   8.1087e-05
enh38355    1  115655000  115656000      8       4  150064       3.5527   0.00019065
enh38357    1  116004700  116005700      4       1  150064       2.9715    0.0014816
enh38358    1  116185500  116186500      4       1  150064       2.7837     0.002687
enh38378    1  116851900  116852900      1       1  150064       2.1427      0.01607
enh38381    1  116859200  116860200      2       1  150064       2.2212     0.013169
enh38421    1  117320300  117321300      3       1  150064       3.3991   0.00033806
enh38422    1  117334200  117335200      1       1  150064       3.0493     0.001147
enh38424    1  117337200  117338200      5       1  150064       2.8626    0.0021007
enh38425    1  117339300  117340300      3       1  150064       2.7976    0.0025741
enh38427    1  117358600  117359600      1       1  150064       3.5666    0.0001808
enh38464    1  117934600  117935600      2       1  150064       1.8469     0.032384
enh38465    1  117936000  117937000      6       3  150064       1.6715     0.047309
enh38668    1  145587900  145588900      3       1  150064       1.9471     0.025762
enh38673    1  145631600  145632600      1       1  150064       1.6837      0.04612
enh38684    1  146641100  146642100      6       1  150064       2.1446     0.015993
enh38685    1  146697600  146698600      5       3  150064       2.3168     0.010258
enh38687    1  146716100  146717100      4       2  150064       2.1871     0.014367
enh38688    1  146717200  146718200     13       3  150064       2.2755     0.011437
enh38689    1  146718700  146719700      5       3  150064       1.7537     0.039744
enh38690    1  146721700  146722700      4       1  150064       2.1444        0.016
enh38707    1  147233500  147234500      4       2  150064       1.7592     0.039269
enh38754    1  149897100  149898100      3       1  150064       1.6494     0.049531
enh38756    1  149909200  149910200      1       1  150064       1.7142      0.04325
enh38767    1  150048000  150049000      1       1  150064       5.7603    4.197e-09
enh38768    1  150062400  150063400      2       1  150064       4.6673   1.5257e-06
enh38769    1  150064300  150065300      2       1  150064       5.0054   2.7879e-07
enh38770    1  150065600  150066600      1       1  150064       5.9354    1.466e-09
enh38773    1  150071600  150072600      1       1  150064       5.8809     2.04e-09
enh38776    1  150090500  150091500      1       1  150064       5.7411    4.702e-09
enh38779    1  150118700  150119700      2       1  150064       5.1863   1.0727e-07
enh38781    1  150132100  150133100      4       1  150064       5.4742   2.1975e-08
enh38782    1  150159300  150160300      1       1  150064       5.4736    2.205e-08
enh38783    1  150185000  150186000      3       2  150064       4.6806   1.4303e-06
enh38785    1  150204900  150205900      2       1  150064       4.2775   9.4514e-06
enh38786    1  150209000  150210000      2       1  150064       1.9992     0.022793
enh38789    1  150241900  150242900      3       1  150064       4.9797   3.1842e-07
enh38792    1  150264800  150265800      5       2  150064       4.0209   2.8991e-05
enh38793    1  150267300  150268300      2       1  150064       1.9883     0.023391
enh38795    1  150334800  150335800      5       2  150064       4.6395   1.7465e-06
enh38796    1  150339800  150340800      2       1  150064       1.7546     0.039661
enh38798    1  150345100  150346100      3       2  150064       5.3554   4.2673e-08
enh38799    1  150349200  150350200      5       3  150064       4.0709   2.3413e-05
enh38801    1  150356100  150357100      4       2  150064       4.4328   4.6508e-06
enh38802    1  150358500  150359500      4       2  150064        4.064   2.4116e-05
enh38803    1  150361400  150362400      3       2  150064       4.0914   2.1441e-05
enh38804    1  150364700  150365700      3       1  150064       4.8597   5.8793e-07
enh38806    1  150371200  150372200      6       2  150064       1.6877     0.045736
enh38807    1  150377500  150378500      3       2  150064       1.8845     0.029749
enh38809    1  150436600  150437600      3       2  150064       4.9256   4.2054e-07
enh38810    1  150449500  150450500      6       3  150064       4.1928   1.3775e-05
enh38811    1  150460700  150461700      3       1  150064       4.5462   2.7315e-06
enh38812    1  150486800  150487800      2       1  150064       4.1525   1.6446e-05
enh38813    1  150488900  150489900      2       1  150064       4.4767   3.7907e-06
enh38832    1  150734500  150735500      1       1  150064       1.8575      0.03162
enh38840    1  150842500  150843500      1       1  150064       2.8772     0.002006
enh38846    1  150948400  150949400      1       1  150064       1.9752      0.02412
enh38850    1  150968000  150969000      4       2  150064       3.5626   0.00018362
enh38851    1  150971000  150972000      2       1  150064       4.4256   4.8084e-06
enh38858    1  151015300  151016300      2       1  150064       3.2311   0.00061648
enh38862    1  151035000  151036000      2       1  150064       1.8598     0.031455
enh38863    1  151041400  151042400      4       2  150064       2.9276    0.0017081
enh38864    1  151044400  151045400      6       4  150064       2.3316    0.0098612
enh38865    1  151045100  151046100      4       2  150064       2.7599    0.0028911
enh38869    1  151117000  151118000      2       1  150064       2.8997    0.0018674
enh38870    1  151119600  151120600      3       2  150064       2.7149    0.0033143
enh38877    1  151168500  151169500      4       2  150064       1.9154     0.027722
enh38886    1  151228200  151229200      2       1  150064       3.4523   0.00027791
enh38898    1  151370600  151371600      4       2  150064       2.5627    0.0051925
enh38899    1  151373500  151374500      1       1  150064       3.3175    0.0004542
enh38900    1  151407100  151408100      1       1  150064       2.8154     0.002436
enh38902    1  151417100  151418100      2       1  150064        2.118     0.017088
enh38904    1  151427800  151428800      1       1  150064       3.2691    0.0005394
enh38906    1  151444800  151445800      1       1  150064       2.5897     0.004803
enh38924    1  151675400  151676400      2       1  150064       1.7804     0.037503
enh38992    1  153702200  153703200      3       2  150064       1.7096     0.043672
enh38997    1  153761500  153762500      1       1  150064       2.5081     0.006069
enh38999    1  153768500  153769500      5       2  150064        3.378   0.00036509
enh39000    1  153777700  153778700      2       1  150064       3.7987   7.2743e-05
enh39001    1  153805400  153806400      3       2  150064        3.258   0.00056092
enh39002    1  153816200  153817200      4       2  150064       3.4449   0.00028566
enh39003    1  153822000  153823000      1       1  150064       2.1923      0.01418
enh39004    1  153832900  153833900      3       1  150064       2.1733     0.014881
enh39005    1  153838900  153839900      1       1  150064       2.2649      0.01176
enh39006    1  153840900  153841900      2       1  150064       2.8145    0.0024424
enh39007    1  153845300  153846300      5       1  150064       1.7399     0.040938
enh39008    1  153847400  153848400      2       1  150064       2.1214     0.016943
enh39010    1  153850300  153851300      1       1  150064       2.2464      0.01234
enh39012    1  153859700  153860700      4       2  150064       2.9433    0.0016238
enh39014    1  153868100  153869100      2       1  150064       2.0912     0.018253
enh39015    1  153872600  153873600      3       2  150064       2.1709     0.014969
enh39017    1  153877600  153878600      2       1  150064       1.8762     0.030311
enh39018    1  153882400  153883400      3       1  150064       3.5226   0.00021365
enh39021    1  153890600  153891600      1       1  150064       2.1213      0.01695
enh39023    1  153900500  153901500      4       1  150064       3.2653   0.00054669
enh39026    1  153919400  153920400      2       1  150064       2.1054     0.017629
enh39027    1  153926200  153927200      1       1  150064       2.1884      0.01432
enh39029    1  153931400  153932400      5       3  150064       2.2696     0.011615
enh39030    1  153933600  153934600      2       1  150064       2.7014    0.0034523
enh39031    1  153936800  153937800      2       1  150064       2.0757     0.018962
enh39032    1  153937500  153938500      4       2  150064       2.0088     0.022277
enh39033    1  153941100  153942100      2       1  150064       2.3994    0.0082099
enh39041    1  153965800  153966800      6       3  150064       2.7704     0.002799
enh39042    1  154087000  154088000      1       1  150064       1.8501      0.03215
enh39043    1  154120800  154121800      2       1  150064       3.0302    0.0012219
enh39045    1  154128600  154129600      2       1  150064       2.6358    0.0041972
enh39048    1  154148300  154149300      3       2  150064       3.1236   0.00089326
enh39051    1  154186100  154187100      2       1  150064       1.6805     0.046433
enh39057    1  154235700  154236700      2       1  150064       2.1608     0.015357
enh39058    1  154237500  154238500      3       1  150064       3.6341   0.00013947
enh39059    1  154239300  154240300      2       1  150064        3.428   0.00030402
enh39060    1  154243400  154244400      1       1  150064       1.8912       0.0293
enh39062    1  154280000  154281000      1       1  150064       2.8761     0.002013
enh39064    1  154305000  154306000      4       2  150064       2.7136    0.0033278
enh39065    1  154308400  154309400      4       1  150064       1.9962     0.022959
enh39066    1  154310600  154311600      3       1  150064       1.8603     0.031424
enh39068    1  154320800  154321800      4       2  150064       1.8588     0.031528
enh39069    1  154323800  154324800      2       1  150064         1.93     0.026801
enh39074    1  154359700  154360700      6       3  150064       1.9896     0.023315
enh39078    1  154395400  154396400      4       2  150064       2.1786      0.01468
enh39080    1  154404500  154405500      3       2  150064       1.8075     0.035343
enh39081    1  154406300  154407300      2       1  150064       2.2077     0.013634
enh39082    1  154410900  154411900      6       3  150064       1.7521     0.039882
enh39084    1  154416100  154417100      4       2  150064       2.2592     0.011934
enh39085    1  154418000  154419000      4       1  150064       2.4225    0.0077068
enh39086    1  154426100  154427100      4       2  150064        2.106     0.017602
enh39095    1  154527900  154528900      2       1  150064       2.1382     0.016251
enh39097    1  154571600  154572600      3       2  150064       1.7237     0.042382
enh39104    1  154591600  154592600      3       2  150064       1.7115     0.043494
enh39121    1  154898000  154899000      1       1  150064       2.2952      0.01086
enh39123    1  154911900  154912900      5       2  150064       3.5844   0.00016893
enh39125    1  154918700  154919700      3       1  150064       3.6953    0.0001098
enh39131    1  154940800  154941800      1       1  150064        2.829     0.002335
enh39136    1  154991300  154992300      1       1  150064       2.3559      0.00924
enh39137    1  154995200  154996200      2       1  150064       3.2291   0.00062084
enh39138    1  155016800  155017800      2       1  150064       2.4019    0.0081556
enh39143    1  155042100  155043100      1       1  150064       1.8595      0.03148
enh39144    1  155043900  155044900      1       1  150064       2.5649     0.005161
enh39152    1  155111100  155112100      2       1  150064       1.7452     0.040475
enh39156    1  155148300  155149300      3       2  150064       1.8078     0.035319
enh39159    1  155184800  155185800      1       1  150064       1.8644      0.03113
enh39161    1  155195200  155196200      1       1  150064        2.079      0.01881
enh39166    1  155214800  155215800      1       1  150064       2.2046      0.01374
enh39167    1  155219400  155220400      3       1  150064       2.0681     0.019317
enh39169    1  155223200  155224200      1       1  150064       2.2083      0.01361
enh39171    1  155229600  155230600      3       1  150064       2.0072     0.022363
enh39173    1  155241100  155242100      3       1  150064       2.1903     0.014251
enh39175    1  155248000  155249000      2       1  150064       2.2396     0.012558
enh39176    1  155277100  155278100      2       1  150064       2.5297     0.005708
enh39177    1  155280000  155281000      1       1  150064       2.7019     0.003447
enh39178    1  155280800  155281800      1       1  150064       1.8809      0.02999
enh39183    1  155433400  155434400      1       1  150064        2.346     0.009487
enh39198    1  155500800  155501800      2       1  150064       1.9459     0.025832
enh39200    1  155508900  155509900      3       1  150064       1.9562      0.02522
enh39201    1  155513000  155514000      2       1  150064       2.3933    0.0083496
enh39203    1  155519200  155520200      1       1  150064       2.5943     0.004739
enh39204    1  155522500  155523500      1       1  150064       2.5282     0.005733
enh39213    1  155605500  155606500      1       1  150064       2.7108     0.003356
enh39214    1  155606400  155607400      1       1  150064       2.6181     0.004421
enh39219    1  155666400  155667400      2       1  150064       2.4825    0.0065226
enh39230    1  155862900  155863900      1       1  150064       3.1041    0.0009543
enh39231    1  155879000  155880000      1       1  150064       1.9714      0.02434
enh39233    1  155900100  155901100      1       1  150064       2.1215      0.01694
enh39234    1  155904600  155905600      1       1  150064       2.0349      0.02093
enh39235    1  155907800  155908800      2       1  150064       2.6992    0.0034752
enh39239    1  155935000  155936000      1       1  150064       2.1464      0.01592
enh39243    1  155958800  155959800      1       1  150064       2.1154       0.0172
enh39244    1  155974300  155975300      3       2  150064       3.7577   8.5757e-05
enh39247    1  155995300  155996300      5       3  150064       1.6721     0.047248
enh39253    1  156060100  156061100      2       1  150064       1.8362     0.033167
enh39254    1  156066500  156067500      1       1  150064       1.6961      0.04493
enh39256    1  156073700  156074700      1       1  150064       1.7129      0.04337
enh39259    1  156088100  156089100      2       1  150064       1.6642     0.048041
enh39260    1  156089700  156090700      4       2  150064       1.7477      0.04026
enh39267    1  156116900  156117900      1       1  150064       2.4498     0.007147
enh39269    1  156131200  156132200      3       1  150064       3.3314   0.00043213
enh39317    1  156709000  156710000      3       2  150064        1.714     0.043261
enh39318    1  156711600  156712600      4       2  150064       2.4346    0.0074544
enh39326    1  156771000  156772000      2       1  150064       1.7927     0.036514
enh39373    1  158921700  158922700      7       2  150064       1.8315     0.033514
enh39402    1  159878900  159879900      1       1  150064       2.4956     0.006287
enh39411    1  159999300  160000300      1       1  150064       1.9906      0.02326
enh39416    1  160063600  160064600      2       1  150064        2.272     0.011542
enh39419    1  160162400  160163400      4       2  150064       1.6516     0.049309
enh39420    1  160162800  160163800      7       2  150064       2.1637     0.015243
enh39421    1  160173800  160174800      1       1  150064       3.0586     0.001112
enh39422    1  160176500  160177500      2       1  150064       2.6749     0.003738
enh39427    1  160233000  160234000      3       1  150064       2.7284    0.0031825
enh39431    1  160309900  160310900      1       1  150064       2.7614     0.002878
enh39432    1  160314200  160315200      1       1  150064       2.4281     0.007589
enh39433    1  160316100  160317100      2       1  150064       2.4758    0.0066463
enh39434    1  160345500  160346500      5       2  150064       2.9387    0.0016479
enh39436    1  160401100  160402100      4       2  150064       2.0087     0.022285
enh39439    1  160415000  160416000      1       1  150064       2.1591      0.01542
enh39440    1  160422300  160423300      5       3  150064       2.5409    0.0055288
enh39441    1  160428600  160429600      1       1  150064       2.2479      0.01229
enh39443    1  160432700  160433700      2       1  150064       3.0556    0.0011231
enh39444    1  160436100  160437100      2       1  150064       3.0109    0.0013024
enh39445    1  160440800  160441800      2       1  150064       3.3307   0.00043317
enh39447    1  160450600  160451600      1       1  150064       3.0858     0.001015
enh39448    1  160453100  160454100      3       1  150064       1.8653     0.031068
enh39449    1  160457800  160458800      3       1  150064       2.8859    0.0019518
enh39513    1  160846500  160847500      3       1  150064       1.8965     0.028947
enh39514    1  160848500  160849500      6       1  150064       1.9055     0.028356
enh39560    1  161179200  161180200      1       1  150064       2.1338      0.01643
enh39565    1  161197500  161198500      1       1  150064       1.9315      0.02671
enh39611    1  162529700  162530700      2       1  150064       1.9254      0.02709
enh39615    1  163290000  163291000      1       1  150064       1.7976      0.03612
enh39624    1  165570500  165571500      6       3  150064       1.8958     0.028994
enh39633    1  165721100  165722100      3       2  150064       2.7885    0.0026476
enh39634    1  165733500  165734500      2       1  150064       2.2675     0.011679
enh39636    1  165739400  165740400      3       2  150064       2.0668     0.019375
enh39639    1  165811700  165812700      5       2  150064       2.1259     0.016755
enh39640    1  165819800  165820800      1       1  150064       2.3611      0.00911
enh39641    1  165820400  165821400      3       1  150064       2.1266     0.016727
enh39642    1  165823000  165824000      1       1  150064       2.4075     0.008032
enh39675    1  167132100  167133100      6       3  150064       2.1106     0.017403
enh39676    1  167187900  167188900      1       1  150064       2.7692      0.00281
enh39681    1  167217200  167218200      1       1  150064       1.8166      0.03464
enh39752    1  168053900  168054900      1       1  150064       2.2271      0.01297
enh39766    1  168356500  168357500      3       2  150064       2.2226     0.013122
enh39772    1  168409100  168410100      2       1  150064       2.0125     0.022083
enh39815    1  169608400  169609400      2       1  150064       1.6666     0.047795
enh39831    1  169847900  169848900      4       2  150064       1.8119     0.035003
enh39839    1  170040100  170041100      3       2  150064       2.3451    0.0095099
enh39840    1  170041700  170042700      5       2  150064       1.6629     0.048167
enh39850    1  171403700  171404700     11       2  150064       1.7213     0.042595
enh39858    1  171701700  171702700      1       1  150064       1.7923      0.03654
enh39863    1  171763000  171764000      2       1  150064       1.7148     0.043193
enh39873    1  172242600  172243600      3       2  150064        1.893     0.029179
enh39874    1  172307100  172308100      3       2  150064       1.8067     0.035402
enh39875    1  172312000  172313000      2       1  150064       1.8722     0.030589
enh39878    1  172325900  172326900      3       2  150064       1.7834     0.037264
enh39879    1  172329200  172330200      1       1  150064       1.8053      0.03551
enh39881    1  172348400  172349400      2       1  150064       2.0178     0.021807
enh39883    1  172359700  172360700      6       2  150064       2.3786    0.0086901
enh39886    1  172368300  172369300      3       2  150064       1.9916     0.023205
enh39894    1  172500100  172501100      3       2  150064       1.6888     0.045631
enh39941    1  172916000  172917000      2       1  150064       1.7733     0.038087
enh39955    1  173389200  173390200      3       1  150064       2.0669     0.019374
enh39956    1  173398000  173399000      4       2  150064       2.3375    0.0097071
enh39957    1  173399600  173400600      3       2  150064       3.0303    0.0012215
enh39960    1  173428700  173429700      3       2  150064       1.9085     0.028166
enh39962    1  173448500  173449500      2       1  150064       2.3992    0.0082164
enh39967    1  173657200  173658200      1       1  150064       2.1714      0.01495
enh39968    1  173683000  173684000      1       1  150064       3.4023    0.0003341
enh39970    1  173689700  173690700      4       2  150064       2.2967     0.010819
enh39973    1  173738200  173739200      2       1  150064         2.76    0.0028898
enh39974    1  173739200  173740200      2       1  150064       3.4356   0.00029563
enh39978    1  173838600  173839600      2       1  150064       3.0471    0.0011552
enh39979    1  173841300  173842300      3       2  150064       3.9485   3.9318e-05
enh39981    1  173969400  173970400      1       1  150064       3.4298     0.000302
enh39982    1  173973800  173974800      3       2  150064       2.6899    0.0035733
enh39983    1  173974500  173975500      1       1  150064       3.4302    0.0003016
enh39984    1  173978000  173979000      2       1  150064       2.9118    0.0017968
enh39985    1  173980600  173981600      1       1  150064       3.4179    0.0003155
enh39986    1  173983100  173984100      3       2  150064       2.3355    0.0097578
enh39987    1  173984600  173985600      1       1  150064       3.1996    0.0006881
enh39988    1  173986500  173987500      3       1  150064       3.3595   0.00039041
enh39989    1  173988300  173989300      1       1  150064       3.5227    0.0002136
enh39992    1  174121800  174122800      2       1  150064       3.8232   6.5877e-05
enh39994    1  174130500  174131500      2       1  150064       2.4974    0.0062558
enh39996    1  174135200  174136200      2       1  150064       2.7675    0.0028248
enh39997    1  174137200  174138200      1       1  150064       2.8627       0.0021
enh39998    1  174141200  174142200      3       2  150064        3.517   0.00021822
enh40008    1  174767600  174768600      1       1  150064       3.2494    0.0005783
enh40010    1  174843000  174844000      2       1  150064       2.9805    0.0014387
enh40011    1  174844300  174845300      4       2  150064       2.0411     0.020621
enh40015    1  174885200  174886200      4       2  150064       1.9026     0.028549
enh40021    1  174936200  174937200      1       1  150064       2.9175     0.001764
enh40027    1  174960000  174961000      2       1  150064        2.055     0.019939
enh40037    1  175124100  175125100      5       2  150064       3.3626    0.0003861
enh40038    1  175139100  175140100      3       1  150064       3.2591   0.00055889
enh40039    1  175143300  175144300      1       1  150064       3.2955    0.0004912
enh40041    1  175162500  175163500      4       1  150064       3.3679   0.00037868
enh40048    1  175256200  175257200      2       1  150064        1.717      0.04299
enh40049    1  175265100  175266100      2       1  150064        1.716     0.043078
enh40050    1  175288300  175289300      4       2  150064       1.6744     0.047027
enh40052    1  176059200  176060200      2       1  150064       1.6449     0.049994
enh40055    1  176156300  176157300      3       2  150064       2.1309     0.016549
enh40056    1  176158800  176159800      2       1  150064        2.259     0.011942
enh40071    1  179096800  179097800      3       2  150064       1.6568      0.04878
enh40072    1  179097200  179098200      3       1  150064       2.0794      0.01879
enh40073    1  179097800  179098800      4       2  150064       1.7121     0.043439
enh40074    1  179099200  179100200      3       1  150064       1.6662     0.047834
enh40079    1  179159800  179160800      2       1  150064       1.8908     0.029325
enh40080    1  179174200  179175200      2       1  150064       1.7559     0.039553
enh40083    1  179199300  179200300      1       1  150064       1.8435      0.03263
enh40087    1  179269700  179270700      3       1  150064       1.8361     0.033171
enh40091    1  179333600  179334600      4       2  150064         2.81    0.0024768
enh40094    1  179782700  179783700      1       1  150064        2.367     0.008966
enh40099    1  179844400  179845400      1       1  150064       1.9217      0.02732
enh40108    1  179938300  179939300      3       1  150064       1.7133     0.043328
enh40131    1  180738900  180739900      2       1  150064       4.0654   2.3972e-05
enh40135    1  180862500  180863500      3       1  150064       2.3148     0.010311
enh40136    1  180895400  180896400      5       3  150064       2.2974     0.010799
enh40180    1  181392700  181393700      3       1  150064       2.1937     0.014128
enh40182    1  181905900  181906900      3       2  150064       2.0606     0.019672
enh40216    1  182817100  182818100      1       1  150064       1.7296      0.04185
enh40263    1  184460500  184461500      5       2  150064       2.5477     0.005422
enh40265    1  184714600  184715600      4       2  150064       2.0694     0.019256
enh40269    1  184724800  184725800      3       1  150064       2.1648       0.0152
enh40277    1  184864400  184865400      6       3  150064       2.8608     0.002113
enh40280    1  184937700  184938700      5       2  150064       2.2537     0.012109
enh40281    1  184940100  184941100      2       1  150064       2.3995    0.0082089
enh40291    1  185127400  185128400      1       1  150064       1.9047      0.02841
enh40321    1  186243200  186244200      3       2  150064       2.2134     0.013434
enh40322    1  186251300  186252300      2       1  150064       2.1886     0.014315
enh40326    1  186273900  186274900      5       1  150064       1.6661     0.047848
enh40331    1  186347200  186348200      2       1  150064       1.7281     0.041987
enh40338    1  192129200  192130200      2       1  150064       1.6571     0.048746
enh40345    1  192515200  192516200      5       2  150064       1.7198     0.042733
enh40346    1  192520100  192521100      1       1  150064       2.2984      0.01077
enh40360    1  193032800  193033800      1       1  150064       2.7888     0.002645
enh40361    1  193034800  193035800      3       2  150064       3.2765   0.00052553
enh40364    1  193071900  193072900      2       1  150064       3.3456   0.00041054
enh40365    1  193074600  193075600      6       2  150064       2.6346    0.0042121
enh40366    1  193094200  193095200      2       1  150064       2.6475    0.0040541
enh40367    1  193095700  193096700      3       2  150064       2.2278     0.012945
enh40369    1  193111000  193112000      3       1  150064       1.7103     0.043608
enh40373    1  193143800  193144800      2       1  150064       2.5716     0.005062
enh40374    1  193147300  193148300      3       1  150064       2.9891     0.001399
enh40376    1  193151600  193152600      3       1  150064       3.0302    0.0012219
enh40377    1  193152400  193153400      4       2  150064       2.7613    0.0028784
enh40379    1  193153700  193154700      1       1  150064       3.2994    0.0004844
enh40380    1  193157700  193158700      4       2  150064       2.9851    0.0014173
enh40382    1  193209400  193210400      2       1  150064         2.64    0.0041455
enh40384    1  193279700  193280700      1       1  150064       3.0684     0.001076
enh40386    1  193337700  193338700      6       3  150064       2.6601    0.0039056
enh40394    1  193423200  193424200      4       2  150064       1.7393     0.040993
enh40395    1  193428900  193429900      2       1  150064       2.6538    0.0039795
enh40398    1  193462500  193463500      5       2  150064       2.3615    0.0091002
enh40404    1  193537900  193538900      4       1  150064       1.7171      0.04298
enh40406    1  193578200  193579200      1       1  150064       2.3065      0.01054
enh40420    1  196622500  196623500      1       1  150064       4.0574    2.481e-05
enh40438    1  197712400  197713400      1       1  150064       1.9651       0.0247
enh40445    1  197732600  197733600      2       1  150064       2.4774    0.0066165
enh40446    1  197733700  197734700      2       1  150064       2.5775    0.0049764
enh40449    1  197738100  197739100      3       1  150064       2.4005    0.0081861
enh40452    1  197746500  197747500      4       1  150064        2.015      0.02195
enh40468    1  198165200  198166200      6       3  150064       1.6452     0.049961
enh40497    1  198576900  198577900      5       3  150064       1.6886     0.045645
enh40500    1  198585000  198586000      1       1  150064       1.6688      0.04758
enh40506    1  198639300  198640300      6       3  150064       2.9047    0.0018382
enh40508    1  198650600  198651600      2       1  150064       2.0886     0.018371
enh40521    1  198730600  198731600      4       1  150064       3.0679    0.0010777
enh40552    1  200143400  200144400      3       1  150064       2.4196    0.0077679
enh40555    1  200270100  200271100      2       1  150064       1.8872     0.029566
enh40558    1  200306200  200307200      4       2  150064       2.3856    0.0085263
enh40559    1  200320100  200321100      1       1  150064       2.8818     0.001977
enh40560    1  200321900  200322900      3       1  150064       2.7268    0.0031978
enh40561    1  200369400  200370400      3       2  150064       2.8092    0.0024833
enh40565    1  200379600  200380600      2       1  150064         2.31     0.010443
enh40566    1  200406100  200407100      1       1  150064       3.4739    0.0002565
enh40567    1  200442500  200443500      2       1  150064       2.6782    0.0037013
enh40568    1  200495600  200496600      5       3  150064       3.8238   6.5718e-05
enh40569    1  200498400  200499400      4       2  150064       1.7705     0.038323
enh40570    1  200500600  200501600      5       3  150064       1.9833      0.02367
enh40594    1  200872800  200873800      5       3  150064        2.442    0.0073025
enh40595    1  200874600  200875600      6       2  150064       3.2685   0.00054056
enh40598    1  200980000  200981000      4       2  150064       2.2441     0.012414
enh40599    1  200987900  200988900      3       2  150064       1.7939     0.036411
enh40601    1  201011600  201012600      7       3  150064         3.71   0.00010363
enh40603    1  201084300  201085300      3       2  150064       2.1248     0.016802
enh40610    1  201435600  201436600      2       1  150064       2.0657      0.01943
enh40612    1  201451000  201452000      6       2  150064       2.1066     0.017578
enh40620    1  201800400  201801400      4       1  150064       2.0788     0.018819
enh40626    1  201864800  201865800      1       1  150064       1.6949      0.04505
enh40653    1  202688400  202689400      4       2  150064       1.9076     0.028221
enh40765    1  204415400  204416400      2       1  150064       1.9149     0.027755
enh40766    1  204417400  204418400      4       1  150064       1.9884     0.023381
enh40767    1  204420900  204421900      5       1  150064       2.1705     0.014986
enh40772    1  204457200  204458200      2       1  150064        3.035    0.0012027
enh40774    1  204460300  204461300      1       1  150064       3.1976     0.000693
enh40775    1  204465100  204466100      4       2  150064       2.8373    0.0022752
enh40779    1  204480800  204481800      3       1  150064       3.3557   0.00039586
enh40781    1  204488600  204489600      3       1  150064        3.505   0.00022827
enh40782    1  204491200  204492200      5       1  150064       3.1664    0.0007717
enh40783    1  204493000  204494000      2       1  150064       2.8497    0.0021881
enh40784    1  204495000  204496000      2       1  150064       2.6444    0.0040918
enh40785    1  204511700  204512700      2       1  150064       3.2493   0.00057839
enh40786    1  204515500  204516500      4       2  150064        3.182   0.00073128
enh40788    1  204533200  204534200      2       1  150064       2.8121    0.0024607
enh40789    1  204547000  204548000      1       1  150064       3.4754     0.000255
enh40790    1  204548900  204549900      4       1  150064       3.5749   0.00017516
enh40791    1  204553700  204554700      3       2  150064        2.054     0.019987
enh40798    1  205030300  205031300      4       2  150064       3.9784   3.4688e-05
enh40801    1  205110300  205111300      5       2  150064       3.7788   7.8797e-05
enh40802    1  205110800  205111800      5       2  150064       3.9274   4.2929e-05
enh40803    1  205140000  205141000      3       2  150064       4.0385   2.6902e-05
enh40804    1  205152800  205153800      6       2  150064       4.5969   2.1439e-06
enh40805    1  205157000  205158000      4       2  150064       4.1821   1.4442e-05
enh40806    1  205159100  205160100      2       1  150064       3.2263   0.00062699
enh40807    1  205161300  205162300      3       2  150064       3.8844   5.1301e-05
enh40808    1  205168700  205169700      5       3  150064        3.545   0.00019629
enh40809    1  205171800  205172800      2       1  150064        3.512   0.00022241
enh40810    1  205172800  205173800      3       1  150064       3.7427   9.1036e-05
enh40811    1  205173600  205174600      2       1  150064       3.7212   9.9155e-05
enh40814    1  205181500  205182500      2       1  150064       3.1831   0.00072844
enh40815    1  205183600  205184600      1       1  150064       2.0825      0.01865
enh40816    1  205198900  205199900      6       3  150064       2.5449    0.0054647
enh40817    1  205204600  205205600      4       2  150064       2.9141    0.0017836
enh40818    1  205206500  205207500      3       2  150064       2.5443    0.0054754
enh40820    1  205242100  205243100      2       1  150064       1.7414     0.040805
enh40823    1  205260600  205261600      6       2  150064       2.0618     0.019613
enh40843    1  205551100  205552100      3       2  150064       2.2238     0.013082
enh40845    1  205563300  205564300      8       3  150064        2.055     0.019942
enh40846    1  205569200  205570200      2       1  150064         2.54    0.0055422
enh40852    1  205640900  205641900      3       2  150064       1.7645     0.038828
enh40885    1  206646400  206647400      5       2  150064        3.047    0.0011555
enh40887    1  206652300  206653300      4       2  150064            2     0.022752
enh40930    1  207038100  207039100      3       2  150064       3.4827   0.00024819
enh40943    1  207220000  207221000      2       1  150064        3.258   0.00056106
enh40944    1  207225000  207226000      2       1  150064       2.7994    0.0025596
enh40945    1  207226800  207227800      1       1  150064       3.2849    0.0005101
enh40946    1  207243700  207244700      2       1  150064       2.9267    0.0017129
enh40975    1  207903100  207904100      2       1  150064       2.7375    0.0030958
enh40976    1  207911000  207912000      3       2  150064       1.8372     0.033088
enh40977    1  207922500  207923500      3       2  150064        3.773   8.0646e-05
enh40978    1  207928300  207929300      1       1  150064       3.3754    0.0003685
enh40980    1  207971600  207972600      2       1  150064       3.4269   0.00030525
enh40981    1  207978900  207979900      3       2  150064       4.2584   1.0295e-05
enh40982    1  207981100  207982100      1       1  150064       2.4355     0.007435
enh40984    1  207987900  207988900      3       2  150064       2.0122     0.022101
enh40985    1  207992200  207993200      3       2  150064       3.9716     3.57e-05
enh40988    1  208009800  208010800      1       1  150064       1.8747      0.03042
enh40989    1  208014200  208015200      3       2  150064       3.7764   7.9544e-05
enh40991    1  208018100  208019100      5       2  150064       4.1152   1.9342e-05
enh40992    1  208020600  208021600      5       2  150064       3.3619   0.00038707
enh40993    1  208023900  208024900      3       2  150064       3.5796   0.00017208
enh40994    1  208029700  208030700      3       1  150064       3.5388   0.00020095
enh40995    1  208033700  208034700      4       2  150064       3.5683   0.00017964
enh40996    1  208035900  208036900      6       2  150064        3.093   0.00099081
enh40997    1  208038700  208039700      4       2  150064       3.6523   0.00012997
enh40998    1  208044300  208045300      4       2  150064       2.4614    0.0069188
enh40999    1  208048400  208049400      1       1  150064        2.825     0.002364
enh41000    1  208055200  208056200      4       2  150064       2.3794    0.0086709
enh41001    1  208057800  208058800      6       2  150064       2.1977     0.013984
enh41005    1  208260500  208261500      3       1  150064       1.8845     0.029752
enh41049    1  211402000  211403000      2       1  150064       1.8533      0.03192
enh41050    1  211420900  211421900      3       1  150064       2.7188    0.0032755
enh41051    1  211430600  211431600      5       2  150064       2.0098     0.022225
enh41052    1  211434500  211435500      6       3  150064       3.0256    0.0012408
enh41057    1  211498600  211499600      1       1  150064       2.8602     0.002117
enh41061    1  211516700  211517700      3       2  150064       2.0689     0.019277
enh41062    1  211522500  211523500      1       1  150064       2.4204     0.007752
enh41073    1  211715200  211716200      1       1  150064       1.8722      0.03059
enh41075    1  211748000  211749000      1       1  150064       2.1797      0.01464
enh41079    1  211780500  211781500      5       3  150064       1.8462     0.032431
enh41090    1  211911900  211912900      1       1  150064        1.815      0.03476
enh41117    1  212417400  212418400      2       1  150064       1.9624     0.024861
enh41123    1  212474900  212475900      3       2  150064       1.9601     0.024994
enh41125    1  212479800  212480800      4       2  150064       2.3944    0.0083229
enh41126    1  212483300  212484300      1       1  150064       2.2238      0.01308
enh41127    1  212485200  212486200      2       1  150064       1.9171     0.027611
enh41132    1  212499200  212500200      3       1  150064       1.7358     0.041303
enh41135    1  212534400  212535400      2       1  150064       2.1999     0.013908
enh41138    1  212588600  212589600      4       2  150064       2.0919     0.018222
enh41139    1  212607400  212608400      1       1  150064       2.1962      0.01404
enh41145    1  212769800  212770800      7       4  150064       1.6967     0.044873
enh41177    1  213843200  213844200     12       3  150064       2.0116      0.02213
enh41181    1  214022000  214023000      1       1  150064       2.0693      0.01926
enh41182    1  214025500  214026500      2       1  150064       1.6726     0.047199
enh41184    1  214049300  214050300      3       1  150064       1.9719     0.024312
enh41192    1  214475400  214476400      4       2  150064       2.3357    0.0097526
enh41196    1  214601300  214602300      7       3  150064        1.918     0.027558
enh41199    1  214687700  214688700      1       1  150064       2.3582     0.009182
enh41202    1  214721900  214722900      2       1  150064        2.346    0.0094877
enh41205    1  214790300  214791300      3       1  150064       1.8882     0.029497
enh41211    1  217801000  217802000      3       2  150064       1.7332     0.041531
enh41228    1  220209700  220210700      7       2  150064       1.7608     0.039134
enh41237    1  220286400  220287400     10       5  150064       2.0318     0.021089
enh41240    1  220391800  220392800      4       2  150064       2.8033    0.0025288
enh41250    1  220442200  220443200      3       1  150064       1.7655     0.038736
enh41251    1  220905600  220906600      2       1  150064       1.7099     0.043638
enh41266    1  221911600  221912600      3       2  150064       2.5349    0.0056232
enh41267    1  221916800  221917800      5       2  150064       3.1988   0.00068992
enh41280    1  222577500  222578500      5       2  150064       2.1601     0.015381
enh41281    1  222592900  222593900      2       1  150064       1.6782     0.046651
enh41284    1  222628300  222629300      3       1  150064       2.8637    0.0020939
enh41290    1  222764000  222765000      2       1  150064       1.9374     0.026347
enh41292    1  222792800  222793800      3       1  150064       1.7014     0.044431
enh41294    1  222820000  222821000      3       1  150064       2.0206     0.021659
enh41295    1  222825000  222826000      5       2  150064       2.2201     0.013207
enh41296    1  222826000  222827000      2       1  150064       1.9344     0.026532
enh41303    1  222880000  222881000      2       1  150064        1.918     0.027554
enh41307    1  222945400  222946400      3       1  150064       2.5563    0.0052903
enh41332    1  223421900  223422900      1       1  150064       1.8133      0.03489
enh41344    1  223895000  223896000      4       1  150064       1.6508     0.049393
enh41345    1  223898500  223899500      5       2  150064       3.4557   0.00027439
enh41346    1  223905900  223906900      9       3  150064       3.3236   0.00044438
enh41347    1  223908900  223909900      8       2  150064       2.9974    0.0013616
enh41348    1  223910800  223911800      1       1  150064       2.8163     0.002429
enh41349    1  223913100  223914100      1       1  150064       2.8498     0.002187
enh41350    1  223915100  223916100      3       1  150064       2.7735    0.0027725
enh41353    1  223936000  223937000      2       1  150064       1.9251      0.02711
enh41354    1  223959100  223960100      4       2  150064       3.7196   9.9754e-05
enh41355    1  223960200  223961200      7       2  150064       2.6818    0.0036616
enh41357    1  223963200  223964200      2       1  150064       2.9646    0.0015153
enh41358    1  224000900  224001900      2       1  150064       3.2094   0.00066507
enh41359    1  224010400  224011400      5       2  150064       3.6324   0.00014041
enh41361    1  224018400  224019400      6       3  150064       2.7035    0.0034309
enh41362    1  224019200  224020200      4       2  150064       3.2273   0.00062475
enh41363    1  224021100  224022100      6       2  150064       2.6392    0.0041545
enh41364    1  224025200  224026200      2       1  150064       2.0076     0.022345
enh41365    1  224027900  224028900      3       1  150064       2.8672    0.0020706
enh41392    1  224547600  224548600      1       1  150064       2.4953     0.006293
enh41394    1  224552200  224553200      1       1  150064       2.8208     0.002395
enh41398    1  224589700  224590700      2       1  150064       2.4166    0.0078336
enh41399    1  224616100  224617100      3       1  150064       2.2799     0.011308
enh41400    1  224624100  224625100      2       1  150064       2.4151    0.0078663
enh41401    1  224626400  224627400      2       1  150064       2.3043     0.010602
enh41402    1  224637500  224638500      1       1  150064       2.2089      0.01359
enh41403    1  224644400  224645400      3       2  150064       2.0156     0.021919
enh41405    1  224653100  224654100      3       1  150064       2.3639    0.0090409
enh41407    1  224690600  224691600      2       1  150064       2.2192     0.013236
enh41411    1  224922300  224923300      3       2  150064        2.023     0.021536
enh41412    1  225583800  225584800      3       1  150064       1.8779     0.030196
enh41415    1  225628800  225629800      1       1  150064       1.9171      0.02761
enh41427    1  225963300  225964300      2       1  150064       2.0387      0.02074
enh41437    1  226052100  226053100      3       1  150064       2.3265    0.0099947
enh41438    1  226055400  226056400      1       1  150064        2.326      0.01001
enh41439    1  226056700  226057700      4       2  150064       1.8503     0.032138
enh41442    1  226064100  226065100      3       1  150064       2.8898    0.0019273
enh41448    1  226097200  226098200      1       1  150064       2.2805      0.01129
enh41459    1  226187800  226188800      4       2  150064       1.7341     0.041453
enh41465    1  226269800  226270800      2       1  150064       2.3561    0.0092342
enh41467    1  226295400  226296400      2       1  150064       2.2363     0.012667
enh41469    1  226298800  226299800      1       1  150064        2.313      0.01036
enh41471    1  226310800  226311800      1       1  150064       2.5982     0.004686
enh41472    1  226312200  226313200      3       2  150064       2.0554     0.019921
enh41484    1  226591100  226592100      3       2  150064       1.7182      0.04288
enh41485    1  226596000  226597000      5       2  150064       1.6976     0.044794
enh41490    1  226644300  226645300      2       1  150064        1.995      0.02302
enh41492    1  226673700  226674700      1       1  150064       2.5454     0.005457
enh41496    1  226824700  226825700      1       1  150064       2.5273     0.005747
enh41497    1  226828500  226829500      1       1  150064       2.8036     0.002527
enh41515    1  226908600  226909600      4       2  150064       1.7302       0.0418
enh41516    1  226928500  226929500      4       2  150064       2.5752    0.0050089
enh41518    1  226951700  226952700      1       1  150064       2.1459      0.01594
enh41523    1  227014600  227015600      5       2  150064       2.1254     0.016775
enh41526    1  227069100  227070100      3       1  150064       2.1711     0.014964
enh41607    1  228869900  228870900      2       1  150064       1.8273     0.033824
enh41608    1  228873100  228874100      5       3  150064        1.764     0.038863
enh41622    1  229056700  229057700      5       2  150064       1.7684     0.038499
enh41626    1  229162500  229163500      4       2  150064       1.8643     0.031138
enh41694    1  230239800  230240800      3       1  150064       3.9094   4.6264e-05
enh41695    1  230245100  230246100      5       2  150064        3.781   7.8086e-05
enh41696    1  230247500  230248500      3       2  150064       4.1016   2.0518e-05
enh41697    1  230260700  230261700      1       1  150064       2.6648     0.003852
enh41699    1  230275200  230276200      8       3  150064       3.6246   0.00014473
enh41705    1  230305400  230306400      3       2  150064       1.7605     0.039163
enh41707    1  230310400  230311400      8       2  150064       1.9515     0.025501
enh41709    1  230321800  230322800      5       2  150064       1.7516     0.039924
enh41715    1  230406100  230407100      2       1  150064       2.0144     0.021985
enh41769    1  231558700  231559700      2       1  150064       2.0492     0.020222
enh41797    1  232606600  232607600      6       2  150064       2.5071    0.0060871
enh41818    1  233397200  233398200      6       3  150064       1.8225     0.034192
enh41820    1  233426300  233427300      3       1  150064       1.6804     0.046444
enh41826    1  234306300  234307300      1       1  150064       1.9483      0.02569
enh41829    1  234395800  234396800      2       1  150064       2.3582    0.0091814
enh41831    1  234451000  234452000      3       1  150064        1.665     0.047957
enh41849    1  234623100  234624100      2       1  150064       1.9415     0.026101
enh41851    1  234626400  234627400      8       4  150064       2.4821    0.0065312
enh41852    1  234634600  234635600      5       2  150064       2.4455    0.0072334
enh41945    1  235805800  235806800      7       2  150064       1.9266     0.027012
enh41955    1  236020400  236021400      4       1  150064       1.7824     0.037343
enh41987    1  236434200  236435200      1       1  150064        2.304      0.01061
enh41995    1  236665600  236666600      1       1  150064       1.7372      0.04118
enh42013    1  239711500  239712500      4       2  150064       2.6604    0.0039025
enh42017    1  239867400  239868400      4       1  150064        1.672     0.047258
enh42037    1  241790300  241791300      6       3  150064        2.565    0.0051584
enh42039    1  241799200  241800200      3       2  150064       2.6869    0.0036065
enh42049    1  243264000  243265000      1       1  150064       2.3843     0.008556
enh42051    1  243407500  243408500      1       1  150064       3.8631    5.598e-05
enh42052    1  243409900  243410900      2       1  150064       2.6922    0.0035494
enh42053    1  243411200  243412200      4       2  150064       3.7988   7.2691e-05
enh42054    1  243412800  243413800      2       1  150064       4.0336   2.7463e-05
enh42055    1  243414600  243415600      3       1  150064          3.7   0.00010779
enh42056    1  243420800  243421800      2       1  150064       4.0095   3.0424e-05
enh42059    1  243428000  243429000      1       1  150064       4.9067    4.631e-07
enh42062    1  243450100  243451100      1       1  150064       4.8728    5.502e-07
enh42064    1  243579000  243580000      1       1  150064       3.9443    4.001e-05
enh42069    1  243645100  243646100      1       1  150064       4.8235    7.053e-07
enh42070    1  243646400  243647400      2       1  150064       3.7261   9.7221e-05
enh42072    1  243760300  243761300      1       1  150064       1.9669       0.0246
enh42073    1  243876900  243877900      1       1  150064       2.1802      0.01462
enh42079    1  243914500  243915500      2       1  150064        3.559   0.00018614
enh42081    1  243924000  243925000      1       1  150064       4.7492    1.021e-06
enh42083    1  243953300  243954300      2       1  150064       3.7991   7.2608e-05
enh42084    1  243955400  243956400      2       1  150064       4.2876   9.0309e-06
enh42088    1  243990300  243991300      3       1  150064       4.3839   5.8276e-06
enh42089    1  243994100  243995100      2       1  150064       4.2603   1.0209e-05
enh42090    1  243996200  243997200      2       1  150064       1.6559      0.04887
enh42095    1  244008600  244009600      1       1  150064         3.42    0.0003131
enh42097    1  244014800  244015800      1       1  150064       3.3251     0.000442
enh42104    1  244236900  244237900      3       2  150064       1.9286     0.026888
enh42109    1  244401600  244402600      3       1  150064       1.9379     0.026321
enh42110    1  244402500  244403500      1       1  150064       2.0913      0.01825
enh42121    1  244602600  244603600      4       2  150064       2.1017     0.017792
enh42125    1  244623200  244624200      1       1  150064       1.7102      0.04361
enh42157    1  246660500  246661500      2       1  150064        2.001     0.022697
enh42158    1  246671100  246672100     14       6  150064       1.9697     0.024437
enh42159    1  246690500  246691500      8       4  150064       1.8793     0.030102
enh42163    1  246743300  246744300      1       1  150064       1.7143      0.04324
enh42165    1  246748300  246749300      1       1  150064       2.0615      0.01963
enh42167    1  246753700  246754700      3       2  150064       1.8314     0.033524
enh42171    1  246771400  246772400      3       1  150064       2.1364     0.016321
enh42172    1  246773700  246774700      3       1  150064       1.9938     0.023087
enh42178    1  246861600  246862600      6       3  150064        1.869     0.030814
enh42179    1  246862400  246863400      5       3  150064       1.6525     0.049218
enh42232    1  249134700  249135700      1       1  150064       2.4173     0.007817
enh42241    1  249199200  249200200      1       1  150064       1.7708       0.0383
enh47637    2     184100     185100      4       2  150064       1.8216     0.034254
enh47662    2     941500     942500      3       2  150064       1.6449     0.049991
enh47663    2     969700     970700      6       2  150064       1.9771     0.024014
enh47664    2     974700     975700      9       2  150064       2.0979     0.017959
enh47665    2     980000     981000      3       1  150064       2.6464    0.0040681
enh47695    2    2685900    2686900      2       1  150064       1.6794     0.046537
enh47701    2    3220800    3221800      3       1  150064       2.0537     0.020003
enh47702    2    3226700    3227700      4       1  150064       2.5833    0.0048931
enh47703    2    3244600    3245600      6       2  150064       1.8705      0.03071
enh47705    2    3307200    3308200      4       1  150064       2.7783    0.0027318
enh47723    2    3625400    3626400      2       1  150064       1.6986     0.044695
enh47745    2    7054700    7055700      1       1  150064       2.1003      0.01785
enh47746    2    7061500    7062500      4       2  150064        2.317     0.010252
enh47747    2    7066600    7067600      4       2  150064       2.5346    0.0056281
enh47749    2    7070600    7071600      5       3  150064       2.0223     0.021574
enh47771    2    7571500    7572500      1       1  150064       1.9847      0.02359
enh47774    2    7582600    7583600      3       2  150064        3.048    0.0011517
enh47775    2    7591300    7592300      2       1  150064       2.5784    0.0049632
enh47776    2    7608400    7609400      6       2  150064       3.0468    0.0011564
enh47777    2    7637000    7638000      2       1  150064       2.6045    0.0046004
enh47778    2    7638800    7639800      4       2  150064       2.0583     0.019781
enh47779    2    7656200    7657200      3       2  150064       2.5135    0.0059778
enh47815    2    8583000    8584000      1       1  150064       2.7578      0.00291
enh47824    2    8665500    8666500      2       1  150064       1.6534     0.049129
enh47835    2    8797000    8798000      5       2  150064        2.271     0.011575
enh47850    2    9401200    9402200      2       1  150064       2.8288    0.0023364
enh47873    2    9790100    9791100      1       1  150064       2.4696     0.006764
enh47874    2    9795600    9796600      7       3  150064       2.3547    0.0092682
enh47957    2   10547200   10548200      4       1  150064       2.1025     0.017756
enh47958    2   10549100   10550100      4       2  150064       1.7831     0.037288
enh47980    2   10948100   10949100      7       2  150064       1.9635     0.024792
enh47984    2   11004600   11005600      6       3  150064        1.671     0.047362
enh48006    2   11596000   11597000      3       1  150064       1.6591     0.048552
enh48014    2   11883300   11884300      5       3  150064       1.7708     0.038296
enh48016    2   11891600   11892600      1       1  150064       2.1268      0.01672
enh48021    2   11914700   11915700      4       2  150064       2.0882     0.018391
enh48028    2   12084900   12085900      7       3  150064       2.1826     0.014533
enh48041    2   12268600   12269600      2       1  150064       2.1721     0.014922
enh48050    2   12427200   12428200      6       2  150064       1.7987     0.036032
enh48053    2   12450000   12451000      3       2  150064       1.6636     0.048098
enh48059    2   12559700   12560700      1       1  150064        2.065      0.01946
enh48061    2   12571200   12572200      4       2  150064        1.771      0.03828
enh48073    2   12642100   12643100      3       1  150064       1.8501     0.032152
enh48076    2   12654200   12655200      3       1  150064       2.3348    0.0097762
enh48080    2   12687600   12688600      4       2  150064       1.8833      0.02983
enh48081    2   12695600   12696600      2       1  150064       1.8598     0.031459
enh48086    2   12765000   12766000      2       1  150064       2.7038    0.0034275
enh48087    2   12773600   12774600      2       1  150064       2.5566    0.0052857
enh48088    2   12776800   12777800      1       1  150064       3.2707    0.0005364
enh48109    2   15317600   15318600      3       2  150064        2.172      0.01493
enh48110    2   15441100   15442100      3       1  150064       2.0644     0.019492
enh48115    2   15698700   15699700      3       1  150064       1.8419     0.032743
enh48131    2   17931200   17932200      1       1  150064       1.9945      0.02305
enh48132    2   17932400   17933400      3       1  150064       1.9908     0.023252
enh48133    2   17933100   17934100      1       1  150064       2.0415       0.0206
enh48134    2   17936600   17937600      1       1  150064       2.1711      0.01496
enh48142    2   19673500   19674500      2       1  150064       1.8197     0.034405
enh48151    2   20242000   20243000      4       2  150064       1.9159     0.027689
enh48157    2   20517100   20518100      1       1  150064        1.685      0.04599
enh48170    2   20841900   20842900      2       1  150064       2.2271      0.01297
enh48191    2   23984200   23985200      5       3  150064       2.0232     0.021528
enh48193    2   24114500   24115500      6       3  150064       1.9138     0.027824
enh48195    2   24127200   24128200      2       1  150064       2.0112     0.022153
enh48196    2   24139100   24140100      2       1  150064       1.8339     0.033332
enh48198    2   24144200   24145200      4       2  150064       1.6741     0.047051
enh48200    2   24151300   24152300      2       1  150064       1.9116     0.027966
enh48201    2   24161500   24162500      1       1  150064       2.2362      0.01267
enh48230    2   24728900   24729900      3       2  150064       2.1438     0.016025
enh48237    2   24767100   24768100      3       2  150064       1.8898     0.029392
enh48241    2   24809200   24810200      1       1  150064       2.3914     0.008392
enh48242    2   24835900   24836900      2       1  150064       1.8495     0.032195
enh48263    2   25418900   25419900      2       1  150064       3.1712   0.00075895
enh48264    2   25424800   25425800      2       1  150064       3.2021   0.00068214
enh48265    2   25426600   25427600      4       1  150064       3.5761   0.00017437
enh48266    2   25427100   25428100      1       1  150064       2.3427     0.009572
enh48268    2   25433000   25434000      4       1  150064       3.4774   0.00025313
enh48269    2   25437700   25438700      2       1  150064       3.3209   0.00044866
enh48270    2   25439300   25440300      2       1  150064       3.4026   0.00033375
enh48275    2   25483200   25484200      3       2  150064       3.5411   0.00019924
enh48276    2   25485600   25486600      1       1  150064       2.2629      0.01182
enh48280    2   25509600   25510600      2       1  150064       2.1409      0.01614
enh48281    2   25514300   25515300      4       2  150064       2.7012    0.0034546
enh48283    2   25520700   25521700      1       1  150064       2.2963      0.01083
enh48285    2   25530100   25531100      3       2  150064        2.412    0.0079332
enh48286    2   25533400   25534400      1       1  150064       2.3123      0.01038
enh48288    2   25546100   25547100      2       1  150064       1.7595     0.039251
enh48289    2   25553100   25554100      1       1  150064       1.9943      0.02306
enh48298    2   25598700   25599700      2       1  150064        4.143   1.7136e-05
enh48302    2   25676200   25677200      2       1  150064       1.6521     0.049258
enh48312    2   25989900   25990900      2       1  150064       2.3221     0.010113
enh48313    2   26013600   26014600      5       3  150064       2.3199     0.010173
enh48314    2   26020000   26021000      3       2  150064       1.8813     0.029967
enh48316    2   26028600   26029600      3       1  150064       1.7183     0.042867
enh48323    2   26054200   26055200      3       2  150064        1.725     0.042263
enh48327    2   26075800   26076800      2       1  150064       2.3922    0.0083738
enh48328    2   26083900   26084900      1       1  150064       1.8203      0.03436
enh48337    2   26213800   26214800      2       1  150064       2.3868    0.0084985
enh48338    2   26214400   26215400      3       1  150064        3.715   0.00010161
enh48339    2   26255100   26256100      2       1  150064        2.286     0.011128
enh48341    2   26267300   26268300      3       1  150064       2.7318    0.0031492
enh48348    2   26303800   26304800      2       1  150064       1.9867     0.023479
enh48349    2   26309000   26310000      5       2  150064       1.9481       0.0257
enh48361    2   26523600   26524600      4       2  150064       2.0879     0.018405
enh48369    2   26700100   26701100      5       2  150064       2.4833    0.0065086
enh48376    2   26985800   26986800      2       1  150064       3.1708   0.00076023
enh48377    2   26989500   26990500      3       2  150064       2.4141     0.007887
enh48379    2   26995500   26996500      1       1  150064       3.3202    0.0004497
enh48381    2   27030600   27031600      2       1  150064       3.2377   0.00060239
enh48382    2   27033100   27034100      2       1  150064       3.5217   0.00021442
enh48386    2   27254100   27255100      1       1  150064       3.0193     0.001267
enh48388    2   27271800   27272800      2       1  150064       3.4335   0.00029787
enh48390    2   27291400   27292400      1       1  150064       3.7026    0.0001067
enh48391    2   27296900   27297900      2       1  150064        2.323     0.010089
enh48394    2   27307500   27308500      2       1  150064       2.5213    0.0058457
enh48395    2   27310200   27311200      2       1  150064       2.2794     0.011321
enh48397    2   27345300   27346300      2       1  150064       2.6162    0.0044459
enh48399    2   27355000   27356000      2       1  150064       2.4193    0.0077762
enh48403    2   27432400   27433400      7       3  150064       2.4129     0.007913
enh48405    2   27438800   27439800      5       2  150064       2.0355     0.020902
enh48406    2   27441400   27442400      6       3  150064       2.6812    0.0036678
enh48408    2   27472700   27473700      1       1  150064       2.5646     0.005165
enh48410    2   27525300   27526300      2       1  150064       2.0986     0.017926
enh48411    2   27543900   27544900      2       1  150064       1.9898     0.023304
enh48413    2   27571000   27572000      1       1  150064        2.804     0.002524
enh48417    2   27595200   27596200      2       1  150064       2.3713    0.0088636
enh48419    2   27604000   27605000      1       1  150064       3.0578     0.001115
enh48421    2   27614800   27615800      2       1  150064       3.0097    0.0013077
enh48422    2   27620400   27621400      2       1  150064       4.2295   1.1708e-05
enh48424    2   27625800   27626800      1       1  150064       3.1917    0.0007071
enh48425    2   27627000   27628000      3       2  150064       2.5552    0.0053058
enh48427    2   27632800   27633800      2       1  150064       2.0799     0.018769
enh48429    2   27654600   27655600      1       1  150064       3.2276    0.0006242
enh48430    2   27664400   27665400      1       1  150064       3.1687    0.0007655
enh48431    2   27711200   27712200      4       2  150064       3.6298   0.00014183
enh48434    2   27814200   27815200      6       3  150064       2.9949    0.0013728
enh48437    2   27850300   27851300      2       1  150064       1.8163      0.03466
enh48442    2   27906100   27907100      2       1  150064       1.7749     0.037961
enh48445    2   27938300   27939300      2       1  150064       3.5124   0.00022205
enh48447    2   27958800   27959800      2       1  150064       3.4552   0.00027493
enh48448    2   27988800   27989800      3       2  150064       4.4211   4.9099e-06
enh48450    2   28000400   28001400      2       1  150064       3.7777   7.9155e-05
enh48451    2   28022100   28023100      3       2  150064        3.992   3.2759e-05
enh48452    2   28079600   28080600      2       1  150064       3.3505   0.00040332
enh48453    2   28115400   28116400      3       1  150064       1.7546     0.039666
enh48456    2   28142900   28143900      1       1  150064       3.6355    0.0001387
enh48459    2   28188300   28189300      4       2  150064       3.5218   0.00021435
enh48460    2   28202500   28203500      2       1  150064         4.51   3.2416e-06
enh48464    2   28303800   28304800      2       1  150064       1.9425     0.026036
enh48477    2   28601600   28602600      4       2  150064       2.2538     0.012105
enh48479    2   28612000   28613000      1       1  150064        2.969     0.001494
enh48482    2   28633800   28634800      3       2  150064       2.4714    0.0067293
enh48483    2   28645500   28646500      2       1  150064       1.8966     0.028941
enh48484    2   28647600   28648600      4       2  150064       3.4242    0.0003083
enh48485    2   28653200   28654200      1       1  150064       2.2089      0.01359
enh48486    2   28668200   28669200      3       2  150064       2.0575      0.01982
enh48510    2   29003100   29004100      3       2  150064       3.0607    0.0011042
enh48511    2   29032200   29033200      4       1  150064       3.1908    0.0007095
enh48513    2   29089600   29090600      2       1  150064       2.0869     0.018448
enh48514    2   29093800   29094800      4       2  150064       1.9209      0.02737
enh48517    2   29179100   29180100      3       2  150064       1.8047      0.03556
enh48529    2   29411800   29412800      4       2  150064       3.0628    0.0010964
enh48539    2   30447000   30448000      4       1  150064       2.0073      0.02236
enh48540    2   30450000   30451000      1       1  150064       2.0427      0.02054
enh48559    2   30588900   30589900      1       1  150064       1.8188      0.03447
enh48606    2   32183000   32184000      2       1  150064       1.9374     0.026349
enh48614    2   32236700   32237700      2       1  150064       2.3303    0.0098956
enh48676    2   36600200   36601200      1       1  150064       2.1792      0.01466
enh48678    2   36688200   36689200      2       1  150064       2.0103     0.022198
enh48680    2   36776800   36777800      3       2  150064       1.6493      0.04954
enh48681    2   36822500   36823500      7       2  150064       2.0295     0.021202
enh48686    2   37032800   37033800      2       1  150064       1.9733     0.024231
enh48688    2   37116800   37117800      3       1  150064       1.7748     0.037965
enh48690    2   37153600   37154600      3       2  150064       2.7715    0.0027901
enh48691    2   37178300   37179300      4       2  150064        1.784     0.037209
enh48694    2   37188700   37189700      3       1  150064        3.363   0.00038546
enh48696    2   37194600   37195600      1       1  150064       2.9809     0.001437
enh48697    2   37232100   37233100      3       2  150064       1.9022     0.028573
enh48698    2   37238100   37239100      5       2  150064       2.4336    0.0074752
enh48700    2   37303100   37304100      1       1  150064       2.4823     0.006526
enh48704    2   37314400   37315400      1       1  150064       2.2203       0.0132
enh48708    2   37422600   37423600      1       1  150064       3.5202    0.0002156
enh48709    2   37425100   37426100      5       3  150064       2.8351    0.0022909
enh48715    2   37453700   37454700      5       2  150064       2.6922    0.0035492
enh48717    2   37460200   37461200      6       2  150064       2.7139    0.0033245
enh48718    2   37470600   37471600      1       1  150064       3.2918    0.0004978
enh48719    2   37532200   37533200      5       3  150064       3.0478    0.0011528
enh48721    2   37533400   37534400      5       3  150064       3.1934   0.00070297
enh48722    2   37534300   37535300      6       3  150064       3.5374   0.00020204
enh48723    2   37538700   37539700      2       1  150064       3.4388   0.00029217
enh48724    2   37543000   37544000      7       2  150064       3.4551   0.00027501
enh48725    2   37545200   37546200      1       1  150064       3.9736     3.54e-05
enh48726    2   37548500   37549500      3       1  150064       3.5822   0.00017033
enh48730    2   37641500   37642500      4       2  150064       2.1762      0.01477
enh48762    2   38209100   38210100      2       1  150064        1.731     0.041726
enh48812    2   38942300   38943300      3       2  150064       3.2629   0.00055142
enh48813    2   38950100   38951100      2       1  150064       1.6786     0.046618
enh48814    2   38967600   38968600      1       1  150064       2.2486      0.01227
enh48817    2   38980500   38981500      3       1  150064       1.8303     0.033603
enh48818    2   38981800   38982800      4       2  150064       2.3701    0.0088909
enh48819    2   39004200   39005200      3       1  150064       2.4957    0.0062859
enh48833    2   39320400   39321400      3       1  150064       1.6751     0.046955
enh48853    2   39445400   39446400      7       2  150064       2.6756    0.0037293
enh48854    2   39454700   39455700      3       2  150064       1.8022     0.035754
enh48872    2   39999300   40000300      6       3  150064       2.5035    0.0061493
enh48875    2   40003500   40004500      1       1  150064       2.1843      0.01447
enh48880    2   40715800   40716800      3       2  150064       1.7946      0.03636
enh48884    2   42067100   42068100      2       1  150064        2.308       0.0105
enh48885    2   42068600   42069600      5       1  150064       2.4789    0.0065887
enh48983    2   43389400   43390400      6       2  150064       1.7241     0.042346
enh49000    2   43789200   43790200      4       2  150064       1.6827     0.046216
enh49001    2   43793100   43794100      3       1  150064       1.6593     0.048524
enh49028    2   44426700   44427700      2       1  150064       1.9294      0.02684
enh49030    2   44432700   44433700      3       2  150064       2.1891     0.014294
enh49033    2   44470700   44471700      1       1  150064       2.2331      0.01277
enh49039    2   44590800   44591800      1       1  150064       1.7673      0.03859
enh49085    2   46704400   46705400      6       3  150064       1.7424     0.040721
enh49096    2   46791800   46792800      2       1  150064       1.7534      0.03977
enh49130    2   47212500   47213500      1       1  150064       1.7302       0.0418
enh49142    2   47398500   47399500      2       1  150064        2.338    0.0096946
enh49143    2   47399400   47400400      3       2  150064       2.0307     0.021143
enh49154    2   47748700   47749700      3       2  150064       1.8383     0.033008
enh49155    2   47994800   47995800      2       1  150064       2.2832     0.011209
enh49158    2   48017000   48018000      4       2  150064        2.657    0.0039419
enh49159    2   48071900   48072900      1       1  150064       2.2486      0.01227
enh49162    2   48078000   48079000      7       4  150064       2.5505    0.0053787
enh49167    2   48106400   48107400      2       1  150064       1.7991        0.036
enh49168    2   48109100   48110100      3       2  150064       1.8112     0.035059
enh49171    2   48128400   48129400      1       1  150064       2.6035     0.004614
enh49173    2   48144500   48145500      2       1  150064       2.6178    0.0044254
enh49178    2   48340400   48341400      1       1  150064       2.0415       0.0206
enh49179    2   48340800   48341800      1       1  150064       2.0415       0.0206
enh49181    2   48372000   48373000      1       1  150064       1.9537      0.02537
enh49183    2   48462700   48463700      3       2  150064       1.6542     0.049045
enh49184    2   48519400   48520400      1       1  150064       1.6993      0.04463
enh49185    2   48539200   48540200      3       1  150064       2.7455    0.0030207
enh49186    2   48551700   48552700      1       1  150064       2.8635     0.002095
enh49187    2   48560000   48561000      5       2  150064       3.0601    0.0011062
enh49189    2   48568000   48569000      4       2  150064       2.3079     0.010502
enh49190    2   48571800   48572800      6       2  150064       2.0167     0.021866
enh49191    2   48573000   48574000      4       2  150064       4.5346   2.8856e-06
enh49193    2   48581800   48582800      4       2  150064       1.9315      0.02671
enh49194    2   48585400   48586400      5       3  150064       1.9052     0.028378
enh49195    2   48593800   48594800      4       2  150064       2.5538    0.0053274
enh49196    2   48622700   48623700      4       2  150064       2.1457     0.015947
enh49197    2   48642400   48643400      6       4  150064       2.5081    0.0060695
enh49199    2   48646900   48647900      5       3  150064       1.6782      0.04665
enh49200    2   48647700   48648700      3       2  150064       2.8124    0.0024586
enh49204    2   48688600   48689600      4       2  150064       1.9207     0.027383
enh49205    2   48736100   48737100      2       1  150064       2.8269      0.00235
enh49209    2   50719000   50720000      1       1  150064       3.0002     0.001349
enh49210    2   53978400   53979400      2       1  150064       2.6112    0.0045118
enh49211    2   53993400   53994400      4       2  150064       2.2791      0.01133
enh49212    2   53996000   53997000      3       2  150064       2.2672      0.01169
enh49215    2   54010600   54011600      2       1  150064        3.487   0.00024424
enh49216    2   54015900   54016900      3       1  150064       2.7678    0.0028214
enh49217    2   54017600   54018600      1       1  150064       2.8188      0.00241
enh49221    2   54172200   54173200      2       1  150064       1.7235     0.042399
enh49222    2   54176500   54177500      4       2  150064       2.1102     0.017419
enh49224    2   54184200   54185200      2       1  150064       2.3289    0.0099325
enh49225    2   54185200   54186200      4       2  150064       1.7495     0.040102
enh49226    2   54186100   54187100      2       1  150064       2.8725    0.0020362
enh49227    2   54187600   54188600      4       2  150064       2.1225     0.016899
enh49232    2   54225500   54226500      3       1  150064        1.864     0.031162
enh49233    2   54240900   54241900      5       2  150064       2.0607     0.019664
enh49234    2   54267900   54268900      1       1  150064       3.6393    0.0001367
enh49235    2   54275100   54276100      2       1  150064       2.0324     0.021057
enh49236    2   54280700   54281700      2       1  150064       2.1753     0.014802
enh49237    2   54300600   54301600      6       3  150064       1.7968      0.03618
enh49238    2   54320000   54321000      5       2  150064       2.1878     0.014341
enh49239    2   54330600   54331600      4       2  150064       2.5832    0.0048945
enh49240    2   54333600   54334600      2       1  150064       3.4716   0.00025872
enh49241    2   54341300   54342300      5       2  150064        2.161     0.015346
enh49244    2   54648600   54649600      3       1  150064       2.7942    0.0026017
enh49245    2   54649000   54650000      3       2  150064       2.8959    0.0018906
enh49247    2   54749500   54750500      4       2  150064       2.0293     0.021213
enh49248    2   54756700   54757700      5       3  150064       2.1516     0.015715
enh49252    2   54790400   54791400      3       2  150064        1.831      0.03355
enh49253    2   54793600   54794600      2       1  150064       2.2905     0.010997
enh49256    2   54821100   54822100      3       1  150064       2.0824     0.018652
enh49258    2   54835700   54836700      3       2  150064       1.6892     0.045594
enh49259    2   54838500   54839500     13       5  150064        2.682    0.0036591
enh49260    2   54840200   54841200      5       2  150064       2.4294    0.0075625
enh49261    2   54845000   54846000      7       3  150064       2.3754    0.0087654
enh49264    2   54861500   54862500      6       4  150064       2.7386    0.0030848
enh49267    2   54907400   54908400      8       4  150064       2.6705    0.0037871
enh49276    2   55216800   55217800      2       1  150064       2.1331      0.01646
enh49283    2   55259900   55260900      3       2  150064       1.6851     0.045988
enh49286    2   55272800   55273800      2       1  150064         2.21     0.013552
enh49328    2   57947700   57948700      2       1  150064       3.8989   4.8315e-05
enh49329    2   57986600   57987600      2       1  150064       5.8555    2.378e-09
enh49330    2   58135300   58136300      3       2  150064       5.3793   3.7379e-08
enh49331    2   58250400   58251400      3       1  150064       3.1527   0.00080881
enh49333    2   58275600   58276600      2       1  150064       3.6076   0.00015451
enh49335    2   58466500   58467500      3       2  150064       4.0369   2.7085e-05
enh49336    2   60113800   60114800      4       2  150064       1.7552      0.03961
enh49340    2   60755200   60756200      3       2  150064       2.0133      0.02204
enh49343    2   60901300   60902300      4       2  150064       3.1649   0.00077568
enh49345    2   60982100   60983100      4       1  150064       1.6479     0.049686
enh49373    2   61409100   61410100      1       1  150064       2.4981     0.006243
enh49376    2   61465300   61466300      2       1  150064       2.3692    0.0089127
enh49378    2   61583400   61584400      3       2  150064       2.0802     0.018755
enh49379    2   61585900   61586900      2       1  150064       2.5458    0.0054507
enh49380    2   61592100   61593100      3       2  150064       1.6989     0.044671
enh49387    2   61654200   61655200      4       2  150064       2.8153    0.0024367
enh49390    2   61666200   61667200      1       1  150064       3.3974    0.0003401
enh49425    2   62532600   62533600      2       1  150064       1.9495     0.025616
enh49426    2   62537000   62538000      1       1  150064       1.8365      0.03314
enh49428    2   62638600   62639600      2       1  150064       1.9074     0.028233
enh49429    2   62684400   62685400      1       1  150064       1.9612      0.02493
enh49430    2   62702300   62703300      2       1  150064       2.1779     0.014706
enh49432    2   62733400   62734400      3       1  150064       2.8021    0.0025387
enh49436    2   62938800   62939800      2       1  150064       1.8861     0.029644
enh49468    2   64291000   64292000      2       1  150064       1.9995     0.022775
enh49503    2   64749300   64750300      2       1  150064        1.778     0.037704
enh49507    2   64763600   64764600      1       1  150064       1.7287      0.04193
enh49600    2   67623400   67624400      1       1  150064       1.8751      0.03039
enh49613    2   68415200   68416200      1       1  150064       2.8012     0.002546
enh49614    2   68416300   68417300      3       2  150064       2.2009     0.013872
enh49616    2   68427600   68428600      3       2  150064       2.3011     0.010693
enh49618    2   68431800   68432800      1       1  150064        2.837     0.002277
enh49619    2   68434400   68435400      2       1  150064       1.9074     0.028232
enh49623    2   68474400   68475400      3       1  150064       2.6963    0.0035057
enh49624    2   68482000   68483000      5       3  150064       2.0079     0.022329
enh49639    2   68679700   68680700      4       2  150064       2.3063     0.010547
enh49674    2   69534400   69535400      1       1  150064       2.2815      0.01126
enh49675    2   69536400   69537400      1       1  150064       1.9178      0.02757
enh49732    2   69969800   69970800      3       1  150064        2.275     0.011453
enh49736    2   69997000   69998000      1       1  150064       1.7877      0.03691
enh49738    2   70016800   70017800      5       2  150064       1.7414     0.040805
enh49742    2   70031200   70032200      2       1  150064       2.2369     0.012646
enh49744    2   70055300   70056300      4       2  150064       2.1088      0.01748
enh49747    2   70120000   70121000      3       1  150064       1.6926     0.045261
enh49749    2   70124700   70125700      1       1  150064       1.9816      0.02376
enh49750    2   70127500   70128500      2       1  150064       2.7291    0.0031757
enh49752    2   70138800   70139800      2       1  150064       1.6613     0.048325
enh49753    2   70140000   70141000      1       1  150064       1.7366      0.04123
enh49754    2   70144700   70145700      1       1  150064       1.7393      0.04099
enh49755    2   70150200   70151200      2       1  150064       1.6862      0.04588
enh49760    2   70191300   70192300      1       1  150064       2.1937      0.01413
enh49762    2   70229100   70230100      1       1  150064       1.7059      0.04401
enh49793    2   70487300   70488300      2       1  150064       1.6595     0.048504
enh49799    2   70527200   70528200      3       1  150064       1.9679     0.024542
enh49808    2   70883300   70884300      5       2  150064       2.6594    0.0039138
enh49823    2   71250600   71251600      7       2  150064       1.7123     0.043419
enh49840    2   71645100   71646100      6       2  150064       3.1964   0.00069578
enh49852    2   73295800   73296800      1       1  150064       3.5033    0.0002298
enh49854    2   73330000   73331000      5       2  150064        3.059    0.0011102
enh49855    2   73334200   73335200      2       1  150064       3.4372   0.00029392
enh49856    2   73336300   73337300      5       2  150064       2.2832     0.011209
enh49859    2   73439400   73440400      2       1  150064       3.9133   4.5522e-05
enh49862    2   73484700   73485700      2       1  150064       3.1902   0.00071077
enh49867    2   73611600   73612600      2       1  150064       3.7349   9.3901e-05
enh49868    2   73614700   73615700      1       1  150064       3.1555    0.0008012
enh49874    2   74058000   74059000      3       2  150064       2.4619    0.0069097
enh49875    2   74059400   74060400      1       1  150064       2.7245      0.00322
enh49889    2   74204500   74205500      1       1  150064       2.4126      0.00792
enh49896    2   74248800   74249800      2       1  150064       1.7187     0.042833
enh49897    2   74252200   74253200      3       1  150064       2.9587    0.0015448
enh49899    2   74256500   74257500      2       1  150064       2.1161     0.017167
enh49901    2   74266500   74267500      1       1  150064        3.108    0.0009418
enh49902    2   74272200   74273200      2       1  150064       2.4259    0.0076357
enh49903    2   74277700   74278700      3       1  150064       2.7165    0.0032987
enh49904    2   74279400   74280400      5       2  150064       1.9519     0.025474
enh49963    2   75438400   75439400      8       3  150064       1.6855     0.045942
enh49991    2   84877600   84878600      2       1  150064        2.002      0.02264
enh50001    2   84984200   84985200      1       1  150064       1.6735      0.04711
enh50065    2   85518300   85519300      3       1  150064       1.8199     0.034384
enh50079    2   85637800   85638800      3       1  150064       3.2094   0.00066513
enh50080    2   85639600   85640600      3       2  150064       1.7379     0.041116
enh50082    2   85646700   85647700      5       3  150064       1.9963     0.022953
enh50111    2   85941500   85942500      2       1  150064       1.9572     0.025163
enh50118    2   86082200   86083200      4       2  150064       2.4448    0.0072458
enh50136    2   86295100   86296100      4       2  150064       2.1463     0.015923
enh50174    2   86974800   86975800      2       1  150064       2.5472    0.0054289
enh50177    2   87010400   87011400      1       1  150064       2.1132      0.01729
enh50183    2   87054400   87055400      5       1  150064       2.0808     0.018726
enh50247    2   88917300   88918300      2       1  150064       1.7497     0.040086
enh50249    2   88922800   88923800      1       1  150064       1.8843      0.02976
enh50251    2   88928100   88929100      2       1  150064       2.2154     0.013366
enh50293    2   96334600   96335600      1       1  150064       2.1301      0.01658
enh50300    2   96816900   96817900      1       1  150064       3.0243     0.001246
enh50301    2   96821900   96822900      1       1  150064       1.9965      0.02294
enh50303    2   96830700   96831700      1       1  150064        1.833       0.0334
enh50309    2   96872000   96873000      2       1  150064       2.6324    0.0042391
enh50310    2   96875500   96876500      1       1  150064       3.9123    4.571e-05
enh50318    2   96927800   96928800      1       1  150064        3.299    0.0004851
enh50323    2   96987900   96988900      1       1  150064       2.8722     0.002038
enh50326    2   96999500   97000500      2       1  150064       2.5572    0.0052756
enh50343    2   97206400   97207400      4       2  150064        1.974     0.024192
enh50346    2   97219000   97220000      3       2  150064       2.3978     0.008247
enh50348    2   97259700   97260700      1       1  150064       1.6771      0.04676
enh50351    2   97297700   97298700      1       1  150064        2.562     0.005203
enh50354    2   97403100   97404100      1       1  150064       3.8682    5.483e-05
enh50355    2   97404200   97405200      1       1  150064       1.9779      0.02397
enh50356    2   97406100   97407100      1       1  150064       1.9779      0.02397
enh50357    2   97408200   97409200      2       1  150064       2.0371     0.020821
enh50358    2   97424800   97425800      3       1  150064        2.197     0.014011
enh50359    2   97430500   97431500      1       1  150064        2.061      0.01965
enh50361    2   97433600   97434600      1       1  150064       2.3494     0.009401
enh50362    2   97438100   97439100      2       1  150064       2.9396    0.0016433
enh50363    2   97439900   97440900      2       1  150064       2.1376     0.016273
enh50366    2   97475500   97476500      1       1  150064       1.9413      0.02611
enh50369    2   97504800   97505800      1       1  150064       2.0077      0.02234
enh50371    2   97521500   97522500      1       1  150064       2.0007      0.02271
enh50374    2   97536600   97537600      2       1  150064       1.9317     0.026699
enh50375    2   97539500   97540500      1       1  150064       3.1536    0.0008064
enh50378    2   97561400   97562400      6       2  150064       2.3819    0.0086126
enh50379    2   97569400   97570400      3       1  150064       3.6699   0.00012132
enh50381    2   97577200   97578200      5       1  150064       3.6705   0.00012104
enh50386    2   97606300   97607300      2       1  150064       3.1987   0.00069024
enh50395    2   97761100   97762100      5       1  150064       2.6068      0.00457
enh50396    2   98260900   98261900      3       1  150064       2.6678    0.0038176
enh50398    2   98276800   98277800      2       1  150064       2.0111      0.02216
enh50400    2   98289800   98290800      2       1  150064       1.8963     0.028959
enh50402    2   98327100   98328100      3       1  150064       1.6724     0.047225
enh50403    2   98340800   98341800      3       1  150064       2.8426    0.0022371
enh50404    2   98348300   98349300      1       1  150064       2.2639      0.01179
enh50408    2   98423000   98424000      2       1  150064       2.0199     0.021697
enh50411    2   98486900   98487900      3       2  150064       1.7134     0.043321
enh50412    2   98547000   98548000      1       1  150064       2.0043      0.02252
enh50415    2   98550500   98551500      2       1  150064       1.7451     0.040483
enh50417    2   98562000   98563000      1       1  150064       1.7704      0.03833
enh50419    2   98567400   98568400      3       2  150064       2.3493    0.0094037
enh50426    2   98579200   98580200      4       1  150064       1.8022     0.035761
enh50428    2   98585000   98586000      2       1  150064        2.231     0.012841
enh50429    2   98596300   98597300      4       2  150064       2.0347     0.020938
enh50432    2   98612900   98613900      3       1  150064       2.9854     0.001416
enh50436    2   99029000   99030000      1       1  150064        1.811      0.03507
enh50437    2   99060200   99061200      2       1  150064        1.857     0.031655
enh50438    2   99066700   99067700      1       1  150064       1.8293      0.03368
enh50439    2   99069600   99070600      2       1  150064       1.7949     0.036333
enh50441    2   99073900   99074900      2       1  150064       1.7555     0.039587
enh50442    2   99078600   99079600      1       1  150064         1.86      0.03144
enh50445    2   99087100   99088100      1       1  150064        1.792      0.03657
enh50446    2   99092100   99093100      2       1  150064       1.7027      0.04431
enh50459    2   99205000   99206000      1       1  150064       1.8569      0.03166
enh50460    2   99214900   99215900      2       1  150064       2.1865     0.014389
enh50463    2   99227400   99228400      1       1  150064       1.8062      0.03544
enh50465    2   99231500   99232500      2       1  150064        1.732     0.041635
enh50483    2   99298600   99299600      1       1  150064       1.9213      0.02735
enh50490    2   99333200   99334200      2       1  150064       1.6897     0.045539
enh50505    2   99449600   99450600      4       1  150064       1.8383     0.033011
enh50566    2  101540800  101541800      3       2  150064       1.6633     0.048122
enh50578    2  101867700  101868700      3       2  150064       1.9112     0.027987
enh50584    2  101888800  101889800      1       1  150064       2.5485      0.00541
enh50587    2  101918500  101919500      1       1  150064       2.3392     0.009663
enh50594    2  101966600  101967600      1       1  150064       1.6514      0.04933
enh50657    2  102697700  102698700      3       2  150064       1.9792     0.023897
enh50660    2  102721000  102722000      6       3  150064       3.5859   0.00016796
enh50661    2  102731000  102732000      2       1  150064       2.1521     0.015695
enh50662    2  102754000  102755000      1       1  150064       2.8171     0.002423
enh50664    2  102801300  102802300      5       2  150064       1.8727     0.030552
enh50665    2  102804200  102805200      4       2  150064       1.8226     0.034185
enh50666    2  102813800  102814800      6       2  150064       1.9777     0.023982
enh50691    2  103198100  103199100      1       1  150064       1.9162      0.02767
enh50694    2  103351000  103352000      3       1  150064       2.6778    0.0037058
enh50695    2  103354000  103355000      2       1  150064       1.7864     0.037021
enh50698    2  104995700  104996700      2       1  150064       2.1938     0.014123
enh50699    2  105050500  105051500      3       2  150064       2.0566     0.019861
enh50723    2  105977200  105978200      4       2  150064        1.759     0.039292
enh50742    2  106376600  106377600      4       1  150064       2.7082    0.0033821
enh50821    2  109147000  109148000      5       2  150064       2.1274     0.016692
enh50826    2  109200300  109201300      5       3  150064       1.8489     0.032238
enh50833    2  109231600  109232600      3       1  150064       1.8293     0.033678
enh50836    2  109248600  109249600      1       1  150064       2.0836       0.0186
enh50870    2  109750900  109751900      2       1  150064       1.8365     0.033142
enh50884    2  110395000  110396000      7       3  150064       2.8755     0.002017
enh50895    2  111584600  111585600      2       1  150064       2.1063     0.017591
enh50900    2  111630900  111631900      1       1  150064       1.8392      0.03294
enh50910    2  111919900  111920900      1       1  150064       1.6997      0.04459
enh50918    2  112253000  112254000      2       1  150064       2.6208    0.0043864
enh50935    2  112931700  112932700      1       1  150064       1.6661      0.04785
enh50938    2  112944600  112945600      2       1  150064        1.705       0.0441
enh50942    2  113009000  113010000      1       1  150064       2.5044     0.006133
enh50950    2  113188900  113189900      3       2  150064        2.175     0.014815
enh51003    2  113941800  113942800      5       2  150064        1.745     0.040495
enh51018    2  114081500  114082500      4       2  150064        1.824     0.034076
enh51032    2  114634600  114635600      4       2  150064       2.8604    0.0021153
enh51038    2  114665900  114666900      2       1  150064       2.0631      0.01955
enh51044    2  114681000  114682000      8       3  150064       2.4525    0.0070934
enh51061    2  118849000  118850000      2       1  150064       1.8597     0.031465
enh51066    2  118926500  118927500      3       1  150064       1.9362     0.026422
enh51070    2  119066400  119067400      1       1  150064       2.1578      0.01547
enh51071    2  119068400  119069400      3       2  150064       3.8082   6.9992e-05
enh51156    2  122290300  122291300      2       1  150064        2.287     0.011099
enh51184    2  122511700  122512700      1       1  150064       1.8269      0.03386
enh51194    2  127427900  127428900      1       1  150064       1.8963      0.02896
enh51203    2  127533000  127534000      6       3  150064       1.8621     0.031293
enh51213    2  127841200  127842200      7       4  150064       2.7918    0.0026206
enh51214    2  127844000  127845000      4       1  150064       2.3871    0.0084916
enh51215    2  127942400  127943400      2       1  150064       1.8874     0.029551
enh51230    2  128222100  128223100      2       1  150064       1.7947     0.036347
enh51258    2  128612300  128613300      4       2  150064       1.6489     0.049579
enh51265    2  128782900  128783900      1       1  150064         1.67      0.04746
enh51266    2  128786400  128787400      2       1  150064       1.7097     0.043657
enh51296    2  131132000  131133000      1       1  150064       2.2907      0.01099
enh51297    2  131133900  131134900      3       2  150064       1.7561     0.039535
enh51300    2  131149300  131150300      1       1  150064       2.1072      0.01755
enh51310    2  131798900  131799900      1       1  150064       3.4002    0.0003367
enh51311    2  131822000  131823000      2       1  150064       3.1467   0.00082561
enh51315    2  131848100  131849100      2       1  150064       2.7538    0.0029452
enh51318    2  131860600  131861600      3       2  150064        2.808    0.0024925
enh51321    2  131872800  131873800      1       1  150064       3.2685    0.0005406
enh51323    2  131913800  131914800      2       1  150064        3.269   0.00053969
enh51336    2  134861700  134862700      1       1  150064       2.7339     0.003129
enh51338    2  134883600  134884600      2       1  150064       2.1814     0.014578
enh51341    2  134891700  134892700      3       2  150064       3.2345   0.00060923
enh51342    2  134893300  134894300      1       1  150064       2.5116     0.006009
enh51343    2  134895200  134896200      3       1  150064       3.9695   3.6018e-05
enh51344    2  134899000  134900000      5       2  150064       3.9182   4.4597e-05
enh51355    2  134945400  134946400      7       3  150064       1.6896     0.045554
enh51401    2  135674000  135675000      1       1  150064       3.0217     0.001257
enh51403    2  135706600  135707600      2       1  150064       2.4258    0.0076379
enh51455    2  136929400  136930400      4       2  150064       2.3631    0.0090609
enh51458    2  136969400  136970400      3       2  150064       1.8839     0.029787
enh51492    2  143921800  143922800      4       2  150064       2.1165     0.017151
enh51506    2  143965100  143966100      1       1  150064       1.7391      0.04101
enh51514    2  144015400  144016400      6       3  150064       1.9044     0.028427
enh51516    2  144034900  144035900      1       1  150064       1.7915      0.03661
enh51518    2  144042000  144043000      1       1  150064         2.33     0.009902
enh51522    2  144066600  144067600      2       1  150064       1.8739     0.030472
enh51526    2  144088400  144089400      3       2  150064       1.8093     0.035205
enh51528    2  144101800  144102800      3       2  150064       1.7734     0.038081
enh51547    2  144232700  144233700      1       1  150064       2.5366     0.005597
enh51549    2  144242800  144243800      3       1  150064        1.973     0.024249
enh51550    2  144251800  144252800      4       2  150064        2.016     0.021902
enh51556    2  144362200  144363200      2       1  150064       2.0262     0.021374
enh51573    2  144995400  144996400      3       2  150064       2.2039     0.013765
enh51582    2  145090400  145091400      1       1  150064       3.2093    0.0006652
enh51584    2  145139600  145140600      1       1  150064       4.5198    3.095e-06
enh51585    2  145184400  145185400      2       1  150064       3.1832   0.00072837
enh51586    2  145198400  145199400      6       3  150064       2.3436    0.0095487
enh51611    2  148248100  148249100      3       2  150064       2.7064    0.0034005
enh51612    2  148257300  148258300      1       1  150064       2.7453     0.003023
enh51623    2  148607500  148608500      2       1  150064       2.4078    0.0080234
enh51625    2  148616400  148617400      2       1  150064       2.2004     0.013891
enh51627    2  148620200  148621200      2       1  150064       1.6453     0.049952
enh51634    2  148741700  148742700      2       1  150064       2.1022     0.017766
enh51635    2  148747400  148748400      2       1  150064        1.652     0.049272
enh51641    2  148775200  148776200      1       1  150064       2.3974     0.008257
enh51649    2  149283200  149284200      6       3  150064       2.2888     0.011046
enh51650    2  149291200  149292200      2       1  150064       2.8176    0.0024192
enh51651    2  149296200  149297200      5       2  150064       1.8624     0.031271
enh51654    2  149309400  149310400      3       1  150064       2.0932     0.018165
enh51655    2  149311800  149312800      3       1  150064       2.2495     0.012239
enh51656    2  149325400  149326400      9       4  150064       2.6473    0.0040563
enh51681    2  149521400  149522400      2       1  150064       2.2395     0.012561
enh51684    2  149684800  149685800      2       1  150064        2.635    0.0042066
enh51689    2  150393100  150394100      3       1  150064       2.0073     0.022357
enh51691    2  150420200  150421200      3       1  150064       1.7428     0.040681
enh51692    2  150436800  150437800      5       3  150064       2.0867     0.018459
enh51695    2  150453600  150454600      3       2  150064       2.2572     0.011997
enh51696    2  150454300  150455300      2       1  150064       1.8358      0.03319
enh51707    2  152278900  152279900      2       1  150064       2.0002     0.022737
enh51712    2  152489500  152490500      2       1  150064       1.6527     0.049198
enh51725    2  153022800  153023800      2       1  150064       2.3388    0.0096724
enh51726    2  153024400  153025400      3       2  150064       2.4514    0.0071142
enh51727    2  153025000  153026000      4       2  150064       1.7615      0.03908
enh51729    2  153030000  153031000      2       1  150064       2.0004     0.022726
enh51731    2  153325200  153326200      1       1  150064        2.779     0.002726
enh51732    2  153468300  153469300      4       1  150064       2.1423     0.016087
enh51733    2  153549600  153550600      3       1  150064       2.0183     0.021779
enh51735    2  153555200  153556200      5       3  150064       3.4662   0.00026396
enh51736    2  153556700  153557700      5       3  150064       2.5889    0.0048142
enh51737    2  153561100  153562100      2       1  150064       3.1269   0.00088328
enh51740    2  153577200  153578200      2       1  150064       3.6058   0.00015559
enh51741    2  153586500  153587500      4       2  150064       2.7664    0.0028339
enh51747    2  157200000  157201000      1       1  150064       2.1432      0.01605
enh51748    2  157254500  157255500      1       1  150064       2.2442      0.01241
enh51813    2  159315400  159316400      2       1  150064        2.915    0.0017787
enh51814    2  159316800  159317800      4       2  150064       3.1216    0.0008994
enh51815    2  159332900  159333900      4       1  150064       1.8241     0.034067
enh51816    2  159402700  159403700      5       3  150064       3.2124   0.00065824
enh51835    2  160575800  160576800      6       3  150064       1.7778      0.03772
enh51836    2  160583400  160584400      5       2  150064       2.5796    0.0049456
enh51840    2  160651700  160652700      1       1  150064       2.7293     0.003173
enh51842    2  160751900  160752900      4       2  150064       1.8617     0.031321
enh51880    2  161255000  161256000      2       1  150064       1.8063     0.035439
enh51897    2  161317600  161318600      4       2  150064       2.3572    0.0092059
enh51898    2  161318300  161319300      2       1  150064       2.6589    0.0039201
enh51900    2  161320200  161321200      2       1  150064       2.3861    0.0085146
enh51903    2  161327400  161328400      3       2  150064       1.8191     0.034448
enh51918    2  161508500  161509500      2       1  150064       1.7171     0.042984
enh51920    2  161560200  161561200      4       2  150064       1.6628     0.048171
enh51930    2  161960400  161961400      4       2  150064       2.9174    0.0017649
enh51933    2  162015200  162016200      2       1  150064       3.9278   4.2859e-05
enh51954    2  162803000  162804000      6       2  150064        1.987     0.023462
enh51955    2  162810900  162811900      2       1  150064       4.2023    1.321e-05
enh51956    2  162831700  162832700      3       2  150064       4.6092   2.0207e-06
enh51957    2  162835600  162836600      1       1  150064       4.8645    5.737e-07
enh51961    2  162866400  162867400      2       1  150064       2.0285     0.021253
enh51962    2  162871500  162872500      2       1  150064       3.3759   0.00036783
enh51969    2  162917300  162918300      5       3  150064       2.1194     0.017029
enh51970    2  162918900  162919900      2       1  150064       1.7131     0.043345
enh51992    2  166734000  166735000      4       2  150064       1.6601     0.048445
enh51994    2  166807300  166808300      3       2  150064       2.0156     0.021921
enh51995    2  166811400  166812400      3       1  150064       1.7245     0.042305
enh52006    2  169040000  169041000      3       1  150064       1.9404     0.026167
enh52030    2  169289800  169290800      3       1  150064         1.85      0.03216
enh52035    2  169315400  169316400      3       2  150064       2.2001     0.013901
enh52051    2  169377600  169378600      2       1  150064       1.8727     0.030553
enh52053    2  169386200  169387200      3       1  150064       1.7742     0.038014
enh52054    2  169387200  169388200      4       2  150064       2.0137     0.022021
enh52055    2  169390700  169391700      7       3  150064       2.8472    0.0022052
enh52056    2  169399400  169400400      3       2  150064       2.4828     0.006517
enh52067    2  169482200  169483200      4       2  150064       3.0976   0.00097563
enh52068    2  169491200  169492200      4       2  150064       3.3854   0.00035542
enh52087    2  170428800  170429800      2       1  150064        1.851     0.032082
enh52090    2  170452600  170453600      2       1  150064       1.8367     0.033127
enh52111    2  171508100  171509100      2       1  150064       1.9028     0.028532
enh52123    2  171873800  171874800      1       1  150064       2.0229      0.02154
enh52128    2  171937100  171938100      4       1  150064        1.844     0.032591
enh52131    2  171944700  171945700      6       2  150064        1.924      0.02718
enh52133    2  171951700  171952700      4       2  150064        1.851     0.032086
enh52135    2  171960800  171961800      2       1  150064        1.931      0.02674
enh52136    2  171963500  171964500      2       1  150064       2.3019      0.01067
enh52137    2  171965700  171966700      2       1  150064       1.9548     0.025302
enh52138    2  171967800  171968800      2       1  150064       1.9916     0.023207
enh52139    2  171975400  171976400      3       1  150064       1.7744     0.037997
enh52140    2  171977600  171978600      2       1  150064       2.2772     0.011386
enh52141    2  171981000  171982000      3       1  150064       1.8533     0.031917
enh52143    2  171984000  171985000      4       2  150064       1.9656     0.024671
enh52147    2  171991200  171992200      1       1  150064       2.4956     0.006287
enh52149    2  172002400  172003400      3       1  150064       2.1945       0.0141
enh52174    2  172651000  172652000      1       1  150064       3.1278    0.0008806
enh52185    2  172865300  172866300      5       2  150064       3.2481   0.00058082
enh52186    2  172876500  172877500      1       1  150064       2.3568     0.009216
enh52200    2  173138400  173139400      3       2  150064       2.3827    0.0085926
enh52201    2  173150000  173151000      8       3  150064       1.8417      0.03276
enh52239    2  174000300  174001300      3       2  150064       2.9722    0.0014783
enh52240    2  174014000  174015000      5       1  150064       1.9248      0.02713
enh52241    2  174083000  174084000      3       2  150064       2.1942     0.014112
enh52250    2  174784100  174785100      4       2  150064       2.4953    0.0062928
enh52251    2  174788700  174789700      4       2  150064        2.141     0.016139
enh52252    2  174793800  174794800      6       3  150064       1.9979     0.022866
enh52253    2  174810800  174811800      5       2  150064       2.2336     0.012754
enh52254    2  174888100  174889100      4       1  150064       2.3088     0.010478
enh52258    2  175111300  175112300      2       1  150064       2.6259    0.0043211
enh52259    2  175113700  175114700      2       1  150064       3.0539    0.0011294
enh52271    2  175428000  175429000      4       2  150064       1.7464     0.040366
enh52275    2  175448700  175449700      4       2  150064       2.0099     0.022223
enh52276    2  175450600  175451600      2       1  150064        1.709     0.043724
enh52278    2  175465200  175466200      2       1  150064        2.032     0.021077
enh52280    2  175468100  175469100      1       1  150064       2.3897     0.008432
enh52281    2  175470800  175471800      2       1  150064       2.4229     0.007698
enh52282    2  175472800  175473800      2       1  150064       1.7895     0.036768
enh52284    2  175477600  175478600      2       1  150064       2.7522    0.0029603
enh52307    2  175901000  175902000      4       2  150064       2.0455     0.020405
enh52324    2  177147700  177148700      1       1  150064       1.9747      0.02415
enh52388    2  179694000  179695000      2       1  150064       2.0022     0.022631
enh52406    2  180862200  180863200      8       3  150064       3.8243   6.5578e-05
enh52409    2  180872100  180873100      8       4  150064       3.0238    0.0012483
enh52410    2  180990200  180991200      1       1  150064       3.4796    0.0002511
enh52411    2  181455500  181456500      2       1  150064       1.7404     0.040897
enh52475    2  182655300  182656300      4       2  150064       1.7244     0.042318
enh52482    2  183579200  183580200      2       1  150064       2.4001    0.0081953
enh52519    2  190433600  190434600      2       1  150064       2.1181     0.017084
enh52539    2  190739400  190740400      1       1  150064       2.1003      0.01785
enh52548    2  191225900  191226900      5       1  150064        2.043     0.020525
enh52550    2  191271200  191272200      5       2  150064       2.4158    0.0078514
enh52552    2  191279500  191280500      2       1  150064        1.876     0.030327
enh52553    2  191282100  191283100      3       2  150064       1.8238     0.034087
enh52554    2  191285000  191286000      4       2  150064       2.9454    0.0016127
enh52556    2  191289600  191290600      1       1  150064       2.2815      0.01126
enh52561    2  191309400  191310400      3       2  150064       2.2746     0.011465
enh52564    2  191312300  191313300      4       2  150064       1.9125     0.027905
enh52571    2  191357500  191358500      3       1  150064       1.7103     0.043602
enh52577    2  191400600  191401600      3       2  150064       1.7662     0.038684
enh52581    2  191439800  191440800      3       2  150064       2.1005     0.017841
enh52583    2  191463400  191464400      3       2  150064       2.2466     0.012334
enh52584    2  191488400  191489400      1       1  150064       2.8485     0.002196
enh52586    2  191492900  191493900      2       1  150064       2.4091    0.0079953
enh52604    2  191740400  191741400      2       1  150064       2.2154     0.013366
enh52607    2  191756100  191757100      2       1  150064       1.8837     0.029805
enh52611    2  191803100  191804100      1       1  150064       1.9523      0.02545
enh52612    2  191808200  191809200      3       2  150064       1.6494     0.049537
enh52615    2  191829400  191830400      2       1  150064       2.0948     0.018096
enh52617    2  191841100  191842100      2       1  150064       2.0471     0.020322
enh52623    2  191866400  191867400      5       3  150064       1.9385     0.026281
enh52628    2  191882400  191883400      1       1  150064       1.8525      0.03198
enh52629    2  191883800  191884800      2       1  150064       2.0985     0.017931
enh52632    2  191897100  191898100      1       1  150064       2.2945      0.01088
enh52634    2  191906100  191907100      1       1  150064       2.1558      0.01555
enh52636    2  191917000  191918000      2       1  150064       1.6677     0.047691
enh52638    2  191918900  191919900      1       1  150064       1.7824      0.03734
enh52644    2  191953600  191954600      4       2  150064       1.8455     0.032483
enh52647    2  191967500  191968500      1       1  150064       2.8146     0.002442
enh52706    2  196385300  196386300      4       1  150064       3.4052   0.00033053
enh52707    2  196395600  196396600      2       1  150064        3.614   0.00015078
enh52708    2  196399600  196400600      2       1  150064       1.9021     0.028581
enh52709    2  196402900  196403900      1       1  150064       2.3019      0.01067
enh52710    2  196406600  196407600      2       1  150064       1.7421     0.040744
enh52711    2  196409500  196410500      4       2  150064        3.466   0.00026412
enh52713    2  196422600  196423600      1       1  150064        3.813    6.865e-05
enh52716    2  196434200  196435200      1       1  150064       2.4217     0.007723
enh52717    2  196438800  196439800      5       3  150064       2.4217    0.0077233
enh52720    2  196477500  196478500      2       1  150064       1.9814     0.023775
enh52721    2  196513300  196514300      2       1  150064       1.6552     0.048937
enh52730    2  196562000  196563000      2       1  150064       2.0509     0.020136
enh52731    2  196707200  196708200      2       1  150064       2.1338     0.016428
enh52732    2  196931700  196932700      4       2  150064       1.7793     0.037596
enh52735    2  196953100  196954100      4       2  150064        2.025     0.021431
enh52736    2  196965700  196966700      3       1  150064       1.9611     0.024932
enh52738    2  196977600  196978600      3       2  150064       2.2846     0.011167
enh52739    2  196996500  196997500      5       2  150064       2.0586     0.019764
enh52740    2  197004300  197005300      2       1  150064       1.9335     0.026586
enh52742    2  197011700  197012700      4       2  150064       1.7136     0.043297
enh52743    2  197014000  197015000      6       3  150064       1.7526     0.039837
enh52744    2  197016300  197017300      2       1  150064       1.9529     0.025415
enh52745    2  197019200  197020200      4       2  150064        1.992     0.023184
enh52746    2  197020500  197021500      6       1  150064       1.8854     0.029689
enh52747    2  197040600  197041600      2       1  150064        2.422    0.0077182
enh52748    2  197044200  197045200      2       1  150064       2.2175     0.013296
enh52750    2  197054400  197055400      1       1  150064        1.724      0.04235
enh52751    2  197059700  197060700      1       1  150064       2.0723      0.01912
enh52759    2  197108200  197109200      3       1  150064       2.0536     0.020006
enh52765    2  197139600  197140600      7       4  150064       1.9491     0.025639
enh52766    2  197142800  197143800      9       2  150064       2.6898    0.0035744
enh52768    2  197149600  197150600      1       1  150064        2.547     0.005433
enh52769    2  197153100  197154100      6       2  150064       3.4206   0.00031241
enh52770    2  197156300  197157300      3       1  150064       3.1197   0.00090516
enh52772    2  197323400  197324400      4       1  150064       2.2244     0.013059
enh52775    2  197648100  197649100      2       1  150064       1.6848     0.046012
enh52776    2  197660700  197661700      1       1  150064       2.0345      0.02095
enh52777    2  197662500  197663500      1       1  150064       2.2505      0.01221
enh52779    2  197779000  197780000      3       2  150064       2.5595     0.005241
enh52782    2  197792600  197793600      2       1  150064       1.7068     0.043934
enh52785    2  197854200  197855200      1       1  150064       1.7839      0.03722
enh52787    2  197897300  197898300      4       1  150064       2.6826    0.0036527
enh52790    2  197926700  197927700      3       1  150064       2.5062    0.0061016
enh52791    2  197937200  197938200      4       2  150064       2.3221     0.010113
enh52793    2  197963300  197964300      4       2  150064       2.7436    0.0030383
enh52796    2  197983500  197984500      3       2  150064       1.8505     0.032124
enh52797    2  197986700  197987700      1       1  150064       1.7565       0.0395
enh52805    2  198026700  198027700      3       1  150064       2.0424     0.020554
enh52806    2  198034800  198035800      3       1  150064       2.2461     0.012349
enh52826    2  198122100  198123100      7       3  150064       1.7909     0.036651
enh52827    2  198124100  198125100      4       2  150064       2.2357     0.012684
enh52832    2  198136600  198137600      5       3  150064       1.7307     0.041749
enh52834    2  198147200  198148200      3       2  150064       5.1048   1.6561e-07
enh52836    2  198152200  198153200      2       1  150064       4.1386   1.7469e-05
enh52837    2  198154700  198155700      1       1  150064       5.4422    2.632e-08
enh52838    2  198163600  198164600      3       1  150064       4.9224   4.2751e-07
enh52846    2  198223400  198224400      1       1  150064       4.2718    9.697e-06
enh52848    2  198242800  198243800      2       1  150064       5.6985   6.0437e-09
enh52850    2  198285300  198286300      1       1  150064         6.38    8.853e-11
enh52852    2  198292800  198293800      1       1  150064       6.4019    7.671e-11
enh52854    2  198320100  198321100      1       1  150064       2.8147     0.002441
enh52859    2  198369000  198370000      1       1  150064       6.2826    1.665e-10
enh52861    2  198382300  198383300      1       1  150064       5.6548      7.8e-09
enh52863    2  198394900  198395900      3       1  150064       5.5296   1.6047e-08
enh52865    2  198398900  198399900      2       1  150064       4.9014   4.7569e-07
enh52868    2  198479100  198480100      1       1  150064         5.97    1.186e-09
enh52869    2  198568700  198569700      1       1  150064       4.1225    1.874e-05
enh52871    2  198573400  198574400      2       1  150064        4.101   2.0565e-05
enh52873    2  198577600  198578600      1       1  150064        1.939      0.02625
enh52874    2  198667700  198668700      2       1  150064       4.1812   1.4498e-05
enh52875    2  198673300  198674300      4       2  150064       5.0638   2.0547e-07
enh52877    2  198686400  198687400      1       1  150064       5.2235    8.778e-08
enh52879    2  198704100  198705100      1       1  150064       5.1701     1.17e-07
enh52880    2  198706800  198707800      3       2  150064       3.1602   0.00078825
enh52882    2  198721100  198722100      3       2  150064       4.5682   2.4595e-06
enh52883    2  198727400  198728400      4       2  150064       4.9277   4.1599e-07
enh52884    2  198729200  198730200      2       1  150064       5.0363   2.3736e-07
enh52885    2  198734400  198735400      1       1  150064        4.283    9.218e-06
enh52887    2  198743200  198744200      1       1  150064       5.1723    1.156e-07
enh52888    2  198754700  198755700      2       1  150064       4.8379   6.5606e-07
enh52889    2  198759000  198760000      2       1  150064       4.1551    1.626e-05
enh52890    2  198762100  198763100      2       1  150064       4.7464   1.0356e-06
enh52891    2  198768700  198769700      2       1  150064       4.9151    4.436e-07
enh52893    2  198779900  198780900      2       1  150064       3.5144   0.00022033
enh52894    2  198788800  198789800      2       1  150064       3.9616   3.7217e-05
enh52896    2  198795300  198796300      2       1  150064       5.1361   1.4027e-07
enh52897    2  198797000  198798000      2       1  150064       3.7961   7.3496e-05
enh52900    2  198806800  198807800      2       1  150064       5.1853   1.0786e-07
enh52901    2  198808600  198809600      4       1  150064       4.6965   1.3233e-06
enh52903    2  198814000  198815000      1       1  150064       5.2839    6.324e-08
enh52904    2  198818000  198819000      2       1  150064       4.5688   2.4524e-06
enh52906    2  198858100  198859100      3       1  150064       4.6358   1.7775e-06
enh52909    2  198880500  198881500      2       1  150064       4.9695   3.3569e-07
enh52910    2  198893400  198894400      8       2  150064       4.3818   5.8848e-06
enh52911    2  198896400  198897400      3       1  150064       2.4865    0.0064498
enh52912    2  198906800  198907800      2       1  150064       5.1918   1.0412e-07
enh52919    2  200714400  200715400      3       2  150064        6.421   6.7675e-11
enh52920    2  200774600  200775600      1       1  150064       7.1749    3.618e-13
enh52921    2  200777200  200778200      3       2  150064        5.733   4.9335e-09
enh52922    2  200778800  200779800      3       1  150064       2.9751    0.0014646
enh52923    2  200817700  200818700      2       1  150064       5.8308   2.7575e-09
enh52926    2  201172700  201173700      6       2  150064       6.1456   3.9822e-10
enh52927    2  201237200  201238200      2       1  150064       2.5634    0.0051829
enh52928    2  201239900  201240900      4       2  150064       5.0579     2.12e-07
enh52929    2  201241600  201242600      4       2  150064        5.263   7.0867e-08
enh52930    2  201244400  201245400      2       1  150064       3.7456   8.9975e-05
enh52932    2  201247400  201248400      5       2  150064       4.4118   5.1248e-06
enh52933    2  201248400  201249400      2       1  150064       3.0275    0.0012328
enh52934    2  201272400  201273400      2       1  150064       2.2132     0.013441
enh52935    2  201291100  201292100      3       2  150064       2.5677    0.0051181
enh52936    2  201320000  201321000      1       1  150064       3.8819    5.182e-05
enh52938    2  201331600  201332600      3       1  150064       2.2803     0.011295
enh52945    2  201449600  201450600      1       1  150064       1.9686       0.0245
enh52946    2  201450800  201451800      3       2  150064       2.1709     0.014968
enh52960    2  201886500  201887500      1       1  150064       2.4643     0.006865
enh52963    2  201929800  201930800      1       1  150064       1.6614      0.04832
enh52971    2  201998000  201999000      1       1  150064       2.0298      0.02119
enh52977    2  202046600  202047600      1       1  150064       1.8405      0.03285
enh52983    2  202060400  202061400      2       1  150064       1.8034      0.03566
enh52989    2  202093400  202094400      1       1  150064       2.3302     0.009897
enh52994    2  202109300  202110300      1       1  150064       1.8722      0.03059
enh52996    2  202119900  202120900      1       1  150064       3.2319    0.0006148
enh53000    2  202134200  202135200      2       1  150064        2.558    0.0052639
enh53003    2  202163000  202164000      1       1  150064       2.4339     0.007468
enh53031    2  202829400  202830400      5       3  150064       2.4252    0.0076495
enh53046    2  203453100  203454100      2       1  150064       1.7147     0.043196
enh53059    2  203522300  203523300      2       1  150064       2.0224     0.021568
enh53063    2  203536700  203537700      1       1  150064       2.8652     0.002084
enh53074    2  203582400  203583400      2       1  150064       2.0271     0.021326
enh53076    2  203587700  203588700      1       1  150064       2.7709     0.002795
enh53077    2  203600800  203601800      1       1  150064       1.7657      0.03872
enh53079    2  203626500  203627500      4       1  150064       2.1809     0.014597
enh53081    2  203632400  203633400      2       1  150064       2.1823     0.014543
enh53088    2  203877700  203878700      1       1  150064       2.9017     0.001856
enh53091    2  204019800  204020800      2       1  150064       2.6467    0.0040643
enh53094    2  204105600  204106600      2       1  150064       2.5793    0.0049506
enh53096    2  204348800  204349800      2       1  150064       2.4373    0.0073984
enh53099    2  204366200  204367200      4       2  150064       1.6829     0.046198
enh53103    2  204521200  204522200      6       2  150064       1.6772     0.046752
enh53137    2  204761800  204762800      1       1  150064       1.8551      0.03179
enh53178    2  205830300  205831300      2       1  150064       2.2231     0.013105
enh53195    2  206571000  206572000      1       1  150064       2.3354     0.009761
enh53227    2  207911300  207912300      3       2  150064       1.8611     0.031363
enh53244    2  208089900  208090900      3       2  150064       2.3381    0.0096897
enh53253    2  208217300  208218300      4       2  150064       2.1586      0.01544
enh53255    2  208339300  208340300      5       2  150064       3.0452    0.0011627
enh53257    2  208345900  208346900      3       1  150064       2.3708    0.0088748
enh53258    2  208363500  208364500      3       2  150064       2.4476    0.0071898
enh53260    2  208388300  208389300      2       1  150064       4.7023   1.2861e-06
enh53264    2  208408400  208409400      3       2  150064       2.9884     0.001402
enh53265    2  208409800  208410800      1       1  150064       4.1028    2.041e-05
enh53266    2  208413200  208414200      1       1  150064       4.0574    2.481e-05
enh53267    2  208418100  208419100      3       1  150064       3.7707   8.1411e-05
enh53268    2  208467000  208468000      4       2  150064       3.6539   0.00012916
enh53269    2  208484500  208485500      1       1  150064       4.1235    1.866e-05
enh53302    2  213641600  213642600      4       1  150064       1.8196     0.034408
enh53305    2  213844500  213845500      2       1  150064       1.7202     0.042702
enh53344    2  215547600  215548600      2       1  150064       2.1708     0.014972
enh53381    2  217041500  217042500      3       2  150064         2.13     0.016586
enh53387    2  217087200  217088200      1       1  150064       1.9552      0.02528
enh53394    2  217277800  217278800      3       1  150064       2.8614    0.0021086
enh53400    2  217419200  217420200      4       2  150064       1.8559     0.031731
enh53407    2  218025900  218026900      1       1  150064       2.1604      0.01537
enh53420    2  218619800  218620800      5       2  150064       1.8231     0.034142
enh53425    2  218655100  218656100      2       1  150064       2.4467    0.0072085
enh53492    2  220025700  220026700      2       1  150064       2.6891    0.0035818
enh53494    2  220038900  220039900      1       1  150064       4.2093    1.281e-05
enh53495    2  220046100  220047100      3       1  150064       4.2539   1.0505e-05
enh53497    2  220064900  220065900      1       1  150064       2.1263      0.01674
enh53503    2  220091700  220092700      3       2  150064       1.6513      0.04934
enh53522    2  220340700  220341700      1       1  150064       2.6716     0.003774
enh53537    2  222393200  222394200      3       1  150064       2.5562     0.005291
enh53555    2  223728500  223729500      2       1  150064       1.8571     0.031651
enh53590    2  225267000  225268000      5       2  150064       2.3298    0.0099079
enh53591    2  225384700  225385700      3       2  150064       3.6737   0.00011953
enh53593    2  225396400  225397400      3       1  150064       2.7146    0.0033173
enh53595    2  225403200  225404200      4       2  150064       3.6805   0.00011638
enh53596    2  225409300  225410300      1       1  150064       2.3762     0.008746
enh53598    2  225426500  225427500      7       3  150064       3.0759    0.0010494
enh53600    2  225442100  225443100      4       2  150064       3.4885   0.00024284
enh53603    2  225466700  225467700      3       1  150064       2.0072     0.022362
enh53604    2  225467400  225468400      6       3  150064       4.4939   3.4963e-06
enh53612    2  225759100  225760100      4       2  150064       2.1264     0.016733
enh53614    2  225769000  225770000      2       1  150064       1.6763     0.046844
enh53615    2  225774800  225775800      6       3  150064       2.1711      0.01496
enh53640    2  225888900  225889900      2       1  150064       2.4868    0.0064455
enh53645    2  225916200  225917200      2       1  150064       1.9473     0.025751
enh53646    2  225919500  225920500      4       2  150064       1.6666     0.047796
enh53647    2  225928700  225929700      6       3  150064       1.9494     0.025624
enh53663    2  227698200  227699200      3       1  150064       2.0206     0.021659
enh53664    2  227704900  227705900      4       1  150064       1.7139     0.043274
enh53666    2  227726900  227727900      2       1  150064       1.8164     0.034652
enh53669    2  227780800  227781800      2       1  150064       2.1147     0.017227
enh53672    2  227841700  227842700      2       1  150064       2.0638      0.01952
enh53676    2  228262000  228263000      6       2  150064       2.7527    0.0029553
enh53679    2  228275700  228276700      2       1  150064       2.5314    0.0056807
enh53692    2  228383200  228384200      8       4  150064       2.3467    0.0094713
enh53694    2  228647300  228648300      5       2  150064       2.9803    0.0014401
enh53695    2  228648100  228649100      4       1  150064       2.7158    0.0033063
enh53716    2  230732600  230733600      1       1  150064        1.876      0.03033
enh53719    2  230747500  230748500      1       1  150064       2.6409     0.004134
enh53726    2  230845100  230846100      1       1  150064        2.353     0.009312
enh53734    2  231067500  231068500      5       1  150064       2.2119     0.013488
enh53742    2  231096400  231097400      1       1  150064       1.9651       0.0247
enh53744    2  231118500  231119500      2       1  150064       1.7103     0.043605
enh53751    2  231189800  231190800      5       1  150064       2.1525     0.015677
enh53752    2  231197400  231198400      3       1  150064       1.6694     0.047523
enh53774    2  231401000  231402000      1       1  150064       2.3911       0.0084
enh53833    2  231845700  231846700      4       2  150064       1.8302     0.033609
enh53851    2  232330200  232331200      2       1  150064       2.7802    0.0027166
enh53852    2  232334000  232335000      7       3  150064        2.351    0.0093617
enh53864    2  232469900  232470900      1       1  150064       2.0699      0.01923
enh53870    2  232527400  232528400      1       1  150064       2.3914     0.008391
enh53872    2  232531000  232532000      4       2  150064       2.4876    0.0064305
enh53875    2  232539200  232540200      3       1  150064       2.0666     0.019387
enh53876    2  232542000  232543000      5       3  150064       1.8461     0.032437
enh53897    2  232988100  232989100      4       2  150064       2.3755     0.008763
enh53899    2  233002900  233003900      2       1  150064       2.5488    0.0054051
enh53901    2  233101700  233102700      1       1  150064       2.2107      0.01353
enh53905    2  233174900  233175900      2       1  150064       2.3064     0.010543
enh53920    2  233567200  233568200      3       2  150064       5.1993   1.0002e-07
enh53921    2  233579200  233580200      2       1  150064       5.1594   1.2389e-07
enh53922    2  233585800  233586800      3       2  150064       5.7821   3.6876e-09
enh53924    2  233635500  233636500      2       1  150064       5.1831   1.0914e-07
enh53925    2  233636700  233637700      1       1  150064       6.1794    3.218e-10
enh53926    2  233646100  233647100      4       2  150064       4.2163    1.242e-05
enh53928    2  233703700  233704700      2       1  150064       6.0443   7.5018e-10
enh53929    2  233918500  233919500      1       1  150064       2.5708     0.005073
enh53930    2  233923400  233924400      3       1  150064       2.3692    0.0089144
enh53983    2  234311200  234312200      2       1  150064       2.1881     0.014332
enh54043    2  235354000  235355000      6       2  150064        1.992     0.023188
enh54115    2  238649100  238650100      4       1  150064       1.7396     0.040963
enh54116    2  238651600  238652600      9       2  150064       1.7591     0.039279
enh54145    2  239017200  239018200      4       1  150064       1.6738      0.04709
enh54148    2  239107000  239108000      5       2  150064       1.8796     0.030084
enh54252    2  241329300  241330300      4       2  150064       1.8633     0.031213
enh54253    2  241331700  241332700      6       2  150064       2.1182     0.017078
enh54254    2  241342000  241343000      7       1  150064       2.5158    0.0059389
enh54280    2  241947800  241948800      3       2  150064       1.7005     0.044517
enh54290    2  242028100  242029100      3       2  150064       2.0268     0.021343
enh54293    2  242037600  242038600      1       1  150064       1.7538      0.03973
enh54295    2  242048500  242049500      5       1  150064       1.7712     0.038262
enh54303    2  242209500  242210500      1       1  150064       2.0942      0.01812
enh54315    2  242257000  242258000      3       2  150064       1.9966     0.022935
enh54317    2  242275400  242276400      3       1  150064       1.9435     0.025977
enh54318    2  242279700  242280700      2       1  150064       1.9294     0.026838
enh54322    2  242445200  242446200      2       1  150064       1.8714     0.030647
enh54328    2  242574300  242575300      3       2  150064       1.8432     0.032647
enh54335    2  242670000  242671000      2       1  150064       1.6689     0.047569
enh54350    2  242798500  242799500      4       2  150064       1.6566     0.048803
enh54354    2  242820100  242821100      2       1  150064       1.9287     0.026884
enh54360    2  242843600  242844600      7       2  150064       1.9278     0.026939
enh54365    2  242907200  242908200      2       1  150064       1.7049     0.044102
enh54388    3    3221400    3222400      4       2  150064       1.7359     0.041293
enh54412    3    4575100    4576100      3       1  150064       1.7872     0.036951
enh54431    3    4888100    4889100      3       1  150064       1.9561     0.025227
enh54433    3    4907800    4908800      2       1  150064       1.7891     0.036799
enh54439    3    4948200    4949200      3       1  150064       1.6583     0.048631
enh54452    3    5068500    5069500      6       2  150064       2.1935     0.014137
enh54471    3    5241700    5242700      1       1  150064       2.0006      0.02272
enh54473    3    5259800    5260800      6       2  150064       1.6473     0.049752
enh54496    3    9053800    9054800      2       1  150064       1.7075     0.043866
enh54499    3    9220500    9221500      1       1  150064       1.6988      0.04468
enh54500    3    9222500    9223500      3       2  150064        2.042     0.020577
enh54504    3    9395300    9396300      4       1  150064       1.8091     0.035218
enh54505    3    9403300    9404300      2       1  150064       2.4557    0.0070301
enh54506    3    9406000    9407000      4       2  150064       2.0666     0.019388
enh54507    3    9414500    9415500      2       1  150064       2.3867    0.0084996
enh54508    3    9427200    9428200      4       2  150064       1.9852     0.023559
enh54515    3    9462200    9463200      2       1  150064       2.5539    0.0053266
enh54516    3    9464500    9465500      3       2  150064       1.8481     0.032294
enh54517    3    9493800    9494800      4       2  150064       1.7547     0.039652
enh54526    3    9777700    9778700      3       1  150064       1.6684     0.047614
enh54602    3   10436700   10437700      3       2  150064       2.3382    0.0096895
enh54605    3   10593500   10594500      3       1  150064       2.2016     0.013848
enh54606    3   10599000   10600000      3       2  150064       3.6693    0.0001216
enh54622    3   11433200   11434200      1       1  150064       2.2728      0.01152
enh54639    3   11664500   11665500      6       3  150064       1.9559     0.025236
enh54641    3   11672600   11673600      4       1  150064       2.5373    0.0055861
enh54642    3   11674100   11675100      2       1  150064       2.6237    0.0043495
enh54644    3   11685400   11686400      1       1  150064       4.0817    2.235e-05
enh54645    3   11806100   11807100      4       2  150064       2.6584    0.0039256
enh54648    3   11826300   11827300      2       1  150064         1.94     0.026187
enh54649    3   11885700   11886700      4       1  150064       2.4669    0.0068148
enh54661    3   12503700   12504700      3       1  150064       2.0879     0.018405
enh54662    3   12512400   12513400      3       2  150064       2.5137    0.0059735
enh54663    3   12521000   12522000      3       1  150064       2.2586     0.011955
enh54664    3   12524200   12525200      3       1  150064       1.9132     0.027863
enh54666    3   12549400   12550400      4       2  150064       2.2149     0.013384
enh54667    3   12602100   12603100      2       1  150064        2.105     0.017645
enh54671    3   12663000   12664000      4       2  150064       1.7834     0.037262
enh54672    3   12665800   12666800      3       2  150064       2.2475     0.012306
enh54678    3   12689500   12690500      2       1  150064       2.2124      0.01347
enh54680    3   12694600   12695600      2       1  150064       1.7605     0.039158
enh54681    3   12699700   12700700      2       1  150064       2.2026     0.013811
enh54682    3   12760800   12761800      1       1  150064       1.7088      0.04374
enh54683    3   12761300   12762300      3       1  150064       1.7404     0.040894
enh54704    3   13027600   13028600      3       2  150064       2.4871    0.0064386
enh54712    3   13081500   13082500      5       2  150064       1.9808     0.023806
enh54713    3   13087700   13088700      3       1  150064       2.5621    0.0052018
enh54715    3   13110800   13111800      9       3  150064       2.3205     0.010156
enh54716    3   13113300   13114300      9       3  150064       2.7354    0.0031148
enh54721    3   13191000   13192000      1       1  150064       2.3537     0.009295
enh54726    3   13378100   13379100      3       1  150064       2.0201     0.021688
enh54730    3   13427500   13428500      5       2  150064       2.5924    0.0047661
enh54731    3   13441800   13442800      1       1  150064       1.9969      0.02292
enh54733    3   13446700   13447700      2       1  150064       1.8698     0.030758
enh54741    3   13494000   13495000      3       2  150064        2.009     0.022266
enh54777    3   14418700   14419700     11       2  150064       2.4227    0.0077038
enh54779    3   14442800   14443800      1       1  150064       1.7653      0.03876
enh54793    3   14550100   14551100      5       3  150064       1.7129     0.043363
enh54794    3   14690000   14691000      3       1  150064       1.7374     0.041157
enh54795    3   14691400   14692400      1       1  150064       1.7781      0.03769
enh54799    3   14845500   14846500      2       1  150064       1.8175     0.034573
enh54803    3   14962300   14963300      2       1  150064       2.6052    0.0045911
enh54819    3   15138600   15139600      2       1  150064       1.7907     0.036672
enh54835    3   15346300   15347300      5       2  150064       1.7294      0.04187
enh54896    3   16296200   16297200      2       1  150064       1.9426     0.026031
enh54900    3   16326100   16327100      1       1  150064       2.0353      0.02091
enh54908    3   16352100   16353100      5       1  150064       1.9922     0.023175
enh54910    3   16360600   16361600      7       2  150064       1.7712     0.038267
enh54925    3   16420800   16421800      8       3  150064       1.6944      0.04509
enh54929    3   16441000   16442000      5       2  150064       2.0809      0.01872
enh54950    3   16838400   16839400      8       2  150064       3.0417    0.0011761
enh54951    3   16842500   16843500      3       1  150064       2.6329    0.0042324
enh54952    3   16852200   16853200      6       3  150064       3.2394   0.00059899
enh54953    3   16865400   16866400      3       1  150064       3.3366   0.00042409
enh54957    3   16891300   16892300      7       3  150064       2.2331     0.012772
enh54965    3   16947800   16948800      2       1  150064       2.0693     0.019258
enh54968    3   16955100   16956100      3       2  150064       3.0528    0.0011336
enh54969    3   16957900   16958900      6       3  150064       4.1108   1.9714e-05
enh54970    3   16960700   16961700      3       2  150064       2.9651    0.0015131
enh54972    3   16964300   16965300      2       1  150064       3.2495   0.00057798
enh54973    3   16967000   16968000      1       1  150064       3.7882    7.587e-05
enh54974    3   16970200   16971200      5       2  150064       2.4467    0.0072078
enh54976    3   16974000   16975000      4       2  150064       1.9551     0.025286
enh54977    3   16977800   16978800      3       2  150064       2.7808    0.0027113
enh54987    3   17016500   17017500      4       2  150064       1.8021     0.035763
enh54991    3   17027000   17028000      1       1  150064       1.9738       0.0242
enh54997    3   17046100   17047100      5       2  150064       1.9388     0.026262
enh54998    3   17064000   17065000      2       1  150064       2.2825      0.01123
enh55002    3   17075000   17076000      3       1  150064       1.9532       0.0254
enh55003    3   17078200   17079200      4       2  150064       2.0882     0.018388
enh55004    3   17080500   17081500      3       1  150064       2.1731     0.014887
enh55006    3   17115000   17116000      1       1  150064       2.0456       0.0204
enh55007    3   17118200   17119200      4       2  150064       1.7193     0.042784
enh55010    3   17193800   17194800      2       1  150064       3.0444    0.0011658
enh55011    3   17221000   17222000      4       1  150064       4.3756   6.0557e-06
enh55013    3   17275400   17276400      2       1  150064       4.2243   1.1984e-05
enh55015    3   17364000   17365000      1       1  150064       3.4059    0.0003297
enh55016    3   17607200   17608200      4       2  150064       4.3812   5.9027e-06
enh55018    3   17668000   17669000      1       1  150064       5.0136    2.671e-07
enh55020    3   17734600   17735600      3       1  150064       4.4484   4.3257e-06
enh55021    3   17774500   17775500      3       2  150064       3.2869   0.00050644
enh55022    3   17775800   17776800      2       1  150064       3.6862   0.00011383
enh55023    3   17780400   17781400      3       1  150064       4.7451    1.042e-06
enh55024    3   17784800   17785800      4       1  150064         2.91     0.001807
enh55025    3   17788800   17789800      3       1  150064       4.4783    3.762e-06
enh55026    3   17790500   17791500      1       1  150064       3.0272     0.001234
enh55027    3   17791200   17792200      2       1  150064       3.8504    5.896e-05
enh55028    3   17797100   17798100      1       1  150064       5.1533     1.28e-07
enh55029    3   17816100   17817100      1       1  150064       4.8777    5.367e-07
enh55030    3   17847700   17848700     13       3  150064       2.2212     0.013168
enh55032    3   18256800   18257800      2       1  150064       2.7986    0.0025662
enh55035    3   18390500   18391500      3       1  150064       1.7704      0.03833
enh55037    3   18394300   18395300      2       1  150064       1.8499     0.032163
enh55046    3   18434600   18435600      3       2  150064       1.9593     0.025037
enh55048    3   18448100   18449100      2       1  150064        1.687     0.045803
enh55049    3   18450300   18451300      2       1  150064       1.8644     0.031131
enh55052    3   18468400   18469400      2       1  150064       1.8385     0.032998
enh55084    3   18910800   18911800      1       1  150064       3.3343    0.0004276
enh55093    3   20007800   20008800      3       2  150064       2.4032    0.0081263
enh55123    3   23443900   23444900      2       1  150064       1.8741     0.030459
enh55131    3   23853400   23854400      1       1  150064       2.4984     0.006238
enh55134    3   23859800   23860800      2       1  150064       2.1392     0.016211
enh55135    3   23861200   23862200      5       3  150064       2.0479     0.020287
enh55138    3   23874800   23875800      2       1  150064        1.712     0.043453
enh55141    3   23877900   23878900      2       1  150064       2.3853    0.0085317
enh55160    3   25821600   25822600      4       1  150064       1.8339     0.033333
enh55163    3   25833200   25834200      1       1  150064        2.117      0.01713
enh55193    3   27811900   27812900      8       2  150064       2.1103     0.017418
enh55200    3   27941700   27942700      4       2  150064       2.0334     0.021004
enh55228    3   30304400   30305400      2       1  150064       2.2289     0.012911
enh55230    3   30361000   30362000      3       2  150064       2.4201    0.0077592
enh55231    3   30373300   30374300      3       2  150064       2.3696    0.0089044
enh55233    3   30391700   30392700      2       1  150064       2.0308     0.021135
enh55234    3   30397000   30398000      3       2  150064        1.796     0.036249
enh55239    3   30519500   30520500      4       2  150064       1.7237     0.042379
enh55254    3   30720000   30721000      4       2  150064        2.982    0.0014317
enh55277    3   31402600   31403600      4       1  150064       2.0865     0.018467
enh55282    3   31484800   31485800      8       2  150064       2.0637     0.019523
enh55283    3   31490000   31491000      2       1  150064        1.684     0.046087
enh55286    3   31509100   31510100      9       2  150064        2.402    0.0081524
enh55288    3   31548700   31549700      1       1  150064       2.0589      0.01975
enh55292    3   31580500   31581500      1       1  150064       1.6725      0.04721
enh55296    3   31597300   31598300      2       1  150064       2.8474    0.0022038
enh55301    3   31623300   31624300      1       1  150064        3.196    0.0006967
enh55307    3   31677000   31678000      2       1  150064       1.6942     0.045115
enh55312    3   32132600   32133600      6       2  150064       2.0718      0.01914
enh55317    3   32155300   32156300      9       1  150064       1.8971     0.028908
enh55326    3   32326600   32327600      7       3  150064       1.7843     0.037187
enh55328    3   32337100   32338100      1       1  150064       2.0691      0.01927
enh55387    3   32744700   32745700      5       3  150064       1.6734     0.047124
enh55399    3   33016000   33017000      3       2  150064       1.8471     0.032367
enh55413    3   33125200   33126200      1       1  150064       2.0718      0.01914
enh55418    3   33152900   33153900      1       1  150064       1.7322      0.04162
enh55422    3   33414000   33415000      2       1  150064       2.7776    0.0027379
enh55423    3   33426800   33427800      3       2  150064       2.6673    0.0038233
enh55424    3   33472900   33473900      4       2  150064        3.363    0.0003855
enh55425    3   33483200   33484200      6       3  150064       2.7076    0.0033882
enh55426    3   33488200   33489200      8       3  150064       2.3511    0.0093602
enh55432    3   33739000   33740000      1       1  150064       1.8086      0.03526
enh55439    3   33843900   33844900      4       1  150064       1.8373     0.033082
enh55449    3   36884300   36885300      2       1  150064       5.1878   1.0642e-07
enh55450    3   36905600   36906600      1       1  150064       2.9618     0.001529
enh55452    3   36909900   36910900      2       1  150064       3.0448    0.0011641
enh55453    3   36916200   36917200      1       1  150064       3.2064     0.000672
enh55454    3   36919400   36920400      4       2  150064        5.249   7.6482e-08
enh55455    3   36935300   36936300      3       1  150064       2.8818    0.0019771
enh55458    3   36945600   36946600      2       1  150064       5.1436   1.3476e-07
enh55459    3   36948100   36949100      1       1  150064       2.9594     0.001541
enh55462    3   36959100   36960100      4       2  150064       5.3805   3.7134e-08
enh55465    3   36986800   36987800      4       2  150064       3.3887   0.00035117
enh55466    3   36999500   37000500      2       1  150064       2.0392     0.020716
enh55467    3   37010900   37011900      2       1  150064       2.8671     0.002071
enh55470    3   37036100   37037100      2       1  150064       1.8574      0.03163
enh55471    3   37095500   37096500      3       2  150064       2.6262    0.0043168
enh55472    3   37186700   37187700      3       1  150064       2.7523    0.0029586
enh55473    3   37196500   37197500      2       1  150064       2.8978    0.0018791
enh55474    3   37204300   37205300      3       1  150064       3.0441    0.0011669
enh55477    3   37220800   37221800      5       3  150064       2.2979     0.010784
enh55478    3   37223300   37224300      2       1  150064       2.6543    0.0039731
enh55479    3   37254400   37255400      2       1  150064       2.1823     0.014545
enh55480    3   37258500   37259500      5       2  150064       2.4625    0.0068994
enh55487    3   37328700   37329700      4       2  150064       1.8577     0.031607
enh55490    3   37828800   37829800      3       1  150064       2.5128     0.005988
enh55493    3   37948200   37949200      5       2  150064       1.9275     0.026959
enh55494    3   37997900   37998900      2       1  150064       2.0516     0.020107
enh55527    3   38468300   38469300      2       1  150064       3.0781    0.0010415
enh55528    3   38479500   38480500      1       1  150064       3.4312    0.0003005
enh55529    3   38494100   38495100      3       1  150064       3.1473   0.00082402
enh55530    3   38497600   38498600      5       1  150064       3.0905   0.00099896
enh55532    3   38513400   38514400      3       1  150064       3.2625   0.00055219
enh55534    3   38536800   38537800      4       2  150064       2.8552    0.0021503
enh55536    3   38539800   38540800      2       1  150064       4.0354   2.7255e-05
enh55537    3   38540400   38541400      3       1  150064       3.1794    0.0007378
enh55569    3   39369300   39370300      6       2  150064       2.0062     0.022419
enh55625    3   42189500   42190500      3       1  150064       2.5561    0.0052933
enh55627    3   42202400   42203400      1       1  150064       1.7506      0.04001
enh55629    3   42214100   42215100      3       1  150064       2.0205     0.021668
enh55630    3   42233700   42234700      6       2  150064       1.9939     0.023082
enh55631    3   42256700   42257700      4       2  150064       1.9369     0.026381
enh55632    3   42288700   42289700      2       1  150064       1.7321     0.041624
enh55683    3   43070700   43071700      4       2  150064       1.7219      0.04254
enh55705    3   43367600   43368600      2       1  150064       2.3507    0.0093685
enh55708    3   43387300   43388300      2       1  150064       1.8808     0.030001
enh55724    3   43798100   43799100      7       3  150064       2.4351    0.0074443
enh55725    3   43811200   43812200      1       1  150064       1.6469      0.04979
enh55731    3   44240000   44241000      4       2  150064       2.1694     0.015025
enh55732    3   44249200   44250200      2       1  150064       3.1165    0.0009151
enh55743    3   44597600   44598600      1       1  150064       3.0287     0.001228
enh55776    3   45154100   45155100      2       1  150064        2.945    0.0016149
enh55952    3   47865400   47866400      1       1  150064       2.3659     0.008992
enh55956    3   47939200   47940200      2       1  150064       2.2134     0.013434
enh55962    3   48099500   48100500      1       1  150064        1.666      0.04786
enh55964    3   48105500   48106500      1       1  150064        1.977      0.02402
enh55966    3   48130900   48131900      1       1  150064       1.7805       0.0375
enh55967    3   48153700   48154700      1       1  150064       1.8158       0.0347
enh55968    3   48211300   48212300      2       1  150064        1.689     0.045613
enh55971    3   48274100   48275100      2       1  150064       2.8184    0.0024135
enh55972    3   48281400   48282400      2       1  150064       1.7938     0.036423
enh55977    3   48311200   48312200      1       1  150064       2.3542     0.009282
enh55979    3   48340000   48341000      1       1  150064       2.0385      0.02075
enh55980    3   48343600   48344600      4       1  150064        1.983     0.023681
enh55981    3   48362000   48363000      4       1  150064       2.0024     0.022619
enh55982    3   48469300   48470300      1       1  150064       1.8731      0.03053
enh56006    3   48661300   48662300      1       1  150064        2.289      0.01104
enh56007    3   48670900   48671900      2       1  150064       2.3372    0.0097139
enh56016    3   48737700   48738700      3       1  150064       2.1449      0.01598
enh56017    3   48739400   48740400      3       2  150064       1.6535     0.049117
enh56019    3   48745300   48746300      1       1  150064       2.0145      0.02198
enh56021    3   48748600   48749600      4       1  150064       2.3221     0.010114
enh56023    3   48754800   48755800      1       1  150064       2.1125      0.01732
enh56034    3   48933600   48934600      1       1  150064       1.8011      0.03584
enh56042    3   49004300   49005300      1       1  150064       1.8945      0.02908
enh56051    3   49067100   49068100      1       1  150064       1.6834      0.04615
enh56053    3   49119200   49120200      3       2  150064       2.0431     0.020522
enh56061    3   49155800   49156800      2       1  150064       2.1108     0.017397
enh56074    3   49374600   49375600      1       1  150064       1.7766      0.03782
enh56081    3   49426400   49427400      2       1  150064        1.777     0.037782
enh56084    3   49440900   49441900      3       2  150064        1.822     0.034225
enh56089    3   49458700   49459700      3       1  150064       2.1882     0.014328
enh56091    3   49465300   49466300      2       1  150064       2.3632    0.0090586
enh56092    3   49467200   49468200      1       1  150064        2.313      0.01036
enh56106    3   49740700   49741700      1       1  150064       1.8435      0.03263
enh56107    3   49750100   49751100      1       1  150064       1.8367      0.03313
enh56115    3   49808800   49809800      4       2  150064       2.1285     0.016649
enh56116    3   49812100   49813100      3       1  150064       2.0139     0.022008
enh56121    3   49842500   49843500      1       1  150064        1.884      0.02978
enh56122    3   49845400   49846400      1       1  150064       2.3799     0.008658
enh56123    3   49848800   49849800      1       1  150064       2.3804     0.008648
enh56124    3   49852100   49853100      3       2  150064       2.5408    0.0055304
enh56125    3   49892600   49893600      2       1  150064       2.2205     0.013191
enh56126    3   49894300   49895300      2       1  150064       2.0486     0.020249
enh56128    3   49942700   49943700      2       1  150064       1.6838     0.046107
enh56129    3   49965300   49966300      3       2  150064       1.7315      0.04168
enh56131    3   49976600   49977600      2       1  150064       1.7141     0.043251
enh56132    3   49979600   49980600      3       2  150064       2.2091     0.013584
enh56134    3   49985100   49986100      1       1  150064       2.0425      0.02055
enh56136    3   49997000   49998000      2       1  150064       2.9313    0.0016877
enh56137    3   50078300   50079300      1       1  150064       2.9568     0.001554
enh56138    3   50112300   50113300      4       2  150064       3.0641    0.0010915
enh56141    3   50129100   50130100      1       1  150064       2.6655     0.003844
enh56156    3   50288000   50289000      2       1  150064       2.1402     0.016169
enh56157    3   50291700   50292700      4       2  150064       3.0069    0.0013198
enh56158    3   50296500   50297500      1       1  150064       2.6618     0.003886
enh56181    3   50409800   50410800      2       1  150064       3.3548   0.00039713
enh56188    3   50518700   50519700      4       2  150064       2.7236    0.0032291
enh56213    3   51008800   51009800      2       1  150064       2.0342     0.020965
enh56218    3   51306600   51307600      1       1  150064       1.8455      0.03248
enh56224    3   51426100   51427100      1       1  150064        2.068      0.01932
enh56227    3   51437300   51438300      1       1  150064       2.1019      0.01778
enh56229    3   51475500   51476500      1       1  150064       1.8262      0.03391
enh56232    3   51531800   51532800      2       1  150064       1.8601     0.031432
enh56234    3   51535500   51536500      1       1  150064       2.2004      0.01389
enh56252    3   51768300   51769300      5       2  150064       2.2642     0.011782
enh56253    3   51856900   51857900      2       1  150064       1.7142     0.043246
enh56269    3   52083900   52084900      1       1  150064       1.8409      0.03282
enh56280    3   52236500   52237500      1       1  150064        3.771    8.131e-05
enh56282    3   52260900   52261900      2       1  150064       4.3157   7.9562e-06
enh56283    3   52264800   52265800      4       2  150064       2.1337     0.016432
enh56285    3   52267200   52268200      3       2  150064       4.1264   1.8428e-05
enh56286    3   52268700   52269700      5       3  150064        4.523    3.048e-06
enh56288    3   52277100   52278100      2       1  150064       4.1743   1.4945e-05
enh56289    3   52281700   52282700      1       1  150064       1.8029       0.0357
enh56291    3   52290300   52291300      4       2  150064       2.8202    0.0023996
enh56293    3   52293900   52294900      3       2  150064       2.8235    0.0023752
enh56300    3   52332400   52333400      1       1  150064       3.7971     7.32e-05
enh56301    3   52333200   52334200      5       3  150064       4.8286   6.8737e-07
enh56302    3   52341300   52342300      1       1  150064       2.9234     0.001731
enh56307    3   52406800   52407800      4       2  150064       3.6841   0.00011474
enh56312    3   52478600   52479600      2       1  150064       2.5522    0.0053525
enh56315    3   52491100   52492100      3       2  150064       3.2098   0.00066409
enh56317    3   52565700   52566700      3       1  150064       4.5675   2.4684e-06
enh56318    3   52568200   52569200      2       1  150064       4.5023    3.361e-06
enh56320    3   52573400   52574400      3       1  150064       3.1335   0.00086361
enh56322    3   52655400   52656400      3       1  150064       4.4616   4.0682e-06
enh56325    3   52717500   52718500      2       1  150064       4.4416   4.4639e-06
enh56326    3   52722100   52723100      2       1  150064       4.9234   4.2524e-07
enh56328    3   52737500   52738500      1       1  150064       4.5918    2.197e-06
enh56329    3   52741500   52742500      2       1  150064       5.2219    8.853e-08
enh56330    3   52754900   52755900      3       1  150064       3.5828   0.00016997
enh56331    3   52803000   52804000      1       1  150064       5.0609    2.086e-07
enh56334    3   52908900   52909900      1       1  150064       5.0388    2.342e-07
enh56335    3   52924200   52925200      2       1  150064       4.7706   9.1833e-07
enh56336    3   52925300   52926300      1       1  150064       4.9932    2.969e-07
enh56337    3   52928400   52929400      2       1  150064       2.3767     0.008734
enh56338    3   52931800   52932800      2       1  150064        4.483   3.6795e-06
enh56339    3   52968400   52969400      2       1  150064       5.4771   2.1615e-08
enh56340    3   53005400   53006400      4       2  150064       3.0688    0.0010745
enh56341    3   53016300   53017300      4       2  150064       5.1778   1.1223e-07
enh56343    3   53024300   53025300      1       1  150064       2.5911     0.004783
enh56344    3   53042000   53043000      4       2  150064        4.509    3.257e-06
enh56349    3   53055200   53056200      4       1  150064       4.3668   6.3051e-06
enh56351    3   53060300   53061300      3       2  150064       5.2966   5.9004e-08
enh56352    3   53063700   53064700      4       2  150064       2.9668    0.0015048
enh56353    3   53065400   53066400      1       1  150064       2.9818     0.001433
enh56355    3   53069600   53070600      3       2  150064       2.1356     0.016357
enh56356    3   53072500   53073500      1       1  150064       2.8509      0.00218
enh56357    3   53074300   53075300      2       1  150064       2.9567    0.0015545
enh56358    3   53075800   53076800      2       1  150064       4.8934   4.9565e-07
enh56359    3   53080900   53081900      2       1  150064       2.4076    0.0080296
enh56360    3   53105300   53106300      2       1  150064       2.1692     0.015032
enh56373    3   53229900   53230900      4       2  150064       3.2444    0.0005884
enh56374    3   53277400   53278400     10       3  150064       2.3294    0.0099177
enh56375    3   53279900   53280900      4       2  150064       2.2531     0.012126
enh56376    3   53282300   53283300      3       1  150064       1.9897     0.023311
enh56377    3   53284900   53285900      3       2  150064       3.1891    0.0007136
enh56384    3   53913800   53914800      1       1  150064       2.2603       0.0119
enh56390    3   56593400   56594400      9       3  150064       2.1501     0.015772
enh56395    3   56698100   56699100      5       2  150064        2.137     0.016299
enh56397    3   56709000   56710000      8       2  150064       2.2065     0.013676
enh56398    3   56711500   56712500      1       1  150064       2.3874     0.008483
enh56400    3   56726700   56727700      5       2  150064       1.7077     0.043845
enh56404    3   56751400   56752400      3       1  150064       1.9995     0.022779
enh56405    3   56760200   56761200      8       2  150064       1.8173     0.034587
enh56407    3   56769300   56770300      3       1  150064       1.9887     0.023368
enh56424    3   56881500   56882500      1       1  150064       1.6898      0.04553
enh56452    3   57572500   57573500      3       2  150064       1.7503     0.040037
enh56476    3   57790400   57791400      2       1  150064       1.6791     0.046565
enh56499    3   58034700   58035700      3       2  150064       1.6946     0.045076
enh56514    3   58294800   58295800      3       2  150064       2.0731     0.019083
enh56517    3   58320700   58321700      3       2  150064       2.8225    0.0023825
enh56519    3   58331400   58332400      4       2  150064       2.1141     0.017251
enh56523    3   58417600   58418600      2       1  150064       2.2582     0.011967
enh56524    3   58419800   58420800      7       3  150064       2.2351     0.012706
enh56526    3   58456800   58457800      3       2  150064        1.946     0.025828
enh56544    3   59411100   59412100      6       2  150064       1.9188     0.027506
enh56548    3   59438700   59439700      9       3  150064        1.679     0.046579
enh56556    3   59747000   59748000      4       1  150064       2.2899     0.011013
enh56557    3   59748900   59749900      5       2  150064       2.1699     0.015007
enh56561    3   59776200   59777200      4       2  150064        1.671     0.047359
enh56577    3   59961300   59962300      5       3  150064       1.6944     0.045098
enh56598    3   60045200   60046200      4       2  150064       3.0675    0.0010791
enh56602    3   60056300   60057300     16       3  150064       1.7696     0.038399
enh56603    3   60067900   60068900      9       3  150064       1.7344     0.041424
enh56605    3   60076100   60077100      6       4  150064       1.9464     0.025802
enh56606    3   60080400   60081400      4       2  150064       1.9336      0.02658
enh56610    3   60245400   60246400      7       4  150064       1.9238     0.027189
enh56616    3   61237400   61238400      1       1  150064       2.1375      0.01628
enh56623    3   63841000   63842000      3       1  150064       3.8713   5.4135e-05
enh56624    3   63844500   63845500      3       2  150064       2.6618    0.0038857
enh56625    3   63846000   63847000      3       2  150064       2.9269    0.0017116
enh56627    3   63850800   63851800      4       2  150064       2.2454      0.01237
enh56629    3   63853800   63854800      1       1  150064       3.7895    7.549e-05
enh56630    3   63855800   63856800      1       1  150064       2.5298     0.005706
enh56635    3   63867200   63868200      4       2  150064       4.4525    4.244e-06
enh56636    3   63869400   63870400      4       1  150064       2.1056     0.017618
enh56638    3   63880800   63881800      2       1  150064       3.4688   0.00026138
enh56639    3   63893700   63894700      2       1  150064       1.6855     0.045945
enh56640    3   63895700   63896700      4       2  150064       2.3692    0.0089141
enh56641    3   63899600   63900600      1       1  150064       5.1478    1.318e-07
enh56642    3   63912900   63913900      3       1  150064       3.1973   0.00069368
enh56651    3   63947300   63948300      4       2  150064       4.3393   7.1459e-06
enh56653    3   63950700   63951700      2       1  150064       2.0097     0.022229
enh56654    3   63959200   63960200      3       2  150064       3.8672   5.5044e-05
enh56657    3   63967700   63968700      2       1  150064       2.5015    0.0061833
enh56660    3   63990100   63991100      2       1  150064       4.0005     3.16e-05
enh56662    3   63996800   63997800      2       1  150064       1.9559     0.025236
enh56663    3   64006300   64007300      4       2  150064       1.9426     0.026032
enh56665    3   64015800   64016800      4       2  150064       1.6919     0.045328
enh56678    3   66428100   66429100      3       1  150064       1.8044     0.035581
enh56702    3   67047500   67048500      1       1  150064       2.2613      0.01187
enh56710    3   67633800   67634800      4       2  150064       2.9974    0.0013613
enh56712    3   67643900   67644900      3       1  150064       2.5176    0.0059074
enh56714    3   67650200   67651200      2       1  150064       1.8098     0.035164
enh56715    3   67654800   67655800      5       1  150064       2.6253    0.0043288
enh56719    3   67685400   67686400      4       1  150064       1.8647     0.031114
enh56721    3   67695700   67696700      3       1  150064       1.9603     0.024982
enh56722    3   67697300   67698300      1       1  150064       2.1168      0.01714
enh56723    3   67700400   67701400      3       2  150064       2.8317     0.002315
enh56725    3   67710200   67711200      2       1  150064       2.1011     0.017815
enh56726    3   67712900   67713900      3       1  150064       1.8401     0.032877
enh56729    3   67736400   67737400      2       1  150064       1.8153     0.034737
enh56733    3   67956600   67957600      1       1  150064       1.6615      0.04831
enh56735    3   67997000   67998000      3       1  150064       2.4718    0.0067208
enh56758    3   69246900   69247900      4       1  150064       1.6578     0.048676
enh56765    3   69298500   69299500      2       1  150064        3.491   0.00024064
enh56768    3   69355200   69356200      2       1  150064       2.7099    0.0033647
enh56771    3   69401200   69402200      9       3  150064       1.9797     0.023869
enh56773    3   69418200   69419200      4       1  150064       2.9448    0.0016157
enh56788    3   71074500   71075500      1       1  150064       1.7848      0.03715
enh56798    3   71125200   71126200      1       1  150064       2.1439      0.01602
enh56799    3   71129100   71130100      3       1  150064       2.1907     0.014236
enh56803    3   71141900   71142900      2       1  150064       1.6471     0.049774
enh56805    3   71156000   71157000      3       2  150064       2.2134     0.013434
enh56806    3   71163300   71164300      2       1  150064       2.8482    0.0021984
enh56807    3   71170000   71171000      4       2  150064       2.3833    0.0085783
enh56809    3   71184900   71185900      3       1  150064       1.7124     0.043407
enh56816    3   71205100   71206100      2       1  150064       1.6692     0.047543
enh56819    3   71222800   71223800      2       1  150064       3.0815    0.0010297
enh56828    3   71268300   71269300      4       2  150064       2.8475    0.0022033
enh56829    3   71273800   71274800      3       2  150064       3.2228   0.00063473
enh56830    3   71274800   71275800      3       2  150064       2.3501    0.0093847
enh56832    3   71289000   71290000      5       1  150064       3.7249   9.7678e-05
enh56836    3   71294900   71295900      1       1  150064       2.5053     0.006117
enh56840    3   71310400   71311400      6       3  150064       3.3148   0.00045847
enh56841    3   71313000   71314000      1       1  150064       4.5387     2.83e-06
enh56842    3   71315900   71316900      2       1  150064       3.2572    0.0005626
enh56843    3   71317900   71318900      2       1  150064       1.8273     0.033825
enh56844    3   71321900   71322900      2       1  150064       4.1686   1.5326e-05
enh56845    3   71325100   71326100      1       1  150064       1.9937      0.02309
enh56846    3   71326900   71327900      4       2  150064       3.9336   4.1849e-05
enh56847    3   71328100   71329100      2       1  150064       4.0504   2.5568e-05
enh56848    3   71329400   71330400      5       2  150064       1.8347     0.033274
enh56849    3   71330400   71331400     10       3  150064       1.7317     0.041662
enh56850    3   71332200   71333200      3       2  150064       3.6504   0.00013092
enh56852    3   71338600   71339600      6       2  150064       4.2709    9.734e-06
enh56853    3   71344700   71345700      1       1  150064       2.5476     0.005424
enh56855    3   71355700   71356700      3       2  150064       1.8741     0.030461
enh56856    3   71359700   71360700      3       1  150064       3.1417   0.00083982
enh56857    3   71366100   71367100      3       1  150064       3.1282   0.00087952
enh56858    3   71385600   71386600      5       1  150064       2.7408    0.0030649
enh56859    3   71387600   71388600      2       1  150064       3.6313   0.00014099
enh56860    3   71388800   71389800      3       2  150064       3.8643   5.5708e-05
enh56861    3   71389400   71390400      1       1  150064       2.5564     0.005288
enh56862    3   71395000   71396000      3       2  150064       2.9057     0.001832
enh56863    3   71397100   71398100      2       1  150064       4.5228    3.051e-06
enh56864    3   71399900   71400900      6       2  150064        3.082    0.0010282
enh56865    3   71401700   71402700      3       1  150064       2.0761     0.018944
enh56878    3   71437900   71438900      3       2  150064       3.2663   0.00054491
enh56890    3   71469500   71470500      1       1  150064       2.3373     0.009712
enh56891    3   71473900   71474900      5       2  150064       2.0277     0.021293
enh56899    3   71494400   71495400      5       3  150064       3.9054    4.704e-05
enh56900    3   71513400   71514400      3       2  150064       1.9236       0.0272
enh56901    3   71519300   71520300      1       1  150064       1.8693      0.03079
enh56902    3   71521700   71522700      3       2  150064       3.2125   0.00065789
enh56903    3   71523100   71524100      4       1  150064       2.0251     0.021429
enh56905    3   71526100   71527100      2       1  150064       1.7162     0.043065
enh56906    3   71531400   71532400      4       1  150064       4.0035   3.1204e-05
enh56907    3   71532800   71533800      3       2  150064        3.004    0.0013323
enh56909    3   71547600   71548600      2       1  150064       2.5321    0.0056698
enh56910    3   71549300   71550300      1       1  150064       4.8591    5.895e-07
enh56911    3   71551900   71552900      3       1  150064       4.3878   5.7265e-06
enh56912    3   71558400   71559400      3       2  150064       3.1655   0.00077405
enh56914    3   71577900   71578900      1       1  150064       4.7976    8.028e-07
enh56916    3   71595200   71596200      2       1  150064       2.7593    0.0028959
enh56919    3   71635400   71636400      2       1  150064       2.5988    0.0046776
enh56926    3   71770600   71771600      3       2  150064       2.5376    0.0055813
enh56927    3   71775500   71776500      1       1  150064       1.7146      0.04321
enh56928    3   71778200   71779200      4       1  150064       2.4847    0.0064834
enh56952    3   72424500   72425500      1       1  150064       1.9315      0.02671
enh56967    3   72531200   72532200      4       1  150064       1.9651     0.024701
enh56969    3   72572300   72573300      2       1  150064       1.8136     0.034868
enh56971    3   72599200   72600200      2       1  150064       2.3116       0.0104
enh56988    3   73044800   73045800      2       1  150064       2.0258     0.021392
enh56989    3   73050300   73051300      7       2  150064       1.8969     0.028919
enh56991    3   73056400   73057400      3       1  150064       2.0624     0.019584
enh56993    3   73093400   73094400      7       2  150064       1.9529     0.025415
enh56995    3   73104500   73105500      1       1  150064       1.6871      0.04579
enh56997    3   73134900   73135900      1       1  150064       2.1323      0.01649
enh57044    3   93799000   93800000      2       1  150064       2.0702     0.019216
enh57047    3   97484100   97485100      1       1  150064       2.5832     0.004895
enh57052    3   97632900   97633900      2       1  150064       1.6857     0.045925
enh57212    3  105088800  105089800      1       1  150064       2.4325     0.007497
enh57225    3  105502300  105503300      2       1  150064       2.3491    0.0094087
enh57226    3  105504900  105505900      2       1  150064       1.6825     0.046234
enh57228    3  105509100  105510100      3       2  150064       1.7655     0.038743
enh57229    3  105511200  105512200      2       1  150064        1.791     0.036649
enh57230    3  105514600  105515600      2       1  150064       1.6574     0.048723
enh57233    3  105525200  105526200      4       2  150064       2.8533    0.0021636
enh57234    3  105528600  105529600      1       1  150064       2.3677     0.008949
enh57235    3  105531000  105532000      2       1  150064       2.5036    0.0061469
enh57237    3  105541700  105542700      1       1  150064       1.7223      0.04251
enh57239    3  105558200  105559200      4       2  150064       1.7152     0.043157
enh57241    3  105572600  105573600      3       1  150064       2.1685      0.01506
enh57242    3  105576000  105577000      4       2  150064       1.7862     0.037034
enh57249    3  105601700  105602700      3       2  150064       1.7162     0.043065
enh57250    3  105609500  105610500      2       1  150064       1.9478     0.025718
enh57261    3  105894000  105895000      2       1  150064       2.2513     0.012185
enh57267    3  105949200  105950200      7       1  150064       1.9104     0.028041
enh57276    3  106143500  106144500      7       2  150064       2.1306      0.01656
enh57277    3  106192600  106193600      3       1  150064        1.763      0.03895
enh57290    3  107245300  107246300      1       1  150064       2.1432      0.01605
enh57291    3  107246700  107247700      2       1  150064       2.9298    0.0016956
enh57292    3  107258600  107259600      1       1  150064       2.0936      0.01815
enh57293    3  107259600  107260600      3       1  150064       1.8681     0.030873
enh57294    3  107275000  107276000      1       1  150064       2.0454      0.02041
enh57297    3  107296400  107297400      4       1  150064       2.0645     0.019487
enh57304    3  107339300  107340300      5       3  150064        2.413    0.0079099
enh57308    3  107369400  107370400      3       2  150064       1.6742     0.047048
enh57309    3  107370100  107371100      1       1  150064       1.6673      0.04773
enh57310    3  107379800  107380800      2       1  150064         2.44    0.0073433
enh57313    3  107402600  107403600      2       1  150064       1.9936     0.023098
enh57336    3  107788200  107789200      2       1  150064       2.0017     0.022659
enh57337    3  107795700  107796700      4       2  150064        1.857     0.031658
enh57340    3  107811500  107812500      1       1  150064       2.6782     0.003701
enh57349    3  107934700  107935700      8       3  150064       3.0147    0.0012861
enh57350    3  107937300  107938300     10       2  150064       3.0084     0.001313
enh57387    3  110533000  110534000      8       4  150064         1.65     0.049474
enh57427    3  111686000  111687000      2       1  150064        2.109     0.017473
enh57445    3  111854200  111855200      1       1  150064       1.8513      0.03206
enh57464    3  112207400  112208400      4       1  150064       1.9153     0.027725
enh57466    3  112219000  112220000      4       1  150064        1.978     0.023963
enh57491    3  112669100  112670100      4       2  150064       2.4014    0.0081654
enh57516    3  113267100  113268100      4       2  150064       1.8749     0.030401
enh57531    3  113458000  113459000      2       1  150064       2.3717    0.0088526
enh57533    3  113467400  113468400      2       1  150064       2.1893     0.014287
enh57540    3  113631300  113632300      6       3  150064       1.8725     0.030566
enh57567    3  114174000  114175000      3       1  150064       2.7301    0.0031653
enh57621    3  119186600  119187600      4       2  150064       1.6637     0.048088
enh57627    3  119278100  119279100      7       2  150064        1.789     0.036811
enh57653    3  119741500  119742500      1       1  150064       1.8218      0.03424
enh57675    3  120055600  120056600      2       1  150064       1.9465     0.025794
enh57678    3  120068800  120069800      1       1  150064       1.7053      0.04407
enh57681    3  120137400  120138400      1       1  150064       1.8344       0.0333
enh57683    3  120286000  120287000      5       3  150064        2.852    0.0021725
enh57684    3  120313800  120314800      4       2  150064       2.3116     0.010399
enh57699    3  121151200  121152200      2       1  150064       1.9809     0.023799
enh57709    3  121464800  121465800      3       2  150064        1.683     0.046192
enh57716    3  121713700  121714700      4       2  150064       1.9991     0.022798
enh57742    3  122222400  122223400      2       1  150064       1.7032     0.044266
enh57761    3  122486400  122487400      5       2  150064       1.9829     0.023687
enh57764    3  122509500  122510500      1       1  150064       2.1139      0.01726
enh57767    3  122608800  122609800      2       1  150064       2.9809    0.0014368
enh57768    3  122612000  122613000      6       3  150064       2.6235    0.0043515
enh57773    3  122787300  122788300      2       1  150064       2.6726    0.0037634
enh57774    3  122802800  122803800      5       2  150064       2.4324    0.0074995
enh57783    3  123244000  123245000      2       1  150064       2.2696     0.011615
enh57785    3  123301400  123302400      2       1  150064       2.8251    0.0023635
enh57804    3  124595000  124596000      4       2  150064       1.7681     0.038524
enh57821    3  124838400  124839400      5       2  150064       2.5925    0.0047644
enh57823    3  124844400  124845400      7       3  150064       2.9921    0.0013853
enh57830    3  124873400  124874400      2       1  150064       2.5739    0.0050273
enh57838    3  125049700  125050700      1       1  150064       2.7366     0.003104
enh57843    3  125068600  125069600      3       1  150064       1.7187     0.042838
enh57846    3  125077700  125078700      1       1  150064       2.6884      0.00359
enh57859    3  125309700  125310700      2       1  150064       2.4667     0.006818
enh57860    3  125315000  125316000      5       3  150064       1.9109     0.028007
enh57864    3  125708100  125709100      3       1  150064       1.6931     0.045215
enh57866    3  125744900  125745900      2       1  150064       1.7924     0.036531
enh57881    3  126627400  126628400      3       2  150064        1.751     0.039973
enh57896    3  127389800  127390800      1       1  150064        1.789      0.03681
enh57904    3  127729900  127730900      4       2  150064       3.0073    0.0013178
enh57905    3  127769400  127770400      3       2  150064       1.7282     0.041973
enh57914    3  127870900  127871900      1       1  150064       3.5232    0.0002132
enh57915    3  127873800  127874800      1       1  150064       1.6719      0.04727
enh57917    3  127894400  127895400      2       1  150064       3.3146   0.00045882
enh57919    3  127897700  127898700      2       1  150064       4.0262   2.8343e-05
enh57928    3  128038800  128039800      1       1  150064       3.3266    0.0004395
enh57968    3  128565200  128566200      3       2  150064        1.823      0.03415
enh57973    3  128688800  128689800      1       1  150064       3.2968     0.000489
enh57974    3  128711800  128712800      2       1  150064       2.5048    0.0061269
enh57988    3  128800500  128801500      5       2  150064       2.3759    0.0087525
enh57991    3  128818900  128819900      1       1  150064        3.657    0.0001276
enh57996    3  128831900  128832900      1       1  150064       1.6802      0.04646
enh58008    3  128943700  128944700      1       1  150064       1.9143      0.02779
enh58009    3  128947100  128948100      3       2  150064       1.6516     0.049308
enh58012    3  128970200  128971200      4       1  150064       3.0016    0.0013427
enh58013    3  128996000  128997000      2       1  150064       3.1611   0.00078597
enh58014    3  129000000  129001000      1       1  150064       3.5042     0.000229
enh58015    3  129001900  129002900      2       1  150064       2.8918    0.0019149
enh58016    3  129002600  129003600      1       1  150064       3.4959    0.0002362
enh58017    3  129023800  129024800      1       1  150064       3.6939    0.0001104
enh58029    3  129209000  129210000      3       1  150064       1.7024     0.044341
enh58033    3  129311200  129312200      5       2  150064        1.936     0.026432
enh58035    3  129315300  129316300      4       1  150064       1.9276     0.026952
enh58038    3  129321900  129322900      2       1  150064       1.9641     0.024759
enh58040    3  129328200  129329200      2       1  150064       1.8765     0.030296
enh58074    3  130746000  130747000      3       2  150064       1.8342     0.033309
enh58108    3  133159800  133160800      1       1  150064       2.3398     0.009648
enh58131    3  133537300  133538300      2       1  150064       2.6357    0.0041987
enh58132    3  133600900  133601900      3       2  150064       2.5983    0.0046839
enh58161    3  135889800  135890800      1       1  150064       2.2668       0.0117
enh58166    3  135916800  135917800      2       1  150064       3.4912   0.00024044
enh58167    3  135968200  135969200      2       1  150064       3.6371   0.00013789
enh58169    3  136000400  136001400      2       1  150064       4.8233   7.0616e-07
enh58171    3  136314900  136315900      3       2  150064       2.5589    0.0052502
enh58172    3  136351100  136352100      4       2  150064        1.773     0.038114
enh58173    3  136355600  136356600      4       2  150064        3.146    0.0008277
enh58174    3  136357200  136358200      4       2  150064       5.2696   6.8369e-08
enh58183    3  136395400  136396400      4       2  150064       1.9347     0.026511
enh58184    3  136408400  136409400      2       1  150064       2.0036     0.022557
enh58187    3  136435700  136436700      2       1  150064        2.745    0.0030257
enh58188    3  136437100  136438100      1       1  150064       3.1087    0.0009397
enh58190    3  136454100  136455100      1       1  150064       2.9758     0.001461
enh58191    3  136460800  136461800      2       1  150064       2.6653    0.0038455
enh58192    3  136464500  136465500      2       1  150064         2.49     0.006388
enh58193    3  136465900  136466900      5       2  150064       3.7947   7.3912e-05
enh58194    3  136467100  136468100      4       2  150064        2.843    0.0022346
enh58195    3  136472700  136473700      1       1  150064       3.1262    0.0008854
enh58196    3  136505400  136506400      2       1  150064        3.281   0.00051724
enh58197    3  136539000  136540000      3       1  150064       2.9199    0.0017506
enh58198    3  136558000  136559000      4       2  150064       4.1781   1.4697e-05
enh58199    3  136578300  136579300      2       1  150064       2.9288    0.0017013
enh58200    3  136582700  136583700      7       2  150064       2.8739    0.0020272
enh58201    3  136584100  136585100      4       1  150064       2.8202    0.0023998
enh58203    3  136592100  136593100      3       1  150064       2.8814    0.0019798
enh58204    3  136595100  136596100      2       1  150064       2.5465    0.0054397
enh58205    3  136601100  136602100      2       1  150064       2.8567    0.0021402
enh58206    3  136605600  136606600      4       1  150064          3.1   0.00096775
enh58207    3  136607000  136608000      3       2  150064       2.7011    0.0034553
enh58208    3  136611300  136612300      3       2  150064       3.7389   9.2399e-05
enh58209    3  136614200  136615200      1       1  150064        3.027     0.001235
enh58210    3  136617300  136618300      2       1  150064       2.4929    0.0063349
enh58211    3  136621000  136622000      8       2  150064        3.072    0.0010632
enh58214    3  136633300  136634300      2       1  150064       2.5043    0.0061353
enh58217    3  136642900  136643900      2       1  150064       1.8349      0.03326
enh58218    3  136644000  136645000      2       1  150064        2.872    0.0020397
enh58219    3  136648900  136649900      2       1  150064       2.9002    0.0018647
enh58220    3  136650800  136651800      4       2  150064       2.9057    0.0018319
enh58221    3  136653800  136654800      2       1  150064        2.918    0.0017614
enh58223    3  136660700  136661700      1       1  150064       3.0913    0.0009965
enh58226    3  136703300  136704300      4       1  150064       3.8156   6.7914e-05
enh58227    3  136713200  136714200      2       1  150064       3.2724   0.00053313
enh58233    3  137904700  137905700      2       1  150064       1.9238     0.027192
enh58241    3  137940200  137941200      2       1  150064       2.4933    0.0063277
enh58258    3  138499000  138500000      2       1  150064       1.8971     0.028909
enh58260    3  138502000  138503000      4       2  150064       1.9116     0.027964
enh58263    3  138522100  138523100      2       1  150064       1.9634     0.024798
enh58265    3  138532900  138533900      1       1  150064       1.8163      0.03466
enh58267    3  138536600  138537600      1       1  150064       1.8135      0.03488
enh58269    3  138554400  138555400      1       1  150064       1.9341      0.02655
enh58282    3  139397000  139398000      4       2  150064       1.6763     0.046837
enh58283    3  140582100  140583100      3       2  150064       1.7084      0.04378
enh58290    3  140795100  140796100      2       1  150064       2.6936     0.003534
enh58325    3  141138500  141139500      6       3  150064       2.3723    0.0088393
enh58346    3  141257600  141258600      3       2  150064       2.1158     0.017181
enh58398    3  142836800  142837800      3       1  150064       2.3647    0.0090226
enh58413    3  143017600  143018600      1       1  150064       1.8767      0.03028
enh58416    3  143070400  143071400      4       2  150064       1.6941     0.045125
enh58421    3  143469200  143470200      2       1  150064       1.8598     0.031457
enh58460    3  148921300  148922300      2       1  150064       1.9905     0.023267
enh58481    3  150099500  150100500      5       2  150064       1.7303     0.041786
enh58563    3  151999700  152000700      2       1  150064       2.0564     0.019872
enh58578    3  152049700  152050700      1       1  150064       2.1107       0.0174
enh58581    3  152062900  152063900      2       1  150064       1.6743     0.047032
enh58590    3  152121300  152122300      1       1  150064       2.1297       0.0166
enh58593    3  152134300  152135300      1       1  150064       2.6593     0.003915
enh58601    3  152167900  152168900      1       1  150064       2.7203     0.003261
enh58603    3  152169900  152170900      2       1  150064       2.0707     0.019194
enh58611    3  152190200  152191200      3       2  150064       1.7883     0.036867
enh58612    3  152217300  152218300      2       1  150064       3.0754    0.0010511
enh58635    3  153155200  153156200      2       1  150064       2.2525     0.012147
enh58637    3  153169600  153170600      6       2  150064       1.6666       0.0478
enh58690    3  156793100  156794100      2       1  150064       1.6885     0.045661
enh58693    3  156810700  156811700      2       1  150064       1.9585     0.025087
enh58742    3  160256000  160257000      1       1  150064       2.8965     0.001887
enh58750    3  160519100  160520100      3       1  150064       2.0256     0.021403
enh58757    3  161031900  161032900      3       1  150064       3.1153   0.00091887
enh58758    3  161067100  161068100      4       1  150064       2.0241     0.021481
enh58759    3  161111900  161112900      1       1  150064       2.0585      0.01977
enh58770    3  167453900  167454900      3       1  150064       3.6233   0.00014542
enh58771    3  167467900  167468900      2       1  150064       3.3527   0.00040014
enh58773    3  167811100  167812100      2       1  150064       2.5665    0.0051368
enh58777    3  169476600  169477600      1       1  150064       2.5392     0.005555
enh58778    3  169480600  169481600      1       1  150064       2.2445       0.0124
enh58780    3  169492900  169493900      1       1  150064       2.6313     0.004253
enh58791    3  169688000  169689000      2       1  150064       2.0775     0.018879
enh58792    3  169716400  169717400      3       1  150064       1.9151     0.027738
enh58793    3  169720500  169721500      2       1  150064       2.3225     0.010104
enh58800    3  169762800  169763800      1       1  150064       2.0343      0.02096
enh58805    3  169847000  169848000      1       1  150064       2.5028     0.006161
enh58809    3  169869000  169870000      1       1  150064       2.5128     0.005989
enh58810    3  169870600  169871600      2       1  150064       2.3464    0.0094774
enh58836    3  170883400  170884400      2       1  150064       1.7317     0.041666
enh58846    3  170991600  170992600      4       2  150064       1.8686      0.03084
enh58848    3  170997400  170998400      3       1  150064       1.9969     0.022919
enh58859    3  171046400  171047400      1       1  150064       2.0855      0.01851
enh58860    3  171050000  171051000      4       2  150064        2.845    0.0022207
enh58877    3  171135200  171136200      2       1  150064        1.944     0.025946
enh58883    3  171156100  171157100      1       1  150064       1.8598      0.03146
enh58941    3  172231500  172232500      5       2  150064        2.203     0.013797
enh58952    3  172298200  172299200      4       2  150064       1.8924      0.02922
enh58955    3  172311500  172312500      5       2  150064       2.3041     0.010608
enh58956    3  172313900  172314900      5       2  150064        2.835    0.0022911
enh58963    3  172426700  172427700      1       1  150064       2.6366     0.004187
enh58967    3  176590200  176591200      2       1  150064       1.8537     0.031893
enh58968    3  176759200  176760200      1       1  150064        2.666     0.003838
enh58969    3  176768600  176769600      2       1  150064       2.4725    0.0067091
enh58972    3  176779600  176780600      1       1  150064        2.688     0.003594
enh58973    3  176781200  176782200      3       1  150064        2.876    0.0020137
enh58976    3  176787400  176788400      2       1  150064       2.3702    0.0088881
enh58977    3  176789100  176790100      1       1  150064       3.2019    0.0006826
enh58978    3  176799000  176800000      5       2  150064       3.0152    0.0012841
enh58979    3  176803200  176804200      2       1  150064       2.4375    0.0073941
enh58980    3  176805600  176806600      3       2  150064       1.8973     0.028896
enh58984    3  176817100  176818100      4       2  150064       1.8037     0.035641
enh58986    3  176829800  176830800      3       1  150064       1.8138     0.034858
enh58991    3  176848400  176849400      2       1  150064       2.3999    0.0082006
enh59000    3  176876000  176877000      1       1  150064       2.1227      0.01689
enh59017    3  177035200  177036200      4       2  150064       2.3067     0.010537
enh59037    3  177317200  177318200      1       1  150064       2.6197       0.0044
enh59041    3  177362000  177363000      8       4  150064       3.4276   0.00030445
enh59051    3  177713100  177714100      2       1  150064       1.9869     0.023465
enh59107    3  180627000  180628000      3       2  150064       4.9908   3.0063e-07
enh59108    3  180628700  180629700      2       1  150064       5.4446   2.5956e-08
enh59109    3  180633200  180634200      1       1  150064       6.2898    1.589e-10
enh59110    3  180637000  180638000      5       2  150064       5.1959   1.0189e-07
enh59111    3  180642400  180643400      2       1  150064       1.8226     0.034183
enh59112    3  180648600  180649600      5       2  150064       4.9515   3.6826e-07
enh59113    3  180705000  180706000      1       1  150064       1.8579      0.03159
enh59114    3  180708200  180709200      1       1  150064       5.9882    1.061e-09
enh59117    3  182515400  182516400      1       1  150064        1.855       0.0318
enh59121    3  182530600  182531600      2       1  150064       1.6963     0.044918
enh59125    3  182542400  182543400      2       1  150064       1.9573     0.025159
enh59126    3  182629700  182630700      3       1  150064       1.7206     0.042661
enh59132    3  182695600  182696600      1       1  150064       1.8448      0.03253
enh59146    3  183060300  183061300      2       1  150064       2.1283     0.016658
enh59178    3  183379600  183380600      5       1  150064       1.7784     0.037667
enh59184    3  183497700  183498700      3       2  150064       2.7989     0.002564
enh59193    3  183600100  183601100      2       1  150064       2.0495     0.020209
enh59194    3  183602900  183603900      5       2  150064       2.4647    0.0068565
enh59237    3  184532600  184533600      3       1  150064       1.6878     0.045722
enh59244    3  185217000  185218000      1       1  150064       1.9695      0.02445
enh59255    3  185446200  185447200      2       1  150064       2.3156     0.010289
enh59262    3  185677400  185678400      4       2  150064       2.3319    0.0098521
enh59292    3  186507400  186508400      4       2  150064       2.4488    0.0071667
enh59383    3  187865600  187866600      5       3  150064       1.8238     0.034094
enh59384    3  187875000  187876000      4       2  150064       1.8928     0.029194
enh59385    3  187881700  187882700      1       1  150064       1.6793      0.04655
enh59386    3  187887900  187888900      6       3  150064       1.7779     0.037713
enh59393    3  187913900  187914900      3       2  150064       1.8591     0.031507
enh59408    3  188117600  188118600      3       1  150064       1.9363     0.026416
enh59410    3  188134900  188135900      2       1  150064       1.9766     0.024041
enh59432    3  188889600  188890600      4       1  150064       2.4417    0.0073088
enh59464    3  191007800  191008800      3       1  150064        2.009     0.022267
enh59491    3  193494300  193495300      4       2  150064       2.1044     0.017673
enh59553    3  194928200  194929200      1       1  150064       1.7171      0.04298
enh59557    3  194981700  194982700      1       1  150064       2.3337     0.009805
enh59564    3  195119500  195120500      2       1  150064       1.7614     0.039083
enh59584    3  195253100  195254100      1       1  150064       1.7874      0.03694
enh59587    3  195271600  195272600      3       1  150064       1.8182     0.034514
enh59645    3  195945100  195946100      3       2  150064       2.8112    0.0024677
enh59646    3  195946500  195947500      3       2  150064       2.0706     0.019196
enh59647    3  195978200  195979200      3       1  150064       3.1173   0.00091268
enh59650    3  196001900  196002900      3       1  150064       1.8968     0.028926
enh59651    3  196005300  196006300      5       3  150064       2.5131    0.0059845
enh59652    3  196006600  196007600      2       1  150064       1.6797      0.04651
enh59654    3  196008600  196009600      2       1  150064       2.9455    0.0016124
enh59656    3  196015300  196016300      6       2  150064        2.365    0.0090155
enh59658    3  196045400  196046400      3       2  150064       2.7881     0.002651
enh59661    3  196136400  196137400      2       1  150064       3.0442    0.0011666
enh59663    3  196141000  196142000      1       1  150064       3.0899     0.001001
enh59664    3  196143100  196144100      4       2  150064        2.341     0.009616
enh59665    3  196145100  196146100      2       1  150064       2.2656     0.011738
enh59666    3  196146100  196147100      2       1  150064       1.9822      0.02373
enh59670    3  196156500  196157500      3       2  150064       1.8914     0.029284
enh59671    3  196160000  196161000      2       1  150064       3.1878   0.00071689
enh59674    3  196225300  196226300      1       1  150064       1.7678      0.03855
enh59710    3  196475300  196476300      6       2  150064       2.3346    0.0097824
enh59711    3  196480500  196481500      4       2  150064       1.9085     0.028163
enh59712    3  196484500  196485500      6       3  150064       2.3279    0.0099574
enh59714    3  196487000  196488000      2       1  150064       1.9355     0.026465
enh59715    3  196498600  196499600      1       1  150064       1.9486      0.02567
enh59729    3  196670800  196671800      1       1  150064       2.0387      0.02074
enh59737    3  196908300  196909300      2       1  150064       1.8588     0.031526
enh59738    3  196927000  196928000      3       2  150064       2.5018    0.0061779
enh59741    3  196936200  196937200      1       1  150064       2.2616      0.01186
enh59742    3  196941500  196942500      3       2  150064       1.8543     0.031846
enh59744    3  196954500  196955500      3       2  150064       2.4539    0.0070661
enh59745    3  196965900  196966900      2       1  150064       3.0283    0.0012296
enh59746    3  196980300  196981300      6       3  150064       2.3858    0.0085216
enh59747    3  196984100  196985100      1       1  150064       2.9008     0.001861
enh59755    3  197020400  197021400      6       1  150064       2.7424    0.0030493
enh59792    3  197573500  197574500      1       1  150064       1.8297      0.03365
enh59817    4     598000     599000      3       1  150064       2.2429     0.012452
enh59819    4     658500     659500      2       1  150064       1.9035     0.028489
enh59820    4     666400     667400      3       2  150064        2.863    0.0020979
enh59823    4     675400     676400      3       2  150064       2.4102    0.0079721
enh59824    4     677200     678200      2       1  150064       1.8302     0.033612
enh59825    4     683200     684200      4       2  150064       1.8117     0.035013
enh59827    4     698200     699200      6       3  150064       2.0344     0.020955
enh59828    4     700900     701900     11       3  150064       2.5933    0.0047528
enh59829    4     702900     703900      4       1  150064       2.4724    0.0067099
enh59830    4     707300     708300      5       3  150064       2.0955     0.018065
enh59831    4     736100     737100      3       2  150064       3.0402    0.0011821
enh59870    4    1197500    1198500      3       2  150064       2.1614     0.015333
enh59872    4    1202400    1203400      3       1  150064       2.1162     0.017166
enh59874    4    1211300    1212300      3       2  150064       2.4722    0.0067149
enh59876    4    1236100    1237100     10       5  150064       1.8992     0.028766
enh59887    4    1323700    1324700      8       2  150064       1.7667     0.038638
enh59889    4    1328300    1329300      4       2  150064       1.8211     0.034298
enh59890    4    1330600    1331600      7       2  150064       1.7697     0.038389
enh59891    4    1338400    1339400      5       2  150064       2.1289     0.016632
enh59892    4    1342400    1343400      3       2  150064       2.1708     0.014973
enh59893    4    1345300    1346300      6       3  150064       2.1873      0.01436
enh59894    4    1396900    1397900      2       1  150064       1.9228     0.027255
enh59896    4    1546600    1547600      2       1  150064       2.6824    0.0036544
enh59918    4    1851700    1852700      2       1  150064       1.8622     0.031285
enh59921    4    1863100    1864100      1       1  150064       1.8425       0.0327
enh59929    4    1883000    1884000      2       1  150064       1.8136     0.034869
enh59984    4    2569100    2570100      2       1  150064        1.652     0.049268
enh60034    4    2961600    2962600      5       2  150064       2.3951    0.0083069
enh60052    4    3244500    3245500      1       1  150064       1.8225      0.03419
enh60058    4    3343600    3344600      2       1  150064       2.3758    0.0087544
enh60061    4    3359900    3360900      1       1  150064        1.664      0.04806
enh60078    4    4420100    4421100      2       1  150064       2.7958    0.0025884
enh60085    4    4541100    4542100      4       2  150064       2.4288    0.0075743
enh60090    4    4945100    4946100     13       4  150064       2.0065     0.022401
enh60095    4    6154300    6155300      6       2  150064       2.0047     0.022498
enh60149    4    6915600    6916600      3       2  150064       2.0049     0.022487
enh60162    4    6942900    6943900      4       2  150064       2.2836     0.011199
enh60164    4    6949400    6950400      3       2  150064       1.7026     0.044319
enh60165    4    6953200    6954200      2       1  150064       1.8657     0.031045
enh60166    4    6955600    6956600      7       2  150064       1.8253     0.033977
enh60188    4    7751400    7752400      4       2  150064       2.8798    0.0019899
enh60232    4    8416100    8417100      2       1  150064       1.7726     0.038145
enh60233    4    8421100    8422100      5       2  150064        1.717     0.042993
enh60234    4    8428200    8429200      3       2  150064       2.0252     0.021422
enh60235    4    8430400    8431400      3       1  150064         1.77     0.038365
enh60237    4    8438000    8439000      2       1  150064       2.2102     0.013545
enh60238    4    8439600    8440600      3       2  150064       2.0446     0.020448
enh60255    4   10092100   10093100      4       2  150064       1.8112     0.035059
enh60265    4   10418000   10419000      7       3  150064       2.9287    0.0017017
enh60266    4   10456600   10457600      1       1  150064       2.5717      0.00506
enh60267    4   10459500   10460500      1       1  150064       2.9006     0.001862
enh60279    4   10956100   10957100      6       3  150064       2.1005     0.017842
enh60306    4   15031000   15032000      2       1  150064       1.7691     0.038436
enh60325    4   15679400   15680400      1       1  150064       1.6784      0.04663
enh60345    4   16207700   16208700      7       3  150064       2.0126      0.02208
enh60347    4   16218300   16219300      6       3  150064       2.1595     0.015405
enh60357    4   17386300   17387300      3       2  150064       1.9308     0.026754
enh60361    4   17577400   17578400      5       1  150064       2.0572     0.019832
enh60362    4   17580700   17581700      3       1  150064        2.128      0.01667
enh60363    4   17614600   17615600      4       1  150064       2.2529     0.012131
enh60364    4   17619100   17620100      3       1  150064       2.3297    0.0099114
enh60365    4   17620900   17621900      3       1  150064       2.1167     0.017142
enh60366    4   17638200   17639200      5       3  150064       2.3357     0.009754
enh60367    4   17652400   17653400      7       2  150064       2.4191    0.0077785
enh60369    4   17787800   17788800      1       1  150064        1.898      0.02885
enh60372    4   17815400   17816400      2       1  150064       1.8942     0.029097
enh60373    4   17818600   17819600      2       1  150064       1.7774     0.037751
enh60376    4   18020700   18021700      3       1  150064       2.2682     0.011659
enh60377    4   18024400   18025400      2       1  150064       2.0637     0.019521
enh60382    4   20702900   20703900      3       1  150064       1.6879     0.045719
enh60394    4   23293100   23294100      9       2  150064       2.2491     0.012255
enh60398    4   23336600   23337600      1       1  150064       1.7479      0.04024
enh60427    4   25853600   25854600      1       1  150064       2.5744      0.00502
enh60430    4   25865100   25866100      3       1  150064       2.9199    0.0017506
enh60433    4   25939600   25940600      1       1  150064        2.215      0.01338
enh60434    4   25952800   25953800      2       1  150064       1.7876     0.036919
enh60438    4   26083000   26084000      1       1  150064       1.6818       0.0463
enh60441    4   26133500   26134500      4       2  150064       2.7044    0.0034211
enh60448    4   26319700   26320700      2       1  150064       2.0537     0.020002
enh60456    4   26343700   26344700      1       1  150064       1.9765      0.02405
enh60466    4   26379300   26380300      2       1  150064       1.6624      0.04822
enh60473    4   26586600   26587600      1       1  150064       3.4971    0.0002352
enh60474    4   26588200   26589200      2       1  150064       2.8934    0.0019053
enh60476    4   26613300   26614300      1       1  150064       3.5437    0.0001973
enh60481    4   26812900   26813900      3       1  150064       2.7935    0.0026072
enh60486    4   26867000   26868000      1       1  150064       1.6649      0.04797
enh60487    4   26870500   26871500      1       1  150064       2.7227     0.003238
enh60499    4   26903200   26904200      2       1  150064       2.0252     0.021424
enh60502    4   26906400   26907400      2       1  150064       2.1604     0.015371
enh60506    4   26917800   26918800      1       1  150064       2.1236      0.01685
enh60509    4   26937900   26938900      3       1  150064       1.8588     0.031529
enh60523    4   27005000   27006000      1       1  150064       2.0792       0.0188
enh60527    4   27049800   27050800      2       1  150064       1.7341     0.041453
enh60555    4   36349700   36350700      5       3  150064       2.0454     0.020408
enh60576    4   37817500   37818500      1       1  150064       2.5094     0.006046
enh60578    4   37826500   37827500      2       1  150064       1.7997     0.035952
enh60600    4   38006200   38007200      5       1  150064       2.1912      0.01422
enh60647    4   38627000   38628000      3       1  150064       1.9971     0.022907
enh60655    4   38709300   38710300      4       2  150064       1.9696     0.024445
enh60656    4   38725400   38726400      3       2  150064       1.6803      0.04645
enh60663    4   38821000   38822000      1       1  150064       1.7412      0.04082
enh60667    4   38859400   38860400      4       1  150064       1.6666       0.0478
enh60680    4   39044500   39045500      2       1  150064       1.7223     0.042507
enh60705    4   39637700   39638700      2       1  150064       2.4653     0.006844
enh60706    4   39641500   39642500      1       1  150064       2.5731      0.00504
enh60715    4   39721300   39722300      3       2  150064       1.6525     0.049219
enh60746    4   40187300   40188300      3       2  150064        1.797     0.036168
enh60820    4   47453200   47454200      1       1  150064       2.3398     0.009647
enh60824    4   47488200   47489200      3       2  150064       1.9823     0.023722
enh60841    4   48081800   48082800      2       1  150064       1.8936     0.029138
enh60844    4   48111100   48112100      2       1  150064       1.6486     0.049611
enh60850    4   48341600   48342600      2       1  150064       1.8113     0.035048
enh60855    4   48362900   48363900      3       2  150064       1.9401     0.026185
enh60856    4   48367600   48368600      6       2  150064       2.0618     0.019615
enh60859    4   48382300   48383300      1       1  150064       3.0226     0.001253
enh60860    4   48432500   48433500      5       3  150064       3.0889    0.0010045
enh60861    4   48590100   48591100      2       1  150064       2.3801    0.0086542
enh60862    4   48591000   48592000      2       1  150064       1.7169        0.043
enh60866    4   48644600   48645600      2       1  150064       1.8341     0.033319
enh60868    4   48653500   48654500      3       2  150064       2.7995    0.0025593
enh60873    4   48665800   48666800      3       2  150064       2.5367    0.0055952
enh60876    4   48686100   48687100      1       1  150064       2.2741      0.01148
enh60880    4   48696600   48697600      1       1  150064       3.3251     0.000442
enh60882    4   48703000   48704000      1       1  150064       2.2206      0.01319
enh60883    4   48706000   48707000      2       1  150064       1.8252     0.033987
enh60885    4   48724600   48725600      1       1  150064       2.2173       0.0133
enh60887    4   48731600   48732600      2       1  150064       2.1029     0.017737
enh60889    4   48742200   48743200      3       1  150064       2.3188     0.010203
enh60890    4   48748800   48749800      1       1  150064       2.4588      0.00697
enh60893    4   48758400   48759400      2       1  150064       1.6802     0.046463
enh60894    4   48764600   48765600      1       1  150064       2.0644      0.01949
enh60896    4   48770200   48771200      2       1  150064       1.7104     0.043593
enh60898    4   48777400   48778400      1       1  150064       2.0972      0.01799
enh60899    4   48783400   48784400      1       1  150064        2.482     0.006533
enh60954    4   55010600   55011600      1       1  150064       2.4714      0.00673
enh60957    4   55499000   55500000     11       4  150064       1.6538     0.049087
enh60973    4   56313300   56314300      3       2  150064       1.7534     0.039768
enh60974    4   56376700   56377700      1       1  150064       1.9309      0.02675
enh60975    4   56404200   56405200      2       1  150064       1.9234     0.027215
enh60976    4   56406400   56407400      6       2  150064       1.7993     0.035988
enh60977    4   56407400   56408400      3       1  150064       1.7537     0.039741
enh60982    4   56717200   56718200      3       1  150064       2.5507    0.0053761
enh60985    4   56731100   56732100      3       2  150064       1.8377     0.033056
enh60986    4   56732500   56733500      1       1  150064       2.5589      0.00525
enh60987    4   56753600   56754600      1       1  150064       2.5158     0.005938
enh61008    4   57372400   57373400      7       3  150064       1.8124     0.034959
enh61020    4   57684000   57685000      1       1  150064       2.1962      0.01404
enh61045    4   68551000   68552000      4       2  150064       1.9723     0.024289
enh61046    4   68563600   68564600      4       2  150064       2.8463    0.0022117
enh61047    4   68568200   68569200      4       1  150064       2.9985    0.0013564
enh61048    4   68569400   68570400      3       2  150064       2.9112    0.0018003
enh61049    4   68570300   68571300      7       4  150064       2.2085     0.013605
enh61050    4   68577400   68578400      3       1  150064       2.7893    0.0026414
enh61051    4   68579000   68580000      3       1  150064       3.3149    0.0004584
enh61068    4   70619000   70620000      6       3  150064       1.7183     0.042869
enh61069    4   70620600   70621600      2       1  150064       2.9392    0.0016453
enh61117    4   73930700   73931700      2       1  150064       2.1904     0.014246
enh61121    4   74043800   74044800      1       1  150064       2.1517      0.01571
enh61138    4   74114300   74115300      1       1  150064       2.4581     0.006984
enh61145    4   75022600   75023600      1       1  150064       2.1452      0.01597
enh61188    4   77136000   77137000      4       2  150064       1.7845     0.037167
enh61190    4   77228400   77229400      4       2  150064       1.9822     0.023728
enh61290    4   81045800   81046800      1       1  150064       1.6914      0.04538
enh61294    4   81075200   81076200      2       1  150064       1.8764     0.030298
enh61295    4   81091200   81092200      7       3  150064       2.0111     0.022158
enh61297    4   81102100   81103100      4       2  150064       1.7432     0.040646
enh61299    4   81122200   81123200      3       2  150064       2.5572    0.0052758
enh61300    4   81124500   81125500      6       2  150064       2.5269    0.0057538
enh61301    4   81256000   81257000      1       1  150064       2.4495     0.007152
enh61340    4   83188900   83189900      4       2  150064       2.7137    0.0033268
enh61341    4   83192800   83193800      5       3  150064       2.2037     0.013771
enh61345    4   83282200   83283200      3       2  150064        2.217     0.013311
enh61366    4   83954600   83955600      1       1  150064        2.101      0.01782
enh61386    4   84074200   84075200      3       1  150064       1.9275     0.026959
enh61387    4   84075900   84076900      4       2  150064       1.9718     0.024319
enh61388    4   84101200   84102200      1       1  150064       1.6485      0.04963
enh61402    4   84218500   84219500      2       1  150064       2.1569     0.015507
enh61417    4   84469400   84470400      2       1  150064       2.1792     0.014659
enh61418    4   84581300   84582300      4       2  150064       1.6582     0.048639
enh61422    4   87825400   87826400      5       2  150064       2.0871     0.018438
enh61429    4   87876700   87877700      6       3  150064        2.635    0.0042072
enh61433    4   87887100   87888100      3       2  150064       2.4889    0.0064068
enh61435    4   87895000   87896000      1       1  150064       2.7898     0.002637
enh61436    4   87898100   87899100      5       3  150064       2.1826     0.014531
enh61443    4   87940300   87941300      3       2  150064       2.7115    0.0033494
enh61445    4   87944700   87945700      3       2  150064       1.6716     0.047306
enh61446    4   87947000   87948000      2       1  150064       1.9063     0.028307
enh61447    4   87948600   87949600      2       1  150064       1.9593      0.02504
enh61452    4   87965800   87966800      2       1  150064       2.1474     0.015879
enh61454    4   87975300   87976300      5       3  150064        3.191   0.00070895
enh61455    4   87979500   87980500      3       1  150064       1.6901     0.045501
enh61473    4   88156200   88157200      1       1  150064       1.7099      0.04364
enh61483    4   88347600   88348600      3       1  150064       1.7812     0.037439
enh61505    4   89376300   89377300      1       1  150064        1.896      0.02898
enh61510    4   89447300   89448300      1       1  150064       1.8682      0.03087
enh61540    4   89853000   89854000      1       1  150064       2.2921      0.01095
enh61541    4   89854300   89855300      5       2  150064       2.0709     0.019185
enh61563    4   90238400   90239400      3       2  150064       2.3397    0.0096496
enh61573    4   90819000   90820000     11       2  150064       1.8685     0.030848
enh61576    4   95131000   95132000      1       1  150064       1.8048      0.03555
enh61590    4   96102000   96103000      3       1  150064       1.7674     0.038577
enh61596    4   96214200   96215200      1       1  150064       2.2517      0.01217
enh61615    4   99403900   99404900      1       1  150064        2.184      0.01448
enh61624    4   99465500   99466500      4       2  150064       2.3669     0.008968
enh61642    4   99585400   99586400      1       1  150064       1.9779      0.02397
enh61679    4  100741900  100742900      4       2  150064       2.4745    0.0066703
enh61680    4  100744400  100745400      4       2  150064       2.1414     0.016123
enh61681    4  100745700  100746700      5       2  150064       1.8566     0.031683
enh61682    4  100748700  100749700      7       3  150064       2.4576    0.0069927
enh61683    4  100767100  100768100      4       2  150064       2.0602     0.019689
enh61687    4  100810300  100811300      4       2  150064       2.5982    0.0046857
enh61689    4  100815900  100816900      6       2  150064       1.7416     0.040791
enh61700    4  101014500  101015500      2       1  150064        2.258     0.011974
enh61701    4  101016800  101017800      6       2  150064       1.7192     0.042788
enh61717    4  102058200  102059200      3       2  150064       2.1628      0.01528
enh61718    4  102063200  102064200      4       2  150064       1.8296     0.033651
enh61720    4  102108700  102109700      3       2  150064       1.8139     0.034845
enh61722    4  102124800  102125800      1       1  150064       2.1003      0.01785
enh61738    4  102220800  102221800      1       1  150064       2.6162     0.004446
enh61741    4  102230200  102231200      2       1  150064       1.7797      0.03756
enh61747    4  102256200  102257200      1       1  150064       1.7044      0.04415
enh61785    4  103512000  103513000      3       2  150064       1.9803     0.023834
enh61787    4  103520500  103521500      1       1  150064       1.9863       0.0235
enh61799    4  103655600  103656600      2       1  150064       2.1671     0.015114
enh61800    4  103678500  103679500      2       1  150064       2.3234     0.010078
enh61801    4  103679600  103680600      1       1  150064       2.4385     0.007374
enh61802    4  103682900  103683900      1       1  150064       3.3871    0.0003532
enh61803    4  103725700  103726700      2       1  150064       3.2376   0.00060273
enh61804    4  103727500  103728500      2       1  150064       3.0073    0.0013178
enh61805    4  103732500  103733500      3       1  150064       3.5565   0.00018795
enh61806    4  103785400  103786400      5       1  150064       3.7567   8.6099e-05
enh61809    4  103939100  103940100      2       1  150064       3.5984   0.00016012
enh61810    4  103941400  103942400      3       2  150064       1.6808     0.046402
enh61826    4  106083200  106084200      2       1  150064       1.6467     0.049805
enh61827    4  106102000  106103000      2       1  150064        1.722     0.042536
enh61828    4  106105200  106106200      3       2  150064       2.0231     0.021529
enh61846    4  107262900  107263900      2       1  150064       1.9468     0.025781
enh61851    4  108851200  108852200      4       1  150064       2.3261     0.010008
enh61852    4  108853700  108854700      2       1  150064       2.0506     0.020153
enh61857    4  108926800  108927800      2       1  150064       2.7387    0.0030843
enh61886    4  109074600  109075600      1       1  150064       3.0591      0.00111
enh61895    4  109264100  109265100      6       2  150064       1.8189     0.034461
enh61896    4  109267200  109268200      4       2  150064       1.9632     0.024814
enh61914    4  109486000  109487000      3       1  150064       1.8581     0.031576
enh61919    4  109539400  109540400      2       1  150064       1.8175     0.034573
enh61920    4  109544700  109545700      1       1  150064       2.0204      0.02167
enh61963    4  110536800  110537800      2       1  150064       1.9171     0.027612
enh61968    4  110550700  110551700      2       1  150064       1.6981     0.044746
enh61970    4  110565200  110566200      1       1  150064       2.0227      0.02155
enh61971    4  110570100  110571100      6       2  150064       2.0885     0.018374
enh61972    4  110577800  110578800      5       2  150064       2.6798    0.0036833
enh61976    4  110589600  110590600      2       1  150064       1.8356     0.033209
enh61980    4  110603400  110604400      1       1  150064       1.7095      0.04368
enh61988    4  110890800  110891800      2       1  150064        3.004    0.0013321
enh62027    4  114357200  114358200      3       2  150064       1.8809      0.02999
enh62049    4  114610200  114611200      2       1  150064       1.8938     0.029125
enh62050    4  114613600  114614600      2       1  150064       1.7332     0.041527
enh62052    4  114615900  114616900      2       1  150064       1.9263     0.027035
enh62054    4  114621500  114622500      3       1  150064       2.2875     0.011084
enh62057    4  114647100  114648100      1       1  150064       1.7033      0.04426
enh62066    4  114676200  114677200      4       2  150064       1.6902     0.045491
enh62084    4  119198300  119199300      5       3  150064       1.6526     0.049202
enh62124    4  121712100  121713100      6       2  150064       2.0096     0.022237
enh62168    4  122898600  122899600      1       1  150064       2.4591     0.006964
enh62169    4  123038300  123039300      1       1  150064       1.8861      0.02964
enh62174    4  123075600  123076600      8       5  150064       1.8248     0.034018
enh62181    4  123285900  123286900      1       1  150064       2.1727       0.0149
enh62182    4  123355100  123356100      3       2  150064       1.8949     0.029051
enh62190    4  123500500  123501500      5       2  150064       2.2945      0.01088
enh62192    4  123538100  123539100      2       1  150064       1.9313     0.026724
enh62194    4  123560200  123561200      6       3  150064       1.9115     0.027972
enh62202    4  123652500  123653500      1       1  150064       1.7892      0.03679
enh62207    4  123845400  123846400     10       4  150064       2.0634     0.019539
enh62208    4  123846100  123847100      5       3  150064       2.3037     0.010621
enh62209    4  123846800  123847800      1       1  150064       2.2811      0.01127
enh62223    4  124527900  124528900      7       3  150064       1.9721     0.024298
enh62237    4  129210300  129211300      1       1  150064       1.9004      0.02869
enh62267    4  139937800  139938800      3       1  150064       3.2198   0.00064145
enh62268    4  139939000  139940000      4       2  150064       2.7699    0.0028033
enh62272    4  139998300  139999300      2       1  150064       2.9255    0.0017195
enh62274    4  140065500  140066500      4       2  150064       2.3645    0.0090284
enh62275    4  140084400  140085400      1       1  150064       2.5525     0.005348
enh62278    4  140093000  140094000      3       2  150064       1.9157     0.027702
enh62280    4  140099800  140100800      4       2  150064       1.9009     0.028657
enh62283    4  140188000  140189000      2       1  150064       1.8131     0.034907
enh62304    4  140473200  140474200      3       2  150064       2.2174     0.013298
enh62307    4  140481300  140482300      2       1  150064       1.7002     0.044543
enh62321    4  140974700  140975700      5       2  150064       1.8339     0.033338
enh62322    4  140976600  140977600      3       1  150064       1.7107     0.043572
enh62330    4  141019100  141020100      3       2  150064       2.0461     0.020375
enh62331    4  141019600  141020600      4       2  150064       2.2114     0.013505
enh62333    4  141024400  141025400      3       1  150064       1.6972     0.044829
enh62345    4  141443900  141444900      1       1  150064       1.7094      0.04369
enh62348    4  141641300  141642300      3       2  150064       2.9901    0.0013944
enh62356    4  142961300  142962300      9       1  150064        1.727     0.042082
enh62373    4  143191200  143192200      1       1  150064       2.0019      0.02265
enh62375    4  143194300  143195300      4       1  150064       2.0605     0.019677
enh62377    4  143199200  143200200      2       1  150064       1.7067     0.043939
enh62378    4  143201000  143202000      5       2  150064       1.8386     0.032989
enh62381    4  143216000  143217000      3       2  150064       1.9145     0.027781
enh62411    4  143304500  143305500      5       2  150064       1.6601     0.048452
enh62414    4  143311300  143312300      1       1  150064       1.8659      0.03103
enh62425    4  143449400  143450400      2       1  150064       2.1532     0.015651
enh62439    4  143628200  143629200      4       2  150064       1.6717     0.047288
enh62449    4  144279600  144280600      1       1  150064       2.9543     0.001567
enh62452    4  144325800  144326800      3       1  150064       2.6162     0.004446
enh62454    4  144439600  144440600      2       1  150064       3.2906   0.00049988
enh62533    4  148976200  148977200      3       1  150064       2.0595     0.019724
enh62534    4  148982300  148983300      4       1  150064       1.7519     0.039898
enh62539    4  149137200  149138200      4       2  150064       1.7993     0.035988
enh62548    4  149287400  149288400      5       2  150064       2.1853     0.014433
enh62549    4  149288800  149289800      3       2  150064         2.13     0.016585
enh62550    4  149293900  149294900      6       4  150064       2.9715    0.0014816
enh62553    4  149298100  149299100      3       1  150064       3.0258    0.0012398
enh62555    4  149318000  149319000      1       1  150064       4.0893    2.163e-05
enh62558    4  149347200  149348200      1       1  150064       2.6235     0.004351
enh62570    4  151871600  151872600      2       1  150064         1.79     0.036729
enh62584    4  151924600  151925600      2       1  150064       1.6601     0.048448
enh62585    4  151927800  151928800      1       1  150064       2.4163      0.00784
enh62589    4  151951000  151952000      2       1  150064        1.858     0.031584
enh62610    4  152994700  152995700      6       3  150064       1.9107     0.028019
enh62618    4  153024000  153025000      2       1  150064        1.749     0.040145
enh62622    4  153047400  153048400      6       2  150064       2.0138     0.022017
enh62623    4  153059400  153060400      3       1  150064       1.7803     0.037513
enh62752    4  154536600  154537600      3       2  150064       1.6584     0.048615
enh62757    4  154676300  154677300      3       1  150064       3.2249   0.00063016
enh62759    4  154729800  154730800      7       3  150064       2.0377      0.02079
enh62783    4  159688600  159689600      1       1  150064       1.8692       0.0308
enh62784    4  159691900  159692900      1       1  150064       1.9175      0.02759
enh62786    4  159699500  159700500      3       1  150064        1.769     0.038449
enh62787    4  159704500  159705500      2       1  150064       2.2641     0.011784
enh62788    4  159707000  159708000      1       1  150064       2.2286      0.01292
enh62789    4  159720800  159721800      1       1  150064       1.9963      0.02295
enh62797    4  159823400  159824400      2       1  150064       1.8648     0.031107
enh62798    4  159851000  159852000      3       1  150064       2.3928    0.0083608
enh62847    4  165898800  165899800      2       1  150064       1.8408     0.032823
enh62857    4  166168900  166169900      5       3  150064       2.5502    0.0053826
enh62859    4  166208300  166209300      4       2  150064       2.2957     0.010846
enh62860    4  166215500  166216500      2       1  150064       2.2098     0.013559
enh62870    4  169240500  169241500      2       1  150064       1.7671     0.038602
enh62883    4  169989100  169990100      8       3  150064       2.1235     0.016857
enh62884    4  170000500  170001500      2       1  150064       1.9724     0.024281
enh62885    4  170001000  170002000      4       2  150064       2.1287     0.016639
enh62887    4  170332300  170333300      4       2  150064       4.1393   1.7421e-05
enh62890    4  170531300  170532300      5       2  150064       1.6846     0.046029
enh62893    4  170544100  170545100      4       2  150064       2.5965    0.0047083
enh62896    4  170578500  170579500      4       2  150064       4.2482   1.0774e-05
enh62897    4  170579700  170580700      1       1  150064       5.0246    2.523e-07
enh62898    4  170585500  170586500      1       1  150064       4.3017    8.475e-06
enh62903    4  174041900  174042900      3       2  150064       1.6765     0.046823
enh62912    4  174185100  174186100      2       1  150064       2.0638      0.01952
enh62926    4  175199700  175200700      2       1  150064       1.8313     0.033529
enh62934    4  176867500  176868500      2       1  150064       4.2666   9.9257e-06
enh62951    4  178237800  178238800      2       1  150064       2.2601     0.011908
enh62961    4  178361200  178362200      4       2  150064       1.8573     0.031637
enh62968    4  183747300  183748300      8       3  150064       2.0789     0.018812
enh62975    4  184182900  184183900      2       1  150064       1.7548     0.039651
enh63003    4  185185000  185186000      6       2  150064       2.8168    0.0024251
enh63009    4  185240100  185241100      4       2  150064       1.9096     0.028095
enh63016    4  185329900  185330900      6       3  150064       2.1175     0.017109
enh63020    4  185342900  185343900      4       2  150064       2.8231    0.0023783
enh63022    4  185350900  185351900      2       1  150064       1.9946     0.023045
enh63032    4  185389700  185390700      2       1  150064       2.4005    0.0081862
enh63044    4  185504800  185505800      4       2  150064       1.9503     0.025572
enh63048    4  185565800  185566800      2       1  150064       1.8297     0.033651
enh63055    4  185667600  185668600      2       1  150064       2.0554     0.019918
enh63086    4  186174700  186175700      6       2  150064       2.0481     0.020277
enh63088    4  186184300  186185300      4       1  150064       1.7598     0.039223
enh63089    4  186187000  186188000      3       1  150064       1.8555      0.03176
enh63090    4  186201400  186202400      1       1  150064       2.1615      0.01533
enh63100    4  186988700  186989700      3       2  150064       2.5305    0.0056955
enh63165    5    1097500    1098500      4       2  150064       2.1426     0.016074
enh63166    5    1100000    1101000      4       2  150064        1.893     0.029178
enh63167    5    1112400    1113400      4       2  150064       1.7056     0.044042
enh63195    5    1537000    1538000      1       1  150064       1.6978      0.04477
enh63207    5    5420400    5421400      7       2  150064       2.6778    0.0037053
enh63208    5    5424800    5425800      1       1  150064       2.8418     0.002243
enh63209    5    5428400    5429400      1       1  150064       3.0103     0.001305
enh63210    5    5432200    5433200      3       2  150064       2.7274    0.0031922
enh63211    5    5480600    5481600      4       2  150064       4.0036   3.1187e-05
enh63212    5    5492300    5493300      1       1  150064       3.6504    0.0001309
enh63213    5    5493800    5494800      2       1  150064       2.2234     0.013093
enh63214    5    5494900    5495900      2       1  150064       1.9413     0.026113
enh63220    5    6630800    6631800      2       1  150064       2.2091     0.013584
enh63221    5    6634700    6635700      4       2  150064       1.8466     0.032403
enh63223    5    6719500    6720500      2       1  150064       2.8878    0.0019396
enh63224    5    6723300    6724300     10       4  150064        1.864     0.031161
enh63227    5    6736500    6737500      4       2  150064        2.891    0.0019198
enh63229    5    6766000    6767000      3       1  150064       1.8638     0.031175
enh63277    5   10631600   10632600      9       2  150064       2.0574     0.019823
enh63278    5   10632200   10633200     13       2  150064       2.1611     0.015345
enh63279    5   10634400   10635400      7       2  150064       2.2618     0.011855
enh63315    5   14660800   14661800      2       1  150064       1.7765     0.037825
enh63318    5   14671600   14672600      1       1  150064       2.0484      0.02026
enh63322    5   14702700   14703700      1       1  150064       1.8943      0.02909
enh63328    5   14727300   14728300      6       3  150064       1.7728     0.038128
enh63369    5   16540200   16541200      2       1  150064       2.4877    0.0064293
enh63412    5   32019800   32020800      5       3  150064       1.7374     0.041161
enh63445    5   32542200   32543200      2       1  150064       2.1437     0.016029
enh63451    5   32596400   32597400      3       1  150064        2.023     0.021535
enh63484    5   35658000   35659000      2       1  150064       1.6698     0.047483
enh63493    5   35784600   35785600      1       1  150064       1.6714      0.04732
enh63543    5   36950300   36951300      2       1  150064       1.7405     0.040888
enh63554    5   37371800   37372800      1       1  150064       1.7507         0.04
enh63562    5   37737500   37738500      1       1  150064       1.6496      0.04951
enh63574    5   39021200   39022200      2       1  150064       2.8522     0.002171
enh63578    5   39044700   39045700      3       2  150064       1.9589     0.025062
enh63617    5   39231400   39232400      3       2  150064       1.9878     0.023418
enh63622    5   39271600   39272600      3       2  150064       1.9493     0.025628
enh63624    5   39282800   39283800      4       1  150064       1.9919     0.023189
enh63649    5   40506800   40507800      1       1  150064        1.872       0.0306
enh63652    5   40591500   40592500      1       1  150064       2.1479      0.01586
enh63677    5   40792200   40793200      1       1  150064       1.7197      0.04274
enh63755    5   44807800   44808800      3       1  150064        3.754   8.7012e-05
enh63757    5   44875500   44876500      1       1  150064       4.0956    2.105e-05
enh63758    5   49623800   49624800      7       2  150064       3.7131   0.00010238
enh63759    5   49659700   49660700      4       2  150064       3.9529   3.8608e-05
enh63760    5   49694200   49695200      4       2  150064       4.2375   1.1303e-05
enh63761    5   49699000   49700000      1       1  150064       3.6901    0.0001121
enh63762    5   49702400   49703400      1       1  150064       2.9702     0.001488
enh63765    5   49711700   49712700      1       1  150064       3.6949      0.00011
enh63766    5   49716200   49717200      1       1  150064       2.4221     0.007715
enh63767    5   49717800   49718800      2       1  150064       4.2114   1.2692e-05
enh63768    5   49718700   49719700      2       1  150064       3.1828    0.0007294
enh63769    5   49719800   49720800      1       1  150064       3.6255    0.0001442
enh63775    5   49738300   49739300      3       1  150064       4.0244   2.8561e-05
enh63776    5   49742100   49743100      3       2  150064       2.7611    0.0028803
enh63777    5   49745200   49746200      3       2  150064       2.7406    0.0030662
enh63778    5   49754000   49755000      1       1  150064       3.7509    8.809e-05
enh63779    5   49771900   49772900      2       1  150064       2.9203    0.0017487
enh63780    5   49785000   49786000      9       2  150064       4.4261   4.7984e-06
enh63781    5   49797000   49798000      3       2  150064        2.697    0.0034985
enh63782    5   49849000   49850000      4       2  150064        2.023     0.021537
enh63787    5   49930600   49931600      3       2  150064       1.7346     0.041407
enh63788    5   49943500   49944500      7       2  150064       1.7048     0.044116
enh63789    5   49949400   49950400      4       2  150064       2.6279    0.0042953
enh63797    5   49980400   49981400      2       1  150064        2.295     0.010866
enh63798    5   49982100   49983100      1       1  150064       1.6983      0.04473
enh63805    5   50012300   50013300      1       1  150064       3.2906    0.0004999
enh63811    5   50031600   50032600      2       1  150064       1.6462     0.049861
enh63813    5   50034300   50035300      1       1  150064       3.1465    0.0008263
enh63816    5   50038000   50039000      2       1  150064       2.4498    0.0071469
enh63822    5   50063300   50064300      1       1  150064       3.1722    0.0007564
enh63846    5   52335800   52336800      4       2  150064       1.8088     0.035238
enh63852    5   52402900   52403900      1       1  150064       2.1114      0.01737
enh63858    5   52864300   52865300      3       1  150064       1.9214     0.027341
enh63860    5   52872500   52873500      2       1  150064       2.0748     0.019002
enh63865    5   53545000   53546000      6       2  150064       1.7964     0.036215
enh63868    5   53597500   53598500      2       1  150064       2.6232    0.0043557
enh63870    5   53603600   53604600      1       1  150064       2.0056      0.02245
enh63871    5   53607600   53608600      2       1  150064        1.647     0.049777
enh63880    5   53933700   53934700      6       3  150064       2.1165     0.017151
enh63881    5   53940200   53941200      5       1  150064       1.6629     0.048165
enh63891    5   54140500   54141500      6       2  150064       2.5919    0.0047731
enh63892    5   54162600   54163600      1       1  150064         1.97      0.02442
enh63893    5   54191100   54192100      1       1  150064       1.8826      0.02988
enh63902    5   54327000   54328000      1       1  150064       1.8298      0.03364
enh63937    5   55149100   55150100      2       1  150064       1.8506     0.032114
enh63940    5   55198900   55199900      1       1  150064       3.2814    0.0005164
enh63943    5   55219400   55220400      6       4  150064       2.4734    0.0066915
enh63986    5   55463300   55464300      6       2  150064       1.6819     0.046295
enh63996    5   55638100   55639100      3       2  150064       2.8465    0.0022103
enh64060    5   56619600   56620600      1       1  150064       1.8289      0.03371
enh64074    5   58293600   58294600      7       3  150064       1.7276     0.042027
enh64076    5   58297700   58298700     13       5  150064       2.4987    0.0062329
enh64077    5   58298800   58299800      6       2  150064       2.9759    0.0014606
enh64078    5   58299200   58300200      3       1  150064       3.0316    0.0012164
enh64079    5   58300900   58301900      7       2  150064       2.3611    0.0091096
enh64082    5   58316800   58317800      3       1  150064       2.6925    0.0035462
enh64083    5   58321500   58322500      2       1  150064       2.1896     0.014278
enh64085    5   58326200   58327200      2       1  150064       2.5238    0.0058052
enh64087    5   58329700   58330700      2       1  150064       2.2708     0.011579
enh64104    5   59105400   59106400      3       1  150064       2.3249     0.010038
enh64110    5   60256100   60257100      4       2  150064       3.7645   8.3435e-05
enh64111    5   60455500   60456500      3       2  150064       3.4759   0.00025456
enh64113    5   60564900   60565900      2       1  150064       3.6913   0.00011157
enh64115    5   60573100   60574100      4       2  150064       3.9699   3.5957e-05
enh64116    5   60575700   60576700      6       2  150064        4.018   2.9345e-05
enh64117    5   60614500   60615500      3       2  150064       5.7393   4.7535e-09
enh64118    5   60615300   60616300      3       2  150064       6.1932   2.9478e-10
enh64119    5   60625100   60626100      2       1  150064       4.2215   1.2132e-05
enh64121    5   60636600   60637600      2       1  150064       2.5333    0.0056494
enh64124    5   60703400   60704400      1       1  150064       2.5525     0.005347
enh64125    5   60704000   60705000      2       1  150064        4.271   9.7277e-06
enh64126    5   60705200   60706200      3       2  150064       2.8612    0.0021103
enh64127    5   60711900   60712900      1       1  150064       5.0953    1.741e-07
enh64130    5   60746400   60747400      1       1  150064       4.7675    9.324e-07
enh64131    5   60760100   60761100      1       1  150064       4.6098    2.015e-06
enh64132    5   60766600   60767600      1       1  150064       4.8002    7.925e-07
enh64133    5   60830100   60831100      1       1  150064       1.7599      0.03921
enh64137    5   61554900   61555900      2       1  150064       2.4109    0.0079565
enh64139    5   61582200   61583200      3       1  150064       3.1137   0.00092381
enh64140    5   61585300   61586300      3       1  150064       1.7448     0.040506
enh64141    5   61587500   61588500      4       2  150064       3.4018   0.00033474
enh64142    5   61593900   61594900      1       1  150064       2.9852     0.001417
enh64143    5   61600200   61601200      3       2  150064       1.9203     0.027412
enh64149    5   61634100   61635100      4       2  150064       1.6594     0.048513
enh64152    5   61643400   61644400      3       2  150064       2.8954    0.0018932
enh64155    5   61700400   61701400      4       2  150064       1.7066     0.043953
enh64156    5   61709700   61710700      2       1  150064       1.9192     0.027478
enh64159    5   61873800   61874800      2       1  150064       1.7535     0.039762
enh64163    5   61901100   61902100      1       1  150064       2.0579       0.0198
enh64171    5   64315900   64316900      4       2  150064        2.141     0.016136
enh64172    5   64322600   64323600      1       1  150064       2.7858      0.00267
enh64173    5   64330200   64331200      4       1  150064       2.6771    0.0037133
enh64176    5   64779200   64780200      4       2  150064       1.9537     0.025369
enh64177    5   64856000   64857000      2       1  150064       2.0505     0.020159
enh64180    5   64914700   64915700      3       2  150064       1.7247     0.042289
enh64182    5   64917400   64918400      7       3  150064       1.7514     0.039938
enh64185    5   64923400   64924400      2       1  150064       1.7953       0.0363
enh64260    5   67509500   67510500      3       2  150064       1.9903      0.02328
enh64283    5   67680400   67681400      2       1  150064       2.4683    0.0067884
enh64284    5   67688500   67689500      2       1  150064       1.7965     0.036205
enh64286    5   67702700   67703700      2       1  150064       1.7568     0.039477
enh64287    5   67710900   67711900      2       1  150064        2.807    0.0025005
enh64288    5   67721000   67722000      5       2  150064       2.7397    0.0030752
enh64290    5   67730900   67731900      3       2  150064       2.9911    0.0013901
enh64321    5   70741300   70742300      2       1  150064        2.163      0.01527
enh64322    5   70753000   70754000      2       1  150064       1.6903     0.045488
enh64334    5   71602500   71603500      1       1  150064        2.217      0.01331
enh64377    5   74324100   74325100      5       1  150064        2.148     0.015855
enh64380    5   74340200   74341200      1       1  150064       1.7481      0.04022
enh64401    5   74808900   74809900      3       2  150064       1.8371     0.033098
enh64405    5   74862100   74863100      3       1  150064       2.2956      0.01085
enh64407    5   74895800   74896800      1       1  150064        2.054      0.01999
enh64409    5   74965200   74966200      2       1  150064        2.081     0.018715
enh64410    5   74973400   74974400      5       1  150064       3.1525   0.00080929
enh64421    5   75624200   75625200      2       1  150064       1.7906     0.036677
enh64467    5   75834300   75835300      3       2  150064        1.943     0.026009
enh64500    5   77015400   77016400      1       1  150064       2.2165      0.01333
enh64509    5   77101900   77102900      4       2  150064       2.8055     0.002512
enh64513    5   77564100   77565100      3       1  150064       3.4448   0.00028571
enh64514    5   77569100   77570100      2       1  150064       3.5757   0.00017467
enh64515    5   77577500   77578500      5       2  150064       3.7096   0.00010379
enh64516    5   77582000   77583000      8       3  150064       3.9171   4.4815e-05
enh64517    5   77583700   77584700     11       3  150064       4.4403   4.4912e-06
enh64518    5   77585100   77586100      6       2  150064       3.1505   0.00081503
enh64519    5   77587600   77588600      4       2  150064       3.1666   0.00077111
enh64521    5   77657900   77658900      3       1  150064       2.1174     0.017113
enh64522    5   77663100   77664100      5       1  150064       2.0843     0.018565
enh64523    5   77665200   77666200      3       2  150064       2.6046    0.0045993
enh64524    5   77683000   77684000      5       2  150064       3.0565    0.0011197
enh64525    5   77700000   77701000      2       1  150064       2.0629     0.019561
enh64526    5   77778900   77779900      3       1  150064       2.2771     0.011391
enh64578    5   79444200   79445200      2       1  150064       2.0366     0.020844
enh64579    5   79446200   79447200      2       1  150064       2.2244     0.013061
enh64583    5   79461400   79462400      6       3  150064       1.8028     0.035711
enh64587    5   79470800   79471800      3       2  150064       1.7471     0.040313
enh64604    5   79517200   79518200      3       1  150064        2.048     0.020278
enh64605    5   79518500   79519500      5       2  150064       1.9105     0.028033
enh64606    5   79519000   79520000      5       3  150064       1.9062     0.028314
enh64639    5   80265800   80266800      3       1  150064       2.0672     0.019358
enh64690    5   81073700   81074700      4       2  150064       2.2007     0.013878
enh64691    5   81075600   81076600      2       1  150064       1.8606     0.031401
enh64695    5   81134100   81135100      1       1  150064       2.8126     0.002457
enh64703    5   81520900   81521900      1       1  150064       2.6016      0.00464
enh64704    5   81571800   81572800      7       3  150064        2.907    0.0018247
enh64714    5   82374200   82375200      2       1  150064       1.7557      0.03957
enh64726    5   86375500   86376500      7       2  150064       1.6842     0.046076
enh64729    5   86389800   86390800      2       1  150064       1.8472     0.032361
enh64770    5   87500000   87501000      1       1  150064        2.592     0.004771
enh64771    5   87543300   87544300      4       2  150064       2.7359    0.0031106
enh64773    5   87546300   87547300      1       1  150064       2.7381      0.00309
enh64774    5   87552200   87553200      1       1  150064       3.0454     0.001162
enh64775    5   87561200   87562200      3       2  150064        1.711     0.043543
enh64777    5   87562800   87563800      1       1  150064       3.0352     0.001202
enh64778    5   87566400   87567400      2       1  150064       3.1952   0.00069863
enh64781    5   88123600   88124600      1       1  150064       1.8892      0.02943
enh64786    5   89703400   89704400      2       1  150064       2.9331     0.001678
enh64789    5   89768000   89769000      1       1  150064       1.8942       0.0291
enh64792    5   90168900   90169900      2       1  150064       2.3639    0.0090423
enh64793    5   90236000   90237000      7       3  150064       4.3175   7.8916e-06
enh64794    5   90458100   90459100      4       2  150064       2.3577    0.0091942
enh64795    5   90564700   90565700      4       2  150064       2.0909      0.01827
enh64803    5   90671800   90672800      2       1  150064       2.5763    0.0049932
enh64817    5   93912200   93913200      4       1  150064       2.0044     0.022512
enh64818    5   93916400   93917400      2       1  150064       2.1396     0.016193
enh64819    5   93951700   93952700      2       1  150064       2.6652    0.0038477
enh64820    5   93955500   93956500      4       2  150064       2.2888     0.011045
enh64821    5   93956800   93957800      5       2  150064       2.8583    0.0021294
enh64822    5   93958200   93959200      6       1  150064        2.722    0.0032441
enh64824    5   94185500   94186500      5       2  150064       1.9227     0.027262
enh64850    5   95161000   95162000      7       2  150064       1.9314     0.026715
enh64856    5   95197400   95198400      3       2  150064       2.7969      0.00258
enh64875    5   95992100   95993100      2       1  150064       2.2349      0.01271
enh64877    5   96000200   96001200      4       2  150064        1.679      0.04658
enh64878    5   96001600   96002600      2       1  150064        2.213     0.013449
enh64879    5   96004700   96005700      4       2  150064       2.7781    0.0027342
enh64901    5   96219500   96220500      1       1  150064       2.2141      0.01341
enh64902    5   96221500   96222500      3       1  150064       2.0036     0.022556
enh64903    5   96222000   96223000      2       1  150064       2.0201     0.021689
enh64904    5   96230200   96231200      4       2  150064       1.8045     0.035574
enh64905    5   96232800   96233800      3       1  150064       2.4699     0.006758
enh64906    5   96239700   96240700      8       2  150064       2.4663    0.0068258
enh64907    5   96245200   96246200      8       1  150064       2.3604    0.0091287
enh64908    5   96258300   96259300      6       3  150064       1.7208     0.042642
enh64910    5   96275900   96276900      5       2  150064       2.4373    0.0073987
enh64912    5   96288300   96289300      2       1  150064       2.2949     0.010869
enh64914    5   96295100   96296100      2       1  150064       2.5499    0.0053873
enh64917    5   96313900   96314900      4       2  150064       1.8967     0.028931
enh64919    5   96344900   96345900      1       1  150064       2.6721     0.003769
enh64920    5   96357200   96358200      2       1  150064       2.5438    0.0054833
enh64929    5   96883300   96884300      4       2  150064       1.8758     0.030339
enh64931    5   98107100   98108100      5       3  150064       1.6464     0.049838
enh64935    5   98123000   98124000      2       1  150064       1.8729     0.030543
enh64937    5   98241500   98242500      1       1  150064       2.2026      0.01381
enh64940    5   98250300   98251300      3       2  150064       1.9527     0.025428
enh64942    5   98259200   98260200      2       1  150064       2.1858     0.014416
enh64943    5   98261600   98262600      2       1  150064       2.6084    0.0045485
enh64944    5   98267300   98268300      2       1  150064       1.7789     0.037626
enh64945    5   98270400   98271400      2       1  150064       2.3267    0.0099908
enh64946    5   98275000   98276000      4       2  150064       2.0724     0.019113
enh64948    5   98340300   98341300      3       2  150064       2.5352    0.0056196
enh64950    5   98362700   98363700      4       2  150064       1.8664     0.030993
enh64951    5   98366800   98367800      1       1  150064       2.0116      0.02213
enh64952    5   98371000   98372000      2       1  150064       2.2426     0.012461
enh64954    5   98381300   98382300      1       1  150064       1.9861      0.02351
enh64957    5   98422800   98423800      3       1  150064       2.2899     0.011014
enh64990    5  100382500  100383500      5       3  150064       1.9695     0.024446
enh64991    5  101630100  101631100      4       2  150064        4.228    1.179e-05
enh64992    5  101632400  101633400      4       2  150064        2.863    0.0020982
enh64997    5  102113800  102114800      2       1  150064       2.5848     0.004872
enh65020    5  106700600  106701600      4       1  150064        2.429    0.0075693
enh65021    5  106724300  106725300      3       1  150064       2.3874    0.0084844
enh65039    5  108095500  108096500      3       2  150064       1.7898     0.036746
enh65042    5  108683000  108684000      3       2  150064       2.9834    0.0014253
enh65043    5  108707000  108708000      2       1  150064       1.8543      0.03185
enh65044    5  108712000  108713000      3       2  150064       2.8304    0.0023245
enh65045    5  108719000  108720000      3       2  150064       3.0789    0.0010387
enh65046    5  108723500  108724500      3       1  150064       2.1118      0.01735
enh65047    5  108729500  108730500      3       2  150064       2.4211    0.0077375
enh65048    5  108732600  108733600      7       3  150064       2.8162    0.0024297
enh65049    5  108737900  108738900      3       2  150064       2.9484     0.001597
enh65050    5  108747000  108748000      7       3  150064       2.7297    0.0031699
enh65051    5  108803900  108804900      2       1  150064       2.1804     0.014614
enh65053    5  108992400  108993400      5       2  150064       4.2386   1.1248e-05
enh65054    5  109023800  109024800      5       3  150064       4.5425   2.7791e-06
enh65055    5  109032700  109033700      2       1  150064       4.5211    3.076e-06
enh65056    5  109040200  109041200      3       2  150064       4.1078   1.9971e-05
enh65057    5  109047100  109048100      4       2  150064       3.6449   0.00013372
enh65060    5  109074900  109075900      5       2  150064       3.3506   0.00040325
enh65061    5  109082200  109083200      5       2  150064       4.7508   1.0128e-06
enh65062    5  109083100  109084100      4       2  150064       4.6724   1.4887e-06
enh65065    5  109094500  109095500      4       2  150064       4.1789   1.4646e-05
enh65067    5  109188500  109189500      2       1  150064       3.3027   0.00047885
enh65069    5  109198600  109199600      2       1  150064       3.4924   0.00023934
enh65070    5  109203800  109204800      3       1  150064        3.659    0.0001266
enh65104    5  110601800  110602800      5       3  150064       1.8681     0.030871
enh65136    5  112047200  112048200      3       2  150064       1.9573     0.025157
enh65138    5  112050400  112051400      3       2  150064       2.7168    0.0032953
enh65152    5  112223200  112224200      3       1  150064        1.712     0.043444
enh65161    5  112310700  112311700      2       1  150064       2.6321    0.0042434
enh65187    5  114544600  114545600      4       2  150064       2.2426     0.012461
enh65193    5  114858400  114859400      1       1  150064        1.956      0.02523
enh65197    5  114871400  114872400      1       1  150064       1.7849      0.03714
enh65200    5  114943400  114944400      1       1  150064       2.0515      0.02011
enh65209    5  115422200  115423200      6       3  150064       2.0763     0.018933
enh65210    5  115471600  115472600     11       5  150064       2.3173     0.010245
enh65211    5  115480500  115481500      3       2  150064        2.057     0.019841
enh65250    5  118678700  118679700      3       1  150064       2.5857    0.0048597
enh65252    5  118684900  118685900      4       2  150064       2.2127      0.01346
enh65309    5  125709300  125710300      2       1  150064       1.7938     0.036426
enh65310    5  125760800  125761800      2       1  150064       1.6474     0.049743
enh65334    5  126131600  126132600      3       1  150064       2.2704      0.01159
enh65341    5  126182200  126183200      2       1  150064       1.7656     0.038735
enh65344    5  126204000  126205000      5       3  150064       2.9094    0.0018108
enh65346    5  126307100  126308100      2       1  150064       3.5356   0.00020346
enh65347    5  126308600  126309600      2       1  150064       3.1122   0.00092842
enh65348    5  126311600  126312600      2       1  150064       3.1227    0.0008961
enh65349    5  126317500  126318500      3       1  150064       2.2795     0.011318
enh65351    5  126324100  126325100      6       3  150064       3.3726   0.00037229
enh65355    5  126363800  126364800      4       2  150064        2.748    0.0029982
enh65399    5  130588900  130589900      1       1  150064       1.7277      0.04202
enh65400    5  130592700  130593700      1       1  150064       1.8493      0.03221
enh65415    5  130674600  130675600      2       1  150064       1.6946     0.045071
enh65422    5  130698100  130699100      2       1  150064       1.6919     0.045337
enh65439    5  130823900  130824900      2       1  150064       1.9187     0.027513
enh65444    5  130860800  130861800      2       1  150064       1.7795      0.03758
enh65447    5  130875400  130876400      1       1  150064       1.7456      0.04044
enh65451    5  130897200  130898200      1       1  150064       1.6961      0.04493
enh65452    5  130898000  130899000      1       1  150064       1.6961      0.04493
enh65454    5  130903900  130904900      1       1  150064       1.7737      0.03806
enh65457    5  130919900  130920900      2       1  150064       1.7333     0.041525
enh65464    5  130949900  130950900      1       1  150064       1.8672      0.03094
enh65465    5  130954100  130955100      2       1  150064       1.6792     0.046554
enh65466    5  130963200  130964200      2       1  150064       1.6671     0.047748
enh65517    5  131752500  131753500      2       1  150064       1.6528     0.049185
enh65519    5  131767300  131768300      1       1  150064       2.0335        0.021
enh65520    5  131770700  131771700      3       1  150064       2.0343     0.020959
enh65524    5  131783300  131784300      4       2  150064       1.9678     0.024546
enh65528    5  131797100  131798100      2       1  150064       1.8349     0.033258
enh65529    5  131801100  131802100      6       4  150064       1.9118     0.027951
enh65532    5  131808200  131809200      4       2  150064       2.3089     0.010474
enh65539    5  131864500  131865500      1       1  150064       2.0612      0.01964
enh65566    5  132391500  132392500      2       1  150064        1.667     0.047753
enh65577    5  132633800  132634800      1       1  150064       2.0294      0.02121
enh65579    5  132667300  132668300      5       2  150064       1.6909     0.045424
enh65651    5  133922600  133923600      2       1  150064       1.9294     0.026841
enh65655    5  133968600  133969600      2       1  150064       1.9464     0.025804
enh65691    5  135372300  135373300      1       1  150064       2.2179      0.01328
enh65699    5  137073400  137074400      2       1  150064       2.6423    0.0041175
enh65700    5  137078200  137079200      2       1  150064       2.4491    0.0071609
enh65704    5  137194100  137195100      3       2  150064        2.066     0.019414
enh65708    5  137331100  137332100      2       1  150064       2.7362    0.0031077
enh65709    5  137331900  137332900      5       2  150064       2.6996    0.0034712
enh65710    5  137359700  137360700      6       3  150064       2.3142     0.010329
enh65712    5  137369400  137370400      1       1  150064       1.7626      0.03898
enh65717    5  137430100  137431100      1       1  150064       3.3005    0.0004825
enh65718    5  137431200  137432200      3       1  150064       1.8681     0.030874
enh65727    5  137672100  137673100      5       3  150064       2.9152    0.0017774
enh65728    5  137675800  137676800      3       1  150064       3.2208   0.00063924
enh65731    5  137696200  137697200      1       1  150064       2.5148     0.005955
enh65732    5  137699400  137700400      2       1  150064       1.8172      0.03459
enh65733    5  137700000  137701000      5       3  150064       2.8006      0.00255
enh65735    5  137705100  137706100      4       2  150064       2.4794    0.0065804
enh65738    5  137785000  137786000      1       1  150064       3.4458    0.0002847
enh65739    5  137785600  137786600      1       1  150064       4.2491    1.073e-05
enh65741    5  137798400  137799400      6       2  150064       3.7326    9.477e-05
enh65744    5  137856300  137857300      2       1  150064       3.7258   9.7348e-05
enh65745    5  137857400  137858400      2       1  150064       4.3418   7.0668e-06
enh65746    5  137861400  137862400      2       1  150064       3.4317   0.00029986
enh65747    5  137865100  137866100      2       1  150064       3.0888    0.0010048
enh65750    5  137882500  137883500      3       1  150064       5.1884   1.0606e-07
enh65752    5  137900800  137901800      2       1  150064       4.4961   3.4608e-06
enh65753    5  137905500  137906500      2       1  150064       3.3035   0.00047735
enh65754    5  137908600  137909600      1       1  150064       3.1639    0.0007783
enh65790    5  138688400  138689400      2       1  150064        2.185     0.014445
enh65801    5  138772900  138773900      3       1  150064        2.209     0.013586
enh65802    5  138773500  138774500      2       1  150064       2.5443    0.0054742
enh65809    5  138848600  138849600      1       1  150064       2.2055      0.01371
enh65815    5  138872100  138873100      2       1  150064       1.9077     0.028216
enh65816    5  138890200  138891200      3       2  150064       1.7957     0.036268
enh65824    5  138953700  138954700      2       1  150064       1.9436     0.025972
enh65831    5  138986000  138987000      2       1  150064       2.0527     0.020051
enh65840    5  139040500  139041500      1       1  150064       2.8573     0.002136
enh65842    5  139050600  139051600      1       1  150064       2.9118     0.001797
enh65843    5  139063700  139064700      1       1  150064       4.5847    2.273e-06
enh65844    5  139068200  139069200      1       1  150064       2.7664     0.002834
enh65851    5  139226700  139227700      1       1  150064       2.1675       0.0151
enh65852    5  139228300  139229300      1       1  150064       2.0341      0.02097
enh65859    5  139523400  139524400      3       2  150064       1.7786     0.037649
enh65860    5  139536200  139537200      2       1  150064       3.3347    0.0004269
enh65861    5  139555600  139556600      2       1  150064       3.5533   0.00019023
enh65869    5  139664200  139665200      6       3  150064       1.7188     0.042822
enh65870    5  139672300  139673300      1       1  150064       3.4603    0.0002698
enh65874    5  139680600  139681600      1       1  150064       3.6524    0.0001299
enh65878    5  139730900  139731900      3       2  150064         3.11   0.00093533
enh65883    5  139779000  139780000      1       1  150064       3.8515    5.871e-05
enh65885    5  139797800  139798800      1       1  150064       3.7659    8.299e-05
enh65886    5  139801900  139802900      4       2  150064       2.6523    0.0039978
enh65887    5  139809900  139810900      1       1  150064       3.2537    0.0005696
enh65888    5  139812400  139813400      1       1  150064       2.7565     0.002921
enh65892    5  139933400  139934400      1       1  150064       3.5038    0.0002293
enh65896    5  139948800  139949800      3       2  150064       2.3266    0.0099928
enh65898    5  139988500  139989500      1       1  150064       2.8179     0.002417
enh65899    5  140012800  140013800      3       1  150064       3.3482   0.00040674
enh65900    5  140014100  140015100      3       1  150064       3.2573   0.00056233
enh65901    5  140017800  140018800      3       2  150064       2.3221     0.010115
enh65903    5  140025000  140026000      4       2  150064       3.1794    0.0007378
enh65904    5  140028500  140029500      3       2  150064       4.1659   1.5507e-05
enh65905    5  140042700  140043700      2       1  150064       3.6706     0.000121
enh65907    5  140051900  140052900      1       1  150064       4.0009    3.155e-05
enh65908    5  140068400  140069400      1       1  150064       4.2764    9.497e-06
enh65909    5  140072000  140073000      7       2  150064       4.2648   1.0006e-05
enh65910    5  140078900  140079900      1       1  150064         4.26    1.022e-05
enh65911    5  140081100  140082100      3       1  150064       3.9874   3.3404e-05
enh65912    5  140089100  140090100      2       1  150064       2.6155    0.0044554
enh65913    5  140091000  140092000      1       1  150064       4.2633    1.007e-05
enh65914    5  140105400  140106400      1       1  150064        4.319    7.836e-06
enh65916    5  140464300  140465300      5       2  150064       1.7326     0.041582
enh65943    5  141062700  141063700      1       1  150064       2.2371      0.01264
enh65946    5  141178300  141179300      4       1  150064       2.0456     0.020396
enh65947    5  141215400  141216400      4       1  150064       2.4037    0.0081154
enh65968    5  141443100  141444100      1       1  150064       2.0168      0.02186
enh65969    5  141453000  141454000      3       2  150064       2.0791     0.018802
enh65988    5  141701800  141702800      1       1  150064       2.7084      0.00338
enh65997    5  141820900  141821900      4       1  150064       1.7112     0.043523
enh66012    5  142158400  142159400      1       1  150064       3.1275    0.0008816
enh66069    5  142707300  142708300      3       2  150064       2.0277     0.021295
enh66073    5  142721800  142722800      2       1  150064       2.0366     0.020844
enh66078    5  142754000  142755000      2       1  150064       2.2916     0.010966
enh66088    5  142984900  142985900      1       1  150064       1.8066      0.03541
enh66130    5  146295600  146296600      1       1  150064       3.5466    0.0001951
enh66159    5  148620300  148621300      7       2  150064       1.6713     0.047332
enh66165    5  148736000  148737000      2       1  150064       1.7978     0.036104
enh66168    5  148750600  148751600      2       1  150064       1.8278     0.033789
enh66171    5  148809800  148810800      3       2  150064       2.1632     0.015263
enh66186    5  149026200  149027200      4       2  150064       1.9818     0.023752
enh66188    5  149112200  149113200      5       3  150064       2.1764     0.014761
enh66189    5  149156000  149157000      2       1  150064         1.75     0.040058
enh66287    5  150993900  150994900      4       2  150064       1.7072     0.043891
enh66298    5  151160200  151161200      2       1  150064       1.6847     0.046019
enh66310    5  151906900  151907900      5       2  150064       4.0387   2.6874e-05
enh66311    5  152732000  152733000      4       2  150064       3.4031   0.00033316
enh66312    5  153339800  153340800      4       2  150064       2.6228    0.0043599
enh66313    5  153416300  153417300      1       1  150064       3.3471    0.0004083
enh66314    5  153420600  153421600      2       1  150064       3.4245   0.00030797
enh66315    5  153423400  153424400      1       1  150064        3.657    0.0001276
enh66316    5  153424300  153425300      3       1  150064         3.66   0.00012609
enh66319    5  153438000  153439000      3       2  150064       3.0783    0.0010409
enh66320    5  153451500  153452500      2       1  150064       3.2966   0.00048932
enh66321    5  153454900  153455900      8       2  150064        3.783   7.7478e-05
enh66322    5  153559500  153560500      4       2  150064       2.0912     0.018256
enh66326    5  153581300  153582300      3       2  150064       3.6218   0.00014627
enh66327    5  153582800  153583800      7       2  150064       3.7796   7.8551e-05
enh66328    5  153594900  153595900      5       2  150064       3.0678    0.0010781
enh66329    5  153600900  153601900      3       2  150064       3.2711   0.00053562
enh66331    5  153615400  153616400      3       1  150064       3.3002   0.00048311
enh66333    5  153652300  153653300      6       2  150064       4.5518   2.6593e-06
enh66336    5  153784800  153785800      5       2  150064       2.7745    0.0027647
enh66341    5  154034200  154035200      3       2  150064       1.7268       0.0421
enh66348    5  154148200  154149200      5       3  150064       1.8773     0.030241
enh66356    5  154213700  154214700      2       1  150064       1.7723     0.038174
enh66367    5  155828800  155829800      5       3  150064       1.6468     0.049804
enh66391    5  156570800  156571800      2       1  150064       1.6565     0.048815
enh66393    5  156583000  156584000      2       1  150064       2.1171     0.017127
enh66396    5  156602900  156603900      1       1  150064       1.8283      0.03375
enh66418    5  156700600  156701600      5       2  150064       2.3223     0.010109
enh66420    5  156706100  156707100      4       2  150064       2.3648    0.0090209
enh66481    5  157661100  157662100      3       2  150064        1.733      0.04155
enh66494    5  158302500  158303500      1       1  150064        2.026      0.02138
enh66498    5  158521200  158522200      2       1  150064        2.286     0.011128
enh66499    5  158546600  158547600      9       1  150064         3.19   0.00071126
enh66504    5  158603400  158604400      2       1  150064        2.127     0.016711
enh66506    5  158608800  158609800      5       3  150064       2.1641      0.01523
enh66508    5  158614300  158615300      6       4  150064       2.6201    0.0043954
enh66512    5  158637200  158638200      2       1  150064       3.2814   0.00051655
enh66514    5  158668400  158669400      5       2  150064       3.2305   0.00061793
enh66515    5  158688200  158689200      2       1  150064       4.2854     9.12e-06
enh66518    5  158701100  158702100      1       1  150064       2.5228     0.005822
enh66522    5  158766200  158767200      1       1  150064       1.6976      0.04479
enh66563    5  162884200  162885200      3       2  150064       3.1791   0.00073858
enh66568    5  162939900  162940900      3       2  150064       1.9884     0.023381
enh66570    5  162944100  162945100      5       2  150064       2.0913     0.018253
enh66581    5  167914500  167915500      1       1  150064       2.1444        0.016
enh66618    5  169843400  169844400      2       1  150064       2.0233     0.021523
enh66624    5  170818700  170819700      6       2  150064       1.6576     0.048695
enh66625    5  170823400  170824400      4       1  150064       1.6824     0.046242
enh66627    5  170845100  170846100      2       1  150064       1.6565     0.048809
enh66646    5  171398600  171399600      2       1  150064       1.7294     0.041866
enh66728    5  172324000  172325000      5       3  150064       2.1727     0.014902
enh66734    5  172409100  172410100      1       1  150064       2.9807     0.001438
enh66736    5  172417800  172418800      1       1  150064       2.7037     0.003429
enh66743    5  172452800  172453800      2       1  150064       1.6982     0.044731
enh66748    5  172465300  172466300      2       1  150064       2.0698     0.019234
enh66749    5  172481700  172482700      2       1  150064       2.1482     0.015851
enh66753    5  172493100  172494100      3       2  150064       1.7346     0.041403
enh66756    5  172497500  172498500      2       1  150064       1.9154     0.027724
enh66757    5  172498200  172499200      2       1  150064       1.9154     0.027724
enh66759    5  172501500  172502500      3       1  150064       2.3973     0.008258
enh66760    5  172502100  172503100      1       1  150064       2.6632      0.00387
enh66761    5  172503200  172504200      5       2  150064       2.6257     0.004324
enh66765    5  172525900  172526900      3       1  150064       3.2958   0.00049075
enh66766    5  172527300  172528300      2       1  150064       2.3924     0.008369
enh66767    5  172528600  172529600      2       1  150064        2.379    0.0086803
enh66769    5  172531000  172532000      2       1  150064       2.2684     0.011653
enh66770    5  172570500  172571500      2       1  150064       1.9677      0.02455
enh66780    5  173321900  173322900      1       1  150064       1.7755      0.03791
enh66791    5  173400400  173401400      2       1  150064       1.7728     0.038129
enh66802    5  174934200  174935200     13       3  150064       2.1345       0.0164
enh66803    5  174942800  174943800      3       1  150064       2.2155     0.013361
enh66804    5  174946900  174947900      1       1  150064       1.7093       0.0437
enh66805    5  174950700  174951700      2       1  150064       2.1426     0.016072
enh66807    5  174961400  174962400      1       1  150064       2.0183      0.02178
enh66818    5  175103100  175104100      1       1  150064       1.7651      0.03877
enh66858    5  175956700  175957700     13       5  150064       1.9138     0.027822
enh66866    5  176072900  176073900      2       1  150064       1.6802      0.04646
enh66911    5  176732900  176733900      3       1  150064        1.714     0.043268
enh66934    5  176841500  176842500      2       1  150064       1.6921     0.045314
enh66935    5  176843200  176844200      1       1  150064       2.8094     0.002482
enh66951    5  176934300  176935300      2       1  150064       2.8206    0.0023966
enh66952    5  176937400  176938400      1       1  150064       2.2911      0.01098
enh66954    5  176946900  176947900      2       1  150064       2.2878     0.011076
enh66955    5  176972900  176973900      1       1  150064       3.0418     0.001176
enh66956    5  176975300  176976300      1       1  150064       2.9243     0.001726
enh66957    5  176978900  176979900      1       1  150064         3.15    0.0008164
enh66958    5  176981900  176982900      3       1  150064       3.0297    0.0012238
enh66959    5  176983900  176984900      1       1  150064       3.0843      0.00102
enh66991    5  177642600  177643600      3       1  150064       2.3199     0.010173
enh67028    5  179158100  179159100      1       1  150064       1.7517      0.03991
enh67032    5  179173700  179174700      2       1  150064        2.379    0.0086801
enh67034    5  179181000  179182000      1       1  150064       1.6728      0.04718
enh67035    5  179184400  179185400      4       2  150064        2.148     0.015855
enh67038    5  179189800  179190800      1       1  150064       1.8839      0.02979
enh67042    5  179235000  179236000      2       1  150064       1.8454     0.032487
enh67078    5  180077200  180078200      1       1  150064       1.7767      0.03781
enh67103    5  180630100  180631100      2       1  150064       1.8985     0.028816
enh67113    5  180682200  180683200      2       1  150064       2.4896    0.0063945
enh67114    5  180684200  180685200      2       1  150064       1.7726     0.038151
enh67115    5  180689600  180690600      1       1  150064       2.0264      0.02136
enh67162    6     660300     661300      2       1  150064       1.9266     0.027014
enh67205    6    2763800    2764800     12       4  150064         2.12     0.017001
enh67241    6    2958000    2959000     12       3  150064       2.2925     0.010938
enh67245    6    2972200    2973200      7       2  150064       1.9215     0.027336
enh67269    6    3279600    3280600      7       2  150064       2.2624     0.011836
enh67315    6    4806000    4807000      4       2  150064       1.7337     0.041489
enh67318    6    4871500    4872500      1       1  150064       2.9376     0.001654
enh67321    6    4876700    4877700      1       1  150064       1.8422      0.03272
enh67328    6    4914200    4915200      3       2  150064       2.4501    0.0071411
enh67329    6    4915700    4916700      4       2  150064       2.4204    0.0077523
enh67330    6    4917100    4918100     10       3  150064       2.5944    0.0047382
enh67341    6    5034800    5035800      3       1  150064       1.7984     0.036059
enh67350    6    5294200    5295200      7       4  150064       1.7709     0.038292
enh67410    6    7042200    7043200      1       1  150064       1.6586       0.0486
enh67412    6    7053100    7054100      2       1  150064       1.9897     0.023315
enh67420    6    7111500    7112500      1       1  150064       1.6656       0.0479
enh67422    6    7117500    7118500      2       1  150064       2.0046     0.022501
enh67426    6    7130200    7131200      4       2  150064       2.3919    0.0083808
enh67433    6    7155800    7156800      2       1  150064        2.101      0.01782
enh67446    6    7282100    7283100      7       3  150064       2.1078     0.017526
enh67472    6   10510600   10511600      1       1  150064       1.9554      0.02527
enh67502    6   11236500   11237500      5       3  150064       2.2387     0.012588
enh67522    6   11383000   11384000      4       2  150064       1.7442      0.04056
enh67525    6   11413200   11414200      4       2  150064       1.7241     0.042341
enh67528    6   11496000   11497000      5       2  150064        3.995   3.2351e-05
enh67531    6   11542900   11543900      2       1  150064       2.7545    0.0029393
enh67532    6   11546600   11547600      3       1  150064       2.1126     0.017319
enh67536    6   11708400   11709400      2       1  150064       1.6923     0.045297
enh67548    6   11975600   11976600     10       2  150064       2.4923    0.0063456
enh67549    6   11976500   11977500     12       3  150064       3.1847   0.00072457
enh67550    6   11978400   11979400      8       2  150064       2.3708    0.0088738
enh67552    6   12013900   12014900      4       2  150064       1.9707      0.02438
enh67556    6   12025600   12026600      3       2  150064       1.9114     0.027974
enh67560    6   12036900   12037900      6       2  150064       2.1347     0.016394
enh67587    6   12119000   12120000      3       2  150064       2.1999     0.013908
enh67597    6   13229200   13230200      1       1  150064       1.9693      0.02446
enh67599    6   13272600   13273600      3       2  150064        2.364    0.0090395
enh67601    6   13280000   13281000      9       2  150064       1.9677      0.02455
enh67603    6   13326800   13327800      2       1  150064       1.7815     0.037414
enh67617    6   13454600   13455600      4       1  150064       1.9515     0.025498
enh67625    6   13611500   13612500      2       1  150064       1.7088     0.043746
enh67632    6   13631300   13632300      1       1  150064        1.727      0.04208
enh67634    6   13641000   13642000      1       1  150064       1.7872      0.03695
enh67636    6   13664500   13665500      2       1  150064       2.1593     0.015413
enh67643    6   13693800   13694800      2       1  150064       2.0218       0.0216
enh67645    6   13707300   13708300      2       1  150064       2.7686    0.0028147
enh67646    6   13713300   13714300      2       1  150064       1.9736     0.024211
enh67647    6   13715400   13716400      5       2  150064       2.9445    0.0016172
enh67649    6   13748000   13749000      4       2  150064       2.3704    0.0088853
enh67687    6   14542400   14543400      1       1  150064       1.8353      0.03323
enh67693    6   14661800   14662800      5       2  150064       1.6891       0.0456
enh67705    6   14749000   14750000      4       2  150064       1.6451     0.049976
enh67730    6   15293500   15294500      1       1  150064       1.6774      0.04673
enh67732    6   15304500   15305500      3       2  150064       1.6587     0.048591
enh67741    6   15352100   15353100      3       1  150064        1.858     0.031587
enh67744    6   15356800   15357800      1       1  150064       2.0375       0.0208
enh67784    6   15653500   15654500      3       1  150064       1.8193     0.034431
enh67790    6   15879700   15880700      6       2  150064       2.4039    0.0081104
enh67804    6   16331800   16332800      2       1  150064       3.0729    0.0010599
enh67805    6   16409600   16410600      3       1  150064       1.8456     0.032472
enh67815    6   16493700   16494700      1       1  150064       1.8472      0.03236
enh67816    6   16495800   16496800      3       2  150064       2.2056     0.013706
enh67820    6   16533200   16534200      2       1  150064       1.7283     0.041969
enh67830    6   16670200   16671200      4       2  150064        2.019     0.021742
enh67831    6   16673200   16674200      3       1  150064       2.4565    0.0070151
enh67842    6   16712300   16713300      3       1  150064       1.8002     0.035912
enh67844    6   16724700   16725700      2       1  150064       3.0784    0.0010407
enh67845    6   16731000   16732000      5       3  150064       2.3972    0.0082609
enh67851    6   16752300   16753300      5       3  150064       2.6432     0.004106
enh67852    6   16753100   16754100      3       2  150064       2.4299    0.0075512
enh67853    6   16754900   16755900      2       1  150064       2.3996    0.0082068
enh67854    6   16757200   16758200      4       2  150064       2.5841    0.0048815
enh67877    6   18121700   18122700      2       1  150064        1.788      0.03689
enh67880    6   18171700   18172700      1       1  150064       1.7597      0.03923
enh67897    6   20174000   20175000      5       2  150064       1.7181     0.042892
enh67906    6   20292200   20293200      1       1  150064       2.1714      0.01495
enh67921    6   20454000   20455000      1       1  150064       2.0749        0.019
enh67922    6   20528500   20529500      8       3  150064       2.2449     0.012388
enh67924    6   20535900   20536900      7       2  150064        2.686    0.0036159
enh67936    6   21099500   21100500      5       2  150064       2.6378    0.0041724
enh67953    6   24357200   24358200      2       1  150064       1.8378     0.033046
enh67954    6   24358400   24359400      3       2  150064       1.9007     0.028673
enh67956    6   24360500   24361500      4       2  150064       2.9419    0.0016308
enh67958    6   24493500   24494500      4       2  150064       2.4551    0.0070424
enh67960    6   24527700   24528700      4       2  150064       2.1233     0.016864
enh67961    6   24547100   24548100      4       2  150064       3.3134   0.00046081
enh67963    6   24646600   24647600      6       3  150064       3.0642    0.0010914
enh67964    6   24655400   24656400      2       1  150064       2.0588     0.019755
enh67965    6   24659000   24660000      5       3  150064       3.8516   5.8677e-05
enh67966    6   24664500   24665500      3       2  150064       2.5375    0.0055828
enh67967    6   24668500   24669500      5       3  150064       2.1416     0.016114
enh67969    6   24702800   24703800      4       2  150064       3.7502    8.833e-05
enh67971    6   24711800   24712800      2       1  150064       2.7311     0.003156
enh67974    6   24715400   24716400      2       1  150064       2.7478    0.0029999
enh67979    6   24779500   24780500      1       1  150064       1.6974      0.04481
enh67986    6   24850400   24851400      2       1  150064       2.8862    0.0019494
enh67995    6   24894800   24895800      2       1  150064       3.3739   0.00037055
enh67997    6   24901900   24902900      3       2  150064       3.5337   0.00020486
enh67998    6   24904700   24905700      2       1  150064        3.712    0.0001028
enh68012    6   25009200   25010200      3       1  150064        1.701     0.044468
enh68013    6   25015100   25016100      4       2  150064       1.9661     0.024645
enh68015    6   25028900   25029900      1       1  150064       2.2325      0.01279
enh68017    6   25033500   25034500      4       2  150064       2.2539       0.0121
enh68018    6   25037000   25038000      1       1  150064       2.1047      0.01766
enh68019    6   25038100   25039100      4       2  150064       3.3963   0.00034155
enh68020    6   25043400   25044400      1       1  150064       2.1323      0.01649
enh68022    6   25058500   25059500      1       1  150064       1.9173       0.0276
enh68023    6   25086100   25087100      4       2  150064       2.0619     0.019611
enh68025    6   25118700   25119700      7       3  150064       3.1687   0.00076557
enh68027    6   25130600   25131600      2       1  150064        2.554    0.0053248
enh68029    6   25223400   25224400      2       1  150064       2.0004      0.02273
enh68030    6   25223800   25224800      4       2  150064       3.3013   0.00048121
enh68031    6   25278000   25279000      3       2  150064       1.7999     0.035935
enh68033    6   25295900   25296900      2       1  150064       2.3161     0.010277
enh68034    6   25302400   25303400      7       3  150064       2.4348    0.0074508
enh68037    6   25342500   25343500      7       3  150064       3.6606   0.00012579
enh68040    6   25365800   25366800      5       3  150064       5.1469   1.3244e-07
enh68042    6   25371200   25372200      3       2  150064       5.9758    1.145e-09
enh68044    6   25406500   25407500     10       2  150064       2.2903     0.011003
enh68045    6   25412500   25413500      8       3  150064       2.2892     0.011033
enh68050    6   25865900   25866900      7       4  150064       7.0244   1.0746e-12
enh68051    6   25872700   25873700      4       2  150064       5.2154   9.1721e-08
enh68052    6   25874600   25875600      3       2  150064       6.8291   4.2717e-12
enh68053    6   25946700   25947700      3       2  150064       6.0176   8.8497e-10
enh68055    6   25960300   25961300      4       2  150064       3.2142   0.00065402
enh68056    6   25965400   25966400      3       2  150064       3.6218    0.0001463
enh68060    6   25993700   25994700      2       1  150064       6.2143   2.5779e-10
enh68061    6   26016600   26017600      5       3  150064       6.1308   4.3721e-10
enh68064    6   26022500   26023500      4       2  150064       5.5222   1.6743e-08
enh68065    6   26025300   26026300      1       1  150064       7.9707    7.886e-16
enh68066    6   26028000   26029000      2       1  150064       3.6342   0.00013942
enh68067    6   26034300   26035300      2       1  150064       3.0294     0.001225
enh68069    6   26046000   26047000      4       2  150064       2.3168     0.010257
enh68070    6   26053400   26054400      3       2  150064       6.2917   1.5705e-10
enh68071    6   26057300   26058300      1       1  150064       8.0137    5.564e-16
enh68074    6   26088500   26089500      2       1  150064       2.8914    0.0019177
enh68075    6   26089200   26090200      2       1  150064       6.0177   8.8467e-10
enh68077    6   26104700   26105700      4       2  150064       6.3414   1.1387e-10
enh68078    6   26121600   26122600      3       1  150064       2.6695    0.0037985
enh68082    6   26160900   26161900      3       1  150064       4.2725   9.6633e-06
enh68085    6   26168600   26169600      5       3  150064       2.9961    0.0013674
enh68086    6   26169200   26170200      2       1  150064       1.8155     0.034726
enh68088    6   26175400   26176400      5       3  150064       7.2567   1.9835e-13
enh68092    6   26187600   26188600      1       1  150064       2.8691     0.002058
enh68101    6   26225500   26226500      3       2  150064       3.5422   0.00019839
enh68109    6   26274700   26275700      3       2  150064       3.6425   0.00013498
enh68110    6   26283100   26284100      1       1  150064       4.3395    7.139e-06
enh68111    6   26295600   26296600      2       1  150064       4.6282   1.8444e-06
enh68113    6   26305800   26306800      4       2  150064       2.9446    0.0016168
enh68116    6   26311300   26312300      8       2  150064       3.8418   6.1075e-05
enh68118    6   26322900   26323900      9       3  150064       1.6458     0.049905
enh68119    6   26336100   26337100      7       2  150064       6.2264   2.3864e-10
enh68120    6   26341300   26342300      4       2  150064       1.6504     0.049427
enh68121    6   26342000   26343000      2       1  150064       5.6266   9.1883e-09
enh68122    6   26358300   26359300      3       1  150064       7.1195   5.4176e-13
enh68123    6   26361800   26362800      7       2  150064       7.3659   8.7945e-14
enh68124    6   26368200   26369200      2       1  150064        6.802   5.1582e-12
enh68125    6   26371900   26372900     10       3  150064       7.3849   7.6272e-14
enh68126    6   26374800   26375800      9       2  150064        7.512    2.912e-14
enh68128    6   26380900   26381900     13       4  150064       2.1815     0.014573
enh68130    6   26384600   26385600      5       3  150064       6.2525   2.0199e-10
enh68131    6   26386800   26387800      4       2  150064       5.6234   9.3609e-09
enh68135    6   26408400   26409400      2       1  150064       7.4288   5.4785e-14
enh68136    6   26420400   26421400      8       2  150064       3.7742   8.0262e-05
enh68139    6   26444100   26445100      6       2  150064       7.2472   2.1279e-13
enh68143    6   26461900   26462900      6       4  150064       6.5962    2.109e-11
enh68144    6   26472100   26473100      6       4  150064       6.7439   7.7106e-12
enh68145    6   26476600   26477600      2       1  150064       6.9073   2.4693e-12
enh68146    6   26519800   26520800      3       1  150064       3.3217   0.00044733
enh68147    6   26523300   26524300      2       1  150064       2.4674     0.006805
enh68148    6   26528200   26529200      1       1  150064       3.1902    0.0007109
enh68149    6   26532200   26533200      2       1  150064       2.8194     0.002406
enh68150    6   26533700   26534700      3       1  150064       2.9246    0.0017244
enh68151    6   26535700   26536700      1       1  150064       3.2398    0.0005981
enh68153    6   26549700   26550700      3       2  150064       6.9316   2.0799e-12
enh68154    6   26552300   26553300      1       1  150064       3.6131    0.0001513
enh68155    6   26569500   26570500      1       1  150064       2.9675     0.001501
enh68156    6   26571500   26572500      7       2  150064       3.4781   0.00025252
enh68157    6   26572700   26573700      5       1  150064       4.6633   1.5556e-06
enh68158    6   26576300   26577300      3       2  150064       3.3382   0.00042167
enh68159    6   26577600   26578600      6       1  150064       3.1105   0.00093394
enh68160    6   26598900   26599900      4       2  150064       6.5197   3.5221e-11
enh68161    6   26607800   26608800      4       2  150064       3.5722     0.000177
enh68162    6   26657400   26658400      1       1  150064       1.7641      0.03886
enh68163    6   26660200   26661200      3       2  150064       2.6406    0.0041376
enh68164    6   27088400   27089400      4       2  150064       3.1482   0.00082134
enh68165    6   27093700   27094700      3       2  150064        3.147    0.0008249
enh68170    6   27115200   27116200      2       1  150064       4.9539   3.6368e-07
enh68176    6   27155000   27156000      8       2  150064       1.7751     0.037938
enh68178    6   27341300   27342300      4       2  150064       5.1752   1.1385e-07
enh68179    6   27343400   27344400      4       2  150064       2.3957    0.0082949
enh68180    6   27355400   27356400      5       2  150064       4.8663   5.6857e-07
enh68181    6   27357300   27358300      8       3  150064       8.2675   6.8397e-17
enh68183    6   27444600   27445600      1       1  150064       3.8096     6.96e-05
enh68184    6   27447700   27448700      1       1  150064       3.7828    7.755e-05
enh68185    6   27469400   27470400      3       2  150064       2.5146    0.0059583
enh68186    6   27471300   27472300      4       2  150064       4.7441   1.0473e-06
enh68187    6   27472700   27473700      1       1  150064       3.0618       0.0011
enh68188    6   27485400   27486400      2       1  150064       3.1533   0.00080725
enh68190    6   27654400   27655400      5       3  150064        3.205   0.00067524
enh68191    6   27656000   27657000      8       4  150064       4.3331   7.3525e-06
enh68192    6   27656800   27657800      2       1  150064       2.3636    0.0090491
enh68193    6   27660700   27661700      2       1  150064       1.6567     0.048793
enh68194    6   27705300   27706300      3       2  150064       3.7543   8.6901e-05
enh68195    6   27719400   27720400      4       2  150064       5.3473   4.4639e-08
enh68196    6   27721900   27722900      2       1  150064       5.3927   3.4708e-08
enh68197    6   27724100   27725100      1       1  150064       2.7308     0.003159
enh68198    6   27725600   27726600      1       1  150064       6.1483    3.917e-10
enh68199    6   27739800   27740800      5       2  150064       5.4194   2.9901e-08
enh68200    6   27760500   27761500      1       1  150064       2.1576      0.01548
enh68201    6   27781200   27782200      3       1  150064       7.2383   2.2719e-13
enh68202    6   27783200   27784200      3       1  150064       7.7187   5.8751e-15
enh68204    6   27796500   27797500      2       1  150064       6.8231   4.4534e-12
enh68206    6   27801700   27802700      2       1  150064        2.299     0.010751
enh68207    6   27802200   27803200      1       1  150064       3.0124     0.001296
enh68208    6   27835400   27836400      3       1  150064       7.0777   7.3272e-13
enh68209    6   27838600   27839600      1       1  150064       8.8446    4.593e-19
enh68213    6   27871200   27872200      1       1  150064       2.9714     0.001482
enh68214    6   28047000   28048000      3       2  150064       2.2322     0.012801
enh68216    6   28073000   28074000      1       1  150064       9.3835    3.192e-21
enh68217    6   28090600   28091600      2       1  150064       7.5073   3.0171e-14
enh68218    6   28094900   28095900      4       2  150064       5.9023   1.7924e-09
enh68220    6   28100900   28101900      1       1  150064       5.6999    5.994e-09
enh68221    6   28106700   28107700      8       3  150064       6.2891   1.5968e-10
enh68222    6   28108300   28109300      4       1  150064       5.2275   8.5897e-08
enh68223    6   28110800   28111800      3       2  150064       5.8429    2.565e-09
enh68224    6   28111500   28112500      3       2  150064       4.5188   3.1102e-06
enh68225    6   28128500   28129500      2       1  150064       7.5909   1.5886e-14
enh68226    6   28129600   28130600     11       4  150064       7.7395   4.9906e-15
enh68227    6   28193600   28194600      2       1  150064       5.6816   6.6702e-09
enh68228    6   28217400   28218400      3       2  150064       6.1686   3.4456e-10
enh68229    6   28220400   28221400      2       1  150064       6.4919   4.2376e-11
enh68230    6   28226200   28227200      5       2  150064       3.5726    0.0001767
enh68231    6   28233500   28234500      2       1  150064       2.2228     0.013114
enh68233    6   28271100   28272100      3       2  150064       7.8807    1.628e-15
enh68234    6   28302200   28303200      5       2  150064       3.8848   5.1199e-05
enh68235    6   28304600   28305600      4       1  150064       5.5346   1.5598e-08
enh68237    6   28318900   28319900      2       1  150064       6.5656   2.5912e-11
enh68238    6   28321000   28322000      3       2  150064       5.5769   1.2242e-08
enh68240    6   28324000   28325000      3       2  150064       8.0768   3.3256e-16
enh68242    6   28351200   28352200      1       1  150064          7.1    6.236e-13
enh68243    6   28364000   28365000      4       2  150064       8.0604    3.803e-16
enh68246    6   28416800   28417800      5       2  150064       6.4804   4.5726e-11
enh68250    6   28804600   28805600      1       1  150064        11.38    2.635e-30
enh68253    6   28830400   28831400      2       1  150064       7.7051   6.5394e-15
enh68254    6   28832200   28833200      6       3  150064       9.3482   4.4571e-21
enh68257    6   28848800   28849800      2       1  150064       4.0706    2.345e-05
enh68258    6   28851900   28852900     17       6  150064       7.5401   2.3482e-14
enh68259    6   28862400   28863400      6       3  150064       7.4463   4.7988e-14
enh68260    6   28865700   28866700      4       2  150064       7.8382   2.2854e-15
enh68262    6   28892300   28893300      2       1  150064       4.0359   2.7191e-05
enh68263    6   28902200   28903200      1       1  150064       4.6829    1.414e-06
enh68264    6   28904400   28905400      3       2  150064       5.6393   8.5382e-09
enh68267    6   28922600   28923600      3       2  150064       8.0773     3.31e-16
enh68268    6   28947600   28948600      2       1  150064       7.8022   3.0407e-15
enh68269    6   28950600   28951600      2       1  150064        3.324   0.00044365
enh68272    6   28955500   28956500      3       1  150064       4.2769   9.4744e-06
enh68273    6   28956200   28957200      5       3  150064       7.5899   1.6004e-14
enh68274    6   28972300   28973300      1       1  150064       1.8353      0.03323
enh68275    6   28973500   28974500      1       1  150064       11.077    8.152e-29
enh68277    6   28983400   28984400      7       3  150064       6.5974   2.0917e-11
enh68278    6   29483600   29484600      7       2  150064       7.8673   1.8126e-15
enh68281    6   29609300   29610300      5       3  150064       6.9549   1.7641e-12
enh68282    6   29616500   29617500      2       1  150064        2.604    0.0046067
enh68596    6   33173800   33174800      3       1  150064       2.2869       0.0111
enh68597    6   33176900   33177900      2       1  150064       2.7497    0.0029824
enh68602    6   33255000   33256000      2       1  150064       4.0001   3.1662e-05
enh68603    6   33258300   33259300      1       1  150064       4.0471    2.593e-05
enh68605    6   33268200   33269200      1       1  150064       2.0321      0.02107
enh68607    6   33276000   33277000      2       1  150064       4.3875   5.7336e-06
enh68608    6   33278500   33279500      1       1  150064       2.4336     0.007474
enh68609    6   33283400   33284400      1       1  150064       4.7028    1.283e-06
enh68611    6   33291900   33292900      3       1  150064       4.8086   7.5992e-07
enh68612    6   33302000   33303000      2       1  150064       4.0737   2.3139e-05
enh68613    6   33310100   33311100      2       1  150064       4.1257   1.8478e-05
enh68614    6   33313200   33314200      2       1  150064       3.1786   0.00073988
enh68616    6   33357800   33358800      2       1  150064       3.5014    0.0002314
enh68617    6   33360600   33361600      2       1  150064       3.4707   0.00025952
enh68618    6   33373100   33374100      5       3  150064       4.7777    8.866e-07
enh68619    6   33376600   33377600      4       2  150064       4.2285   1.1761e-05
enh68620    6   33381700   33382700      3       2  150064       5.4607   2.3707e-08
enh68621    6   33388600   33389600      5       3  150064       5.0316   2.4319e-07
enh68622    6   33391700   33392700      1       1  150064        3.638    0.0001374
enh68623    6   33394100   33395100      1       1  150064          5.1    1.698e-07
enh68624    6   33400300   33401300      4       2  150064       5.8471   2.5017e-09
enh68625    6   33401400   33402400      2       1  150064       1.7745     0.037993
enh68631    6   33515400   33516400      6       2  150064       3.7804   7.8291e-05
enh68632    6   33537400   33538400      5       2  150064       5.3288   4.9441e-08
enh68633    6   33539800   33540800      2       1  150064       4.2654    9.977e-06
enh68636    6   33548000   33549000      3       2  150064       2.8272    0.0023479
enh68637    6   33552400   33553400      2       1  150064       1.7575     0.039419
enh68639    6   33558500   33559500      5       2  150064       3.1623   0.00078254
enh68640    6   33566900   33567900      7       4  150064       3.5956    0.0001618
enh68643    6   33591500   33592500      2       1  150064       2.8957    0.0018913
enh68644    6   33593100   33594100      6       2  150064        2.391    0.0084004
enh68645    6   33595800   33596800      5       3  150064        3.814    6.837e-05
enh68646    6   33597800   33598800      5       2  150064       2.6934     0.003536
enh68647    6   33599800   33600800      3       1  150064       2.9817    0.0014333
enh68651    6   33650600   33651600      6       2  150064       4.1039    2.031e-05
enh68652    6   33659100   33660100      6       1  150064       3.0475    0.0011538
enh68653    6   33661900   33662900      4       2  150064       4.7229   1.1628e-06
enh68654    6   33664400   33665400      4       2  150064       3.6527   0.00012974
enh68655    6   33666900   33667900      6       2  150064       3.4051   0.00033075
enh68656    6   33677500   33678500      6       3  150064       2.4444    0.0072552
enh68657    6   33679600   33680600      7       2  150064       2.8356    0.0022866
enh68658    6   33691500   33692500      3       2  150064       2.7032    0.0034336
enh68660    6   33739000   33740000      1       1  150064       5.4037    3.264e-08
enh68662    6   33775100   33776100      4       1  150064       4.3227   7.7063e-06
enh68664    6   33824500   33825500      1       1  150064       4.1097    1.981e-05
enh68666    6   33831500   33832500      9       3  150064       2.1117     0.017358
enh68667    6   33842400   33843400      6       3  150064       3.6144   0.00015054
enh68668    6   33854500   33855500      3       2  150064       2.7031    0.0034352
enh68674    6   34012600   34013600      8       2  150064       2.0444     0.020459
enh68687    6   34214800   34215800      2       1  150064       2.6264    0.0043152
enh68698    6   34314000   34315000      1       1  150064       2.0579       0.0198
enh68703    6   34337400   34338400      2       1  150064       1.9495     0.025616
enh68708    6   34357700   34358700      1       1  150064       2.1859      0.01441
enh68713    6   34452800   34453800      2       1  150064       1.6546        0.049
enh68716    6   34559700   34560700      3       1  150064       2.1488     0.015824
enh68718    6   34576800   34577800      4       2  150064       2.3547    0.0092692
enh68865    6   36172300   36173300      2       1  150064       2.0439      0.02048
enh68867    6   36255000   36256000      2       1  150064       2.1229     0.016882
enh68916    6   36733500   36734500      4       2  150064       1.9655     0.024676
enh68918    6   36738600   36739600      2       1  150064       1.6941     0.045122
enh68971    6   37256900   37257900      2       1  150064        1.929     0.026867
enh68981    6   37461000   37462000      2       1  150064       2.5226    0.0058253
enh68989    6   37487900   37488900      8       4  150064       1.6684     0.047622
enh68994    6   37521000   37522000      2       1  150064       1.7592      0.03927
enh69003    6   37758800   37759800      1       1  150064       2.0272      0.02132
enh69005    6   37790300   37791300      5       2  150064       2.0175     0.021824
enh69009    6   37809900   37810900      5       2  150064       2.1139     0.017264
enh69010    6   37811100   37812100      2       1  150064       3.1694   0.00076382
enh69011    6   37813000   37814000      4       2  150064       3.4731   0.00025729
enh69016    6   37834000   37835000      2       1  150064       1.9808     0.023806
enh69018    6   37843700   37844700      2       1  150064       3.2789   0.00052105
enh69019    6   37846200   37847200      4       2  150064       2.0386     0.020747
enh69022    6   37863200   37864200      2       1  150064        3.276   0.00052653
enh69023    6   37864900   37865900      5       2  150064       1.6621     0.048246
enh69025    6   37875400   37876400      1       1  150064        1.784      0.03721
enh69030    6   37904200   37905200      4       2  150064       1.6996     0.044605
enh69031    6   37910500   37911500      3       2  150064       2.2885     0.011053
enh69032    6   37917200   37918200      2       1  150064       2.2593     0.011931
enh69034    6   37928800   37929800      3       2  150064       1.7339      0.04147
enh69037    6   37948300   37949300      2       1  150064       2.0655     0.019436
enh69039    6   37958800   37959800      4       2  150064        2.707    0.0033943
enh69042    6   37995000   37996000      2       1  150064       1.9818      0.02375
enh69043    6   38001300   38002300      1       1  150064       2.5027     0.006162
enh69044    6   38023800   38024800      1       1  150064       2.3269     0.009986
enh69059    6   38670800   38671800      2       1  150064       2.1185     0.017065
enh69060    6   38681000   38682000      6       4  150064       2.4194    0.0077727
enh69087    6   40407200   40408200      3       2  150064       2.0432     0.020516
enh69089    6   40551100   40552100      1       1  150064       1.6817      0.04631
enh69136    6   41691000   41692000      3       1  150064       2.1259     0.016757
enh69139    6   41736100   41737100      2       1  150064       2.1127     0.017315
enh69143    6   41756200   41757200      1       1  150064       1.7191       0.0428
enh69144    6   41860700   41861700      2       1  150064       1.6789     0.046583
enh69145    6   41863900   41864900      3       1  150064       2.0017     0.022659
enh69149    6   41892100   41893100      3       2  150064       1.6872     0.045784
enh69202    6   42366200   42367200      3       2  150064       1.6829       0.0462
enh69204    6   42370100   42371100      1       1  150064       1.9162      0.02767
enh69211    6   42391700   42392700      2       1  150064       1.7848      0.03715
enh69222    6   42515600   42516600      1       1  150064       1.6976      0.04479
enh69227    6   42552300   42553300      1       1  150064       2.5942     0.004741
enh69228    6   42553500   42554500      2       1  150064       2.5436    0.0054864
enh69232    6   42660700   42661700      2       1  150064       1.7084     0.043782
enh69233    6   42693300   42694300      1       1  150064        1.991      0.02324
enh69234    6   42695000   42696000      2       1  150064       1.8389     0.032965
enh69243    6   42745500   42746500      1       1  150064       2.0753      0.01898
enh69274    6   43028400   43029400      1       1  150064       1.9538      0.02536
enh69277    6   43109800   43110800      2       1  150064       2.0882      0.01839
enh69278    6   43111200   43112200      3       2  150064        3.013    0.0012933
enh69279    6   43137400   43138400      1       1  150064        2.825     0.002364
enh69280    6   43143300   43144300      1       1  150064       3.1302    0.0008734
enh69282    6   43151100   43152100      2       1  150064       3.4863   0.00024484
enh69284    6   43157300   43158300      2       1  150064       3.2498   0.00057745
enh69285    6   43189600   43190600      4       2  150064       3.1628   0.00078143
enh69286    6   43193600   43194600      3       1  150064       3.0501     0.001144
enh69289    6   43275400   43276400      2       1  150064       2.0229     0.021543
enh69291    6   43299300   43300300      3       2  150064       2.2044     0.013749
enh69292    6   43301900   43302900      1       1  150064       2.9475     0.001602
enh69293    6   43333700   43334700      2       1  150064       3.8943   4.9251e-05
enh69294    6   43338000   43339000      1       1  150064       4.7039    1.276e-06
enh69295    6   43345700   43346700      4       2  150064       3.0373    0.0011935
enh69296    6   43349600   43350600      4       2  150064       2.5611     0.005217
enh69297    6   43351200   43352200      3       2  150064       4.3997   5.4201e-06
enh69299    6   43357700   43358700      3       2  150064        3.435   0.00029633
enh69300    6   43359400   43360400      2       1  150064       3.8892   5.0279e-05
enh69303    6   43444000   43445000      3       1  150064       3.3788   0.00036408
enh69304    6   43446500   43447500      1       1  150064       2.0111      0.02216
enh69305    6   43449100   43450100      2       1  150064       2.9715    0.0014818
enh69306    6   43459300   43460300      2       1  150064        2.697    0.0034982
enh69307    6   43461700   43462700      1       1  150064       2.5763     0.004993
enh69308    6   43463200   43464200      2       1  150064       3.2564   0.00056416
enh69309    6   43474100   43475100      3       2  150064       2.6343    0.0042157
enh69310    6   43478100   43479100      2       1  150064       3.5429   0.00019785
enh69311    6   43482000   43483000      4       2  150064       3.8347   6.2868e-05
enh69312    6   43486400   43487400      1       1  150064       1.9733      0.02423
enh69313    6   43492200   43493200      1       1  150064       1.7372      0.04118
enh69315    6   43546100   43547100      2       1  150064       3.1246   0.00089034
enh69316    6   43552000   43553000      1       1  150064       1.8278      0.03379
enh69317    6   43593900   43594900      1       1  150064       2.7006     0.003461
enh69323    6   43637400   43638400      3       2  150064       3.8543   5.8021e-05
enh69328    6   43701500   43702500      3       1  150064       1.7538     0.039729
enh69329    6   43736700   43737700      1       1  150064       2.8277     0.002344
enh69331    6   43742600   43743600      2       1  150064       2.1965     0.014029
enh69339    6   44069800   44070800      1       1  150064       2.3697     0.008902
enh69340    6   44084200   44085200      3       2  150064       2.7404     0.003068
enh69342    6   44088300   44089300      4       2  150064       2.4642     0.006865
enh69345    6   44097300   44098300      3       1  150064       3.5174   0.00021791
enh69347    6   44100700   44101700      5       2  150064       3.6863   0.00011377
enh69359    6   44222700   44223700      1       1  150064       1.7708       0.0383
enh69369    6   44622800   44623800      5       3  150064       1.8438     0.032604
enh69373    6   44823200   44824200      6       3  150064       1.9673     0.024574
enh69374    6   44826800   44827800      2       1  150064       2.8291    0.0023337
enh69375    6   44891500   44892500      3       1  150064       2.1676     0.015095
enh69378    6   44909600   44910600      2       1  150064       1.9017     0.028607
enh69381    6   44937800   44938800      2       1  150064       1.8226     0.034183
enh69392    6   45123100   45124100      6       3  150064       1.7328     0.041567
enh69401    6   45291700   45292700      4       2  150064       1.6543     0.049037
enh69402    6   45293300   45294300      3       2  150064       2.3106     0.010427
enh69405    6   45346400   45347400      2       1  150064       2.4551    0.0070428
enh69456    6   46816400   46817400      3       1  150064       1.9529     0.025414
enh69485    6   50782800   50783800      4       2  150064       2.6312    0.0042541
enh69503    6   52216700   52217700      7       2  150064        2.177     0.014742
enh69533    6   52527700   52528700      2       1  150064       1.6902     0.045499
enh69559    6   53109500   53110500      6       1  150064       2.6969    0.0034992
enh69560    6   53147200   53148200      3       1  150064       2.5577    0.0052689
enh69564    6   53166100   53167100      3       2  150064        3.117   0.00091336
enh69572    6   53191600   53192600      2       1  150064       2.0628     0.019565
enh69576    6   53210400   53211400      3       1  150064       1.8831     0.029844
enh69578    6   53226200   53227200      4       2  150064       2.5581    0.0052617
enh69595    6   56405300   56406300      2       1  150064       2.6956    0.0035127
enh69596    6   56407800   56408800      3       1  150064       2.2115     0.013499
enh69597    6   56458800   56459800      4       2  150064       2.7311    0.0031563
enh69598    6   56705700   56706700      1       1  150064       3.7972    7.318e-05
enh69599    6   56708000   56709000      5       1  150064       3.8876    5.062e-05
enh69600    6   56716700   56717700      1       1  150064       3.8618    5.628e-05
enh69601    6   56753200   56754200      1       1  150064       3.7973    7.313e-05
enh69621    6   62284200   62285200     12       4  150064         2.06     0.019698
enh69623    6   64239200   64240200      1       1  150064       3.2412    0.0005951
enh69624    6   64284900   64285900      1       1  150064       2.8364     0.002281
enh69626    6   64308500   64309500      1       1  150064        3.014     0.001289
enh69627    6   64344000   64345000      3       2  150064       2.2995     0.010739
enh69631    6   64379000   64380000      4       2  150064       2.7764    0.0027482
enh69632    6   64380600   64381600      3       2  150064       2.6675     0.003821
enh69635    6   64390400   64391400      1       1  150064       3.6556    0.0001283
enh69636    6   64391500   64392500      2       1  150064       2.9198    0.0017515
enh69638    6   69450400   69451400      3       2  150064       2.6573    0.0039379
enh69641    6   70391200   70392200      7       2  150064       1.8279     0.033781
enh69642    6   70468300   70469300      2       1  150064        1.989     0.023348
enh69643    6   70470200   70471200      1       1  150064       1.8539      0.03188
enh69648    6   70492000   70493000      1       1  150064       1.8513      0.03206
enh69650    6   70496300   70497300      6       2  150064       1.8006     0.035882
enh69660    6   71360600   71361600      2       1  150064       1.8028     0.035711
enh69663    6   71385000   71386000      2       1  150064       1.9287     0.026881
enh69664    6   71394900   71395900      3       1  150064       2.3046     0.010594
enh69665    6   71403900   71404900      3       2  150064       2.0084     0.022298
enh69666    6   71408300   71409300      1       1  150064       2.1751      0.01481
enh69669    6   71422400   71423400      2       1  150064       1.8686     0.030836
enh69671    6   71434000   71435000      6       4  150064       2.2313      0.01283
enh69736    6   76644200   76645200      4       2  150064       1.8031     0.035687
enh69745    6   79754400   79755400      1       1  150064       1.8983      0.02883
enh69749    6   79774000   79775000      1       1  150064       2.0367      0.02084
enh69751    6   79780200   79781200      1       1  150064       1.9178      0.02757
enh69765    6   80487800   80488800      2       1  150064       1.6971     0.044843
enh69778    6   80817300   80818300      5       3  150064       1.7981     0.036084
enh69789    6   83718200   83719200      1       1  150064       2.3578     0.009191
enh69795    6   83779300   83780300      2       1  150064       2.2818     0.011251
enh69796    6   83779900   83780900      4       2  150064       2.1547     0.015594
enh69800    6   83900800   83901800      1       1  150064        2.494     0.006316
enh69801    6   83904800   83905800      1       1  150064       1.8371       0.0331
enh69820    6   86289100   86290100      2       1  150064       2.9534    0.0015714
enh69822    6   86304500   86305500      3       1  150064       3.3952   0.00034293
enh69823    6   86335500   86336500      3       1  150064       3.5337   0.00020493
enh69826    6   86378900   86379900      1       1  150064       1.8519      0.03202
enh69828    6   86574700   86575700      1       1  150064       3.4416    0.0002891
enh69830    6   87860600   87861600      2       1  150064       2.8301    0.0023268
enh69831    6   87876800   87877800      2       1  150064       2.3504    0.0093773
enh69833    6   87897100   87898100      3       2  150064       2.4731    0.0066975
enh69834    6   87899000   87900000      3       1  150064       2.0743     0.019026
enh69835    6   87902300   87903300      3       1  150064       2.8553    0.0021499
enh69838    6   87908000   87909000      4       1  150064       2.6712    0.0037787
enh69843    6   87922600   87923600      3       2  150064       2.8961    0.0018889
enh69846    6   88043100   88044100      6       2  150064       2.3591    0.0091606
enh69849    6   88181400   88182400      1       1  150064       3.2746     0.000529
enh69850    6   88183600   88184600      3       2  150064       2.0682     0.019309
enh69851    6   88224200   88225200      2       1  150064        2.044     0.020475
enh69852    6   88283500   88284500      1       1  150064       2.0323      0.02106
enh69853    6   88293800   88294800      6       2  150064       2.2595     0.011926
enh69854    6   88296500   88297500      1       1  150064       2.1137      0.01727
enh69856    6   88354300   88355300      4       2  150064        2.221     0.013175
enh69858    6   88366200   88367200      7       3  150064       2.2937     0.010904
enh69861    6   88395500   88396500      5       3  150064       2.4845    0.0064859
enh69864    6   88412400   88413400      6       3  150064       1.9278     0.026938
enh69877    6   88722800   88723800      2       1  150064        2.012     0.022112
enh69931    6   90639900   90640900      2       1  150064       2.3327     0.009831
enh69935    6   90663100   90664100      3       2  150064        3.136   0.00085637
enh69938    6   90671700   90672700      3       1  150064       2.6543    0.0039738
enh69946    6   90691800   90692800      1       1  150064       2.1077      0.01753
enh69971    6   90817200   90818200      1       1  150064       1.9403      0.02617
enh69972    6   90827300   90828300      1       1  150064       2.0411      0.02062
enh69973    6   90829200   90830200      4       1  150064       2.1317     0.016514
enh69974    6   90830500   90831500      4       1  150064        2.157     0.015502
enh69979    6   90856800   90857800      2       1  150064        3.089     0.001004
enh69982    6   90871200   90872200      1       1  150064       3.2152    0.0006518
enh69986    6   90883200   90884200      1       1  150064       3.2991     0.000485
enh69987    6   90886400   90887400      1       1  150064       3.2971    0.0004885
enh69990    6   90903500   90904500      2       1  150064       2.8106    0.0024721
enh69993    6   90917200   90918200      2       1  150064       2.7839    0.0026853
enh69994    6   90921700   90922700      3       2  150064       2.4189    0.0077847
enh69995    6   90926200   90927200      2       1  150064       2.5525    0.0053477
enh69996    6   90931200   90932200      2       1  150064       3.4915   0.00024016
enh69998    6   90955000   90956000      1       1  150064       3.3697    0.0003762
enh70000    6   90969600   90970600      1       1  150064       3.3338    0.0004284
enh70001    6   90977600   90978600      4       2  150064        3.328   0.00043732
enh70002    6   90981200   90982200      3       1  150064       3.1072   0.00094419
enh70005    6   91007300   91008300      1       1  150064       3.1422    0.0008384
enh70006    6   91011400   91012400      1       1  150064       3.0832     0.001024
enh70007    6   91012200   91013200      4       2  150064       2.8298    0.0023286
enh70014    6   91115700   91116700      7       2  150064       2.7978    0.0025728
enh70029    6   91271900   91272900      1       1  150064       1.6874      0.04576
enh70030    6   91283000   91284000      4       1  150064       2.0801     0.018757
enh70031    6   91289500   91290500      5       3  150064       2.0591      0.01974
enh70032    6   91291400   91292400      2       1  150064       1.8021     0.035767
enh70050    6   97332700   97333700      6       3  150064        1.903     0.028522
enh70051    6   97343400   97344400      3       2  150064       2.1074     0.017542
enh70063    6   99392600   99393600      3       2  150064       1.8791     0.030116
enh70066    6   99842200   99843200      4       2  150064        1.866     0.031024
enh70067    6   99864900   99865900      3       1  150064       1.6727     0.047192
enh70083    6  101329800  101330800      1       1  150064        1.691      0.04542
enh70087    6  104973100  104974100      2       1  150064       1.7951     0.036318
enh70098    6  105846900  105847900      5       2  150064       1.8283      0.03375
enh70113    6  106257200  106258200      3       1  150064       1.7423      0.04073
enh70121    6  106503300  106504300      3       2  150064       1.9726     0.024271
enh70158    6  106957000  106958000      6       2  150064       1.8903      0.02936
enh70175    6  107434500  107435500      2       1  150064       1.6683     0.047624
enh70180    6  107779000  107780000      2       1  150064       2.3543    0.0092783
enh70201    6  108096000  108097000      2       1  150064       3.5396   0.00020038
enh70203    6  108098500  108099500      3       1  150064       3.3688   0.00037752
enh70204    6  108102600  108103600      2       1  150064       3.1091   0.00093841
enh70205    6  108113800  108114800      1       1  150064       2.8775     0.002004
enh70206    6  108127600  108128600      1       1  150064       3.8148    6.815e-05
enh70207    6  108132100  108133100      3       1  150064       2.8406    0.0022516
enh70208    6  108138500  108139500      5       2  150064       3.6487   0.00013177
enh70209    6  108142000  108143000      4       2  150064       2.3515    0.0093498
enh70210    6  108144500  108145500      3       2  150064         2.26      0.01191
enh70211    6  108148500  108149500      1       1  150064       3.3618    0.0003872
enh70213    6  108164400  108165400      4       2  150064       2.9583    0.0015465
enh70214    6  108168400  108169400      3       1  150064       2.3022     0.010663
enh70215    6  108187700  108188700      6       2  150064       1.9621     0.024877
enh70217    6  108261400  108262400      2       1  150064       2.6135    0.0044811
enh70219    6  108271500  108272500      2       1  150064       2.6933    0.0035378
enh70220    6  108276000  108277000      2       1  150064       2.6695    0.0037985
enh70221    6  108279600  108280600      1       1  150064       2.2072      0.01365
enh70230    6  108862900  108863900      2       1  150064       2.5027    0.0061627
enh70232    6  108877700  108878700      3       2  150064        3.138   0.00085052
enh70233    6  108885000  108886000      1       1  150064       2.3901     0.008422
enh70234    6  108887900  108888900      3       1  150064       2.1245     0.016813
enh70237    6  108901400  108902400      2       1  150064       2.6841    0.0036364
enh70239    6  108906400  108907400      3       2  150064       2.9146    0.0017806
enh70245    6  108919100  108920100      3       1  150064        2.478    0.0066067
enh70246    6  108925400  108926400      1       1  150064       2.2655      0.01174
enh70251    6  108943900  108944900      1       1  150064       4.6819    1.421e-06
enh70253    6  108948200  108949200      2       1  150064       3.1102   0.00093486
enh70257    6  108974000  108975000      4       1  150064       4.0524   2.5343e-05
enh70259    6  108994200  108995200      3       1  150064       5.0002   2.8631e-07
enh70260    6  108996000  108997000      5       2  150064       5.0421    2.302e-07
enh70261    6  109035700  109036700      6       3  150064       1.8225     0.034191
enh70263    6  109103500  109104500      1       1  150064       2.3058      0.01056
enh70281    6  109287900  109288900      2       1  150064       2.4536    0.0070723
enh70283    6  109325700  109326700      3       1  150064       1.8188     0.034473
enh70290    6  109354200  109355200      1       1  150064       3.0734     0.001058
enh70291    6  109355400  109356400      4       2  150064       2.5026    0.0061639
enh70299    6  109392500  109393500      2       1  150064       2.3728    0.0088267
enh70301    6  109409700  109410700      2       1  150064       2.4996    0.0062162
enh70337    6  110341600  110342600      3       1  150064       1.9554     0.025267
enh70351    6  111009100  111010100      3       2  150064       1.9384     0.026285
enh70352    6  111102800  111103800      1       1  150064       1.7333      0.04152
enh70353    6  111134100  111135100      3       2  150064       2.5452    0.0054608
enh70354    6  111137600  111138600      2       1  150064       2.3431    0.0095628
enh70358    6  111193900  111194900      3       1  150064         2.03     0.021178
enh70359    6  111205100  111206100      3       1  150064       1.8368     0.033122
enh70361    6  111280900  111281900      6       2  150064       2.2583     0.011964
enh70363    6  111304400  111305400      7       2  150064       2.3387    0.0096768
enh70368    6  111416500  111417500      3       2  150064       2.5049    0.0061245
enh70369    6  111431200  111432200      1       1  150064       4.0186    2.927e-05
enh70373    6  111477500  111478500      2       1  150064       3.2857   0.00050869
enh70374    6  111481000  111482000      1       1  150064       3.9977    3.198e-05
enh70377    6  111579400  111580400      5       3  150064       3.0165    0.0012785
enh70378    6  111582000  111583000      2       1  150064       3.4411   0.00028972
enh70380    6  111588800  111589800      3       2  150064       3.7057   0.00010538
enh70381    6  111589400  111590400      4       2  150064       2.6787    0.0036959
enh70383    6  111615400  111616400      6       3  150064       2.3234      0.01008
enh70385    6  111746800  111747800      2       1  150064       2.3859    0.0085195
enh70386    6  111747900  111748900      2       1  150064       2.1886     0.014313
enh70387    6  111748800  111749800      3       2  150064       1.9585     0.025088
enh70391    6  111783600  111784600      3       2  150064        3.402   0.00033442
enh70392    6  111793700  111794700      5       2  150064       3.3367   0.00042387
enh70395    6  111800000  111801000      2       1  150064       3.3221   0.00044664
enh70400    6  111853800  111854800      2       1  150064       3.5397   0.00020028
enh70401    6  111857700  111858700      2       1  150064        3.667   0.00012272
enh70404    6  111888500  111889500      2       1  150064       3.3906   0.00034873
enh70405    6  111896100  111897100      4       2  150064        4.481   3.7146e-06
enh70407    6  111909100  111910100      4       2  150064       2.7196    0.0032676
enh70408    6  111910200  111911200      4       2  150064       4.2875   9.0338e-06
enh70411    6  111924200  111925200      5       2  150064       2.2479     0.012292
enh70417    6  112009200  112010200      4       2  150064       2.1355     0.016359
enh70433    6  112099800  112100800      2       1  150064       1.7275      0.04204
enh70437    6  112121500  112122500      3       1  150064       1.6868     0.045818
enh70438    6  112128200  112129200      3       2  150064       2.2368     0.012649
enh70439    6  112130100  112131100      1       1  150064       1.7316      0.04167
enh70491    6  116576300  116577300      4       2  150064       1.9876     0.023427
enh70498    6  116711000  116712000      3       2  150064        1.917     0.027619
enh70508    6  116936400  116937400      3       1  150064       2.5053     0.006118
enh70514    6  117000500  117001500      2       1  150064       2.0314     0.021109
enh70515    6  117004000  117005000      2       1  150064       1.9709     0.024365
enh70516    6  117004800  117005800      1       1  150064       2.2486      0.01227
enh70517    6  117007700  117008700      1       1  150064       1.9081      0.02819
enh70520    6  117100600  117101600      4       2  150064       2.1447     0.015988
enh70523    6  117870600  117871600      2       1  150064       2.6924    0.0035471
enh70525    6  117912200  117913200      3       2  150064       2.8545    0.0021554
enh70526    6  117914200  117915200      3       2  150064        1.654     0.049068
enh70527    6  117915900  117916900      2       1  150064       2.3363     0.009737
enh70528    6  117919600  117920600      1       1  150064       2.5567     0.005284
enh70532    6  117976200  117977200      5       2  150064       1.6839     0.046096
enh70534    6  118006200  118007200      2       1  150064       2.2503     0.012214
enh70540    6  118857400  118858400      2       1  150064        1.692      0.04532
enh70541    6  118858400  118859400      1       1  150064       1.9738       0.0242
enh70548    6  118881800  118882800      2       1  150064       1.6943     0.045101
enh70582    6  119043200  119044200      1       1  150064       1.9577      0.02513
enh70590    6  119116800  119117800      6       3  150064       2.3158     0.010284
enh70594    6  119134300  119135300      2       1  150064       1.8417      0.03276
enh70598    6  119186000  119187000      3       2  150064       1.6865     0.045853
enh70599    6  119197900  119198900      1       1  150064       2.9651     0.001513
enh70601    6  119201300  119202300      1       1  150064       3.2377    0.0006024
enh70602    6  119204300  119205300      2       1  150064       2.5389    0.0055597
enh70603    6  119207300  119208300      2       1  150064       1.8497     0.032177
enh70604    6  119210400  119211400      3       2  150064       2.6662    0.0038359
enh70607    6  119253600  119254600      5       2  150064        2.437    0.0074044
enh70608    6  119254200  119255200     10       2  150064        2.359    0.0091624
enh70609    6  119257000  119258000      6       2  150064       2.4203    0.0077541
enh70610    6  119373600  119374600      2       1  150064       2.0561     0.019888
enh70617    6  119468500  119469500      6       3  150064       1.7837     0.037239
enh70621    6  119589200  119590200      3       1  150064       2.3333    0.0098164
enh70630    6  119664300  119665300      1       1  150064       1.7999      0.03594
enh70632    6  119672700  119673700      2       1  150064       2.0558     0.019902
enh70635    6  121654200  121655200      1       1  150064       1.7888      0.03682
enh70636    6  121762400  121763400      3       1  150064       2.0756     0.018967
enh70653    6  123071400  123072400      3       1  150064       2.6311    0.0042555
enh70654    6  123072300  123073300      5       2  150064        2.579     0.004955
enh70668    6  126116300  126117300      5       2  150064       1.9319     0.026683
enh70678    6  126142500  126143500      2       1  150064       2.2248     0.013048
enh70767    6  128318900  128319900      1       1  150064       3.5632    0.0001832
enh70791    6  129998800  129999800      3       2  150064       2.0361     0.020869
enh70828    6  130580900  130581900      9       2  150064       3.2097   0.00066439
enh70829    6  130603100  130604100      4       1  150064       3.2653   0.00054666
enh70830    6  130685600  130686600      5       2  150064       3.5573   0.00018735
enh70855    6  131102000  131103000      4       2  150064       2.4518    0.0071075
enh70856    6  131169800  131170800      2       1  150064       2.2508     0.012199
enh70857    6  131234000  131235000      5       2  150064       1.6681     0.047643
enh70858    6  131301400  131302400      1       1  150064        2.048      0.02028
enh70892    6  131853100  131854100      2       1  150064       1.8334      0.03337
enh70899    6  132801900  132802900      3       2  150064       1.8227     0.034172
enh70949    6  134609300  134610300      3       2  150064       1.6668     0.047782
enh71026    6  135945300  135946300      1       1  150064        1.833       0.0334
enh71027    6  136007900  136008900      2       1  150064       1.6644     0.048014
enh71045    6  136686800  136687800      1       1  150064       1.7393      0.04099
enh71051    6  136929100  136930100      1       1  150064       1.9039      0.02846
enh71052    6  136965100  136966100      2       1  150064       1.9124     0.027913
enh71078    6  137415900  137416900      3       2  150064       1.6791     0.046568
enh71102    6  137735300  137736300      2       1  150064       1.7138     0.043282
enh71109    6  137960100  137961100     13       4  150064       1.6995     0.044613
enh71133    6  138249600  138250600      2       1  150064       2.0178     0.021807
enh71135    6  138265800  138266800      5       2  150064       1.8222     0.034212
enh71175    6  139445500  139446500      5       1  150064       2.1378     0.016267
enh71176    6  139449300  139450300      4       1  150064       2.2065     0.013675
enh71177    6  139453000  139454000      2       1  150064       2.2435     0.012431
enh71179    6  139462400  139463400      5       1  150064        1.875     0.030395
enh71180    6  139464500  139465500      3       1  150064       1.9227     0.027259
enh71183    6  139471400  139472400      2       1  150064       2.2422     0.012475
enh71185    6  139478400  139479400      4       2  150064       2.7494    0.0029853
enh71186    6  139484100  139485100      4       2  150064       1.9212     0.027353
enh71188    6  139495000  139496000      1       1  150064       2.2141      0.01341
enh71192    6  139531600  139532600      8       2  150064       2.7649     0.002847
enh71212    6  139851600  139852600      4       2  150064       2.0935     0.018151
enh71215    6  139860800  139861800      3       1  150064       1.9496     0.025614
enh71226    6  142396400  142397400      1       1  150064       1.7839      0.03722
enh71231    6  142477000  142478000      1       1  150064       2.6277     0.004298
enh71241    6  142553900  142554900      4       2  150064       2.2712     0.011567
enh71242    6  142652100  142653100      1       1  150064       1.7321      0.04163
enh71247    6  142865600  142866600      2       1  150064       1.9187     0.027513
enh71261    6  143050200  143051200      3       2  150064       2.3046     0.010594
enh71281    6  143145000  143146000      2       1  150064       1.9996      0.02277
enh71289    6  143179500  143180500      1       1  150064       3.0382      0.00119
enh71290    6  143182400  143183400      2       1  150064       2.2483     0.012277
enh71293    6  143191200  143192200      1       1  150064       1.9921      0.02318
enh71318    6  143718600  143719600      1       1  150064       2.6759     0.003726
enh71415    6  144882300  144883300      2       1  150064       1.7523     0.039863
enh71429    6  144996000  144997000      6       2  150064       1.7822     0.037362
enh71440    6  146137100  146138100      1       1  150064       2.9092     0.001812
enh71449    6  147178900  147179900      1       1  150064       1.8305      0.03359
enh71479    6  149079900  149080900      3       1  150064       2.1538     0.015628
enh71481    6  149092000  149093000      4       2  150064       1.8592     0.031502
enh71510    6  149462700  149463700      2       1  150064       2.3722    0.0088404
enh71577    6  149963600  149964600      1       1  150064       1.6578      0.04868
enh71578    6  149966900  149967900      1       1  150064       1.6602      0.04844
enh71582    6  150021000  150022000      2       1  150064       1.6861     0.045884
enh71583    6  150022900  150023900      3       1  150064       1.6818     0.046304
enh71584    6  150024200  150025200      1       1  150064       1.7366      0.04123
enh71586    6  150035600  150036600      1       1  150064        1.652      0.04927
enh71589    6  150065600  150066600      3       1  150064       1.8131      0.03491
enh71591    6  150072300  150073300      4       1  150064       1.7922      0.03655
enh71595    6  150183100  150184100      3       1  150064       1.8191     0.034448
enh71596    6  150185800  150186800      4       2  150064       1.9908     0.023251
enh71597    6  150217000  150218000      2       1  150064       1.9846     0.023592
enh71604    6  150380900  150381900      4       2  150064       1.8876     0.029539
enh71605    6  150388800  150389800      4       1  150064       1.8679     0.030888
enh71606    6  150390400  150391400      1       1  150064       1.9178      0.02757
enh71609    6  150400400  150401400      1       1  150064       2.7298     0.003169
enh71610    6  150478300  150479300      1       1  150064       2.7663     0.002835
enh71616    6  150812000  150813000      5       3  150064       1.9869     0.023466
enh71617    6  150944200  150945200      5       2  150064       2.7525    0.0029574
enh71618    6  150952800  150953800      2       1  150064       2.3476    0.0094477
enh71625    6  151185600  151186600      1       1  150064       1.6546        0.049
enh71628    6  151308300  151309300      4       2  150064        3.161   0.00078617
enh71653    6  151803800  151804800      1       1  150064        2.323      0.01009
enh71669    6  152497000  152498000      4       2  150064       1.7434     0.040632
enh71674    6  152554400  152555400      3       2  150064       2.2833     0.011207
enh71683    6  153314500  153315500      1       1  150064       1.9217      0.02732
enh71685    6  153345200  153346200      2       1  150064       1.6935     0.045177
enh71728    6  155080800  155081800      2       1  150064       1.7488     0.040164
enh71731    6  155094400  155095400      2       1  150064       1.9307     0.026762
enh71734    6  155121000  155122000      1       1  150064        2.028      0.02128
enh71735    6  155156200  155157200      2       1  150064       1.9137     0.027832
enh71745    6  155495400  155496400      5       2  150064       1.6842     0.046068
enh71747    6  155544900  155545900      6       3  150064       2.0372     0.020815
enh71749    6  155631400  155632400      1       1  150064       1.8106       0.0351
enh71762    6  156380800  156381800      2       1  150064       2.3908    0.0084049
enh71764    6  156489000  156490000      3       1  150064       1.6906     0.045457
enh71778    6  157041400  157042400      2       1  150064       1.6887     0.045634
enh71781    6  157114400  157115400      1       1  150064        2.192      0.01419
enh71784    6  157127500  157128500      6       3  150064       1.8253     0.033979
enh71794    6  157190900  157191900      2       1  150064       1.8596     0.031475
enh71797    6  157195000  157196000      2       1  150064       1.7252     0.042243
enh71798    6  157197200  157198200      2       1  150064       2.2789     0.011336
enh71799    6  157198100  157199100      4       1  150064       2.6341    0.0042179
enh71800    6  157199700  157200700      2       1  150064       1.9454     0.025863
enh71801    6  157203600  157204600      4       2  150064        3.189   0.00071373
enh71802    6  157207900  157208900      3       1  150064       2.3957    0.0082952
enh71806    6  157219000  157220000      7       3  150064       2.3938    0.0083366
enh71809    6  157231800  157232800      2       1  150064       1.9807     0.023814
enh71814    6  157245900  157246900      1       1  150064       2.6029     0.004622
enh71815    6  157246700  157247700      1       1  150064       2.6029     0.004622
enh71818    6  157252500  157253500      4       2  150064       1.6578     0.048676
enh71820    6  157258600  157259600      1       1  150064       2.3323     0.009843
enh71821    6  157260400  157261400      3       1  150064       1.6625     0.048207
enh71830    6  157276300  157277300      1       1  150064       2.9729     0.001475
enh71831    6  157284300  157285300      5       3  150064       2.9564    0.0015563
enh71832    6  157289300  157290300      2       1  150064       2.2685     0.011648
enh71839    6  157320400  157321400      6       2  150064       2.0586     0.019765
enh71841    6  157326600  157327600      2       1  150064        2.339    0.0096672
enh71842    6  157329200  157330200      2       1  150064        1.729     0.041903
enh71843    6  157330900  157331900      4       2  150064       1.7998     0.035942
enh71845    6  157337800  157338800      5       1  150064       2.3018     0.010672
enh71847    6  157340100  157341100      1       1  150064       2.4497     0.007149
enh71851    6  157356400  157357400      1       1  150064       2.2784      0.01135
enh71853    6  157374800  157375800      2       1  150064       2.1162     0.017166
enh71855    6  157379400  157380400      3       1  150064       2.1882     0.014329
enh71893    6  157930800  157931800      2       1  150064       2.0086     0.022292
enh71894    6  157948200  157949200      2       1  150064         1.87     0.030743
enh71896    6  157960200  157961200     12       2  150064       2.0242     0.021474
enh71897    6  157970800  157971800      4       2  150064        2.216     0.013345
enh71902    6  158050100  158051100      6       1  150064       3.6682   0.00012215
enh71903    6  158068400  158069400      4       2  150064       3.2834    0.0005128
enh71904    6  158088000  158089000      4       2  150064       2.2401     0.012542
enh71905    6  158090900  158091900      1       1  150064       2.8855     0.001954
enh71954    6  158414700  158415700      5       3  150064       1.6836     0.046131
enh71966    6  158467500  158468500      7       4  150064       2.2256     0.013022
enh72019    6  159138600  159139600      2       1  150064       2.1759     0.014781
enh72023    6  159194100  159195100      2       1  150064       1.7102     0.043615
enh72060    6  159514200  159515200     10       2  150064        2.103     0.017731
enh72062    6  159519700  159520700      2       1  150064       1.9307     0.026759
enh72079    6  160180800  160181800      4       2  150064       1.8939     0.029122
enh72080    6  160184000  160185000      4       2  150064       2.0029     0.022595
enh72083    6  160213600  160214600      8       2  150064       2.1802     0.014621
enh72088    6  160264800  160265800      5       1  150064       2.0884     0.018381
enh72089    6  160283000  160284000      7       2  150064       1.7847     0.037158
enh72139    6  161647700  161648700      2       1  150064       1.7583     0.039352
enh72149    6  163826000  163827000      1       1  150064       2.2924      0.01094
enh72151    6  163839900  163840900      1       1  150064       3.6248    0.0001446
enh72152    6  163844500  163845500      3       1  150064       3.1023   0.00096001
enh72155    6  163854600  163855600      2       1  150064        3.312   0.00046323
enh72156    6  163860700  163861700      2       1  150064       3.4433   0.00028737
enh72160    6  163882400  163883400      2       1  150064       3.3633   0.00038509
enh72161    6  163907600  163908600      5       2  150064       3.3078   0.00047017
enh72163    6  163948900  163949900      2       1  150064       3.0281    0.0012306
enh72164    6  163953400  163954400      2       1  150064       2.5112    0.0060162
enh72183    6  166752100  166753100      3       1  150064       1.7999     0.035935
enh72199    6  167170400  167171400      1       1  150064       2.1422      0.01609
enh72200    6  167172800  167173800      4       2  150064       2.4514    0.0071151
enh72202    6  167320100  167321100      1       1  150064        2.228      0.01294
enh72218    6  167426100  167427100      9       4  150064       1.9167     0.027639
enh72233    6  167551000  167552000      4       2  150064        1.918     0.027554
enh72234    6  167554600  167555600      8       2  150064       1.7507     0.039997
enh72254    6  169968200  169969200      3       2  150064       1.7829     0.037301
enh72274    6  170467900  170468900      9       5  150064       1.7011     0.044458
enh72280    6  170617000  170618000      3       1  150064       2.1532      0.01565
enh72283    6  170646000  170647000      2       1  150064       2.0639     0.019513
enh72335    7     813900     814900      3       1  150064       2.0262     0.021375
enh72342    7     860900     861900      5       2  150064       1.9333     0.026597
enh72350    7     919200     920200      2       1  150064       1.7247     0.042293
enh72416    7    1852200    1853200      4       2  150064       3.1061   0.00094782
enh72417    7    1858400    1859400     12       3  150064       4.6505    1.656e-06
enh72418    7    1860800    1861800      3       1  150064       2.2953     0.010858
enh72419    7    1864300    1865300     10       3  150064         2.94     0.001641
enh72420    7    1894900    1895900      5       1  150064       5.2582   7.2739e-08
enh72421    7    1914700    1915700      6       2  150064       3.8779   5.2681e-05
enh72425    7    1960100    1961100      8       2  150064       1.8056     0.035488
enh72427    7    1964100    1965100      8       3  150064        2.476    0.0066427
enh72428    7    1967700    1968700      7       3  150064       3.2748   0.00052868
enh72429    7    1975800    1976800      9       2  150064       5.6195   9.5746e-09
enh72430    7    1982600    1983600      2       1  150064       5.6503   8.0079e-09
enh72432    7    2001100    2002100      2       1  150064            2     0.022748
enh72435    7    2018400    2019400      6       3  150064       4.5818   2.3047e-06
enh72436    7    2026400    2027400      6       2  150064       6.4172   6.9402e-11
enh72438    7    2060000    2061000      2       1  150064       2.7151    0.0033128
enh72439    7    2070700    2071700      6       2  150064       1.9019      0.02859
enh72440    7    2076300    2077300      5       2  150064       2.1321     0.016498
enh72441    7    2079200    2080200      2       1  150064       2.3663    0.0089827
enh72442    7    2090000    2091000      4       2  150064       2.2324     0.012794
enh72443    7    2104000    2105000      4       1  150064       2.3216     0.010126
enh72444    7    2111700    2112700      9       4  150064       4.8812   5.2721e-07
enh72445    7    2119000    2120000      4       2  150064       3.8125   6.8796e-05
enh72446    7    2123800    2124800      7       3  150064       2.2627     0.011826
enh72448    7    2138300    2139300      6       2  150064       2.8019    0.0025402
enh72449    7    2142600    2143600      9       2  150064       2.0131     0.022053
enh72450    7    2143800    2144800      4       1  150064       2.9306    0.0016916
enh72451    7    2150800    2151800      6       2  150064       5.3594   4.1745e-08
enh72452    7    2155100    2156100      5       2  150064        5.107   1.6366e-07
enh72453    7    2159500    2160500      6       2  150064       5.9446   1.3859e-09
enh72454    7    2177100    2178100      4       2  150064       3.3569   0.00039411
enh72455    7    2178300    2179300      3       1  150064       3.3198   0.00045039
enh72458    7    2282700    2283700      2       1  150064       2.1353     0.016368
enh72460    7    2288400    2289400      7       3  150064       1.9886     0.023374
enh72461    7    2291700    2292700      4       2  150064       3.5431   0.00019775
enh72462    7    2301100    2302100      5       2  150064       3.3857   0.00035501
enh72464    7    2351600    2352600      2       1  150064       1.7833     0.037269
enh72465    7    2352600    2353600      4       2  150064       1.6551     0.048951
enh72466    7    2387200    2388200      3       1  150064       2.5154    0.0059442
enh72467    7    2392300    2393300      3       2  150064       2.0231     0.021531
enh72472    7    2451600    2452600      1       1  150064       2.6285     0.004288
enh72490    7    2589100    2590100      3       1  150064       2.0045     0.022509
enh72497    7    2648300    2649300      5       2  150064       1.7129     0.043365
enh72502    7    2685100    2686100      1       1  150064       1.7618      0.03905
enh72504    7    2710300    2711300      5       1  150064       1.7339     0.041469
enh72509    7    2752700    2753700     10       5  150064       1.7312     0.041707
enh72516    7    2824400    2825400      2       1  150064       1.8373     0.033083
enh72523    7    2902100    2903100      4       2  150064       1.9178     0.027571
enh72527    7    2913000    2914000     17       3  150064       2.2534     0.012115
enh72531    7    2934400    2935400      2       1  150064        2.562    0.0052039
enh72534    7    2990100    2991100      2       1  150064       1.8382     0.033018
enh72555    7    3106400    3107400      5       2  150064       2.1359     0.016345
enh72557    7    3132800    3133800      6       3  150064       2.3544    0.0092768
enh72573    7    4104500    4105500      7       2  150064       3.0041    0.0013317
enh72574    7    4125400    4126400      4       1  150064       3.8553   5.7803e-05
enh72575    7    4136600    4137600      7       1  150064       3.3575   0.00039323
enh72608    7    4817100    4818100      4       1  150064       1.8751     0.030389
enh72611    7    4837600    4838600      7       2  150064       1.8141      0.03483
enh72619    7    5111800    5112800      6       3  150064        2.791     0.002627
enh72621    7    5124700    5125700      8       4  150064       1.8192      0.03444
enh72632    7    5335500    5336500      4       2  150064       2.0302     0.021168
enh72648    7    5533800    5534800      4       2  150064       2.1283     0.016655
enh72649    7    5535500    5536500      2       1  150064       2.0026     0.022612
enh72651    7    5551600    5552600      5       2  150064       2.8946    0.0018979
enh72652    7    5554000    5555000      4       2  150064       2.8377    0.0022717
enh72654    7    5573300    5574300      5       2  150064       2.6108    0.0045162
enh72663    7    5636200    5637200      9       4  150064       1.8365     0.033142
enh72669    7    5701200    5702200      6       2  150064        1.742     0.040752
enh72674    7    5725100    5726100      5       3  150064       2.2994     0.010741
enh72685    7    5806200    5807200      4       2  150064        1.936     0.026433
enh72699    7    6050200    6051200      6       3  150064       2.6897    0.0035761
enh72705    7    6142600    6143600      3       2  150064       1.6621      0.04825
enh72707    7    6148300    6149300      4       2  150064       1.7153     0.043146
enh72709    7    6156000    6157000      2       1  150064       2.6574    0.0039372
enh72710    7    6157000    6158000      4       2  150064       1.7694     0.038416
enh72713    7    6267900    6268900      1       1  150064        3.008     0.001315
enh72738    7    6569500    6570500      5       3  150064        1.932     0.026679
enh72741    7    6594100    6595100      5       2  150064       1.7558     0.039559
enh72743    7    6617500    6618500      4       1  150064       2.9641    0.0015178
enh72744    7    6628400    6629400      1       1  150064       2.7337     0.003131
enh72746    7    6641600    6642600      5       2  150064       2.6379    0.0041716
enh72749    7    6662600    6663600      2       1  150064       1.6997     0.044595
enh72750    7    6664100    6665100      4       2  150064       2.0367     0.020842
enh72752    7    6698200    6699200      3       1  150064        2.378     0.008703
enh72753    7    6741400    6742400      2       1  150064       1.9388     0.026263
enh72755    7    6744000    6745000      2       1  150064        2.446    0.0072227
enh72756    7    6747000    6748000      5       2  150064       1.9437     0.025966
enh72778    7    7247600    7248600      8       2  150064       1.6528     0.049183
enh72780    7    7268100    7269100      7       3  150064       1.8004     0.035899
enh72781    7    7287000    7288000      1       1  150064       2.0884      0.01838
enh72816    7    7973400    7974400      6       3  150064       1.6605      0.04841
enh72819    7    8004400    8005400      3       2  150064       1.6667     0.047784
enh72869    7   11037200   11038200      1       1  150064       2.1762      0.01477
enh72882    7   12295600   12296600      1       1  150064       1.7423      0.04073
enh72899    7   13889300   13890300      3       1  150064       1.8137     0.034858
enh72909    7   16682600   16683600      3       1  150064       1.6958     0.044965
enh72921    7   16977700   16978700      6       2  150064        1.777     0.037783
enh72922    7   16978300   16979300      5       2  150064       1.8321     0.033466
enh72967    7   17980800   17981800      1       1  150064       1.6529      0.04918
enh72969    7   17991900   17992900      4       1  150064        1.727     0.042084
enh72974    7   19745300   19746300      3       2  150064       2.3217     0.010124
enh72980    7   21395900   21396900      4       2  150064       2.9891    0.0013989
enh72985    7   21465400   21466400      4       2  150064       2.4926    0.0063409
enh72987    7   21478000   21479000      2       1  150064        3.371   0.00037442
enh72988    7   21480200   21481200      4       2  150064        2.217     0.013311
enh72989    7   21483200   21484200      2       1  150064       3.6759   0.00011849
enh72990    7   21487000   21488000      3       2  150064       2.3393    0.0096592
enh72992    7   21501800   21502800      4       2  150064       3.4725   0.00025784
enh72994    7   21520000   21521000      4       2  150064       4.1304   1.8107e-05
enh72996    7   21890300   21891300      4       1  150064       2.3219     0.010118
enh73017    7   22609100   22610100      2       1  150064       1.9367     0.026393
enh73030    7   23048700   23049700      4       2  150064       1.7838     0.037225
enh73034    7   23060000   23061000      2       1  150064       1.6495     0.049519
enh73037    7   23220000   23221000      5       2  150064       1.6604     0.048417
enh73046    7   23386200   23387200      1       1  150064       2.0133      0.02204
enh73050    7   23444400   23445400      2       1  150064         1.77     0.038366
enh73051    7   23529000   23530000      3       2  150064        2.857    0.0021387
enh73053    7   23564200   23565200      5       3  150064       2.8895     0.001929
enh73057    7   23586200   23587200      3       2  150064        2.823    0.0023792
enh73061    7   23720700   23721700      3       1  150064       2.8914    0.0019178
enh73063    7   23934400   23935400     10       5  150064       2.8867    0.0019465
enh73070    7   24600200   24601200      4       2  150064       1.8837       0.0298
enh73071    7   24611100   24612100      1       1  150064       1.8444      0.03256
enh73072    7   24615000   24616000      2       1  150064       1.8126     0.034945
enh73075    7   24717500   24718500      3       2  150064       4.1231    1.869e-05
enh73076    7   24767500   24768500      3       2  150064        2.454    0.0070632
enh73078    7   24833400   24834400      5       3  150064       2.5171    0.0059163
enh73106    7   24978600   24979600      3       2  150064       1.7407      0.04087
enh73115    7   25003300   25004300      2       1  150064       2.3212     0.010138
enh73124    7   25109100   25110100      2       1  150064       3.0519     0.001137
enh73134    7   25535400   25536400      2       1  150064       1.8532     0.031926
enh73135    7   25536500   25537500      5       1  150064       1.9368     0.026386
enh73189    7   27778000   27779000      2       1  150064       1.7606     0.039156
enh73190    7   27782200   27783200      6       3  150064       2.9073    0.0018229
enh73209    7   28160000   28161000      3       2  150064       2.0735     0.019063
enh73216    7   28214300   28215300      3       2  150064       2.9641    0.0015179
enh73222    7   28428900   28429900      3       2  150064       2.8208    0.0023954
enh73223    7   28448400   28449400      2       1  150064       1.8995     0.028752
enh73228    7   29130200   29131200      7       4  150064       2.0871     0.018438
enh73230    7   29247400   29248400      6       4  150064       1.8488     0.032243
enh73236    7   29368400   29369400      7       2  150064       2.0773     0.018885
enh73269    7   30348800   30349800      3       2  150064       1.7495     0.040104
enh73272    7   30354600   30355600      1       1  150064       2.5769     0.004984
enh73288    7   30512800   30513800      2       1  150064       1.7739     0.038039
enh73291    7   30519000   30520000      2       1  150064       1.7752     0.037936
enh73298    7   30737000   30738000      2       1  150064        1.758     0.039377
enh73310    7   31062700   31063700      1       1  150064       2.3127      0.01037
enh73313    7   32530700   32531700      7       3  150064       1.8719     0.030611
enh73321    7   32553300   32554300      5       2  150064       1.9625     0.024852
enh73323    7   32576100   32577100      3       2  150064       1.7546     0.039667
enh73331    7   32943400   32944400      1       1  150064       2.5425     0.005503
enh73359    7   35074300   35075300      4       2  150064       2.4816    0.0065399
enh73360    7   35077800   35078800      3       1  150064       2.5968    0.0047042
enh73367    7   35692800   35693800      2       1  150064       2.4665    0.0068227
enh73368    7   35696300   35697300      2       1  150064       2.2305     0.012857
enh73369    7   35697400   35698400      3       2  150064       2.3341    0.0097957
enh73370    7   35698600   35699600      1       1  150064       1.7876      0.03692
enh73372    7   35715600   35716600      3       2  150064       1.7682     0.038511
enh73374    7   35722400   35723400      5       2  150064       2.4702    0.0067513
enh73377    7   35735700   35736700      3       1  150064       2.1873     0.014359
enh73378    7   35748400   35749400      1       1  150064       2.3241      0.01006
enh73379    7   35749500   35750500      1       1  150064        1.646      0.04988
enh73386    7   35850200   35851200      2       1  150064       1.7708     0.038301
enh73387    7   35856400   35857400      1       1  150064       1.8765      0.03029
enh73392    7   35889100   35890100      2       1  150064       1.6884     0.045672
enh73394    7   35892900   35893900      2       1  150064        1.747     0.040319
[truncated: 576,131 more chars]
