# Supplementary material for: Identifying enhancer properties associated with genetic risk for complex traits using regulome-wide association studies
Source: PLoS Comput Biol. 2022 Sep 7;18(9):e1010430. doi: 10.1371/journal.pcbi.1010430 (PMC9484640; doi:10.1371/journal.pcbi.1010430)
Supplement: S3 Table — Sample names are as described in the ROADMAP epigenomics project integrative analysis portal: https://egg2.wustl.edu/roadmap/web_portal/meta.html. (ZIP) [file pcbi.1010430.s010.zip › supplemental_table3/E019ipsc_sig_enhancers05.gcov.out]

GENE       CHR      START       STOP  NSNPS  NPARAM       N        ZSTAT            P
enh48357     1    1168300    1169300      2       1  150064       1.7908     0.036659
enh48368     1    1253300    1254300      2       1  150064       1.8249     0.034007
enh48416     1    1841300    1842300      3       1  150064       2.0797     0.018775
enh48419     1    1891700    1892700      2       1  150064       2.9489    0.0015948
enh48425     1    2046400    2047400      4       2  150064       2.7169    0.0032953
enh48427     1    2062900    2063900      3       2  150064       3.1698   0.00076283
enh48428     1    2065200    2066200      5       2  150064       3.2658   0.00054572
enh48433     1    2126700    2127700      2       1  150064       2.5265    0.0057606
enh48443     1    2181900    2182900      4       2  150064        1.749     0.040148
enh48450     1    2207900    2208900      2       1  150064       1.6578     0.048676
enh48452     1    2211300    2212300      3       1  150064       2.1734     0.014875
enh48466     1    2378400    2379400      3       2  150064       3.6475   0.00013239
enh48467     1    2383400    2384400      5       2  150064       4.2717   9.6995e-06
enh48476     1    2542300    2543300      1       1  150064       2.6463     0.004069
enh48477     1    2564000    2565000      4       2  150064       3.2354   0.00060741
enh48486     1    3121100    3122100      1       1  150064       3.1663     0.000772
enh48487     1    3132200    3133200      1       1  150064       2.7633     0.002861
enh48512     1    3591700    3592700      3       2  150064        1.824     0.034079
enh48513     1    3604700    3605700      4       2  150064       1.9732     0.024239
enh48534     1    4192600    4193600      8       4  150064       2.0955     0.018065
enh48535     1    4210100    4211100      5       2  150064       2.5498    0.0053892
enh48542     1    4507800    4508800      4       2  150064       3.0982   0.00097366
enh48543     1    4545000    4546000      2       1  150064       1.7862     0.037036
enh48564     1    5150000    5151000      5       2  150064       2.0876     0.018418
enh48571     1    5221400    5222400      5       2  150064       2.1529     0.015662
enh48574     1    5295100    5296100      4       2  150064       2.4662    0.0068271
enh48582     1    5515700    5516700      3       1  150064       1.9815     0.023765
enh48591     1    5826200    5827200      6       3  150064       1.6582     0.048639
enh48595     1    5896800    5897800      7       2  150064       2.0819     0.018676
enh48614     1    6260400    6261400      1       1  150064       1.7453      0.04047
enh48627     1    6446900    6447900      2       1  150064       1.7695     0.038403
enh48629     1    6520000    6521000      3       2  150064       1.7943     0.036383
enh48633     1    6551700    6552700      3       1  150064       1.9459     0.025835
enh48634     1    6555200    6556200      3       1  150064       2.1548      0.01559
enh48640     1    6659000    6660000      3       2  150064       2.7131    0.0033326
enh48642     1    6669100    6670100      2       1  150064       1.8024     0.035742
enh48643     1    6684200    6685200      2       1  150064       2.1264     0.016733
enh48644     1    6686000    6687000      2       1  150064       3.2428   0.00059191
enh48648     1    6756000    6757000      3       2  150064       2.7038    0.0034278
enh48649     1    6759700    6760700      2       1  150064       3.5669   0.00018061
enh48650     1    6790200    6791200      1       1  150064       2.0247      0.02145
enh48654     1    6851000    6852000      4       2  150064       1.8562     0.031711
enh48694     1    7542500    7543500      4       2  150064       1.9408     0.026143
enh48749     1    8361800    8362800      2       1  150064       3.7709    8.133e-05
enh48750     1    8374000    8375000      3       2  150064        4.624   1.8821e-06
enh48751     1    8375300    8376300      4       1  150064       2.5823    0.0049077
enh48754     1    8427200    8428200      1       1  150064       2.9348     0.001669
enh48755     1    8430300    8431300      3       1  150064       2.6498    0.0040275
enh48761     1    8444700    8445700      2       1  150064       4.8974   4.8548e-07
enh48763     1    8455200    8456200      1       1  150064       1.6624      0.04822
enh48764     1    8457200    8458200      1       1  150064       1.6541      0.04905
enh48765     1    8466900    8467900      3       2  150064       4.5486   2.6996e-06
enh48768     1    8480800    8481800      1       1  150064       4.9501    3.709e-07
enh48770     1    8489400    8490400      1       1  150064       5.7027    5.896e-09
enh48771     1    8490500    8491500      3       2  150064       4.9891   3.0334e-07
enh48772     1    8498000    8499000      1       1  150064        5.656    7.747e-09
enh48773     1    8501000    8502000      2       1  150064       4.5893   2.2235e-06
enh48774     1    8503500    8504500      1       1  150064       4.6085    2.028e-06
enh48776     1    8510100    8511100      2       1  150064       3.3195   0.00045086
enh48778     1    8529500    8530500      2       1  150064       4.0501   2.5598e-05
enh48782     1    8542800    8543800      2       1  150064       2.1847     0.014455
enh48785     1    8580300    8581300      3       2  150064       2.3313    0.0098686
enh48788     1    8612000    8613000      1       1  150064        3.126    0.0008859
enh48790     1    8621200    8622200      1       1  150064       2.5716     0.005062
enh48791     1    8623200    8624200      3       2  150064       2.3761    0.0087482
enh48792     1    8631800    8632800      2       1  150064       2.8998    0.0018668
enh48793     1    8638700    8639700      1       1  150064       3.1811    0.0007335
enh48794     1    8642900    8643900      2       1  150064       2.3297    0.0099121
enh48795     1    8647300    8648300      5       3  150064       2.7127    0.0033374
enh48797     1    8649500    8650500      2       1  150064       2.5036    0.0061472
enh48798     1    8651100    8652100      2       1  150064       2.9515    0.0015814
enh48799     1    8652600    8653600      1       1  150064       3.1064    0.0009468
enh48800     1    8658800    8659800      3       1  150064       2.9283     0.001704
enh48801     1    8664000    8665000      1       1  150064       2.0891      0.01835
enh48802     1    8686200    8687200      1       1  150064       2.9013     0.001858
enh48805     1    8690200    8691200      1       1  150064       3.1268    0.0008837
enh48806     1    8691100    8692100      1       1  150064        2.875      0.00202
enh48807     1    8701200    8702200      2       1  150064       3.7904    7.521e-05
enh48808     1    8706900    8707900      2       1  150064       2.9936    0.0013784
enh48810     1    8721200    8722200      1       1  150064        3.686    0.0001139
enh48812     1    8725700    8726700      1       1  150064       2.9385     0.001649
enh48813     1    8727900    8728900      4       2  150064       1.7639     0.038877
enh48814     1    8730000    8731000      3       2  150064       2.5074    0.0060804
enh48817     1    8737200    8738200      1       1  150064       2.9436     0.001622
enh48820     1    8744600    8745600      2       1  150064       2.1884     0.014321
enh48821     1    8745300    8746300      4       1  150064       2.6106    0.0045194
enh48824     1    8751200    8752200      2       1  150064       2.1244     0.016818
enh48827     1    8758600    8759600      2       1  150064       2.7285     0.003181
enh48830     1    8769700    8770700      3       2  150064        3.775   7.9989e-05
enh48831     1    8771400    8772400      1       1  150064       1.8001      0.03592
enh48832     1    8772600    8773600      2       1  150064       2.4944    0.0063093
enh48843     1    8843600    8844600      2       1  150064       2.4847    0.0064836
enh48845     1    8850300    8851300      1       1  150064       1.9179      0.02756
enh48854     1    8931600    8932600      1       1  150064       1.8274      0.03382
enh48858     1    8968300    8969300      4       1  150064        2.198     0.013975
enh48859     1    8971300    8972300      3       2  150064       1.8068     0.035397
enh48880     1    9330300    9331300      4       2  150064       1.9758     0.024088
enh48890     1    9408600    9409600      7       3  150064       2.0271     0.021327
enh48901     1    9651300    9652300      1       1  150064       1.8634       0.0312
enh48966     1   10378500   10379500      5       1  150064       1.7057     0.044028
enh48968     1   10407700   10408700      4       1  150064       1.8267     0.033876
enh49007     1   10774400   10775400      1       1  150064       1.9622      0.02487
enh49021     1   10961100   10962100      3       1  150064       2.1209     0.016963
enh49022     1   10967500   10968500      2       1  150064       1.7944     0.036374
enh49045     1   11335700   11336700      1       1  150064       2.0523      0.02007
enh49066     1   11547000   11548000      5       2  150064        2.097     0.017996
enh49085     1   11767300   11768300      3       2  150064       1.6636     0.048096
enh49098     1   11942900   11943900      2       1  150064       2.4724    0.0067108
enh49104     1   11998400   11999400      2       1  150064       1.9438      0.02596
enh49105     1   12004000   12005000      4       2  150064       1.6737     0.047095
enh49112     1   12126100   12127100      2       1  150064       3.1872   0.00071833
enh49114     1   12135200   12136200      5       2  150064       2.1026      0.01775
enh49115     1   12138400   12139400      3       2  150064       2.3256      0.01002
enh49159     1   12772300   12773300      3       1  150064       2.1908     0.014232
enh49175     1   14091300   14092300      2       1  150064       1.8981     0.028844
enh49180     1   14337000   14338000      7       3  150064       1.9982     0.022848
enh49181     1   14401400   14402400      1       1  150064       1.6506      0.04941
enh49184     1   14462600   14463600      5       1  150064       1.6898     0.045536
enh49227     1   15093800   15094800      1       1  150064       1.7877      0.03691
enh49235     1   15210600   15211600      2       1  150064       2.0204     0.021673
enh49270     1   15522700   15523700      5       1  150064       1.7537     0.039737
enh49276     1   15567200   15568200      6       1  150064       2.0148     0.021963
enh49331     1   16353500   16354500      3       2  150064       2.0894     0.018335
enh49332     1   16354700   16355700      7       3  150064       1.8141      0.03483
enh49356     1   16536500   16537500      3       2  150064       2.0112     0.022153
enh49360     1   16563800   16564800      1       1  150064       2.1876      0.01435
enh49362     1   16570500   16571500      1       1  150064        2.126      0.01675
enh49364     1   16594100   16595100      2       1  150064       1.6956     0.044977
enh49367     1   16679200   16680200      1       1  150064       2.0801      0.01876
enh49371     1   16703100   16704100      4       1  150064       1.9451     0.025883
enh49372     1   16711300   16712300      3       1  150064       1.7799     0.037547
enh49376     1   16817400   16818400      3       2  150064       2.5381    0.0055725
enh49399     1   17309900   17310900      4       2  150064       3.6763   0.00011833
enh49405     1   17372000   17373000      6       1  150064       2.4293    0.0075639
enh49406     1   17378400   17379400      2       1  150064       2.7791    0.0027255
enh49407     1   17386200   17387200      2       1  150064       3.0875    0.0010093
enh49416     1   17563400   17564400      2       1  150064        1.901     0.028652
enh49471     1   18299800   18300800      2       1  150064       1.8187      0.03448
enh49481     1   18537600   18538600      4       2  150064       1.8808     0.029997
enh49496     1   18677800   18678800      6       3  150064       1.9401     0.026183
enh49529     1   19263200   19264200      2       1  150064        1.845     0.032521
enh49589     1   19966600   19967600      1       1  150064       2.3371     0.009718
enh49609     1   20276100   20277100      2       1  150064       3.4913   0.00024037
enh49650     1   21088400   21089400      1       1  150064       2.7038     0.003428
enh49653     1   21114600   21115600      2       1  150064       2.4415    0.0073133
enh49654     1   21232700   21233700      2       1  150064       2.4483    0.0071758
enh49659     1   21324000   21325000      5       3  150064       1.7267     0.042113
enh49660     1   21348700   21349700      2       1  150064       2.0738     0.019051
enh49661     1   21369300   21370300      5       3  150064       2.6484    0.0040443
enh49663     1   21374800   21375800      3       2  150064       2.5477    0.0054211
enh49664     1   21415800   21416800      3       1  150064       2.7094    0.0033702
enh49667     1   21448200   21449200      2       1  150064       2.8703    0.0020502
enh49668     1   21476100   21477100      2       1  150064       3.0777    0.0010431
enh49715     1   21917400   21918400      5       3  150064       2.5286    0.0057267
enh49724     1   21992600   21993600      9       4  150064       2.9481    0.0015984
enh49725     1   21999800   22000800      8       4  150064       1.6634      0.04812
enh49726     1   22032300   22033300      3       2  150064        1.769      0.03845
enh49728     1   22089200   22090200      5       2  150064       1.7174     0.042958
enh49729     1   22090900   22091900      3       1  150064        1.892     0.029244
enh49751     1   22349900   22350900      4       2  150064       2.5908    0.0047877
enh49754     1   22369400   22370400      2       1  150064       2.5031    0.0061555
enh49756     1   22381900   22382900      1       1  150064       3.3973    0.0003403
enh49757     1   22389000   22390000      3       2  150064       2.2041      0.01376
enh49761     1   22398700   22399700      1       1  150064       3.3647    0.0003831
enh49762     1   22401100   22402100      2       1  150064       2.6396    0.0041497
enh49767     1   22418500   22419500      1       1  150064       1.7696       0.0384
enh49768     1   22419800   22420800      2       1  150064       2.7547    0.0029372
enh49769     1   22432200   22433200      5       2  150064       1.9261     0.027046
enh49771     1   22441900   22442900      4       2  150064        2.825     0.002364
enh49773     1   22448200   22449200      5       3  150064       3.1556   0.00080089
enh49779     1   22560300   22561300      4       2  150064       1.8535     0.031908
enh49841     1   23438300   23439300      1       1  150064       2.0492      0.02022
enh49867     1   23889000   23890000      2       1  150064       1.9327     0.026637
enh49872     1   23938000   23939000      1       1  150064       2.1165      0.01715
enh49873     1   23939300   23940300      3       1  150064        2.028     0.021279
enh49913     1   24542500   24543500      1       1  150064       2.8719      0.00204
enh49928     1   24690500   24691500      5       2  150064       1.8638     0.031175
enh49930     1   24719000   24720000      1       1  150064        1.765      0.03878
enh49937     1   24833700   24834700      1       1  150064       2.5335     0.005646
enh49938     1   24835700   24836700      2       1  150064       1.9884     0.023382
enh49941     1   24867400   24868400      7       3  150064       2.6823    0.0036556
enh49946     1   24958900   24959900      3       2  150064       1.9585     0.025087
enh49981     1   25349000   25350000      3       2  150064        1.841     0.032813
enh50096     1   26746600   26747600      3       2  150064       1.9996     0.022774
enh50110     1   27003400   27004400      2       1  150064       1.8661     0.031012
enh50111     1   27016700   27017700      2       1  150064       2.0566     0.019861
enh50115     1   27040900   27041900      2       1  150064       1.8779     0.030197
enh50118     1   27048100   27049100      1       1  150064       2.7248     0.003217
enh50119     1   27053200   27054200      2       1  150064        1.943      0.02601
enh50120     1   27070300   27071300      3       2  150064        1.957     0.025176
enh50121     1   27097800   27098800      1       1  150064       2.7473     0.003004
enh50129     1   27215000   27216000      1       1  150064       2.4794      0.00658
enh50131     1   27247000   27248000      2       1  150064       2.7103    0.0033606
enh50132     1   27249400   27250400      1       1  150064        2.512     0.006003
enh50133     1   27292800   27293800      1       1  150064       2.4248     0.007659
enh50153     1   27425600   27426600      1       1  150064         2.29      0.01101
enh50155     1   27445100   27446100      3       1  150064       1.8704     0.030713
enh50156     1   27448700   27449700      1       1  150064       2.1775      0.01472
enh50171     1   27693900   27694900      1       1  150064       1.8301      0.03362
enh50177     1   27726600   27727600      1       1  150064       1.7424      0.04072
enh50223     1   27947700   27948700      2       1  150064       1.6501     0.049462
enh50225     1   27955300   27956300      2       1  150064        1.664     0.048061
enh50226     1   27957600   27958600      7       3  150064       1.8081     0.035298
enh50240     1   28258400   28259400      4       2  150064        2.443    0.0072821
enh50248     1   28431800   28432800      6       2  150064       2.0327     0.021044
enh50253     1   28522900   28523900      5       3  150064       2.1289     0.016631
enh50257     1   28575200   28576200      3       2  150064       2.1177     0.017102
enh50259     1   28588100   28589100      3       1  150064        2.265     0.011756
enh50265     1   28622400   28623400      2       1  150064        2.398    0.0082421
enh50269     1   28725800   28726800      1       1  150064       2.2751      0.01145
enh50271     1   28738900   28739900      5       1  150064        2.248     0.012288
enh50272     1   28741700   28742700      2       1  150064       2.0323     0.021061
enh50275     1   28781800   28782800      2       1  150064       1.8159     0.034693
enh50279     1   28848000   28849000      1       1  150064       2.8219     0.002387
enh50282     1   28905400   28906400      2       1  150064       2.7673    0.0028261
enh50284     1   28925200   28926200      4       2  150064       1.8943     0.029094
enh50285     1   28970300   28971300      1       1  150064       2.3123      0.01038
enh50287     1   28990300   28991300      4       2  150064       3.3981   0.00033927
enh50294     1   29070800   29071800      2       1  150064       2.8693     0.002057
enh50301     1   29133400   29134400      1       1  150064        1.947      0.02577
enh50303     1   29211700   29212700      5       1  150064       2.1952     0.014076
enh50304     1   29219700   29220700      6       2  150064       2.2925     0.010939
enh50306     1   29242400   29243400      2       1  150064       2.7571    0.0029156
enh50307     1   29253100   29254100      2       1  150064       2.8159    0.0024324
enh50310     1   29279900   29280900      2       1  150064       2.9504    0.0015869
enh50311     1   29282100   29283100      1       1  150064       2.0212      0.02163
enh50317     1   29311600   29312600      1       1  150064       3.5343    0.0002044
enh50318     1   29330200   29331200      1       1  150064       1.9352      0.02648
enh50319     1   29338300   29339300      5       2  150064       2.6684    0.0038102
enh50321     1   29410100   29411100      1       1  150064       3.3987    0.0003385
enh50323     1   29439100   29440100      2       1  150064       2.8823    0.0019739
enh50324     1   29462700   29463700      6       3  150064       2.1277     0.016683
enh50328     1   29497200   29498200      5       3  150064       1.7057     0.044029
enh50330     1   29505000   29506000      3       2  150064       2.5506    0.0053764
enh50336     1   29549200   29550200      4       2  150064       2.5173    0.0059122
enh50338     1   29555600   29556600      4       2  150064       1.8991     0.028773
enh50341     1   29575600   29576600      4       2  150064       2.1119     0.017348
enh50344     1   29604200   29605200      3       2  150064       2.4171    0.0078226
enh50359     1   30112200   30113200      3       2  150064       2.2786     0.011346
enh50371     1   30404300   30405300      4       2  150064       2.5697    0.0050894
enh50372     1   30418400   30419400      3       1  150064       2.0649     0.019466
enh50373     1   30433500   30434500      5       3  150064       5.9431   1.3982e-09
enh50374     1   30435000   30436000      2       1  150064       5.4778   2.1536e-08
enh50375     1   30446000   30447000      2       1  150064       4.3058   8.3182e-06
enh50378     1   30459400   30460400      2       1  150064       4.9239   4.2419e-07
enh50380     1   30473800   30474800      1       1  150064       3.2717    0.0005345
enh50381     1   30475300   30476300      1       1  150064       3.8211    6.643e-05
enh50382     1   30478400   30479400      3       1  150064       3.5362   0.00020298
enh50383     1   30507400   30508400      4       2  150064       2.5053    0.0061176
enh50394     1   30830900   30831900      2       1  150064       3.2479   0.00058125
enh50400     1   31159000   31160000     10       1  150064       1.7976     0.036117
enh50413     1   31274600   31275600      1       1  150064       1.7209      0.04263
enh50449     1   31594800   31595800      1       1  150064       2.3352     0.009767
enh50454     1   31688200   31689200     10       2  150064       2.9815    0.0014344
enh50455     1   31696400   31697400      8       2  150064       3.4216   0.00031122
enh50456     1   31706900   31707900      5       1  150064        1.758     0.039375
enh50458     1   31770900   31771900      2       1  150064       3.3482   0.00040666
enh50459     1   31772000   31773000      6       2  150064       3.9116   4.5846e-05
enh50462     1   31844600   31845600      3       2  150064        2.686    0.0036152
enh50463     1   31847000   31848000      2       1  150064       2.7671    0.0028278
enh50464     1   31848900   31849900      1       1  150064       3.3277    0.0004379
enh50466     1   31862800   31863800      8       2  150064       3.8622   5.6184e-05
enh50467     1   31866800   31867800      4       1  150064       2.8658    0.0020799
enh50469     1   31888600   31889600      2       1  150064        2.709    0.0033745
enh50471     1   31894200   31895200      4       2  150064       1.7091     0.043715
enh50472     1   31895000   31896000      5       2  150064       2.0482     0.020269
enh50517     1   32398600   32399600      4       2  150064       1.9842     0.023616
enh50530     1   32490000   32491000      2       1  150064       2.1063     0.017589
enh50547     1   32704200   32705200      2       1  150064       1.6513     0.049341
enh50548     1   32707600   32708600      3       1  150064       1.7063     0.043974
enh50567     1   32910500   32911500      1       1  150064       1.8008      0.03587
enh50572     1   33098200   33099200      2       1  150064       1.7508     0.039987
enh50588     1   33223000   33224000      3       1  150064        2.368    0.0089431
enh50591     1   33232800   33233800      2       1  150064       2.3703    0.0088876
enh50594     1   33276800   33277800      1       1  150064       1.7174      0.04295
enh50633     1   33723900   33724900      3       2  150064       2.2615     0.011863
enh50643     1   33810800   33811800      1       1  150064       1.7861      0.03704
enh50658     1   33937000   33938000      2       1  150064       2.4899    0.0063881
enh50664     1   34177300   34178300      3       1  150064       2.1769     0.014744
enh50711     1   35318200   35319200      4       2  150064       1.8872     0.029566
enh50712     1   35325400   35326400      1       1  150064       2.2918      0.01096
enh50729     1   35675000   35676000      1       1  150064       3.7357    9.359e-05
enh50730     1   35675400   35676400      1       1  150064       3.7357    9.359e-05
enh50731     1   35676700   35677700      1       1  150064       3.7101    0.0001036
enh50732     1   35687100   35688100      4       2  150064       3.0835    0.0010228
enh50736     1   35741700   35742700      1       1  150064        1.673      0.04716
enh50738     1   35826400   35827400      1       1  150064         3.91    4.615e-05
enh50739     1   35851600   35852600      3       1  150064       2.9764    0.0014584
enh50752     1   36102100   36103100      2       1  150064       3.6011   0.00015847
enh50756     1   36156300   36157300      3       1  150064       2.7357    0.0031125
enh50760     1   36275000   36276000      5       2  150064       4.2923   8.8424e-06
enh50767     1   36400700   36401700      2       1  150064       2.7758    0.0027532
enh50768     1   36411700   36412700      1       1  150064       3.2418    0.0005938
enh50770     1   36553400   36554400      1       1  150064       3.1405    0.0008432
enh50771     1   36555400   36556400      3       2  150064        3.192   0.00070642
enh50772     1   36562500   36563500      2       1  150064       3.0303    0.0012214
enh50774     1   36599400   36600400      3       1  150064       3.7308   9.5432e-05
enh50775     1   36613400   36614400      2       1  150064       3.6811   0.00011612
enh50776     1   36616600   36617600      2       1  150064       4.0756   2.2946e-05
enh50778     1   36625100   36626100      3       2  150064       2.2319     0.012811
enh50779     1   36627400   36628400      4       2  150064        4.552   2.6572e-06
enh50781     1   36642700   36643700      2       1  150064       3.0489    0.0011484
enh50783     1   36653100   36654100      3       1  150064       2.6234    0.0043531
enh50810     1   37112600   37113600      3       1  150064       2.2611     0.011876
enh50812     1   37166000   37167000      2       1  150064       2.0091     0.022264
enh50813     1   37176100   37177100      3       2  150064       2.2052     0.013719
enh50814     1   37196600   37197600      3       1  150064       2.8848    0.0019586
enh50815     1   37202300   37203300      1       1  150064       1.8664      0.03099
enh50874     1   38271800   38272800      4       2  150064       2.3417     0.009599
enh50879     1   38395600   38396600      3       1  150064       2.8765    0.0020106
enh50881     1   38433600   38434600      2       1  150064       1.9205       0.0274
enh50882     1   38453400   38454400      1       1  150064        2.104      0.01769
enh50915     1   38735100   38736100      4       1  150064       2.7595    0.0028944
enh50916     1   38738100   38739100      6       2  150064       2.3773    0.0087195
enh50917     1   38751500   38752500      3       1  150064       1.9679     0.024539
enh50918     1   38756800   38757800      4       2  150064       1.9035     0.028488
enh50920     1   38802900   38803900      2       1  150064       1.7714      0.03825
enh50921     1   38809800   38810800      2       1  150064       3.4876    0.0002437
enh50925     1   38836200   38837200      3       2  150064       2.1219     0.016922
enh50929     1   38888700   38889700      3       1  150064       1.9164     0.027658
enh50930     1   38897900   38898900      2       1  150064       2.1803     0.014617
enh50931     1   38899200   38900200      4       1  150064       2.4329    0.0074895
enh50934     1   38921800   38922800      2       1  150064       1.6536     0.049106
enh50949     1   39194000   39195000      3       1  150064        2.399    0.0082196
enh50950     1   39206300   39207300      1       1  150064       1.9001      0.02871
enh50958     1   39406800   39407800      2       1  150064       1.6718     0.047283
enh50965     1   39464600   39465600      7       3  150064       2.4147    0.0078747
enh50968     1   39468400   39469400      1       1  150064       2.3639     0.009042
enh50970     1   39472300   39473300      3       2  150064       1.7068     0.043926
enh50972     1   39482900   39483900      6       2  150064       2.1804     0.014614
enh50973     1   39490800   39491800      2       1  150064       1.8507     0.032107
enh50974     1   39493000   39494000      5       2  150064       1.7435     0.040624
enh50975     1   39512200   39513200      1       1  150064       2.2232       0.0131
enh50976     1   39517600   39518600      5       2  150064       2.1292     0.016618
enh50982     1   39581900   39582900      3       1  150064       2.2439     0.012419
enh51000     1   39636800   39637800      3       1  150064       1.7642     0.038851
enh51003     1   39649000   39650000      3       2  150064       1.7095      0.04368
enh51004     1   39651000   39652000      2       1  150064       2.1225     0.016899
enh51016     1   39696700   39697700      1       1  150064       1.7105      0.04359
enh51031     1   39859000   39860000      2       1  150064       1.7647     0.038809
enh51033     1   39863600   39864600      2       1  150064       1.6897     0.045544
enh51047     1   40357000   40358000      3       1  150064       1.6582     0.048636
enh51073     1   40848700   40849700      3       2  150064       2.0998     0.017875
enh51079     1   40997900   40998900      2       1  150064       1.9879     0.023409
enh51086     1   41155200   41156200      4       2  150064       3.0389    0.0011874
enh51089     1   41169000   41170000      7       3  150064       1.8022     0.035758
enh51090     1   41169900   41170900      6       3  150064       2.8202    0.0023994
enh51092     1   41173200   41174200      4       2  150064       2.2328      0.01278
enh51095     1   41187800   41188800      2       1  150064        2.751    0.0029709
enh51096     1   41197400   41198400      2       1  150064       2.3689    0.0089204
enh51100     1   41238700   41239700      4       2  150064       1.7305     0.041774
enh51103     1   41270600   41271600      6       2  150064       1.8032     0.035678
enh51108     1   41364300   41365300      5       2  150064       1.8147     0.034785
enh51116     1   41575000   41576000      2       1  150064        2.326     0.010009
enh51126     1   41836800   41837800      2       1  150064       2.6367    0.0041863
enh51127     1   41853300   41854300      2       1  150064        2.215     0.013381
enh51132     1   41873600   41874600      3       2  150064       2.5225     0.005826
enh51133     1   41898400   41899400      3       1  150064       2.3162     0.010275
enh51137     1   41951300   41952300      5       3  150064       2.0822     0.018664
enh51138     1   41953000   41954000      4       2  150064       1.8677     0.030899
enh51139     1   41960600   41961600      4       2  150064       3.2234    0.0006334
enh51140     1   41981100   41982100      1       1  150064       1.7727      0.03814
enh51192     1   42850500   42851500      2       1  150064       1.8302     0.033613
enh51224     1   43427600   43428600      4       2  150064       2.0961     0.018037
enh51249     1   43739600   43740600      2       1  150064        2.174     0.014854
enh51252     1   43761000   43762000      1       1  150064       2.8936     0.001904
enh51253     1   43769600   43770600      2       1  150064       2.6287    0.0042854
enh51256     1   43811700   43812700      1       1  150064       3.5242    0.0002124
enh51257     1   43815700   43816700      1       1  150064       3.5706    0.0001781
enh51258     1   43826600   43827600      1       1  150064       2.7397     0.003075
enh51259     1   43831000   43832000      2       1  150064       1.9653     0.024692
enh51261     1   43887800   43888800      1       1  150064       3.5791    0.0001724
enh51262     1   43920100   43921100      3       2  150064       4.1734   1.5006e-05
enh51264     1   43941400   43942400      2       1  150064        3.869   5.4645e-05
enh51265     1   43959000   43960000      3       2  150064        1.681     0.046377
enh51269     1   44001600   44002600      1       1  150064        1.985      0.02357
enh51270     1   44002800   44003800      2       1  150064       2.3372    0.0097154
enh51271     1   44010100   44011100      4       2  150064       2.6258    0.0043228
enh51272     1   44013400   44014400      4       2  150064       3.0403    0.0011815
enh51274     1   44018000   44019000      1       1  150064       3.1374    0.0008524
enh51275     1   44023800   44024800      1       1  150064       3.1078    0.0009423
enh51277     1   44031600   44032600      3       2  150064       3.2668   0.00054392
enh51278     1   44047200   44048200      4       2  150064       3.4074   0.00032787
enh51279     1   44113800   44114800      3       1  150064       3.3624   0.00038635
enh51281     1   44125700   44126700      3       1  150064        4.276   9.5139e-06
enh51282     1   44171000   44172000      2       1  150064       2.8891     0.001932
enh51284     1   44197500   44198500      1       1  150064       4.5098    3.245e-06
enh51286     1   44233000   44234000      2       1  150064       2.3286    0.0099401
enh51287     1   44235500   44236500      1       1  150064       3.2928     0.000496
enh51288     1   44239700   44240700      2       1  150064       2.7456    0.0030204
enh51289     1   44248800   44249800      3       2  150064       3.7981   7.2899e-05
enh51291     1   44277800   44278800      2       1  150064        2.727    0.0031957
enh51296     1   44346600   44347600      4       2  150064       3.7858   7.6597e-05
enh51297     1   44350600   44351600      4       2  150064       2.8485    0.0021961
enh51298     1   44353300   44354300      2       1  150064        2.604    0.0046076
enh51299     1   44378700   44379700      5       2  150064       2.1326     0.016479
enh51300     1   44395300   44396300      6       2  150064       2.3714    0.0088593
enh51301     1   44400300   44401300      3       2  150064        1.882     0.029916
enh51302     1   44402500   44403500      5       2  150064       2.7176    0.0032875
enh51304     1   44411000   44412000      2       1  150064       2.5119    0.0060045
enh51305     1   44413600   44414600      5       3  150064       3.3699   0.00037591
enh51307     1   44439100   44440100      2       1  150064       1.9816     0.023762
enh51308     1   44441600   44442600      1       1  150064       3.4286    0.0003034
enh51309     1   44443400   44444400      5       3  150064       2.4915    0.0063602
enh51310     1   44446200   44447200      4       2  150064       1.9799      0.02386
enh51311     1   44456100   44457100      1       1  150064       2.0898      0.01832
enh51312     1   44460300   44461300      3       1  150064       2.1489     0.015823
enh51322     1   44554800   44555800      5       2  150064       1.7225     0.042493
enh51327     1   44677700   44678700      1       1  150064       2.7892     0.002642
enh51328     1   44704400   44705400      2       1  150064       2.6077    0.0045579
enh51392     1   45304800   45305800      3       2  150064       1.7558     0.039565
enh51405     1   45786000   45787000      2       1  150064       1.8371     0.033095
enh51410     1   45802000   45803000      2       1  150064       1.6825     0.046236
enh51477     1   46764400   46765400      1       1  150064       2.5042     0.006137
enh51479     1   46770900   46771900      1       1  150064       2.3141      0.01033
enh51496     1   46985300   46986300      1       1  150064       2.8534     0.002163
enh51498     1   47023900   47024900      1       1  150064       2.0179       0.0218
enh51500     1   47041000   47042000      1       1  150064       1.7918      0.03658
enh51517     1   47254600   47255600      1       1  150064        2.326      0.01001
enh51554     1   48276100   48277100      1       1  150064        2.217      0.01331
enh51558     1   48308100   48309100      4       2  150064       2.3655    0.0090039
enh51559     1   48319800   48320800      3       2  150064       2.7389    0.0030825
enh51560     1   48353100   48354100      3       2  150064         1.69      0.04551
enh51611     1   50594700   50595700      1       1  150064       2.4948     0.006302
enh51614     1   50617200   50618200      3       2  150064       1.8766     0.030288
enh51639     1   51133700   51134700      1       1  150064        2.012      0.02211
enh51644     1   51258900   51259900      4       2  150064       1.7814     0.037428
enh51769     1   53655800   53656800      3       1  150064       2.3512    0.0093555
enh51771     1   53684400   53685400      1       1  150064       2.2179      0.01328
enh51774     1   53760300   53761300      4       2  150064       3.3613   0.00038792
enh51780     1   53836300   53837300      5       2  150064       2.1338      0.01643
enh51781     1   53841700   53842700      2       1  150064       2.5886    0.0048185
enh51789     1   53907000   53908000      5       3  150064       2.2031     0.013792
enh51792     1   53918800   53919800      2       1  150064       2.0675     0.019343
enh51800     1   54025000   54026000      1       1  150064       2.3603      0.00913
enh51822     1   54447400   54448400      1       1  150064       2.3782     0.008699
enh51823     1   54448200   54449200      2       1  150064       2.3025     0.010653
enh51833     1   54672700   54673700      1       1  150064       2.4455     0.007232
enh51834     1   54687600   54688600      3       2  150064        2.643     0.004109
enh51835     1   54689000   54690000      5       2  150064       2.5278    0.0057396
enh51853     1   54781000   54782000      2       1  150064       1.6486     0.049616
enh51857     1   54801300   54802300      2       1  150064       1.6758     0.046885
enh51859     1   54804000   54805000      2       1  150064       1.7415     0.040798
enh51868     1   54837900   54838900      3       1  150064       1.8835     0.029816
enh51869     1   54839900   54840900      4       2  150064       1.8995     0.028749
enh51871     1   54850500   54851500      1       1  150064       2.1615      0.01533
enh51951     1   56042300   56043300      8       3  150064       2.2098     0.013561
enh51952     1   56047400   56048400      4       2  150064       2.3035     0.010626
enh51957     1   56184600   56185600      2       1  150064       1.7767      0.03781
enh51958     1   56207200   56208200      1       1  150064       1.7343      0.04143
enh51972     1   56808600   56809600      2       1  150064       1.6806     0.046421
enh51983     1   56902500   56903500      4       2  150064       2.5225    0.0058262
enh52022     1   57285800   57286800      2       1  150064       2.1184      0.01707
enh52037     1   57566400   57567400      5       2  150064       2.1038     0.017696
enh52119     1   58563600   58564600      4       2  150064       1.8758     0.030344
enh52128     1   58810900   58811900      7       3  150064       1.6772     0.046747
enh52135     1   58874900   58875900      5       2  150064       1.6609     0.048363
enh52149     1   59165800   59166800      2       1  150064       2.3789    0.0086815
enh52197     1   59617800   59618800      3       2  150064       2.1496     0.015795
enh52198     1   59622200   59623200      8       2  150064       1.8643     0.031141
enh52199     1   59645400   59646400      4       2  150064       2.6023    0.0046299
enh52244     1   60955100   60956100      3       2  150064        2.119     0.017047
enh52245     1   61039500   61040500      1       1  150064       3.0103     0.001305
enh52248     1   61163600   61164600      2       1  150064       1.9909     0.023244
enh52249     1   61171800   61172800      6       3  150064       1.9575     0.025142
enh52254     1   61333300   61334300      1       1  150064       2.0224      0.02157
enh52257     1   61356300   61357300      2       1  150064       2.6034    0.0046155
enh52261     1   61377400   61378400      4       2  150064        1.968     0.024537
enh52264     1   61401800   61402800      2       1  150064       1.7825     0.037332
enh52272     1   61459600   61460600      3       2  150064        2.195     0.014082
enh52290     1   61702800   61703800      2       1  150064       1.8555     0.031764
enh52338     1   62506200   62507200      5       1  150064       1.8997     0.028739
enh52369     1   62866500   62867500      3       1  150064       2.1564     0.015527
enh52404     1   63466100   63467100      5       3  150064       2.1994     0.013924
enh52413     1   63664700   63665700      1       1  150064       1.8373      0.03308
enh52418     1   63764700   63765700      1       1  150064        1.954      0.02535
enh52483     1   64342500   64343500      2       1  150064       1.6885     0.045658
enh52507     1   64504400   64505400      1       1  150064       2.6022     0.004631
enh52547     1   64953900   64954900      3       2  150064       1.9262     0.027038
enh52563     1   65016600   65017600      2       1  150064       1.8602     0.031425
enh52565     1   65033000   65034000      6       2  150064       2.0755     0.018971
enh52584     1   65220600   65221600      1       1  150064       2.2127      0.01346
enh52595     1   65360200   65361200      3       1  150064       1.8943     0.029093
enh52602     1   65382800   65383800      4       2  150064       3.3401   0.00041881
enh52605     1   65399100   65400100      3       2  150064       2.5166    0.0059254
enh52606     1   65412600   65413600      2       1  150064       2.8544    0.0021562
enh52608     1   65421600   65422600      2       1  150064       2.4354    0.0074375
enh52611     1   65460600   65461600      2       1  150064       2.1867     0.014382
enh52614     1   65529600   65530600      3       2  150064       1.7161     0.043068
enh52618     1   65618900   65619900      3       2  150064       2.0383     0.020759
enh52622     1   65633000   65634000      1       1  150064       2.3522     0.009332
enh52625     1   65641400   65642400      4       2  150064       2.0387     0.020742
enh52656     1   65932800   65933800      8       3  150064       1.8564     0.031702
enh52663     1   66277500   66278500      2       1  150064       2.2327     0.012785
enh52664     1   66504000   66505000      4       2  150064       1.7638     0.038883
enh52672     1   66737000   66738000      4       2  150064       1.8972       0.0289
enh52691     1   66889600   66890600      3       1  150064       2.6342    0.0042171
enh52694     1   66901800   66902800      2       1  150064       2.4514    0.0071153
enh52732     1   67802100   67803100      4       1  150064       1.8486     0.032258
enh52738     1   67855300   67856300      1       1  150064       1.9281      0.02692
enh52739     1   67865000   67866000      3       1  150064       2.1493     0.015804
enh52752     1   68120800   68121800      4       2  150064       2.1359     0.016344
enh52755     1   68165800   68166800      4       2  150064       1.9657     0.024668
enh52759     1   68189200   68190200      1       1  150064       2.0043      0.02252
enh52772     1   68257500   68258500      4       2  150064       3.7431   9.0892e-05
enh52773     1   68259400   68260400      2       1  150064        3.677   0.00011798
enh52774     1   68269700   68270700      1       1  150064       2.2365      0.01266
enh52775     1   68284500   68285500      1       1  150064       1.8032      0.03568
enh52778     1   68305300   68306300      2       1  150064       2.2469     0.012322
enh52780     1   68310400   68311400      5       2  150064       3.9931   3.2613e-05
enh52781     1   68354400   68355400      3       2  150064       1.9872     0.023451
enh52782     1   68358200   68359200      6       2  150064       3.1198   0.00090472
enh52783     1   68372900   68373900      2       1  150064       2.7823    0.0026984
enh52802     1   68938600   68939600      2       1  150064        2.882    0.0019761
enh52803     1   68944300   68945300      3       1  150064       2.3159     0.010283
enh52815     1   69441700   69442700      2       1  150064        1.764      0.03887
enh52845     1   70486400   70487400      2       1  150064       2.3818    0.0086145
enh52875     1   71193600   71194600      4       2  150064       2.1525      0.01568
enh52879     1   71354200   71355200      1       1  150064       1.7905      0.03669
enh52895     1   72200000   72201000      1       1  150064       3.3083    0.0004693
enh52897     1   72220600   72221600      2       1  150064        3.136   0.00085643
enh52909     1   72385400   72386400      1       1  150064       1.7049      0.04411
enh52910     1   72429800   72430800      3       1  150064       2.1137     0.017269
enh52913     1   72472100   72473100      4       2  150064       1.9418     0.026082
enh52915     1   72488100   72489100      4       2  150064       1.9547      0.02531
enh52919     1   72652200   72653200      3       2  150064       2.1558     0.015551
enh52920     1   72836900   72837900      4       2  150064        1.983     0.023685
enh52927     1   73072000   73073000      1       1  150064       3.0704     0.001069
enh52934     1   73303400   73304400      1       1  150064       5.4489    2.534e-08
enh52947     1   73531300   73532300      3       1  150064       2.8903    0.0019244
enh52950     1   73642000   73643000      5       1  150064       4.8314   6.7787e-07
enh52953     1   73776100   73777100      5       2  150064        5.159   1.2414e-07
enh52955     1   74058800   74059800      3       1  150064       2.6569    0.0039432
enh52956     1   74070100   74071100      2       1  150064       2.1933     0.014145
enh52974     1   74857600   74858600      2       1  150064       1.8855      0.02968
enh52995     1   75403600   75404600      2       1  150064       1.9891     0.023346
enh52996     1   75469000   75470000      3       2  150064       2.3276    0.0099679
enh52997     1   75539100   75540100      4       2  150064         2.22      0.01321
enh53039     1   76620200   76621200      2       1  150064       1.6795     0.046531
enh53073     1   76976700   76977700      2       1  150064       2.1659     0.015161
enh53096     1   77484500   77485500      2       1  150064       1.6833     0.046159
enh53114     1   78011000   78012000      2       1  150064       1.7826     0.037322
enh53115     1   78018900   78019900      6       3  150064       1.6451     0.049978
enh53126     1   78352900   78353900      9       4  150064       2.7102    0.0033617
enh53132     1   78446400   78447400      2       1  150064        2.026     0.021384
enh53143     1   78620500   78621500      4       2  150064       1.9912     0.023232
enh53162     1   79830400   79831400      1       1  150064       2.7567     0.002919
enh53164     1   79876000   79877000      3       1  150064       2.7774      0.00274
enh53165     1   79906800   79907800      1       1  150064       2.1251      0.01679
enh53166     1   79950000   79951000      1       1  150064       2.9653     0.001512
enh53168     1   79960000   79961000      4       2  150064       2.7542    0.0029419
enh53169     1   79961000   79962000      2       1  150064       2.2835       0.0112
enh53173     1   80129300   80130300      3       1  150064       2.2924     0.010942
enh53179     1   80531400   80532400      4       1  150064       2.8279    0.0023427
enh53182     1   80646900   80647900      5       2  150064       3.0425    0.0011733
enh53183     1   80655700   80656700      3       2  150064        3.387    0.0003533
enh53201     1   81358200   81359200      4       2  150064        1.976     0.024078
enh53208     1   81579100   81580100      2       1  150064       1.7218     0.042552
enh53214     1   81667900   81668900      5       3  150064       1.7642      0.03885
enh53215     1   81669400   81670400      2       1  150064       2.0242     0.021474
enh53231     1   81776600   81777600      4       2  150064       2.4322    0.0075038
enh53232     1   81782400   81783400      2       1  150064       2.1718     0.014935
enh53266     1   82125700   82126700      5       2  150064        1.654     0.049062
enh53270     1   82146100   82147100      1       1  150064       3.0902        0.001
enh53274     1   82169200   82170200      3       2  150064       1.9089     0.028135
enh53352     1   83577200   83578200      1       1  150064       2.1578      0.01547
enh53353     1   83674300   83675300      2       1  150064        1.929     0.026866
enh53357     1   84039700   84040700      4       2  150064       1.6528     0.049183
enh53370     1   84229700   84230700      4       1  150064       2.5068    0.0060908
enh53371     1   84235200   84236200      3       1  150064       2.9141    0.0017835
enh53372     1   84243400   84244400      4       2  150064       2.2538     0.012105
enh53373     1   84253000   84254000      4       2  150064       4.0076   3.0667e-05
enh53375     1   84303800   84304800      3       2  150064       3.9977   3.1981e-05
enh53379     1   84375400   84376400      7       4  150064        1.916     0.027685
enh53385     1   84628500   84629500      2       1  150064       1.9878     0.023417
enh53388     1   84639600   84640600      1       1  150064        1.923      0.02724
enh53399     1   84966800   84967800      2       1  150064       1.9051     0.028385
enh53431     1   85439100   85440100      7       2  150064       2.1951     0.014079
enh53433     1   85528000   85529000      3       2  150064       2.2418     0.012488
enh53455     1   85779800   85780800      2       1  150064       2.6074    0.0045621
enh53456     1   85785800   85786800      2       1  150064       2.1548     0.015588
enh53464     1   85859000   85860000      5       2  150064       1.8255     0.033962
enh53465     1   85862600   85863600      3       1  150064       1.8151     0.034754
enh53468     1   85872600   85873600      1       1  150064       2.0853      0.01852
enh53470     1   85892700   85893700      2       1  150064       1.8308     0.033566
enh53474     1   85916600   85917600      1       1  150064       2.6717     0.003773
enh53475     1   85919600   85920600      3       1  150064       2.4116    0.0079419
enh53476     1   85925900   85926900      5       2  150064       2.4065    0.0080539
enh53504     1   86533600   86534600      2       1  150064       1.6626     0.048198
enh53563     1   87811500   87812500      3       1  150064       1.7206     0.042657
enh53564     1   87817300   87818300      4       1  150064       1.9307     0.026758
enh53570     1   87902500   87903500      3       1  150064        1.677     0.046773
enh53572     1   87929500   87930500      4       2  150064       2.0591     0.019742
enh53574     1   87978300   87979300      3       1  150064       1.9176     0.027579
enh53606     1   88869900   88870900      2       1  150064       1.7129     0.043366
enh53607     1   88890300   88891300      3       1  150064       2.0469     0.020333
enh53642     1   89786400   89787400      3       2  150064       1.8503     0.032133
enh53645     1   89829300   89830300      3       2  150064       1.8499     0.032165
enh53646     1   89830400   89831400      1       1  150064       2.1507      0.01575
enh53668     1   90158200   90159200      2       1  150064       1.6794     0.046541
enh53670     1   90174300   90175300      1       1  150064       2.0233      0.02152
enh53671     1   90198000   90199000      1       1  150064       1.9856      0.02354
enh53672     1   90267300   90268300      5       1  150064       1.9248     0.027126
enh53673     1   90273700   90274700      1       1  150064       2.1419       0.0161
enh53679     1   90307500   90308500      3       2  150064       2.4101    0.0079752
enh53697     1   90406200   90407200      1       1  150064       2.0617      0.01962
enh53704     1   90445800   90446800      4       2  150064       1.8077     0.035326
enh53729     1   91088000   91089000      2       1  150064       2.0623     0.019589
enh53733     1   91226900   91227900      3       1  150064       2.0009     0.022701
enh53742     1   91389300   91390300      3       1  150064       2.3581    0.0091846
enh53743     1   91390700   91391700      2       1  150064       2.9037    0.0018437
enh53747     1   91423100   91424100      2       1  150064       1.9565     0.025204
enh53749     1   91438900   91439900      2       1  150064       2.2799     0.011308
enh53750     1   91440400   91441400      2       1  150064       2.8601    0.0021177
enh53753     1   91459900   91460900      3       1  150064       2.0763     0.018932
enh53757     1   91481700   91482700      3       1  150064       2.1162     0.017163
enh53758     1   91482800   91483800      2       1  150064        2.801    0.0025469
enh53759     1   91488300   91489300      3       1  150064       2.4412    0.0073191
enh53760     1   91502000   91503000      1       1  150064       2.0965      0.01802
enh53777     1   91964900   91965900      8       4  150064       2.6659     0.003839
enh53788     1   92098000   92099000      4       2  150064       1.8998     0.028728
enh53802     1   92241000   92242000      7       3  150064       2.3223     0.010107
enh53803     1   92243900   92244900      5       2  150064        1.937     0.026371
enh53821     1   92655400   92656400      1       1  150064       2.8129     0.002455
enh53822     1   92765800   92766800      4       2  150064       2.8423    0.0022392
enh53824     1   92890400   92891400      2       1  150064       1.8924     0.029222
enh53829     1   93175000   93176000      2       1  150064       1.7949     0.036338
enh53838     1   93348200   93349200      2       1  150064        1.731     0.041726
enh53839     1   93395000   93396000      1       1  150064       1.6959      0.04495
enh53840     1   93399900   93400900      2       1  150064       2.8424    0.0022386
enh53841     1   93415800   93416800      3       1  150064       1.8399     0.032888
enh53843     1   93437800   93438800      1       1  150064       1.6825      0.04624
enh53885     1   94037500   94038500      3       2  150064       1.9434     0.025982
enh54007     1   95401200   95402200      2       1  150064       1.8626     0.031258
enh54015     1   95508400   95509400      7       2  150064       1.9798     0.023862
enh54019     1   95548600   95549600      5       3  150064       2.3562    0.0092306
enh54020     1   95551200   95552200      4       2  150064       1.9489     0.025651
enh54022     1   95608400   95609400      7       3  150064       2.1482     0.015849
enh54023     1   95662900   95663900      1       1  150064       2.2038      0.01377
enh54026     1   95717100   95718100      3       2  150064       1.7811     0.037445
enh54028     1   95747600   95748600      3       2  150064       2.3819    0.0086125
enh54029     1   95774000   95775000      5       2  150064       2.7526    0.0029562
enh54030     1   95777000   95778000      5       3  150064       2.1339     0.016426
enh54032     1   95788200   95789200      1       1  150064       3.5417    0.0001988
enh54033     1   95827500   95828500      5       2  150064       3.7838   7.7222e-05
enh54035     1   95880400   95881400      6       2  150064       2.7258    0.0032074
enh54036     1   95903000   95904000      3       1  150064       3.9505   3.8992e-05
enh54038     1   95969800   95970800      1       1  150064       1.6935      0.04518
enh54065     1   96724700   96725700      4       2  150064       2.6345    0.0042132
enh54067     1   96841600   96842600      4       2  150064        2.492    0.0063505
enh54069     1   96953100   96954100      2       1  150064       2.3162     0.010272
enh54070     1   96975400   96976400      3       2  150064       2.1881     0.014333
enh54076     1   97059700   97060700      1       1  150064       1.8001      0.03592
enh54077     1   97063600   97064600      1       1  150064       2.7308     0.003159
enh54079     1   97180800   97181800      3       1  150064       2.0798     0.018773
enh54080     1   97185800   97186800      2       1  150064       1.7221     0.042524
enh54081     1   97189500   97190500      5       2  150064       3.8273   6.4774e-05
enh54082     1   97206400   97207400      3       1  150064       2.4378    0.0073895
enh54084     1   97212200   97213200      2       1  150064       1.8213      0.03428
enh54085     1   97213100   97214100      2       1  150064       2.1013     0.017805
enh54088     1   97237800   97238800      2       1  150064       3.9021   4.7687e-05
enh54100     1   97736900   97737900      6       3  150064       3.0926   0.00099196
enh54102     1   97813800   97814800      5       2  150064       3.6521   0.00013006
enh54104     1   97850800   97851800      8       2  150064       4.7416   1.0603e-06
enh54110     1   98206300   98207300      2       1  150064        3.546   0.00019555
enh54112     1   98335800   98336800      3       2  150064       5.0573   2.1263e-07
enh54116     1   98475200   98476200      2       1  150064       6.3897   8.3118e-11
enh54118     1   98535000   98536000      3       2  150064       6.3034   1.4556e-10
enh54119     1   98540400   98541400      3       1  150064       6.1788   3.2299e-10
enh54120     1   98552200   98553200      2       1  150064       6.4431   5.8531e-11
enh54121     1   98569200   98570200      1       1  150064        3.596    0.0001616
enh54122     1   98670700   98671700      3       1  150064       3.6776   0.00011772
enh54124     1   98718700   98719700      3       1  150064       3.4515   0.00027876
enh54131     1   98895200   98896200      3       1  150064       2.0504     0.020162
enh54132     1   98916000   98917000      2       1  150064       2.2506     0.012205
enh54139     1   99139400   99140400      6       2  150064       2.3395    0.0096559
enh54141     1   99141600   99142600      2       1  150064       1.8612      0.03136
enh54175     1  100101400  100102400      5       3  150064       2.4815    0.0065412
enh54239     1  101213000  101214000      3       1  150064       2.5968    0.0047045
enh54242     1  101260300  101261300      5       1  150064       1.6481      0.04967
enh54243     1  101285300  101286300      2       1  150064       2.8123    0.0024597
enh54274     1  101949800  101950800      5       3  150064       2.0943     0.018117
enh54286     1  102371500  102372500      3       1  150064       3.1809   0.00073401
enh54287     1  102385600  102386600      2       1  150064       2.8928    0.0019093
enh54289     1  102479400  102480400      3       1  150064       1.7017     0.044407
enh54302     1  103349500  103350500      5       2  150064       3.5705   0.00017814
enh54303     1  103406500  103407500      2       1  150064       2.0409      0.02063
enh54313     1  104046000  104047000      1       1  150064       2.1765      0.01476
enh54318     1  104626800  104627800      6       1  150064       2.4194    0.0077733
enh54319     1  104635000  104636000      5       1  150064        2.601    0.0046474
enh54329     1  105643800  105644800      4       2  150064       2.0323     0.021063
enh54331     1  105729400  105730400      8       2  150064       2.4432    0.0072779
enh54358     1  107466800  107467800      1       1  150064       2.0703      0.01921
enh54383     1  107886800  107887800      1       1  150064       2.5721     0.005054
enh54407     1  108347100  108348100      8       3  150064       2.6676    0.0038199
enh54408     1  108352400  108353400      5       2  150064       2.3612    0.0091073
enh54409     1  108364300  108365300      5       2  150064       2.3515    0.0093494
enh54418     1  108437000  108438000      3       1  150064       1.9691     0.024471
enh54419     1  108442100  108443100      2       1  150064        2.171     0.014964
enh54424     1  108508200  108509200      5       3  150064       2.2686     0.011647
enh54430     1  108740100  108741100      6       2  150064       2.6406    0.0041376
enh54432     1  109045600  109046600      4       2  150064       1.8671      0.03094
enh54472     1  109693400  109694400      1       1  150064       2.0177      0.02181
enh54521     1  110178300  110179300      2       1  150064       1.8193      0.03443
enh54535     1  110438000  110439000      6       2  150064       1.9746     0.024159
enh54556     1  110809800  110810800      3       1  150064       1.7029     0.044289
enh54558     1  110855400  110856400      6       3  150064       2.4458    0.0072262
enh54562     1  110893000  110894000      2       1  150064       2.1775     0.014723
enh54568     1  111019900  111020900      2       1  150064       1.8692     0.030799
enh54584     1  111686200  111687200      1       1  150064       1.7117      0.04348
enh54608     1  112163900  112164900      3       2  150064       2.9175    0.0017645
enh54615     1  112202400  112203400      3       2  150064       1.9285     0.026894
enh54631     1  112443000  112444000      5       3  150064       2.2768     0.011398
enh54632     1  112446500  112447500      1       1  150064       2.0661      0.01941
enh54633     1  112453400  112454400      4       2  150064       1.9824     0.023719
enh54635     1  112506500  112507500      4       2  150064       2.1583     0.015451
enh54636     1  112548700  112549700      5       3  150064       1.6967     0.044881
enh54637     1  112606900  112607900      8       3  150064       2.2147      0.01339
enh54645     1  112850800  112851800      1       1  150064       2.0476       0.0203
enh54651     1  112937000  112938000      3       1  150064       1.8623     0.031277
enh54652     1  112940500  112941500      4       1  150064       2.2752     0.011447
enh54653     1  112941700  112942700      3       1  150064        2.087     0.018442
enh54654     1  112943500  112944500      2       1  150064        1.861     0.031374
enh54655     1  112944700  112945700      2       1  150064       2.5772    0.0049809
enh54656     1  112947200  112948200      3       1  150064       2.1838     0.014487
enh54661     1  113159600  113160600      4       2  150064       3.9287   4.2698e-05
enh54662     1  113163800  113164800      1       1  150064       3.1803    0.0007357
enh54664     1  113214700  113215700      1       1  150064       3.3733    0.0003714
enh54665     1  113241400  113242400      2       1  150064       3.6366   0.00013811
enh54667     1  113245600  113246600      2       1  150064         2.68    0.0036816
enh54715     1  113672100  113673100      1       1  150064       2.0278      0.02129
enh54717     1  113690200  113691200      4       1  150064       1.9368     0.026387
enh54722     1  113742300  113743300      1       1  150064       2.0602      0.01969
enh54728     1  113863600  113864600      4       1  150064       2.0552     0.019931
enh54783     1  114687900  114688900      6       3  150064       1.9886     0.023374
enh54784     1  114690600  114691600      9       3  150064       1.9327     0.026636
enh54787     1  114755900  114756900      4       2  150064       1.6756     0.046912
enh54797     1  115008800  115009800      2       1  150064       2.0465     0.020354
enh54800     1  115020400  115021400      2       1  150064       2.1436     0.016031
enh54801     1  115025100  115026100      5       3  150064       1.9799     0.023858
enh54802     1  115032700  115033700      4       2  150064       1.6619      0.04827
enh54807     1  115259500  115260500      2       1  150064       1.9462     0.025816
enh54808     1  115294700  115295700      2       1  150064       2.6518    0.0040031
enh54809     1  115296400  115297400      7       3  150064       3.0456    0.0011612
enh54810     1  115321200  115322200      1       1  150064       1.8218      0.03424
enh54818     1  115625600  115626600      9       4  150064        2.741    0.0030622
enh54819     1  115627900  115628900      3       2  150064         3.46   0.00027013
enh54820     1  115641900  115642900      2       1  150064       3.1607   0.00078698
enh54821     1  115655100  115656100      7       4  150064       3.7919   7.4742e-05
enh54822     1  115731200  115732200      5       3  150064       2.6995    0.0034717
enh54823     1  115762800  115763800      7       3  150064       2.7666    0.0028325
enh54847     1  116248900  116249900      4       1  150064       1.9231     0.027237
enh54857     1  116348200  116349200      4       2  150064       2.7215    0.0032498
enh54909     1  117195200  117196200      1       1  150064        2.002      0.02264
enh54915     1  117320400  117321400      3       1  150064       3.3991   0.00033806
enh54918     1  117350300  117351300      1       1  150064       3.2432    0.0005909
enh54919     1  117367800  117368800      3       1  150064       3.6779   0.00011757
enh54921     1  117376800  117377800      5       3  150064        2.332    0.0098511
enh54942     1  117546100  117547100      2       1  150064       1.8658     0.031034
enh54943     1  117551600  117552600      6       3  150064        1.671     0.047358
enh54956     1  117689000  117690000      6       1  150064       1.8393     0.032934
enh54957     1  117704700  117705700      1       1  150064       1.8586      0.03154
enh54959     1  117714500  117715500      4       2  150064       2.8175    0.0024202
enh54960     1  117717300  117718300      3       1  150064       2.2797     0.011312
enh54997     1  118616500  118617500      3       2  150064       1.9325     0.026649
enh55005     1  118730300  118731300      2       1  150064       1.8779     0.030195
enh55036     1  119845800  119846800      1       1  150064       1.9403      0.02617
enh55074     1  120259000  120260000      2       1  150064       1.9438     0.025957
enh55150     1  145436400  145437400      1       1  150064       1.7244      0.04232
enh55178     1  146560500  146561500      5       2  150064       1.6981     0.044745
enh55180     1  146595500  146596500      5       2  150064       1.6592     0.048537
enh55181     1  146639800  146640800      1       1  150064       2.1682      0.01507
enh55182     1  146640700  146641700      3       1  150064       1.9528     0.025425
enh55183     1  146656600  146657600      5       2  150064       2.3757     0.008757
enh55185     1  146716300  146717300      4       2  150064       2.1871     0.014367
enh55188     1  146723400  146724400      5       3  150064       1.7026     0.044323
enh55190     1  146802800  146803800      3       2  150064       1.6977     0.044785
enh55195     1  146974400  146975400      2       1  150064       1.8602      0.03143
enh55197     1  146977300  146978300      2       1  150064       3.0132    0.0012927
enh55198     1  146981400  146982400      1       1  150064       3.1606    0.0007873
enh55217     1  147253000  147254000      1       1  150064       2.1717      0.01494
enh55250     1  150022100  150023100      1       1  150064         5.25    7.606e-08
enh55253     1  150124200  150125200      2       1  150064        4.783   8.6332e-07
enh55254     1  150124600  150125600      4       2  150064       4.5844    2.276e-06
enh55255     1  150132900  150133900      3       1  150064       5.6361   8.6982e-09
enh55257     1  150137800  150138800      5       1  150064       5.0226   2.5492e-07
enh55259     1  150166500  150167500      3       1  150064       4.1871   1.4126e-05
enh55262     1  150209400  150210400      4       1  150064       3.5451   0.00019627
enh55265     1  150242000  150243000      3       1  150064       4.9797   3.1842e-07
enh55267     1  150245800  150246800      1       1  150064        5.069        2e-07
enh55270     1  150267100  150268100      2       1  150064       1.9883     0.023391
enh55271     1  150273600  150274600      3       2  150064       4.0895   2.1614e-05
enh55273     1  150334800  150335800      5       2  150064       4.6395   1.7465e-06
enh55274     1  150339400  150340400      3       2  150064       4.0739   2.3115e-05
enh55276     1  150347500  150348500      1       1  150064       2.0361      0.02087
enh55277     1  150379500  150380500      6       3  150064        3.193    0.0007039
enh55278     1  150381000  150382000      1       1  150064       4.3622    6.439e-06
enh55282     1  150486800  150487800      2       1  150064       4.1525   1.6446e-05
enh55283     1  150488800  150489800      2       1  150064       4.4767   3.7907e-06
enh55284     1  150510200  150511200      5       2  150064       3.3805   0.00036178
enh55291     1  150536400  150537400      2       1  150064        2.174     0.014852
enh55296     1  150544800  150545800      5       2  150064       2.0594     0.019729
enh55297     1  150546000  150547000      6       3  150064       1.7778     0.037718
enh55309     1  150685200  150686200      5       2  150064       2.4626    0.0068966
enh55311     1  150779300  150780300      2       1  150064       1.7807     0.037479
enh55318     1  150951000  150952000      3       1  150064       2.2704     0.011591
enh55322     1  150967900  150968900      3       2  150064       3.7924     7.46e-05
enh55325     1  151009000  151010000      4       2  150064       2.8903    0.0019241
enh55326     1  151011600  151012600      2       1  150064       2.1579     0.015468
enh55329     1  151035000  151036000      2       1  150064       1.8598     0.031455
enh55331     1  151041600  151042600      3       2  150064       3.2928   0.00049598
enh55336     1  151115900  151116900      5       3  150064       2.9243    0.0017263
enh55340     1  151168400  151169400      4       2  150064       1.8421     0.032727
enh55352     1  151343800  151344800      2       1  150064       1.6452     0.049965
enh55354     1  151373300  151374300      1       1  150064       3.3175    0.0004542
enh55355     1  151416400  151417400      2       1  150064       2.1019      0.01778
enh55357     1  151428300  151429300      2       1  150064       2.7419    0.0030543
enh55359     1  151444900  151445900      1       1  150064       2.5897     0.004803
enh55412     1  152040400  152041400      1       1  150064       2.4626     0.006896
enh55443     1  153583700  153584700      2       1  150064       2.4537    0.0070704
enh55454     1  153703000  153704000      2       1  150064       1.9206     0.027394
enh55461     1  153756200  153757200      1       1  150064       2.9848     0.001419
enh55463     1  153775800  153776800      1       1  150064       3.5823    0.0001703
enh55464     1  153836400  153837400      1       1  150064       2.2869       0.0111
enh55465     1  153845500  153846500      5       2  150064       1.8966     0.028938
enh55466     1  153854300  153855300      2       1  150064       1.8961     0.028974
enh55468     1  153919200  153920200      1       1  150064       2.1821      0.01455
enh55470     1  153931300  153932300      5       3  150064       2.2696     0.011615
enh55471     1  153941400  153942400      3       1  150064       2.4604    0.0069387
enh55472     1  153948200  153949200      2       1  150064       2.2278     0.012946
enh55476     1  154076900  154077900      2       1  150064       2.4952    0.0062949
enh55479     1  154150100  154151100      2       1  150064        1.801     0.035852
enh55493     1  154357800  154358800      1       1  150064       1.6588      0.04858
enh55497     1  154395400  154396400      4       2  150064       2.1786      0.01468
enh55500     1  154414300  154415300      1       1  150064       1.7906      0.03668
enh55507     1  154528000  154529000      2       1  150064       2.1382     0.016251
enh55536     1  154822400  154823400      4       1  150064       2.9849    0.0014183
enh55537     1  154832400  154833400      3       1  150064       3.0179    0.0012726
enh55538     1  154835500  154836500      3       2  150064       1.9796     0.023874
enh55539     1  154837600  154838600      5       2  150064        3.737   9.3124e-05
enh55540     1  154843000  154844000      1       1  150064       3.8504    5.896e-05
enh55541     1  154850400  154851400      2       1  150064       3.2677   0.00054205
enh55543     1  154910200  154911200      2       1  150064       2.9867    0.0014101
enh55544     1  154913200  154914200      4       2  150064       2.8872    0.0019436
enh55546     1  154926300  154927300      1       1  150064       2.0764      0.01893
enh55554     1  154977800  154978800      1       1  150064       2.6744     0.003743
enh55555     1  154979800  154980800      3       2  150064       2.1948      0.01409
enh55557     1  154983800  154984800      2       1  150064       1.9708     0.024372
enh55558     1  154985200  154986200      1       1  150064       2.0143      0.02199
enh55559     1  154988800  154989800      2       1  150064       1.7026     0.044321
enh55560     1  154990200  154991200      1       1  150064       4.5142    3.178e-06
enh55561     1  155016700  155017700      2       1  150064       2.4019    0.0081556
enh55564     1  155059000  155060000      2       1  150064        2.524    0.0058022
enh55572     1  155148300  155149300      3       2  150064       1.8078     0.035319
enh55577     1  155194700  155195700      2       1  150064       1.9981     0.022851
enh55580     1  155222900  155223900      1       1  150064       2.1998      0.01391
enh55584     1  155241200  155242200      2       1  150064       2.0835     0.018604
enh55585     1  155248400  155249400      1       1  150064       2.4281      0.00759
enh55587     1  155277100  155278100      2       1  150064       2.5297     0.005708
enh55591     1  155411300  155412300      1       1  150064         2.52     0.005868
enh55601     1  155605600  155606600      1       1  150064       2.7108     0.003356
enh55602     1  155617700  155618700      2       1  150064       2.5713    0.0050652
enh55603     1  155666200  155667200      2       1  150064       2.4825    0.0065226
enh55610     1  155862900  155863900      1       1  150064       3.1041    0.0009543
enh55612     1  155900400  155901400      1       1  150064        1.938      0.02631
enh55613     1  155907800  155908800      2       1  150064       2.6992    0.0034752
enh55614     1  155910600  155911600      1       1  150064       1.8582      0.03157
enh55615     1  155914000  155915000      3       1  150064       2.2401     0.012541
enh55620     1  155941600  155942600      1       1  150064        2.449     0.007163
enh55621     1  155943700  155944700      2       1  150064       2.7033     0.003433
enh55624     1  155958500  155959500      1       1  150064       2.1154       0.0172
enh55626     1  155995600  155996600      5       3  150064       1.6783      0.04664
enh55630     1  156033200  156034200      1       1  150064       1.7568      0.03948
enh55632     1  156040000  156041000      1       1  150064       2.1843      0.01447
enh55633     1  156042300  156043300      2       1  150064       2.8046    0.0025187
enh55636     1  156059800  156060800      2       1  150064       1.8362     0.033167
enh55637     1  156066100  156067100      1       1  150064       1.6961      0.04493
enh55639     1  156070400  156071400      1       1  150064       1.9914      0.02322
enh55640     1  156071200  156072200      2       1  150064       1.6755     0.046921
enh55643     1  156081800  156082800      1       1  150064       1.6693      0.04753
enh55644     1  156083100  156084100      2       1  150064       2.1879      0.01434
enh55655     1  156117200  156118200      1       1  150064       2.4498     0.007147
enh55660     1  156131200  156132200      3       1  150064       3.3314   0.00043213
enh55661     1  156133800  156134800      1       1  150064       3.0204     0.001262
enh55715     1  156709200  156710200      3       2  150064        1.714     0.043261
enh55716     1  156711600  156712600      4       2  150064       2.4346    0.0074544
enh55759     1  157209700  157210700      5       1  150064       1.9593     0.025036
enh55789     1  157961600  157962600      3       1  150064       1.7069     0.043921
enh55790     1  157962200  157963200      2       1  150064       1.7299     0.041822
enh55793     1  157970900  157971900      1       1  150064       1.7935      0.03645
enh55825     1  158161100  158162100      6       1  150064       1.6497     0.049497
enh55835     1  158576800  158577800      4       2  150064       2.0771     0.018898
enh55847     1  159095300  159096300      1       1  150064       2.0097      0.02223
enh55850     1  159156400  159157400      1       1  150064       1.8163      0.03466
enh55853     1  159189100  159190100      6       2  150064       1.8239     0.034081
enh55856     1  159532400  159533400      3       2  150064       2.8532    0.0021643
enh55864     1  159878500  159879500      2       1  150064       2.1234     0.016858
enh55884     1  160073800  160074800      3       1  150064       1.7938      0.03642
enh55886     1  160083400  160084400      3       1  150064       1.7346     0.041408
enh55895     1  160162200  160163200      4       2  150064       1.6516     0.049309
enh55896     1  160163100  160164100      4       2  150064       2.5539    0.0053259
enh55897     1  160173900  160174900      1       1  150064       3.0586     0.001112
enh55899     1  160180300  160181300      1       1  150064       2.8535     0.002162
enh55900     1  160186700  160187700      1       1  150064       2.1502      0.01577
enh55901     1  160188900  160189900      2       1  150064       2.8634    0.0020956
enh55902     1  160226800  160227800      2       1  150064       2.4212    0.0077354
enh55908     1  160278100  160279100      1       1  150064        3.005     0.001328
enh55909     1  160310000  160311000      1       1  150064       2.7614     0.002878
enh55910     1  160314000  160315000      1       1  150064       2.4281     0.007589
enh55913     1  160343700  160344700      2       1  150064       2.0524     0.020064
enh55919     1  160378000  160379000      4       2  150064       2.1174     0.017113
enh55944     1  160883400  160884400      4       2  150064       1.6925     0.045275
enh55945     1  160916700  160917700      2       1  150064       1.9162      0.02767
enh55982     1  161179400  161180400      1       1  150064       2.1338      0.01643
enh55983     1  161186100  161187100      3       2  150064       2.0847     0.018546
enh55985     1  161194800  161195800      1       1  150064        1.863      0.03123
enh55989     1  161255000  161256000      3       1  150064       1.7544     0.039684
enh56044     1  162165900  162166900      4       2  150064       1.7198     0.042738
enh56046     1  162174700  162175700      3       1  150064       2.0013     0.022678
enh56047     1  162176700  162177700      3       2  150064       2.0176     0.021818
enh56049     1  162184000  162185000      6       2  150064       1.6906     0.045461
enh56054     1  162200400  162201400      4       2  150064       1.9503     0.025567
enh56063     1  162239500  162240500      2       1  150064       1.8419     0.032744
enh56075     1  162529800  162530800      2       1  150064       1.9254      0.02709
enh56091     1  163038000  163039000      4       2  150064       1.8871     0.029576
enh56093     1  163101300  163102300      3       2  150064       2.2513     0.012182
enh56094     1  163125000  163126000      3       1  150064       3.3011   0.00048148
enh56096     1  163141400  163142400      5       2  150064       2.3108     0.010423
enh56100     1  163201500  163202500      7       3  150064       2.2462     0.012344
enh56101     1  163246000  163247000      5       2  150064       2.8132    0.0024526
enh56102     1  163251000  163252000      6       2  150064       3.0172    0.0012755
enh56104     1  163267300  163268300      7       3  150064       2.3598    0.0091415
enh56128     1  163706300  163707300      2       1  150064       2.5917    0.0047745
enh56129     1  163716200  163717200      6       2  150064       3.3413   0.00041698
enh56130     1  163744300  163745300      4       1  150064       4.0953   2.1085e-05
enh56131     1  163765400  163766400      1       1  150064       4.4302    4.708e-06
enh56132     1  163768800  163769800      2       1  150064       1.9631     0.024815
enh56133     1  163805400  163806400      6       1  150064        1.868      0.03088
enh56177     1  164597600  164598600      3       1  150064        1.824     0.034076
enh56260     1  165706800  165707800      5       2  150064       3.5775   0.00017346
enh56261     1  165721200  165722200      4       2  150064       2.4999    0.0062122
enh56262     1  165739200  165740200      2       1  150064       2.3176     0.010235
enh56268     1  165808200  165809200      4       1  150064       1.8558     0.031742
enh56270     1  165811300  165812300      6       2  150064       2.0958     0.018051
enh56271     1  165813500  165814500      2       1  150064       2.1728     0.014896
enh56272     1  165820000  165821000      1       1  150064       2.3718     0.008852
enh56294     1  166289700  166290700      1       1  150064       1.6992      0.04464
enh56305     1  166828300  166829300      5       2  150064       1.9178     0.027567
enh56306     1  166830600  166831600      5       1  150064       1.7753     0.037928
enh56309     1  166940000  166941000      4       2  150064       2.9893    0.0013981
enh56322     1  167117700  167118700      2       1  150064       2.6278    0.0042967
enh56324     1  167131600  167132600      7       3  150064       1.8686     0.030841
enh56328     1  167165000  167166000      2       1  150064       2.1517      0.01571
enh56329     1  167167600  167168600      1       1  150064       1.8443      0.03257
enh56331     1  167187800  167188800      1       1  150064       2.7692      0.00281
enh56343     1  167240500  167241500      3       1  150064       2.1164     0.017156
enh56351     1  167270300  167271300      1       1  150064       1.9178      0.02757
enh56405     1  167883000  167884000      2       1  150064       2.2423      0.01247
enh56413     1  168053800  168054800      1       1  150064       2.2271      0.01297
enh56431     1  168288600  168289600      2       1  150064       1.6562     0.048841
enh56435     1  168357200  168358200      1       1  150064       2.1696      0.01502
enh56499     1  169714500  169715500      1       1  150064       2.2949      0.01087
enh56505     1  169864600  169865600      1       1  150064       1.9056      0.02835
enh56509     1  170042300  170043300      2       1  150064       2.1809     0.014596
enh56532     1  170667600  170668600      1       1  150064       1.9528      0.02542
enh56538     1  170986200  170987200      3       1  150064       1.8694     0.030783
enh56557     1  171342000  171343000      2       1  150064       2.1345       0.0164
enh56558     1  171366100  171367100      8       3  150064       2.3192     0.010192
enh56571     1  171571900  171572900      2       1  150064       1.7095     0.043679
enh56577     1  171712700  171713700      5       2  150064       1.6859     0.045904
enh56580     1  171751900  171752900      3       1  150064       2.1709     0.014968
enh56585     1  171868100  171869100      4       2  150064       1.6615     0.048307
enh56587     1  171878700  171879700      2       1  150064       2.0567     0.019859
enh56609     1  172312100  172313100      2       1  150064       1.8722     0.030589
enh56610     1  172326300  172327300      2       1  150064       1.8137     0.034864
enh56613     1  172344000  172345000      1       1  150064       1.8636      0.03119
enh56614     1  172351200  172352200      2       1  150064       2.7009     0.003458
enh56615     1  172359700  172360700      6       2  150064       2.3786    0.0086901
enh56619     1  172388000  172389000      2       1  150064        2.439    0.0073646
enh56629     1  172500200  172501200      4       2  150064       1.8567     0.031675
enh56662     1  173388800  173389800      5       2  150064       2.6576    0.0039345
enh56663     1  173398100  173399100      4       2  150064       2.3375    0.0097071
enh56665     1  173407900  173408900      4       2  150064       2.1843     0.014471
enh56667     1  173417600  173418600      4       2  150064       3.0173    0.0012751
enh56668     1  173422900  173423900      2       1  150064       2.2138     0.013423
enh56670     1  173428700  173429700      3       2  150064       1.9085     0.028166
enh56671     1  173443400  173444400      4       2  150064       1.7862     0.037036
enh56672     1  173449000  173450000      2       1  150064       2.3269    0.0099847
enh56674     1  173458800  173459800      3       2  150064       2.2793     0.011326
enh56675     1  173475600  173476600      2       1  150064       1.9133     0.027853
enh56678     1  173489500  173490500      2       1  150064       2.2302     0.012868
enh56679     1  173497400  173498400      4       2  150064       1.6652     0.047932
enh56681     1  173637500  173638500      1       1  150064       3.2486    0.0005798
enh56684     1  173656800  173657800      3       2  150064       2.7811    0.0027091
enh56688     1  173822000  173823000      1       1  150064        3.358    0.0003926
enh56689     1  173830900  173831900      6       3  150064       2.0412     0.020613
enh56690     1  173838600  173839600      2       1  150064       3.0471    0.0011552
enh56692     1  173857200  173858200      2       1  150064       3.6058   0.00015557
enh56694     1  173868800  173869800      6       2  150064       2.5555    0.0053025
enh56696     1  173903200  173904200      3       1  150064        3.271   0.00053584
enh56697     1  173970100  173971100      2       1  150064       3.2422   0.00059298
enh56698     1  173973800  173974800      3       2  150064       2.6899    0.0035733
enh56699     1  173987400  173988400      4       2  150064       3.5258    0.0002111
enh56700     1  173988300  173989300      1       1  150064       3.5227    0.0002136
enh56703     1  174049400  174050400      1       1  150064       3.2056    0.0006739
enh56706     1  174175000  174176000      3       2  150064       2.9516    0.0015809
enh56709     1  174341600  174342600      4       1  150064       2.2224     0.013129
enh56712     1  174538200  174539200      4       1  150064       2.2801     0.011301
enh56713     1  174621700  174622700      4       2  150064       2.0744     0.019023
enh56714     1  174661900  174662900      5       2  150064       3.1094   0.00093743
enh56719     1  174739300  174740300      3       2  150064       1.9817     0.023754
enh56722     1  174767800  174768800      1       1  150064       3.2494    0.0005783
enh56728     1  174841200  174842200      2       1  150064       2.1363     0.016328
enh56731     1  174851200  174852200      6       2  150064       2.8224    0.0023836
enh56733     1  174869000  174870000      9       4  150064       2.3539     0.009288
enh56734     1  174871400  174872400      4       2  150064       1.6627      0.04819
enh56745     1  174959300  174960300      1       1  150064       2.1394       0.0162
enh56749     1  174998300  174999300      2       1  150064       1.9851     0.023567
enh56752     1  175040800  175041800      3       2  150064       1.7792     0.037602
enh56758     1  175121400  175122400      3       2  150064       2.6526    0.0039937
enh56765     1  175301200  175302200      6       2  150064       2.0781     0.018849
enh56766     1  175307000  175308000      4       2  150064       2.3173     0.010244
enh56775     1  175652200  175653200      3       1  150064       2.0105     0.022191
enh56777     1  175670600  175671600      7       2  150064       1.8537     0.031893
enh56779     1  175753200  175754200      6       2  150064       3.1444     0.000832
enh56782     1  175788000  175789000      2       1  150064       3.6159   0.00014967
enh56786     1  175817000  175818000      5       2  150064       1.8357     0.033201
enh56792     1  176027700  176028700      3       2  150064       1.9474     0.025746
enh56795     1  176072000  176073000      5       3  150064       2.5125    0.0059932
enh56799     1  176159000  176160000      2       1  150064        2.259     0.011942
enh56812     1  176630500  176631500      3       2  150064       1.7258     0.042189
enh56822     1  176872700  176873700      4       2  150064       2.4694    0.0067663
enh56827     1  176965200  176966200      1       1  150064       2.6149     0.004463
enh56828     1  176976600  176977600      3       1  150064       3.0323    0.0012136
enh56838     1  177251400  177252400      3       1  150064       4.0481   2.5815e-05
enh56840     1  177382900  177383900      3       1  150064       2.3388    0.0096722
enh56843     1  177569300  177570300      3       1  150064       1.8717     0.030625
enh56844     1  177579800  177580800      2       1  150064        3.043     0.001171
enh56845     1  177624600  177625600      3       1  150064       1.8693     0.030793
enh56847     1  177710400  177711400      4       2  150064       1.8984      0.02882
enh56851     1  177766500  177767500      5       3  150064       3.8839   5.1397e-05
enh56855     1  177914600  177915600      5       3  150064       3.2393   0.00059919
enh56856     1  177915000  177916000      5       3  150064       2.0523     0.020071
enh56876     1  178124400  178125400      1       1  150064        2.104      0.01769
enh56878     1  178142000  178143000      3       2  150064       2.1867     0.014381
enh56882     1  178219200  178220200      2       1  150064       1.7081     0.043808
enh56899     1  178314500  178315500      1       1  150064       1.7373      0.04117
enh56901     1  178342100  178343100      2       1  150064        3.082    0.0010282
enh56903     1  178357500  178358500      1       1  150064       1.8337      0.03335
enh56905     1  178395500  178396500      2       1  150064       1.8075     0.035345
enh56928     1  178942400  178943400      1       1  150064       2.9835     0.001425
enh56943     1  179074600  179075600      1       1  150064       1.9455      0.02586
enh56945     1  179110900  179111900      1       1  150064       1.9879      0.02341
enh56949     1  179171100  179172100      7       3  150064       2.0531     0.020031
enh56959     1  179844400  179845400      1       1  150064       1.9217      0.02732
enh56961     1  179890800  179891800      4       2  150064       1.6839       0.0461
enh56973     1  180213700  180214700      5       2  150064        1.675     0.046965
enh56974     1  180216200  180217200      9       3  150064       1.6764     0.046831
enh56977     1  180233200  180234200      5       3  150064       2.2298     0.012882
enh56984     1  180339900  180340900      3       2  150064       1.8624     0.031273
enh56996     1  180481400  180482400      2       1  150064       1.7599     0.039215
enh57007     1  180604800  180605800      3       2  150064       4.0046   3.1056e-05
enh57010     1  180663700  180664700      4       2  150064       3.6836   0.00011496
enh57012     1  180764400  180765400      4       2  150064       3.5754   0.00017482
enh57014     1  180810900  180811900      2       1  150064       1.9967     0.022931
enh57018     1  180867800  180868800      3       1  150064       2.8672    0.0020704
enh57047     1  181175400  181176400      3       2  150064       2.2117     0.013492
enh57055     1  181514200  181515200      4       1  150064       2.4088    0.0080024
enh57115     1  182638900  182639900      2       1  150064       2.2515     0.012176
enh57116     1  182640900  182641900      4       1  150064       2.7593    0.0028967
enh57117     1  182643300  182644300      4       2  150064       2.7889    0.0026443
enh57125     1  182708800  182709800      2       1  150064       2.0266      0.02135
enh57127     1  182740100  182741100      4       2  150064       3.1701   0.00076197
enh57137     1  182926800  182927800      5       2  150064       2.4399    0.0073463
enh57160     1  183078000  183079000      3       1  150064       1.7544     0.039682
enh57175     1  183272200  183273200      2       1  150064       2.0999      0.01787
enh57177     1  183285000  183286000      1       1  150064       2.3343     0.009789
enh57179     1  183292600  183293600      1       1  150064       2.7287     0.003179
enh57181     1  183302800  183303800      6       2  150064       2.3987    0.0082276
enh57182     1  183304000  183305000      4       1  150064       2.5733    0.0050362
enh57183     1  183307400  183308400      3       1  150064       2.6925    0.0035462
enh57185     1  183322600  183323600      1       1  150064       2.3222      0.01011
enh57188     1  183372700  183373700      1       1  150064       2.3461     0.009486
enh57194     1  183443500  183444500      2       1  150064       3.0031    0.0013362
enh57205     1  183512400  183513400      2       1  150064       2.7729     0.002778
enh57238     1  184022000  184023000      1       1  150064       1.9914      0.02322
enh57242     1  184037800  184038800      2       1  150064       1.7625      0.03899
enh57245     1  184125700  184126700      2       1  150064        1.891     0.029312
enh57247     1  184187300  184188300      2       1  150064       3.2756   0.00052715
enh57248     1  184223800  184224800      2       1  150064       3.1332   0.00086442
enh57252     1  184291300  184292300      1       1  150064       2.3044       0.0106
enh57269     1  184441900  184442900      3       1  150064       2.6597    0.0039103
enh57271     1  184449700  184450700      5       3  150064       2.4434    0.0072758
enh57274     1  184458900  184459900      3       2  150064       2.5246    0.0057912
enh57275     1  184460900  184461900      3       2  150064       2.2858     0.011132
enh57276     1  184463800  184464800      5       2  150064       2.5655    0.0051507
enh57280     1  184524800  184525800      3       2  150064       2.2077     0.013634
enh57281     1  184543500  184544500      5       2  150064       2.3178      0.01023
enh57300     1  184869500  184870500      2       1  150064       1.9275     0.026959
enh57305     1  184950800  184951800      3       1  150064        2.411    0.0079547
enh57312     1  185026400  185027400      3       2  150064         2.91    0.0018069
enh57338     1  185501000  185502000      3       2  150064       1.8703     0.030718
enh57350     1  185648000  185649000      1       1  150064       1.8262      0.03391
enh57381     1  186062200  186063200      1       1  150064       1.6637      0.04809
enh57384     1  186243000  186244000      3       2  150064       2.2134     0.013434
enh57406     1  187203800  187204800      4       2  150064        1.679      0.04658
enh57415     1  187439400  187440400      6       3  150064       2.9174    0.0017648
enh57417     1  187446100  187447100      3       1  150064       2.0559     0.019896
enh57434     1  188334000  188335000      4       2  150064       2.9185    0.0017584
enh57435     1  188335500  188336500      1       1  150064       3.3709    0.0003746
enh57443     1  188823600  188824600      7       1  150064       1.8356     0.033209
enh57444     1  188910900  188911900      1       1  150064       2.1024      0.01776
enh57452     1  189374500  189375500      5       2  150064       2.4628    0.0068929
enh57455     1  189733200  189734200      1       1  150064        2.252      0.01216
enh57463     1  190085600  190086600      2       1  150064       2.7373    0.0030975
enh57464     1  190087300  190088300      2       1  150064       2.4059    0.0080665
enh57465     1  190107400  190108400      2       1  150064       2.2468     0.012327
enh57471     1  190585000  190586000      3       1  150064       3.6442   0.00013412
enh57473     1  190904800  190905800      2       1  150064       3.9846   3.3794e-05
enh57474     1  190918800  190919800      4       2  150064       3.1921    0.0007061
enh57475     1  191123800  191124800      6       2  150064       2.7152    0.0033113
enh57476     1  191143100  191144100      3       2  150064       2.8034     0.002528
enh57486     1  192120300  192121300      4       2  150064       2.0154     0.021933
enh57490     1  192304600  192305600      3       1  150064       1.9332     0.026606
enh57491     1  192306800  192307800      1       1  150064       2.1934      0.01414
enh57494     1  192348400  192349400      2       1  150064       2.0807      0.01873
enh57501     1  192520000  192521000      1       1  150064       2.2984      0.01077
enh57506     1  192660000  192661000      2       1  150064       2.1773     0.014729
enh57510     1  192795400  192796400      3       1  150064       2.7685    0.0028161
enh57514     1  192856400  192857400      4       2  150064       2.2139     0.013417
enh57519     1  192990900  192991900      1       1  150064       2.1566      0.01552
enh57523     1  193032600  193033600      2       1  150064       2.2957     0.010847
enh57526     1  193072200  193073200      1       1  150064       3.0838     0.001022
enh57527     1  193075000  193076000      7       3  150064       1.7524     0.039849
enh57529     1  193083200  193084200      3       2  150064       2.2444     0.012404
enh57530     1  193093400  193094400      1       1  150064       3.2099     0.000664
enh57531     1  193154500  193155500      2       1  150064       2.6921    0.0035497
enh57534     1  193185600  193186600      3       1  150064       1.9205     0.027398
enh57537     1  193251900  193252900      2       1  150064       2.6138    0.0044768
enh57543     1  193556400  193557400      1       1  150064       1.7048      0.04412
enh57544     1  193558200  193559200      3       1  150064       1.6962     0.044926
enh57559     1  194504200  194505200      2       1  150064       1.9781     0.023957
enh57565     1  195128800  195129800      5       1  150064       2.0842      0.01857
enh57566     1  195129700  195130700      5       1  150064       2.1792     0.014658
enh57597     1  196003200  196004200      5       3  150064       2.0778     0.018864
enh57625     1  196543000  196544000      1       1  150064       1.7051      0.04409
enh57630     1  196579000  196580000      1       1  150064       2.3659     0.008992
enh57631     1  196580400  196581400      1       1  150064       1.6525      0.04922
enh57634     1  196873500  196874500      1       1  150064       1.9323      0.02666
enh57644     1  197166000  197167000      2       1  150064       3.1732   0.00075396
enh57650     1  197408600  197409600      1       1  150064       2.1571       0.0155
enh57658     1  197588000  197589000      1       1  150064       2.3821     0.008608
enh57663     1  197652800  197653800      1       1  150064       2.5949     0.004731
enh57665     1  197702200  197703200      3       1  150064       2.1119     0.017347
enh57668     1  197782100  197783100      4       1  150064       2.6029    0.0046216
enh57703     1  198572900  198573900      4       2  150064       1.8039     0.035622
enh57704     1  198574600  198575600      4       2  150064        1.812     0.034995
enh57708     1  198650800  198651800      3       2  150064       2.0517     0.020101
enh57717     1  198757900  198758900      1       1  150064       1.7767      0.03781
enh57718     1  198788400  198789400      3       1  150064       2.8457    0.0022157
enh57735     1  199272700  199273700      5       2  150064       3.3683   0.00037811
enh57736     1  199275500  199276500      4       2  150064       1.6882     0.045684
enh57739     1  199460000  199461000      7       3  150064       1.8337     0.033349
enh57740     1  199480900  199481900      5       2  150064       2.4832    0.0065104
enh57769     1  200142900  200143900      3       1  150064       2.4283    0.0075858
enh57773     1  200251400  200252400      3       2  150064       1.6825     0.046233
enh57774     1  200258900  200259900      2       1  150064       2.7771    0.0027421
enh57777     1  200298600  200299600      1       1  150064       2.9973     0.001362
enh57778     1  200305800  200306800      3       1  150064       2.5561     0.005292
enh57780     1  200321200  200322200      1       1  150064       2.9111     0.001801
enh57781     1  200333200  200334200      1       1  150064       2.9197     0.001752
enh57783     1  200341200  200342200      2       1  150064       2.2194     0.013231
enh57785     1  200345400  200346400      2       1  150064       1.9188     0.027504
enh57786     1  200347000  200348000      1       1  150064       2.7617     0.002875
enh57788     1  200364600  200365600      3       2  150064       1.7583     0.039352
enh57789     1  200367100  200368100      2       1  150064       2.6995     0.003472
enh57790     1  200369100  200370100      3       2  150064       2.8092    0.0024833
enh57791     1  200383000  200384000      2       1  150064       2.8491    0.0021921
enh57793     1  200409400  200410400      2       1  150064       2.9724    0.0014775
enh57795     1  200452500  200453500      4       1  150064       2.1779     0.014706
enh57796     1  200498100  200499100      1       1  150064       2.0162      0.02189
enh57811     1  200728600  200729600      2       1  150064       1.9234     0.027218
enh57812     1  200747700  200748700      2       1  150064       1.8162     0.034672
enh57817     1  200771300  200772300      1       1  150064       2.3823     0.008602
enh57818     1  200774200  200775200      2       1  150064       2.2644     0.011775
enh57825     1  200865700  200866700      4       2  150064        2.182     0.014555
enh57826     1  200885500  200886500      2       1  150064       3.4882   0.00024311
enh57827     1  200928300  200929300      7       4  150064       3.0968   0.00097813
enh57829     1  200982600  200983600      3       2  150064       3.1954   0.00069808
enh57831     1  200989400  200990400      5       2  150064       3.7861   7.6525e-05
enh57833     1  201023000  201024000      5       1  150064       2.9686    0.0014956
enh57837     1  201087800  201088800      3       2  150064       1.8457     0.032465
enh57858     1  201435200  201436200      4       2  150064       2.2423     0.012472
enh57906     1  201797200  201798200      3       2  150064       2.6745    0.0037417
enh57907     1  201800100  201801100      7       3  150064       1.6652     0.047941
enh57909     1  201810900  201811900      4       2  150064       2.6064    0.0045749
enh57913     1  201864900  201865900      1       1  150064       1.6949      0.04505
enh57914     1  201872000  201873000      3       1  150064       2.6912      0.00356
enh57915     1  201873200  201874200      2       1  150064        1.955     0.025293
enh57916     1  201880700  201881700      1       1  150064       2.2476       0.0123
enh57977     1  202587400  202588400      1       1  150064       1.7735      0.03807
enh57998     1  202927800  202928800      2       1  150064       1.6632     0.048132
enh58006     1  203017500  203018500      1       1  150064       1.8383      0.03301
enh58012     1  203109500  203110500      4       2  150064       1.6788     0.046592
enh58095     1  204006400  204007400      3       1  150064       2.6733    0.0037558
enh58096     1  204010100  204011100      3       2  150064       2.0032     0.022576
enh58099     1  204035500  204036500      2       1  150064       2.0299     0.021184
enh58102     1  204049800  204050800      2       1  150064       2.3558    0.0092406
enh58103     1  204051500  204052500      1       1  150064       2.9675     0.001501
enh58104     1  204054000  204055000      4       2  150064       2.1648     0.015202
enh58106     1  204057400  204058400      2       1  150064        3.731    9.535e-05
enh58109     1  204064300  204065300      2       1  150064       3.4118   0.00032269
enh58110     1  204065800  204066800      2       1  150064       1.6759     0.046877
enh58112     1  204069100  204070100      5       2  150064        2.764    0.0028553
enh58115     1  204076400  204077400      2       1  150064       2.4232    0.0076912
enh58128     1  204225200  204226200      1       1  150064       2.1865      0.01439
enh58129     1  204231300  204232300      1       1  150064       1.7781      0.03769
enh58131     1  204249500  204250500      5       3  150064       2.3009     0.010697
enh58155     1  204415200  204416200      2       1  150064       1.9149     0.027755
enh58156     1  204419100  204420100      3       1  150064       1.7121     0.043436
enh58157     1  204421900  204422900      4       1  150064       1.9812     0.023783
enh58158     1  204424800  204425800      4       1  150064        1.987      0.02346
enh58159     1  204434800  204435800      2       1  150064       1.7308     0.041745
enh58163     1  204450600  204451600      3       1  150064       2.8841    0.0019629
enh58164     1  204452600  204453600      2       1  150064       1.8526      0.03197
enh58166     1  204493600  204494600      4       2  150064       2.2973     0.010801
enh58168     1  204534000  204535000      1       1  150064       3.4196    0.0003136
enh58169     1  204535100  204536100      4       2  150064        1.987     0.023462
enh58171     1  204543000  204544000      2       1  150064       1.7213     0.042596
enh58173     1  204553800  204554800      2       1  150064       2.2901     0.011007
enh58174     1  204557700  204558700      3       2  150064       1.9323     0.026663
enh58178     1  204593100  204594100      1       1  150064       3.3053    0.0004743
enh58205     1  204910100  204911100      5       2  150064       1.7406     0.040878
enh58207     1  204927400  204928400      3       2  150064       2.6409    0.0041344
enh58209     1  204972100  204973100      3       1  150064       2.4865    0.0064501
enh58210     1  204982200  204983200      4       2  150064        2.557    0.0052791
enh58213     1  205030500  205031500      4       2  150064       3.9784   3.4688e-05
enh58214     1  205089100  205090100      5       1  150064       2.1342     0.016412
enh58216     1  205106900  205107900      3       1  150064        3.887   5.0745e-05
enh58217     1  205110600  205111600      4       2  150064       3.4959   0.00023627
enh58220     1  205152600  205153600      5       2  150064       4.3555   6.6377e-06
enh58221     1  205156000  205157000      1       1  150064       3.9746    3.525e-05
enh58222     1  205158000  205159000      3       2  150064       4.1558   1.6206e-05
enh58223     1  205159500  205160500      2       1  150064       3.2263   0.00062699
enh58224     1  205161100  205162100      4       2  150064       3.4903   0.00024123
enh58225     1  205162800  205163800      2       1  150064        3.957   3.7951e-05
enh58226     1  205164400  205165400      5       2  150064       4.3654   6.3436e-06
enh58228     1  205171800  205172800      2       1  150064        3.512   0.00022241
enh58229     1  205172700  205173700      3       1  150064       3.7427   9.1036e-05
enh58231     1  205178600  205179600      4       2  150064       4.4417   4.4622e-06
enh58232     1  205181000  205182000      2       1  150064       2.9775    0.0014529
enh58234     1  205198800  205199800      5       2  150064       2.9599    0.0015387
enh58235     1  205206300  205207300      4       2  150064       3.0768    0.0010461
enh58236     1  205217600  205218600      2       1  150064       2.0707     0.019194
enh58237     1  205227400  205228400      2       1  150064       2.1628      0.01528
enh58246     1  205285500  205286500      3       1  150064        1.854     0.031872
enh58251     1  205325100  205326100      4       2  150064       1.7056     0.044037
enh58253     1  205335000  205336000      2       1  150064       2.1379     0.016263
enh58265     1  205461300  205462300      8       3  150064       2.1635     0.015253
enh58267     1  205469600  205470600      5       2  150064       1.7148     0.043191
enh58272     1  205491800  205492800      3       2  150064       1.7294      0.04187
enh58282     1  205630500  205631500      4       2  150064        1.691      0.04542
enh58286     1  205640900  205641900      3       2  150064       1.7645     0.038828
enh58290     1  205662400  205663400      3       2  150064       2.1211     0.016956
enh58301     1  205780100  205781100      1       1  150064       2.4157     0.007853
enh58319     1  206628300  206629300      1       1  150064       1.9709      0.02437
enh58322     1  206645400  206646400      6       3  150064       1.6566     0.048801
enh58323     1  206652700  206653700      2       1  150064       1.9277     0.026945
enh58352     1  207218700  207219700      1       1  150064       3.3826     0.000359
enh58353     1  207220800  207221800      4       2  150064       1.7642      0.03885
enh58359     1  207473800  207474800      3       1  150064       1.6674      0.04772
enh58378     1  207919800  207920800      3       2  150064       3.7405   9.1839e-05
enh58379     1  207921600  207922600      1       1  150064       2.8594     0.002122
enh58380     1  207923600  207924600      2       1  150064       3.7753   7.9905e-05
enh58381     1  207928100  207929100      1       1  150064       3.3754    0.0003685
enh58382     1  207971700  207972700      2       1  150064       3.4269   0.00030525
enh58383     1  207981400  207982400      1       1  150064       2.4355     0.007435
enh58385     1  207997200  207998200      3       2  150064       3.7363   9.3371e-05
enh58386     1  208026100  208027100      4       2  150064       2.8951    0.0018954
enh58404     1  208293500  208294500      6       2  150064       2.0621     0.019599
enh58405     1  208300900  208301900     10       2  150064       3.0871    0.0010106
enh58406     1  208306800  208307800      2       1  150064       2.7083    0.0033817
enh58422     1  208406100  208407100      5       2  150064        2.299     0.010753
enh58423     1  208409000  208410000      5       2  150064        2.023     0.021538
enh58439     1  208628900  208629900      2       1  150064       1.8463     0.032421
enh58458     1  209128000  209129000      1       1  150064       1.8876      0.02954
enh58462     1  209285900  209286900      1       1  150064       2.0078      0.02233
enh58463     1  209304300  209305300      3       1  150064       2.1585     0.015443
enh58464     1  209307100  209308100      4       2  150064       2.7716    0.0027894
enh58484     1  209571600  209572600      1       1  150064       2.1746      0.01483
enh58509     1  210246600  210247600      2       1  150064       1.7892     0.036792
enh58551     1  211337400  211338400      3       2  150064       2.2372     0.012638
enh58553     1  211419500  211420500      3       1  150064       2.4305    0.0075384
enh58554     1  211420800  211421800      3       1  150064       2.7188    0.0032755
enh58555     1  211422700  211423700      2       1  150064       2.2084     0.013607
enh58567     1  211544400  211545400      3       2  150064       2.7241    0.0032234
enh58575     1  211687200  211688200      5       2  150064       1.6472     0.049762
enh58588     1  211911500  211912500      1       1  150064        1.815      0.03476
enh58612     1  212460900  212461900      2       1  150064       1.9208     0.027376
enh58618     1  212483100  212484100      1       1  150064       2.2238      0.01308
enh58621     1  212604700  212605700      6       3  150064       1.8601     0.031435
enh58636     1  212769000  212770000      5       3  150064       1.7669      0.03862
enh58637     1  212785800  212786800      3       2  150064       2.1066     0.017577
enh58710     1  213843100  213844100     12       3  150064       2.0116      0.02213
enh58717     1  214175000  214176000      4       2  150064       3.2911   0.00049905
enh58718     1  214189400  214190400      1       1  150064         3.48    0.0002507
enh58724     1  214280400  214281400      4       2  150064       1.9413      0.02611
enh58736     1  214422000  214423000      2       1  150064        1.672     0.047259
enh58737     1  214432500  214433500      1       1  150064       3.8431    6.075e-05
enh58743     1  214470400  214471400      2       1  150064       1.6482     0.049656
enh58744     1  214475600  214476600      5       2  150064        2.074     0.019038
enh58751     1  214522600  214523600      1       1  150064       2.5352     0.005619
enh58768     1  214633500  214634500      7       1  150064       1.7358     0.041304
enh58774     1  214659500  214660500      6       3  150064       1.9881     0.023398
enh58778     1  214671200  214672200      4       1  150064       1.8782     0.030174
enh58781     1  214678400  214679400      9       3  150064       2.4833    0.0065083
enh58785     1  214693800  214694800      2       1  150064       1.9989     0.022807
enh58793     1  214731000  214732000      2       1  150064       2.1024     0.017761
enh58799     1  214966600  214967600      4       2  150064       2.4762      0.00664
enh58810     1  215401300  215402300      3       1  150064        2.536    0.0056057
enh58811     1  215435800  215436800      2       1  150064       2.8524    0.0021696
enh58893     1  217120200  217121200      2       1  150064       2.2882     0.011063
enh58907     1  218024000  218025000      5       3  150064       1.6917     0.045351
enh58943     1  218632900  218633900      2       1  150064       2.0383     0.020761
enh58991     1  220386800  220387800      3       1  150064       1.9506     0.025552
enh59002     1  220442100  220443100      2       1  150064       1.7508      0.03999
enh59020     1  220619800  220620800      2       1  150064       2.0298     0.021191
enh59032     1  220924200  220925200      2       1  150064        2.042     0.020575
enh59052     1  221538800  221539800      1       1  150064       1.6849        0.046
enh59053     1  221555100  221556100      2       1  150064       1.7499     0.040068
enh59064     1  221885900  221886900      1       1  150064       1.7438       0.0406
enh59069     1  221912600  221913600      3       1  150064       1.8928     0.029189
enh59070     1  221917200  221918200      4       2  150064        3.037    0.0011949
enh59100     1  222628100  222629100      3       1  150064       2.8637    0.0020939
enh59103     1  222816000  222817000      1       1  150064       2.1669      0.01512
enh59118     1  223114600  223115600      1       1  150064       2.3917     0.008385
enh59152     1  223840400  223841400      5       3  150064       2.7301     0.003166
enh59153     1  223858100  223859100      3       1  150064       2.5033    0.0061525
enh59154     1  223888300  223889300      1       1  150064       1.9712      0.02435
enh59156     1  223894900  223895900      3       1  150064       1.6618     0.048278
enh59158     1  223904900  223905900      3       2  150064       3.4593   0.00027077
enh59159     1  223913100  223914100      1       1  150064       2.8498     0.002187
enh59160     1  223914000  223915000      1       1  150064       2.9057     0.001832
enh59161     1  223915500  223916500      3       1  150064       2.7735    0.0027725
enh59163     1  223921100  223922100      2       1  150064       2.6168    0.0044382
enh59165     1  223959400  223960400      6       2  150064       3.7632   8.3879e-05
enh59166     1  224008000  224009000      2       1  150064       1.7727      0.03814
enh59167     1  224010400  224011400      5       2  150064       3.6324   0.00014041
enh59170     1  224022100  224023100      3       1  150064       2.6036    0.0046124
enh59172     1  224028000  224029000      2       1  150064       1.8336     0.033354
enh59173     1  224028800  224029800      2       1  150064       3.7203   9.9492e-05
enh59174     1  224030100  224031100      1       1  150064       3.5734    0.0001762
enh59178     1  224239500  224240500      6       3  150064       2.0629     0.019562
enh59199     1  224546900  224547900      4       2  150064        2.912    0.0017959
enh59202     1  224623400  224624400      2       1  150064       2.0591     0.019744
enh59204     1  224644400  224645400      3       2  150064       2.0156     0.021919
enh59207     1  224684600  224685600      1       1  150064       2.0878      0.01841
enh59208     1  224686700  224687700      6       3  150064       2.2552     0.012062
enh59210     1  224690200  224691200      3       2  150064         2.69    0.0035731
enh59219     1  224790500  224791500      2       1  150064       1.9078     0.028212
enh59220     1  224794800  224795800      3       2  150064       1.7776     0.037732
enh59222     1  224837900  224838900      3       1  150064       2.1216     0.016936
enh59224     1  224891200  224892200      3       1  150064         1.98      0.02385
enh59308     1  226003000  226004000      2       1  150064       1.9121     0.027931
enh59310     1  226012000  226013000      9       3  150064       2.0852     0.018525
enh59311     1  226014500  226015500      5       2  150064       2.7154    0.0033097
enh59313     1  226037600  226038600      4       2  150064       1.7418     0.040769
enh59315     1  226065500  226066500      2       1  150064       2.4151    0.0078645
enh59316     1  226067100  226068100      3       1  150064       2.2423      0.01247
enh59317     1  226077500  226078500      4       2  150064       2.0269     0.021338
enh59318     1  226085800  226086800      7       3  150064       2.0476     0.020298
enh59340     1  226311400  226312400      1       1  150064       2.6169     0.004437
enh59343     1  226322800  226323800      2       1  150064       2.2549     0.012069
enh59346     1  226388600  226389600      3       2  150064        1.987     0.023459
enh59350     1  226403100  226404100      2       1  150064       2.1089     0.017478
enh59351     1  226407800  226408800      3       1  150064       2.4499    0.0071443
enh59359     1  226596000  226597000      5       2  150064       1.6976     0.044794
enh59365     1  226645000  226646000      2       1  150064        1.995      0.02302
enh59368     1  226678900  226679900      1       1  150064       2.5106     0.006027
enh59393     1  226896000  226897000      3       2  150064       2.3533    0.0093048
enh59394     1  226900200  226901200      2       1  150064        2.564    0.0051738
enh59397     1  226914900  226915900      2       1  150064       2.3349    0.0097731
enh59399     1  226920200  226921200      3       2  150064       2.8733    0.0020312
enh59402     1  227014800  227015800      5       2  150064       2.1254     0.016775
enh59424     1  227372600  227373600      5       3  150064        1.991     0.023238
enh59425     1  227374000  227375000      6       3  150064       2.2851     0.011153
enh59428     1  227422900  227423900      5       2  150064       1.6671     0.047744
enh59431     1  227446600  227447600      7       3  150064       1.7786     0.037656
enh59440     1  227517800  227518800      4       2  150064       2.9753    0.0014634
enh59442     1  227544300  227545300      6       2  150064       2.4737    0.0066859
enh59486     1  228873100  228874100      5       3  150064        1.764     0.038863
enh59501     1  229035800  229036800      2       1  150064       1.9543     0.025331
enh59508     1  229104300  229105300      5       2  150064       2.0285     0.021257
enh59518     1  229161700  229162700      7       3  150064       1.7745     0.037986
enh59588     1  230231300  230232300      5       2  150064       3.5141   0.00022062
enh59589     1  230239400  230240400      1       1  150064       3.7917     7.48e-05
enh59590     1  230247400  230248400      3       2  150064       4.1016   2.0518e-05
enh59591     1  230251200  230252200      3       1  150064       4.2486   1.0756e-05
enh59592     1  230255200  230256200      5       2  150064       3.4157   0.00031809
enh59594     1  230263300  230264300     10       3  150064       3.2148   0.00065264
enh59595     1  230265700  230266700      2       1  150064       1.8541     0.031859
enh59596     1  230271800  230272800      7       3  150064       2.8519    0.0021733
enh59597     1  230276800  230277800      7       4  150064       2.5369    0.0055917
enh59603     1  230310500  230311500      7       2  150064       1.9523     0.025453
enh59604     1  230311600  230312600      5       2  150064       1.6509     0.049378
enh59606     1  230320300  230321300      4       2  150064       1.9264     0.027027
enh59615     1  230442700  230443700      2       1  150064        2.506    0.0061058
enh59618     1  230510700  230511700      1       1  150064       1.7624        0.039
enh59619     1  230513300  230514300      2       1  150064       1.8794     0.030094
enh59620     1  230517500  230518500      3       1  150064       1.7582     0.039356
enh59665     1  231654200  231655200      1       1  150064       1.7739      0.03804
enh59710     1  232400000  232401000      1       1  150064       2.2066      0.01367
enh59715     1  232502900  232503900      2       1  150064       1.9408     0.026144
enh59718     1  232573800  232574800      3       1  150064       2.5378    0.0055771
enh59719     1  232589800  232590800      2       1  150064       2.3845    0.0085522
enh59721     1  232595400  232596400      8       2  150064       2.9944    0.0013749
enh59722     1  232608600  232609600      2       1  150064       1.9085     0.028161
enh59723     1  232622600  232623600      5       1  150064       2.6559    0.0039546
enh59783     1  233425900  233426900      4       2  150064       2.5724    0.0050502
enh59803     1  233646200  233647200      5       2  150064       2.9272    0.0017099
enh59831     1  234361500  234362500      2       1  150064       1.7832     0.037273
enh59842     1  234611100  234612100     13       3  150064       2.0898      0.01832
enh59845     1  234626400  234627400      8       4  150064       2.4821    0.0065312
enh59846     1  234630700  234631700      6       2  150064       1.6752     0.046947
enh59847     1  234634700  234635700      4       2  150064       2.3377    0.0097027
enh59848     1  234638300  234639300      7       2  150064       2.5803    0.0049353
enh59849     1  234640600  234641600      2       1  150064       2.2576     0.011985
enh59851     1  234647900  234648900      4       2  150064       1.7753     0.037925
enh59852     1  234650900  234651900      2       1  150064       1.9779     0.023968
enh59859     1  234700500  234701500      4       2  150064       1.7077     0.043851
enh59874     1  234895600  234896600      3       2  150064       1.7982     0.036074
enh59938     1  235806200  235807200      5       2  150064       2.1827     0.014529
enh59965     1  236450700  236451700      3       2  150064       2.1894     0.014284
enh59973     1  236665700  236666700      1       1  150064       1.7372      0.04118
enh59994     1  237250000  237251000      2       1  150064        2.083     0.018626
enh60019     1  237575300  237576300      6       2  150064       2.2569     0.012007
enh60026     1  237845900  237846900      3       2  150064        2.084      0.01858
enh60031     1  237996400  237997400      4       2  150064       1.8512     0.032067
enh60040     1  238125600  238126600      8       2  150064       2.3262     0.010003
enh60041     1  238139500  238140500      3       2  150064       2.2004     0.013888
enh60049     1  238339400  238340400      5       2  150064       2.8793    0.0019929
enh60050     1  238340700  238341700      3       1  150064       2.0903     0.018295
enh60065     1  239224700  239225700      1       1  150064       1.7285      0.04195
enh60067     1  239270100  239271100      3       2  150064       4.3497   6.8147e-06
enh60068     1  239274800  239275800      2       1  150064       2.9779     0.001451
enh60071     1  239286500  239287500      1       1  150064        2.549     0.005402
enh60072     1  239288900  239289900      6       3  150064       2.3209     0.010146
enh60074     1  239313300  239314300      3       2  150064        2.732    0.0031473
enh60076     1  239396400  239397400      3       1  150064       1.7514      0.03994
enh60077     1  239405700  239406700      1       1  150064       1.9456      0.02585
enh60079     1  239447300  239448300      3       2  150064       2.4323    0.0075009
enh60080     1  239450000  239451000      2       1  150064       1.7559     0.039552
enh60081     1  239452400  239453400      2       1  150064       1.7432     0.040646
enh60083     1  239620900  239621900      2       1  150064       2.3329    0.0098265
enh60089     1  239796500  239797500      2       1  150064       2.4692    0.0067716
enh60112     1  240192800  240193800      3       1  150064       1.9521     0.025463
enh60114     1  240219100  240220100     13       1  150064       3.6845   0.00011457
enh60123     1  240348600  240349600      3       2  150064       2.1576     0.015479
enh60136     1  240852000  240853000      7       2  150064       1.7674     0.038581
enh60140     1  240931600  240932600      4       2  150064       2.0313     0.021111
enh60148     1  241172100  241173100      2       1  150064       1.6876     0.045749
enh60149     1  241175200  241176200      1       1  150064       2.2368      0.01265
enh60150     1  241197300  241198300      3       1  150064       1.9953     0.023005
enh60156     1  241237500  241238500      1       1  150064       2.4299     0.007552
enh60165     1  241365600  241366600      4       2  150064        1.892     0.029245
enh60177     1  241790800  241791800      6       2  150064       2.5618    0.0052061
enh60198     1  242344000  242345000      5       2  150064       1.6819     0.046297
enh60215     1  242756600  242757600      4       2  150064       1.7397     0.040952
enh60224     1  243277200  243278200      2       1  150064       2.1798     0.014634
enh60226     1  243338000  243339000      1       1  150064       3.2075    0.0006695
enh60228     1  243368200  243369200      1       1  150064       3.2555    0.0005659
enh60229     1  243378500  243379500      5       2  150064       3.8406   6.1369e-05
enh60230     1  243379700  243380700      4       1  150064       4.2809    9.306e-06
enh60231     1  243398100  243399100      1       1  150064        2.666     0.003838
enh60233     1  243413500  243414500      2       1  150064       3.7783   7.8938e-05
enh60234     1  243420100  243421100      1       1  150064       4.8412    6.453e-07
enh60235     1  243432400  243433400      1       1  150064       4.8999    4.794e-07
enh60239     1  243470300  243471300      4       2  150064       4.4928   3.5141e-06
enh60246     1  243554200  243555200      1       1  150064       5.7522    4.404e-09
enh60247     1  243558000  243559000      2       1  150064       1.9029     0.028525
enh60253     1  243603100  243604100      3       1  150064       2.1631     0.015268
enh60256     1  243644600  243645600      2       1  150064       4.1066   2.0075e-05
enh60257     1  243650200  243651200      5       2  150064       3.8216    6.629e-05
enh60258     1  243653300  243654300      2       1  150064       3.8519   5.8594e-05
enh60261     1  243677200  243678200      1       1  150064       3.9017    4.776e-05
enh60263     1  243722800  243723800      2       1  150064       4.2275   1.1816e-05
enh60264     1  243776800  243777800      2       1  150064       3.0758    0.0010497
enh60267     1  243878000  243879000      2       1  150064       4.8436   6.3738e-07
enh60268     1  243881000  243882000      1       1  150064       2.4984     0.006237
enh60271     1  243894900  243895900      1       1  150064       3.8931    4.948e-05
enh60273     1  243909700  243910700      1       1  150064       4.8363    6.613e-07
enh60274     1  243914700  243915700      1       1  150064       2.0924       0.0182
enh60276     1  243930000  243931000      3       2  150064       3.2508   0.00057541
enh60281     1  244011100  244012100      2       1  150064       3.4812   0.00024957
enh60284     1  244093900  244094900      1       1  150064       2.6135     0.004481
enh60285     1  244094600  244095600      1       1  150064       2.6135     0.004481
enh60286     1  244102300  244103300      2       1  150064       2.2641     0.011785
enh60307     1  244377300  244378300      6       2  150064       2.5072    0.0060851
enh60324     1  244608700  244609700      2       1  150064       2.3236     0.010074
enh60327     1  244623600  244624600      3       2  150064       1.7861     0.037045
enh60390     1  245560800  245561800      4       2  150064       1.9632      0.02481
enh60403     1  245762500  245763500      6       1  150064       2.5013    0.0061871
enh60418     1  246149500  246150500      3       2  150064       2.1807     0.014603
enh60430     1  246382400  246383400     10       3  150064        2.497     0.006262
enh60431     1  246426000  246427000      6       2  150064       2.7009    0.0034579
enh60432     1  246430700  246431700      6       2  150064       2.1436     0.016034
enh60450     1  246771600  246772600      3       1  150064       2.1364     0.016321
enh60451     1  246773400  246774400      2       1  150064       1.8312     0.033535
enh60458     1  246931200  246932200      7       2  150064       1.6483     0.049641
enh60496     1  247801200  247802200      9       3  150064       1.7513     0.039945
enh60506     1  249153600  249154600      1       1  150064       1.7791      0.03761
enh67704     2     149800     150800      3       2  150064        1.731     0.041728
enh67706     2     232900     233900      1       1  150064       1.8119        0.035
enh67741     2     826600     827600      5       2  150064       2.0316     0.021097
enh67743     2     883800     884800      8       2  150064       2.5813    0.0049214
enh67745     2     888800     889800      8       4  150064       1.6508     0.049386
enh67746     2     899200     900200      7       4  150064        1.849     0.032226
enh67748     2     920200     921200      5       2  150064       1.9286      0.02689
enh67755     2     969600     970600      6       2  150064       1.9771     0.024014
enh67756     2     974700     975700      9       2  150064       2.0979     0.017959
enh67757     2     985300     986300      1       1  150064       2.3834     0.008577
enh67758     2    1010200    1011200      4       2  150064       2.9955    0.0013701
enh67759     2    1028500    1029500      8       3  150064       3.0532    0.0011323
enh67788     2    1733800    1734800      6       2  150064        1.825     0.033997
enh67790     2    1770600    1771600      3       1  150064        2.064     0.019511
enh67820     2    2334500    2335500      2       1  150064       2.8226    0.0023819
enh67821     2    2336300    2337300      2       1  150064       2.5963    0.0047112
enh67823     2    2426100    2427100      1       1  150064       2.3575     0.009198
enh67826     2    2685100    2686100      3       2  150064       1.9542     0.025338
enh67830     2    2775900    2776900      7       3  150064       2.4257    0.0076399
enh67842     2    3260600    3261600      5       2  150064       1.6683     0.047625
enh67847     2    3307100    3308100      4       1  150064       2.7783    0.0027318
enh67904     2    5323000    5324000      3       1  150064       2.3258     0.010015
enh67908     2    5390000    5391000      4       1  150064       3.3007   0.00048216
enh67909     2    5431600    5432600      5       2  150064       3.1572   0.00079637
enh67932     2    5842800    5843800      1       1  150064       4.1061    2.012e-05
enh67933     2    5864800    5865800      6       2  150064       2.1648     0.015203
enh67934     2    5867100    5868100      6       2  150064       1.8706     0.030702
enh67987     2    7060000    7061000      5       2  150064       2.1164     0.017155
enh67988     2    7066800    7067800      2       1  150064       2.7035    0.0034308
enh67990     2    7071200    7072200      5       2  150064       1.9998     0.022762
enh68013     2    7596800    7597800      1       1  150064       3.3476    0.0004075
enh68014     2    7613000    7614000      7       2  150064       3.5002   0.00023242
enh68015     2    7637400    7638400      3       1  150064       2.0247      0.02145
enh68021     2    7843000    7844000      2       1  150064       1.9571     0.025168
enh68034     2    8112400    8113400      4       2  150064       2.1318     0.016512
enh68056     2    8585200    8586200      6       2  150064       3.0836    0.0010224
enh68072     2    8826000    8827000      2       1  150064       1.7307     0.041755
enh68077     2    9012800    9013800      2       1  150064       2.2586     0.011954
enh68100     2    9246100    9247100      4       2  150064       1.6687     0.047593
enh68105     2    9314800    9315800      4       1  150064       2.0648     0.019473
enh68116     2    9374300    9375300      2       1  150064       2.6857    0.0036193
enh68119     2    9391800    9392800      4       2  150064       3.0426    0.0011728
enh68121     2    9400600    9401600      2       1  150064       2.4285    0.0075798
enh68123     2    9408500    9409500      4       2  150064       2.3659    0.0089922
enh68124     2    9409400    9410400      3       2  150064       1.9146     0.027771
enh68146     2    9748000    9749000      3       1  150064       1.6503     0.049439
enh68151     2    9788800    9789800      1       1  150064       1.8615      0.03134
enh68152     2    9790100    9791100      1       1  150064       2.4696     0.006764
enh68183     2   10259600   10260600      3       2  150064       2.0375     0.020802
enh68205     2   10544100   10545100      5       2  150064       1.7802      0.03752
enh68207     2   10549200   10550200      4       2  150064       1.7831     0.037288
enh68227     2   10954200   10955200      4       2  150064       2.5586    0.0052546
enh68271     2   11533500   11534500      2       1  150064       2.2141     0.013412
enh68297     2   11889400   11890400      3       2  150064       1.7823     0.037353
enh68299     2   11918700   11919700      2       1  150064        1.751      0.03997
enh68305     2   12036400   12037400      5       2  150064       2.0131     0.022053
enh68313     2   12236500   12237500      4       2  150064       1.7066     0.043945
enh68314     2   12247200   12248200      3       1  150064       1.7176     0.042939
enh68315     2   12249400   12250400      5       2  150064       1.6559     0.048875
enh68324     2   12444200   12445200      2       1  150064       1.8588     0.031527
enh68339     2   12764800   12765800      2       1  150064       2.7038    0.0034275
enh68340     2   12776400   12777400      1       1  150064       3.2707    0.0005364
enh68390     2   15274200   15275200      4       2  150064       1.9632     0.024814
enh68392     2   15295700   15296700      3       2  150064       1.7296     0.041847
enh68395     2   15309900   15310900      6       2  150064       2.6182    0.0044192
enh68401     2   15498200   15499200      3       1  150064       1.7823     0.037349
enh68407     2   15699100   15700100      4       1  150064       1.8447     0.032539
enh68416     2   15949200   15950200      6       2  150064       1.7619     0.039041
enh68425     2   16078100   16079100      3       1  150064       2.3687    0.0089256
enh68430     2   16105300   16106300      2       1  150064       1.6605      0.04841
enh68464     2   16416600   16417600      6       3  150064       1.7003     0.044536
enh68471     2   16499500   16500500      3       2  150064       1.8499     0.032161
enh68476     2   16512400   16513400      1       1  150064       1.6884      0.04567
enh68480     2   16798600   16799600      4       2  150064       1.6607     0.048384
enh68529     2   17787600   17788600      2       1  150064       1.7771     0.037777
enh68534     2   17910500   17911500      2       1  150064       1.6685     0.047604
enh68539     2   17932400   17933400      3       1  150064       1.9908     0.023252
enh68540     2   17936900   17937900      1       1  150064       2.1711      0.01496
enh68541     2   17937700   17938700      1       1  150064       2.0909      0.01827
enh68542     2   17996600   17997600      3       1  150064       2.3427    0.0095728
enh68543     2   18003200   18004200      3       2  150064        2.641    0.0041333
enh68544     2   18008400   18009400      5       2  150064       3.9126   4.5662e-05
enh68545     2   18063400   18064400      3       1  150064       1.8416     0.032764
enh68546     2   18073400   18074400      7       3  150064       3.6518   0.00013019
enh68547     2   18074400   18075400      5       2  150064       3.5741   0.00017574
enh68548     2   18094900   18095900      3       1  150064        2.384    0.0085622
enh68584     2   19661400   19662400      2       1  150064        2.383    0.0085861
enh68598     2   20242000   20243000      4       2  150064       1.9159     0.027689
enh68610     2   20365800   20366800      1       1  150064       1.7425      0.04071
enh68611     2   20369300   20370300      6       3  150064       1.8979     0.028855
enh68644     2   20778800   20779800      6       2  150064       2.7379    0.0030917
enh68647     2   20814000   20815000      8       3  150064       1.8901     0.029373
enh68648     2   20816600   20817600      8       1  150064       1.8833     0.029832
enh68669     2   21511500   21512500      3       1  150064       2.1364     0.016322
enh68689     2   22057200   22058200      1       1  150064       2.9163     0.001771
enh68697     2   22301200   22302200      1       1  150064       2.3885     0.008459
enh68699     2   22366600   22367600      2       1  150064       2.6104    0.0045212
enh68700     2   22372300   22373300      1       1  150064       2.6856      0.00362
enh68701     2   22416700   22417700      3       1  150064       1.6598     0.048475
enh68703     2   22468100   22469100      1       1  150064        3.173    0.0007544
enh68705     2   22553100   22554100      3       2  150064        3.732   9.4977e-05
enh68708     2   22599900   22600900      2       1  150064        2.362    0.0090878
enh68709     2   22605200   22606200      2       1  150064        3.157   0.00079707
enh68710     2   22685000   22686000      1       1  150064       4.7121    1.226e-06
enh68711     2   22708100   22709100      3       1  150064       4.1142   1.9424e-05
enh68712     2   22709700   22710700      2       1  150064       3.9451    3.989e-05
enh68713     2   22744300   22745300      3       2  150064        2.949    0.0015938
enh68725     2   23169100   23170100      1       1  150064        2.068      0.01932
enh68734     2   23509700   23510700      1       1  150064       1.6528      0.04919
enh68751     2   23726200   23727200      5       2  150064       4.2256   1.1917e-05
enh68752     2   23742700   23743700      1       1  150064       3.4082     0.000327
enh68767     2   23921400   23922400      5       2  150064       1.6845      0.04604
enh68769     2   23973600   23974600      4       2  150064       2.6443    0.0040932
enh68771     2   23980100   23981100      1       1  150064       2.0403      0.02066
enh68772     2   24034200   24035200      1       1  150064       2.1033      0.01772
enh68773     2   24065300   24066300      3       2  150064       2.2515     0.012177
enh68776     2   24127100   24128100      2       1  150064       2.0112     0.022153
enh68778     2   24139400   24140400      4       2  150064       2.2374      0.01263
enh68780     2   24161500   24162500      1       1  150064       2.2362      0.01267
enh68782     2   24167700   24168700      4       2  150064       1.9244     0.027149
enh68803     2   24658600   24659600      4       2  150064       2.9918    0.0013869
enh68840     2   25320900   25321900      2       1  150064       1.9089     0.028136
enh68841     2   25328000   25329000      2       1  150064       3.7146   0.00010178
enh68843     2   25351600   25352600      6       3  150064        4.357    6.593e-06
enh68848     2   25452500   25453500      4       2  150064       3.9435   4.0149e-05
enh68855     2   25498300   25499300      3       2  150064       2.4501    0.0071413
enh68856     2   25501100   25502100      2       1  150064       1.7057      0.04403
enh68858     2   25508200   25509200      2       1  150064       1.9292     0.026854
enh68860     2   25520800   25521800      2       1  150064       1.9375      0.02634
enh68862     2   25526700   25527700      3       2  150064       1.7129      0.04337
enh68863     2   25535400   25536400      3       1  150064       2.2809     0.011276
enh68864     2   25545500   25546500      2       1  150064       1.7595     0.039251
enh68865     2   25551400   25552400      2       1  150064       2.5484    0.0054113
enh68895     2   26038000   26039000      1       1  150064       1.7788      0.03764
enh68899     2   26075400   26076400      3       1  150064       2.2035     0.013779
enh68907     2   26220100   26221100      7       3  150064       2.8477    0.0022021
enh68910     2   26254800   26255800      2       1  150064        2.286     0.011128
enh68914     2   26267100   26268100      3       1  150064       2.7329    0.0031394
enh68923     2   26308700   26309700      4       2  150064       2.0709     0.019183
enh68925     2   26320800   26321800      2       1  150064       2.9095      0.00181
enh68927     2   26361600   26362600      5       3  150064       2.0447     0.020444
enh68928     2   26398000   26399000      6       2  150064       2.1345     0.016402
enh68929     2   26400900   26401900      2       1  150064       2.4287     0.007577
enh68930     2   26402500   26403500      3       1  150064        1.709     0.043728
enh68936     2   26524000   26525000      5       1  150064       1.7529     0.039806
enh68948     2   26699900   26700900      5       3  150064       2.7109    0.0033545
enh68955     2   26828600   26829600      2       1  150064       1.6939     0.045143
enh68961     2   26929600   26930600      1       1  150064       2.0956      0.01806
enh68967     2   26988000   26989000      2       1  150064       2.6494    0.0040322
enh68968     2   26989700   26990700      4       2  150064       3.0451     0.001163
enh68969     2   26994800   26995800      3       1  150064       3.1693   0.00076416
enh68973     2   27134300   27135300      1       1  150064       3.0729      0.00106
enh68974     2   27136600   27137600      1       1  150064       3.1251    0.0008887
enh68976     2   27197500   27198500      1       1  150064       3.3102    0.0004662
enh68979     2   27271800   27272800      2       1  150064       3.4335   0.00029787
enh68980     2   27292400   27293400      4       2  150064       3.5829   0.00016991
enh68981     2   27295600   27296600      1       1  150064       2.9142     0.001783
enh68982     2   27301100   27302100      2       1  150064       1.8512     0.032068
enh68991     2   27441400   27442400      6       3  150064       2.6812    0.0036678
enh68992     2   27472700   27473700      1       1  150064       2.5646     0.005165
enh68995     2   27514300   27515300      1       1  150064       2.6433     0.004105
enh68997     2   27525500   27526500      2       1  150064       1.9622      0.02487
enh68999     2   27544000   27545000      2       1  150064       1.9898     0.023304
enh69007     2   27603600   27604600      2       1  150064       2.8822    0.0019743
enh69008     2   27604200   27605200      1       1  150064       3.0578     0.001115
enh69011     2   27632800   27633800      2       1  150064       2.0799     0.018769
enh69018     2   27712800   27713800      2       1  150064        2.505    0.0061232
enh69019     2   27726000   27727000      1       1  150064       1.8562      0.03171
enh69020     2   27807600   27808600      3       2  150064       2.7382    0.0030892
enh69022     2   27877800   27878800      1       1  150064       3.9509    3.893e-05
enh69025     2   27906000   27907000      2       1  150064       1.7749     0.037961
enh69031     2   27958800   27959800      2       1  150064       3.4552   0.00027493
enh69032     2   27974200   27975200      2       1  150064       4.2577   1.0327e-05
enh69034     2   28021800   28022800      2       1  150064       4.0494   2.5671e-05
enh69035     2   28139000   28140000      1       1  150064       2.2514      0.01218
enh69037     2   28167900   28168900      1       1  150064       3.9492    3.921e-05
enh69039     2   28182000   28183000      1       1  150064       3.7674    8.248e-05
enh69041     2   28249600   28250600      1       1  150064       3.5055    0.0002279
enh69045     2   28303700   28304700      4       2  150064       1.8579     0.031589
enh69059     2   28622900   28623900      2       1  150064       2.6156     0.004454
enh69060     2   28636300   28637300      2       1  150064       1.9748     0.024147
enh69086     2   29275800   29276800      6       2  150064       2.6776    0.0037075
enh69104     2   29643100   29644100      4       2  150064       3.8794   5.2357e-05
enh69111     2   29809600   29810600      2       1  150064       2.0247     0.021447
enh69162     2   30794800   30795800      1       1  150064       2.1367      0.01631
enh69190     2   31353600   31354600      4       2  150064       1.7877     0.036915
enh69207     2   31900800   31901800      3       1  150064       1.8125     0.034955
enh69218     2   32236600   32237600      3       2  150064       2.2825     0.011229
enh69274     2   33905700   33906700      1       1  150064       1.9595      0.02503
enh69280     2   34142000   34143000      8       2  150064       1.6731     0.047156
enh69282     2   34413600   34414600      4       2  150064       1.6867     0.045833
enh69288     2   34671900   34672900      2       1  150064       1.8334     0.033368
enh69291     2   34955900   34956900      5       2  150064       1.8855     0.029682
enh69292     2   34959300   34960300      5       1  150064        1.789     0.036808
enh69297     2   35186800   35187800      4       1  150064       1.7444     0.040541
enh69300     2   35453700   35454700      6       2  150064       1.8146     0.034793
enh69301     2   35518000   35519000      1       1  150064       2.3412     0.009612
enh69303     2   35563600   35564600      2       1  150064       3.1877   0.00071707
enh69304     2   35597400   35598400      3       2  150064       2.4071    0.0080397
enh69312     2   35955000   35956000      7       3  150064       1.6464     0.049841
enh69331     2   36600800   36601800      2       1  150064       1.8621     0.031293
enh69340     2   36620000   36621000      2       1  150064       1.6534     0.049128
enh69344     2   36632100   36633100      5       3  150064       1.7881     0.036876
enh69351     2   36648500   36649500      2       1  150064       1.7565     0.039497
enh69361     2   36713200   36714200      1       1  150064       1.9852      0.02356
enh69369     2   36822700   36823700      5       2  150064       2.1206     0.016979
enh69377     2   36928300   36929300     11       2  150064       2.0312     0.021116
enh69388     2   37011600   37012600      2       1  150064       2.5539    0.0053255
enh69390     2   37024400   37025400      6       2  150064       1.9918     0.023195
enh69391     2   37050700   37051700      6       3  150064       2.6115    0.0045074
enh69392     2   37051400   37052400      5       2  150064       2.3769    0.0087286
enh69397     2   37082100   37083100      2       1  150064        2.585    0.0048687
enh69398     2   37082800   37083800      2       1  150064       2.4655    0.0068408
enh69399     2   37136200   37137200      6       3  150064       2.4939    0.0063172
enh69400     2   37137200   37138200      5       2  150064       1.8104     0.035116
enh69404     2   37178500   37179500      5       3  150064        1.859     0.031515
enh69406     2   37183500   37184500      2       1  150064       3.4503   0.00027996
enh69407     2   37188200   37189200      1       1  150064       3.0221     0.001255
enh69408     2   37190600   37191600      3       2  150064       2.1948     0.014089
enh69410     2   37199600   37200600      3       1  150064       2.0865     0.018467
enh69411     2   37237800   37238800      4       2  150064       1.8745     0.030427
enh69418     2   37386000   37387000      8       3  150064       1.9639      0.02477
enh69419     2   37395200   37396200      8       2  150064       2.1902     0.014257
enh69420     2   37408500   37409500     18       4  150064       2.5537    0.0053294
enh69423     2   37431300   37432300      4       2  150064       3.1914   0.00070803
enh69429     2   37460200   37461200      6       2  150064       2.7139    0.0033245
enh69430     2   37460900   37461900      5       2  150064       1.8238     0.034092
enh69432     2   37498400   37499400      6       3  150064       4.0798   2.2538e-05
enh69433     2   37528200   37529200      8       3  150064        3.653   0.00012961
enh69434     2   37528800   37529800      6       2  150064       3.1735   0.00075305
enh69435     2   37538900   37539900      4       2  150064       4.2399   1.1183e-05
enh69436     2   37541900   37542900      3       2  150064       2.9393    0.0016447
enh69437     2   37543500   37544500      5       2  150064       3.3598   0.00038997
enh69438     2   37545100   37546100      2       1  150064       3.1965   0.00069552
enh69439     2   37548200   37549200      3       1  150064       3.5795   0.00017209
enh69440     2   37570200   37571200      5       2  150064       3.6298    0.0001418
enh69441     2   37576000   37577000      6       2  150064       3.8151   6.8053e-05
enh69444     2   37623900   37624900      2       1  150064       1.6672     0.047738
enh69445     2   37641500   37642500      4       2  150064       2.1762      0.01477
enh69446     2   37734000   37735000      4       1  150064       1.8585     0.031551
enh69467     2   38189000   38190000      5       2  150064       2.5663    0.0051391
enh69469     2   38203200   38204200      1       1  150064       2.2501      0.01222
enh69492     2   38528900   38529900      4       1  150064       1.8547     0.031821
enh69504     2   38665700   38666700      3       2  150064       2.0174     0.021826
enh69505     2   38670300   38671300      2       1  150064       2.1099     0.017433
enh69529     2   38964300   38965300      3       1  150064       2.2612     0.011875
enh69539     2   39209100   39210100      2       1  150064       2.0289     0.021232
enh69558     2   39429900   39430900      1       1  150064       2.4234     0.007687
enh69559     2   39446700   39447700      4       1  150064       1.7894     0.036772
enh69560     2   39454600   39455600      4       2  150064            2      0.02275
enh69563     2   39460200   39461200      1       1  150064       2.1224       0.0169
enh69564     2   39468400   39469400      2       1  150064       2.1655     0.015175
enh69565     2   39508100   39509100      5       2  150064       1.7056     0.044042
enh69573     2   39590600   39591600      2       1  150064       1.7264     0.042134
enh69582     2   39609800   39610800      3       1  150064       1.9472     0.025758
enh69583     2   39614900   39615900      4       1  150064       1.7551     0.039622
enh69596     2   39653000   39654000      2       1  150064       2.3016     0.010678
enh69621     2   39888500   39889500      3       1  150064       1.8313      0.03353
enh69626     2   39956000   39957000      1       1  150064       2.3962     0.008282
enh69630     2   39998600   39999600      4       1  150064       2.6811     0.003669
enh69632     2   40000600   40001600      2       1  150064       1.9537     0.025369
enh69633     2   40003600   40004600      2       1  150064       2.1676     0.015094
enh69634     2   40006400   40007400      2       1  150064       2.0011      0.02269
enh69642     2   40370000   40371000      2       1  150064       2.4478    0.0071866
enh69643     2   40374200   40375200      1       1  150064       2.6507     0.004016
enh69645     2   40418400   40419400      5       2  150064       1.7786     0.037656
enh69651     2   40482000   40483000      2       1  150064       2.5506    0.0053775
enh69652     2   40483200   40484200      7       2  150064       2.1079     0.017521
enh69656     2   40585600   40586600      5       2  150064       3.2017   0.00068315
enh69657     2   40598900   40599900      5       2  150064       1.7035     0.044241
enh69660     2   40630000   40631000      3       1  150064       2.0112     0.022152
enh69662     2   40715100   40716100      4       2  150064       1.9466     0.025791
enh69663     2   40738700   40739700      2       1  150064       2.7378    0.0030926
enh69664     2   40771200   40772200      4       2  150064       2.8729    0.0020338
enh69667     2   40912000   40913000      1       1  150064        2.622     0.004371
enh69668     2   40959800   40960800      3       2  150064       1.8397     0.032907
enh69677     2   41553800   41554800      2       1  150064       2.0261     0.021377
enh69678     2   41602600   41603600      2       1  150064       1.8114     0.035042
enh69691     2   42006600   42007600      2       1  150064       1.8318     0.033492
enh69692     2   42086400   42087400      2       1  150064       2.0372     0.020817
enh69773     2   42964900   42965900      1       1  150064       2.2801       0.0113
enh69775     2   43000400   43001400      1       1  150064       1.8987       0.0288
enh69780     2   43133400   43134400      3       2  150064        2.377    0.0087282
enh69806     2   43379400   43380400      4       2  150064       1.9039      0.02846
enh69873     2   44330000   44331000      5       3  150064       2.1278     0.016678
enh69883     2   44409900   44410900      4       1  150064       1.8436     0.032623
enh69884     2   44412500   44413500      3       1  150064       2.2599     0.011915
enh69889     2   44426800   44427800      2       1  150064       1.9294      0.02684
enh69896     2   44474800   44475800      6       1  150064       2.5125    0.0059943
enh69933     2   44901800   44902800      5       2  150064        1.897     0.028915
enh69951     2   45202200   45203200      8       4  150064       1.8977      0.02887
enh69970     2   45618000   45619000      1       1  150064        1.948      0.02571
enh69977     2   45671500   45672500      2       1  150064       1.8121     0.034988
enh69982     2   45781400   45782400      4       1  150064       1.9771     0.024014
enh69983     2   45784400   45785400      6       1  150064        2.279     0.011333
enh69998     2   46063400   46064400      7       3  150064       2.0339     0.020983
enh70001     2   46115700   46116700      1       1  150064       2.2402      0.01254
enh70006     2   46188200   46189200      3       2  150064       1.8309     0.033555
enh70007     2   46200000   46201000      5       2  150064         2.27     0.011603
enh70008     2   46219900   46220900      3       2  150064       2.3105      0.01043
enh70037     2   46845200   46846200      1       1  150064       1.9138      0.02782
enh70069     2   47212100   47213100      1       1  150064       1.7302       0.0418
enh70086     2   47405200   47406200      1       1  150064       1.7925      0.03653
enh70090     2   47425800   47426800      4       2  150064       2.5149    0.0059534
enh70094     2   47460700   47461700      9       5  150064        1.781      0.03746
enh70098     2   47492100   47493100      7       4  150064       1.7038     0.044211
enh70131     2   47881700   47882700      6       3  150064       1.7479     0.040243
enh70137     2   47979000   47980000      3       2  150064       1.6925     0.045279
enh70138     2   47982100   47983100      1       1  150064       1.8897       0.0294
enh70139     2   47983000   47984000      2       1  150064        2.567    0.0051298
enh70143     2   48072600   48073600      3       2  150064       2.3918    0.0083833
enh70144     2   48094300   48095300      4       2  150064       2.5138    0.0059714
enh70145     2   48096900   48097900      3       1  150064        2.669    0.0038038
enh70149     2   48120600   48121600      3       1  150064       2.1945     0.014099
enh70154     2   48129300   48130300      1       1  150064       2.9361     0.001662
enh70157     2   48242400   48243400      4       2  150064        1.997     0.022912
enh70158     2   48253600   48254600      1       1  150064       2.3368     0.009725
enh70159     2   48273800   48274800      6       2  150064       3.7954   7.3706e-05
enh70167     2   48398300   48399300      1       1  150064        2.484     0.006496
enh70171     2   48425900   48426900      7       4  150064       1.8813     0.029963
enh70174     2   48475900   48476900      1       1  150064       2.1128      0.01731
enh70177     2   48511100   48512100      3       2  150064       3.0425    0.0011733
enh70178     2   48540200   48541200      7       3  150064       3.0479    0.0011524
enh70179     2   48543800   48544800      1       1  150064       2.8941     0.001901
enh70180     2   48545400   48546400      2       1  150064        2.511    0.0060198
enh70181     2   48547500   48548500      4       2  150064       2.1309     0.016547
enh70183     2   48549700   48550700      2       1  150064       1.8534     0.031915
enh70184     2   48550600   48551600      3       1  150064       3.1945   0.00070043
enh70185     2   48551700   48552700      1       1  150064       2.8635     0.002095
enh70186     2   48552800   48553800      5       2  150064       2.6788    0.0036946
enh70187     2   48555300   48556300      3       2  150064       1.8866      0.02961
enh70189     2   48557300   48558300      4       2  150064       3.1608   0.00078656
enh70191     2   48568400   48569400      5       2  150064       3.3176   0.00045403
enh70192     2   48571200   48572200      5       2  150064       1.9774     0.024001
enh70193     2   48580000   48581000      2       1  150064       1.9463     0.025807
enh70194     2   48583800   48584800      6       3  150064       2.2021     0.013828
enh70195     2   48589100   48590100      2       1  150064        2.646    0.0040726
enh70200     2   48642400   48643400      6       4  150064       2.5081    0.0060695
enh70201     2   48647100   48648100      4       2  150064       2.5545    0.0053166
enh70204     2   48671400   48672400      5       2  150064       1.9132     0.027859
enh70207     2   48729000   48730000      2       1  150064       3.5185   0.00021701
enh70208     2   48736000   48737000      2       1  150064       2.8269      0.00235
enh70212     2   48787500   48788500      5       2  150064       1.8514     0.032056
enh70217     2   48926200   48927200      2       1  150064       1.7204     0.042679
enh70219     2   48942400   48943400      5       3  150064       2.6064     0.004575
enh70220     2   48946400   48947400      1       1  150064       2.2862      0.01112
enh70246     2   49665100   49666100     10       3  150064       1.7048     0.044117
enh70263     2   50245600   50246600      3       1  150064       2.5078    0.0060741
enh70264     2   50263400   50264400      2       1  150064       1.9028     0.028537
enh70271     2   50388700   50389700      6       3  150064       1.6816     0.046326
enh70277     2   50542500   50543500      4       2  150064       2.0415       0.0206
enh70278     2   50562400   50563400      4       2  150064       2.8764    0.0020115
enh70279     2   50571100   50572100      2       1  150064       3.8708   5.4235e-05
enh70281     2   50625100   50626100      4       2  150064       2.5274    0.0057451
enh70285     2   50718900   50719900      1       1  150064       3.0002     0.001349
enh70286     2   50741600   50742600      7       2  150064       2.2842      0.01118
enh70297     2   50923400   50924400      4       2  150064       2.0497     0.020195
enh70302     2   50992000   50993000      5       2  150064       1.8858     0.029663
enh70304     2   51002200   51003200      2       1  150064       3.0285    0.0012287
enh70312     2   51222000   51223000      3       2  150064       2.1541     0.015615
enh70313     2   51223400   51224400      5       1  150064       2.5505    0.0053788
enh70317     2   51239200   51240200      2       1  150064       1.6865     0.045852
enh70364     2   52522800   52523800      5       2  150064       1.6868     0.045821
enh70365     2   52538400   52539400      3       1  150064        1.697     0.044844
enh70382     2   52844600   52845600      1       1  150064       2.6883     0.003591
enh70391     2   53191800   53192800      2       1  150064       1.8312     0.033537
enh70403     2   53501800   53502800      2       1  150064       1.9385     0.026284
enh70418     2   53868300   53869300      2       1  150064       3.0968   0.00097806
enh70420     2   53979400   53980400      2       1  150064       2.6461    0.0040715
enh70421     2   53996200   53997200      3       2  150064       2.1957     0.014056
enh70423     2   53997400   53998400      3       2  150064       1.7137     0.043294
enh70425     2   54011300   54012300      2       1  150064       2.7562    0.0029238
enh70426     2   54015400   54016400      4       1  150064       2.2744     0.011472
enh70427     2   54046400   54047400      1       1  150064       3.2877    0.0005051
enh70428     2   54053800   54054800      3       2  150064       2.6099    0.0045285
enh70430     2   54180400   54181400      1       1  150064        1.682      0.04628
enh70431     2   54184300   54185300      2       1  150064       2.3289    0.0099325
enh70432     2   54185300   54186300      4       2  150064       1.7495     0.040102
enh70437     2   54330700   54331700      4       2  150064       2.5832    0.0048945
enh70445     2   54647600   54648600      2       1  150064       2.1387     0.016228
enh70451     2   54724900   54725900      7       4  150064       3.3232   0.00044491
enh70455     2   54746600   54747600      2       1  150064       3.2837   0.00051231
enh70457     2   54767700   54768700      2       1  150064       2.3464    0.0094777
enh70459     2   54789600   54790600      1       1  150064       1.9019      0.02859
enh70463     2   54804900   54805900      8       1  150064       1.6771     0.046766
enh70464     2   54809100   54810100      3       1  150064        1.876     0.030329
enh70468     2   54817000   54818000      6       3  150064       1.6763     0.046837
enh70469     2   54823200   54824200      6       3  150064       1.9981     0.022853
enh70470     2   54831000   54832000      3       2  150064       2.2871     0.011096
enh70471     2   54837200   54838200      2       1  150064       1.8933     0.029157
enh70472     2   54838500   54839500     13       5  150064        2.682    0.0036591
enh70473     2   54840300   54841300      6       2  150064       2.2456     0.012363
enh70475     2   54861500   54862500      6       4  150064       2.7386    0.0030848
enh70479     2   54984500   54985500      1       1  150064        3.129    0.0008771
enh70482     2   55172300   55173300      5       2  150064       3.4998    0.0002328
enh70484     2   55183500   55184500      4       2  150064        2.157     0.015504
enh70496     2   55244900   55245900      4       2  150064       1.9155     0.027717
enh70501     2   55264000   55265000      3       2  150064       1.7492     0.040128
enh70504     2   55283100   55284100      1       1  150064       2.6145     0.004468
enh70515     2   55380800   55381800      3       2  150064       2.0241     0.021481
enh70529     2   55617700   55618700      2       1  150064       1.7056      0.04404
enh70530     2   55635100   55636100      3       1  150064       1.6967     0.044874
enh70532     2   55643400   55644400      5       2  150064       1.7164     0.043048
enh70551     2   56128300   56129300      6       3  150064       2.4107    0.0079605
enh70554     2   56221300   56222300      3       2  150064       2.6818    0.0036609
enh70555     2   56235400   56236400      1       1  150064       2.2334      0.01276
enh70572     2   56611000   56612000      2       1  150064       2.3917     0.008385
enh70591     2   57922900   57923900      4       2  150064       2.6884      0.00359
enh70592     2   57925800   57926800      3       1  150064       2.1947     0.014094
enh70594     2   57937700   57938700      3       1  150064        2.197     0.014011
enh70596     2   57948000   57949000      2       1  150064       3.8989   4.8315e-05
enh70599     2   57987400   57988400      3       1  150064        6.074   6.2375e-10
enh70600     2   58011000   58012000      1       1  150064       4.7874    8.446e-07
enh70602     2   58129500   58130500      2       1  150064       5.5917   1.1246e-08
enh70603     2   58169100   58170100      7       2  150064        6.035   7.9468e-10
enh70604     2   58170300   58171300      3       1  150064        5.534   1.5651e-08
enh70606     2   58194700   58195700      1       1  150064       3.0928    0.0009914
enh70610     2   58269300   58270300      2       1  150064       3.1586   0.00079263
enh70611     2   58272100   58273100      3       1  150064       3.1905   0.00071004
enh70612     2   58275400   58276400      2       1  150064       3.6076   0.00015451
enh70613     2   58283500   58284500      2       1  150064       2.6638    0.0038635
enh70615     2   58336100   58337100      3       2  150064       2.5118    0.0060055
enh70616     2   58339200   58340200      1       1  150064       3.5187    0.0002168
enh70619     2   58457800   58458800      2       1  150064       2.7052    0.0034133
enh70621     2   58461500   58462500      2       1  150064       3.7563   8.6208e-05
enh70622     2   58464200   58465200      1       1  150064       4.3511    6.773e-06
enh70623     2   58468400   58469400      2       1  150064       2.0918     0.018226
enh70624     2   58469400   58470400      3       1  150064        1.992     0.023185
enh70625     2   58546300   58547300      1       1  150064       1.8606       0.0314
enh70627     2   58653700   58654700      2       1  150064       2.7799    0.0027188
enh70628     2   58656600   58657600      4       2  150064       3.1455   0.00082901
enh70629     2   58659200   58660200      3       2  150064       2.2453     0.012376
enh70630     2   58661900   58662900      2       1  150064       2.1512     0.015729
enh70631     2   58663400   58664400      3       2  150064       3.2801   0.00051891
enh70632     2   58671200   58672200      1       1  150064       3.5251    0.0002117
enh70633     2   58675800   58676800      3       2  150064       2.6471    0.0040592
enh70639     2   58729400   58730400      2       1  150064        2.242      0.01248
enh70640     2   58734800   58735800      1       1  150064        1.764      0.03887
enh70644     2   58749000   58750000      1       1  150064       2.3964     0.008279
enh70660     2   58989500   58990500      3       2  150064       1.8361     0.033173
enh70661     2   58991900   58992900      4       2  150064       1.6577      0.04869
enh70664     2   59058200   59059200      6       2  150064       2.3899     0.008427
enh70672     2   59155000   59156000      1       1  150064       2.1906      0.01424
enh70695     2   59654200   59655200      2       1  150064        1.982     0.023742
enh70696     2   59690400   59691400      2       1  150064       1.7251     0.042254
enh70715     2   60291600   60292600      2       1  150064       3.1996   0.00068807
enh70718     2   60352700   60353700      3       2  150064       1.9754     0.024113
enh70719     2   60440400   60441400      3       2  150064        2.635    0.0042066
enh70721     2   60512600   60513600      4       1  150064       2.2367     0.012652
enh70726     2   60580600   60581600      3       2  150064       2.5325     0.005662
enh70728     2   60602500   60603500      3       2  150064       2.2795     0.011318
enh70730     2   60628000   60629000      3       2  150064       2.5655    0.0051507
enh70731     2   60635700   60636700      6       3  150064       1.8253     0.033975
enh70732     2   60637200   60638200      1       1  150064       1.6527       0.0492
enh70745     2   60704100   60705100      2       1  150064       3.4632   0.00026687
enh70746     2   60705600   60706600      1       1  150064       3.1202    0.0009037
enh70747     2   60707800   60708800      5       2  150064       1.9617     0.024897
enh70749     2   60714000   60715000      1       1  150064       4.0119    3.012e-05
enh70750     2   60715000   60716000      1       1  150064       4.0884    2.172e-05
enh70751     2   60717000   60718000      1       1  150064        3.498    0.0002344
enh70754     2   60731000   60732000      3       2  150064       2.7966    0.0025825
enh70756     2   60737500   60738500      7       2  150064       3.0958   0.00098151
enh70757     2   60741500   60742500      3       1  150064       2.8038     0.002525
enh70758     2   60742400   60743400      4       2  150064       2.1759     0.014781
enh70759     2   60743900   60744900      4       2  150064       2.0437     0.020493
enh70761     2   60747000   60748000      3       1  150064       2.3493    0.0094038
enh70762     2   60748200   60749200      7       2  150064       2.1153     0.017201
enh70764     2   60755600   60756600      2       1  150064       2.5993    0.0046703
enh70769     2   60804700   60805700      2       1  150064       2.7049    0.0034165
enh70771     2   60830200   60831200      3       2  150064       2.1402     0.016169
enh70772     2   60836000   60837000      3       2  150064       1.8114      0.03504
enh70774     2   60875700   60876700      1       1  150064       3.2718    0.0005343
enh70775     2   60901700   60902700      3       1  150064        2.569    0.0050995
enh70784     2   61191500   61192500      2       1  150064        2.347    0.0094639
enh70789     2   61406300   61407300      6       4  150064       1.8196     0.034408
enh70791     2   61469300   61470300      5       2  150064       2.1723     0.014918
enh70794     2   61581800   61582800      4       1  150064       2.7547    0.0029374
enh70795     2   61583100   61584100      3       2  150064       2.6574     0.003937
enh70796     2   61583800   61584800      3       2  150064       2.0802     0.018755
enh70801     2   61663200   61664200      3       2  150064        2.757     0.002917
enh70803     2   61671500   61672500      2       1  150064       2.9094    0.0018106
enh70805     2   61692100   61693100      4       2  150064       2.2576     0.011985
enh70815     2   61812200   61813200      1       1  150064       1.7928       0.0365
enh70839     2   62311300   62312300      1       1  150064       1.6879      0.04572
enh70853     2   62432000   62433000      2       1  150064       1.8729     0.030541
enh70862     2   62493300   62494300      2       1  150064       2.5248    0.0057878
enh70863     2   62493900   62494900      3       1  150064       2.2941     0.010892
enh70866     2   62532000   62533000      4       2  150064       1.7705      0.03832
enh70867     2   62534100   62535100      3       1  150064       1.8191      0.03445
enh70868     2   62536300   62537300      1       1  150064       2.1125      0.01732
enh70884     2   62692700   62693700      2       1  150064       2.5123    0.0059976
enh70885     2   62702000   62703000      2       1  150064       2.1822     0.014547
enh70886     2   62709900   62710900      5       3  150064       4.3677   6.2781e-06
enh70887     2   62712700   62713700      3       2  150064       2.3505    0.0093749
enh70888     2   62724200   62725200      8       4  150064        2.207     0.013658
enh70889     2   62731800   62732800      2       1  150064       1.7793     0.037599
enh70890     2   62733600   62734600      4       2  150064        2.598    0.0046888
enh70893     2   62768200   62769200      2       1  150064       1.7775     0.037739
enh70896     2   62854200   62855200      1       1  150064       2.0417      0.02059
enh70897     2   62889200   62890200      3       2  150064       2.9105    0.0018042
enh70907     2   62970800   62971800      1       1  150064       2.5492     0.005399
enh70910     2   63052900   63053900      2       1  150064       1.7936     0.036435
enh70967     2   64011900   64012900      3       2  150064       1.7271     0.042075
enh70974     2   64064000   64065000      2       1  150064       1.8105     0.035108
enh70994     2   64291800   64292800      5       2  150064       1.6943     0.045101
enh70996     2   64298800   64299800      7       3  150064       2.8003    0.0025525
enh71017     2   64423800   64424800      4       2  150064       1.7415     0.040802
enh71046     2   64679300   64680300      1       1  150064       1.6838      0.04611
enh71059     2   64833900   64834900      2       1  150064       2.0586     0.019765
enh71133     2   65630400   65631400      1       1  150064       2.0333      0.02101
enh71135     2   65634300   65635300      2       1  150064       1.8394      0.03293
enh71144     2   65772400   65773400      1       1  150064       3.1367    0.0008544
enh71145     2   65785300   65786300      8       1  150064        1.674     0.047065
enh71147     2   65794000   65795000      9       3  150064       1.9967     0.022931
enh71191     2   66748400   66749400      5       2  150064       1.9848     0.023586
enh71194     2   66768400   66769400      3       1  150064       2.7564    0.0029225
enh71195     2   66770400   66771400      3       2  150064       2.8564    0.0021427
enh71216     2   67189700   67190700      1       1  150064       1.6593      0.04853
enh71221     2   67564500   67565500      2       1  150064       2.0051     0.022476
enh71222     2   67616700   67617700      1       1  150064       2.4247     0.007661
enh71223     2   67619200   67620200      7       2  150064       2.2235     0.013093
enh71224     2   67621200   67622200      2       1  150064       2.2525     0.012146
enh71226     2   67632700   67633700      6       2  150064       1.7985     0.036053
enh71235     2   68036400   68037400      6       3  150064       1.7839     0.037222
enh71250     2   68386300   68387300      3       2  150064       3.0763     0.001048
enh71252     2   68417700   68418700      2       1  150064       1.6748     0.046984
enh71257     2   68446300   68447300      2       1  150064       1.7764     0.037832
enh71261     2   68460400   68461400      2       1  150064       2.1554     0.015566
enh71263     2   68470000   68471000      2       1  150064       2.9638    0.0015191
enh71265     2   68474300   68475300      3       1  150064       2.6963    0.0035057
enh71267     2   68483200   68484200      1       1  150064       2.8455     0.002217
enh71311     2   69536700   69537700      1       1  150064       1.9178      0.02757
enh71312     2   69585800   69586800      2       1  150064       1.8479      0.03231
enh71348     2   69958200   69959200      5       2  150064       1.6909     0.045427
enh71355     2   70016800   70017800      5       2  150064       1.7414     0.040805
enh71358     2   70055000   70056000      3       1  150064        1.947      0.02577
enh71365     2   70190800   70191800      2       1  150064       2.0369     0.020829
enh71367     2   70226400   70227400      1       1  150064       1.6616       0.0483
enh71371     2   70261800   70262800      2       1  150064       1.6648     0.047979
enh71372     2   70266600   70267600      3       1  150064       1.7234     0.042409
enh71392     2   70469800   70470800      2       1  150064       1.7034     0.044247
enh71397     2   70527400   70528400      2       1  150064       2.0229     0.021543
enh71418     2   70956500   70957500      7       3  150064       1.8001      0.03592
enh71426     2   70991000   70992000      4       2  150064       1.7617     0.039057
enh71438     2   71330200   71331200      8       3  150064       1.6867     0.045832
enh71440     2   71383600   71384600      2       1  150064       2.0445     0.020453
enh71441     2   71404200   71405200      4       2  150064       2.2278     0.012946
enh71447     2   71506600   71507600      4       2  150064       1.9048     0.028406
enh71448     2   71554800   71555800      3       2  150064       2.3225     0.010102
enh71450     2   71561800   71562800      3       1  150064       2.2041     0.013757
enh71452     2   71567300   71568300      7       4  150064       3.2724   0.00053311
enh71453     2   71644800   71645800      2       1  150064       2.6902    0.0035708
enh71461     2   71754200   71755200      4       2  150064        1.926     0.027049
enh71466     2   71921500   71922500      4       2  150064       1.7661     0.038691
enh71473     2   72400600   72401600      1       1  150064       1.6707      0.04739
enh71474     2   72446900   72447900      5       3  150064         2.43    0.0075491
enh71475     2   72457100   72458100      2       1  150064       2.3392    0.0096618
enh71477     2   72463200   72464200      1       1  150064        2.753     0.002953
enh71490     2   72803200   72804200      1       1  150064       1.7126      0.04339
enh71492     2   72846300   72847300      2       1  150064       1.9368     0.026382
enh71493     2   72854100   72855100      1       1  150064       1.7855      0.03709
enh71501     2   72978300   72979300      3       2  150064       2.8095    0.0024806
enh71504     2   72992900   72993900      1       1  150064       2.5217     0.005839
enh71516     2   73167700   73168700      3       1  150064       4.1935   1.3735e-05
enh71519     2   73201400   73202400      2       1  150064       3.2103   0.00066289
enh71520     2   73207400   73208400      1       1  150064       4.2077     1.29e-05
enh71521     2   73227200   73228200      2       1  150064        3.489   0.00024239
enh71523     2   73271500   73272500      2       1  150064       3.3479   0.00040717
enh71525     2   73289700   73290700      4       1  150064       2.2631     0.011816
enh71527     2   73295500   73296500      2       1  150064       3.0522     0.001136
enh71529     2   73308000   73309000      2       1  150064       2.1077     0.017528
enh71531     2   73328700   73329700      3       1  150064       3.6104   0.00015284
enh71532     2   73334000   73335000      2       1  150064       3.4372   0.00029392
enh71533     2   73337000   73338000      1       1  150064       3.2819    0.0005155
enh71534     2   73360900   73361900      5       2  150064       2.6979    0.0034891
enh71535     2   73418700   73419700      4       2  150064       4.3334   7.3418e-06
enh71538     2   73462800   73463800      3       1  150064       3.7782   7.8976e-05
enh71541     2   73482300   73483300      5       3  150064        3.154   0.00080513
enh71543     2   73611600   73612600      2       1  150064       3.7349   9.3901e-05
enh71544     2   73712800   73713800      7       2  150064       4.5279   2.9782e-06
enh71545     2   73784300   73785300      1       1  150064       4.6523    1.641e-06
enh71546     2   73791600   73792600      2       1  150064       3.0235    0.0012493
enh71547     2   73815000   73816000      2       1  150064       3.7373   9.3018e-05
enh71561     2   74226900   74227900      1       1  150064       2.0135      0.02203
enh71564     2   74247700   74248700      1       1  150064       2.1868      0.01438
enh71566     2   74252800   74253800      5       1  150064       3.0081    0.0013146
enh71568     2   74257600   74258600      5       2  150064        2.621    0.0043836
enh71569     2   74259600   74260600      2       1  150064       2.6726    0.0037635
enh71570     2   74269800   74270800      2       1  150064       2.0478     0.020291
enh71572     2   74333800   74334800      2       1  150064        1.669     0.047562
enh71575     2   74408500   74409500      1       1  150064       2.1993      0.01393
enh71578     2   74418800   74419800      3       1  150064       1.9408     0.026139
enh71599     2   74812900   74813900      1       1  150064        1.748      0.04023
enh71604     2   74967600   74968600      4       1  150064       2.1729     0.014896
enh71633     2   75339800   75340800      3       1  150064       2.0077     0.022337
enh71650     2   75689100   75690100      4       1  150064       2.8179    0.0024169
enh71672     2   76185900   76186900      3       1  150064       2.6785    0.0036972
enh71673     2   76210400   76211400      5       2  150064       1.7379     0.041111
enh71675     2   76235000   76236000      2       1  150064       2.0811     0.018711
enh71676     2   76236200   76237200      2       1  150064       2.1634     0.015254
enh71677     2   76310200   76311200      7       3  150064       4.6111   2.0024e-06
enh71678     2   76334600   76335600      6       3  150064       4.3579   6.5654e-06
enh71680     2   76340300   76341300      3       2  150064       3.8815     5.19e-05
enh71681     2   76438900   76439900      3       1  150064       2.2894     0.011027
enh71682     2   76495600   76496600      2       1  150064       3.4479   0.00028248
enh71694     2   76806800   76807800      4       2  150064       1.7809     0.037468
enh71706     2   76960500   76961500      5       1  150064       1.9457     0.025845
enh71714     2   77052200   77053200      2       1  150064       1.7134      0.04332
enh71720     2   77192800   77193800      2       1  150064       2.5466    0.0054383
enh71730     2   77322400   77323400      4       1  150064       1.8717     0.030627
enh71745     2   77711300   77712300      5       2  150064       2.1737     0.014864
enh71746     2   77721000   77722000      7       3  150064       2.1773     0.014729
enh71747     2   77729600   77730600      8       3  150064       2.1268     0.016719
enh71748     2   77739400   77740400      4       2  150064        2.834    0.0022984
enh71750     2   77746600   77747600      1       1  150064       3.6083    0.0001541
enh71755     2   78013600   78014600      4       2  150064       2.2202     0.013203
enh71759     2   78056000   78057000      2       1  150064        1.737     0.041191
enh71769     2   78495700   78496700      1       1  150064        2.009      0.02227
enh71771     2   78533500   78534500      6       1  150064       2.1764     0.014764
enh71781     2   78833800   78834800      2       1  150064       2.0872     0.018437
enh71791     2   79428800   79429800      4       2  150064       2.5525    0.0053477
enh71796     2   79620600   79621600      1       1  150064       1.9993      0.02279
enh71824     2   80055400   80056400      2       1  150064        2.175     0.014816
enh71825     2   80059400   80060400      4       2  150064        1.927     0.026987
enh71831     2   80087400   80088400      3       1  150064       2.3528    0.0093166
enh71834     2   80125700   80126700      8       3  150064       2.6659    0.0038387
enh71837     2   80147700   80148700      2       1  150064       1.6836     0.046125
enh71926     2   84197100   84198100      2       1  150064       1.9397     0.026209
enh71927     2   84198700   84199700      4       1  150064       2.2716     0.011556
enh71939     2   84984200   84985200      1       1  150064       1.6735      0.04711
enh72004     2   85471400   85472400      4       2  150064       1.9315     0.026709
enh72023     2   85558100   85559100      1       1  150064       1.6659      0.04787
enh72028     2   85612400   85613400      2       1  150064       2.6347    0.0042105
enh72030     2   85635600   85636600      4       2  150064       1.7675     0.038569
enh72031     2   85637300   85638300      2       1  150064       3.2842   0.00051131
enh72032     2   85644600   85645600      5       2  150064       3.2498   0.00057749
enh72033     2   85646400   85647400      2       1  150064       2.1765     0.014757
enh72036     2   85654900   85655900      4       2  150064       2.6035    0.0046137
enh72059     2   85839400   85840400      1       1  150064       1.8344       0.0333
enh72060     2   85844600   85845600      1       1  150064       2.0794      0.01879
enh72062     2   85914100   85915100      3       2  150064       2.1934      0.01414
enh72071     2   86054900   86055900      2       1  150064       1.9832     0.023673
enh72103     2   86858400   86859400      2       1  150064       1.9239     0.027186
enh72105     2   86974800   86975800      2       1  150064       2.5472    0.0054289
enh72108     2   87054600   87055600      5       1  150064       2.0761     0.018941
enh72109     2   87058500   87059500      6       2  150064       2.4106    0.0079626
enh72218     2   96813900   96814900      1       1  150064       1.8958      0.02899
enh72222     2   96865300   96866300      1       1  150064       3.9562    3.808e-05
enh72223     2   96868300   96869300      1       1  150064       3.8922    4.966e-05
enh72225     2   96871900   96872900      2       1  150064       2.6324    0.0042391
enh72240     2   97198600   97199600      3       2  150064       1.9101      0.02806
enh72242     2   97205400   97206400      1       1  150064       1.9382       0.0263
enh72245     2   97219600   97220600      2       1  150064       2.1345     0.016403
enh72251     2   97425400   97426400      2       1  150064       1.9136     0.027833
enh72253     2   97436000   97437000      1       1  150064       2.1304      0.01657
enh72256     2   97485000   97486000      1       1  150064       1.9413      0.02611
enh72257     2   97498100   97499100      1       1  150064       2.0026      0.02261
enh72259     2   97508000   97509000      2       1  150064       1.9093     0.028109
enh72260     2   97521800   97522800      1       1  150064       2.0007      0.02271
enh72261     2   97525000   97526000      1       1  150064       2.0166      0.02187
enh72262     2   97532200   97533200      1       1  150064       2.6807     0.003673
enh72263     2   97536500   97537500      2       1  150064       1.9317     0.026699
enh72264     2   97540100   97541100      2       1  150064        2.489    0.0064044
enh72265     2   97543200   97544200      2       1  150064       3.9637   3.6895e-05
enh72267     2   97548200   97549200      1       1  150064        3.716    0.0001012
enh72270     2   97561100   97562100      5       2  150064       2.9332    0.0016776
enh72271     2   97571700   97572700      6       1  150064       3.6787   0.00011723
enh72272     2   97573000   97574000      4       1  150064         3.47   0.00026018
enh72273     2   97577400   97578400      5       2  150064       3.7506   8.8209e-05
enh72274     2   97592700   97593700      2       1  150064       2.9489    0.0015945
enh72275     2   97599000   97600000      3       1  150064         2.01     0.022216
enh72277     2   97622800   97623800      5       2  150064       1.7894     0.036779
enh72282     2   98260800   98261800      2       1  150064       2.3703    0.0088868
enh72291     2   98438600   98439600      3       2  150064       2.3024     0.010658
enh72300     2   98552600   98553600      1       1  150064       2.8963     0.001888
enh72301     2   98567400   98568400      3       2  150064       2.3493    0.0094037
enh72303     2   98599300   98600300      4       2  150064       2.3889    0.0084491
enh72304     2   98609200   98610200      2       1  150064       2.7566    0.0029207
enh72305     2   98612900   98613900      3       1  150064       2.9854     0.001416
enh72306     2   98614300   98615300      3       1  150064       1.7196      0.04275
enh72311     2   98750600   98751600      2       1  150064       2.2184     0.013264
enh72319     2   99010800   99011800      1       1  150064       1.8401      0.03288
enh72322     2   99058800   99059800      2       1  150064       1.6848     0.046015
enh72323     2   99063400   99064400      2       1  150064       1.7943     0.036386
enh72324     2   99064600   99065600      2       1  150064       1.6915     0.045375
enh72325     2   99068200   99069200      1       1  150064        1.848       0.0323
enh72326     2   99070900   99071900      1       1  150064       1.7237      0.04238
enh72329     2   99075300   99076300      1       1  150064       1.7947      0.03635
enh72331     2   99079200   99080200      1       1  150064         1.86      0.03144
enh72335     2   99091900   99092900      2       1  150064       1.7027      0.04431
enh72337     2   99099500   99100500      1       1  150064       1.7917      0.03659
enh72340     2   99120800   99121800      1       1  150064       1.8763      0.03031
enh72341     2   99121300   99122300      1       1  150064       1.8763      0.03031
enh72388     2  100268500  100269500      5       1  150064       3.3259   0.00044066
enh72389     2  100276900  100277900      1       1  150064       2.0517       0.0201
enh72394     2  100364500  100365500      3       1  150064       1.8259     0.033932
enh72398     2  100506900  100507900      1       1  150064       2.3222      0.01011
enh72426     2  101349900  101350900      6       2  150064       2.3754    0.0087638
enh72427     2  101398200  101399200      1       1  150064       1.9045      0.02842
enh72455     2  101778400  101779400      2       1  150064       1.7475     0.040279
enh72458     2  101866200  101867200      4       2  150064       2.2906     0.010993
enh72462     2  101943800  101944800      1       1  150064       1.7071       0.0439
enh72463     2  101945800  101946800      1       1  150064       1.7149      0.04318
enh72470     2  102050700  102051700      7       2  150064        1.735     0.041371
enh72536     2  102728200  102729200      3       2  150064       1.8882     0.029497
enh72550     2  103351000  103352000      3       1  150064       2.6778    0.0037058
enh72558     2  103545800  103546800      3       2  150064       3.4618   0.00026829
enh72565     2  103838000  103839000      2       1  150064       2.7186    0.0032784
enh72593     2  104708000  104709000      4       2  150064       1.7598     0.039219
enh72598     2  104830300  104831300      2       1  150064       2.2049      0.01373
enh72604     2  104991100  104992100      5       1  150064       2.3925    0.0083668
enh72606     2  104995400  104996400      3       2  150064       1.8521     0.032007
enh72609     2  105049000  105050000      3       1  150064       2.4076    0.0080296
enh72662     2  106084600  106085600      2       1  150064       1.6794     0.046533
enh72675     2  106371200  106372200      4       1  150064       1.7857     0.037076
enh72677     2  106376400  106377400      5       2  150064        2.736    0.0031092
enh72679     2  106378800  106379800      6       3  150064       1.6498     0.049489
enh72743     2  107417400  107418400      1       1  150064       2.9372     0.001656
enh72744     2  107455900  107456900      2       1  150064       2.6312    0.0042539
enh72745     2  107464600  107465600      5       3  150064       2.1001      0.01786
enh72788     2  109008100  109009100      4       2  150064       1.7847     0.037154
enh72790     2  109019700  109020700      4       1  150064       2.3583    0.0091788
enh72793     2  109149000  109150000      1       1  150064        1.995      0.02302
enh72807     2  109231500  109232500      3       1  150064       1.8293     0.033678
enh72811     2  109239400  109240400      6       2  150064        1.647     0.049784
enh72831     2  109644600  109645600      3       2  150064       1.7807     0.037478
enh72852     2  110303500  110304500      1       1  150064       2.2232       0.0131
enh72853     2  110315500  110316500      1       1  150064       3.9136    4.546e-05
enh72855     2  110363100  110364100      2       1  150064       4.0565   2.4907e-05
enh72856     2  110365200  110366200      1       1  150064       3.0332      0.00121
enh72857     2  110366500  110367500      4       2  150064       2.8395    0.0022591
enh72858     2  110367200  110368200      2       1  150064       3.2812   0.00051685
enh72859     2  110374700  110375700      2       1  150064       2.7704    0.0027992
enh72861     2  110416800  110417800      6       2  150064       2.0148     0.021962
enh72870     2  110858700  110859700      3       2  150064       1.9862     0.023508
enh72881     2  111451700  111452700      2       1  150064       1.8864     0.029619
enh72894     2  111529100  111530100      4       2  150064       2.3416    0.0096007
enh72902     2  111630500  111631500      1       1  150064       1.8392      0.03294
enh72917     2  111985300  111986300      6       3  150064       1.6461     0.049874
enh72924     2  112252800  112253800      1       1  150064        2.238      0.01261
enh72927     2  112374300  112375300      3       2  150064       1.7723     0.038172
enh72934     2  112463100  112464100      4       1  150064        1.648      0.04968
enh72936     2  112468300  112469300      5       2  150064       1.6743     0.047032
enh72938     2  112661300  112662300      3       1  150064       2.0154      0.02193
enh72942     2  112703700  112704700      3       1  150064       1.7818     0.037389
enh72944     2  112776600  112777600      4       2  150064       2.5435    0.0054878
enh72946     2  112789400  112790400      4       2  150064       2.2383     0.012601
enh72951     2  112816600  112817600      2       1  150064       2.3757    0.0087583
enh73013     2  114651000  114652000     11       4  150064        2.103     0.017732
enh73019     2  114667200  114668200      3       1  150064       2.1529     0.015662
enh73031     2  115179000  115180000      2       1  150064       1.9212     0.027351
enh73062     2  115843400  115844400      4       1  150064       2.5753    0.0050072
enh73063     2  115872500  115873500      5       2  150064       1.7562     0.039526
enh73066     2  115890200  115891200      5       2  150064       1.8297     0.033649
enh73076     2  116117600  116118600      3       1  150064       2.1003      0.01785
enh73083     2  116184700  116185700      1       1  150064       2.0208      0.02165
enh73087     2  116261000  116262000      6       1  150064       2.3143     0.010326
enh73088     2  116281700  116282700      2       1  150064            2     0.022753
enh73089     2  116290500  116291500      3       2  150064       2.1559     0.015544
enh73090     2  116300100  116301100      3       2  150064       2.1047     0.017661
enh73091     2  116315900  116316900      3       1  150064       1.6719      0.04727
enh73095     2  116474000  116475000      3       1  150064       1.7385     0.041065
enh73129     2  118372100  118373100     11       2  150064       1.8561     0.031723
enh73141     2  118778600  118779600      6       3  150064       1.7643     0.038837
enh73145     2  118852900  118853900      1       1  150064       2.0045      0.02251
enh73146     2  118862700  118863700      1       1  150064       3.1163    0.0009157
enh73151     2  119013200  119014200      2       1  150064       2.3751    0.0087712
enh73152     2  119066400  119067400      1       1  150064       2.1578      0.01547
enh73153     2  119068500  119069500      3       2  150064       2.7741    0.0027677
enh73156     2  119078300  119079300      3       2  150064       2.5355    0.0056137
enh73157     2  119097500  119098500      4       1  150064       2.7551    0.0029342
enh73163     2  119197400  119198400      1       1  150064       2.0431      0.02052
enh73164     2  119207700  119208700      2       1  150064       1.8863     0.029625
enh73166     2  119234400  119235400      3       2  150064       2.7006    0.0034609
enh73169     2  119265400  119266400      4       2  150064       2.3537    0.0092948
enh73171     2  119341700  119342700      1       1  150064       1.8247      0.03402
enh73172     2  119347200  119348200      2       1  150064       2.2724     0.011532
enh73175     2  119391400  119392400      1       1  150064       2.0071      0.02237
enh73177     2  119401100  119402100      1       1  150064       1.9665      0.02462
enh73180     2  119495300  119496300      2       1  150064       2.5066    0.0060945
enh73181     2  119513100  119514100      3       2  150064        1.982     0.023738
enh73186     2  119826400  119827400      5       2  150064       2.7932    0.0026099
enh73192     2  119905100  119906100      2       1  150064       1.6519     0.049275
enh73193     2  119924600  119925600      7       4  150064       1.7362     0.041261
enh73197     2  119977200  119978200      7       2  150064       2.0143      0.02199
enh73198     2  119987500  119988500      1       1  150064         1.65      0.04947
enh73275     2  121044600  121045600      3       1  150064       1.7418     0.040776
enh73276     2  121049400  121050400      2       1  150064       1.8462     0.032429
enh73278     2  121130500  121131500      3       1  150064       2.0526     0.020058
enh73279     2  121131300  121132300      6       2  150064       2.0724     0.019114
enh73288     2  121404600  121405600      1       1  150064        1.757      0.03946
enh73313     2  121551100  121552100      5       2  150064       1.6676     0.047694
enh73353     2  122229500  122230500      2       1  150064       1.6831     0.046175
enh73362     2  122290300  122291300      2       1  150064        2.287     0.011099
enh73382     2  122494900  122495900      2       1  150064       2.3082     0.010494
enh73385     2  122536200  122537200      1       1  150064       2.2271      0.01297
enh73396     2  122838800  122839800      2       1  150064       1.8155     0.034721
enh73401     2  123244200  123245200      3       1  150064       2.2792     0.011327
enh73413     2  123522400  123523400      1       1  150064       1.7506      0.04001
enh73436     2  124944100  124945100      5       2  150064       2.5288     0.005722
enh73438     2  125051000  125052000      5       2  150064       2.1179      0.01709
enh73445     2  125290600  125291600      3       2  150064       2.0266     0.021351
enh73447     2  125337800  125338800      4       2  150064       2.8411    0.0022481
enh73448     2  125368000  125369000      3       2  150064       1.6506     0.049415
enh73453     2  125756100  125757100      2       1  150064       2.0308     0.021136
enh73463     2  126400500  126401500      4       1  150064       1.8575     0.031619
enh73490     2  127559200  127560200      2       1  150064       1.7823     0.037352
enh73492     2  127584500  127585500      2       1  150064       1.9724     0.024284
enh73493     2  127588900  127589900      3       2  150064       2.3034     0.010628
enh73507     2  127841800  127842800      7       3  150064       1.9861      0.02351
enh73508     2  127844100  127845100      4       1  150064       2.3871    0.0084916
enh73509     2  127844900  127845900      3       2  150064       3.0629    0.0010961
enh73510     2  127850700  127851700      1       1  150064       3.4108    0.0003239
enh73511     2  127852300  127853300      1       1  150064       3.3938    0.0003446
enh73512     2  127855300  127856300      4       2  150064        2.229     0.012906
enh73513     2  127861800  127862800      9       4  150064       2.4577    0.0069923
enh73514     2  127885700  127886700      5       1  150064       2.0111     0.022158
enh73515     2  127904500  127905500      6       3  150064       2.0889      0.01836
enh73541     2  128221400  128222400      2       1  150064       1.8596     0.031474
enh73560     2  128612900  128613900      2       1  150064       1.9235     0.027207
enh73568     2  128783100  128784100      1       1  150064         1.67      0.04746
enh73593     2  129153500  129154500      9       2  150064        2.022     0.021588
enh73594     2  129163800  129164800     10       1  150064       1.8289     0.033707
enh73595     2  129165600  129166600      7       3  150064       2.3541    0.0092833
enh73623     2  129931400  129932400      1       1  150064       1.8031      0.03569
enh73670     2  131622800  131623800      4       2  150064       1.7126     0.043394
enh73671     2  131629700  131630700      4       2  150064       1.6677     0.047692
enh73677     2  131724800  131725800      2       1  150064       2.1688     0.015049
enh73678     2  131821900  131822900      2       1  150064       3.1467   0.00082561
enh73679     2  131838900  131839900      1       1  150064       3.3129    0.0004617
enh73680     2  131848900  131849900      1       1  150064       2.5573     0.005274
enh73681     2  131861300  131862300      4       2  150064        3.335   0.00042656
enh73682     2  131864200  131865200      2       1  150064        2.684    0.0036368
enh73684     2  131887000  131888000      2       1  150064        2.517    0.0059177
enh73693     2  133149400  133150400      1       1  150064       1.8515      0.03205
enh73752     2  134837700  134838700      1       1  150064       1.8672      0.03094
enh73753     2  134844200  134845200      4       1  150064       2.8525    0.0021692
enh73755     2  134879400  134880400      3       1  150064       2.2753     0.011443
enh73756     2  134880900  134881900      1       1  150064       3.3242    0.0004434
enh73759     2  134889500  134890500      1       1  150064       2.7632     0.002862
enh73760     2  134892100  134893100      4       2  150064       3.0353    0.0012014
enh73762     2  134900200  134901200      2       1  150064       3.3207   0.00044901
enh73764     2  134904300  134905300      1       1  150064       1.7945      0.03637
enh73767     2  134921000  134922000      1       1  150064       2.4341     0.007465
enh73774     2  134956000  134957000      3       1  150064        1.683      0.04619
enh73803     2  135674200  135675200      1       1  150064       3.0217     0.001257
enh73837     2  136781600  136782600      1       1  150064       1.7086      0.04376
enh73869     2  137662900  137663900      5       1  150064       1.9037     0.028474
enh73870     2  137667200  137668200      3       1  150064       2.1144      0.01724
enh73871     2  137674700  137675700      2       1  150064       1.9327     0.026634
enh73896     2  138605000  138606000      3       1  150064       1.6664     0.047817
enh73915     2  138975400  138976400      2       1  150064       1.6719     0.047274
enh73920     2  139028300  139029300      7       2  150064        1.748     0.040235
enh73937     2  139293600  139294600      3       2  150064       1.7277     0.042024
enh73943     2  139481500  139482500      3       2  150064       2.2969     0.010813
enh73954     2  139757700  139758700      1       1  150064       2.4677       0.0068
enh73958     2  139864800  139865800      5       2  150064        2.101     0.017822
enh73963     2  139990800  139991800      8       2  150064       1.8507     0.032106
enh73984     2  140487500  140488500      2       1  150064       1.7108     0.043561
enh73985     2  140585400  140586400      6       2  150064       2.0167     0.021862
enh73994     2  140943800  140944800      2       1  150064       1.8965     0.028947
enh73995     2  141106000  141107000      4       2  150064       3.1922   0.00070604
enh73996     2  141112700  141113700      6       4  150064       1.6733     0.047132
enh73997     2  141149300  141150300      4       2  150064       3.2555   0.00056601
enh73998     2  141192800  141193800      6       2  150064       2.7357    0.0031126
enh73999     2  141194200  141195200      2       1  150064       2.3638    0.0090445
enh74000     2  141231300  141232300      5       1  150064       1.6695     0.047512
enh74014     2  141722200  141723200     13       2  150064       1.6866     0.045836
enh74018     2  141751600  141752600      2       1  150064       1.7176     0.042932
enh74020     2  141786500  141787500      1       1  150064       1.9747      0.02415
enh74024     2  141863200  141864200      6       3  150064       2.7775    0.0027391
enh74025     2  141867400  141868400      7       2  150064       3.3199   0.00045028
enh74026     2  141870200  141871200      3       2  150064       1.6473     0.049745
enh74027     2  141927700  141928700      1       1  150064       2.5234     0.005812
enh74047     2  142527700  142528700      3       1  150064        1.731     0.041726
enh74086     2  144016000  144017000      5       3  150064        1.734     0.041456
enh74087     2  144053300  144054300      3       2  150064       2.0757     0.018963
enh74111     2  144533200  144534200      1       1  150064       2.5076     0.006078
enh74113     2  144552800  144553800      1       1  150064       3.0219     0.001256
enh74114     2  144563200  144564200      2       1  150064       2.4269    0.0076151
enh74115     2  144565400  144566400      1       1  150064       2.4016     0.008162
enh74117     2  144582600  144583600      5       2  150064       1.9301     0.026799
enh74118     2  144590200  144591200      3       1  150064       2.8902     0.001925
enh74120     2  144649300  144650300      2       1  150064       2.5748    0.0050144
enh74125     2  144710900  144711900      3       1  150064       2.8618     0.002106
enh74133     2  144857200  144858200      1       1  150064       2.1594      0.01541
enh74136     2  144914300  144915300      1       1  150064       2.0294      0.02121
enh74144     2  145028700  145029700      2       1  150064       2.4279    0.0075937
enh74149     2  145087300  145088300      2       1  150064       2.3347    0.0097797
enh74154     2  145116300  145117300      1       1  150064       3.3639    0.0003842
enh74157     2  145129800  145130800      1       1  150064       2.7902     0.002634
enh74158     2  145159000  145160000      1       1  150064       4.6476    1.679e-06
enh74159     2  145165000  145166000      2       1  150064       3.3485   0.00040624
enh74160     2  145169800  145170800      1       1  150064       3.4481    0.0002823
enh74161     2  145182200  145183200      2       1  150064       2.3847    0.0085468
enh74162     2  145184400  145185400      2       1  150064       3.1832   0.00072837
enh74163     2  145187700  145188700      1       1  150064        3.432    0.0002996
enh74166     2  145198600  145199600      6       3  150064       2.3436    0.0095487
enh74167     2  145201700  145202700      1       1  150064       4.3878    5.724e-06
enh74171     2  145213700  145214700      2       1  150064        3.645   0.00013371
enh74174     2  145218800  145219800      2       1  150064       3.4822   0.00024867
enh74184     2  145282500  145283500      1       1  150064       1.8418      0.03275
enh74208     2  145772800  145773800      4       2  150064       2.2765     0.011408
enh74218     2  146296100  146297100      1       1  150064       2.1738      0.01486
enh74219     2  146310300  146311300      6       2  150064       2.0254     0.021413
enh74222     2  146401900  146402900      2       1  150064       2.8347    0.0022935
enh74228     2  146613700  146614700      2       1  150064       1.9477     0.025724
enh74232     2  146676200  146677200      2       1  150064       1.8994     0.028755
enh74233     2  146688300  146689300      1       1  150064       2.1622       0.0153
enh74262     2  147574800  147575800      2       1  150064       3.8143   6.8296e-05
enh74263     2  147578700  147579700      2       1  150064       4.3816   5.8918e-06
enh74272     2  147851400  147852400      3       1  150064       1.9172     0.027605
enh74273     2  147891000  147892000      2       1  150064       1.6471     0.049768
enh74276     2  147952500  147953500      2       1  150064       1.6706     0.047398
enh74292     2  148357900  148358900      1       1  150064       1.7634      0.03892
enh74297     2  148480600  148481600      5       2  150064       2.0947     0.018097
enh74299     2  148530900  148531900      2       1  150064       2.2388     0.012583
enh74302     2  148553400  148554400      1       1  150064       2.8224     0.002383
enh74305     2  148612400  148613400      2       1  150064       2.1293     0.016614
enh74310     2  148620200  148621200      2       1  150064       1.6453     0.049952
enh74311     2  148626700  148627700      2       1  150064       2.2105     0.013534
enh74312     2  148627600  148628600      2       1  150064       2.2233     0.013097
enh74313     2  148633100  148634100      1       1  150064       2.3904     0.008414
enh74326     2  148801600  148802600      2       1  150064       2.2525     0.012147
enh74329     2  148815400  148816400      2       1  150064       1.8172     0.034591
enh74330     2  148839300  148840300      3       2  150064       2.1737     0.014865
enh74334     2  149038900  149039900      1       1  150064        2.289      0.01104
enh74335     2  149040700  149041700      3       2  150064       2.9896    0.0013967
enh74336     2  149055200  149056200      3       2  150064       2.2032     0.013791
enh74337     2  149061500  149062500      6       3  150064       2.0589     0.019752
enh74338     2  149105200  149106200      1       1  150064       2.6417     0.004125
enh74339     2  149115200  149116200      2       1  150064       2.1081     0.017509
enh74340     2  149119300  149120300      4       2  150064        2.146     0.015938
enh74342     2  149258800  149259800      1       1  150064       2.4484     0.007175
enh74344     2  149276300  149277300      2       1  150064        1.695     0.045041
enh74346     2  149291600  149292600      2       1  150064       2.8176    0.0024192
enh74348     2  149312600  149313600      5       3  150064       1.9782     0.023952
enh74349     2  149340200  149341200      2       1  150064       2.8356    0.0022872
enh74350     2  149343800  149344800      2       1  150064        2.619    0.0044099
enh74353     2  149403800  149404800      3       1  150064       1.7192     0.042789
enh74368     2  149509700  149510700      6       3  150064       1.8438     0.032607
enh74379     2  149684700  149685700      3       2  150064       2.2262     0.012999
enh74384     2  149835900  149836900      1       1  150064       1.7951      0.03632
enh74386     2  149862500  149863500      1       1  150064       2.4119     0.007934
enh74399     2  150015400  150016400      4       2  150064       1.8583     0.031565
enh74405     2  150044400  150045400      2       1  150064       1.8057     0.035484
enh74406     2  150073200  150074200      4       2  150064       2.1238     0.016844
enh74412     2  150220200  150221200      3       2  150064       2.0045     0.022507
enh74424     2  150345600  150346600      5       2  150064       1.7871     0.036958
enh74426     2  150450000  150451000      4       2  150064       2.2629      0.01182
enh74427     2  150454100  150455100      2       1  150064       1.8433     0.032646
enh74430     2  150590400  150591400      1       1  150064       2.0191      0.02174
enh74447     2  151064800  151065800      2       1  150064       1.7599     0.039216
enh74451     2  151178100  151179100      1       1  150064       2.3345     0.009784
enh74455     2  151232800  151233800      2       1  150064       1.8048     0.035552
enh74517     2  152264600  152265600      9       5  150064       1.8173     0.034587
enh74520     2  152354400  152355400      1       1  150064        2.957     0.001553
enh74523     2  152402300  152403300      2       1  150064       1.8467     0.032394
enh74535     2  152725300  152726300      1       1  150064       1.9148      0.02776
enh74550     2  153010200  153011200      1       1  150064        3.258     0.000561
enh74554     2  153056900  153057900      1       1  150064        3.074     0.001056
enh74555     2  153099800  153100800      3       2  150064       2.5596    0.0052395
enh74556     2  153194500  153195500      2       1  150064       1.6989     0.044667
enh74561     2  153228600  153229600      6       2  150064        2.457    0.0070057
enh74562     2  153232800  153233800      4       2  150064       2.2087     0.013597
enh74563     2  153236600  153237600      6       2  150064       1.7094     0.043691
enh74568     2  153250900  153251900      3       1  150064       2.0931     0.018171
enh74569     2  153252900  153253900      4       2  150064       2.0615     0.019628
enh74570     2  153257600  153258600      6       2  150064       2.2449     0.012389
enh74577     2  153273500  153274500      9       2  150064       1.8818     0.029932
enh74578     2  153276900  153277900      1       1  150064       2.4169     0.007827
enh74580     2  153282400  153283400      4       2  150064       2.3737    0.0088057
enh74582     2  153286200  153287200      1       1  150064       2.6666     0.003831
enh74614     2  153433000  153434000      3       2  150064       2.1243     0.016824
enh74617     2  153503900  153504900      2       1  150064       2.3385    0.0096814
enh74619     2  153577000  153578000      2       1  150064        2.911    0.0018013
enh74620     2  153608400  153609400      3       2  150064       3.5401   0.00019998
enh74621     2  153618400  153619400      2       1  150064       3.9656   3.6599e-05
enh74622     2  153731800  153732800      2       1  150064       2.5991    0.0046741
enh74658     2  155034800  155035800      2       1  150064       2.5494    0.0053961
enh74661     2  155078000  155079000      2       1  150064       2.1218     0.016927
enh74672     2  155337300  155338300      2       1  150064        2.003     0.022588
enh74689     2  155825700  155826700      3       1  150064       3.7354   9.3693e-05
enh74690     2  155848800  155849800      1       1  150064       2.3737     0.008805
enh74691     2  155911200  155912200      6       3  150064       2.6222    0.0043679
enh74692     2  155956000  155957000      3       2  150064       4.3736   6.1118e-06
enh74713     2  156860600  156861600      3       1  150064       2.7273    0.0031928
enh74718     2  156953600  156954600      3       2  150064       2.0817     0.018683
enh74748     2  157403100  157404100      3       2  150064       1.7636     0.038897
enh74755     2  157454900  157455900      1       1  150064       1.9698      0.02443
enh74759     2  157515100  157516100      4       2  150064       2.0347     0.020941
enh74762     2  157541400  157542400      2       1  150064       1.9318     0.026691
enh74763     2  157550000  157551000      2       1  150064       1.8381     0.033022
enh74795     2  158604100  158605100      1       1  150064       2.2924      0.01094
enh74797     2  158628300  158629300      1       1  150064       1.6733      0.04713
enh74822     2  158867700  158868700      4       2  150064       1.9431     0.026002
enh74826     2  158977000  158978000      3       2  150064       2.1871     0.014368
enh74834     2  159099200  159100200      5       2  150064       1.7947     0.036352
enh74835     2  159173700  159174700      5       3  150064       2.5034    0.0061496
enh74837     2  159202200  159203200      6       2  150064       2.0234     0.021517
enh74838     2  159207100  159208100     11       5  150064       1.8125     0.034956
enh74840     2  159260200  159261200      4       2  150064       2.1612     0.015341
enh74841     2  159268100  159269100      2       1  150064       2.6441    0.0040955
enh74843     2  159282000  159283000      5       2  150064       1.9899     0.023302
enh74845     2  159316600  159317600      3       2  150064       3.0981   0.00097372
enh74847     2  159326300  159327300      1       1  150064       2.4287     0.007577
enh74848     2  159327200  159328200      4       2  150064       2.1395     0.016197
enh74849     2  159330400  159331400      5       2  150064       2.0002      0.02274
enh74850     2  159333400  159334400      1       1  150064       3.0841     0.001021
enh74851     2  159341200  159342200      6       2  150064       1.9106      0.02803
enh74852     2  159342900  159343900      4       2  150064       2.8311    0.0023193
enh74853     2  159344700  159345700      3       2  150064       2.9948    0.0013733
enh74854     2  159346600  159347600      1       1  150064       1.9251      0.02711
enh74855     2  159349600  159350600      6       2  150064       2.8574    0.0021356
enh74859     2  159359200  159360200      5       2  150064       3.2452   0.00058689
enh74861     2  159366500  159367500      4       2  150064       1.8071     0.035376
enh74862     2  159370000  159371000      3       1  150064       3.3068   0.00047188
enh74870     2  159534000  159535000      4       2  150064       2.4492    0.0071585
enh74872     2  159573800  159574800      1       1  150064       2.5936     0.004749
enh74917     2  160373200  160374200      3       1  150064       3.2503   0.00057649
enh74919     2  160381400  160382400      1       1  150064        2.679     0.003692
enh74921     2  160403300  160404300      1       1  150064       2.7902     0.002634
enh74922     2  160414000  160415000      2       1  150064        1.768     0.038534
enh74924     2  160447700  160448700      3       2  150064       1.8943     0.029093
enh74925     2  160448700  160449700      4       1  150064       2.5188    0.0058886
enh74926     2  160456900  160457900      2       1  150064       1.7557      0.03957
enh74927     2  160462300  160463300      5       2  150064       2.5663    0.0051388
enh74928     2  160463500  160464500      2       1  150064       1.9649     0.024715
enh74929     2  160465000  160466000      3       2  150064       1.9367     0.026389
enh74930     2  160466300  160467300      4       2  150064       2.6527    0.0039921
enh74932     2  160468200  160469200      5       3  150064       2.3694    0.0089091
enh74933     2  160475900  160476900      1       1  150064       2.5789     0.004956
enh74936     2  160566900  160567900      5       2  150064       2.1417     0.016107
enh74938     2  160581900  160582900      5       2  150064       3.4544    0.0002758
enh74939     2  160643600  160644600      4       2  150064       3.4895   0.00024195
enh74952     2  161014300  161015300      5       2  150064       2.0187     0.021762
enh74953     2  161036900  161037900      6       3  150064       1.7327     0.041576
enh74955     2  161064400  161065400      1       1  150064       2.3001      0.01072
enh74968     2  161201400  161202400      3       2  150064       1.9094     0.028103
enh75010     2  161503300  161504300      2       1  150064         1.76     0.039205
enh75013     2  161560200  161561200      4       2  150064       1.6628     0.048171
enh75040     2  162018200  162019200      1       1  150064       2.3141      0.01033
enh75043     2  162046100  162047100      3       2  150064        1.932      0.02668
enh75062     2  162494000  162495000      2       1  150064       1.7302       0.0418
enh75067     2  162854600  162855600      2       1  150064       3.0845    0.0010196
enh75068     2  162858300  162859300      2       1  150064       2.9675    0.0015011
enh75070     2  162867400  162868400      3       1  150064       3.2388   0.00060024
enh75072     2  162884700  162885700      2       1  150064       2.7702    0.0028009
enh75073     2  162887600  162888600      4       2  150064       3.2828   0.00051391
enh75106     2  163933700  163934700      3       1  150064       1.6574     0.048717
enh75120     2  164454200  164455200      4       2  150064       1.9435     0.025981
enh75121     2  164457600  164458600      2       1  150064       2.3011     0.010694
enh75136     2  164521300  164522300      1       1  150064       1.8013      0.03583
enh75142     2  164574100  164575100      2       1  150064       1.9304      0.02678
enh75148     2  164593900  164594900      1       1  150064       1.7282      0.04198
enh75197     2  165970500  165971500      1       1  150064       1.6512      0.04935
enh75198     2  165997800  165998800      1       1  150064       1.6875      0.04575
enh75250     2  166653400  166654400      7       3  150064       2.0995     0.017888
enh75252     2  166693400  166694400      3       2  150064       3.4033   0.00033287
enh75253     2  166700700  166701700      4       2  150064       3.8417   6.1095e-05
enh75254     2  166730700  166731700      3       1  150064        2.463    0.0068896
enh75258     2  166810900  166811900      2       1  150064       3.2935   0.00049468
enh75259     2  166856800  166857800      5       2  150064       1.7662     0.038684
enh75260     2  166887300  166888300      2       1  150064       2.0932     0.018164
enh75273     2  167228400  167229400      3       2  150064       1.7447     0.040521
enh75276     2  167351000  167352000      4       2  150064       3.2406   0.00059635
enh75291     2  167748300  167749300      1       1  150064       3.0327     0.001212
enh75313     2  168241500  168242500      3       2  150064       1.9246     0.027139
enh75325     2  168336600  168337600      2       1  150064       1.7703     0.038338
enh75335     2  168440800  168441800      4       2  150064        2.871    0.0020457
enh75336     2  168463700  168464700      3       2  150064       2.7028    0.0034383
enh75338     2  168507900  168508900      8       1  150064       3.5985   0.00016001
enh75344     2  168605700  168606700      2       1  150064        1.928     0.026926
enh75350     2  168648800  168649800      4       2  150064       1.8427     0.032688
enh75353     2  168688800  168689800      3       2  150064       1.6745     0.047019
enh75357     2  168737000  168738000      5       2  150064       2.5143    0.0059626
enh75358     2  168771300  168772300      1       1  150064       2.1555      0.01556
enh75404     2  169314600  169315600      4       2  150064       1.7081      0.04381
enh75418     2  169374600  169375600      3       1  150064        1.888     0.029515
enh75419     2  169377500  169378500      2       1  150064       1.8727     0.030553
enh75420     2  169382000  169383000      2       1  150064       2.5275    0.0057434
enh75421     2  169386100  169387100      3       1  150064       1.7742     0.038014
enh75435     2  169459300  169460300      2       1  150064       2.4294    0.0075624
enh75437     2  169483200  169484200      4       2  150064       2.9181    0.0017606
enh75438     2  169489000  169490000      4       2  150064       2.4168     0.007829
enh75439     2  169491300  169492300      4       2  150064       3.0841    0.0010209
enh75441     2  169495300  169496300      4       2  150064       1.8572     0.031641
enh75442     2  169497400  169498400      8       4  150064       3.7973   7.3146e-05
enh75450     2  169587400  169588400      3       2  150064       2.1367     0.016311
enh75467     2  169975600  169976600      3       1  150064       1.6999     0.044573
enh75483     2  170411300  170412300      4       2  150064       1.7005     0.044519
enh75525     2  171139100  171140100      6       2  150064       1.9669     0.024596
enh75545     2  171508100  171509100      2       1  150064       1.9028     0.028532
enh75553     2  171579600  171580600      1       1  150064       2.1074      0.01754
enh75558     2  171633700  171634700      4       1  150064        1.867     0.030953
enh75560     2  171668700  171669700      1       1  150064       1.9777      0.02398
enh75572     2  171943300  171944300      2       1  150064       2.5562    0.0052908
enh75576     2  171991000  171992000      3       1  150064         2.14     0.016177
enh75577     2  171993300  171994300      4       2  150064       1.9067     0.028282
enh75578     2  171994700  171995700      2       1  150064         2.37    0.0088941
enh75581     2  172003100  172004100      2       1  150064       1.9482     0.025695
enh75586     2  172037900  172038900      6       2  150064       1.8628     0.031245
enh75595     2  172127800  172128800      4       2  150064         2.25     0.012225
enh75620     2  172532000  172533000      2       1  150064        3.471    0.0002593
enh75622     2  172558300  172559300      4       2  150064       2.6774    0.0037102
enh75625     2  172619600  172620600      5       1  150064       4.2655   9.9723e-06
enh75627     2  172646100  172647100      6       3  150064        3.497   0.00023527
enh75628     2  172650300  172651300      2       1  150064       3.8523   5.8506e-05
enh75629     2  172654600  172655600      3       2  150064       3.3947   0.00034357
enh75634     2  172877400  172878400      3       2  150064       3.3925   0.00034624
enh75652     2  173138400  173139400      3       2  150064       2.3827    0.0085926
enh75654     2  173149700  173150700      7       2  150064        2.045     0.020425
enh75684     2  173539100  173540100      1       1  150064       2.6686     0.003808
enh75692     2  173829500  173830500      1       1  150064       1.9822      0.02373
enh75696     2  173942100  173943100      4       2  150064         2.51    0.0060362
enh75699     2  173967700  173968700      3       2  150064       2.8157    0.0024336
enh75701     2  173996700  173997700      4       2  150064       2.8268    0.0023508
enh75702     2  174000000  174001000      3       2  150064       2.5849      0.00487
enh75706     2  174058300  174059300      5       3  150064       1.9098     0.028076
enh75707     2  174082700  174083700      4       2  150064         1.95     0.025587
enh75708     2  174091800  174092800      4       2  150064       2.1194     0.017029
enh75752     2  174805200  174806200      6       3  150064       1.8803     0.030032
enh75753     2  174812600  174813600      3       1  150064       2.0431     0.020522
enh75754     2  174813300  174814300      3       2  150064       1.7402      0.04091
enh75755     2  174814700  174815700      4       1  150064       2.0412     0.020615
enh75756     2  174816100  174817100      8       2  150064       2.0986     0.017925
enh75757     2  174824100  174825100      4       2  150064       1.6724     0.047225
enh75771     2  174918700  174919700      3       1  150064       2.8179    0.0024172
enh75772     2  174927100  174928100      2       1  150064       2.2485     0.012273
enh75773     2  174936300  174937300      4       2  150064       2.5067     0.006094
enh75779     2  174980900  174981900      1       1  150064       2.2998      0.01073
enh75780     2  174987600  174988600      2       1  150064       2.0252     0.021423
enh75781     2  174996200  174997200      4       2  150064       2.3119     0.010391
enh75782     2  175026400  175027400      4       2  150064       2.3367    0.0097269
enh75784     2  175063200  175064200      3       2  150064       2.3364    0.0097339
enh75791     2  175163100  175164100      4       2  150064       2.8568      0.00214
enh75794     2  175210700  175211700      4       2  150064       3.1527   0.00080896
enh75798     2  175411000  175412000      3       2  150064       2.9867      0.00141
enh75808     2  175615400  175616400      4       2  150064       1.9811     0.023792
enh75809     2  175626700  175627700      3       1  150064       1.9893     0.023332
enh75810     2  175628700  175629700      3       2  150064       1.9024     0.028562
enh75813     2  175637300  175638300      2       1  150064       1.9154     0.027723
enh75815     2  175643800  175644800      1       1  150064       3.0873      0.00101
enh75825     2  175690900  175691900      2       1  150064        2.118     0.017089
enh75843     2  175753400  175754400      1       1  150064       2.6396      0.00415
enh75855     2  175816600  175817600      1       1  150064       2.1397      0.01619
enh75887     2  176422000  176423000      2       1  150064       1.7181     0.042885
enh75901     2  176748100  176749100      3       2  150064       1.7494     0.040107
enh75902     2  176748700  176749700      3       1  150064       2.5355    0.0056143
enh75907     2  177156200  177157200      2       1  150064       1.8023     0.035745
enh75908     2  177181800  177182800      2       1  150064        1.916     0.027683
enh76004     2  179089700  179090700      3       1  150064       1.7311     0.041714
enh76006     2  179120700  179121700      1       1  150064       2.0193      0.02173
enh76059     2  180292600  180293600      5       2  150064       2.4388    0.0073686
enh76061     2  180299300  180300300      4       2  150064       2.2557     0.012046
enh76064     2  180308800  180309800      3       2  150064       1.7492     0.040124
enh76065     2  180310800  180311800      4       2  150064       3.2546   0.00056773
enh76066     2  180325200  180326200      5       3  150064       3.8148   6.8155e-05
enh76067     2  180334700  180335700      8       3  150064       3.7253    9.756e-05
enh76080     2  180775000  180776000     10       3  150064       1.7569     0.039469
enh76082     2  180831800  180832800      6       2  150064       4.5141   3.1799e-06
enh76083     2  180852500  180853500      3       1  150064       3.4152   0.00031862
enh76084     2  180859900  180860900      2       1  150064       1.8151     0.034758
enh76085     2  180860800  180861800      6       4  150064       2.8728     0.002034
enh76086     2  180862000  180863000      5       2  150064       4.3163   7.9343e-06
enh76087     2  180864900  180865900      2       1  150064       2.6308    0.0042587
enh76088     2  180868600  180869600      7       3  150064       2.3175     0.010238
enh76090     2  180872000  180873000      7       3  150064       3.1971    0.0006941
enh76095     2  180990100  180991100      1       1  150064       3.4796    0.0002511
enh76096     2  180994800  180995800      6       3  150064       2.1596     0.015402
enh76098     2  181044600  181045600      5       3  150064       2.2675     0.011681
enh76108     2  181455500  181456500      2       1  150064       1.7404     0.040897
enh76117     2  181771900  181772900      6       2  150064       1.9373     0.026353
enh76159     2  182655400  182656400      3       2  150064       2.0075     0.022346
enh76168     2  182737200  182738200      2       1  150064       1.6457     0.049915
enh76179     2  182974900  182975900      4       2  150064       2.5068    0.0060916
enh76194     2  183451100  183452100      2       1  150064       2.3663    0.0089825
enh76203     2  183579200  183580200      2       1  150064       2.4001    0.0081953
enh76218     2  183875000  183876000      3       2  150064       3.0092    0.0013096
enh76233     2  184012500  184013500      4       2  150064       1.6694     0.047515
enh76267     2  185431200  185432200      1       1  150064       1.8602      0.03143
enh76268     2  185598800  185599800      3       2  150064       3.5717   0.00017734
enh76272     2  185695800  185696800      4       2  150064       1.8364     0.033152
enh76274     2  185712300  185713300      1       1  150064       2.3185      0.01021
enh76275     2  185739800  185740800      1       1  150064       4.6372    1.766e-06
enh76276     2  185769600  185770600      3       2  150064        4.137   1.7593e-05
enh76277     2  185771100  185772100      2       1  150064       3.3438   0.00041318
enh76278     2  185835900  185836900      1       1  150064       2.7599     0.002891
enh76281     2  186123800  186124800      1       1  150064       2.7853     0.002674
enh76283     2  186154200  186155200      2       1  150064       2.3967    0.0082714
enh76348     2  187674200  187675200      1       1  150064       2.1258      0.01676
enh76369     2  188384200  188385200      2       1  150064       1.9141     0.027805
enh76374     2  188404000  188405000      1       1  150064       1.8122      0.03498
enh76378     2  188419000  188420000      2       1  150064       1.9497     0.025604
enh76396     2  188584100  188585100      2       1  150064        2.464      0.00687
enh76403     2  188841400  188842400      2       1  150064       1.7759     0.037874
enh76413     2  188915700  188916700      4       2  150064       1.8228     0.034168
enh76421     2  189111600  189112600      7       4  150064       2.4084    0.0080113
enh76422     2  189113900  189114900      2       1  150064         2.06     0.019701
enh76425     2  189144100  189145100      1       1  150064       3.5674    0.0001803
enh76427     2  189149600  189150600      6       4  150064       3.7356   9.3626e-05
enh76429     2  189163500  189164500      5       3  150064       2.3697     0.008902
enh76430     2  189164400  189165400      3       2  150064       2.1203     0.016991
enh76431     2  189166600  189167600      5       3  150064       2.5651    0.0051578
enh76433     2  189171400  189172400      2       1  150064       2.4976    0.0062514
enh76434     2  189174100  189175100      5       2  150064       1.8197       0.0344
enh76436     2  189180400  189181400      7       3  150064       2.5958     0.004718
enh76439     2  189190000  189191000      2       1  150064       2.3853    0.0085318
enh76441     2  189192600  189193600      4       2  150064       2.9843    0.0014211
enh76442     2  189193600  189194600      4       2  150064       3.0682    0.0010766
enh76445     2  189198700  189199700      2       1  150064       2.6501    0.0040238
enh76447     2  189208700  189209700      3       1  150064       2.4525    0.0070936
enh76448     2  189209500  189210500      3       2  150064       1.9137     0.027829
enh76461     2  189260400  189261400      3       2  150064       2.1617     0.015322
enh76463     2  189274900  189275900      3       2  150064       1.7086     0.043767
enh76464     2  189287200  189288200      2       1  150064       2.5779      0.00497
enh76470     2  189307200  189308200      1       1  150064       1.9164      0.02766
enh76472     2  189327600  189328600      2       1  150064       1.8816     0.029946
enh76481     2  189372900  189373900      1       1  150064        2.903     0.001848
enh76489     2  189591200  189592200      4       2  150064       1.8382     0.033019
enh76491     2  189651000  189652000      2       1  150064       2.6071    0.0045662
enh76550     2  191277500  191278500      1       1  150064       1.8367      0.03313
enh76555     2  191364500  191365500      4       2  150064        1.799     0.036008
enh76558     2  191400900  191401900      4       2  150064       2.1496     0.015793
enh76566     2  191542400  191543400      1       1  150064       1.6498      0.04949
enh76584     2  191800800  191801800      1       1  150064       1.8984      0.02882
enh76588     2  191897100  191898100      1       1  150064       2.2945      0.01088
enh76589     2  191906100  191907100      1       1  150064       2.1558      0.01555
enh76621     2  192265400  192266400      2       1  150064        2.081     0.018719
enh76672     2  193406600  193407600      2       1  150064       2.2324     0.012793
enh76674     2  193530100  193531100      2       1  150064       2.2128     0.013456
enh76675     2  193551200  193552200      2       1  150064       1.8933     0.029156
enh76678     2  194007000  194008000      6       1  150064       4.2364   1.1359e-05
enh76681     2  194168900  194169900      2       1  150064       2.4374    0.0073965
enh76684     2  194367800  194368800     14       1  150064       4.6509   1.6527e-06
enh76685     2  194385700  194386700      2       1  150064       4.6981   1.3128e-06
enh76686     2  194425200  194426200      2       1  150064       4.1974   1.3503e-05
enh76688     2  194607600  194608600      1       1  150064       4.8178    7.258e-07
enh76696     2  194957300  194958300      1       1  150064       1.9171      0.02761
enh76699     2  195086200  195087200      1       1  150064       2.1299      0.01659
enh76709     2  196170100  196171100      1       1  150064       1.7106      0.04358
enh76716     2  196397200  196398200      4       1  150064       3.4271   0.00030498
enh76717     2  196398500  196399500      3       2  150064       2.4275    0.0076017
enh76718     2  196424100  196425100      3       2  150064       2.8259    0.0023575
enh76724     2  196465600  196466600      2       1  150064       2.4135    0.0079001
enh76725     2  196467800  196468800      5       2  150064       1.8813     0.029967
enh76727     2  196476100  196477100      4       2  150064       1.9264     0.027028
enh76734     2  196510800  196511800      3       2  150064       2.0854     0.018518
enh76739     2  196548800  196549800      4       2  150064        2.038     0.020773
enh76740     2  196551700  196552700      1       1  150064       2.1163      0.01716
enh76743     2  196561600  196562600      2       1  150064       1.6725     0.047209
enh76745     2  196639100  196640100      1       1  150064       2.2708      0.01158
enh76752     2  196923800  196924800      3       1  150064       3.2109    0.0006615
enh76754     2  196932200  196933200      7       3  150064       3.1076   0.00094311
enh76755     2  196961400  196962400      2       1  150064       1.6877     0.045734
enh76756     2  196965900  196966900      3       1  150064       1.9611     0.024932
enh76757     2  196976600  196977600      3       1  150064       1.8839     0.029786
enh76758     2  196978600  196979600      2       1  150064       2.0906     0.018284
enh76759     2  196988300  196989300      1       1  150064       2.0077      0.02234
enh76760     2  196998700  196999700      6       2  150064       2.1107     0.017398
enh76761     2  197001800  197002800      1       1  150064       1.9742      0.02418
enh76770     2  197235000  197236000      3       1  150064       1.9985     0.022829
enh76773     2  197376000  197377000      1       1  150064        3.586    0.0001679
enh76774     2  197382200  197383200      3       2  150064       3.3076   0.00047044
enh76775     2  197391800  197392800      5       3  150064       3.7429   9.0944e-05
enh76782     2  197769400  197770400      5       2  150064       2.3569    0.0092148
enh76786     2  197822400  197823400      2       1  150064       1.7013     0.044445
enh76788     2  197836200  197837200      3       2  150064       1.9183     0.027538
enh76793     2  197955300  197956300      2       1  150064       2.7055    0.0034098
enh76795     2  198000400  198001400      2       1  150064       2.5369    0.0055913
enh76796     2  198016900  198017900      3       1  150064       2.2758     0.011429
enh76798     2  198029200  198030200      2       1  150064       2.3458    0.0094928
enh76800     2  198144600  198145600      3       1  150064       4.1655   1.5535e-05
enh76809     2  198444600  198445600      2       1  150064       4.6729   1.4849e-06
enh76813     2  198478000  198479000      2       1  150064       5.3228   5.1087e-08
enh76814     2  198484400  198485400      2       1  150064       5.2791   6.4921e-08
enh76815     2  198485300  198486300      2       1  150064       5.3537   4.3085e-08
enh76816     2  198492300  198493300      5       1  150064       2.9932    0.0013802
enh76818     2  198521900  198522900      4       2  150064       5.1526   1.2845e-07
enh76824     2  198540400  198541400      2       1  150064       4.6815   1.4239e-06
enh76825     2  198542000  198543000      1       1  150064       5.0153    2.648e-07
enh76826     2  198568600  198569600      1       1  150064       4.1225    1.874e-05
enh76827     2  198721700  198722700      3       2  150064       4.5656   2.4901e-06
enh76828     2  198737100  198738100      2       1  150064       3.7759   7.9729e-05
enh76830     2  198743200  198744200      1       1  150064       5.1723    1.156e-07
enh76831     2  198753500  198754500      2       1  150064       4.2409   1.1133e-05
enh76832     2  198776000  198777000      2       1  150064       4.7348   1.0964e-06
enh76834     2  198811900  198812900      2       1  150064       4.2705   9.7527e-06
enh76847     2  199479200  199480200      3       1  150064         2.06     0.019701
enh76851     2  199885100  199886100      5       2  150064       2.4284     0.007583
enh76857     2  199999200  200000200      2       1  150064       4.5717   2.4191e-06
enh76858     2  200028400  200029400      2       1  150064       4.5229   3.0502e-06
enh76859     2  200043200  200044200      3       1  150064       4.5635   2.5155e-06
enh76860     2  200050600  200051600      2       1  150064       4.4814   3.7082e-06
enh76861     2  200056000  200057000      3       2  150064       4.2029   1.3175e-05
enh76862     2  200132600  200133600      2       1  150064         3.74   9.2004e-05
enh76864     2  200199100  200200100      1       1  150064       3.0701      0.00107
enh76867     2  200262600  200263600      2       1  150064       2.0722     0.019122
enh76869     2  200276700  200277700      2       1  150064       3.4618   0.00026826
enh76870     2  200288300  200289300      3       1  150064        3.696   0.00010951
enh76875     2  200305000  200306000      2       1  150064       4.2969   8.6592e-06
enh76877     2  200435500  200436500      1       1  150064       2.4962     0.006276
enh76889     2  200669100  200670100      5       3  150064       2.8315    0.0023163
enh76890     2  200675700  200676700      1       1  150064        4.404    5.314e-06
enh76891     2  200700000  200701000      3       2  150064        3.976   3.5047e-05
enh76898     2  200774500  200775500      1       1  150064       7.1749    3.618e-13
enh76899     2  200777800  200778800      4       2  150064       5.6966   6.1128e-09
enh76900     2  200787100  200788100      6       2  150064       5.9093   1.7179e-09
enh76901     2  200792500  200793500      3       2  150064       5.6647   7.3635e-09
enh76902     2  200817700  200818700      2       1  150064       5.8308   2.7575e-09
enh76905     2  200847900  200848900      7       4  150064       5.4293   2.8286e-08
enh76908     2  200890400  200891400      5       3  150064       3.4141   0.00031996
enh76909     2  200904500  200905500      2       1  150064       5.5961   1.0958e-08
enh76916     2  200995300  200996300      3       2  150064       2.3616    0.0090976
enh76917     2  201000900  201001900      4       2  150064       3.6153      0.00015
enh76922     2  201066200  201067200      3       2  150064        4.173   1.5028e-05
enh76923     2  201077500  201078500      4       2  150064       6.1014   5.2556e-10
enh76927     2  201139200  201140200      2       1  150064       4.0852   2.2017e-05
enh76930     2  201175400  201176400      2       1  150064       4.3751   6.0675e-06
enh76931     2  201177600  201178600      1       1  150064       2.5883     0.004823
enh76932     2  201179700  201180700      3       2  150064       2.5797     0.004945
enh76933     2  201181300  201182300      4       2  150064       4.6447    1.703e-06
enh76934     2  201184000  201185000      2       1  150064       1.8411     0.032803
enh76936     2  201193700  201194700      3       2  150064       3.5441   0.00019701
enh76937     2  201204400  201205400      7       4  150064       2.3425    0.0095773
enh76942     2  201225200  201226200      1       1  150064       5.1635    1.212e-07
enh76943     2  201228500  201229500      3       1  150064       4.8698   5.5857e-07
enh76944     2  201230500  201231500      1       1  150064       3.0997    0.0009687
enh76945     2  201232000  201233000      5       3  150064       4.3295   7.4723e-06
enh76946     2  201233600  201234600      3       2  150064       5.6432   8.3439e-09
enh76947     2  201234200  201235200      3       1  150064        5.596   1.0966e-08
enh76949     2  201241900  201242900      4       2  150064        5.263   7.0867e-08
enh76955     2  201270300  201271300      2       1  150064       2.8659    0.0020794
enh76958     2  201276200  201277200      3       1  150064        3.257   0.00056302
enh76959     2  201281100  201282100      3       1  150064       3.4849   0.00024619
enh76960     2  201282600  201283600      2       1  150064        2.919    0.0017558
enh76961     2  201289400  201290400      3       2  150064       4.7961   8.0872e-07
enh76979     2  201751800  201752800      2       1  150064       2.0896     0.018329
enh77008     2  202118800  202119800      8       4  150064        3.382   0.00035982
enh77022     2  202560700  202561700      5       2  150064       1.6744     0.047023
enh77053     2  202827500  202828500      5       3  150064       2.0115     0.022137
enh77055     2  202834800  202835800      4       1  150064        2.104      0.01769
enh77056     2  202837600  202838600      3       2  150064       2.2077     0.013634
enh77088     2  203113500  203114500      1       1  150064       1.7039       0.0442
enh77104     2  203284800  203285800      3       2  150064        1.695     0.045042
enh77108     2  203452900  203453900      1       1  150064       1.7028       0.0443
enh77109     2  203453600  203454600      4       2  150064       2.0539     0.019991
enh77115     2  203582300  203583300      1       1  150064       1.8509      0.03209
enh77117     2  203665800  203666800      2       1  150064       1.6616     0.048294
enh77118     2  203670300  203671300      1       1  150064       1.9178      0.02757
enh77120     2  203804900  203805900      4       2  150064       2.0204     0.021671
enh77121     2  203830300  203831300      7       3  150064       2.0758     0.018955
enh77124     2  204105000  204106000      3       1  150064        2.659    0.0039186
enh77125     2  204123100  204124100      2       1  150064       2.4484    0.0071737
enh77128     2  204211800  204212800      2       1  150064       1.7092     0.043706
enh77130     2  204327700  204328700      4       1  150064       2.1728     0.014899
enh77131     2  204349100  204350100      2       1  150064       2.4373    0.0073984
enh77134     2  204418300  204419300      1       1  150064       2.8647     0.002087
enh77139     2  204524000  204525000      2       1  150064       1.7824     0.037344
enh77194     2  205837200  205838200      1       1  150064       2.1553      0.01557
enh77223     2  206185800  206186800      2       1  150064       2.4038    0.0081136
enh77227     2  206228600  206229600      8       2  150064       3.2822   0.00051496
enh77228     2  206230900  206231900      3       1  150064       2.8589    0.0021257
enh77229     2  206252200  206253200      2       1  150064        2.487    0.0064415
enh77231     2  206288900  206289900      1       1  150064       1.6537      0.04909
enh77240     2  206360700  206361700      2       1  150064       1.8145     0.034801
enh77274     2  206747200  206748200      2       1  150064       2.0289     0.021234
enh77285     2  206940900  206941900      3       2  150064       1.7743      0.03801
enh77288     2  206945000  206946000      6       3  150064       2.2353     0.012697
enh77293     2  207027600  207028600      4       2  150064       2.0237     0.021501
enh77294     2  207058500  207059500      4       2  150064       1.7156      0.04312
enh77301     2  207142600  207143600      3       2  150064       2.3079     0.010503
enh77318     2  207711500  207712500      1       1  150064        2.215      0.01338
enh77328     2  207900600  207901600      1       1  150064       1.7684       0.0385
enh77330     2  207905800  207906800      1       1  150064        1.648      0.04968
enh77331     2  207911200  207912200      3       2  150064       1.8611     0.031363
enh77354     2  208014700  208015700      2       1  150064       2.2176     0.013292
enh77361     2  208079800  208080800      2       1  150064       2.3195     0.010183
enh77362     2  208086900  208087900      3       2  150064       2.4985    0.0062363
enh77363     2  208089800  208090800      3       2  150064       2.3381    0.0096897
enh77382     2  208234500  208235500      3       2  150064       2.7171    0.0032928
enh77383     2  208249300  208250300      2       1  150064       2.2641     0.011785
enh77387     2  208273600  208274600      3       1  150064       2.5903    0.0047951
enh77394     2  208339600  208340600      7       2  150064       3.3184   0.00045259
enh77395     2  208341000  208342000      4       2  150064       3.3916   0.00034749
enh77396     2  208343900  208344900      5       1  150064       1.6749     0.046974
enh77398     2  208363400  208364400      3       2  150064       2.4476    0.0071898
enh77401     2  208388200  208389200      3       2  150064       4.7358   1.0912e-06
enh77402     2  208398000  208399000      1       1  150064       4.0619    2.434e-05
enh77407     2  208497100  208498100      3       2  150064       3.1734   0.00075327
enh77458     2  209047700  209048700      1       1  150064       1.7304      0.04178
enh77460     2  209051300  209052300      1       1  150064       1.7712      0.03826
enh77463     2  209078200  209079200      1       1  150064       1.8089      0.03523
enh77477     2  209712200  209713200      1       1  150064       1.6772      0.04675
enh77487     2  209981800  209982800      1       1  150064       1.6625      0.04821
enh77520     2  210464600  210465600      2       1  150064       2.4996    0.0062159
enh77521     2  210478400  210479400      4       2  150064       1.7518     0.039901
enh77563     2  211367900  211368900      2       1  150064       1.6503     0.049444
enh77572     2  211449000  211450000      4       2  150064       1.6653      0.04793
enh77574     2  211485000  211486000      4       2  150064        2.385    0.0085392
enh77594     2  212209200  212210200      4       2  150064       1.7408     0.040859
enh77596     2  212224900  212225900      4       2  150064        1.966     0.024652
enh77597     2  212229400  212230400      1       1  150064       2.9351     0.001667
enh77600     2  212255400  212256400      2       1  150064       1.9995     0.022776
enh77603     2  212272600  212273600      1       1  150064       3.2319    0.0006149
enh77604     2  212300700  212301700      4       2  150064       2.9045    0.0018393
enh77605     2  212319300  212320300      1       1  150064       3.3681    0.0003784
enh77622     2  212792500  212793500      4       2  150064       1.7923     0.036544
enh77631     2  213102200  213103200      4       2  150064        1.745     0.040489
enh77632     2  213201800  213202800      2       1  150064       1.7941       0.0364
enh77634     2  213248200  213249200      1       1  150064        2.934     0.001673
enh77642     2  213550900  213551900      7       4  150064       2.1618     0.015318
enh77650     2  213861800  213862800      2       1  150064        2.057     0.019844
enh77658     2  213995800  213996800      2       1  150064       1.9675     0.024565
enh77693     2  215314800  215315800      4       1  150064       2.9938    0.0013776
enh77698     2  215571300  215572300      4       2  150064       1.8761     0.030322
enh77734     2  216636500  216637500      4       2  150064       1.6504      0.04943
enh77755     2  216875800  216876800      5       2  150064       1.6575     0.048708
enh77767     2  217046400  217047400      1       1  150064       2.2055      0.01371
enh77778     2  217171400  217172400      2       1  150064       1.9992     0.022796
enh77788     2  217256700  217257700      1       1  150064       2.4287     0.007576
enh77795     2  217366300  217367300      5       3  150064       1.8357     0.033204
enh77802     2  217430200  217431200      2       1  150064       1.9011     0.028645
enh77804     2  217448900  217449900      3       2  150064       2.1276     0.016683
enh77809     2  217483700  217484700      4       2  150064       1.9169     0.027628
enh77810     2  217495300  217496300      2       1  150064       1.7103     0.043602
enh77814     2  217521900  217522900      3       1  150064        1.825     0.033998
enh77815     2  217530000  217531000      3       1  150064       2.2746     0.011465
enh77818     2  217627800  217628800      2       1  150064       2.0977     0.017967
enh77829     2  217789000  217790000      4       2  150064       2.0029     0.022595
enh77864     2  218620300  218621300      4       2  150064       1.6883     0.045675
enh77866     2  218653800  218654800      8       3  150064       2.4918    0.0063543
enh77874     2  218776300  218777300      4       2  150064       1.7179     0.042911
enh77882     2  218815400  218816400      3       1  150064        2.189     0.014298
enh77963     2  220310200  220311200      2       1  150064       3.7925   7.4572e-05
enh77967     2  220340200  220341200      3       1  150064         2.09     0.018311
enh77998     2  220795900  220796900      8       1  150064       2.3761     0.008749
enh77999     2  220810800  220811800      2       1  150064        2.236     0.012676
enh78000     2  220825000  220826000      6       1  150064        2.254     0.012098
enh78015     2  221567400  221568400      3       1  150064       2.7187    0.0032774
enh78016     2  221573800  221574800      3       2  150064       2.1078     0.017524
enh78023     2  221813600  221814600      2       1  150064       2.0733     0.019075
enh78057     2  222384100  222385100      3       2  150064        2.047     0.020331
enh78059     2  222393600  222394600      4       2  150064       2.8771     0.002007
enh78062     2  222406900  222407900      2       1  150064       2.6845    0.0036322
enh78068     2  222445600  222446600      1       1  150064       2.2536      0.01211
enh78071     2  222465800  222466800      1       1  150064       2.2991      0.01075
enh78080     2  222576200  222577200      1       1  150064        1.807      0.03538
enh78084     2  222644500  222645500      3       1  150064        2.206     0.013693
enh78089     2  222683100  222684100      1       1  150064       1.8588      0.03153
enh78097     2  222889200  222890200      2       1  150064       1.9568     0.025186
enh78131     2  223728100  223729100      2       1  150064       1.6604     0.048413
enh78170     2  224037700  224038700      6       2  150064       1.7165     0.043039
enh78178     2  224402800  224403800      4       2  150064       1.8459     0.032452
enh78180     2  224427900  224428900      1       1  150064       2.1643      0.01522
enh78215     2  224890300  224891300      4       2  150064       1.7678     0.038547
enh78223     2  225081800  225082800      1       1  150064        1.802      0.03577
enh78224     2  225086200  225087200      1       1  150064       1.7432      0.04065
enh78231     2  225251400  225252400      4       2  150064       2.8613    0.0021095
enh78232     2  225264000  225265000      3       1  150064       2.6498    0.0040264
enh78233     2  225266200  225267200      4       1  150064       2.7049    0.0034158
enh78234     2  225281700  225282700      9       2  150064       2.7944    0.0026001
enh78235     2  225298400  225299400     13       4  150064       2.6853     0.003623
enh78237     2  225349800  225350800      2       1  150064       1.9061     0.028321
enh78238     2  225384800  225385800      3       2  150064       3.6737   0.00011953
enh78241     2  225396800  225397800      4       2  150064       4.6875   1.3829e-06
enh78243     2  225410200  225411200      1       1  150064       2.3812     0.008627
enh78244     2  225412400  225413400      3       2  150064        4.235   1.1426e-05
enh78248     2  225426000  225427000      5       3  150064       3.4056   0.00033006
enh78249     2  225432400  225433400      1       1  150064       5.3071     5.57e-08
enh78250     2  225434600  225435600      1       1  150064       1.6773      0.04674
enh78251     2  225437800  225438800      2       1  150064       3.4606   0.00026945
enh78252     2  225441000  225442000      2       1  150064       1.9145     0.027776
enh78254     2  225446600  225447600      3       1  150064       4.8104   7.5306e-07
enh78275     2  225936900  225937900      4       1  150064       2.5217    0.0058396
enh78277     2  225968100  225969100      7       1  150064       1.7814     0.037421
enh78278     2  225984600  225985600      4       2  150064       1.8381     0.033024
enh78311     2  227306300  227307300      1       1  150064       1.9067      0.02828
enh78314     2  227349000  227350000      6       4  150064       2.0659     0.019421
enh78340     2  227701600  227702600      1       1  150064       1.8145       0.0348
enh78341     2  227702300  227703300      6       1  150064       1.8715     0.030641
enh78342     2  227727100  227728100      4       1  150064       2.3948    0.0083141
enh78344     2  227733400  227734400      5       2  150064        1.886     0.029647
enh78345     2  227739100  227740100      2       1  150064       2.0421     0.020573
enh78363     2  228319000  228320000      2       1  150064       2.2063     0.013681
enh78366     2  228329200  228330200      9       5  150064       2.0141     0.021998
enh78370     2  228356200  228357200      2       1  150064       2.0007      0.02271
enh78379     2  228383200  228384200      8       4  150064       2.3467    0.0094713
enh78380     2  228435200  228436200      4       2  150064       1.7166     0.043029
enh78391     2  228675800  228676800      2       1  150064       1.6524     0.049225
enh78407     2  229303400  229304400      5       3  150064       4.7459   1.0381e-06
enh78408     2  229311800  229312800      3       2  150064       5.0072   2.7616e-07
enh78409     2  229369200  229370200      5       2  150064       2.5639    0.0051753
enh78436     2  230560800  230561800      4       2  150064       1.7997     0.035954
enh78437     2  230562400  230563400      5       1  150064        2.627    0.0043072
enh78445     2  230747200  230748200      2       1  150064       1.9591     0.025049
enh78454     2  230844800  230845800      1       1  150064        2.353     0.009312
enh78460     2  231094500  231095500      1       1  150064       2.4535     0.007073
enh78467     2  231466000  231467000      4       2  150064       2.7809    0.0027101
enh78542     2  232264600  232265600      1       1  150064       2.3044       0.0106
enh78548     2  232321000  232322000      1       1  150064        1.788      0.03689
enh78549     2  232321400  232322400      1       1  150064        1.788      0.03689
enh78561     2  232470100  232471100      2       1  150064       1.7846      0.03716
enh78573     2  232531800  232532800      2       1  150064       2.2746     0.011466
enh78575     2  232538700  232539700      3       2  150064       2.2061     0.013688
enh78576     2  232542200  232543200      5       3  150064       1.7949     0.036334
enh78608     2  232870900  232871900      2       1  150064        1.817     0.034608
enh78616     2  233061200  233062200      3       1  150064       2.7182    0.0032822
enh78620     2  233100000  233101000      3       1  150064       1.6814     0.046338
enh78631     2  233289000  233290000      2       1  150064       2.4092    0.0079936
enh78632     2  233297100  233298100      5       2  150064       2.5456    0.0054541
enh78636     2  233416400  233417400      1       1  150064       1.6581      0.04865
enh78640     2  233560800  233561800      3       2  150064       4.9199   4.3302e-07
enh78642     2  233640800  233641800      3       1  150064       5.5098   1.7963e-08
enh78644     2  233682000  233683000      3       2  150064       3.2018   0.00068275
enh78645     2  233682400  233683400      5       3  150064       3.4761   0.00025437
enh78646     2  233702900  233703900      1       1  150064       3.5443    0.0001968
enh78649     2  233771700  233772700      2       1  150064       3.0278    0.0012317
enh78653     2  233914400  233915400      6       1  150064        2.551    0.0053704
enh78654     2  233916800  233917800      2       1  150064       1.8498     0.032173
enh78718     2  235359800  235360800      1       1  150064       1.7137      0.04329
enh78731     2  235509400  235510400      8       2  150064       2.2349     0.012714
enh78749     2  235698500  235699500      6       2  150064       1.8308     0.033567
enh78791     2  236115300  236116300      3       1  150064       1.9559     0.025236
enh78794     2  236182300  236183300      9       2  150064        1.913     0.027872
enh78800     2  236408300  236409300      1       1  150064       2.2549      0.01207
enh78805     2  236419700  236420700      1       1  150064       2.9263     0.001715
enh78815     2  236471700  236472700      1       1  150064       2.0511      0.02013
enh78827     2  236514100  236515100      1       1  150064       1.8251      0.03399
enh78829     2  236542400  236543400      2       1  150064       2.4682    0.0067903
enh78830     2  236549000  236550000      3       2  150064       2.2041     0.013757
enh78856     2  236703400  236704400      1       1  150064       1.9305      0.02677
enh78859     2  236744600  236745600      2       1  150064       2.9912    0.0013896
enh78865     2  236812300  236813300      4       2  150064       2.2398     0.012552
enh78891     2  237247100  237248100      3       1  150064       2.4204    0.0077525
enh78892     2  237250400  237251400      4       2  150064       2.0149     0.021956
enh78897     2  237310800  237311800      1       1  150064       2.2724      0.01153
enh78898     2  237340800  237341800      1       1  150064       2.3587     0.009169
enh78901     2  237393800  237394800      1       1  150064       2.0706       0.0192
enh78982     2  238603100  238604100      1       1  150064       1.7474      0.04028
enh79003     2  238652000  238653000      8       2  150064       1.8747     0.030416
enh79004     2  238653100  238654100      9       2  150064       1.7161     0.043073
enh79021     2  239109900  239110900      5       3  150064        1.647     0.049782
enh79051     2  239930200  239931200      1       1  150064       1.7837      0.03724
enh79143     2  241948200  241949200      4       2  150064       1.9416     0.026094
enh79151     2  242155400  242156400      3       2  150064       2.1119     0.017349
enh79158     2  242229000  242230000      3       2  150064         2.35    0.0093858
enh79164     2  242251300  242252300      3       2  150064        1.831     0.033553
enh79178     2  242504600  242505600      1       1  150064       3.0935    0.0009892
enh79181     2  242555900  242556900      4       2  150064       1.8219     0.034235
enh79183     2  242574300  242575300      3       2  150064       1.8432     0.032647
enh79188     2  242604400  242605400      2       1  150064       1.8155      0.03472
enh79242     3    1331100    1332100      5       2  150064       1.7006     0.044513
enh79245     3    1371400    1372400      4       2  150064       3.0266    0.0012366
enh79252     3    1772500    1773500      4       1  150064       2.3102     0.010438
enh79262     3    2390500    2391500      7       2  150064       2.0241     0.021482
enh79267     3    2461900    2462900      6       2  150064       3.0303    0.0012214
enh79269     3    2493600    2494600      6       2  150064       3.5589   0.00018617
enh79271     3    2559000    2560000      3       1  150064        5.207   9.5969e-08
enh79304     3    3221400    3222400      4       2  150064       1.7359     0.041293
enh79314     3    3433900    3434900      7       2  150064       1.8391     0.032951
enh79330     3    4043700    4044700      1       1  150064       2.0212      0.02163
enh79337     3    4348300    4349300      2       1  150064       2.5024    0.0061681
enh79354     3    4574900    4575900      5       2  150064       1.7767      0.03781
enh79363     3    4697700    4698700      5       3  150064       2.8687    0.0020607
enh79369     3    4771900    4772900      3       2  150064       1.6856      0.04594
enh79379     3    4947600    4948600      1       1  150064       1.7906      0.03668
enh79392     3    5174000    5175000      5       2  150064       1.7521     0.039875
enh79401     3    5227600    5228600      1       1  150064       1.6719      0.04727
enh79402     3    5230800    5231800      4       2  150064       2.2906     0.010994
enh79407     3    5238100    5239100      1       1  150064       2.1472      0.01589
enh79411     3    5264000    5265000      8       4  150064       2.0631     0.019552
enh79453     3    7267700    7268700      5       2  150064       1.8872     0.029568
enh79478     3    7995300    7996300      3       1  150064       2.4652    0.0068472
enh79481     3    8141800    8142800      2       1  150064       1.7395      0.04097
enh79498     3    8497700    8498700      1       1  150064       1.9572      0.02516
enh79527     3    9034200    9035200      4       2  150064       1.7425     0.040711
enh79528     3    9038400    9039400      1       1  150064       2.5868     0.004843
enh79538     3    9166400    9167400      2       1  150064       2.2271     0.012969
enh79544     3    9240400    9241400      2       1  150064       1.9505      0.02556
enh79562     3    9448100    9449100      4       2  150064       2.4637    0.0068762
enh79563     3    9450600    9451600      2       1  150064       1.6539      0.04907
enh79565     3    9455500    9456500      4       2  150064       2.4203    0.0077541
enh79566     3    9462800    9463800      4       2  150064        2.434    0.0074661
enh79567     3    9464600    9465600      3       2  150064       1.6735     0.047116
enh79568     3    9592400    9593400      1       1  150064       2.0944      0.01811
enh79606     3   10413300   10414300      7       4  150064       3.1826   0.00072983
enh79607     3   10436800   10437800      3       2  150064       2.3382    0.0096895
enh79609     3   10511700   10512700      6       2  150064       2.1677     0.015091
enh79610     3   10593600   10594600      3       1  150064       2.2016     0.013848
enh79611     3   10595400   10596400      4       2  150064       1.9426     0.026035
enh79627     3   11426800   11427800      2       1  150064       1.8283     0.033751
enh79628     3   11433300   11434300      2       1  150064       1.8042     0.035598
enh79663     3   11685400   11686400      1       1  150064       4.0817    2.235e-05
enh79666     3   11702100   11703100      3       1  150064       2.5495    0.0053936
enh79674     3   11826200   11827200      2       1  150064         1.94     0.026187
enh79677     3   11886200   11887200      8       1  150064       2.3888    0.0084513
enh79682     3   12047800   12048800      2       1  150064       2.0537     0.020003
enh79684     3   12066200   12067200      2       1  150064       1.9213     0.027349
enh79687     3   12114200   12115200      1       1  150064        1.821       0.0343
enh79688     3   12125800   12126800      2       1  150064       2.3047     0.010591
enh79696     3   12467800   12468800      4       2  150064         2.39    0.0084248
enh79697     3   12486300   12487300      6       3  150064       2.1171     0.017124
enh79698     3   12512200   12513200      3       2  150064       1.9587     0.025074
enh79699     3   12524400   12525400      3       1  150064       1.9132     0.027863
enh79701     3   12549300   12550300      4       2  150064       2.2149     0.013384
enh79703     3   12586100   12587100      3       2  150064       2.0741     0.019033
enh79705     3   12600700   12601700      3       1  150064       2.5355    0.0056143
enh79706     3   12603800   12604800      4       1  150064       2.3425    0.0095783
enh79707     3   12671600   12672600      3       2  150064       1.8875     0.029546
enh79710     3   12678800   12679800      2       1  150064        2.729    0.0031768
enh79712     3   12697200   12698200      2       1  150064       2.1565     0.015523
enh79716     3   12715800   12716800      5       1  150064        2.312      0.01039
enh79717     3   12718900   12719900      2       1  150064       2.7109    0.0033551
enh79719     3   12761000   12762000      2       1  150064       1.7552      0.03961
enh79748     3   13083700   13084700      3       2  150064       2.1508     0.015748
enh79759     3   13332100   13333100      5       2  150064       3.0892    0.0010036
enh79760     3   13338200   13339200      6       2  150064        1.763     0.038947
enh79769     3   13493700   13494700      5       2  150064       2.0119     0.022113
enh79809     3   14217000   14218000      5       2  150064       1.8216     0.034258
enh79827     3   14385400   14386400      8       4  150064       1.7087     0.043753
enh79829     3   14408400   14409400      5       3  150064       2.3288     0.009936
enh79831     3   14415200   14416200      4       2  150064       1.8382     0.033017
enh79832     3   14437100   14438100      2       1  150064       1.9864     0.023493
enh79846     3   14550600   14551600      3       2  150064       2.6799    0.0036824
enh79851     3   14596700   14597700      4       2  150064       2.7684    0.0028166
enh79852     3   14605200   14606200      3       2  150064       2.1257     0.016763
enh79854     3   14615700   14616700      1       1  150064       2.6663     0.003835
enh79864     3   14855400   14856400      2       1  150064       1.7496     0.040094
enh79929     3   15835900   15836900      1       1  150064       2.4939     0.006317
enh79959     3   16441000   16442000      5       2  150064       2.0809      0.01872
enh79969     3   16558100   16559100      2       1  150064         1.85     0.032154
enh79982     3   16728700   16729700      1       1  150064        2.711     0.003354
enh79983     3   16735200   16736200      2       1  150064       3.1725   0.00075561
enh79985     3   16765500   16766500      1       1  150064       2.0294      0.02121
enh79986     3   16791200   16792200      5       3  150064       2.1998      0.01391
enh79991     3   16834700   16835700      1       1  150064       2.7297      0.00317
enh79992     3   16841800   16842800      4       2  150064       2.6095    0.0045334
enh79993     3   16851300   16852300      4       2  150064       4.1818   1.4463e-05
enh79994     3   16870300   16871300      6       3  150064       2.5502    0.0053827
enh79995     3   16878600   16879600      2       1  150064       2.6737    0.0037508
enh79997     3   16890300   16891300      2       1  150064       1.7085     0.043774
enh79998     3   16890900   16891900      5       3  150064       1.8073     0.035355
enh80004     3   16948100   16949100      2       1  150064       2.0693     0.019258
enh80006     3   16958300   16959300      5       2  150064       4.1512   1.6535e-05
enh80008     3   16967200   16968200      1       1  150064       3.7882    7.587e-05
enh80010     3   16970600   16971600      6       2  150064       2.8087     0.002487
enh80011     3   16977800   16978800      3       2  150064       2.7808    0.0027113
enh80012     3   17001400   17002400      3       1  150064       1.9578     0.025126
enh80017     3   17063800   17064800      1       1  150064       2.3645     0.009026
enh80018     3   17072300   17073300      5       2  150064       1.8184     0.034503
enh80020     3   17080600   17081600      4       2  150064       2.5294    0.0057122
enh80026     3   17129400   17130400      3       2  150064       1.7814     0.037421
enh80029     3   17185200   17186200      1       1  150064       2.8664     0.002076
enh80032     3   17236700   17237700      2       1  150064       3.8841   5.1359e-05
enh80033     3   17363700   17364700      1       1  150064       3.4059    0.0003297
enh80034     3   17375000   17376000      3       2  150064       4.7517   1.0084e-06
enh80035     3   17398300   17399300      3       1  150064       3.8099   6.9522e-05
enh80036     3   17426800   17427800      6       2  150064       4.4295   4.7227e-06
enh80037     3   17447500   17448500      3       2  150064        3.395   0.00034317
enh80038     3   17467200   17468200      3       1  150064       1.6472     0.049763
enh80039     3   17473100   17474100      2       1  150064       3.6793   0.00011695
enh80043     3   17580400   17581400      5       1  150064       1.6611     0.048351
enh80044     3   17588200   17589200      2       1  150064       3.8997   4.8159e-05
enh80050     3   17661200   17662200      2       1  150064       4.3834   5.8411e-06
enh80051     3   17667000   17668000      5       2  150064       3.2249    0.0006301
enh80052     3   17681000   17682000      1       1  150064       4.3788    5.968e-06
enh80053     3   17697200   17698200      3       1  150064       4.4147   5.0579e-06
enh80054     3   17706000   17707000      3       1  150064       4.6598   1.5828e-06
enh80056     3   17780400   17781400      3       1  150064       4.7451    1.042e-06
enh80057     3   17781300   17782300      4       1  150064       4.7449   1.0431e-06
enh80058     3   17784800   17785800      4       1  150064         2.91     0.001807
enh80059     3   17801000   17802000      1       1  150064       5.1881    1.062e-07
enh80060     3   17882200   17883200      2       1  150064       4.1648   1.5584e-05
enh80061     3   17950100   17951100      6       1  150064       1.7411     0.040836
enh80064     3   17986900   17987900      3       2  150064       2.1101     0.017424
enh80070     3   18144800   18145800      3       2  150064       1.8271     0.033844
enh80082     3   18366000   18367000      3       2  150064       2.8595    0.0021217
enh80083     3   18376400   18377400      1       1  150064       1.8291      0.03369
enh80084     3   18379400   18380400      2       1  150064       1.8195      0.03442
enh80088     3   18403400   18404400      6       3  150064       1.6628     0.048178
enh80089     3   18404900   18405900      3       2  150064       1.7196      0.04275
enh80091     3   18421600   18422600      5       2  150064       1.9114     0.027978
enh80096     3   18468100   18469100      2       1  150064       1.8385     0.032998
enh80167     3   19991200   19992200      6       3  150064       1.6766     0.046809
enh80168     3   20029000   20030000      5       2  150064       1.6608     0.048381
enh80209     3   21478100   21479100      3       2  150064       2.2181     0.013275
enh80210     3   21541800   21542800      2       1  150064       1.9928     0.023141
enh80211     3   21543900   21544900      4       2  150064       1.8112     0.035054
enh80218     3   21686500   21687500      5       2  150064       1.6511     0.049358
enh80219     3   21706600   21707600      3       2  150064       2.0251     0.021429
enh80225     3   21960800   21961800     18       2  150064       2.2155     0.013364
enh80226     3   22087200   22088200      8       2  150064       2.6299      0.00427
enh80249     3   23137100   23138100      2       1  150064       1.9492     0.025634
enh80252     3   23225100   23226100      5       2  150064       1.8046     0.035568
enh80253     3   23246200   23247200      1       1  150064       1.8886      0.02947
enh80264     3   23382000   23383000      4       2  150064       1.6533     0.049138
enh80316     3   23853300   23854300      1       1  150064       2.4984     0.006238
enh80317     3   23859600   23860600      3       1  150064       2.1453     0.015965
enh80318     3   23861400   23862400      4       2  150064       1.7586     0.039323
enh80319     3   23863300   23864300      3       2  150064       2.1025     0.017754
enh80338     3   23984700   23985700      1       1  150064       1.9312      0.02673
enh80339     3   23989100   23990100      5       2  150064        1.698     0.044755
enh80342     3   24023600   24024600      3       2  150064       2.1876      0.01435
enh80344     3   24040400   24041400      2       1  150064       2.0099     0.022223
enh80352     3   24214200   24215200      5       3  150064       4.1781   1.4699e-05
enh80364     3   24538000   24539000      4       2  150064       2.0111     0.022158
enh80365     3   24539500   24540500      4       1  150064       2.3303    0.0098955
enh80380     3   25086300   25087300      4       2  150064       1.8876     0.029543
enh80385     3   25133200   25134200      5       3  150064        2.179     0.014665
enh80388     3   25184500   25185500      8       3  150064       1.6697      0.04749
enh80398     3   25329700   25330700      4       2  150064       2.5252    0.0057824
enh80402     3   25365000   25366000      4       1  150064       2.1286     0.016644
enh80410     3   25513500   25514500      3       2  150064        1.835     0.033256
enh80411     3   25522000   25523000      3       1  150064       1.9236     0.027202
enh80413     3   25569100   25570100      5       2  150064       1.6498     0.049497
enh80419     3   25789400   25790400      1       1  150064        1.931      0.02674
enh80420     3   25822600   25823600      2       1  150064       1.8144      0.03481
enh80423     3   25833600   25834600      2       1  150064       2.2508     0.012198
enh80427     3   25898900   25899900      1       1  150064       2.1409      0.01614
enh80437     3   26391700   26392700      1       1  150064       2.1244      0.01682
enh80517     3   28685200   28686200      3       1  150064       1.9849     0.023579
enh80518     3   28711200   28712200      3       2  150064       2.2584     0.011962
enh80520     3   28733000   28734000      3       1  150064       1.6979      0.04476
enh80524     3   28832700   28833700      1       1  150064       2.7854     0.002673
enh80531     3   29106500   29107500      3       2  150064       1.7733     0.038092
enh80536     3   29220600   29221600      8       4  150064       2.0717     0.019146
enh80554     3   29447500   29448500      5       2  150064       2.4137     0.007896
enh80555     3   29451400   29452400      4       2  150064       3.0084     0.001313
enh80560     3   29482100   29483100      8       4  150064       1.9267     0.027011
enh80568     3   29596600   29597600      4       1  150064       1.8935     0.029147
enh80577     3   29696200   29697200      6       3  150064       1.8322     0.033463
enh80579     3   29735800   29736800      3       1  150064       2.6028    0.0046228
enh80581     3   29781300   29782300      1       1  150064       2.7627     0.002866
enh80584     3   29800800   29801800      1       1  150064       3.0275     0.001233
enh80592     3   29910000   29911000      1       1  150064       2.2386      0.01259
enh80594     3   29974900   29975900      5       2  150064       1.7301     0.041808
enh80595     3   30013500   30014500      3       1  150064       1.8457     0.032465
enh80596     3   30018000   30019000      1       1  150064       3.8178    6.732e-05
enh80597     3   30046500   30047500      3       1  150064       3.7476   8.9264e-05
enh80598     3   30048800   30049800      3       1  150064       3.9771   3.4876e-05
enh80599     3   30084900   30085900      7       3  150064       3.7819   7.7807e-05
enh80600     3   30099000   30100000      9       3  150064       4.4249   4.8233e-06
enh80601     3   30100200   30101200      5       2  150064       4.8089   7.5877e-07
enh80602     3   30126400   30127400      8       2  150064       2.6836    0.0036414
enh80603     3   30139000   30140000      2       1  150064       2.2278     0.012947
enh80607     3   30287500   30288500      5       2  150064       1.8075     0.035346
enh80608     3   30300300   30301300      5       2  150064       2.6396    0.0041497
enh80609     3   30323400   30324400      4       2  150064       2.1982     0.013967
enh80612     3   30373900   30374900      2       1  150064       2.2932     0.010918
enh80615     3   30390800   30391800      5       2  150064       1.8535     0.031905
enh80616     3   30411800   30412800      3       2  150064       3.1646   0.00077635
enh80641     3   30722300   30723300      3       2  150064         2.28     0.011304
enh80658     3   31094900   31095900      2       1  150064       1.7512     0.039954
enh80678     3   31391700   31392700      1       1  150064         1.96        0.025
enh80679     3   31402400   31403400      5       2  150064       2.0849     0.018539
enh80682     3   31480500   31481500      1       1  150064       2.4513     0.007118
enh80685     3   31526400   31527400      4       2  150064       2.8642    0.0020901
enh80686     3   31544700   31545700      2       1  150064       2.7674    0.0028254
enh80695     3   31588900   31589900      2       1  150064       2.6997    0.0034698
enh80704     3   31657100   31658100      1       1  150064       3.3608    0.0003886
enh80705     3   31666400   31667400      1       1  150064       1.6819      0.04629
enh80707     3   31713800   31714800      5       2  150064       1.8948     0.029061
enh80736     3   31970000   31971000      7       2  150064       1.6705     0.047411
enh80737     3   31976000   31977000      3       1  150064       2.4676    0.0068009
enh80739     3   31986700   31987700      2       1  150064       2.5406    0.0055332
enh80741     3   31993500   31994500      4       2  150064       1.9057     0.028342
enh80746     3   32013600   32014600      3       2  150064       1.6778     0.046694
enh80748     3   32019800   32020800      5       2  150064       2.3119     0.010392
enh80749     3   32044500   32045500      2       1  150064       3.1636   0.00077921
enh80752     3   32159400   32160400      3       1  150064       1.7009     0.044479
enh80762     3   32344900   32345900      5       2  150064       2.3861    0.0085144
enh80763     3   32352900   32353900      4       2  150064       2.1792     0.014659
enh80802     3   32744800   32745800      4       2  150064       2.4369    0.0074065
enh80810     3   32835900   32836900      2       1  150064       2.0059     0.022435
enh80812     3   32854500   32855500      4       2  150064       2.0734      0.01907
enh80817     3   32886800   32887800      3       1  150064       2.1824      0.01454
enh80819     3   32888300   32889300      5       3  150064       1.8043     0.035592
enh80836     3   33173500   33174500      2       1  150064       2.6213    0.0043794
enh80838     3   33356400   33357400      1       1  150064       2.3141      0.01033
enh80841     3   33401400   33402400      1       1  150064       2.2253      0.01303
enh80843     3   33413800   33414800      1       1  150064       3.0412     0.001178
enh80844     3   33418700   33419700      1       1  150064       2.8652     0.002084
enh80845     3   33466200   33467200      2       1  150064       2.1255     0.016774
enh80846     3   33466800   33467800      5       3  150064       2.7032    0.0034338
enh80847     3   33467300   33468300      4       2  150064        2.981    0.0014365
enh80848     3   33470600   33471600      2       1  150064       2.8559    0.0021457
enh80850     3   33477800   33478800      2       1  150064       3.0634    0.0010943
enh80851     3   33483000   33484000      6       3  150064       2.7076    0.0033882
enh80852     3   33599500   33600500      1       1  150064       1.7529      0.03981
enh80853     3   33604600   33605600      1       1  150064       2.2984      0.01077
enh80857     3   33656000   33657000      1       1  150064       1.7849      0.03714
enh80863     3   33696100   33697100      2       1  150064       1.8818     0.029929
enh80883     3   34050700   34051700      6       3  150064       2.1892     0.014291
enh80884     3   34053200   34054200      4       2  150064       2.5003    0.0062049
enh80885     3   34093800   34094800      1       1  150064       2.9033     0.001846
enh80897     3   34344800   34345800      1       1  150064       2.9824      0.00143
enh80899     3   34427700   34428700      2       1  150064       1.8861     0.029638
enh80900     3   34447800   34448800      1       1  150064        1.818      0.03453
enh80902     3   34681200   34682200      6       2  150064       2.3722    0.0088419
enh80904     3   34822500   34823500      5       2  150064       2.0909      0.01827
enh80906     3   34880900   34881900      5       2  150064       2.4135    0.0079001
enh80911     3   34961900   34962900      2       1  150064       2.3342    0.0097915
enh80917     3   35418000   35419000      2       1  150064       2.5319    0.0056719
enh80921     3   35527600   35528600      2       1  150064          2.8    0.0025551
enh80929     3   35801200   35802200      1       1  150064       2.0401      0.02067
enh80944     3   36487400   36488400      8       3  150064       2.4924    0.0063448
enh80947     3   36566700   36567700      1       1  150064       2.1439      0.01602
enh80955     3   36841900   36842900      4       2  150064       4.8554   6.0087e-07
enh80956     3   36861700   36862700      2       1  150064       4.8409   6.4624e-07
enh80957     3   36909800   36910800      2       1  150064       3.0448    0.0011641
enh80958     3   36934400   36935400      3       1  150064       3.0222    0.0012545
enh80959     3   36949400   36950400      1       1  150064       2.8166     0.002427
enh80960     3   36965500   36966500      3       2  150064       3.4386   0.00029233
enh80961     3   36966200   36967200      1       1  150064       3.8313    6.373e-05
enh80963     3   36978800   36979800      2       1  150064       2.9465    0.0016072
enh80966     3   37006600   37007600      4       2  150064       2.6997    0.0034697
enh80967     3   37010900   37011900      2       1  150064       2.8671     0.002071
enh80970     3   37173100   37174100      1       1  150064       3.0572     0.001117
enh80972     3   37204600   37205600      3       1  150064       3.0441    0.0011669
enh80973     3   37211200   37212200      2       1  150064       2.6712    0.0037795
enh80975     3   37239000   37240000      2       1  150064         2.29     0.011011
enh80976     3   37254400   37255400      2       1  150064       2.1823     0.014545
enh80978     3   37312700   37313700      2       1  150064       2.0703      0.01921
enh80980     3   37343200   37344200      3       1  150064       1.6691     0.047552
enh80991     3   37803400   37804400      1       1  150064        1.677      0.04677
enh80993     3   37828400   37829400      2       1  150064       2.2195     0.013226
enh80995     3   37866000   37867000      2       1  150064       2.1886     0.014311
enh80998     3   37914000   37915000      3       1  150064       1.7617     0.039061
enh81001     3   37940300   37941300      4       2  150064       2.6076    0.0045593
enh81003     3   37950400   37951400      2       1  150064       3.6389   0.00013692
enh81004     3   37952100   37953100      4       1  150064       3.5504    0.0001923
enh81005     3   37953400   37954400      3       1  150064       3.1709   0.00075984
enh81006     3   37959700   37960700      5       2  150064       3.1508   0.00081409
enh81008     3   37977400   37978400      3       2  150064        3.341    0.0004174
enh81009     3   37987000   37988000      3       2  150064       2.8174    0.0024209
enh81010     3   37997800   37998800      2       1  150064       2.0516     0.020107
enh81012     3   38009800   38010800      2       1  150064         2.34    0.0096424
enh81013     3   38032400   38033400      3       1  150064       1.7842     0.037194
enh81030     3   38468200   38469200      3       2  150064       2.8695    0.0020558
enh81031     3   38493800   38494800      5       2  150064       3.3582   0.00039223
enh81032     3   38497600   38498600      5       1  150064       3.0905   0.00099896
enh81033     3   38499600   38500600      2       1  150064       2.9328    0.0016794
enh81035     3   38573300   38574300      3       1  150064       2.9445    0.0016171
enh81036     3   38577800   38578800      2       1  150064       2.9532    0.0015727
enh81037     3   38589700   38590700      1       1  150064       3.2215    0.0006375
enh81038     3   38620400   38621400      2       1  150064       1.8275     0.033811
enh81042     3   38681900   38682900      3       2  150064       2.9786    0.0014479
enh81043     3   38699500   38700500      4       2  150064       2.8831    0.0019692
enh81044     3   38703600   38704600      3       2  150064       2.8448    0.0022223
enh81051     3   39010600   39011600      2       1  150064       1.8766      0.03029
enh81055     3   39054500   39055500      4       2  150064       2.1761     0.014774
enh81057     3   39146800   39147800      1       1  150064       2.2728      0.01152
enh81102     3   40004300   40005300      2       1  150064       2.0648     0.019469
enh81103     3   40078600   40079600      3       1  150064       2.0395     0.020702
enh81131     3   40722800   40723800      2       1  150064       1.9059     0.028332
enh81146     3   41037800   41038800      1       1  150064       1.6922       0.0453
enh81239     3   42190000   42191000      4       2  150064       3.1754   0.00074804
enh81242     3   42202600   42203600      1       1  150064       1.7506      0.04001
enh81243     3   42205600   42206600      2       1  150064       1.7237     0.042378
enh81244     3   42216600   42217600      3       2  150064       1.8534     0.031911
enh81245     3   42220500   42221500      3       2  150064       2.0539     0.019994
enh81246     3   42225400   42226400      4       2  150064       2.0604     0.019678
enh81247     3   42232400   42233400      5       2  150064       3.0545    0.0011273
enh81248     3   42233500   42234500      6       2  150064       1.9939     0.023082
enh81255     3   42481700   42482700      3       1  150064       1.8931     0.029173
enh81261     3   42576800   42577800      3       1  150064       2.6543    0.0039736
enh81269     3   42644200   42645200      3       2  150064       1.7247     0.042289
enh81283     3   42790800   42791800      2       1  150064        1.707      0.04391
enh81309     3   43358200   43359200      2       1  150064       1.7782     0.037685
enh81330     3   43647500   43648500      5       2  150064       1.6479     0.049689
enh81334     3   43688700   43689700      2       1  150064       2.1929     0.014158
enh81336     3   43710300   43711300      2       1  150064       3.5141   0.00022065
enh81339     3   43737600   43738600      3       1  150064       2.7653    0.0028431
enh81341     3   43769200   43770200      5       2  150064       3.6928   0.00011091
enh81343     3   43800500   43801500      3       2  150064       2.8163    0.0024292
enh81344     3   43811200   43812200      1       1  150064       1.6469      0.04979
enh81347     3   43914000   43915000      1       1  150064       1.8833      0.02983
enh81349     3   43919700   43920700      1       1  150064       1.9403      0.02617
enh81350     3   43928100   43929100      1       1  150064       1.9206      0.02739
enh81353     3   43965100   43966100      4       2  150064       1.8774     0.030228
enh81355     3   44000800   44001800      2       1  150064       2.2344     0.012727
enh81361     3   44071900   44072900      1       1  150064       1.8716      0.03063
enh81366     3   44115700   44116700      4       2  150064       2.0018     0.022651
enh81373     3   44225700   44226700      5       3  150064       2.1993     0.013929
enh81377     3   44385600   44386600      3       1  150064       2.0871      0.01844
enh81378     3   44396500   44397500      3       1  150064       2.9899    0.0013954
enh81379     3   44400600   44401600      2       1  150064       2.9193    0.0017543
enh81391     3   44554700   44555700      2       1  150064       2.9627    0.0015246
enh81397     3   44836100   44837100      3       2  150064       3.2097   0.00066429
enh81416     3   45164700   45165700      1       1  150064       1.7014      0.04443
enh81417     3   45179700   45180700      7       4  150064       2.5218    0.0058385
enh81426     3   45289100   45290100      5       2  150064       1.7251     0.042258
enh81428     3   45313400   45314400      2       1  150064        2.864    0.0020917
enh81429     3   45316600   45317600      4       1  150064       3.4274   0.00030465
enh81476     3   46029100   46030100      4       2  150064       1.9097     0.028084
enh81503     3   46602200   46603200      5       2  150064       2.1078     0.017523
enh81505     3   46612700   46613700      4       2  150064       3.0034    0.0013351
enh81506     3   46615300   46616300      2       1  150064       1.7496     0.040097
enh81511     3   46648900   46649900      5       3  150064       1.6996       0.0446
enh81609     3   48157300   48158300      1       1  150064        1.839      0.03296
enh81611     3   48166400   48167400      1       1  150064       1.8551      0.03179
enh81613     3   48192400   48193400      3       1  150064        1.899     0.028779
enh81623     3   48274100   48275100      2       1  150064       2.8184    0.0024135
enh81625     3   48318800   48319800      2       1  150064       1.7441     0.040571
enh81627     3   48343400   48344400      4       1  150064        1.983     0.023681
enh81628     3   48411200   48412200      2       1  150064       2.1355     0.016358
enh81654     3   48661000   48662000      1       1  150064        2.289      0.01104
enh81655     3   48670900   48671900      2       1  150064       2.3372    0.0097139
enh81659     3   48701900   48702900      1       1  150064       2.6404     0.004141
enh81662     3   48731400   48732400      4       2  150064       2.1394       0.0162
enh81664     3   48733400   48734400      2       1  150064       1.9281     0.026919
enh81665     3   48739800   48740800      3       2  150064       1.6535     0.049117
enh81666     3   48746100   48747100      2       1  150064       1.6997     0.044593
enh81667     3   48751800   48752800      2       1  150064       2.1101     0.017423
enh81668     3   48754800   48755800      1       1  150064       2.1125      0.01732
enh81672     3   48934700   48935700      1       1  150064       1.9167      0.02764
enh81676     3   48985800   48986800      1       1  150064       1.9022      0.02857
enh81687     3   49156400   49157400      2       1  150064       2.1108     0.017397
enh81691     3   49201800   49202800      1       1  150064       2.1306      0.01656
enh81693     3   49210700   49211700      3       2  150064       1.7443     0.040553
enh81702     3   49423500   49424500      5       3  150064       2.2637     0.011796
enh81704     3   49437400   49438400      5       2  150064       2.2242     0.013066
enh81706     3   49443100   49444100      2       1  150064        2.571    0.0050703
enh81708     3   49450400   49451400      2       1  150064       2.0242     0.021473
enh81710     3   49458500   49459500      3       1  150064       2.1882     0.014328
enh81713     3   49496900   49497900      1       1  150064       2.1711      0.01496
enh81714     3   49499600   49500600      2       1  150064       1.8576     0.031613
enh81716     3   49502800   49503800      2       1  150064        1.769     0.038446
enh81719     3   49521400   49522400      2       1  150064       1.6896     0.045553
enh81723     3   49590200   49591200      3       2  150064        2.041     0.020626
enh81735     3   49843700   49844700      1       1  150064       2.0166      0.02187
enh81736     3   49901700   49902700      3       1  150064        2.542    0.0055116
enh81739     3   49918700   49919700      1       1  150064       1.9222      0.02729
enh81745     3   49967900   49968900      1       1  150064       3.0538      0.00113
enh81746     3   49976600   49977600      2       1  150064       1.7141     0.043251
enh81748     3   50013900   50014900      2       1  150064       3.0254    0.0012416
enh81751     3   50040700   50041700      1       1  150064       3.2735    0.0005312
enh81754     3   50128000   50129000      4       2  150064       3.1826   0.00072983
enh81760     3   50195900   50196900      3       2  150064       1.8003     0.035905
enh81763     3   50207800   50208800      3       2  150064       1.8383     0.033008
enh81766     3   50248200   50249200      3       2  150064       2.0777     0.018868
enh81778     3   50291900   50292900      3       2  150064       2.9169    0.0017674
enh81796     3   50409700   50410700      2       1  150064       3.3548   0.00039713
enh81802     3   50518400   50519400      3       2  150064       2.2597     0.011919
enh81804     3   50531200   50532200      2       1  150064       2.9325    0.0016815
enh81806     3   50552000   50553000      1       1  150064         2.99     0.001395
enh81841     3   50878400   50879400      2       1  150064       1.8597     0.031463
enh81846     3   50929000   50930000      1       1  150064       2.8065     0.002504
enh81856     3   51258800   51259800      2       1  150064       2.7019    0.0034476
enh81857     3   51371500   51372500      2       1  150064       1.7101     0.043626
enh81861     3   51425500   51426500      2       1  150064       2.0594     0.019727
enh81862     3   51430400   51431400      1       1  150064       2.1198      0.01701
enh81880     3   51737300   51738300      3       2  150064       2.4528    0.0070866
enh81882     3   51768300   51769300      5       2  150064       2.2642     0.011782
enh81885     3   51807100   51808100      1       1  150064       2.1589      0.01543
enh81900     3   52036900   52037900      1       1  150064       2.0196      0.02171
enh81916     3   52259400   52260400      1       1  150064       3.0852     0.001017
enh81917     3   52266800   52267800      3       1  150064       3.3796   0.00036295
enh81920     3   52309000   52310000      4       2  150064       1.9093     0.028112
enh81922     3   52322400   52323400      4       2  150064       4.5915      2.2e-06
enh81925     3   52402200   52403200      1       1  150064       2.8922     0.001913
enh81926     3   52406600   52407600      3       2  150064       4.0901   2.1562e-05
enh81929     3   52456900   52457900      1       1  150064       4.7626    9.558e-07
enh81931     3   52478400   52479400      2       1  150064       2.5522    0.0053525
enh81934     3   52488100   52489100      4       2  150064       2.5507    0.0053758
enh81935     3   52491000   52492000      3       1  150064       3.8496   5.9145e-05
enh81937     3   52538000   52539000      1       1  150064       3.5598    0.0001856
enh81938     3   52564900   52565900      3       1  150064       3.3555   0.00039616
enh81939     3   52568600   52569600      3       2  150064       4.5318   2.9247e-06
enh81941     3   52572700   52573700      3       2  150064       3.6456   0.00013336
enh81946     3   52717700   52718700      2       1  150064       4.4416   4.4639e-06
enh81947     3   52721600   52722600      2       1  150064       4.9234   4.2524e-07
enh81948     3   52737500   52738500      1       1  150064       4.5918    2.197e-06
enh81949     3   52741200   52742200      1       1  150064       3.4679    0.0002623
enh81950     3   52749300   52750300      4       2  150064       3.4726    0.0002577
enh81952     3   52853600   52854600      3       1  150064       5.2096   9.4637e-08
enh81953     3   52869000   52870000      2       1  150064       4.8526   6.0923e-07
enh81954     3   52876900   52877900      1       1  150064       1.9797      0.02387
enh81955     3   52907300   52908300      1       1  150064       5.8086    3.149e-09
enh81956     3   52909400   52910400      1       1  150064       5.0388    2.342e-07
enh81958     3   52931800   52932800      2       1  150064        4.483   3.6795e-06
enh81959     3   53017200   53018200      1       1  150064       6.1808    3.188e-10
enh81961     3   53050100   53051100      1       1  150064       3.6075    0.0001546
enh81963     3   53058000   53059000      3       2  150064       3.7347   9.3964e-05
enh81964     3   53060100   53061100      3       2  150064       5.2966   5.9004e-08
enh81967     3   53070000   53071000      5       2  150064       4.6868   1.3875e-06
enh81975     3   53227700   53228700      3       2  150064       2.0098     0.022228
enh81976     3   53230000   53231000      4       2  150064       3.2444    0.0005884
enh81977     3   53270000   53271000     11       2  150064       2.4312    0.0075242
enh81978     3   53277300   53278300      8       2  150064         2.14     0.016177
enh81979     3   53279700   53280700      6       2  150064       2.0379     0.020782
enh81980     3   53281700   53282700      5       3  150064       3.0936    0.0009886
enh81982     3   53290000   53291000      4       2  150064       2.6459    0.0040737
enh81983     3   53292900   53293900      4       2  150064       3.4983   0.00023411
enh81984     3   53298400   53299400      1       1  150064       3.9283    4.277e-05
enh81986     3   53303200   53304200      2       1  150064       1.7912     0.036629
enh81989     3   53312400   53313400      4       2  150064       2.5601    0.0052318
enh81990     3   53320400   53321400      1       1  150064       2.3112      0.01041
enh81991     3   53379100   53380100      1       1  150064        4.146    1.692e-05
enh82011     3   53914000   53915000      1       1  150064       2.2603       0.0119
enh82012     3   53923700   53924700      2       1  150064       1.9728     0.024257
enh82017     3   54075900   54076900      2       1  150064       2.3845    0.0085516
enh82034     3   54378300   54379300      5       2  150064        1.677     0.046773
enh82037     3   54502300   54503300      2       1  150064       2.8825    0.0019724
enh82057     3   54815200   54816200      1       1  150064       1.9435      0.02598
enh82072     3   55021400   55022400      2       1  150064       1.9121     0.027931
enh82077     3   55096300   55097300      5       1  150064       2.0852     0.018525
enh82085     3   55305700   55306700      5       2  150064       2.2657     0.011734
enh82134     3   56015300   56016300      5       2  150064       2.5533    0.0053351
enh82137     3   56027800   56028800      7       3  150064       1.7864      0.03702
enh82139     3   56035600   56036600      2       1  150064       2.6624     0.003879
enh82146     3   56135600   56136600      3       1  150064       1.9327     0.026638
enh82147     3   56145200   56146200      2       1  150064        2.631     0.004257
enh82148     3   56149400   56150400      3       2  150064       2.6618    0.0038866
enh82159     3   56325100   56326100      2       1  150064       1.9096     0.028095
enh82161     3   56343200   56344200      6       3  150064       2.0585     0.019773
enh82163     3   56357700   56358700      1       1  150064       1.8939      0.02912
enh82179     3   56644800   56645800      6       2  150064       2.0567     0.019857
enh82192     3   56873800   56874800      4       2  150064       2.6244    0.0043396
enh82193     3   56889600   56890600      2       1  150064         1.66     0.048452
enh82284     3   58022600   58023600      1       1  150064       1.7185      0.04285
enh82299     3   58150800   58151800      3       1  150064        2.107     0.017557
enh82305     3   58285200   58286200      3       1  150064       1.8029     0.035701
enh82309     3   58320800   58321800      4       2  150064       2.8257    0.0023589
enh82310     3   58337300   58338300      2       1  150064       1.8801     0.030046
enh82313     3   58364900   58365900      5       2  150064       2.4526    0.0070908
enh82314     3   58372500   58373500      5       2  150064       2.0987     0.017921
enh82315     3   58374200   58375200      4       2  150064       2.2624     0.011836
enh82316     3   58380200   58381200      4       2  150064       2.0126     0.022081
enh82317     3   58389300   58390300      4       1  150064       2.2943     0.010887
enh82319     3   58401400   58402400      4       2  150064       1.8664     0.030992
enh82320     3   58417700   58418700      2       1  150064       2.2582     0.011967
enh82322     3   58422700   58423700      3       2  150064       1.8104     0.035119
enh82326     3   58456600   58457600      2       1  150064       2.2212     0.013169
enh82343     3   58771000   58772000      1       1  150064       2.1033      0.01772
enh82370     3   59500900   59501900      8       2  150064       2.1832     0.014512
enh82371     3   59526100   59527100      4       2  150064       2.3571      0.00921
enh82379     3   59745600   59746600      5       2  150064       2.0826     0.018644
enh82382     3   59786000   59787000      1       1  150064       2.1566      0.01552
enh82383     3   59787900   59788900      5       2  150064       2.8685    0.0020618
enh82389     3   59867400   59868400      3       1  150064       1.7141     0.043251
enh82391     3   59954000   59955000      6       3  150064       2.2201     0.013205
enh82393     3   59995800   59996800      5       3  150064       1.6693     0.047533
enh82402     3   60184200   60185200      5       3  150064       1.8251     0.033992
enh82404     3   60302000   60303000      2       1  150064       3.2029   0.00068033
enh82405     3   60308900   60309900      5       2  150064       2.8584    0.0021288
enh82439     3   61071700   61072700      4       2  150064       2.0486     0.020251
enh82443     3   61142600   61143600      2       1  150064       1.9562     0.025223
enh82444     3   61145500   61146500      4       2  150064       2.5864    0.0048486
enh82445     3   61153800   61154800      9       4  150064       3.1052   0.00095079
enh82446     3   61157900   61158900      4       2  150064       2.3849    0.0085426
enh82447     3   61160400   61161400      4       2  150064       2.5458    0.0054521
enh82450     3   61221900   61222900      2       1  150064       1.7241     0.042347
enh82451     3   61227500   61228500      8       4  150064       1.9612     0.024927
enh82452     3   61237600   61238600      4       2  150064       1.7454     0.040454
enh82540     3   61826700   61827700      2       1  150064        1.969     0.024476
enh82543     3   61839800   61840800      2       1  150064       1.8882     0.029499
enh82544     3   61840300   61841300      1       1  150064       1.9786      0.02393
enh82546     3   61850900   61851900      2       1  150064       1.7268     0.042101
enh82550     3   61861000   61862000      1       1  150064        1.974      0.02419
enh82572     3   61975800   61976800      2       1  150064       1.9969     0.022921
enh82580     3   62051300   62052300      5       2  150064       2.7782    0.0027329
enh82581     3   62054400   62055400      9       2  150064       3.4649   0.00026523
enh82582     3   62055900   62056900      6       2  150064       2.3052     0.010577
enh82583     3   62069800   62070800      3       1  150064       3.3284   0.00043668
enh82598     3   62400700   62401700      1       1  150064       2.3827     0.008594
enh82614     3   62663500   62664500      3       2  150064        2.037     0.020824
enh82615     3   62672400   62673400      6       3  150064       2.3764     0.008742
enh82616     3   62689100   62690100     10       2  150064        2.549    0.0054014
enh82618     3   62696200   62697200      8       3  150064       2.0893     0.018342
enh82619     3   62698400   62699400      6       3  150064       1.9115     0.027968
enh82620     3   62704100   62705100      9       2  150064       2.1838     0.014488
enh82621     3   62709200   62710200      8       4  150064       1.6575     0.048708
enh82632     3   62869400   62870400      2       1  150064       1.9916     0.023208
enh82660     3   63203200   63204200      9       3  150064       2.3155     0.010294
enh82661     3   63213100   63214100      5       3  150064       2.9447    0.0016162
enh82694     3   63840500   63841500      1       1  150064       3.9631    3.699e-05
enh82695     3   63841600   63842600      4       2  150064       4.0853   2.2014e-05
enh82696     3   63843000   63844000      1       1  150064       2.4446      0.00725
enh82697     3   63844400   63845400      2       1  150064       2.4633    0.0068825
enh82699     3   63856100   63857100      2       1  150064       4.0051   3.0991e-05
enh82700     3   63857700   63858700      2       1  150064       2.8442     0.002226
enh82702     3   63871400   63872400      4       2  150064       3.3385    0.0004211
enh82704     3   63880700   63881700      2       1  150064       3.4688   0.00026138
enh82705     3   63896000   63897000      4       2  150064       2.3692    0.0089141
enh82707     3   63919300   63920300      1       1  150064       2.6535     0.003983
enh82709     3   63928600   63929600      2       1  150064       2.5109    0.0060211
enh82712     3   63940800   63941800      2       1  150064       2.4718    0.0067209
enh82713     3   63942000   63943000      6       2  150064       3.2195   0.00064209
enh82716     3   63950200   63951200      5       3  150064       2.7735    0.0027728
enh82718     3   63953800   63954800      2       1  150064        2.671    0.0037808
enh82722     3   63985400   63986400      1       1  150064       4.8955    4.903e-07
enh82725     3   64017500   64018500      2       1  150064          2.2     0.013905
enh82727     3   64039100   64040100      1       1  150064       1.6948      0.04506
enh82732     3   64079900   64080900      1       1  150064       1.8178      0.03455
enh82734     3   64092200   64093200      2       1  150064       2.6369    0.0041829
enh82738     3   64142500   64143500      2       1  150064       2.1274     0.016694
enh82739     3   64147800   64148800      4       2  150064       1.9557     0.025252
enh82740     3   64152800   64153800      4       2  150064       2.3905    0.0084132
enh82741     3   64172600   64173600      6       2  150064       3.5696    0.0001788
enh82742     3   64174600   64175600      3       2  150064        3.743    9.092e-05
enh82746     3   64201400   64202400      5       3  150064       2.6926    0.0035452
enh82751     3   64224400   64225400      4       2  150064       2.4588    0.0069698
enh82764     3   64403100   64404100      4       2  150064        2.592    0.0047704
enh82766     3   64417200   64418200      6       2  150064       1.8988     0.028795
enh82773     3   64443200   64444200      3       1  150064       1.6656     0.047894
enh82774     3   64445300   64446300      3       2  150064       2.3642    0.0090336
enh82775     3   64447800   64448800      2       1  150064       3.0884    0.0010063
enh82776     3   64450200   64451200      5       2  150064       1.6473     0.049744
enh82783     3   64572400   64573400      3       2  150064       1.7418     0.040771
enh82788     3   64644400   64645400      2       1  150064       1.7253     0.042236
enh82795     3   64751400   64752400      6       3  150064        2.382    0.0086087
enh82872     3   65604800   65605800      5       2  150064       1.8333     0.033382
enh82910     3   65864500   65865500      3       1  150064       1.9522     0.025457
enh82912     3   65869200   65870200      9       2  150064       1.8502     0.032144
enh83009     3   66771400   66772400      1       1  150064       2.0041      0.02253
enh83021     3   66974700   66975700      6       2  150064       1.6944      0.04509
enh83029     3   67047400   67048400      2       1  150064       1.8736     0.030492
enh83032     3   67061500   67062500      2       1  150064       2.5536    0.0053311
enh83041     3   67345900   67346900      9       4  150064        2.464    0.0068701
enh83049     3   67652700   67653700      3       1  150064       2.6431    0.0041071
enh83050     3   67655600   67656600      7       1  150064       2.6804    0.0036768
enh83051     3   67664400   67665400      7       2  150064       2.6822    0.0036571
enh83052     3   67669600   67670600      4       1  150064       2.7539    0.0029444
enh83055     3   67680200   67681200      6       2  150064       2.4956    0.0062865
enh83056     3   67703100   67704100      4       1  150064       2.1242     0.016827
enh83057     3   67711200   67712200      2       1  150064       2.0719     0.019137
enh83067     3   67997800   67998800      6       2  150064        2.185     0.014445
enh83077     3   68526800   68527800      4       2  150064       2.1571     0.015497
enh83078     3   68582800   68583800      4       2  150064       1.8862     0.029636
enh83082     3   68765600   68766600      2       1  150064       1.7571      0.03945
enh83113     3   69245900   69246900      7       2  150064       1.6637     0.048088
enh83119     3   69291300   69292300      1       1  150064       1.9781      0.02396
enh83125     3   69441200   69442200      4       1  150064       1.8901     0.029375
enh83138     3   69840000   69841000      2       1  150064       3.6867   0.00011358
enh83139     3   69858500   69859500      2       1  150064       3.1144   0.00092165
enh83143     3   69994100   69995100      2       1  150064       2.9268    0.0017124
enh83150     3   70181800   70182800      5       2  150064       2.5257    0.0057729
enh83152     3   70248400   70249400      1       1  150064       2.6197       0.0044
enh83155     3   70294800   70295800      1       1  150064       2.7907      0.00263
enh83161     3   70484000   70485000      2       1  150064         2.14     0.016178
enh83162     3   70520400   70521400      4       2  150064       1.9871     0.023458
enh83163     3   70524800   70525800      2       1  150064       1.9034     0.028496
enh83165     3   70569000   70570000      1       1  150064       2.8143     0.002444
enh83166     3   70575800   70576800      3       1  150064       2.5311    0.0056855
enh83169     3   70585000   70586000      2       1  150064       1.6632     0.048139
enh83171     3   70632300   70633300      1       1  150064       2.2392      0.01257
enh83179     3   70780400   70781400      1       1  150064       2.0191      0.02174
enh83180     3   70786800   70787800      4       2  150064        2.917    0.0017672
enh83186     3   70902900   70903900      1       1  150064       2.0777      0.01887
enh83187     3   70907600   70908600      3       2  150064       1.6662     0.047835
enh83191     3   71012200   71013200      2       1  150064       2.3281    0.0099531
enh83200     3   71099400   71100400      1       1  150064       1.9498       0.0256
enh83205     3   71128000   71129000      2       1  150064       1.9833     0.023669
enh83209     3   71158300   71159300      1       1  150064        2.213      0.01345
enh83210     3   71159500   71160500      1       1  150064       2.8255      0.00236
enh83211     3   71166600   71167600      1       1  150064       3.1354    0.0008581
enh83212     3   71177000   71178000      1       1  150064       2.9911      0.00139
enh83214     3   71185100   71186100      3       1  150064       1.9288     0.026877
enh83219     3   71205000   71206000      2       1  150064       1.6692     0.047543
enh83226     3   71253200   71254200      4       2  150064       2.7802     0.002716
enh83227     3   71255600   71256600      2       1  150064       4.4936   3.5016e-06
enh83228     3   71258000   71259000      4       1  150064       1.7293     0.041879
enh83229     3   71264600   71265600      1       1  150064       1.8302      0.03361
enh83230     3   71266600   71267600      2       1  150064       2.1646     0.015211
enh83233     3   71289000   71290000      5       1  150064       3.7249   9.7678e-05
enh83235     3   71295500   71296500      1       1  150064       2.4266     0.007621
enh83239     3   71311700   71312700      1       1  150064       2.4199     0.007763
enh83240     3   71332000   71333000      3       2  150064       3.6504   0.00013092
enh83241     3   71344100   71345100      1       1  150064       2.2616      0.01186
enh83242     3   71345500   71346500      3       2  150064       3.3101   0.00046633
enh83258     3   71482600   71483600      8       3  150064       2.1356     0.016357
enh83259     3   71499000   71500000      1       1  150064       2.3185      0.01021
enh83261     3   71516200   71517200      2       1  150064       2.9705    0.0014867
enh83263     3   71530600   71531600      2       1  150064       3.8328   6.3359e-05
enh83264     3   71532500   71533500      6       3  150064       4.5712   2.4248e-06
enh83265     3   71537200   71538200      3       1  150064       2.4642    0.0068662
enh83266     3   71545400   71546400      6       2  150064       2.6013    0.0046432
enh83267     3   71547600   71548600      2       1  150064       2.5321    0.0056698
enh83268     3   71554900   71555900      5       2  150064       3.3135   0.00046064
enh83270     3   71564400   71565400      2       1  150064       4.1978   1.3478e-05
enh83272     3   71569100   71570100      1       1  150064       4.9277    4.161e-07
enh83273     3   71572600   71573600      1       1  150064       2.6649     0.003851
enh83281     3   71693800   71694800      3       2  150064       2.4209     0.007742
enh83294     3   71778500   71779500      6       2  150064       2.4784    0.0065989
enh83296     3   71817400   71818400      2       1  150064       2.5839    0.0048844
enh83298     3   71828500   71829500      4       2  150064       1.8585     0.031547
enh83314     3   71991200   71992200      3       1  150064       1.7392     0.040998
enh83337     3   72347600   72348600      4       2  150064       2.2237     0.013086
enh83341     3   72377900   72378900      2       1  150064       2.1527      0.01567
enh83361     3   72487000   72488000      1       1  150064       1.8821      0.02991
enh83373     3   72630800   72631800      1       1  150064       3.1844    0.0007252
enh83400     3   73001600   73002600      4       2  150064       2.0075      0.02235
enh83403     3   73006100   73007100      3       1  150064       2.0631      0.01955
enh83406     3   73071200   73072200      3       1  150064       2.1292     0.016618
enh83409     3   73080500   73081500      1       1  150064       1.8203      0.03436
enh83412     3   73093500   73094500      7       2  150064       1.9529     0.025415
enh83415     3   73119700   73120700      1       1  150064       2.3496     0.009396
enh83418     3   73149700   73150700      1       1  150064       1.9443      0.02593
enh83421     3   73249800   73250800      2       1  150064       2.3396    0.0096513
enh83436     3   73545000   73546000      3       2  150064        1.745     0.040489
enh83446     3   73671000   73672000      4       2  150064       1.7814     0.037427
enh83450     3   73733300   73734300      7       3  150064        2.436    0.0074258
enh83477     3   74463500   74464500      1       1  150064       1.6484      0.04964
enh83498     3   75865500   75866500      2       1  150064       1.9126     0.027898
enh83521     3   76401900   76402900      1       1  150064       2.2426      0.01246
enh83523     3   76451600   76452600      2       1  150064       2.6502    0.0040224
enh83524     3   76471900   76472900      5       2  150064        3.303   0.00047829
enh83525     3   76488000   76489000      7       2  150064       1.8586      0.03154
enh83545     3   76991800   76992800      5       2  150064       1.8071     0.035373
enh83616     3   78376800   78377800      3       2  150064       1.9144     0.027782
enh83617     3   78386600   78387600      5       2  150064       3.1064   0.00094675
enh83618     3   78390400   78391400      6       2  150064       2.6356    0.0041988
enh83619     3   78394300   78395300      2       1  150064       2.7046    0.0034195
enh83620     3   78398800   78399800      8       4  150064        2.569    0.0050996
enh83621     3   78401500   78402500      4       2  150064       3.0512    0.0011396
enh83622     3   78462200   78463200      3       2  150064       1.8716     0.030632
enh83638     3   78806400   78807400      1       1  150064       2.3167      0.01026
enh83668     3   79116200   79117200      1       1  150064       1.9268        0.027
enh83698     3   79647400   79648400      3       1  150064       2.1566     0.015519
enh83702     3   79753500   79754500      3       2  150064       2.2674     0.011683
enh83704     3   79920000   79921000      3       2  150064       1.7646     0.038812
enh83706     3   79988600   79989600      4       2  150064       2.3495    0.0094002
enh83713     3   80238800   80239800      2       1  150064       1.6755     0.046921
enh83718     3   80334300   80335300      2       1  150064       2.2565      0.01202
enh83722     3   80574400   80575400      2       1  150064       3.5197   0.00021599
enh83723     3   80655600   80656600      2       1  150064       3.5861   0.00016781
enh83726     3   80802100   80803100      3       2  150064       2.2021     0.013829
enh83729     3   81203000   81204000      3       2  150064       2.6596    0.0039116
enh83739     3   81518300   81519300      3       2  150064       1.7964     0.036218
enh83744     3   81628800   81629800      2       1  150064       1.9129     0.027884
enh83749     3   81792300   81793300      4       2  150064       1.8977     0.028867
enh83752     3   81811600   81812600      5       2  150064       1.6726     0.047206
enh83763     3   81940200   81941200      2       1  150064       2.3027     0.010647
enh83764     3   81962700   81963700      3       1  150064       2.0738     0.019048
enh83766     3   81984600   81985600      3       1  150064       2.0289     0.021232
enh83768     3   81987600   81988600      4       2  150064       1.8162     0.034671
enh83770     3   82017400   82018400      3       2  150064       2.4943      0.00631
enh83781     3   82311300   82312300      1       1  150064        1.671      0.04736
enh83784     3   82392400   82393400      2       1  150064        1.934     0.026555
enh83785     3   82404000   82405000      4       2  150064       2.6388    0.0041604
enh83830     3   84850700   84851700      2       1  150064       3.0808    0.0010321
enh83833     3   84908000   84909000      8       4  150064       1.8236     0.034107
enh83877     3   85839400   85840400      1       1  150064       1.6913      0.04539
enh83884     3   86078400   86079400      1       1  150064       2.2533      0.01212
enh83885     3   86153500   86154500      4       2  150064       2.2805     0.011289
enh83903     3   86666000   86667000      3       1  150064       1.7793     0.037594
enh83932     3   87235600   87236600      3       2  150064       1.9694     0.024456
enh84026     3   93712600   93713600      1       1  150064       2.4414     0.007315
enh84028     3   93798800   93799800      2       1  150064       2.0702     0.019216
enh84029     3   93834100   93835100      1       1  150064       2.2963      0.01083
enh84030     3   93849100   93850100      1       1  150064       1.6941      0.04512
enh84034     3   93964400   93965400      1       1  150064       2.1978      0.01398
enh84040     3   94025000   94026000      2       1  150064       1.9932     0.023122
enh84055     3   94755500   94756500      4       2  150064        3.546    0.0001956
enh84058     3   94891100   94892100      7       3  150064       3.2007   0.00068549
enh84059     3   94931100   94932100      2       1  150064       3.3645   0.00038342
enh84060     3   94996200   94997200      3       1  150064       2.8478    0.0022013
enh84061     3   95017200   95018200      7       3  150064       3.2699   0.00053801
enh84062     3   95038500   95039500      3       2  150064       2.6985    0.0034824
enh84065     3   95073000   95074000      2       1  150064        2.839    0.0022631
enh84074     3   95602200   95603200      2       1  150064       1.7617     0.039056
enh84076     3   95646700   95647700      3       2  150064       1.7675     0.038572
enh84078     3   95819800   95820800      2       1  150064       2.0418     0.020587
enh84103     3   97380500   97381500      2       1  150064       2.4435    0.0072718
enh84110     3   97465700   97466700      2       1  150064       2.1065     0.017581
enh84114     3   97563000   97564000      1       1  150064        1.763      0.03895
enh84132     3   98047800   98048800      5       2  150064       1.9949     0.023028
enh84133     3   98235800   98236800      2       1  150064       1.6495     0.049518
enh84173     3   99409400   99410400      5       2  150064       2.1423     0.016085
enh84174     3   99435100   99436100      4       2  150064       2.1297     0.016598
enh84175     3   99440100   99441100      3       1  150064       2.6473    0.0040564
enh84177     3   99495300   99496300      4       2  150064       1.8677     0.030898
enh84260     3  100555100  100556100      3       2  150064       2.0641     0.019504
enh84302     3  101797700  101798700      4       2  150064        1.746     0.040403
enh84315     3  102142200  102143200      2       1  150064       2.5064    0.0060992
enh84334     3  102831200  102832200      3       2  150064       1.9841     0.023622
enh84390     3  104732000  104733000      5       2  150064       1.6745     0.047017
enh84391     3  104737000  104738000      6       1  150064       2.1927     0.014164
enh84392     3  104827100  104828100      1       1  150064       2.0969        0.018
enh84394     3  104875600  104876600      6       4  150064       2.5918    0.0047744
enh84399     3  105052800  105053800      2       1  150064       1.9311     0.026737
enh84401     3  105082800  105083800      1       1  150064       2.5429     0.005497
enh84408     3  105145700  105146700      2       1  150064       2.1069     0.017564
enh84413     3  105181600  105182600      2       1  150064       2.5002    0.0062068
enh84414     3  105189400  105190400      5       2  150064       2.3404    0.0096324
enh84421     3  105229300  105230300      4       2  150064       1.7871     0.036964
enh84422     3  105233400  105234400      6       3  150064       2.3566     0.009221
enh84423     3  105233900  105234900      7       2  150064       1.9857     0.023533
enh84433     3  105502200  105503200      2       1  150064       2.3491    0.0094087
enh84435     3  105511100  105512100      3       2  150064       1.7735     0.038075
enh84436     3  105518500  105519500      5       3  150064       1.8578     0.031598
enh84438     3  105525000  105526000      3       1  150064       2.5405    0.0055352
enh84439     3  105527800  105528800      3       2  150064       2.0647     0.019475
enh84440     3  105528300  105529300      3       1  150064        2.346    0.0094885
enh84441     3  105530600  105531600      3       2  150064       2.2878     0.011075
enh84444     3  105541800  105542800      1       1  150064       1.7223      0.04251
enh84448     3  105557500  105558500      2       1  150064       1.9134      0.02785
enh84450     3  105562400  105563400      2       1  150064       1.7758     0.037887
enh84452     3  105584000  105585000      3       1  150064       2.1942     0.014109
enh84459     3  105858600  105859600      2       1  150064       1.7411     0.040836
enh84462     3  105893400  105894400      4       2  150064       1.9066     0.028285
enh84463     3  105964000  105965000      3       2  150064       1.8331     0.033394
enh84506     3  107160000  107161000      1       1  150064       1.6739      0.04708
enh84508     3  107189100  107190100      3       2  150064       1.6823     0.046259
enh84510     3  107245000  107246000      2       1  150064       2.4326    0.0074946
enh84511     3  107253200  107254200      2       1  150064       2.0233     0.021519
enh84512     3  107262000  107263000      1       1  150064       2.0674      0.01935
enh84514     3  107281100  107282100      1       1  150064       1.7343      0.04143
enh84515     3  107297500  107298500      1       1  150064       2.1095      0.01745
enh84516     3  107299900  107300900      1       1  150064       2.3353     0.009764
enh84517     3  107312400  107313400      4       2  150064       2.7504    0.0029761
enh84522     3  107333400  107334400      1       1  150064       1.7278      0.04201
enh84524     3  107338000  107339000      1       1  150064       1.6518      0.04929
enh84525     3  107339000  107340000      5       3  150064       2.3975    0.0082533
enh84529     3  107360900  107361900      4       2  150064       2.0699      0.01923
enh84530     3  107379800  107380800      2       1  150064         2.44    0.0073433
enh84533     3  107402900  107403900      1       1  150064       2.6608     0.003898
enh84534     3  107462700  107463700      1       1  150064       2.1091      0.01747
enh84547     3  107733500  107734500      2       1  150064       2.7907    0.0026299
enh84549     3  107747200  107748200      7       4  150064        2.079      0.01881
enh84556     3  107894300  107895300      9       2  150064        3.407   0.00032844
enh84557     3  107900800  107901800      6       2  150064       3.2356   0.00060701
enh84558     3  107921600  107922600      5       1  150064       3.2664   0.00054454
enh84559     3  107941800  107942800      1       1  150064       3.2034     0.000679
enh84563     3  108095500  108096500      5       2  150064       1.7663      0.03867
enh84565     3  108107100  108108100      3       1  150064        1.748      0.04023
enh84566     3  108108200  108109200      3       2  150064       1.9542     0.025339
enh84567     3  108114600  108115600      1       1  150064       1.8483      0.03228
enh84609     3  109197800  109198800      3       1  150064        2.127     0.016708
enh84662     3  110797200  110798200      4       2  150064       1.6909     0.045423
enh84687     3  111081100  111082100      4       1  150064       1.6769     0.046777
enh84721     3  111685900  111686900      2       1  150064        2.109     0.017473
enh84729     3  111771200  111772200      8       2  150064       2.0187     0.021757
enh84737     3  111846000  111847000      2       1  150064       1.9087     0.028152
enh84738     3  111853200  111854200      4       2  150064       1.6477     0.049708
enh84773     3  112186000  112187000      2       1  150064       1.6624     0.048212
enh84777     3  112311200  112312200      7       2  150064       1.6516      0.04931
enh84782     3  112353600  112354600      1       1  150064       2.2966      0.01082
enh84848     3  113444000  113445000      2       1  150064       2.2593     0.011931
enh84860     3  113650700  113651700      3       2  150064       2.0959     0.018045
enh84863     3  113737400  113738400      1       1  150064       1.8744      0.03044
enh84878     3  113931700  113932700      1       1  150064       1.9858      0.02353
enh84885     3  114043700  114044700      7       4  150064       1.8281      0.03377
enh84888     3  114054400  114055400      5       2  150064       1.9674     0.024566
enh84898     3  114168100  114169100      1       1  150064       2.1179      0.01709
enh84900     3  114173800  114174800      1       1  150064       3.2368    0.0006044
enh84908     3  114284600  114285600      1       1  150064       2.8465      0.00221
enh84912     3  114336000  114337000      3       2  150064       2.6356    0.0041996
enh84916     3  114367600  114368600      2       1  150064       2.4535    0.0070742
enh84917     3  114377900  114378900      4       2  150064        2.748    0.0029978
enh84957     3  115069500  115070500      3       2  150064       1.7654     0.038748
enh84959     3  115104600  115105600      3       2  150064       2.0423     0.020562
enh84960     3  115109400  115110400      7       1  150064       2.3909    0.0084046
enh84963     3  115147200  115148200      5       3  150064       1.9852     0.023561
enh84967     3  115216800  115217800      2       1  150064       2.1426     0.016072
enh84972     3  115275000  115276000      1       1  150064       1.7755      0.03791
enh84998     3  115631400  115632400      1       1  150064       2.8881     0.001938
enh84999     3  115634500  115635500      5       2  150064       2.2665     0.011709
enh85025     3  115983300  115984300      3       1  150064       1.9129      0.02788
enh85026     3  115984600  115985600      5       2  150064       2.2064     0.013677
enh85070     3  116581400  116582400     11       2  150064       1.7086     0.043766
enh85071     3  116583300  116584300      4       1  150064        1.863     0.031233
enh85094     3  117010200  117011200      3       1  150064       1.7528     0.039821
enh85120     3  117508000  117509000      2       1  150064       2.6974    0.0034945
enh85121     3  117519800  117520800      1       1  150064       3.9673    3.635e-05
enh85122     3  117520700  117521700      5       2  150064       2.8883    0.0019366
enh85123     3  117539200  117540200      7       3  150064       1.6712     0.047345
enh85127     3  117629500  117630500      7       3  150064       4.3439   7.0003e-06
enh85128     3  117638900  117639900      5       3  150064         3.39   0.00034943
enh85129     3  117640900  117641900      4       2  150064       4.0274   2.8193e-05
enh85130     3  117673800  117674800      1       1  150064       1.7653      0.03876
enh85135     3  117863400  117864400      5       3  150064       1.8451     0.032512
enh85137     3  117999100  118000100      3       2  150064       2.4183    0.0077959
enh85178     3  119064500  119065500      4       2  150064       1.8738     0.030476
enh85186     3  119186600  119187600      4       2  150064       1.6637     0.048088
enh85209     3  119741400  119742400      1       1  150064       1.8218      0.03424
enh85229     3  120069100  120070100      1       1  150064       1.7053      0.04407
enh85232     3  120137400  120138400      1       1  150064       1.8344       0.0333
enh85245     3  120217000  120218000      1       1  150064       1.8188      0.03447
enh85250     3  120313900  120314900      5       2  150064       2.3142     0.010328
enh85299     3  121357000  121358000      2       1  150064       2.1404     0.016163
enh85310     3  121633100  121634100      8       1  150064       2.1799     0.014634
enh85314     3  121714300  121715300      3       1  150064       2.1572     0.015496
enh85320     3  122103600  122104600      2       1  150064       1.8218     0.034241
enh85334     3  122229300  122230300      5       3  150064       1.7344     0.041423
enh85349     3  122608700  122609700      2       1  150064       2.9809    0.0014368
enh85350     3  122612300  122613300      6       3  150064       2.9608    0.0015344
enh85353     3  122676700  122677700      3       2  150064       2.0562      0.01988
enh85364     3  122787800  122788800      7       2  150064       2.8627    0.0021001
enh85365     3  122789100  122790100      4       1  150064       2.8865     0.001948
enh85367     3  122793600  122794600      3       1  150064       2.6157    0.0044524
enh85369     3  122806200  122807200      2       1  150064       2.4103    0.0079699
enh85371     3  122817800  122818800      1       1  150064       2.6791     0.003691
enh85372     3  122828700  122829700      4       1  150064       3.4389   0.00029208
enh85401     3  123301700  123302700      1       1  150064       2.1419       0.0161
enh85403     3  123324300  123325300      5       2  150064        1.714     0.043265
enh85410     3  123430800  123431800      6       2  150064       1.6668     0.047776
enh85423     3  123861100  123862100      3       1  150064       1.7523     0.039858
enh85429     3  123949300  123950300      4       2  150064       1.7443     0.040557
enh85430     3  123974800  123975800      7       2  150064       3.3184   0.00045262
enh85432     3  123979500  123980500      4       2  150064       3.9413   4.0516e-05
enh85433     3  123981700  123982700      3       2  150064       4.4017   5.3713e-06
enh85435     3  124058000  124059000      2       1  150064       2.3795    0.0086676
enh85436     3  124079100  124080100      2       1  150064       4.0054   3.0961e-05
enh85437     3  124091700  124092700      5       2  150064       3.2465   0.00058414
enh85439     3  124101600  124102600      5       2  150064       2.3081     0.010496
enh85443     3  124231700  124232700      4       2  150064       2.1287      0.01664
enh85467     3  124542900  124543900      3       1  150064       1.6822     0.046266
enh85469     3  124546000  124547000      5       2  150064       2.6213    0.0043802
enh85472     3  124569900  124570900      2       1  150064       2.0636     0.019528
enh85473     3  124577800  124578800      2       1  150064       2.3668    0.0089723
enh85475     3  124592100  124593100      5       2  150064       2.2692     0.011628
enh85476     3  124595000  124596000      4       2  150064       1.7681     0.038524
enh85477     3  124597700  124598700      3       1  150064        2.243     0.012449
enh85479     3  124602800  124603800      7       1  150064       2.0639     0.019512
enh85487     3  124718600  124719600      2       1  150064       2.5264    0.0057621
enh85494     3  124770700  124771700      3       2  150064       2.8252    0.0023628
enh85495     3  124771900  124772900      4       2  150064       1.7076     0.043852
enh85499     3  124817500  124818500      4       1  150064       2.1136     0.017276
enh85503     3  124837900  124838900      2       1  150064       2.6613    0.0038921
enh85506     3  124847800  124848800      7       4  150064       2.4285    0.0075806
enh85510     3  124865600  124866600      8       4  150064       1.7956     0.036281
enh85513     3  124874200  124875200      9       4  150064       2.0717     0.019148
enh85516     3  124910800  124911800      2       1  150064       2.9975    0.0013612
enh85536     3  125315200  125316200      6       2  150064       1.8224     0.034197
enh85541     3  125369800  125370800      4       1  150064       1.8113     0.035048
enh85548     3  125732600  125733600      5       2  150064        2.026      0.02138
enh85550     3  125750400  125751400      3       1  150064       1.7951     0.036316
enh85575     3  126217400  126218400      9       4  150064       1.7117     0.043475
enh85604     3  126901400  126902400      3       2  150064       2.1305     0.016566
enh85617     3  127185700  127186700      4       2  150064       1.8835     0.029819
enh85642     3  127724200  127725200      3       1  150064       2.6514    0.0040077
enh85644     3  127730000  127731000      4       2  150064       3.0073    0.0013178
enh85645     3  127773400  127774400      2       1  150064       2.6506    0.0040175
enh85648     3  127814500  127815500      2       1  150064       3.7991   7.2614e-05
enh85649     3  127817400  127818400      3       1  150064       2.5545    0.0053171
enh85655     3  127912700  127913700      2       1  150064       2.6484    0.0040443
enh85656     3  127916000  127917000      4       2  150064       4.2698   9.7822e-06
enh85658     3  127928600  127929600      3       2  150064       3.1417   0.00083977
enh85659     3  127934300  127935300      4       2  150064       4.4757   3.8078e-06
enh85660     3  127945000  127946000      3       2  150064       3.2226   0.00063518
enh85673     3  128067500  128068500      1       1  150064       2.0585      0.01977
enh85678     3  128278000  128279000      3       1  150064       1.6777     0.046702
enh85716     3  128841600  128842600      2       1  150064       1.7523      0.03986
enh85719     3  128947500  128948500      2       1  150064       2.1499     0.015783
enh85720     3  128958600  128959600      3       1  150064       2.8831    0.0019688
enh85723     3  128996200  128997200      3       2  150064        3.131   0.00087118
enh85724     3  129023100  129024100      1       1  150064       3.6939    0.0001104
enh85727     3  129032400  129033400      2       1  150064       2.9966    0.0013648
enh85728     3  129035700  129036700      1       1  150064       3.4195    0.0003137
enh85741     3  129209100  129210100      3       1  150064       1.7024     0.044341
enh85744     3  129244900  129245900      4       2  150064       2.0613     0.019639
enh85758     3  129316300  129317300      1       1  150064       1.8047      0.03556
enh85759     3  129318800  129319800      2       1  150064       1.9711     0.024356
enh85764     3  129340700  129341700      4       2  150064        2.376    0.0087503
enh85771     3  129403200  129404200      3       2  150064       1.9086     0.028155
enh85837     3  131270800  131271800      6       2  150064       2.7307    0.0031597
enh85841     3  131342000  131343000      8       1  150064       2.0588     0.019754
enh85876     3  131898900  131899900      7       3  150064       1.8628     0.031245
enh85878     3  131925600  131926600      5       3  150064        1.958     0.025116
enh85880     3  131944600  131945600      8       1  150064       2.0874     0.018425
enh85884     3  131983700  131984700      6       3  150064       1.7015     0.044425
enh85905     3  132444900  132445900      1       1  150064        1.879      0.03012
enh85907     3  132501800  132502800      3       2  150064       1.8385     0.032997
enh85924     3  132888200  132889200      4       1  150064       1.8745     0.030433
enh85925     3  132911000  132912000      9       2  150064       2.6236    0.0043507
enh85926     3  132925600  132926600      4       1  150064        3.129   0.00087716
enh85927     3  132930000  132931000      2       1  150064        2.422    0.0077176
enh85928     3  132939700  132940700      1       1  150064        1.806      0.03546
enh85931     3  132989900  132990900      3       2  150064       1.9276     0.026953
enh85932     3  133002700  133003700      2       1  150064       2.6075    0.0045601
enh85933     3  133013800  133014800      7       3  150064        3.153   0.00080798
enh85934     3  133046800  133047800      2       1  150064       2.4317    0.0075147
enh85936     3  133081200  133082200      2       1  150064       1.8794     0.030092
enh85937     3  133093500  133094500      3       2  150064        2.346    0.0094879
enh85947     3  133212800  133213800      4       2  150064       1.9751     0.024126
enh85956     3  133540100  133541100      8       4  150064       2.3334    0.0098146
enh85962     3  133660900  133661900      3       2  150064       2.2497     0.012235
enh85964     3  133681200  133682200      8       3  150064       2.6187    0.0044133
enh85993     3  134069600  134070600      4       2  150064       1.7067     0.043937
enh86039     3  134977900  134978900      1       1  150064       2.1741      0.01485
enh86041     3  135029000  135030000      3       2  150064       2.3911    0.0083981
enh86060     3  135615500  135616500      4       1  150064       3.1413   0.00084098
enh86062     3  135643200  135644200      7       2  150064        3.865   5.5545e-05
enh86063     3  135682700  135683700      3       2  150064       4.3216   7.7437e-06
enh86064     3  135686500  135687500      3       1  150064       4.1747   1.4919e-05
enh86067     3  135692800  135693800      1       1  150064       3.8187    6.709e-05
enh86068     3  135716100  135717100      2       1  150064       2.3028     0.010644
enh86069     3  135725900  135726900      2       1  150064       1.8975     0.028882
enh86070     3  135726600  135727600      1       1  150064       2.2356      0.01269
enh86072     3  135741200  135742200      5       3  150064       3.6273   0.00014319
enh86073     3  135760200  135761200      1       1  150064       3.7435    9.072e-05
enh86077     3  135889800  135890800      1       1  150064       2.2668       0.0117
enh86081     3  135916400  135917400      2       1  150064       2.8409    0.0022496
enh86082     3  135954300  135955300      2       1  150064       3.9874   3.3408e-05
enh86083     3  135956400  135957400      1       1  150064       3.5732    0.0001763
enh86085     3  136015700  136016700      2       1  150064       2.3228     0.010094
enh86089     3  136246600  136247600      1       1  150064        1.681      0.04638
enh86094     3  136350500  136351500      3       2  150064       3.7036   0.00010629
enh86097     3  136404600  136405600      4       2  150064       4.3374     7.21e-06
enh86099     3  136426200  136427200      1       1  150064       5.4718    2.228e-08
enh86100     3  136443600  136444600      2       1  150064       4.9473   3.7617e-07
enh86102     3  136449600  136450600      2       1  150064       2.5073    0.0060829
enh86104     3  136455200  136456200      3       1  150064        2.456    0.0070252
enh86105     3  136467700  136468700      3       2  150064       3.8258    6.517e-05
enh86106     3  136472600  136473600      2       1  150064       3.1548   0.00080316
enh86107     3  136505400  136506400      2       1  150064        3.281   0.00051724
enh86108     3  136557500  136558500      1       1  150064       2.2451      0.01238
enh86109     3  136577900  136578900      1       1  150064       3.0867     0.001012
enh86110     3  136582200  136583200      3       1  150064       2.8193    0.0024062
enh86111     3  136584200  136585200      3       1  150064        2.887    0.0019445
enh86112     3  136589300  136590300      2       1  150064       3.2489   0.00057917
enh86113     3  136590100  136591100      5       2  150064       3.0455    0.0011616
enh86115     3  136610800  136611800      4       1  150064       2.9794    0.0014443
enh86116     3  136612300  136613300      1       1  150064       3.0285     0.001229
enh86120     3  136620400  136621400      4       2  150064       2.7962    0.0025853
enh86121     3  136625600  136626600      1       1  150064       2.6813     0.003667
enh86122     3  136628600  136629600      1       1  150064       2.6579     0.003931
enh86123     3  136629200  136630200      2       1  150064       2.5556    0.0053006
enh86125     3  136632900  136633900      2       1  150064       2.4977    0.0062507
enh86127     3  136637500  136638500      1       1  150064       2.8617     0.002107
enh86130     3  136661400  136662400      2       1  150064       2.4908    0.0063731
enh86131     3  136676100  136677100      6       2  150064       4.3769   6.0195e-06
enh86134     3  136753900  136754900      2       1  150064       3.4534   0.00027683
enh86136     3  136783800  136784800      2       1  150064       1.9714      0.02434
enh86137     3  136785200  136786200      4       1  150064       2.6437    0.0040997
enh86138     3  136816200  136817200      1       1  150064       1.8894      0.02942
enh86153     3  137046400  137047400      1       1  150064       1.7783      0.03768
enh86187     3  137931700  137932700      2       1  150064       2.4196    0.0077692
enh86191     3  138055600  138056600      4       2  150064       1.8072     0.035367
enh86217     3  138521700  138522700      2       1  150064       1.9634     0.024798
enh86218     3  138536800  138537800      1       1  150064       1.8135      0.03488
enh86222     3  138554400  138555400      1       1  150064       1.9341      0.02655
enh86224     3  138563900  138564900      1       1  150064       1.8789      0.03013
enh86226     3  138568200  138569200      2       1  150064       1.9324     0.026657
enh86293     3  140306800  140307800      2       1  150064       2.3341    0.0097959
enh86294     3  140355200  140356200      6       1  150064       3.6596   0.00012629
enh86295     3  140432500  140433500      9       2  150064       2.3972    0.0082598
enh86326     3  140946600  140947600      1       1  150064       2.1643      0.01522
enh86329     3  141030800  141031800      1       1  150064       1.8051      0.03553
enh86334     3  141081100  141082100      1       1  150064       3.1196    0.0009054
enh86381     3  141888600  141889600      2       1  150064       1.7351     0.041358
enh86386     3  142037600  142038600      1       1  150064        1.863      0.03123
enh86408     3  142572100  142573100      1       1  150064       1.7397      0.04096
enh86409     3  142574600  142575600      2       1  150064       1.8352     0.033239
enh86410     3  142576600  142577600      1       1  150064       1.8243      0.03405
enh86418     3  142722500  142723500      4       2  150064       1.7109     0.043548
enh86437     3  143148500  143149500      2       1  150064       2.6181    0.0044217
enh86446     3  143468400  143469400      2       1  150064       1.8479     0.032305
enh86450     3  143513500  143514500      2       1  150064       2.2234     0.013094
enh86477     3  144148200  144149200      3       2  150064       2.3332    0.0098179
enh86479     3  144185400  144186400      5       2  150064       1.9955     0.022992
enh86481     3  144201900  144202900      5       2  150064       2.5113    0.0060138
enh86482     3  144220900  144221900      2       1  150064       2.7426    0.0030474
enh86487     3  144362400  144363400      2       1  150064       2.1401     0.016174
enh86488     3  144363400  144364400      1       1  150064       2.7426     0.003048
enh86489     3  144364000  144365000      4       1  150064       2.7285    0.0031816
enh86522     3  145620800  145621800      8       3  150064       2.2906     0.010994
enh86523     3  145643500  145644500      5       2  150064       2.9591    0.0015429
enh86564     3  146372800  146373800      1       1  150064       1.8913      0.02929
enh86567     3  146498000  146499000      4       2  150064       1.7083     0.043794
enh86568     3  146498800  146499800      3       1  150064       1.6856      0.04594
enh86578     3  147009400  147010400      2       1  150064       1.9234     0.027217
enh86579     3  147015900  147016900      1       1  150064       2.3525     0.009325
enh86581     3  147165200  147166200      4       2  150064       2.0438     0.020487
enh86584     3  147332600  147333600      1       1  150064       1.6496      0.04951
enh86602     3  147793200  147794200      1       1  150064       1.7152      0.04315
enh86621     3  148538000  148539000      3       2  150064       2.4291    0.0075686
enh86638     3  148905100  148906100      6       3  150064       1.8689     0.030821
enh86642     3  148949100  148950100      6       1  150064       1.7545     0.039672
enh86700     3  149379800  149380800      1       1  150064       2.2212      0.01317
enh86755     3  150067200  150068200      3       2  150064        1.648     0.049676
enh86759     3  150097300  150098300      2       1  150064       1.9489     0.025651
enh86799     3  150689000  150690000      3       1  150064       1.9434     0.025986
enh86844     3  151218800  151219800      8       2  150064       2.5484    0.0054115
enh86845     3  151256500  151257500      4       2  150064       1.8135     0.034878
enh86852     3  151309500  151310500      1       1  150064        1.933      0.02662
enh86853     3  151316400  151317400      2       1  150064       1.8997     0.028736
enh86884     3  152026200  152027200      1       1  150064       1.9048       0.0284
enh86885     3  152036000  152037000      3       2  150064       2.3114     0.010405
enh86895     3  152097900  152098900      2       1  150064       2.0184     0.021772
enh86908     3  152170000  152171000      2       1  150064       2.0707     0.019194
enh86910     3  152188500  152189500      1       1  150064       2.9498      0.00159
enh86911     3  152189600  152190600      2       1  150064       1.7401     0.040923
enh86913     3  152234000  152235000      4       2  150064       2.1472      0.01589
enh86914     3  152313800  152314800      2       1  150064        1.938     0.026311
enh86920     3  152436400  152437400      1       1  150064        2.134      0.01642
enh86922     3  152463500  152464500      4       2  150064       1.8822     0.029905
enh86923     3  152497100  152498100      2       1  150064       1.8089      0.03523
enh86924     3  152534800  152535800      2       1  150064       1.9911     0.023237
enh86925     3  152648700  152649700      1       1  150064       2.2578      0.01198
enh86946     3  153154400  153155400      2       1  150064       2.4929    0.0063359
enh86956     3  153435300  153436300      4       2  150064       1.9638     0.024775
enh86978     3  153965300  153966300      1       1  150064       1.9216      0.02733
enh86983     3  154038300  154039300      1       1  150064       2.4668     0.006817
enh87016     3  155077500  155078500      3       2  150064        1.685     0.045992
enh87017     3  155080000  155081000      2       1  150064       1.8224     0.034198
enh87025     3  155215800  155216800      3       1  150064       2.5181    0.0058987
enh87026     3  155229900  155230900      5       1  150064       2.2509     0.012194
enh87031     3  155324200  155325200      4       2  150064       2.0369      0.02083
enh87044     3  155418000  155419000      5       2  150064       1.9549     0.025299
enh87046     3  155422300  155423300      2       1  150064       2.9231    0.0017328
enh87048     3  155431500  155432500      3       2  150064       1.6927     0.045257
enh87049     3  155443600  155444600      1       1  150064       2.3557     0.009244
enh87051     3  155455400  155456400      1       1  150064        2.304      0.01061
enh87080     3  156029100  156030100      2       1  150064       2.0014     0.022677
enh87088     3  156123600  156124600      1       1  150064       1.6499      0.04948
enh87100     3  156332100  156333100      1       1  150064       2.1682      0.01507
enh87131     3  156793300  156794300      2       1  150064       1.6885     0.045661
enh87132     3  156794800  156795800      5       1  150064       2.0288     0.021238
enh87135     3  156807100  156808100      1       1  150064       1.9919      0.02319
enh87199     3  159074400  159075400      1       1  150064       1.8383      0.03301
enh87200     3  159171400  159172400      2       1  150064       3.0719    0.0010634
enh87201     3  159175800  159176800      1       1  150064       2.5977     0.004693
enh87210     3  159358000  159359000      3       2  150064       1.7752     0.037929
enh87211     3  159390400  159391400      6       2  150064       1.8851     0.029707
enh87222     3  159506800  159507800      5       2  150064       1.7028     0.044306
enh87228     3  159555300  159556300      1       1  150064       1.6551      0.04895
enh87233     3  159563200  159564200      3       1  150064       2.2407     0.012523
enh87253     3  160032300  160033300      1       1  150064       1.8402      0.03287
enh87268     3  160395400  160396400      2       1  150064       2.3381    0.0096918
enh87271     3  160499000  160500000      4       2  150064       2.3481    0.0094359
enh87274     3  160513400  160514400      4       2  150064       1.9874     0.023439
enh87276     3  160525800  160526800      5       2  150064       2.4465    0.0072129
enh87277     3  160532800  160533800      1       1  150064       1.6873      0.04577
enh87279     3  160587500  160588500      5       2  150064       2.6066    0.0045717
enh87281     3  160610600  160611600      3       2  150064       2.4333    0.0074816
enh87284     3  160618800  160619800      3       2  150064       1.7538     0.039733
enh87292     3  160854900  160855900      2       1  150064       2.4745    0.0066711
enh87293     3  160902100  160903100      4       2  150064       2.8467    0.0022086
enh87299     3  161028100  161029100      3       2  150064       2.8329    0.0023066
enh87300     3  161067300  161068300      4       1  150064       2.0241     0.021481
enh87303     3  161092800  161093800      4       2  150064       3.5357   0.00020335
enh87306     3  161133500  161134500      1       1  150064       2.3963      0.00828
enh87307     3  161137800  161138800      1       1  150064       1.6536       0.0491
enh87309     3  161144200  161145200      2       1  150064       2.6915    0.0035563
enh87311     3  161188600  161189600      1       1  150064       2.3241      0.01006
enh87313     3  161199400  161200400      3       1  150064       3.5102   0.00022392
enh87314     3  161215700  161216700      3       2  150064       3.1582   0.00079385
enh87316     3  161277700  161278700      6       3  150064       1.9645     0.024737
enh87321     3  161352800  161353800      5       2  150064       2.5151    0.0059501
enh87323     3  161357700  161358700      5       3  150064         3.97   3.5942e-05
enh87324     3  161360500  161361500      3       2  150064       3.5084   0.00022537
enh87325     3  161367500  161368500      3       1  150064       3.2743    0.0005296
enh87327     3  161407700  161408700      1       1  150064       2.4593      0.00696
enh87328     3  161438300  161439300      6       3  150064       3.2096   0.00066463
enh87329     3  161445500  161446500      5       2  150064       2.6553    0.0039614
enh87330     3  161484000  161485000      3       1  150064       4.7957   8.1071e-07
enh87334     3  161577500  161578500      1       1  150064       1.8771      0.03025
enh87335     3  161632400  161633400      4       2  150064       2.3263     0.010003
enh87336     3  161657300  161658300      3       1  150064       3.8336   6.3134e-05
enh87337     3  161759000  161760000      5       2  150064       4.3683   6.2605e-06
enh87339     3  161910800  161911800      5       3  150064       3.9831   3.4014e-05
enh87377     3  164454600  164455600      2       1  150064       2.3533    0.0093049
enh87391     3  165005000  165006000      2       1  150064       1.7202       0.0427
enh87407     3  165907800  165908800      4       2  150064       2.5962    0.0047134
enh87408     3  165929200  165930200      1       1  150064        2.341     0.009615
enh87420     3  166703500  166704500      1       1  150064       1.8162      0.03467
enh87423     3  166881600  166882600      1       1  150064       2.2546      0.01208
enh87442     3  167375300  167376300      1       1  150064        2.879     0.001995
enh87449     3  167473000  167474000      2       1  150064        1.876     0.030324
enh87453     3  167613200  167614200      2       1  150064       2.8432    0.0022332
enh87455     3  167654300  167655300      3       2  150064       2.5794    0.0049483
enh87456     3  167670600  167671600      3       1  150064       1.7851     0.037119
enh87463     3  167801700  167802700      4       1  150064       2.3552    0.0092568
enh87464     3  167806200  167807200      2       1  150064       2.2983     0.010771
enh87466     3  167809200  167810200      4       1  150064       2.0899     0.018313
enh87467     3  167814400  167815400      2       1  150064       2.0918      0.01823
enh87468     3  167859200  167860200      5       2  150064       1.7406     0.040874
enh87469     3  167860200  167861200      4       1  150064       1.9394     0.026225
enh87470     3  167876800  167877800      1       1  150064       2.2226      0.01312
enh87474     3  167993800  167994800      2       1  150064       2.1889     0.014301
enh87496     3  168300000  168301000      1       1  150064       2.1914      0.01421
enh87516     3  168657200  168658200      1       1  150064       1.9872      0.02345
enh87523     3  168794500  168795500      5       3  150064       2.3953    0.0083031
enh87525     3  168812400  168813400      1       1  150064       1.7854       0.0371
enh87526     3  168839900  168840900      3       1  150064       1.9038     0.028469
enh87546     3  169107400  169108400      2       1  150064       2.2091     0.013583
enh87556     3  169347300  169348300      5       3  150064       1.8142     0.034821
enh87559     3  169461500  169462500      1       1  150064       3.0957    0.0009819
enh87560     3  169492600  169493600      1       1  150064       2.6313     0.004253
enh87563     3  169579200  169580200      4       2  150064       2.9514    0.0015816
enh87573     3  169826000  169827000      1       1  150064       2.1914      0.01421
enh87575     3  169914000  169915000      3       2  150064       1.9131      0.02787
enh87576     3  169917900  169918900      4       1  150064        2.551    0.0053709
enh87579     3  169944100  169945100      7       4  150064       1.9895     0.023321
enh87585     3  170039500  170040500      1       1  150064       1.8439       0.0326
enh87593     3  170183200  170184200      2       1  150064       1.6623     0.048227
enh87613     3  170549700  170550700      2       1  150064       2.1717     0.014939
enh87614     3  170552800  170553800      2       1  150064       2.1544     0.015605
enh87615     3  170554000  170555000      7       1  150064       2.7575     0.002912
enh87616     3  170556200  170557200      6       1  150064       2.9846    0.0014198
enh87619     3  170588600  170589600      2       1  150064       2.5201    0.0058659
enh87620     3  170592700  170593700      3       1  150064       2.4129    0.0079139
enh87621     3  170671000  170672000      5       2  150064       4.0648   2.4035e-05
enh87623     3  170759800  170760800      1       1  150064       2.6597     0.003911
enh87627     3  170882800  170883800      2       1  150064       1.7317     0.041666
enh87628     3  170883500  170884500      2       1  150064       1.7317     0.041666
enh87642     3  171001800  171002800      6       2  150064       1.6521      0.04926
enh87667     3  171138600  171139600      3       1  150064       1.7945     0.036364
enh87675     3  171171900  171172900      2       1  150064       1.6574     0.048716
enh87683     3  171436400  171437400      3       1  150064        1.778     0.037701
enh87685     3  171444600  171445600      6       1  150064       1.7403     0.040905
enh87686     3  171449700  171450700      4       1  150064       1.6794     0.046542
enh87693     3  171509300  171510300      4       1  150064       1.9826     0.023706
enh87795     3  172426900  172427900      1       1  150064       2.6366     0.004187
enh87801     3  172470200  172471200      2       1  150064       1.8441     0.032581
enh87821     3  172855500  172856500      4       1  150064        1.745     0.040494
enh87832     3  173071100  173072100      3       1  150064       1.6991     0.044651
enh87833     3  173085200  173086200      5       2  150064       2.3118     0.010393
enh87834     3  173116800  173117800      3       2  150064       2.8236    0.0023741
enh87840     3  173284200  173285200      2       1  150064       1.8134     0.034887
enh87860     3  173514300  173515300      6       2  150064       4.5386    2.831e-06
enh87861     3  173517300  173518300      2       1  150064       3.8847   5.1229e-05
enh87863     3  173552200  173553200      5       2  150064       1.9552     0.025281
enh87868     3  173637900  173638900      1       1  150064       1.7697      0.03839
enh87873     3  173655700  173656700      2       1  150064       1.8661     0.031013
enh87877     3  173741200  173742200      3       1  150064       2.0256     0.021403
enh87878     3  173768500  173769500      2       1  150064       2.3961    0.0082845
enh87879     3  173785400  173786400      4       2  150064       2.9135     0.001787
enh87880     3  173812000  173813000      4       2  150064       2.0066     0.022398
enh87883     3  173835100  173836100      5       2  150064       2.2383       0.0126
enh87884     3  173838300  173839300      3       1  150064       1.6798     0.046495
enh87886     3  173866500  173867500      2       1  150064       1.7413     0.040811
enh87896     3  174004200  174005200      1       1  150064       1.9197      0.02745
enh87897     3  174007700  174008700      5       2  150064       1.7208     0.042642
enh87899     3  174036400  174037400      6       3  150064       1.9539     0.025358
enh87909     3  174160100  174161100      1       1  150064       1.8057      0.03548
enh87910     3  174178200  174179200      2       1  150064       2.3179     0.010227
enh87911     3  174180300  174181300      1       1  150064       1.8518      0.03203
enh87915     3  174256600  174257600      7       3  150064       3.1817     0.000732
enh87939     3  175101600  175102600      6       2  150064       2.3963    0.0082809
enh87940     3  175107000  175108000      2       1  150064       1.8483     0.032282
enh87944     3  175129400  175130400      3       2  150064       2.8948    0.0018968
enh87956     3  175703300  175704300      1       1  150064       2.1625      0.01529
enh87958     3  175777100  175778100      4       2  150064       3.2972    0.0004882
enh87959     3  175826500  175827500      3       1  150064       3.1268   0.00088374
enh87961     3  175895200  175896200      4       2  150064       1.7118     0.043468
enh87966     3  176018700  176019700      1       1  150064       2.0229      0.02154
enh87984     3  176224000  176225000      1       1  150064       1.7292      0.04189
enh87985     3  176239900  176240900      2       1  150064       1.8405     0.032849
enh87989     3  176295100  176296100      1       1  150064       1.6688      0.04758
enh87993     3  176414500  176415500      2       1  150064       1.9224      0.02728
enh87999     3  176633500  176634500      2       1  150064       1.7746     0.037986
enh88002     3  176731200  176732200      1       1  150064       2.5773     0.004979
enh88003     3  176757400  176758400      4       2  150064       2.9588    0.0015441
enh88004     3  176758900  176759900      1       1  150064        2.666     0.003838
enh88005     3  176764300  176765300      1       1  150064       3.2209    0.0006389
enh88010     3  176781200  176782200      3       1  150064        2.876    0.0020137
enh88013     3  176789200  176790200      2       1  150064       3.0582    0.0011134
enh88014     3  176792800  176793800      3       2  150064       2.1129     0.017305
enh88016     3  176806900  176807900      5       2  150064       1.9272     0.026976
enh88020     3  176827600  176828600      3       2  150064       2.9074    0.0018222
enh88026     3  176847800  176848800      3       2  150064       2.4581    0.0069847
enh88028     3  176850800  176851800      5       3  150064       1.7707     0.038302
enh88029     3  176851500  176852500      3       2  150064       2.1543     0.015608
enh88033     3  176866600  176867600      1       1  150064       2.7607     0.002884
enh88061     3  177002000  177003000      1       1  150064       1.9435      0.02598
enh88062     3  177003900  177004900      3       1  150064       2.9975    0.0013611
enh88064     3  177062400  177063400      2       1  150064       1.6588     0.048578
enh88072     3  177148000  177149000      3       1  150064       2.3278    0.0099612
enh88094     3  177325000  177326000      1       1  150064       1.7224       0.0425
enh88097     3  177346800  177347800      4       1  150064       3.0182    0.0012713
enh88098     3  177348400  177349400      5       2  150064       3.5208    0.0002151
enh88099     3  177359800  177360800      3       2  150064       2.1722     0.014922
enh88107     3  177541500  177542500      1       1  150064       1.7585      0.03933
enh88115     3  177818700  177819700      4       2  150064       1.8746     0.030426
enh88116     3  177877200  177878200      4       2  150064       1.9701     0.024416
enh88117     3  177898000  177899000      2       1  150064       1.9335      0.02659
enh88125     3  178059300  178060300      4       2  150064       1.9085     0.028166
enh88131     3  178242800  178243800      3       1  150064       1.9586     0.025077
enh88192     3  179429200  179430200      2       1  150064       2.4505     0.007132
enh88211     3  179833900  179834900      2       1  150064       2.9676    0.0015006
enh88213     3  179852800  179853800      1       1  150064       1.8939      0.02912
enh88217     3  180046200  180047200      2       1  150064       2.0402     0.020667
enh88218     3  180100300  180101300      3       2  150064        1.887     0.029577
enh88220     3  180289100  180290100      1       1  150064       3.8437    6.059e-05
enh88235     3  180522900  180523900      2       1  150064       2.1786      0.01468
enh88236     3  180566600  180567600      2       1  150064       1.8913     0.029289
enh88237     3  180572600  180573600      1       1  150064       2.3966     0.008274
enh88239     3  180628800  180629800      2       1  150064       5.4446   2.5956e-08
enh88240     3  180633000  180634000      1       1  150064       6.2898    1.589e-10
enh88241     3  180638100  180639100      4       2  150064       3.8483   5.9477e-05
enh88245     3  180648800  180649800      4       2  150064       5.4646   2.3201e-08
enh88248     3  180726700  180727700      2       1  150064       4.8541   6.0462e-07
enh88249     3  180773800  180774800      3       2  150064       6.6764   1.2248e-11
enh88252     3  180856500  180857500      3       2  150064       4.8718    5.529e-07
enh88254     3  180893800  180894800      1       1  150064       5.8081     3.16e-09
enh88255     3  180927200  180928200      1       1  150064       2.2659      0.01173
enh88258     3  181044900  181045900      1       1  150064        3.289    0.0005027
enh88259     3  181101300  181102300      1       1  150064       4.5801    2.324e-06
enh88262     3  181176300  181177300      2       1  150064       3.3755   0.00036845
enh88263     3  181181800  181182800      3       1  150064       3.6801   0.00011657
enh88264     3  181201500  181202500      1       1  150064       3.0651     0.001088
enh88265     3  181207500  181208500      2       1  150064       4.3979   5.4647e-06
enh88266     3  181214900  181215900      1       1  150064       2.2426      0.01246
enh88267     3  181252000  181253000      1       1  150064       2.0397      0.02069
enh88270     3  181358800  181359800      1       1  150064          1.7      0.04457
enh88271     3  181405000  181406000      1       1  150064        2.334     0.009799
enh88320     3  181934600  181935600      2       1  150064       2.4517    0.0071097
enh88325     3  181953000  181954000      2       1  150064       1.7983     0.036063
enh88326     3  181955700  181956700      1       1  150064       2.5801     0.004938
enh88332     3  181977200  181978200      2       1  150064       2.5655     0.005152
enh88335     3  182040600  182041600      3       1  150064       1.7073     0.043887
enh88337     3  182044700  182045700      4       2  150064       1.7424     0.040718
enh88368     3  182640100  182641100      7       2  150064       1.8945     0.029077
enh88377     3  182695600  182696600      1       1  150064       1.8448      0.03253
enh88378     3  182698800  182699800      1       1  150064       1.6873      0.04577
enh88425     3  183543900  183544900      3       1  150064        1.871     0.030674
enh88427     3  183600100  183601100      2       1  150064       2.0495     0.020209
enh88469     3  184396200  184397200      2       1  150064       1.7178     0.042921
enh88481     3  184473800  184474800      4       2  150064       2.1199     0.017006
enh88482     3  184478800  184479800      1       1  150064       2.2389      0.01258
enh88487     3  184508700  184509700      1       1  150064       2.1333      0.01645
enh88505     3  184871400  184872400      1       1  150064       2.1402      0.01617
enh88506     3  184882000  184883000      3       2  150064       2.0058      0.02244
enh88518     3  185217000  185218000      1       1  150064       1.9695      0.02445
enh88531     3  185426600  185427600      1       1  150064       2.6721     0.003769
enh88538     3  185445600  185446600      5       3  150064       2.0433     0.020511
enh88551     3  185482400  185483400      1       1  150064       2.1268      0.01672
enh88566     3  185514600  185515600      2       1  150064       2.4146    0.0078752
enh88580     3  185677500  185678500      4       2  150064       2.3319    0.0098521
enh88585     3  185801100  185802100      2       1  150064        3.238   0.00060188
enh88586     3  185810700  185811700      2       1  150064        2.027     0.021332
enh88587     3  185814000  185815000      2       1  150064       2.3921    0.0083766
enh88627     3  186493800  186494800      4       2  150064        1.754     0.039714
enh88629     3  186507700  186508700      6       3  150064       2.4143    0.0078828
enh88637     3  186646700  186647700      2       1  150064       1.9469     0.025771
enh88662     3  186891000  186892000      4       2  150064       1.9813     0.023778
enh88664     3  186902100  186903100      3       1  150064       1.7753     0.037927
enh88693     3  187453200  187454200      2       1  150064       1.9236     0.027202
enh88716     3  187875000  187876000      4       2  150064       1.8928     0.029194
enh88717     3  187876300  187877300      5       3  150064       2.1425     0.016076
enh88718     3  187885600  187886600      1       1  150064       2.9432     0.001624
enh88719     3  187886700  187887700      9       3  150064       4.4485   4.3236e-06
enh88720     3  187888400  187889400      5       3  150064       2.5183    0.0058965
enh88723     3  187914000  187915000      3       2  150064       1.8591     0.031507
enh88753     3  188191700  188192700      4       2  150064         2.58    0.0049393
enh88799     3  189484100  189485100      2       1  150064       2.3049     0.010586
enh88815     3  189712400  189713400      6       2  150064       2.3535    0.0092978
enh88818     3  189722900  189723900      5       2  150064       2.5467    0.0054374
enh88821     3  189735200  189736200      5       2  150064       2.0192     0.021735
enh88825     3  189746100  189747100      1       1  150064       2.2121      0.01348
enh88865     3  190269800  190270800      1       1  150064       2.2226      0.01312
enh88869     3  190298600  190299600      3       2  150064       2.0301     0.021171
enh88885     3  190723200  190724200      2       1  150064       2.7822    0.0026998
enh88912     3  191412500  191413500      3       1  150064       1.9176     0.027581
enh88914     3  191439600  191440600      1       1  150064       1.6648      0.04798
enh88919     3  191600000  191601000      1       1  150064        2.177      0.01474
enh88934     3  191823600  191824600      2       1  150064       2.7767     0.002746
enh88935     3  191873000  191874000      5       3  150064       2.6616    0.0038881
enh88936     3  191879700  191880700      2       1  150064       2.8873     0.001943
enh88952     3  192135100  192136100      2       1  150064       2.1532     0.015652
enh88953     3  192140400  192141400      2       1  150064       1.8976     0.028876
enh88958     3  192397800  192398800      2       1  150064       1.7838     0.037227
enh88959     3  192414600  192415600      2       1  150064       1.9563     0.025214
enh88960     3  192418300  192419300      2       1  150064       2.3243     0.010054
enh88961     3  192434500  192435500      4       2  150064       2.0109     0.022167
enh89014     3  193106400  193107400      4       2  150064       2.0079     0.022326
enh89035     3  193506000  193507000      6       2  150064       1.9538     0.025362
enh89037     3  193510700  193511700      3       2  150064       2.1752     0.014807
enh89060     3  193693400  193694400      3       1  150064       1.8298     0.033643
enh89071     3  193803100  193804100      4       2  150064       1.9955     0.022993
enh89073     3  193807000  193808000      4       2  150064       2.4049    0.0080891
enh89126     3  194461500  194462500      3       2  150064       1.8006     0.035882
enh89165     3  194928900  194929900      1       1  150064       1.7171      0.04298
enh89184     3  195119300  195120300      1       1  150064       1.9035      0.02849
enh89242     3  195946100  195947100      3       2  150064       2.5936    0.0047492
enh89245     3  195989800  195990800      3       1  150064       2.3464    0.0094789
enh89246     3  195990400  195991400      2       1  150064       2.3808    0.0086386
enh89248     3  196005900  196006900      5       1  150064       1.7428     0.040681
enh89251     3  196012100  196013100      2       1  150064       2.7924     0.002616
enh89252     3  196046800  196047800      5       2  150064       2.8801    0.0019877
enh89253     3  196053900  196054900      7       2  150064       2.2808     0.011281
enh89256     3  196156600  196157600      3       2  150064       1.8914     0.029284
enh89257     3  196160000  196161000      2       1  150064       3.1878   0.00071689
enh89258     3  196170800  196171800      2       1  150064       1.6772     0.046751
enh89259     3  196225600  196226600      1       1  150064       1.7678      0.03855
enh89279     3  196471100  196472100      2       1  150064        1.772     0.038201
enh89280     3  196473900  196474900      7       2  150064       1.9681     0.024528
enh89281     3  196499000  196500000      2       1  150064       1.9046     0.028414
enh89287     3  196519500  196520500      5       2  150064       2.5748    0.0050152
enh89297     3  196894800  196895800      1       1  150064       1.9581      0.02511
enh89301     3  196910400  196911400      3       2  150064       1.8387     0.032981
enh89302     3  196911700  196912700      2       1  150064       1.7339     0.041468
enh89304     3  196929500  196930500      1       1  150064       2.8786     0.001997
enh89305     3  196931700  196932700      4       2  150064       1.9165     0.027651
enh89308     3  196939500  196940500      4       2  150064       2.0104     0.022192
enh89310     3  196946100  196947100      1       1  150064       2.0631      0.01955
enh89311     3  196949600  196950600      1       1  150064        2.339     0.009667
enh89312     3  196951200  196952200      4       2  150064       1.9916     0.023207
enh89313     3  196952600  196953600      3       2  150064       1.7607      0.03914
enh89314     3  196964400  196965400      4       2  150064       2.0393      0.02071
enh89315     3  196984000  196985000      1       1  150064       2.9008     0.001861
enh89316     3  196984600  196985600      1       1  150064        1.732      0.04164
enh89320     3  197030700  197031700      4       2  150064       1.8909     0.029321
enh89334     3  197192000  197193000      5       2  150064       2.2887     0.011048
enh89338     3  197208500  197209500      4       2  150064       2.6481    0.0040468
enh89341     3  197247400  197248400      4       2  150064       1.9261     0.027044
enh89342     3  197267800  197268800      5       2  150064       1.8161     0.034679
enh89385     4     618400     619400      2       1  150064       1.8109     0.035078
enh89387     4     657800     658800      2       1  150064       1.9956     0.022989
enh89389     4     669900     670900      2       1  150064       1.8823     0.029897
enh89391     4     677400     678400      1       1  150064       2.4305     0.007538
enh89393     4     683300     684300      4       2  150064       1.8117     0.035013
enh89394     4     686100     687100      1       1  150064       1.9559      0.02524
enh89395     4     701900     702900      3       2  150064       3.1089   0.00093905
enh89431     4    1831100    1832100      1       1  150064       1.9583       0.0251
enh89434     4    1878800    1879800      1       1  150064       1.8009      0.03586
enh89437     4    1994100    1995100      3       1  150064       1.9887     0.023369
enh89448     4    2270500    2271500      3       1  150064        2.489    0.0064059
enh89489     4    2860100    2861100      3       2  150064       2.2617     0.011859
enh89516     4    3343500    3344500      3       2  150064       1.9386     0.026278
enh89574     4    4445300    4446300      5       2  150064       2.3325    0.0098381
enh89575     4    4459800    4460800      3       2  150064       2.8133    0.0024517
enh89576     4    4464200    4465200      2       1  150064        3.152   0.00081067
enh89577     4    4481700    4482700      2       1  150064       1.8848     0.029728
enh89578     4    4483200    4484200      2       1  150064       2.4604    0.0069398
enh89579     4    4489800    4490800      2       1  150064       1.7919     0.036571
enh89580     4    4493800    4494800      4       2  150064        2.593    0.0047578
enh89582     4    4504200    4505200      2       1  150064       1.7055     0.044048
enh89585     4    4541900    4542900      3       2  150064       2.5175    0.0059092
enh89591     4    4642000    4643000      6       3  150064       2.1718     0.014937
enh89595     4    4667400    4668400      1       1  150064       1.9197      0.02745
enh89608     4    4792900    4793900      3       2  150064       2.2788     0.011341
enh89610     4    4997200    4998200      2       1  150064       1.7299     0.041826
enh89618     4    5166900    5167900      5       1  150064       2.0379     0.020777
enh89620     4    5205000    5206000      6       2  150064       2.2061     0.013688
enh89622     4    5212800    5213800      4       2  150064       2.3042     0.010607
enh89623     4    5219800    5220800      5       3  150064       2.9082    0.0018178
enh89628     4    5593200    5594200      2       1  150064       2.1063      0.01759
enh89629     4    5613100    5614100      4       1  150064       2.1533     0.015647
enh89630     4    5633700    5634700      2       1  150064       2.8804    0.0019856
enh89633     4    5774600    5775600      3       2  150064       1.9838     0.023641
enh89647     4    6073300    6074300      1       1  150064       2.2568      0.01201
enh89651     4    6118000    6119000      5       2  150064       2.6952    0.0035175
enh89669     4    6404300    6405300     10       4  150064       3.0839    0.0010214
enh89675     4    6495100    6496100      6       3  150064       1.7633     0.038929
enh89713     4    6946800    6947800      7       3  150064       1.8572     0.031644
enh89714     4    6953300    6954300      1       1  150064       1.9286      0.02689
enh89728     4    7136800    7137800     11       4  150064       1.9909     0.023243
enh89816     4    8439500    8440500      2       1  150064       1.7125     0.043404
enh89859     4   10142500   10143500      7       2  150064       1.9975     0.022885
enh89869     4   10433500   10434500      3       2  150064       3.1441   0.00083286
enh89871     4   10455900   10456900      4       2  150064       2.5836    0.0048883
enh89874     4   10502300   10503300      4       2  150064       2.2423      0.01247
enh89888     4   10960000   10961000      3       1  150064       2.6073    0.0045635
enh89894     4   11151500   11152500      4       2  150064       1.8392     0.032942
enh89898     4   11225100   11226100      7       2  150064        1.798     0.036087
enh89912     4   11594900   11595900      2       1  150064       2.0072     0.022363
enh89932     4   12100200   12101200      2       1  150064       2.5986    0.0046798
enh89936     4   12244300   12245300      1       1  150064       2.2748      0.01146
enh89938     4   12364500   12365500      1       1  150064       2.0695      0.01925
enh89940     4   12543000   12544000      3       1  150064       1.8311     0.033542
enh89941     4   12567100   12568100      6       2  150064       1.6856     0.045938
enh89977     4   13627100   13628100      2       1  150064       1.7364     0.041251
enh89988     4   13967800   13968800      3       2  150064       1.7693     0.038423
enh90020     4   14905200   14906200      5       1  150064       1.7273     0.042053
enh90062     4   15653300   15654300      2       1  150064       1.9803     0.023833
enh90095     4   16218200   16219200      5       3  150064       2.4832    0.0065105
enh90096     4   16219000   16220000      4       2  150064       2.5969    0.0047028
enh90101     4   16303800   16304800      2       1  150064       2.9918    0.0013869
enh90102     4   16324300   16325300      5       3  150064       1.9924     0.023163
enh90103     4   16352800   16353800      4       2  150064       1.7575     0.039419
enh90105     4   16592400   16593400      3       2  150064       1.7679      0.03854
enh90106     4   16599700   16600700      3       2  150064       1.7895     0.036765
enh90107     4   16609700   16610700      5       2  150064       2.4117    0.0079386
enh90108     4   16612400   16613400      4       2  150064       2.1293     0.016616
enh90112     4   16695300   16696300      5       3  150064       2.1016     0.017795
enh90114     4   16733700   16734700      5       2  150064       1.8576      0.03161
enh90151     4   17034100   17035100      2       1  150064       1.6534     0.049126
enh90157     4   17144600   17145600     10       4  150064       1.7561     0.039539
enh90165     4   17304500   17305500     11       2  150064       2.5607    0.0052225
enh90166     4   17325400   17326400      9       4  150064       2.1443     0.016005
enh90167     4   17329500   17330500      4       1  150064       2.2741     0.011479
enh90168     4   17347600   17348600      4       2  150064       2.0162     0.021888
enh90176     4   17577600   17578600      5       1  150064       2.1161      0.01717
enh90177     4   17580000   17581000      3       2  150064       1.7988     0.036028
enh90178     4   17585600   17586600      2       1  150064       2.1486     0.015834
enh90179     4   17617800   17618800      4       1  150064        2.376    0.0087514
enh90180     4   17633700   17634700      1       1  150064       2.4168     0.007829
enh90186     4   17808200   17809200      1       1  150064       1.9182      0.02754
enh90188     4   17826800   17827800      4       1  150064       1.9474     0.025743
enh90191     4   17959900   17960900      2       1  150064       2.0735     0.019063
enh90193     4   17996700   17997700      3       1  150064       1.9378     0.026325
enh90195     4   18020700   18021700      3       1  150064       2.2682     0.011659
enh90196     4   18399200   18400200      3       1  150064       2.1917       0.0142
enh90203     4   18860900   18861900      3       2  150064       3.0033    0.0013353
enh90204     4   18883600   18884600      4       2  150064       3.8475   5.9655e-05
enh90205     4   18937100   18938100      4       1  150064       3.0566    0.0011194
enh90212     4   19052900   19053900      1       1  150064       3.2979     0.000487
enh90213     4   19096900   19097900      2       1  150064       1.8613     0.031354
enh90214     4   19134100   19135100      1       1  150064       3.5703    0.0001783
enh90215     4   19135800   19136800      3       2  150064       3.5686   0.00017943
enh90216     4   19144900   19145900      4       2  150064       2.5679    0.0051161
enh90218     4   19216000   19217000      8       3  150064         2.89    0.0019264
enh90219     4   19320900   19321900      4       2  150064       2.3372    0.0097151
enh90220     4   19946600   19947600      5       2  150064       2.4184    0.0077948
enh90242     4   20620300   20621300      1       1  150064       3.2356    0.0006069
enh90246     4   20673500   20674500      2       1  150064       2.3031     0.010636
enh90248     4   20702900   20703900      3       1  150064       1.6879     0.045719
enh90263     4   21308600   21309600      3       2  150064       2.2111     0.013516
enh90288     4   22239600   22240600      5       2  150064       1.7073     0.043885
enh90290     4   22362000   22363000      1       1  150064       1.8942       0.0291
enh90291     4   22374400   22375400      4       2  150064       2.2686     0.011647
enh90319     4   22844000   22845000      1       1  150064       2.0047       0.0225
enh90323     4   23034800   23035800      1       1  150064       1.7011      0.04446
enh90332     4   23267600   23268600      1       1  150064       1.6617      0.04829
enh90334     4   23334700   23335700      1       1  150064       4.5357     2.87e-06
enh90337     4   23370800   23371800      1       1  150064        2.446     0.007223
enh90339     4   23424300   23425300      2       1  150064       4.4969   3.4483e-06
enh90347     4   23581300   23582300      1       1  150064       1.7803      0.03751
enh90379     4   24154100   24155100      2       1  150064       1.7096     0.043667
enh90383     4   24200200   24201200      2       1  150064       2.1254     0.016778
enh90387     4   24231300   24232300      6       1  150064       1.9275     0.026957
enh90388     4   24234000   24235000      2       1  150064        2.456    0.0070244
enh90390     4   24249900   24250900      3       1  150064       2.1637     0.015242
enh90391     4   24257900   24258900      3       2  150064       2.2131     0.013447
enh90392     4   24263100   24264100     10       3  150064       2.2605     0.011896
enh90394     4   24274200   24275200      9       4  150064       2.2534     0.012116
enh90397     4   24317400   24318400      2       1  150064       1.6488     0.049593
enh90400     4   24328700   24329700      5       1  150064       1.6739      0.04708
enh90403     4   24332000   24333000      3       1  150064       1.7181     0.042892
enh90409     4   24466400   24467400      1       1  150064        3.714     0.000102
enh90412     4   24490000   24491000      4       2  150064       2.3999    0.0081995
enh90434     4   24806600   24807600      4       2  150064       2.3012      0.01069
enh90437     4   24879800   24880800      4       2  150064       2.4084    0.0080112
enh90438     4   24883600   24884600      3       2  150064       2.1892     0.014289
enh90439     4   24884800   24885800      7       2  150064       2.6869    0.0036062
enh90441     4   24897100   24898100      2       1  150064       2.5706    0.0050756
enh90449     4   25066800   25067800     10       4  150064       1.9988     0.022817
enh90470     4   25444200   25445200      8       3  150064       2.0597     0.019716
enh90472     4   25450900   25451900      5       2  150064       2.6894    0.0035794
enh90483     4   25588800   25589800      7       2  150064       2.6548    0.0039682
enh90484     4   25591100   25592100      6       2  150064       3.1687   0.00076556
enh90495     4   25861200   25862200      2       1  150064       2.6848    0.0036285
enh90496     4   25880000   25881000      5       2  150064       2.0782     0.018845
enh90499     4   25921200   25922200      1       1  150064       2.4589     0.006968
enh90502     4   25954800   25955800      9       4  150064       3.2532   0.00057065
enh90520     4   26239500   26240500      4       2  150064       2.3838    0.0085668
enh90533     4   26335600   26336600      2       1  150064       1.6923     0.045293
enh90537     4   26348600   26349600      4       2  150064       1.8537     0.031889
enh90538     4   26351800   26352800      1       1  150064       2.0871      0.01844
enh90548     4   26392100   26393100      1       1  150064       1.9618      0.02489
enh90549     4   26396400   26397400      1       1  150064       2.1765      0.01476
enh90556     4   26532800   26533800      2       1  150064       1.7214     0.042585
enh90557     4   26575900   26576900      2       1  150064       1.7627     0.038978
enh90559     4   26590900   26591900      4       1  150064       3.5956   0.00016184
enh90560     4   26609700   26610700      1       1  150064       3.9175    4.474e-05
enh90561     4   26649200   26650200      1       1  150064         3.34    0.0004189
enh90568     4   26804700   26805700      2       1  150064        3.133   0.00086519
enh90576     4   26866300   26867300      4       2  150064       1.7861     0.037042
enh90581     4   26905600   26906600      2       1  150064       1.7489     0.040153
enh90582     4   26906600   26907600      1       1  150064       2.1555      0.01556
enh90594     4   27004400   27005400      2       1  150064       1.7483     0.040209
enh90596     4   27049900   27050900      2       1  150064       1.7341     0.041453
enh90606     4   27128500   27129500      3       2  150064       1.8918     0.029258
enh90608     4   27143600   27144600      4       1  150064        2.084     0.018579
enh90609     4   27162700   27163700      3       1  150064       2.2987     0.010761
enh90616     4   27362000   27363000      5       2  150064       2.1398     0.016185
enh90617     4   27447200   27448200      1       1  150064       1.8719      0.03061
enh90618     4   27466200   27467200      1       1  150064       2.4813     0.006545
enh90629     4   28280000   28281000      6       2  150064       1.6695     0.047509
enh90633     4   28340200   28341200      1       1  150064       1.7933      0.03646
enh90643     4   28485200   28486200      2       1  150064       1.9917     0.023202
enh90644     4   28491800   28492800      1       1  150064       2.2801       0.0113
enh90645     4   28500800   28501800      4       2  150064       1.9918     0.023198
enh90655     4   28920200   28921200      9       2  150064       1.7866     0.037004
enh90676     4   30602000   30603000      4       1  150064       2.3706    0.0088807
enh90677     4   30606900   30607900      1       1  150064       2.0794      0.01879
enh90680     4   30762000   30763000      5       1  150064       2.4512    0.0071192
enh90684     4   30803700   30804700      2       1  150064       2.3696    0.0089047
enh90685     4   30817000   30818000      1       1  150064       3.1177    0.0009112
enh90686     4   30820000   30821000      1       1  150064       3.7988    7.271e-05
enh90687     4   30840000   30841000      2       1  150064       3.1765   0.00074531
enh90693     4   30874000   30875000      2       1  150064        2.199     0.013938
enh90694     4   30879400   30880400      5       3  150064       2.7689    0.0028122
enh90695     4   30905900   30906900      2       1  150064        2.138     0.016259
enh90696     4   30913500   30914500      2       1  150064       1.7623     0.039012
enh90697     4   30919700   30920700      5       2  150064       2.7347    0.0031219
enh90699     4   30931000   30932000      2       1  150064       2.1097     0.017442
enh90701     4   30941000   30942000      5       2  150064       1.9807     0.023812
enh90702     4   30952100   30953100      2       1  150064       2.6713    0.0037775
enh90710     4   31045100   31046100      2       1  150064        1.805     0.035534
enh90716     4   31147800   31148800      5       2  150064       2.0113     0.022148
enh90717     4   31150200   31151200      3       1  150064       1.9208      0.02738
enh90723     4   31336800   31337800      8       2  150064        2.543     0.005495
enh90741     4   32633100   32634100      7       1  150064       2.7194    0.0032705
enh90744     4   32789400   32790400      3       1  150064       2.5087    0.0060588
enh90754     4   33818100   33819100      1       1  150064       3.1488    0.0008197
enh90757     4   33997500   33998500      1       1  150064       2.8711     0.002045
enh90758     4   33999500   34000500      2       1  150064       2.0006     0.022719
enh90761     4   34185600   34186600      1       1  150064       3.0124     0.001296
enh90762     4   34187500   34188500      2       1  150064        2.302     0.010669
enh90763     4   34209900   34210900      3       1  150064       2.6836    0.0036422
enh90764     4   34311600   34312600      5       1  150064       3.2053   0.00067465
enh90765     4   34330100   34331100      3       1  150064       2.3604    0.0091272
enh90769     4   34452200   34453200      4       1  150064       1.6672     0.047742
enh90770     4   34486400   34487400      5       2  150064       1.9661     0.024644
enh90777     4   34677600   34678600      1       1  150064       1.9107      0.02802
enh90787     4   35302200   35303200      2       1  150064       1.9749     0.024142
enh90799     4   36027800   36028800      3       1  150064       1.8574     0.031625
enh90807     4   36226500   36227500      2       1  150064       1.8163      0.03466
enh90813     4   36468300   36469300      3       2  150064       3.0401    0.0011824
enh90818     4   36640900   36641900      5       2  150064       2.1713     0.014954
enh90831     4   37147500   37148500      7       2  150064         2.91    0.0018074
enh90871     4   38003600   38004600      3       2  150064       1.9714      0.02434
enh90872     4   38005900   38006900      4       1  150064       2.1289     0.016631
enh90907     4   38607200   38608200      4       2  150064       1.8197     0.034404
enh90909     4   38612300   38613300      7       3  150064       2.3497    0.0093939
enh90919     4   38725200   38726200      3       2  150064       1.6803      0.04645
enh90926     4   38888200   38889200      2       1  150064       1.9533     0.025394
enh90930     4   39044500   39045500      2       1  150064       1.7223     0.042507
enh90953     4   39546000   39547000      3       1  150064       2.3768    0.0087313
enh90955     4   39618000   39619000      1       1  150064       2.1846      0.01446
enh90960     4   39641500   39642500      1       1  150064       2.5731      0.00504
enh90961     4   39642800   39643800      3       1  150064       2.3882    0.0084647
enh90972     4   39935500   39936500      7       4  150064       1.7555     0.039591
enh90982     4   40121400   40122400      3       2  150064       2.2248     0.013046
enh90984     4   40177900   40178900      1       1  150064       2.1956      0.01406
enh90985     4   40187200   40188200      3       2  150064        1.797     0.036168
enh91026     4   40583600   40584600      2       1  150064       1.8499     0.032163
enh91028     4   40610200   40611200      4       2  150064       1.8206     0.034336
enh91029     4   40612600   40613600      3       1  150064        2.061     0.019654
enh91032     4   40623300   40624300      4       2  150064       1.8001     0.035925
enh91033     4   40624600   40625600      1       1  150064       2.1251      0.01679
enh91142     4   42138200   42139200      1       1  150064       2.1017      0.01779
enh91165     4   42412000   42413000      3       2  150064       1.9925     0.023161
enh91171     4   42459500   42460500      1       1  150064       1.7681      0.03852
enh91173     4   42480200   42481200      4       2  150064       1.8078     0.035317
enh91199     4   43877000   43878000      3       1  150064       2.3611    0.0091097
enh91200     4   43912100   43913100      1       1  150064         2.26      0.01191
enh91225     4   45006400   45007400      8       2  150064        1.747      0.04032
enh91226     4   45012600   45013600      2       1  150064       2.1067     0.017572
enh91257     4   47414300   47415300      3       2  150064       1.6696     0.047502
enh91258     4   47415900   47416900      3       1  150064       1.7007     0.044498
enh91261     4   47495400   47496400      1       1  150064       2.2414       0.0125
[truncated: 1,050,577 more chars]
