# Supplementary material for: Identifying enhancer properties associated with genetic risk for complex traits using regulome-wide association studies
Source: PLoS Comput Biol. 2022 Sep 7;18(9):e1010430. doi: 10.1371/journal.pcbi.1010430 (PMC9484640; doi:10.1371/journal.pcbi.1010430)
Supplement: S3 Table — Sample names are as described in the ROADMAP epigenomics project integrative analysis portal: https://egg2.wustl.edu/roadmap/web_portal/meta.html. (ZIP) [file pcbi.1010430.s010.zip › supplemental_table3/E062blood_sig_enhancers05.gcov.out]

GENE      CHR      START       STOP  NSNPS  NPARAM       N        ZSTAT            P
enh38265    1    1168700    1169700      3       1  150064       1.9619      0.02489
enh38269    1    1205200    1206200      2       1  150064       1.6686     0.047598
enh38326    1    1706000    1707000      4       2  150064       2.1726     0.014906
enh38344    1    1841100    1842100      3       1  150064       2.0797     0.018775
enh38353    1    2043200    2044200      4       1  150064       2.5425    0.0055028
enh38354    1    2046500    2047500      4       2  150064       2.7169    0.0032953
enh38355    1    2057800    2058800      2       1  150064       2.6994    0.0034735
enh38356    1    2063300    2064300      1       1  150064       2.0727       0.0191
enh38358    1    2069000    2070000      2       1  150064       2.6699     0.003794
enh38359    1    2070900    2071900      5       2  150064       3.2169   0.00064792
enh38361    1    2080400    2081400      1       1  150064       3.5192    0.0002164
enh38371    1    2137200    2138200      2       1  150064       2.3226       0.0101
enh38379    1    2173400    2174400      2       1  150064       3.3947   0.00034357
enh38386    1    2214700    2215700      7       3  150064       1.9857     0.023534
enh38390    1    2233600    2234600      2       1  150064       2.0543     0.019974
enh38400    1    2427200    2428200      3       1  150064       1.7051     0.044086
enh38414    1    2510200    2511200      2       1  150064       2.4407    0.0073298
enh38417    1    2524200    2525200      9       2  150064        3.112   0.00092914
enh38418    1    2525200    2526200      3       1  150064        2.806    0.0025081
enh38419    1    2542200    2543200      1       1  150064       2.6463     0.004069
enh38420    1    2554200    2555200      3       1  150064       2.7955    0.0025906
enh38438    1    3229700    3230700      9       4  150064       1.6768     0.046795
enh38492    1    5448900    5449900      1       1  150064       1.6795      0.04653
enh38518    1    6260200    6261200      1       1  150064       1.7453      0.04047
enh38519    1    6264400    6265400      3       2  150064         2.25     0.012223
enh38535    1    6519100    6520100      2       1  150064       2.6046     0.004599
enh38536    1    6522800    6523800      4       1  150064       2.0703     0.019214
enh38537    1    6526500    6527500      4       2  150064       3.0994   0.00096962
enh38538    1    6531800    6532800      2       1  150064       2.2622     0.011844
enh38542    1    6551600    6552600      4       2  150064       1.7381     0.041093
enh38543    1    6555300    6556300      3       1  150064       2.1548      0.01559
enh38550    1    6644500    6645500      1       1  150064       3.4842    0.0002468
enh38553    1    6658200    6659200      6       3  150064       1.6901     0.045505
enh38555    1    6671800    6672800      1       1  150064       1.8823       0.0299
enh38556    1    6675600    6676600      3       1  150064       2.1533     0.015649
enh38557    1    6684200    6685200      2       1  150064       2.1264     0.016733
enh38560    1    6716800    6717800      4       2  150064       2.8901    0.0019255
enh38561    1    6759800    6760800      2       1  150064       3.5669   0.00018061
enh38568    1    6846800    6847800      3       1  150064       1.7795     0.037581
enh38606    1    8002500    8003500      2       1  150064       2.0947     0.018098
enh38641    1    8408700    8409700      4       2  150064       2.7903    0.0026329
enh38642    1    8427100    8428100      1       1  150064       2.9348     0.001669
enh38643    1    8430800    8431800      4       2  150064       4.5328   2.9103e-06
enh38645    1    8436100    8437100      4       2  150064       4.3432   7.0227e-06
enh38646    1    8439800    8440800      2       1  150064       3.5915   0.00016438
enh38648    1    8444400    8445400      2       1  150064       4.8974   4.8548e-07
enh38649    1    8446900    8447900      3       1  150064       5.1215   1.5158e-07
enh38650    1    8450000    8451000      4       2  150064       2.4961    0.0062787
enh38651    1    8454300    8455300      2       1  150064       3.3185   0.00045251
enh38652    1    8457100    8458100      1       1  150064       1.6541      0.04905
enh38653    1    8469600    8470600      1       1  150064       3.8635    5.589e-05
enh38655    1    8488100    8489100      1       1  150064       5.7199     5.33e-09
enh38658    1    8515600    8516600      3       2  150064       3.0973   0.00097638
enh38662    1    8536600    8537600      3       1  150064       3.2444   0.00058856
enh38663    1    8557200    8558200      2       1  150064       2.8573    0.0021361
enh38665    1    8574800    8575800      2       1  150064       2.9651     0.001513
enh38667    1    8576900    8577900      2       1  150064       2.4796     0.006576
enh38668    1    8578800    8579800      2       1  150064       2.4006    0.0081847
enh38669    1    8580800    8581800      3       2  150064       2.3313    0.0098686
enh38670    1    8582600    8583600      2       1  150064       1.9051     0.028382
enh38671    1    8586100    8587100      3       1  150064        2.376    0.0087516
enh38674    1    8599400    8600400      1       1  150064       3.0635     0.001094
enh38676    1    8623000    8624000      3       2  150064       2.3761    0.0087482
enh38678    1    8662900    8663900      3       1  150064       2.8042    0.0025223
enh38681    1    8707600    8708600      2       1  150064       2.9453    0.0016132
enh38683    1    8721200    8722200      1       1  150064        3.686    0.0001139
enh38685    1    8725400    8726400      2       1  150064        2.471    0.0067368
enh38686    1    8730000    8731000      3       2  150064       2.5074    0.0060804
enh38690    1    8772400    8773400      1       1  150064       1.7195      0.04276
enh38692    1    8814800    8815800      1       1  150064       1.9749      0.02414
enh38702    1    8959500    8960500      4       2  150064       2.2143     0.013406
enh38703    1    8978200    8979200      4       1  150064       2.2139     0.013419
enh38707    1    8999200    9000200      6       3  150064       2.7005    0.0034615
enh38781    1    9699500    9700500      2       1  150064       1.9902     0.023284
enh38830    1    9959800    9960800      2       1  150064       1.7542     0.039694
enh38855    1   10367800   10368800      3       1  150064       1.7143     0.043237
enh38963    1   11990200   11991200      2       1  150064       1.7587     0.039313
enh38972    1   12106900   12107900      1       1  150064       3.1955    0.0006979
enh39043    1   14034700   14035700      4       2  150064       1.9076     0.028222
enh39046    1   14039400   14040400      7       3  150064       1.6943     0.045108
enh39054    1   14074300   14075300      2       1  150064       1.6562     0.048838
enh39130    1   16151600   16152600      7       2  150064       1.9229     0.027248
enh39166    1   16352800   16353800      5       3  150064       2.0835     0.018603
enh39187    1   16542100   16543100      5       2  150064       1.9718     0.024318
enh39190    1   16563900   16564900      2       1  150064       2.7283    0.0031827
enh39191    1   16570400   16571400      1       1  150064        2.126      0.01675
enh39194    1   16592700   16593700      2       1  150064       1.9997     0.022765
enh39195    1   16594200   16595200      2       1  150064       1.6956     0.044977
enh39196    1   16619900   16620900      3       2  150064       1.8576     0.031611
enh39197    1   16645100   16646100      3       1  150064       2.0685     0.019295
enh39200    1   16662400   16663400      1       1  150064       2.0898      0.01832
enh39202    1   16679400   16680400      1       1  150064       2.0801      0.01876
enh39203    1   16690600   16691600      3       1  150064       1.9097     0.028088
enh39206    1   16698000   16699000      1       1  150064       1.8153      0.03474
enh39209    1   16711200   16712200      3       1  150064       1.7799     0.037547
enh39210    1   16714300   16715300      2       1  150064       1.7653      0.03876
enh39217    1   16824200   16825200      3       1  150064       1.8836     0.029809
enh39218    1   16826600   16827600      3       1  150064        2.091     0.018265
enh39220    1   16839500   16840500      1       1  150064       2.1937      0.01413
enh39251    1   17371500   17372500      7       2  150064       2.3144     0.010324
enh39252    1   17372200   17373200      4       1  150064       2.2589     0.011946
enh39253    1   17378400   17379400      2       1  150064       2.7791    0.0027255
enh39254    1   17386400   17387400      2       1  150064       3.0875    0.0010093
enh39256    1   17392900   17393900      3       1  150064       3.0542    0.0011282
enh39257    1   17408000   17409000      5       2  150064       2.5792    0.0049518
enh39306    1   19234300   19235300      2       1  150064       1.6468       0.0498
enh39329    1   19636400   19637400      6       3  150064       1.7159     0.043089
enh39330    1   19640200   19641200      4       2  150064       2.1806     0.014606
enh39336    1   19695800   19696800      3       2  150064       1.8934     0.029151
enh39360    1   19835300   19836300      5       2  150064       1.8503     0.032138
enh39371    1   19939100   19940100      1       1  150064       1.7696       0.0384
enh39401    1   20819900   20820900      1       1  150064       1.7361      0.04127
enh39419    1   21059800   21060800      2       1  150064       2.8097    0.0024792
enh39422    1   21114400   21115400      3       1  150064       2.8778    0.0020023
enh39424    1   21276400   21277400      5       2  150064       2.4372    0.0074011
enh39428    1   21377500   21378500      3       2  150064        3.157   0.00079714
enh39429    1   21402800   21403800      3       1  150064       2.1445     0.015997
enh39430    1   21415800   21416800      3       1  150064       2.7094    0.0033702
enh39431    1   21416700   21417700      2       1  150064       2.7388    0.0030831
enh39432    1   21417400   21418400      2       1  150064       2.9799    0.0014419
enh39438    1   21475900   21476900      1       1  150064       3.0309     0.001219
enh39439    1   21500000   21501000      1       1  150064       2.4774     0.006618
enh39441    1   21509000   21510000      4       2  150064       1.9681     0.024531
enh39443    1   21521200   21522200      1       1  150064       1.7381       0.0411
enh39489    1   22085300   22086300      5       2  150064        1.674     0.047065
enh39492    1   22097600   22098600      5       3  150064       2.2719     0.011545
enh39496    1   22105600   22106600      2       1  150064       2.5484    0.0054109
enh39518    1   22349500   22350500      2       1  150064       2.5516    0.0053615
enh39519    1   22353000   22354000      9       2  150064       2.9093    0.0018115
enh39520    1   22353700   22354700     14       3  150064       2.9712     0.001483
enh39524    1   22374600   22375600      4       2  150064       3.2881   0.00050426
enh39525    1   22378000   22379000      4       2  150064       2.2292     0.012899
enh39527    1   22389800   22390800      3       1  150064       1.7562     0.039531
enh39528    1   22398800   22399800      1       1  150064       3.3647    0.0003831
enh39529    1   22404500   22405500      1       1  150064       3.3584     0.000392
enh39532    1   22418600   22419600      1       1  150064       1.7696       0.0384
enh39566    1   23437700   23438700      2       1  150064       1.9202     0.027415
enh39611    1   23947700   23948700      6       3  150064       1.6605     0.048406
enh39625    1   24073700   24074700      1       1  150064       2.1532      0.01565
enh39627    1   24106300   24107300      1       1  150064       1.6674      0.04772
enh39659    1   24524000   24525000      5       2  150064       2.2349     0.012712
enh39661    1   24677700   24678700      2       1  150064       1.6658     0.047881
enh39662    1   24691400   24692400      3       2  150064       1.7634     0.038918
enh39664    1   24718800   24719800      1       1  150064        1.765      0.03878
enh39668    1   24744900   24745900      4       2  150064       2.1968     0.014018
enh39675    1   24811100   24812100      2       1  150064       2.1859      0.01441
enh39676    1   24826100   24827100      1       1  150064       2.3138      0.01034
enh39680    1   24847300   24848300      2       1  150064       2.0147      0.02197
enh39682    1   24851300   24852300      3       2  150064       1.6464     0.049839
enh39683    1   24854900   24855900      4       1  150064       2.5585    0.0052557
enh39684    1   24857200   24858200      1       1  150064       2.5876     0.004832
enh39685    1   24861700   24862700      4       1  150064       2.6269    0.0043077
enh39687    1   24871400   24872400      4       1  150064       3.1935   0.00070269
enh39691    1   24967400   24968400      2       1  150064       2.5702    0.0050815
enh39907    1   26881600   26882600      2       1  150064       1.8363     0.033157
enh39915    1   27004200   27005200      4       2  150064       2.0716      0.01915
enh39917    1   27017100   27018100      1       1  150064       2.4913     0.006363
enh39919    1   27033600   27034600      2       1  150064       2.6037    0.0046111
enh39920    1   27041000   27042000      2       1  150064       1.8779     0.030197
enh39921    1   27047600   27048600      2       1  150064       2.6519    0.0040023
enh39922    1   27052700   27053700      1       1  150064       2.6789     0.003693
enh39925    1   27072700   27073700      1       1  150064       2.7083     0.003381
enh39926    1   27077400   27078400      1       1  150064        2.749     0.002989
enh39928    1   27097700   27098700      1       1  150064       2.7473     0.003004
enh39929    1   27104500   27105500      3       2  150064       3.0914   0.00099595
enh39934    1   27137800   27138800      1       1  150064       2.7347     0.003122
enh39939    1   27160800   27161800      1       1  150064       1.8565      0.03169
enh39944    1   27214600   27215600      1       1  150064       2.4794      0.00658
enh39948    1   27239800   27240800      1       1  150064       2.5171     0.005916
enh39949    1   27247000   27248000      2       1  150064       2.7103    0.0033606
enh39950    1   27249500   27250500      1       1  150064        2.512     0.006003
enh39951    1   27258500   27259500      1       1  150064        2.537      0.00559
enh39961    1   27432900   27433900      1       1  150064       1.8883      0.02949
enh39964    1   27448700   27449700      1       1  150064       2.1775      0.01472
enh39972    1   27466400   27467400      1       1  150064       1.6802      0.04646
enh39991    1   27666200   27667200      5       3  150064        2.244     0.012418
enh39997    1   27685000   27686000      1       1  150064       1.7819      0.03738
enh40000    1   27693700   27694700      1       1  150064       1.8301      0.03362
enh40001    1   27695800   27696800      3       2  150064       3.6069   0.00015492
enh40060    1   27946700   27947700      2       1  150064       2.0452     0.020419
enh40062    1   27948800   27949800      4       2  150064       2.0423     0.020559
enh40063    1   27953900   27954900      3       1  150064       1.7172     0.042971
enh40065    1   27958200   27959200      4       2  150064        2.328    0.0099565
enh40068    1   27970100   27971100      2       1  150064       1.7707     0.038307
enh40106    1   28258100   28259100      3       2  150064       2.4384    0.0073766
enh40108    1   28268800   28269800      1       1  150064       1.8448      0.03253
enh40123    1   28434400   28435400      1       1  150064       1.6875      0.04575
enh40129    1   28462000   28463000      2       1  150064       3.3469   0.00040867
enh40131    1   28470000   28471000      1       1  150064       3.7192    9.994e-05
enh40152    1   28588000   28589000      2       1  150064       2.6132    0.0044846
enh40154    1   28609000   28610000      5       3  150064       1.8461     0.032436
enh40160    1   28697800   28698800      2       1  150064       1.9834     0.023663
enh40162    1   28736100   28737100      8       3  150064       2.2663     0.011716
enh40163    1   28743700   28744700      3       1  150064       2.0259     0.021387
enh40165    1   28765400   28766400      1       1  150064       2.3988     0.008225
enh40166    1   28774200   28775200      1       1  150064       1.8358      0.03319
enh40169    1   28782100   28783100      2       1  150064       1.8159     0.034693
enh40173    1   28839700   28840700      3       2  150064       1.8216     0.034261
enh40175    1   28845600   28846600      1       1  150064       2.4689     0.006776
enh40177    1   28878000   28879000      1       1  150064       2.8194     0.002406
enh40180    1   28905300   28906300      2       1  150064       2.7673    0.0028261
enh40183    1   28916500   28917500      3       1  150064       2.7318    0.0031493
enh40186    1   28967100   28968100      2       1  150064       2.2745     0.011467
enh40187    1   28970800   28971800      1       1  150064       2.3123      0.01038
enh40188    1   28973600   28974600      2       1  150064       2.0484     0.020261
enh40202    1   29211000   29212000      4       2  150064       2.8853    0.0019554
enh40204    1   29222900   29223900      3       1  150064       2.2409     0.012516
enh40208    1   29248700   29249700      2       1  150064       2.7158    0.0033057
enh40209    1   29251600   29252600      1       1  150064       2.0678      0.01933
enh40212    1   29266000   29267000      3       1  150064       2.6893    0.0035799
enh40213    1   29267100   29268100      3       2  150064       2.7234    0.0032304
enh40216    1   29272400   29273400      2       1  150064       3.3085   0.00046903
enh40219    1   29279700   29280700      2       1  150064       2.9504    0.0015869
enh40225    1   29304800   29305800      1       1  150064       4.1181     1.91e-05
enh40226    1   29306900   29307900      4       2  150064       2.2125     0.013465
enh40228    1   29311600   29312600      1       1  150064       3.5343    0.0002044
enh40230    1   29460100   29461100      2       1  150064       1.7028     0.044305
enh40233    1   29497200   29498200      5       3  150064       1.7057     0.044029
enh40236    1   29528300   29529300      2       1  150064       2.3593    0.0091552
enh40237    1   29555800   29556800      3       1  150064       2.0326     0.021045
enh40238    1   29557600   29558600      3       1  150064       2.1232     0.016867
enh40245    1   30457200   30458200      2       1  150064       4.2256   1.1917e-05
enh40257    1   31214200   31215200      2       1  150064       2.2838      0.01119
enh40269    1   31350100   31351100      3       2  150064       1.8692     0.030796
enh40277    1   31449000   31450000      1       1  150064       1.7721      0.03819
enh40297    1   31770900   31771900      2       1  150064       3.3482   0.00040666
enh40298    1   31778400   31779400      4       2  150064       4.1618   1.5788e-05
enh40299    1   31844900   31845900      3       2  150064       2.0867     0.018456
enh40300    1   31846600   31847600      2       1  150064        1.886     0.029645
enh40301    1   31866800   31867800      4       1  150064       2.8658    0.0020799
enh40302    1   31867600   31868600      2       1  150064       2.8315    0.0023167
enh40303    1   31869700   31870700      2       1  150064       3.7043   0.00010597
enh40346    1   32313000   32314000      3       2  150064       1.6671     0.047745
enh40358    1   32398700   32399700      3       2  150064       2.0779     0.018861
enh40360    1   32411100   32412100      2       1  150064       2.0879     0.018402
enh40402    1   32707500   32708500      3       1  150064       1.7063     0.043974
enh40404    1   32712400   32713400      3       1  150064        1.811     0.035071
enh40410    1   32737800   32738800      3       2  150064       1.7353     0.041343
enh40426    1   32811000   32812000      1       1  150064        2.932     0.001684
enh40455    1   33232300   33233300      4       2  150064       2.1185     0.017068
enh40459    1   33279700   33280700      1       1  150064       1.7094      0.04369
enh40482    1   33502600   33503600      2       1  150064       1.8687     0.030829
enh40495    1   33618500   33619500      2       1  150064       1.9122     0.027923
enh40506    1   33760600   33761600      3       2  150064       1.7552     0.039615
enh40515    1   33811300   33812300      1       1  150064       1.7861      0.03704
enh40531    1   33936500   33937500      2       1  150064       2.0795     0.018788
enh40535    1   35318100   35319100      4       2  150064       1.8872     0.029566
enh40536    1   35322800   35323800      4       2  150064        1.898     0.028849
enh40554    1   35585700   35586700      2       1  150064       1.7055      0.04405
enh40559    1   35709000   35710000      5       3  150064       3.5968   0.00016107
enh40563    1   35737000   35738000      1       1  150064       1.6809      0.04639
enh40593    1   36102000   36103000      2       1  150064       3.6011   0.00015847
enh40599    1   36184600   36185600      3       1  150064       3.8464    5.994e-05
enh40602    1   36269600   36270600      1       1  150064       3.3702    0.0003756
enh40606    1   36313400   36314400      3       2  150064       3.8886   5.0412e-05
enh40608    1   36325800   36326800      2       1  150064        2.732    0.0031477
enh40616    1   36398200   36399200      1       1  150064        3.492    0.0002397
enh40617    1   36406500   36407500      1       1  150064       3.5036    0.0002295
enh40621    1   36553200   36554200      1       1  150064       3.1405    0.0008432
enh40622    1   36555700   36556700      3       2  150064        3.192   0.00070642
enh40625    1   36565000   36566000      6       2  150064       2.3137     0.010343
enh40627    1   36581600   36582600      2       1  150064       2.3251     0.010034
enh40629    1   36587600   36588600      4       2  150064       2.3105      0.01043
enh40630    1   36600000   36601000      3       1  150064       3.6681   0.00012219
enh40631    1   36602300   36603300      3       1  150064       3.7723   8.0882e-05
enh40632    1   36607600   36608600      2       1  150064       3.3975   0.00034006
enh40634    1   36613000   36614000      3       1  150064       3.8801   5.2202e-05
enh40639    1   36653100   36654100      3       1  150064       2.6234    0.0043531
enh40708    1   38272000   38273000      3       2  150064       2.5568    0.0052817
enh40710    1   38278800   38279800      1       1  150064       3.2541    0.0005687
enh40711    1   38290800   38291800      2       1  150064       2.3771    0.0087255
enh40716    1   38322600   38323600      1       1  150064       3.1702    0.0007616
enh40720    1   38388400   38389400      2       1  150064       1.9326     0.026641
enh40723    1   38395300   38396300      5       2  150064       2.8028     0.002533
enh40727    1   38453500   38454500      1       1  150064        2.104      0.01769
enh40748    1   39339600   39340600      4       2  150064       1.7634     0.038915
enh40753    1   39490800   39491800      2       1  150064       1.8507     0.032107
enh40754    1   39493000   39494000      5       2  150064       1.7435     0.040624
enh40755    1   39493700   39494700      4       2  150064       1.9155     0.027715
enh40757    1   39541900   39542900      2       1  150064       2.9168    0.0017683
enh40761    1   39568400   39569400      1       1  150064        1.984      0.02363
enh40774    1   39668900   39669900      2       1  150064       1.7404     0.040897
enh40807    1   39974700   39975700      5       3  150064       2.0765     0.018926
enh40808    1   39991200   39992200      3       1  150064       2.5327    0.0056586
enh40814    1   40119000   40120000      3       2  150064       2.0009     0.022701
enh40829    1   40340900   40341900      1       1  150064       1.8639      0.03117
enh40833    1   40357000   40358000      3       1  150064       1.6582     0.048636
enh40835    1   40371000   40372000      3       2  150064       3.2811   0.00051709
enh40836    1   40372800   40373800      2       1  150064       2.2891     0.011037
enh40897    1   40864200   40865200      3       2  150064        2.095     0.018086
enh40910    1   40998000   40999000      3       2  150064       1.9022     0.028572
enh40919    1   41155500   41156500      3       2  150064       2.3236     0.010073
enh40921    1   41160400   41161400      2       1  150064       2.7493    0.0029861
enh40923    1   41165700   41166700      4       2  150064       2.5187    0.0058894
enh40925    1   41170200   41171200      2       1  150064        2.747     0.003007
enh40928    1   41179200   41180200      3       2  150064       2.5635    0.0051813
enh40943    1   41274600   41275600      4       2  150064       3.0359    0.0011992
enh40954    1   41364400   41365400      5       2  150064       1.8147     0.034785
enh40958    1   41447000   41448000      2       1  150064       2.1477     0.015868
enh40959    1   41468700   41469700      5       2  150064        2.221     0.013176
enh40963    1   41574600   41575600      4       2  150064       2.1731     0.014886
enh40978    1   41950500   41951500      6       3  150064       3.0264    0.0012376
enh40980    1   41981200   41982200      1       1  150064       1.7727      0.03814
enh41019    1   42317200   42318200      2       1  150064       1.8417     0.032759
enh41090    1   43415900   43416900      5       2  150064       2.8117    0.0024641
enh41091    1   43419600   43420600      3       2  150064       2.1424      0.01608
enh41093    1   43427200   43428200      6       2  150064       2.5213    0.0058457
enh41104    1   43739800   43740800      4       2  150064       1.8094     0.035197
enh41110    1   43825900   43826900      2       1  150064       2.9374     0.001655
enh41111    1   43830900   43831900      2       1  150064       1.9653     0.024692
enh41116    1   43856400   43857400      4       2  150064       4.1648   1.5578e-05
enh41118    1   43920200   43921200      3       2  150064       4.1734   1.5006e-05
enh41120    1   43941600   43942600      1       1  150064       3.0679     0.001078
enh41122    1   44010800   44011800      2       1  150064       3.4093   0.00032567
enh41123    1   44015300   44016300      3       1  150064       2.0885     0.018378
enh41125    1   44024000   44025000      2       1  150064       2.6016    0.0046399
enh41126    1   44030500   44031500      1       1  150064       3.1202    0.0009035
enh41127    1   44031700   44032700      2       1  150064       2.2048     0.013733
enh41128    1   44042200   44043200      4       2  150064       3.3058   0.00047357
enh41129    1   44114200   44115200      5       2  150064       4.0012   3.1507e-05
enh41134    1   44228900   44229900      1       1  150064       3.2448    0.0005877
enh41136    1   44249000   44250000      4       2  150064       3.6857   0.00011403
enh41137    1   44255200   44256200      3       1  150064       2.7864    0.0026647
enh41141    1   44289900   44290900      2       1  150064       2.3578     0.009191
enh41143    1   44317400   44318400      4       1  150064       2.8026    0.0025343
enh41144    1   44318900   44319900      3       1  150064       3.9946   3.2404e-05
enh41145    1   44333300   44334300      2       1  150064       2.8449    0.0022214
enh41147    1   44413800   44414800      6       3  150064       3.4752   0.00025521
enh41148    1   44419600   44420600      1       1  150064       2.2156      0.01336
enh41149    1   44421000   44422000      1       1  150064       3.2277    0.0006239
enh41151    1   44439100   44440100      2       1  150064       1.9816     0.023762
enh41152    1   44443000   44444000      4       2  150064       2.3775    0.0087156
enh41153    1   44445900   44446900      4       2  150064       1.9799      0.02386
enh41155    1   44456000   44457000      1       1  150064       2.0898      0.01832
enh41162    1   44677700   44678700      1       1  150064       2.7892     0.002642
enh41163    1   44679800   44680800      1       1  150064       2.3252      0.01003
enh41165    1   44704400   44705400      2       1  150064       2.6077    0.0045579
enh41171    1   44747800   44748800      2       1  150064       2.7045      0.00342
enh41174    1   44821000   44822000      2       1  150064       1.9614     0.024916
enh41314    1   47015100   47016100      3       2  150064       1.9002     0.028706
enh41340    1   47797900   47798900      2       1  150064       1.9259     0.027059
enh41355    1   49240500   49241500      4       2  150064       1.9819     0.023747
enh41357    1   51077800   51078800      3       2  150064       2.1276     0.016687
enh41362    1   51382600   51383600      2       1  150064       2.0839     0.018585
enh41373    1   51708900   51709900      3       1  150064       1.6728     0.047186
enh41407    1   51985600   51986600      4       2  150064       1.6839     0.046102
enh41412    1   52042400   52043400      4       1  150064       1.6906     0.045459
enh41456    1   52988900   52989900      2       1  150064        2.073     0.019085
enh41493    1   53661200   53662200      1       1  150064       2.0792       0.0188
enh41495    1   53684600   53685600      1       1  150064       2.2179      0.01328
enh41497    1   53702200   53703200      4       2  150064       2.5829    0.0048987
enh41501    1   53771700   53772700      4       2  150064       2.1252     0.016783
enh41509    1   53874800   53875800      2       1  150064       2.1663     0.015143
enh41527    1   54447300   54448300      1       1  150064       2.3782     0.008699
enh41528    1   54448000   54449000      1       1  150064       2.3145      0.01032
enh41529    1   54451700   54452700      2       1  150064       2.2225     0.013124
enh41538    1   54667500   54668500      3       2  150064       2.1177     0.017099
enh41539    1   54685400   54686400      4       2  150064       2.1891     0.014296
enh41542    1   54696300   54697300      2       1  150064       1.7162     0.043064
enh41564    1   54781000   54782000      2       1  150064       1.6486     0.049616
enh41568    1   54800700   54801700      1       1  150064       2.3764     0.008741
enh41576    1   54819300   54820300      3       2  150064        1.893     0.029176
enh41579    1   54825800   54826800      3       1  150064       1.7609     0.039126
enh41584    1   54846800   54847800      2       1  150064       2.0968     0.018008
enh41585    1   54850900   54851900      4       1  150064       1.9154     0.027719
enh41612    1   55326700   55327700      7       2  150064       2.0501     0.020179
enh41613    1   55349900   55350900      2       1  150064       1.7608     0.039135
enh41674    1   59165600   59166600      2       1  150064       2.3789    0.0086815
enh41684    1   59324100   59325100      4       2  150064       1.9851     0.023568
enh41712    1   59612600   59613600      3       1  150064       1.7397     0.040958
enh41747    1   61039400   61040400      1       1  150064       3.0103     0.001305
enh41773    1   62071000   62072000      4       2  150064       1.8539     0.031874
enh41777    1   62135900   62136900      3       2  150064       2.1443     0.016005
enh41809    1   64106000   64107000      3       2  150064       1.7723     0.038176
enh41830    1   65235200   65236200      4       2  150064       1.7729     0.038123
enh41832    1   65308000   65309000      2       1  150064       1.8498     0.032173
enh41841    1   65367600   65368600      4       1  150064       1.6604     0.048419
enh41848    1   65391600   65392600      2       1  150064       2.7824     0.002698
enh41850    1   65398400   65399400      4       1  150064       2.4723    0.0067117
enh41851    1   65400000   65401000      3       2  150064       2.5661    0.0051429
enh41852    1   65401700   65402700      4       2  150064       1.7347     0.041401
enh41853    1   65405200   65406200      2       1  150064       3.3414   0.00041678
enh41856    1   65413100   65414100      1       1  150064       3.3662    0.0003811
enh41858    1   65419500   65420500      3       1  150064       2.0133     0.022042
enh41869    1   65520800   65521800      6       2  150064       2.1354     0.016363
enh41870    1   65525500   65526500      2       1  150064       2.2948     0.010872
enh41872    1   65527000   65528000      1       1  150064         2.06       0.0197
enh41878    1   65639900   65640900      5       1  150064       1.8082     0.035289
enh41879    1   65641800   65642800      3       2  150064       2.0039     0.022542
enh41892    1   66082600   66083600      4       2  150064       1.9685     0.024505
enh41893    1   66153200   66154200      5       2  150064       2.7778    0.0027366
enh41894    1   66156600   66157600      4       2  150064        1.722     0.042536
enh41895    1   66277800   66278800      1       1  150064       1.6821      0.04627
enh41904    1   66731600   66732600      3       1  150064       2.5618    0.0052059
enh41906    1   66765800   66766800      8       2  150064       2.1848     0.014452
enh41909    1   66794600   66795600      3       2  150064        2.047      0.02033
enh41923    1   66877700   66878700      1       1  150064       2.5143     0.005964
enh41927    1   66910300   66911300      3       2  150064         1.89     0.029382
enh41931    1   67198800   67199800      2       1  150064       1.8537     0.031888
enh41960    1   67802000   67803000      4       1  150064        1.806      0.03546
enh41974    1   68154200   68155200      5       2  150064       2.2997     0.010733
enh41978    1   68219600   68220600      3       2  150064       1.8037     0.035642
enh42039    1   76976700   76977700      2       1  150064       2.1659     0.015161
enh42067    1   77942400   77943400      8       2  150064       1.8634     0.031201
enh42080    1   78134300   78135300      2       1  150064       2.5029    0.0061587
enh42081    1   78134800   78135800      4       2  150064        2.229     0.012908
enh42102    1   78446600   78447600      1       1  150064        2.645     0.004084
enh42114    1   79114600   79115600      1       1  150064       2.3844     0.008554
enh42122    1   84048700   84049700      4       2  150064       2.5368     0.005594
enh42126    1   84284300   84285300      2       1  150064       3.7057   0.00010539
enh42128    1   84542300   84543300      1       1  150064       1.8123      0.03497
enh42130    1   84556800   84557800      1       1  150064       1.8547      0.03182
enh42131    1   84600500   84601500      2       1  150064       1.8936     0.029137
enh42134    1   84614000   84615000      1       1  150064       1.8473      0.03235
enh42137    1   84624200   84625200      2       1  150064       1.7474     0.040288
enh42140    1   84627400   84628400      1       1  150064       1.8787      0.03014
enh42141    1   84628700   84629700      1       1  150064       2.3811      0.00863
enh42145    1   84639500   84640500      1       1  150064        1.923      0.02724
enh42180    1   85319700   85320700      4       1  150064       2.4091    0.0079965
enh42187    1   85438800   85439800      6       1  150064       2.2177     0.013286
enh42189    1   85460400   85461400      4       1  150064       2.2007     0.013879
enh42247    1   87972300   87973300      1       1  150064       2.9815     0.001434
enh42311    1   89823400   89824400      4       2  150064       1.7728     0.038134
enh42312    1   89828600   89829600      2       1  150064       1.8371     0.033094
enh42346    1   90132900   90133900      2       1  150064         2.09     0.018307
enh42358    1   90184900   90185900      1       1  150064       1.6991      0.04465
enh42368    1   90270100   90271100      5       2  150064       1.9993     0.022786
enh42369    1   90273300   90274300      1       1  150064       2.1474      0.01588
enh42370    1   90277700   90278700      1       1  150064       1.9384      0.02629
enh42378    1   90307600   90308600      3       2  150064       2.4101    0.0079752
enh42380    1   90312000   90313000      2       1  150064       2.4159    0.0078477
enh42389    1   90342800   90343800      2       1  150064       1.8484     0.032275
enh42397    1   90405900   90406900      1       1  150064       2.0617      0.01962
enh42405    1   91389600   91390600      2       1  150064       2.3206     0.010155
enh42406    1   91393800   91394800      3       1  150064       2.1257     0.016763
enh42412    1   91417900   91418900      1       1  150064       2.1335      0.01644
enh42415    1   91427800   91428800      4       2  150064       2.1388     0.016224
enh42416    1   91448800   91449800      2       1  150064       2.4807    0.0065562
enh42420    1   91459500   91460500      3       1  150064       2.0763     0.018932
enh42422    1   91470500   91471500      4       1  150064       2.4149    0.0078704
enh42423    1   91471600   91472600      1       1  150064       2.1738      0.01486
enh42426    1   91482400   91483400      4       2  150064       2.8199    0.0024016
enh42427    1   91488300   91489300      3       1  150064       2.4412    0.0073191
enh42430    1   91965200   91966200      3       2  150064       2.3068     0.010532
enh42442    1   92098600   92099600      3       2  150064       2.8397    0.0022578
enh42443    1   92112300   92113300      3       2  150064       1.9386     0.026274
enh42479    1   92765800   92766800      4       2  150064       2.8423    0.0022392
enh42483    1   92831700   92832700      3       2  150064       2.2968     0.010815
enh42484    1   92841600   92842600      2       1  150064       1.7308     0.041746
enh42490    1   92930600   92931600      3       2  150064       2.5219    0.0058364
enh42491    1   92941500   92942500      2       1  150064       3.1959   0.00069705
enh42492    1   92946000   92947000      1       1  150064       3.4985    0.0002339
enh42493    1   92953000   92954000      1       1  150064       2.0676      0.01934
enh42494    1   92955700   92956700      2       1  150064       1.6579     0.048666
enh42495    1   92960400   92961400      2       1  150064       3.1371   0.00085328
enh42496    1   92969500   92970500      1       1  150064       2.0413      0.02061
enh42497    1   93002600   93003600      2       1  150064        2.821    0.0023936
enh42511    1   93343300   93344300      1       1  150064       1.6472      0.04976
enh42514    1   93368900   93369900      1       1  150064       1.7266      0.04212
enh42515    1   93394800   93395800      1       1  150064       1.6959      0.04495
enh42516    1   93400500   93401500      3       1  150064        1.798     0.036085
enh42517    1   93402500   93403500      4       1  150064       1.7376     0.041144
enh42521    1   93415500   93416500      1       1  150064       1.8858      0.02966
enh42522    1   93418000   93419000      1       1  150064       2.1765      0.01476
enh42523    1   93420000   93421000      3       1  150064       1.9071     0.028256
enh42536    1   93508100   93509100      4       2  150064       2.4021    0.0081503
enh42545    1   93561200   93562200      1       1  150064       2.2738      0.01149
enh42644    1   95329300   95330300      4       2  150064       1.9191     0.027487
enh42646    1   95348900   95349900      4       2  150064        2.534    0.0056383
enh42652    1   95459800   95460800      2       1  150064       1.8498     0.032171
enh42656    1   95698200   95699200      5       3  150064       1.8727     0.030558
enh42658    1   96826800   96827800      4       2  150064       2.0613     0.019635
enh42659    1   97186100   97187100      5       3  150064       2.0723      0.01912
enh42660    1   97189200   97190200      3       1  150064       3.8812   5.1973e-05
enh42662    1   97196000   97197000      4       2  150064        3.075    0.0010527
enh42663    1   97205300   97206300      6       2  150064       2.2434     0.012437
enh42665    1   97212200   97213200      2       1  150064       1.8213      0.03428
enh42666    1   97213200   97214200      2       1  150064       2.1013     0.017805
enh42667    1   98096300   98097300      1       1  150064       2.5085     0.006062
enh42669    1   98255100   98256100      2       1  150064       2.4356    0.0074342
enh42671    1   98309800   98310800      1       1  150064       6.3382    1.162e-10
enh42672    1   98315600   98316600      3       1  150064       5.5833   1.1798e-08
enh42673    1   98329900   98330900      1       1  150064       5.8004    3.307e-09
enh42674    1   98351600   98352600      2       1  150064       4.9823   3.1417e-07
enh42676    1   98365700   98366700      2       1  150064       2.4364     0.007418
enh42678    1   98368800   98369800      1       1  150064       6.0887    5.691e-10
enh42680    1   98374700   98375700      2       1  150064       5.7233   5.2251e-09
enh42681    1   98375600   98376600      5       3  150064        6.175   3.3082e-10
enh42682    1   98376500   98377500      2       1  150064       6.3348   1.1883e-10
enh42683    1   98378800   98379800      1       1  150064       6.3419    1.135e-10
enh42684    1   98382000   98383000      3       1  150064       5.9479    1.358e-09
enh42688    1   98853700   98854700      3       2  150064        1.968     0.024534
enh42690    1   98869600   98870600      1       1  150064       3.1958    0.0006971
enh42691    1   98870900   98871900      4       1  150064       3.0149    0.0012854
enh42807    1  101918100  101919100      9       5  150064       2.1945       0.0141
enh42818    1  108346800  108347800      8       3  150064       2.5453    0.0054585
enh42831    1  108436800  108437800      2       1  150064       1.7076     0.043858
enh42832    1  108437600  108438600      4       2  150064       1.7136     0.043299
enh42834    1  108442200  108443200      2       1  150064        2.171     0.014964
enh42837    1  108462500  108463500      4       2  150064       1.8569      0.03166
enh42845    1  108492200  108493200      4       2  150064       2.1863     0.014395
enh42858    1  108660400  108661400      6       3  150064       1.9794     0.023886
enh42861    1  108683300  108684300      3       2  150064       2.8023     0.002537
enh42862    1  108684400  108685400      3       2  150064       2.5114    0.0060131
enh42950    1  110088400  110089400      3       2  150064       1.7333     0.041525
enh42963    1  110178500  110179500      3       2  150064       1.7713     0.038254
enh42964    1  110182700  110183700      1       1  150064       1.8088      0.03524
enh42968    1  110199200  110200200      3       2  150064       2.2718     0.011549
enh42991    1  110438300  110439300      5       2  150064       1.9161     0.027674
enh43008    1  110575900  110576900      2       1  150064       1.8614     0.031341
enh43010    1  110579400  110580400      1       1  150064       2.0983      0.01794
enh43013    1  110745700  110746700      1       1  150064       2.2414       0.0125
enh43021    1  110809400  110810400      3       1  150064       1.6898      0.04553
enh43025    1  110926000  110927000      4       2  150064         2.06     0.019699
enh43048    1  111323100  111324100      4       2  150064       2.3344    0.0097885
enh43070    1  111731000  111732000      3       1  150064         1.84     0.032881
enh43073    1  111751200  111752200      2       1  150064       1.6746     0.047002
enh43102    1  112165600  112166600     10       5  150064       2.4791    0.0065861
enh43103    1  112171500  112172500      2       1  150064       1.9574     0.025151
enh43105    1  112181300  112182300      2       1  150064       2.0288     0.021239
enh43115    1  112230000  112231000      5       3  150064       1.6634     0.048117
enh43129    1  112936000  112937000      2       1  150064       1.8302     0.033611
enh43130    1  112937200  112938200      2       1  150064       1.9099     0.028072
enh43134    1  113086500  113087500      4       1  150064       3.1044   0.00095343
enh43135    1  113165400  113166400      3       2  150064       2.1612     0.015339
enh43136    1  113173300  113174300      1       1  150064       3.3565    0.0003947
enh43138    1  113188500  113189500      3       2  150064       2.2645     0.011772
enh43140    1  113215800  113216800      2       1  150064       3.0364    0.0011973
enh43141    1  113218800  113219800      2       1  150064       2.7755    0.0027562
enh43144    1  113243000  113244000      2       1  150064       2.8446    0.0022237
enh43145    1  113246300  113247300      4       2  150064       2.5042    0.0061358
enh43176    1  113675100  113676100      2       1  150064       1.7914     0.036612
enh43231    1  114883500  114884500      2       1  150064       2.1314     0.016528
enh43235    1  114977400  114978400      4       1  150064       2.1871     0.014367
enh43236    1  115000300  115001300      2       1  150064       2.0958     0.018052
enh43242    1  115024900  115025900      4       2  150064       1.7484     0.040195
enh43244    1  115032900  115033900      2       1  150064       1.7107     0.043567
enh43246    1  115041800  115042800      4       1  150064       1.8763     0.030306
enh43248    1  115047100  115048100      5       3  150064       1.8815     0.029955
enh43254    1  115257500  115258500      2       1  150064       1.7788     0.037633
enh43255    1  115259500  115260500      2       1  150064       1.9462     0.025816
enh43256    1  115295000  115296000      3       2  150064       2.2466     0.012332
enh43258    1  115321300  115322300      1       1  150064       1.8218      0.03424
enh43260    1  115605300  115606300      4       2  150064       2.4618    0.0069116
enh43261    1  115614200  115615200      5       1  150064       1.8434     0.032637
enh43262    1  115627800  115628800      3       2  150064         3.46   0.00027013
enh43264    1  115632700  115633700      5       2  150064       1.8358     0.033193
enh43266    1  115642900  115643900      4       2  150064       3.7716   8.1087e-05
enh43271    1  116185800  116186800      1       1  150064       2.1895      0.01428
enh43299    1  116859200  116860200      2       1  150064       2.2212     0.013169
enh43335    1  117300800  117301800      3       1  150064       2.7218    0.0032461
enh43337    1  117310100  117311100      2       1  150064       2.8927    0.0019097
enh43338    1  117320200  117321200      1       1  150064       3.5084    0.0002254
enh43339    1  117336700  117337700      1       1  150064       3.1036     0.000956
enh43340    1  117339300  117340300      3       1  150064       2.7976    0.0025741
enh43342    1  117358600  117359600      1       1  150064       3.5666    0.0001808
enh43377    1  117934100  117935100      1       1  150064        1.911        0.028
enh43379    1  117936000  117937000      6       3  150064       1.6715     0.047309
enh43412    1  119841200  119842200      1       1  150064       1.9752      0.02412
enh43573    1  145588000  145589000      3       1  150064       1.9471     0.025762
enh43575    1  145609000  145610000      1       1  150064       1.8132       0.0349
enh43584    1  146639000  146640000      4       2  150064         2.43    0.0075503
enh43585    1  146640800  146641800      4       1  150064       2.0503     0.020167
enh43586    1  146645300  146646300      6       1  150064       2.0854     0.018517
enh43587    1  146649200  146650200      4       2  150064       2.0384     0.020756
enh43588    1  146676000  146677000     12       3  150064       2.3944    0.0083236
enh43589    1  146695500  146696500      2       1  150064       2.2792     0.011327
enh43590    1  146697400  146698400      6       3  150064       2.6682    0.0038132
enh43593    1  146716800  146717800     11       2  150064       2.3214     0.010134
enh43594    1  146718200  146719200      4       2  150064       1.9228     0.027254
enh43595    1  146718900  146719900      5       3  150064       1.7537     0.039744
enh43596    1  146721600  146722600      4       1  150064       2.1444        0.016
enh43613    1  147234300  147235300      2       1  150064       1.7329     0.041556
enh43650    1  149897500  149898500      4       2  150064       1.7368     0.041216
enh43651    1  149903400  149904400      1       1  150064       1.6977      0.04478
enh43659    1  150025600  150026600      4       1  150064       5.1551   1.2672e-07
enh43661    1  150047900  150048900      1       1  150064       5.7603    4.197e-09
enh43663    1  150066500  150067500      1       1  150064       5.9354    1.466e-09
enh43665    1  150079700  150080700      4       1  150064       5.1189   1.5369e-07
enh43666    1  150090500  150091500      1       1  150064       5.7411    4.702e-09
enh43668    1  150119200  150120200      1       1  150064       5.9312    1.504e-09
enh43669    1  150126400  150127400      1       1  150064       2.7587     0.002902
enh43670    1  150129600  150130600      3       1  150064       5.8984   1.8355e-09
enh43671    1  150132100  150133100      4       1  150064       5.4742   2.1975e-08
enh43676    1  150158800  150159800      2       1  150064       4.5429   2.7748e-06
enh43677    1  150159500  150160500      1       1  150064       5.4736    2.205e-08
enh43678    1  150185000  150186000      3       2  150064       4.6806   1.4303e-06
enh43679    1  150204900  150205900      2       1  150064       4.2775   9.4514e-06
enh43680    1  150209000  150210000      2       1  150064       1.9992     0.022793
enh43683    1  150241800  150242800      3       1  150064       4.9797   3.1842e-07
enh43687    1  150266800  150267800      1       1  150064       1.7334      0.04151
enh43688    1  150295200  150296200      6       3  150064       5.1464   1.3276e-07
enh43689    1  150296200  150297200      2       1  150064       1.8333     0.033378
enh43690    1  150339700  150340700      2       1  150064       1.7546     0.039661
enh43692    1  150345000  150346000      2       1  150064       4.4968   3.4494e-06
enh43693    1  150357200  150358200      2       1  150064       4.5206   3.0834e-06
enh43694    1  150358600  150359600      4       2  150064        4.064   2.4116e-05
enh43695    1  150361600  150362600      3       2  150064       4.0914   2.1441e-05
enh43696    1  150376600  150377600      3       1  150064       4.5249   3.0206e-06
enh43698    1  150381600  150382600      2       1  150064       3.9694   3.6027e-05
enh43699    1  150436600  150437600      3       2  150064       4.9256   4.2054e-07
enh43701    1  150486800  150487800      2       1  150064       4.1525   1.6446e-05
enh43702    1  150488700  150489700      1       1  150064       2.0011      0.02269
enh43703    1  150520400  150521400      4       2  150064       2.8151    0.0024382
enh43705    1  150525700  150526700      1       1  150064       2.5871      0.00484
enh43708    1  150543300  150544300      2       1  150064       1.7826     0.037322
enh43727    1  150813700  150814700      1       1  150064       1.6587      0.04859
enh43728    1  150825600  150826600      2       1  150064       1.8482     0.032285
enh43729    1  150842600  150843600      1       1  150064       2.8772     0.002006
enh43738    1  150948300  150949300      1       1  150064       1.9752      0.02412
enh43741    1  150953700  150954700      3       2  150064       1.9093     0.028113
enh43742    1  150967900  150968900      3       2  150064       3.7924     7.46e-05
enh43752    1  151035100  151036100      2       1  150064       1.8598     0.031455
enh43753    1  151041700  151042700      2       1  150064       3.0844    0.0010198
enh43754    1  151044300  151045300      6       4  150064       2.3316    0.0098612
enh43756    1  151117300  151118300      3       2  150064       3.6025   0.00015761
enh43757    1  151119600  151120600      3       2  150064       2.7149    0.0033143
enh43767    1  151168500  151169500      4       2  150064       1.9154     0.027722
enh43775    1  151228200  151229200      2       1  150064       3.4523   0.00027791
enh43792    1  151344000  151345000      2       1  150064       1.6452     0.049965
enh43793    1  151370800  151371800      5       2  150064       2.6861    0.0036141
enh43794    1  151373200  151374200      1       1  150064       3.3175    0.0004542
enh43795    1  151407000  151408000      1       1  150064       2.8154     0.002436
enh43797    1  151416400  151417400      2       1  150064       2.1019      0.01778
enh43800    1  151428400  151429400      3       1  150064       2.7731    0.0027763
enh43802    1  151444900  151445900      1       1  150064       2.5897     0.004803
enh43807    1  151513600  151514600      2       1  150064       2.5056    0.0061127
enh43821    1  151675500  151676500      1       1  150064       2.5736     0.005032
enh43902    1  153583500  153584500      2       1  150064       2.4537    0.0070704
enh43919    1  153669800  153670800      1       1  150064       2.0054      0.02246
enh43922    1  153702300  153703300      2       1  150064       1.9206     0.027394
enh43929    1  153756300  153757300      1       1  150064       2.9848     0.001419
enh43933    1  153769300  153770300      2       1  150064       3.2724   0.00053311
enh43934    1  153777400  153778400      3       1  150064       3.8478   5.9588e-05
enh43936    1  153814000  153815000      1       1  150064       3.6578    0.0001272
enh43937    1  153821800  153822800      2       1  150064       3.0358    0.0011996
enh43938    1  153826000  153827000      2       1  150064        2.106     0.017602
enh43939    1  153826800  153827800      2       1  150064       3.3191   0.00045157
enh43940    1  153838500  153839500      1       1  150064       2.2649      0.01176
enh43943    1  153847700  153848700      1       1  150064       2.1887      0.01431
enh43944    1  153848600  153849600      3       2  150064       3.3643   0.00038366
enh43945    1  153850300  153851300      1       1  150064       2.2464      0.01234
enh43946    1  153853900  153854900      5       2  150064       2.7157    0.0033063
enh43948    1  153868000  153869000      2       1  150064       2.0912     0.018253
enh43949    1  153877200  153878200      1       1  150064       2.1651      0.01519
enh43951    1  153886700  153887700      3       1  150064       2.0235     0.021513
enh43952    1  153890900  153891900      1       1  150064       2.1213      0.01695
enh43953    1  153896400  153897400      2       1  150064        2.061     0.019652
enh43954    1  153900400  153901400      5       1  150064       3.0831    0.0010243
enh43955    1  153901100  153902100      3       1  150064       2.0779      0.01886
enh43957    1  153919900  153920900      2       1  150064       2.1083     0.017504
enh43958    1  153926900  153927900      2       1  150064       2.1156     0.017188
enh43959    1  153931300  153932300      5       3  150064       2.2696     0.011615
enh43960    1  153936800  153937800      2       1  150064       2.0757     0.018962
enh43961    1  153937700  153938700      3       1  150064       1.8292     0.033688
enh43962    1  153940800  153941800      1       1  150064       2.3237      0.01007
enh43964    1  153947800  153948800      2       1  150064       2.2278     0.012946
enh43969    1  153965700  153966700      5       3  150064       3.1034   0.00095657
enh43970    1  154086900  154087900      1       1  150064       1.8501      0.03215
enh43972    1  154120700  154121700      2       1  150064       3.0302    0.0012219
enh43973    1  154127000  154128000      4       2  150064       1.9295     0.026836
enh43976    1  154148400  154149400      3       2  150064       3.1236   0.00089326
enh43982    1  154237400  154238400      3       1  150064       3.6341   0.00013947
enh43983    1  154243400  154244400      1       1  150064       1.8912       0.0293
enh43987    1  154300700  154301700      2       1  150064       1.9743     0.024175
enh43991    1  154319400  154320400      4       2  150064       2.9783    0.0014491
enh43992    1  154323800  154324800      2       1  150064         1.93     0.026801
enh44001    1  154394600  154395600      5       2  150064       1.9145     0.027778
enh44002    1  154401500  154402500      2       1  150064       1.8002     0.035914
enh44003    1  154406700  154407700      1       1  150064       2.7729     0.002778
enh44005    1  154414300  154415300      1       1  150064       1.7906      0.03668
enh44006    1  154416000  154417000      4       2  150064       2.2985     0.010765
enh44007    1  154417100  154418100      3       2  150064       2.3498    0.0093908
enh44008    1  154426900  154427900      2       1  150064       2.1665     0.015135
enh44012    1  154450500  154451500      2       1  150064       2.4608    0.0069308
enh44013    1  154457400  154458400      1       1  150064       1.6633      0.04813
enh44019    1  154528300  154529300      1       1  150064       2.2665      0.01171
enh44021    1  154571600  154572600      3       2  150064       1.7237     0.042382
enh44025    1  154591800  154592800      3       2  150064       1.7115     0.043494
enh44041    1  154832000  154833000      4       2  150064       2.9647    0.0015147
enh44042    1  154898100  154899100      1       1  150064       2.2952      0.01086
enh44044    1  154912100  154913100      5       2  150064       3.7478    8.919e-05
enh44045    1  154916000  154917000      4       2  150064       3.8824   5.1714e-05
enh44048    1  154925300  154926300      1       1  150064       2.1154       0.0172
enh44054    1  154940900  154941900      1       1  150064        2.829     0.002335
enh44061    1  154987300  154988300      2       1  150064       3.2282   0.00062292
enh44062    1  154991200  154992200      1       1  150064       2.3559      0.00924
enh44063    1  154995100  154996100      2       1  150064       3.2291   0.00062084
enh44064    1  155008400  155009400      4       2  150064       2.9609    0.0015335
enh44069    1  155033500  155034500      2       1  150064       2.2043     0.013751
enh44072    1  155042100  155043100      1       1  150064       1.8595      0.03148
enh44073    1  155043900  155044900      1       1  150064       2.5649     0.005161
enh44082    1  155111100  155112100      2       1  150064       1.7452     0.040475
enh44087    1  155148200  155149200      3       2  150064       1.8078     0.035319
enh44088    1  155157500  155158500      3       1  150064       1.8637     0.031178
enh44092    1  155184900  155185900      1       1  150064       1.8644      0.03113
enh44094    1  155193200  155194200      3       2  150064       1.6693     0.047528
enh44095    1  155194900  155195900      2       1  150064       1.9981     0.022851
enh44100    1  155214800  155215800      1       1  150064       2.2046      0.01374
enh44101    1  155219400  155220400      3       1  150064       2.0681     0.019317
enh44103    1  155223200  155224200      1       1  150064       2.2083      0.01361
enh44105    1  155230100  155231100      1       1  150064       2.0678      0.01933
enh44107    1  155241400  155242400      1       1  150064       1.9162      0.02767
enh44109    1  155247900  155248900      2       1  150064       2.2396     0.012558
enh44110    1  155277200  155278200      2       1  150064       2.5297     0.005708
enh44111    1  155280000  155281000      1       1  150064       2.7019     0.003447
enh44112    1  155289400  155290400      2       1  150064       1.8741      0.03046
enh44115    1  155433400  155434400      1       1  150064        2.346     0.009487
enh44117    1  155438800  155439800      1       1  150064        2.506     0.006106
enh44130    1  155500200  155501200      1       1  150064       2.4889     0.006407
enh44132    1  155507300  155508300      1       1  150064       2.4148     0.007873
enh44134    1  155513000  155514000      2       1  150064       2.3933    0.0083496
enh44137    1  155526200  155527200      1       1  150064       2.6213      0.00438
enh44143    1  155605800  155606800      1       1  150064       2.7108     0.003356
enh44146    1  155618300  155619300      2       1  150064       1.8937     0.029134
enh44150    1  155666400  155667400      2       1  150064       2.4825    0.0065226
enh44156    1  155827500  155828500      1       1  150064       2.1047      0.01766
enh44159    1  155879000  155880000      1       1  150064       1.9714      0.02434
enh44161    1  155900900  155901900      1       1  150064        1.938      0.02631
enh44162    1  155904600  155905600      1       1  150064       2.0349      0.02093
enh44163    1  155907800  155908800      2       1  150064       2.6992    0.0034752
enh44164    1  155913300  155914300      1       1  150064       1.8293      0.03368
enh44166    1  155931200  155932200      2       1  150064       2.8968    0.0018848
enh44168    1  155941000  155942000      1       1  150064        2.449     0.007163
enh44172    1  155958200  155959200      1       1  150064       2.4907     0.006375
enh44173    1  155960100  155961100      2       1  150064       2.8238    0.0023733
enh44174    1  155974600  155975600      2       1  150064       2.5033    0.0061523
enh44182    1  156060100  156061100      2       1  150064       1.8362     0.033167
enh44183    1  156066200  156067200      1       1  150064       1.6961      0.04493
enh44184    1  156070100  156071100      1       1  150064       1.9914      0.02322
enh44185    1  156074300  156075300      2       1  150064        2.145     0.015977
enh44187    1  156088200  156089200      2       1  150064       1.6642     0.048041
enh44199    1  156131100  156132100      3       1  150064       3.3314   0.00043213
enh44244    1  156627200  156628200      2       1  150064        1.661     0.048354
enh44253    1  156711400  156712400      4       2  150064       2.4346    0.0074544
enh44260    1  156771000  156772000      2       1  150064       1.7927     0.036514
enh44319    1  158227600  158228600      2       1  150064       2.2171      0.01331
enh44324    1  158303200  158304200      2       1  150064       2.6285     0.004288
enh44339    1  158921700  158922700      7       2  150064       1.8315     0.033514
enh44389    1  160064300  160065300      2       1  150064        2.272     0.011542
enh44391    1  160074800  160075800      2       1  150064       1.9982      0.02285
enh44395    1  160162600  160163600      7       2  150064       2.1637     0.015243
enh44396    1  160173700  160174700      1       1  150064       3.0586     0.001112
enh44397    1  160176500  160177500      2       1  150064       2.6749     0.003738
enh44399    1  160214800  160215800      4       2  150064        2.822    0.0023865
enh44401    1  160226000  160227000      1       1  150064       2.5212     0.005847
enh44402    1  160227100  160228100      1       1  150064       2.5181       0.0059
enh44404    1  160229500  160230500      3       2  150064       2.3705    0.0088829
enh44405    1  160232900  160233900      3       1  150064       2.7284    0.0031825
enh44408    1  160308600  160309600      5       2  150064       3.1362   0.00085573
enh44409    1  160310100  160311100      1       1  150064       2.7614     0.002878
enh44410    1  160314100  160315100      1       1  150064       2.4281     0.007589
enh44411    1  160315900  160316900      1       1  150064       2.4925     0.006342
enh44413    1  160345100  160346100      3       1  150064       2.9575     0.001551
enh44415    1  160399500  160400500      2       1  150064       2.7478    0.0029994
enh44421    1  160424100  160425100      3       2  150064       1.8728      0.03055
enh44424    1  160436000  160437000      2       1  150064       3.0109    0.0013024
enh44425    1  160440600  160441600      2       1  150064       3.3307   0.00043317
enh44427    1  160450600  160451600      1       1  150064       3.0858     0.001015
enh44428    1  160453100  160454100      3       1  150064       1.8653     0.031068
enh44488    1  160837200  160838200      7       2  150064       2.1424     0.016082
enh44489    1  160846200  160847200      4       1  150064        1.869     0.030814
enh44530    1  161167300  161168300      4       2  150064       1.8644     0.031136
enh44533    1  161179100  161180100      1       1  150064       2.1338      0.01643
enh44534    1  161183400  161184400      2       1  150064       1.8556     0.031753
enh44558    1  161469100  161470100      2       1  150064       2.0258     0.021395
enh44596    1  162223800  162224800      6       2  150064       1.7442     0.040563
enh44601    1  162323100  162324100      1       1  150064       1.6608      0.04838
enh44607    1  162535000  162536000      3       2  150064       1.8788     0.030133
enh44630    1  165611000  165612000      4       1  150064        2.027     0.021334
enh44639    1  165721200  165722200      4       2  150064       2.4999    0.0062122
enh44640    1  165731800  165732800      3       2  150064       2.0957     0.018056
enh44641    1  165739000  165740000      2       1  150064       2.3176     0.010235
enh44644    1  165811600  165812600      6       3  150064       1.9199     0.027437
enh44645    1  165818200  165819200      1       1  150064       2.3829     0.008588
enh44646    1  165820200  165821200      2       1  150064       1.7741      0.03802
enh44648    1  165826400  165827400      1       1  150064       3.3004    0.0004828
enh44662    1  166843600  166844600      2       1  150064       3.4847   0.00024635
enh44664    1  166870700  166871700      3       2  150064       2.4472    0.0071984
enh44668    1  166940000  166941000      4       2  150064       2.9893    0.0013981
enh44683    1  167188000  167189000      1       1  150064       2.7692      0.00281
enh44718    1  167482100  167483100      3       2  150064       1.7884      0.03686
enh44763    1  168053900  168054900      1       1  150064       2.2271      0.01297
enh44777    1  168356200  168357200      3       2  150064       2.2226     0.013122
enh44833    1  169582300  169583300      3       1  150064       1.9714     0.024338
enh44842    1  169645500  169646500      2       1  150064       1.8175     0.034568
enh44843    1  169650200  169651200      4       1  150064       2.2885     0.011053
enh44851    1  169847800  169848800      4       2  150064       1.8119     0.035003
enh44860    1  170040400  170041400      4       2  150064       2.1261     0.016748
enh44861    1  170041900  170042900      4       2  150064       1.8922     0.029229
enh44871    1  171404200  171405200      6       2  150064       1.8904     0.029352
enh44883    1  171762800  171763800      2       1  150064       1.7148     0.043193
enh44895    1  172312200  172313200      2       1  150064       1.8722     0.030589
enh44897    1  172326400  172327400      3       2  150064        1.673     0.047167
enh44898    1  172329000  172330000      1       1  150064       1.8053      0.03551
enh44899    1  172344000  172345000      1       1  150064       1.8636      0.03119
enh44902    1  172353000  172354000      2       1  150064       2.5462    0.0054457
enh44903    1  172359700  172360700      6       2  150064       2.3786    0.0086901
enh44904    1  172363200  172364200      6       2  150064       1.8056     0.035494
enh44905    1  172368300  172369300      3       2  150064       1.9916     0.023205
enh44915    1  172500100  172501100      3       2  150064       1.6888     0.045631
enh44916    1  172505800  172506800      2       1  150064       1.7016     0.044414
enh44978    1  173389200  173390200      3       1  150064       2.0669     0.019374
enh44980    1  173394200  173395200      1       1  150064       2.2271      0.01297
enh44981    1  173398000  173399000      4       2  150064       2.3375    0.0097071
enh44982    1  173399700  173400700      1       1  150064        2.312      0.01039
enh44983    1  173412600  173413600      1       1  150064       2.3234      0.01008
enh44986    1  173428700  173429700      3       2  150064       1.9085     0.028166
enh44988    1  173448400  173449400      3       1  150064       2.3809    0.0086353
enh44993    1  173683000  173684000      1       1  150064       3.4023    0.0003341
enh44994    1  173685700  173686700      1       1  150064       3.4989    0.0002336
enh44998    1  173794500  173795500      1       1  150064       3.4042    0.0003318
enh45001    1  173855200  173856200      2       1  150064       3.8852   5.1115e-05
enh45002    1  173856600  173857600      3       1  150064       2.2726     0.011525
enh45003    1  173968400  173969400      1       1  150064       3.4307     0.000301
enh45004    1  173971700  173972700      3       1  150064       3.1443   0.00083239
enh45005    1  173973900  173974900      3       2  150064       2.6899    0.0035733
enh45006    1  173974500  173975500      1       1  150064       3.4302    0.0003016
enh45007    1  173976500  173977500      2       1  150064       2.7269    0.0031967
enh45008    1  173978100  173979100      2       1  150064       2.9118    0.0017968
enh45009    1  173979200  173980200      1       1  150064       3.3954    0.0003426
enh45010    1  173980600  173981600      1       1  150064       3.4179    0.0003155
enh45011    1  173983200  173984200      3       2  150064       2.3355    0.0097578
enh45012    1  173984500  173985500      1       1  150064       3.1996    0.0006881
enh45013    1  173986400  173987400      3       1  150064       3.3591   0.00039099
enh45014    1  173987700  173988700      3       2  150064       3.4074   0.00032796
enh45015    1  173992500  173993500      2       1  150064       2.9267    0.0017129
enh45017    1  174121900  174122900      2       1  150064       3.8232   6.5877e-05
enh45019    1  174130500  174131500      2       1  150064       2.4974    0.0062558
enh45021    1  174135300  174136300      1       1  150064       2.9457     0.001611
enh45022    1  174141200  174142200      3       2  150064        3.517   0.00021822
enh45029    1  174711900  174712900      3       2  150064       2.8619    0.0021054
enh45030    1  174767800  174768800      1       1  150064       3.2494    0.0005783
enh45032    1  174844100  174845100      4       2  150064       2.0411     0.020621
enh45034    1  174862500  174863500      1       1  150064         1.71      0.04363
enh45035    1  174885400  174886400      3       2  150064       2.4054    0.0080766
enh45043    1  174945500  174946500      1       1  150064       2.8844     0.001961
enh45050    1  175040800  175041800      3       2  150064       1.7792     0.037602
enh45057    1  175124100  175125100      5       2  150064       3.3626    0.0003861
enh45058    1  175139000  175140000      3       1  150064       3.2591   0.00055889
enh45059    1  175139500  175140500      2       1  150064       2.8663    0.0020767
enh45061    1  175153400  175154400      3       1  150064        3.839   6.1762e-05
enh45062    1  175162300  175163300      6       1  150064       3.3997   0.00033735
enh45069    1  175288300  175289300      4       2  150064       1.6744     0.047027
enh45071    1  176107400  176108400      1       1  150064       1.8949      0.02905
enh45073    1  176156200  176157200      3       2  150064       2.1309     0.016549
enh45075    1  176163500  176164500      2       1  150064       2.1658     0.015164
enh45078    1  176172700  176173700      2       1  150064        2.864    0.0020919
enh45079    1  176177400  176178400      1       1  150064       2.2069      0.01366
enh45084    1  178455200  178456200      2       1  150064       1.9743     0.024175
enh45085    1  178456000  178457000      4       2  150064       3.2125   0.00065795
enh45108    1  179098300  179099300      4       1  150064       1.6833     0.046155
enh45112    1  179138500  179139500      3       2  150064       1.8159     0.034695
enh45115    1  179159800  179160800      2       1  150064       1.8908     0.029325
enh45117    1  179199200  179200200      1       1  150064       1.8435      0.03263
enh45118    1  179261800  179262800      1       1  150064       1.7587      0.03931
enh45128    1  179333700  179334700      4       2  150064         2.81    0.0024768
enh45132    1  179782900  179783900      1       1  150064        2.367     0.008966
enh45136    1  179844600  179845600      1       1  150064       1.9217      0.02732
enh45141    1  179932700  179933700      1       1  150064       1.8921      0.02924
enh45143    1  179938300  179939300      3       1  150064       1.7133     0.043328
enh45167    1  180360500  180361500      1       1  150064       2.1802      0.01462
enh45168    1  180371200  180372200      3       2  150064       2.2616     0.011861
enh45174    1  180603000  180604000      3       2  150064       2.4954    0.0062902
enh45176    1  180738800  180739800      2       1  150064       4.0654   2.3972e-05
enh45181    1  180862500  180863500      3       1  150064       2.3148     0.010311
enh45182    1  180895100  180896100      8       4  150064       2.1614     0.015334
enh45227    1  181392900  181393900      3       1  150064       2.1937     0.014128
enh45237    1  182115600  182116600      6       3  150064       2.6885    0.0035882
enh45247    1  182247300  182248300      2       1  150064       1.8012     0.035832
enh45255    1  182552000  182553000      2       1  150064       1.8603      0.03142
enh45260    1  182572100  182573100      1       1  150064       1.6695      0.04751
enh45267    1  182619400  182620400      3       1  150064       1.7712     0.038261
enh45301    1  183552100  183553100      1       1  150064       2.2594      0.01193
enh45302    1  183553900  183554900      5       3  150064        2.219     0.013242
enh45332    1  184133500  184134500      2       1  150064       1.7684     0.038496
enh45339    1  184460700  184461700      4       2  150064       2.2105     0.013535
enh45345    1  184714700  184715700      4       2  150064       2.0694     0.019256
enh45347    1  184724800  184725800      3       1  150064       2.1648       0.0152
enh45360    1  184922800  184923800      4       1  150064        1.903     0.028518
enh45361    1  184940100  184941100      2       1  150064       2.3995    0.0082089
enh45408    1  186251400  186252400      2       1  150064       2.1886     0.014315
enh45416    1  186345900  186346900      1       1  150064       1.7256      0.04221
enh45434    1  192136200  192137200      3       2  150064       1.6682     0.047636
enh45444    1  192520400  192521400      1       1  150064       2.2984      0.01077
enh45453    1  192837700  192838700      3       1  150064       2.9676    0.0015004
enh45455    1  192849000  192850000      2       1  150064       2.2334     0.012761
enh45465    1  193032700  193033700      1       1  150064       2.7888     0.002645
enh45466    1  193035300  193036300      1       1  150064       2.8207     0.002396
enh45469    1  193072200  193073200      1       1  150064       3.0838     0.001022
enh45471    1  193089800  193090800      2       1  150064       3.0646    0.0010898
enh45472    1  193093600  193094600      1       1  150064       3.2099     0.000664
enh45473    1  193095700  193096700      3       2  150064       2.2278     0.012945
enh45475    1  193147200  193148200      3       1  150064       2.9891     0.001399
enh45476    1  193152200  193153200      4       2  150064       3.2912   0.00049875
enh45479    1  193157900  193158900      4       2  150064       2.9851    0.0014173
enh45481    1  193253100  193254100      3       2  150064       2.6975    0.0034934
enh45482    1  193279700  193280700      1       1  150064       3.0684     0.001076
enh45484    1  193337700  193338700      6       3  150064       2.6601    0.0039056
enh45491    1  193429200  193430200      3       1  150064       2.6117    0.0045043
enh45500    1  193537900  193538900      4       1  150064       1.7171      0.04298
enh45501    1  193558300  193559300      4       1  150064       1.7019     0.044389
enh45513    1  196620800  196621800      4       2  150064       1.7555     0.039589
enh45535    1  197732600  197733600      2       1  150064       2.4774    0.0066165
enh45536    1  197733700  197734700      2       1  150064       2.5775    0.0049764
enh45539    1  197737600  197738600      2       1  150064       2.3773    0.0087211
enh45541    1  197745600  197746600      2       1  150064       2.0544     0.019967
enh45542    1  197747400  197748400      1       1  150064        2.516     0.005934
enh45587    1  198573100  198574100      3       2  150064       1.6685     0.047608
enh45594    1  198626100  198627100      4       2  150064       1.6706     0.047405
enh45601    1  198650500  198651500      4       2  150064       2.1116     0.017359
enh45612    1  198702200  198703200      1       1  150064        2.665     0.003849
enh45614    1  198730800  198731800      5       2  150064       3.0143    0.0012877
enh45616    1  198757500  198758500      1       1  150064       1.7767      0.03781
enh45660    1  200270200  200271200      3       2  150064       2.2916     0.010963
enh45663    1  200306400  200307400      3       2  150064       1.7229     0.042453
enh45664    1  200320200  200321200      1       1  150064       2.8818     0.001977
enh45665    1  200323100  200324100      3       1  150064       2.7011    0.0034555
enh45666    1  200333000  200334000      1       1  150064       2.9197     0.001752
enh45667    1  200369400  200370400      3       2  150064       2.8092    0.0024833
enh45670    1  200379500  200380500      2       1  150064         2.31     0.010443
enh45671    1  200406200  200407200      1       1  150064       3.4739    0.0002565
enh45673    1  200442700  200443700      2       1  150064       2.6782    0.0037013
enh45674    1  200457300  200458300      3       2  150064       2.6382    0.0041671
enh45702    1  200865400  200866400      3       1  150064       2.3394    0.0096568
enh45703    1  200874300  200875300      7       2  150064       3.5286   0.00020886
enh45704    1  200876600  200877600      2       1  150064       3.0823    0.0010271
enh45705    1  200941000  200942000      8       3  150064       1.9368     0.026382
enh45706    1  200981200  200982200      1       1  150064       3.4787    0.0002519
enh45707    1  200987600  200988600      4       2  150064       2.0677     0.019334
enh45708    1  200995200  200996200      1       1  150064       2.3237      0.01007
enh45720    1  201435400  201436400      2       1  150064       2.0694     0.019254
enh45722    1  201450900  201451900      5       3  150064       2.1816     0.014571
enh45747    1  201690100  201691100      6       2  150064       1.9032     0.028506
enh45752    1  201797200  201798200      3       2  150064       2.6745    0.0037417
enh45755    1  201809000  201810000      1       1  150064        1.668      0.04766
enh45756    1  201811200  201812200      4       2  150064       2.3203     0.010162
enh45757    1  201814300  201815300      2       1  150064       1.7378      0.04112
enh45759    1  201864900  201865900      1       1  150064       1.6949      0.04505
enh45760    1  201873800  201874800      3       1  150064       2.4447     0.007249
enh45803    1  202584700  202585700      1       1  150064        1.812      0.03499
enh45835    1  203051400  203052400      2       1  150064       1.7998     0.035948
enh45836    1  203098400  203099400      3       1  150064       2.1984     0.013961
enh45887    1  203593800  203594800      2       1  150064       1.7098     0.043649
enh45903    1  203651200  203652200      6       1  150064       1.7335     0.041505
enh45922    1  204057400  204058400      2       1  150064        3.731    9.535e-05
enh45925    1  204076400  204077400      2       1  150064       2.4232    0.0076912
enh45934    1  204222800  204223800      1       1  150064       2.5598     0.005237
enh45954    1  204415300  204416300      2       1  150064       1.9149     0.027755
enh45955    1  204420100  204421100      1       1  150064       2.1444        0.016
enh45956    1  204432000  204433000      4       1  150064        2.094      0.01813
enh45958    1  204452600  204453600      2       1  150064       1.8526      0.03197
enh45959    1  204460500  204461500      1       1  150064       3.1976     0.000693
enh45960    1  204464800  204465800      4       2  150064       3.3404   0.00041835
enh45963    1  204482500  204483500      1       1  150064       3.2963    0.0004899
enh45964    1  204488600  204489600      3       1  150064        3.505   0.00022827
enh45965    1  204491100  204492100      4       1  150064       3.1156    0.0009179
enh45967    1  204499800  204500800      2       1  150064       1.9048     0.028405
enh45970    1  204533100  204534100      2       1  150064       2.8121    0.0024607
enh45971    1  204547100  204548100      1       1  150064       3.4754     0.000255
enh45972    1  204548600  204549600      5       2  150064       3.3995   0.00033758
enh45973    1  204553300  204554300      2       1  150064        2.446    0.0072218
enh45979    1  204940400  204941400      2       1  150064        2.686    0.0036155
enh45981    1  205030400  205031400      4       2  150064       3.9784   3.4688e-05
enh45982    1  205088200  205089200      1       1  150064         1.98      0.02385
enh45984    1  205110500  205111500      4       2  150064       3.4959   0.00023627
enh45985    1  205140100  205141100      3       2  150064       4.0385   2.6902e-05
enh45986    1  205144300  205145300      2       1  150064       4.1479   1.6775e-05
enh45987    1  205152900  205153900      6       2  150064       4.5969   2.1439e-06
enh45988    1  205158500  205159500      1       1  150064       3.7135    0.0001022
enh45990    1  205168600  205169600      4       2  150064       3.8386   6.1877e-05
enh45992    1  205171800  205172800      2       1  150064        3.512   0.00022241
enh45993    1  205172800  205173800      3       1  150064       3.7427   9.1036e-05
enh45994    1  205173700  205174700      2       1  150064       3.7212   9.9155e-05
enh45997    1  205181400  205182400      2       1  150064       3.1831   0.00072844
enh45998    1  205183600  205184600      1       1  150064       2.0825      0.01865
enh45999    1  205198700  205199700      5       2  150064       2.9599    0.0015387
enh46000    1  205206200  205207200      5       2  150064       2.8295    0.0023314
enh46001    1  205218200  205219200      4       2  150064       1.9749     0.024142
enh46005    1  205243800  205244800      1       1  150064       1.7506      0.04001
enh46009    1  205260400  205261400      4       2  150064       1.9655     0.024681
enh46011    1  205268900  205269900      1       1  150064       2.0397      0.02069
enh46014    1  205280200  205281200      1       1  150064       1.9549       0.0253
enh46032    1  205551000  205552000      3       2  150064       2.2238     0.013082
enh46035    1  205568100  205569100      7       3  150064       2.3512     0.009356
enh46046    1  205662000  205663000      4       1  150064       2.1244     0.016819
enh46095    1  206646400  206647400      5       2  150064        3.047    0.0011555
enh46096    1  206652500  206653500      3       1  150064       1.7979     0.036099
enh46147    1  207038100  207039100      3       2  150064       3.4827   0.00024819
enh46165    1  207220200  207221200      3       1  150064       3.1909   0.00070917
enh46167    1  207224900  207225900      3       1  150064       3.1904    0.0007105
enh46170    1  207243900  207244900      1       1  150064       2.7886     0.002647
enh46201    1  207922600  207923600      3       2  150064        3.773   8.0646e-05
enh46202    1  207926900  207927900      7       4  150064       2.1126     0.017319
enh46204    1  207971300  207972300      3       2  150064       3.8717   5.4031e-05
enh46205    1  207979400  207980400      1       1  150064       3.8534    5.825e-05
enh46208    1  207993700  207994700      3       2  150064       2.8435    0.0022313
enh46209    1  208000500  208001500      3       2  150064       4.0616   2.4372e-05
enh46210    1  208001900  208002900      1       1  150064       4.9466    3.777e-07
enh46211    1  208004000  208005000      2       1  150064       1.6881     0.045692
enh46213    1  208013200  208014200      2       1  150064       3.8955   4.8994e-05
enh46214    1  208014200  208015200      3       2  150064       3.7764   7.9544e-05
enh46216    1  208017900  208018900      6       2  150064       4.5428   2.7761e-06
enh46217    1  208020400  208021400      5       2  150064       3.0427    0.0011722
enh46218    1  208021900  208022900      4       2  150064       1.7699     0.038369
enh46219    1  208025000  208026000      2       1  150064       3.2287   0.00062185
enh46220    1  208027900  208028900      3       2  150064       2.7525    0.0029569
enh46221    1  208030700  208031700      5       2  150064       4.1601   1.5908e-05
enh46222    1  208034300  208035300      4       2  150064       2.0998     0.017875
enh46223    1  208036300  208037300      6       3  150064       3.2735   0.00053106
enh46225    1  208045900  208046900      2       1  150064       2.4233    0.0076908
enh46226    1  208055400  208056400      4       2  150064       2.3794    0.0086709
enh46227    1  208057900  208058900      5       2  150064       2.1935     0.014137
enh46236    1  208305200  208306200      3       2  150064       2.9641    0.0015178
enh46239    1  208386700  208387700      2       1  150064       2.0546     0.019961
enh46242    1  208409500  208410500      6       3  150064       2.3282     0.009952
enh46251    1  209572200  209573200      1       1  150064       2.1746      0.01483
enh46253    1  209585200  209586200      1       1  150064       1.8765      0.03029
enh46293    1  211402100  211403100      2       1  150064       1.8533      0.03192
enh46294    1  211430600  211431600      5       2  150064       2.0098     0.022225
enh46295    1  211434400  211435400      6       4  150064       2.5508    0.0053739
enh46297    1  211498700  211499700      2       1  150064       2.1775     0.014721
enh46303    1  211514200  211515200      1       1  150064       2.4261     0.007632
enh46304    1  211516600  211517600      3       2  150064       2.0689     0.019277
enh46311    1  211589000  211590000      5       2  150064       2.6323    0.0042407
enh46316    1  211715400  211716400      1       1  150064       1.8722      0.03059
enh46327    1  211780700  211781700      5       3  150064       2.2041     0.013757
enh46341    1  211911800  211912800      1       1  150064        1.815      0.03476
enh46377    1  212418600  212419600      3       1  150064       1.8596     0.031473
enh46378    1  212420300  212421300      2       1  150064       1.9187     0.027512
enh46388    1  212474400  212475400      2       1  150064       1.8451     0.032513
enh46389    1  212479000  212480000      3       2  150064       2.2631     0.011814
enh46390    1  212479800  212480800      4       2  150064       2.3944    0.0083229
enh46392    1  212483200  212484200      1       1  150064       2.2238      0.01308
enh46402    1  212588600  212589600      4       2  150064       2.0919     0.018222
enh46403    1  212605200  212606200      5       3  150064       2.1691     0.015036
enh46404    1  212607100  212608100      1       1  150064       2.1962      0.01404
enh46417    1  212769200  212770200      5       3  150064       2.1181     0.017082
enh46455    1  213843300  213844300     12       3  150064       2.0116      0.02213
enh46459    1  214021900  214022900      1       1  150064       2.0693      0.01926
enh46463    1  214049300  214050300      3       1  150064       1.9719     0.024312
enh46471    1  214468700  214469700      2       1  150064        2.465    0.0068509
enh46479    1  214687700  214688700      1       1  150064       2.3582     0.009182
enh46484    1  214722300  214723300      3       1  150064       1.6514     0.049329
enh46487    1  214790200  214791200      3       1  150064       1.8882     0.029497
enh46495    1  217801500  217802500      3       2  150064        1.734     0.041457
enh46522    1  220209400  220210400      7       2  150064       1.7608     0.039134
enh46528    1  220266400  220267400      2       1  150064        2.041     0.020624
enh46530    1  220286300  220287300      9       5  150064       1.9243     0.027161
enh46537    1  220442100  220443100      2       1  150064       1.7508      0.03999
enh46548    1  221242000  221243000      1       1  150064        1.732      0.04164
enh46568    1  221916800  221917800      5       2  150064       3.1988   0.00068992
enh46585    1  222626200  222627200      4       2  150064       2.4034    0.0081217
enh46586    1  222628000  222629000      3       1  150064       2.8637    0.0020939
enh46590    1  222763700  222764700      1       1  150064       2.1165      0.01715
enh46592    1  222792500  222793500      1       1  150064       1.6887      0.04564
enh46593    1  222818800  222819800      1       1  150064       2.1321       0.0165
enh46594    1  222820600  222821600      3       1  150064       1.9157     0.027703
enh46595    1  222827800  222828800      2       1  150064       2.3402    0.0096374
enh46602    1  222945600  222946600      3       1  150064       2.5563    0.0052903
enh46619    1  223373700  223374700      2       1  150064       1.9313     0.026721
enh46631    1  223871400  223872400      4       2  150064       2.3263     0.010002
enh46633    1  223888400  223889400      1       1  150064       1.9712      0.02435
enh46634    1  223892400  223893400      3       2  150064       3.1024   0.00095976
enh46636    1  223894900  223895900      3       1  150064       1.6618     0.048278
enh46637    1  223898600  223899600      7       2  150064       3.8684   5.4769e-05
enh46638    1  223905500  223906500      8       2  150064       3.2609   0.00055536
enh46639    1  223908600  223909600      6       2  150064       3.0468    0.0011563
enh46640    1  223910200  223911200      3       1  150064       3.0929   0.00099121
enh46641    1  223913100  223914100      1       1  150064       2.8498     0.002187
enh46644    1  223920700  223921700      1       1  150064       2.7258     0.003207
enh46646    1  223935600  223936600      1       1  150064       1.9807      0.02381
enh46647    1  223936600  223937600      3       1  150064       2.5361    0.0056044
enh46648    1  223952500  223953500      3       1  150064       2.5186    0.0058919
enh46649    1  223958800  223959800      3       1  150064       3.6835   0.00011504
enh46650    1  223960200  223961200      7       2  150064       2.6818    0.0036616
enh46651    1  223963300  223964300      2       1  150064       2.9646    0.0015153
enh46652    1  224000500  224001500      3       2  150064       3.6579   0.00012715
enh46654    1  224010400  224011400      5       2  150064       3.6324   0.00014041
enh46655    1  224012400  224013400      1       1  150064       3.5115    0.0002228
enh46656    1  224014400  224015400      1       1  150064       3.5115    0.0002228
enh46657    1  224019200  224020200      4       2  150064       3.2273   0.00062475
enh46658    1  224021600  224022600      5       2  150064       2.3553    0.0092551
enh46660    1  224028200  224029200      2       1  150064       1.8336     0.033354
enh46661    1  224029800  224030800      2       1  150064       2.9574    0.0015512
enh46687    1  224546900  224547900      4       2  150064        2.912    0.0017959
enh46688    1  224548900  224549900      1       1  150064        2.797     0.002579
enh46692    1  224615000  224616000      1       1  150064       2.2869       0.0111
enh46693    1  224617400  224618400      2       1  150064       1.9301       0.0268
enh46694    1  224623900  224624900      1       1  150064        2.526     0.005768
enh46696    1  224637500  224638500      1       1  150064       2.2089      0.01359
enh46697    1  224641900  224642900      2       1  150064       2.0662     0.019405
enh46698    1  224644400  224645400      3       2  150064       2.0156     0.021919
enh46699    1  224646300  224647300      3       1  150064       2.6458    0.0040744
enh46700    1  224653000  224654000      3       1  150064       2.3639    0.0090409
enh46702    1  224689900  224690900      3       2  150064         2.69    0.0035731
enh46709    1  224922300  224923300      3       2  150064        2.023     0.021536
enh46733    1  226001000  226002000      1       1  150064       1.9914      0.02322
enh46749    1  226085100  226086100      5       2  150064       1.6593     0.048525
enh46760    1  226184000  226185000      2       1  150064        1.676     0.046864
enh46761    1  226188500  226189500      2       1  150064       1.7091     0.043712
enh46769    1  226269900  226270900      2       1  150064       2.3561    0.0092342
enh46776    1  226310800  226311800      1       1  150064       2.5982     0.004686
enh46788    1  226596000  226597000      5       2  150064       1.6976     0.044794
enh46793    1  226644700  226645700      2       1  150064        1.995      0.02302
enh46798    1  226827500  226828500      4       2  150064       2.0122     0.022102
enh46799    1  226830000  226831000      2       1  150064       2.0489     0.020236
enh46801    1  226833200  226834200      3       2  150064       3.0417    0.0011762
enh46814    1  226895500  226896500      1       1  150064       2.5517      0.00536
enh46820    1  226916800  226917800      2       1  150064       2.1689     0.015043
enh46821    1  226928100  226929100      2       1  150064       2.1571     0.015498
enh46822    1  226935600  226936600      1       1  150064       2.4835     0.006505
enh46823    1  226942500  226943500      4       2  150064       2.3839    0.0085643
enh46824    1  226951800  226952800      1       1  150064       2.1459      0.01594
enh46829    1  227014600  227015600      5       2  150064       2.1254     0.016775
enh46831    1  227057400  227058400      2       1  150064       2.1411     0.016133
enh46832    1  227069300  227070300      2       1  150064       1.7809     0.037463
enh46903    1  228677300  228678300      1       1  150064       1.6749      0.04698
enh46908    1  228800000  228801000      1       1  150064       2.0296       0.0212
enh46911    1  228870000  228871000      2       1  150064       1.8273     0.033824
enh46912    1  228873700  228874700      9       4  150064       1.9712      0.02435
enh46929    1  229033900  229034900      3       1  150064       1.7338     0.041477
enh47013    1  230237400  230238400      4       2  150064       3.7309    9.541e-05
enh47014    1  230239000  230240000      3       1  150064       3.5544   0.00018939
enh47015    1  230241400  230242400      6       3  150064       3.9093   4.6281e-05
enh47016    1  230243200  230244200      5       3  150064       3.2921    0.0004972
enh47017    1  230244600  230245600      6       2  150064       3.9115   4.5865e-05
enh47018    1  230245900  230246900      5       2  150064       3.7656   8.3071e-05
enh47021    1  230260500  230261500      1       1  150064       2.6648     0.003852
enh47022    1  230262600  230263600      3       2  150064       1.8037     0.035642
enh47023    1  230263200  230264200     10       3  150064       3.2148   0.00065264
enh47025    1  230270000  230271000      3       1  150064        2.477     0.006624
enh47026    1  230275600  230276600      8       4  150064       3.1945   0.00070042
enh47038    1  230310400  230311400      8       2  150064       1.9515     0.025501
enh47040    1  230321800  230322800      5       2  150064       1.7516     0.039924
enh47047    1  230406000  230407000      2       1  150064       2.0144     0.021985
enh47101    1  231558600  231559600      2       1  150064       2.0492     0.020222
enh47144    1  232593200  232594200      6       3  150064       2.1428     0.016063
enh47145    1  232606600  232607600      6       2  150064       2.5071    0.0060871
enh47189    1  234306200  234307200      1       1  150064       1.9483      0.02569
enh47196    1  234461400  234462400      4       2  150064       1.7151     0.043159
enh47206    1  234610900  234611900     12       3  150064       2.2985     0.010767
enh47210    1  234626500  234627500      9       5  150064       2.6977    0.0034906
enh47211    1  234634200  234635200      8       3  150064       2.7698    0.0028044
enh47212    1  234635800  234636800      4       2  150064       2.2282     0.012934
enh47213    1  234650900  234651900      2       1  150064       1.9779     0.023968
enh47219    1  234689900  234690900      3       2  150064        2.915    0.0017783
enh47250    1  235010800  235011800      3       1  150064       1.9239     0.027182
enh47261    1  235095100  235096100      6       2  150064        1.916     0.027685
enh47318    1  235805800  235806800      7       2  150064       1.9266     0.027012
enh47320    1  236000100  236001100      3       2  150064       1.8341     0.033317
enh47372    1  236665600  236666600      1       1  150064       1.7372      0.04118
enh47388    1  239710800  239711800      2       1  150064       1.8447     0.032543
enh47391    1  239867300  239868300      4       1  150064         1.71     0.043637
enh47402    1  240073500  240074500      2       1  150064       2.0108     0.022171
enh47417    1  241790800  241791800      6       2  150064       2.5618    0.0052061
enh47430    1  243277100  243278100      2       1  150064       2.1798     0.014634
enh47433    1  243409800  243410800      1       1  150064       3.5241    0.0002125
enh47434    1  243410800  243411800      4       2  150064       3.2022   0.00068191
enh47435    1  243414700  243415700      2       1  150064       3.2785   0.00052184
enh47436    1  243420300  243421300      1       1  150064       4.8412    6.453e-07
enh47437    1  243421400  243422400      3       2  150064       3.5384   0.00020131
enh47439    1  243427500  243428500      2       1  150064       3.9425   4.0322e-05
enh47440    1  243431300  243432300      1       1  150064       4.8918    4.997e-07
enh47441    1  243449200  243450200      1       1  150064       4.8785    5.346e-07
enh47443    1  243518000  243519000      2       1  150064       3.4178    0.0003157
enh47445    1  243578500  243579500      3       2  150064       2.8681    0.0020645
enh47449    1  243609900  243610900      1       1  150064        4.386    5.772e-06
enh47453    1  243640400  243641400      2       1  150064       4.7512   1.0112e-06
enh47454    1  243645200  243646200      1       1  150064       4.8235    7.053e-07
enh47455    1  243646600  243647600      3       1  150064       3.6675   0.00012246
enh47457    1  243671000  243672000      1       1  150064       4.9877    3.055e-07
enh47458    1  243758800  243759800      1       1  150064       5.0012    2.848e-07
enh47459    1  243761000  243762000      2       1  150064       2.9503    0.0015874
enh47461    1  243874800  243875800      2       1  150064       3.0015    0.0013432
enh47463    1  243877900  243878900      2       1  150064       4.8436   6.3738e-07
enh47467    1  243891500  243892500      1       1  150064       4.6893    1.371e-06
enh47471    1  243914500  243915500      2       1  150064        3.559   0.00018614
enh47473    1  243955200  243956200      2       1  150064       4.2876   9.0309e-06
enh47474    1  243963000  243964000      2       1  150064       4.3661    6.323e-06
enh47475    1  243965800  243966800      2       1  150064       3.3144   0.00045925
enh47476    1  243966700  243967700      2       1  150064       4.3381   7.1872e-06
enh47478    1  243990300  243991300      3       1  150064       4.3839   5.8276e-06
enh47479    1  243994200  243995200      2       1  150064       4.2603   1.0209e-05
enh47482    1  244008800  244009800      1       1  150064         3.42    0.0003131
enh47483    1  244010300  244011300      1       1  150064        4.007    3.075e-05
enh47484    1  244011000  244012000      2       1  150064       3.4812   0.00024957
enh47485    1  244014600  244015600      1       1  150064       3.3251     0.000442
enh47486    1  244087500  244088500      1       1  150064       4.2458    1.089e-05
enh47487    1  244102200  244103200      3       1  150064       2.8385    0.0022661
enh47491    1  244237000  244238000      3       2  150064       1.9286     0.026888
enh47492    1  244238900  244239900      2       1  150064       2.0402     0.020663
enh47496    1  244372800  244373800      8       2  150064       2.6228      0.00436
enh47498    1  244402400  244403400      1       1  150064       2.0913      0.01825
enh47499    1  244414900  244415900      1       1  150064         2.02      0.02169
enh47513    1  244602600  244603600      4       2  150064       2.1017     0.017792
enh47515    1  244607900  244608900      1       1  150064       2.2307      0.01285
enh47518    1  244623400  244624400      3       2  150064       1.7861     0.037045
enh47556    1  246230600  246231600      7       3  150064       1.9767     0.024039
enh47562    1  246377300  246378300      6       1  150064       1.8742     0.030449
enh47563    1  246378400  246379400     12       2  150064       2.2639     0.011791
enh47565    1  246660400  246661400      3       1  150064       2.1023     0.017765
enh47566    1  246670800  246671800     13       5  150064       2.4524    0.0070952
enh47567    1  246690500  246691500      8       4  150064       1.8793     0.030102
enh47572    1  246741800  246742800      5       2  150064       1.7658     0.038717
enh47576    1  246753200  246754200      1       1  150064       2.1591      0.01542
enh47582    1  246771600  246772600      3       1  150064       2.1364     0.016321
enh47583    1  246773700  246774700      3       1  150064       1.9938     0.023087
enh47584    1  246776000  246777000      4       2  150064       1.7275     0.042042
enh47586    1  246859900  246860900      3       1  150064       1.7629     0.038958
enh47587    1  246861600  246862600      6       3  150064        1.869     0.030814
enh47588    1  246862400  246863400      5       3  150064       1.6525     0.049218
enh47589    1  246866700  246867700      6       1  150064       2.6681    0.0038138
enh47660    1  249134300  249135300      1       1  150064       2.4173     0.007817
enh47670    1  249199200  249200200      1       1  150064       1.7708       0.0383
enh53990    2     826500     827500      5       2  150064       2.0316     0.021097
enh53992    2     941500     942500      3       2  150064       1.6449     0.049991
enh53993    2     969800     970800      6       2  150064       1.9771     0.024014
enh53994    2     974800     975800     10       2  150064       2.2733     0.011505
enh54013    2    2685900    2686900      2       1  150064       1.6794     0.046537
enh54016    2    2707000    2708000      6       3  150064       1.9148     0.027757
enh54020    2    3208300    3209300      3       1  150064       1.8703     0.030724
enh54021    2    3220800    3221800      3       1  150064       2.0537     0.020003
enh54022    2    3226600    3227600      4       1  150064       2.5833    0.0048931
enh54023    2    3244700    3245700      4       2  150064       2.2355     0.012692
enh54025    2    3307100    3308100      4       1  150064       2.7783    0.0027318
enh54043    2    3621800    3622800      1       1  150064       2.0286      0.02125
enh54062    2    7051300    7052300      1       1  150064       3.4934    0.0002385
enh54063    2    7059600    7060600      3       1  150064       1.8028     0.035709
enh54064    2    7061500    7062500      4       2  150064        2.317     0.010252
enh54065    2    7064400    7065400      2       1  150064       2.1198     0.017012
enh54086    2    7197500    7198500      2       1  150064       1.8773      0.03024
enh54087    2    7211400    7212400      2       1  150064       2.0503      0.02017
enh54091    2    7571500    7572500      1       1  150064       1.9847      0.02359
enh54093    2    7591400    7592400      2       1  150064       2.5784    0.0049632
enh54094    2    7607600    7608600      1       1  150064       3.1312    0.0008704
enh54095    2    7609000    7610000      3       1  150064       2.9264    0.0017147
enh54096    2    7637100    7638100      2       1  150064       2.6045    0.0046004
enh54097    2    7638700    7639700      4       2  150064       2.0583     0.019781
enh54098    2    7656200    7657200      3       2  150064       2.5135    0.0059778
enh54113    2    7934000    7935000      3       2  150064       2.0224     0.021565
enh54114    2    7935200    7936200      2       1  150064       2.1912     0.014217
enh54166    2    8680600    8681600      1       1  150064       2.2897      0.01102
enh54177    2    8784700    8785700      5       3  150064       2.7977    0.0025736
enh54178    2    8797200    8798200      4       2  150064       1.9805     0.023821
enh54182    2    8825800    8826800      3       1  150064       1.8469     0.032377
enh54183    2    8961300    8962300      1       1  150064       2.3737     0.008805
enh54205    2    9370300    9371300      2       1  150064       1.9918     0.023194
enh54207    2    9374300    9375300      2       1  150064       2.6857    0.0036193
enh54208    2    9391600    9392600      7       2  150064        3.044    0.0011674
enh54210    2    9400900    9401900      3       2  150064       2.3721    0.0088434
enh54233    2    9751200    9752200      2       1  150064       1.7277     0.042019
enh54241    2    9795400    9796400      6       2  150064       2.5546    0.0053153
enh54270    2   10130400   10131400      4       1  150064       1.6644     0.048016
enh54271    2   10159300   10160300      9       4  150064       2.4135    0.0078997
enh54323    2   10542000   10543000      4       2  150064       1.7464     0.040367
enh54324    2   10548000   10549000     12       3  150064       1.9415     0.026096
enh54346    2   10953200   10954200      6       3  150064       2.0708     0.019191
enh54350    2   11004500   11005500      6       3  150064       1.7829     0.037303
enh54375    2   11586500   11587500      4       1  150064       1.8761     0.030323
enh54376    2   11596000   11597000      3       1  150064       1.6591     0.048552
enh54377    2   11602300   11603300      4       1  150064       1.8165     0.034648
enh54390    2   11890300   11891300      3       2  150064       1.7271     0.042078
enh54396    2   11914900   11915900      4       2  150064       2.0882     0.018391
enh54410    2   12084900   12085900      7       3  150064       2.1826     0.014533
enh54421    2   12266900   12267900      1       1  150064       2.5343     0.005633
enh54428    2   12427200   12428200      6       2  150064       1.7987     0.036032
enh54433    2   12454000   12455000      1       1  150064       1.9468      0.02578
enh54438    2   12559600   12560600      1       1  150064        2.065      0.01946
enh54441    2   12571200   12572200      4       2  150064        1.771      0.03828
enh54456    2   12654200   12655200      3       1  150064       2.3348    0.0097762
enh54458    2   12695400   12696400      2       1  150064       1.8598     0.031459
enh54461    2   12765100   12766100      2       1  150064       2.7038    0.0034275
enh54462    2   12773700   12774700      3       2  150064       2.5141     0.005966
enh54463    2   12776700   12777700      1       1  150064       3.2707    0.0005364
enh54485    2   15440900   15441900      2       1  150064       2.0292     0.021221
enh54489    2   15699100   15700100      4       1  150064       1.8447     0.032539
enh54497    2   16105200   16106200      2       1  150064       1.6605      0.04841
enh54506    2   16798600   16799600      4       2  150064       1.6607     0.048384
enh54507    2   16803400   16804400      2       1  150064       1.7213     0.042596
enh54529    2   17042500   17043500      1       1  150064       2.5688     0.005103
enh54531    2   17860800   17861800      1       1  150064       2.1995      0.01392
enh54533    2   17932900   17933900      1       1  150064       2.0415       0.0206
enh54534    2   17936600   17937600      1       1  150064       2.1711      0.01496
enh54536    2   17940700   17941700      2       1  150064       1.9125     0.027909
enh54537    2   18002600   18003600      3       2  150064       2.6326    0.0042366
enh54542    2   19673300   19674300      3       2  150064       1.8886      0.02947
enh54575    2   20774000   20775000      4       2  150064       2.8532    0.0021637
enh54577    2   20778500   20779500      3       1  150064       2.1385     0.016237
enh54581    2   20814700   20815700      9       3  150064        2.105     0.017646
enh54585    2   20841800   20842800      2       1  150064       2.2271      0.01297
enh54595    2   22503900   22504900      2       1  150064       1.7075     0.043868
enh54614    2   23984200   23985200      5       3  150064       2.0232     0.021528
enh54617    2   24114500   24115500      6       3  150064       1.9138     0.027824
enh54619    2   24124700   24125700      1       1  150064       2.0809      0.01872
enh54620    2   24127100   24128100      2       1  150064       2.0112     0.022153
enh54621    2   24136400   24137400      4       2  150064       2.3261     0.010007
enh54622    2   24139300   24140300      3       2  150064       2.2082     0.013614
enh54626    2   24151200   24152200      2       1  150064       1.9116     0.027966
enh54627    2   24161500   24162500      1       1  150064       2.2362      0.01267
enh54661    2   24720700   24721700      1       1  150064       2.7383     0.003088
enh54670    2   24766900   24767900      3       2  150064       1.8898     0.029392
enh54675    2   24835900   24836900      2       1  150064       1.8495     0.032195
enh54699    2   25351500   25352500      6       3  150064        4.357    6.593e-06
enh54701    2   25384400   25385400      3       1  150064       4.1609   1.5851e-05
enh54704    2   25432800   25433800      4       2  150064       3.6585   0.00012683
enh54705    2   25437900   25438900      1       1  150064       3.4723     0.000258
enh54706    2   25439400   25440400      2       1  150064       3.4026   0.00033375
enh54718    2   25509300   25510300      1       1  150064       2.1028      0.01774
enh54719    2   25514500   25515500      3       2  150064       2.3316    0.0098599
enh54722    2   25534600   25535600      3       2  150064       2.7703    0.0028002
enh54723    2   25536600   25537600      2       1  150064       2.9705    0.0014864
enh54733    2   25598900   25599900      4       2  150064       3.6667   0.00012283
enh54739    2   25676000   25677000      2       1  150064       1.6521     0.049258
enh54748    2   25887100   25888100      2       1  150064       1.8753     0.030376
enh54756    2   25989800   25990800      2       1  150064       2.3221     0.010113
enh54758    2   26020400   26021400      5       2  150064       1.7466     0.040354
enh54764    2   26054100   26055100      3       2  150064        1.725     0.042263
enh54767    2   26075400   26076400      3       1  150064       2.2035     0.013779
enh54769    2   26084100   26085100      1       1  150064       1.8203      0.03436
enh54777    2   26214200   26215200      3       1  150064        3.715   0.00010161
enh54779    2   26231300   26232300      5       1  150064         1.72     0.042716
enh54783    2   26267400   26268400      2       1  150064       3.1104   0.00093416
enh54786    2   26277400   26278400      2       1  150064       1.9301     0.026799
enh54792    2   26304100   26305100      4       2  150064        2.138     0.016258
enh54794    2   26309000   26310000      5       2  150064       1.9481       0.0257
enh54796    2   26320800   26321800      2       1  150064       2.9095      0.00181
enh54797    2   26330600   26331600      1       1  150064       3.3891    0.0003506
enh54799    2   26401000   26402000      2       1  150064       2.4287     0.007577
enh54808    2   26491700   26492700      2       1  150064       2.1871     0.014367
enh54824    2   26700000   26701000      6       3  150064       2.3582    0.0091824
enh54831    2   26963600   26964600      3       1  150064        3.665   0.00012365
enh54832    2   26985900   26986900      2       1  150064       3.1708   0.00076023
enh54834    2   26989800   26990800      4       2  150064       3.0451     0.001163
enh54835    2   26991400   26992400      2       1  150064       3.1258   0.00088647
enh54837    2   26994400   26995400      3       1  150064        3.144   0.00083325
enh54840    2   27033100   27034100      2       1  150064       3.5217   0.00021442
enh54845    2   27254300   27255300      1       1  150064       3.0193     0.001267
enh54847    2   27271800   27272800      2       1  150064       3.4335   0.00029787
enh54849    2   27292000   27293000      1       1  150064       2.9839     0.001423
enh54850    2   27295200   27296200      1       1  150064       2.9142     0.001783
enh54851    2   27297500   27298500      3       1  150064       2.5994    0.0046699
enh54854    2   27307600   27308600      2       1  150064       2.5213    0.0058457
enh54855    2   27309900   27310900      1       1  150064        2.979     0.001446
enh54858    2   27345000   27346000      1       1  150064       3.0392     0.001186
enh54863    2   27432400   27433400      7       3  150064       2.4129     0.007913
enh54866    2   27441000   27442000      9       3  150064       2.3197      0.01018
enh54869    2   27525400   27526400      1       1  150064       2.1382      0.01625
enh54871    2   27543800   27544800      2       1  150064       1.9898     0.023304
enh54873    2   27574600   27575600      1       1  150064       2.7773     0.002741
enh54877    2   27594900   27595900      2       1  150064       2.3713    0.0088636
enh54879    2   27604000   27605000      1       1  150064       3.0578     0.001115
enh54880    2   27614100   27615100      1       1  150064       3.3904    0.0003489
enh54884    2   27632800   27633800      2       1  150064       2.0799     0.018769
enh54887    2   27664600   27665600      1       1  150064       3.1687    0.0007655
enh54888    2   27668100   27669100      1       1  150064       1.9908      0.02325
enh54889    2   27711300   27712300      4       2  150064       3.6298   0.00014183
enh54890    2   27712800   27713800      2       1  150064        2.505    0.0061232
enh54894    2   27850200   27851200      2       1  150064       1.8163      0.03466
enh54899    2   27906000   27907000      2       1  150064       1.7749     0.037961
enh54901    2   27958800   27959800      2       1  150064       3.4552   0.00027493
enh54903    2   27977300   27978300      1       1  150064       2.4741     0.006678
enh54905    2   27988000   27989000      1       1  150064       4.1169     1.92e-05
enh54906    2   27988800   27989800      3       2  150064       4.4211   4.9099e-06
enh54907    2   27993400   27994400      1       1  150064       3.8587      5.7e-05
enh54910    2   28000300   28001300      2       1  150064       3.7777   7.9155e-05
enh54912    2   28018100   28019100      2       1  150064       4.0376   2.7006e-05
enh54913    2   28019400   28020400      4       1  150064       4.5306   2.9408e-06
enh54914    2   28021400   28022400      1       1  150064       3.8846    5.125e-05
enh54916    2   28031500   28032500      2       1  150064       4.1818   1.4459e-05
enh54917    2   28032900   28033900      1       1  150064       5.1968    1.014e-07
enh54918    2   28033600   28034600      1       1  150064       4.5139    3.183e-06
enh54924    2   28123800   28124800      1       1  150064        3.996    3.221e-05
enh54925    2   28137200   28138200      2       1  150064       1.9275     0.026958
enh54926    2   28138400   28139400      2       1  150064       2.4002    0.0081929
enh54927    2   28142900   28143900      1       1  150064       3.6355    0.0001387
enh54928    2   28144400   28145400      3       1  150064       2.5792    0.0049516
enh54930    2   28168800   28169800      1       1  150064       3.4674    0.0002628
enh54931    2   28175500   28176500      3       2  150064       3.7095   0.00010384
enh54934    2   28188500   28189500      3       2  150064       3.2273   0.00062488
enh54935    2   28202600   28203600      2       1  150064         4.51   3.2416e-06
enh54941    2   28303600   28304600      3       2  150064       2.3048     0.010588
enh54963    2   28601400   28602400      4       2  150064       2.2538     0.012105
enh54964    2   28604200   28605200      2       1  150064       2.2766     0.011404
enh54965    2   28612000   28613000      1       1  150064        2.969     0.001494
enh54970    2   28645500   28646500      2       1  150064       1.8966     0.028941
enh54971    2   28647500   28648500      3       2  150064       3.5601   0.00018539
enh54972    2   28653000   28654000      1       1  150064       2.2089      0.01359
enh54975    2   28659600   28660600      1       1  150064       3.5496    0.0001929
enh54976    2   28668300   28669300      3       2  150064       2.0575      0.01982
enh54980    2   28768700   28769700      7       3  150064       2.1193     0.017033
enh54999    2   29032400   29033400      3       1  150064       3.1758   0.00074719
enh55001    2   29089600   29090600      2       1  150064       2.0869     0.018448
enh55012    2   29257400   29258400      5       2  150064       1.7446      0.04053
enh55015    2   29341000   29342000      2       1  150064       1.9973     0.022896
enh55024    2   30445800   30446800      3       1  150064        1.705     0.044093
enh55025    2   30449900   30450900      1       1  150064       2.0427      0.02054
enh55052    2   30589000   30590000      1       1  150064       1.8188      0.03447
enh55089    2   31547400   31548400      2       1  150064       1.6604     0.048421
enh55103    2   32161100   32162100      2       1  150064       2.4539    0.0070662
enh55107    2   32181200   32182200      2       1  150064       1.9275     0.026958
enh55108    2   32182900   32183900      2       1  150064       1.9374     0.026349
enh55118    2   32236700   32237700      2       1  150064       2.3303    0.0098956
enh55154    2   33546800   33547800      2       1  150064       1.8257     0.033946
enh55177    2   36600200   36601200      1       1  150064       2.1792      0.01466
enh55179    2   36606800   36607800      2       1  150064       1.6515     0.049323
enh55183    2   36688100   36689100      2       1  150064       2.0103     0.022198
enh55189    2   36822200   36823200      6       2  150064       1.7792     0.037606
enh55190    2   36822800   36823800      5       2  150064       2.1206     0.016979
enh55194    2   37019800   37020800      3       2  150064       2.7571    0.0029155
enh55195    2   37026000   37027000      2       1  150064        1.936     0.026436
enh55197    2   37116700   37117700      2       1  150064       2.0112     0.022153
enh55198    2   37149000   37150000      2       1  150064       1.9601     0.024994
enh55200    2   37178000   37179000      4       2  150064       1.8639     0.031171
enh55202    2   37194500   37195500      1       1  150064       2.9809     0.001437
enh55203    2   37232100   37233100      3       2  150064       1.9022     0.028573
enh55204    2   37238100   37239100      5       2  150064       2.4336    0.0074752
enh55210    2   37384600   37385600      3       1  150064       1.7418      0.04077
enh55212    2   37425100   37426100      5       3  150064       2.8351    0.0022909
enh55215    2   37453600   37454600      6       3  150064       3.1935   0.00070269
enh55217    2   37459800   37460800      5       2  150064       2.2188     0.013252
enh55218    2   37470700   37471700      1       1  150064       3.2918    0.0004978
enh55219    2   37534400   37535400      3       2  150064       3.0357    0.0011999
enh55220    2   37537700   37538700      3       2  150064       2.4842    0.0064929
enh55221    2   37539300   37540300      4       1  150064       3.9732   3.5464e-05
enh55222    2   37543000   37544000      7       2  150064       3.4551   0.00027501
enh55224    2   37548500   37549500      3       1  150064       3.5822   0.00017033
enh55225    2   37569600   37570600      4       2  150064       3.0193    0.0012666
enh55226    2   37570400   37571400      8       4  150064       4.1255   1.8498e-05
enh55227    2   37570800   37571800      5       3  150064       2.4303    0.0075439
enh55228    2   37572500   37573500      7       4  150064       2.4225    0.0077074
enh55229    2   37574200   37575200      4       2  150064       2.1729     0.014895
enh55230    2   37575100   37576100      3       2  150064       3.5515    0.0001915
enh55231    2   37576600   37577600      3       1  150064       2.9713    0.0014829
enh55236    2   37641500   37642500      4       2  150064       2.1762      0.01477
enh55282    2   38150900   38151900      4       2  150064       1.9939     0.023079
enh55287    2   38209100   38210100      2       1  150064        1.731     0.041726
enh55314    2   38604900   38605900      4       2  150064       1.8559     0.031732
enh55354    2   38942900   38943900      4       2  150064       3.0991   0.00097046
enh55355    2   38947800   38948800      3       1  150064        3.011    0.0013021
enh55358    2   38964400   38965400      2       1  150064       2.4299    0.0075516
enh55363    2   38980600   38981600      3       1  150064       1.8303     0.033603
enh55364    2   38981700   38982700      5       3  150064       2.2255     0.013022
enh55365    2   39004300   39005300      3       1  150064       2.0829     0.018631
enh55367    2   39033200   39034200      2       1  150064       2.1226     0.016894
enh55368    2   39058300   39059300      6       2  150064       2.1428     0.016064
enh55374    2   39299800   39300800      3       2  150064       1.7475     0.040276
enh55391    2   39363200   39364200      1       1  150064       2.0915      0.01824
enh55393    2   39444100   39445100      2       1  150064       2.3159     0.010283
enh55394    2   39454800   39455800      3       2  150064       1.8022     0.035754
enh55400    2   39608600   39609600      2       1  150064       1.7637     0.038888
enh55425    2   40003600   40004600      2       1  150064       2.1676     0.015094
enh55430    2   40255600   40256600      4       2  150064       2.3215     0.010129
enh55431    2   40264000   40265000      6       2  150064       2.0286     0.021249
enh55434    2   40610700   40611700      7       2  150064       1.8198     0.034392
enh55439    2   40698400   40699400      3       2  150064       2.9671    0.0015031
enh55442    2   40709100   40710100      3       1  150064       2.8075    0.0024966
enh55446    2   40738500   40739500      2       1  150064       2.7378    0.0030926
enh55447    2   40895200   40896200      4       2  150064       2.2343     0.012731
enh55450    2   42067200   42068200      2       1  150064        2.308       0.0105
enh55451    2   42068500   42069500      5       1  150064       2.4789    0.0065887
enh55554    2   43106000   43107000      3       1  150064       1.9601     0.024994
enh55563    2   43185800   43186800      8       3  150064       1.9361     0.026428
enh55568    2   43197600   43198600      3       2  150064       1.8432     0.032652
enh55600    2   43389300   43390300      6       2  150064       1.7241     0.042346
enh55627    2   43560100   43561100      2       1  150064       1.6723     0.047229
enh55647    2   43792900   43793900      3       1  150064       1.6593     0.048524
enh55667    2   44422400   44423400      2       1  150064       1.8623     0.031283
enh55670    2   44426900   44427900      2       1  150064       1.9294      0.02684
enh55671    2   44432000   44433000      1       1  150064       1.8418      0.03275
enh55673    2   44470700   44471700      1       1  150064       2.2331      0.01277
enh55718    2   46064000   46065000      9       4  150064       2.3344    0.0097878
enh55736    2   46369200   46370200      6       3  150064       1.9956     0.022988
enh55767    2   46704400   46705400      6       3  150064       1.7424     0.040721
enh55771    2   46727400   46728400      3       2  150064        1.713     0.043354
enh55774    2   46772700   46773700      1       1  150064       1.6782      0.04665
enh55783    2   46845200   46846200      1       1  150064       1.9138      0.02782
enh55815    2   47212500   47213500      1       1  150064       1.7302       0.0418
enh55838    2   47500000   47501000      2       1  150064       1.6877     0.045732
enh55847    2   47563900   47564900      3       1  150064       1.6973     0.044819
enh55855    2   47748700   47749700      3       2  150064       1.8383     0.033008
enh55856    2   47979000   47980000      3       2  150064       1.6925     0.045279
enh55857    2   47994700   47995700      2       1  150064       2.2832     0.011209
enh55859    2   48011900   48012900      9       4  150064       2.0754     0.018974
enh55863    2   48072700   48073700      4       2  150064        2.467    0.0068133
enh55865    2   48083700   48084700      2       1  150064       1.7494     0.040112
enh55866    2   48087600   48088600      5       2  150064       1.9465     0.025798
enh55868    2   48095800   48096800      2       1  150064       2.5494    0.0053952
enh55870    2   48106800   48107800      3       2  150064       1.6743     0.047037
enh55872    2   48119600   48120600      2       1  150064        2.299     0.010752
enh55874    2   48129000   48130000      1       1  150064       2.9361     0.001662
enh55876    2   48144500   48145500      2       1  150064       2.6178    0.0044254
enh55882    2   48340300   48341300      1       1  150064       2.0415       0.0206
enh55883    2   48341700   48342700      2       1  150064       3.2121   0.00065882
enh55885    2   48371700   48372700      2       1  150064       1.9717     0.024323
enh55888    2   48411800   48412800      2       1  150064       1.9002     0.028703
enh55894    2   48447700   48448700      3       2  150064       2.7706     0.002798
enh55897    2   48468500   48469500      2       1  150064        2.833    0.0023054
enh55898    2   48476400   48477400      1       1  150064       2.1128      0.01731
enh55900    2   48484400   48485400      1       1  150064       2.7164       0.0033
enh55903    2   48539500   48540500      3       1  150064       2.5746    0.0050181
enh55904    2   48546200   48547200      1       1  150064       2.7125     0.003339
enh55906    2   48552600   48553600      5       2  150064       2.6788    0.0036946
enh55909    2   48566200   48567200      3       1  150064       3.1904   0.00071027
enh55913    2   48572700   48573700      5       2  150064       2.7475    0.0030026
enh55915    2   48581800   48582800      4       2  150064       1.9315      0.02671
enh55918    2   48622700   48623700      4       2  150064       2.1457     0.015947
enh55919    2   48642400   48643400      6       4  150064       2.5081    0.0060695
enh55920    2   48646900   48647900      5       3  150064       1.6782      0.04665
enh55921    2   48647700   48648700      3       2  150064       2.8124    0.0024586
enh55925    2   48674500   48675500      3       2  150064       2.2722     0.011538
enh55928    2   48688500   48689500      5       2  150064       1.7908     0.036665
enh55930    2   48736200   48737200      2       1  150064       2.8269      0.00235
enh55933    2   50719000   50720000      1       1  150064       3.0002     0.001349
enh55935    2   53995700   53996700      4       2  150064       2.0615     0.019627
enh55936    2   54011200   54012200      2       1  150064       2.7562    0.0029238
enh55937    2   54015800   54016800      3       1  150064       2.7678    0.0028214
enh55938    2   54017400   54018400      1       1  150064       2.8188      0.00241
enh55941    2   54172200   54173200      2       1  150064       1.7235     0.042399
enh55942    2   54176800   54177800      4       2  150064       2.6881    0.0035929
enh55944    2   54188300   54189300      2       1  150064       2.4166    0.0078321
enh55947    2   54193800   54194800      5       2  150064       2.6941    0.0035286
enh55950    2   54218700   54219700      5       2  150064       2.7513    0.0029678
enh55951    2   54221600   54222600      3       2  150064       2.3744    0.0087897
enh55953    2   54240900   54241900      5       2  150064       2.0607     0.019664
enh55955    2   54280700   54281700      2       1  150064       2.1753     0.014802
enh55956    2   54319900   54320900      4       1  150064       2.1843     0.014469
enh55957    2   54330600   54331600      4       2  150064       2.5832    0.0048945
enh55958    2   54341400   54342400      5       2  150064        2.161     0.015346
enh55961    2   54648900   54649900      2       1  150064        2.967    0.0015036
enh55963    2   54749400   54750400      4       2  150064       2.0293     0.021213
enh55971    2   54803800   54804800      4       2  150064       1.7048     0.044117
enh55972    2   54807600   54808600     11       2  150064       2.2459     0.012354
enh55975    2   54818400   54819400      3       1  150064        1.707     0.043912
enh55976    2   54820900   54821900      3       1  150064       2.0824     0.018652
enh55977    2   54822200   54823200      5       3  150064       2.3515     0.009349
enh55978    2   54823800   54824800      5       2  150064       1.8372     0.033091
enh55981    2   54835700   54836700      3       2  150064       1.6892     0.045594
enh55983    2   54845600   54846600      6       3  150064       2.3302    0.0098971
enh55984    2   54851500   54852500      1       1  150064       2.3642     0.009035
enh55986    2   54861300   54862300      6       3  150064       2.3214     0.010132
enh55987    2   54893000   54894000      1       1  150064       2.0337      0.02099
enh55988    2   54896700   54897700      3       2  150064       1.7683     0.038502
enh55991    2   54907400   54908400      8       4  150064       2.6705    0.0037871
enh55993    2   55093600   55094600      6       3  150064       2.4583     0.006979
enh55998    2   55172500   55173500      5       2  150064       3.4998    0.0002328
enh56006    2   55231100   55232100      5       3  150064       2.3893    0.0084406
enh56009    2   55244900   55245900      4       2  150064       1.9155     0.027717
enh56014    2   55267200   55268200      3       2  150064       2.0004     0.022729
enh56017    2   55273000   55274000      2       1  150064         2.21     0.013552
enh56031    2   55379900   55380900      3       2  150064       3.5668   0.00018068
enh56033    2   55388300   55389300      2       1  150064       2.1025     0.017753
enh56046    2   55643400   55644400      5       2  150064       1.7164     0.043048
enh56069    2   57947800   57948800      2       1  150064       3.8989   4.8315e-05
enh56070    2   57986600   57987600      2       1  150064       5.8555    2.378e-09
enh56071    2   57987100   57988100      3       2  150064       5.7603   4.1982e-09
enh56072    2   58134500   58135500      5       2  150064       5.6496   8.0408e-09
enh56073    2   58135600   58136600      2       1  150064       5.5118   1.7754e-08
enh56074    2   58250400   58251400      3       1  150064       3.1527   0.00080881
enh56077    2   58271800   58272800      3       1  150064       3.2036   0.00067864
enh56078    2   58275800   58276800      1       1  150064       1.7172      0.04297
enh56080    2   58334800   58335800      4       2  150064       4.5604    2.553e-06
enh56082    2   58466600   58467600      2       1  150064       4.1103   1.9758e-05
enh56083    2   60113800   60114800      4       2  150064       1.7552      0.03961
enh56085    2   60332000   60333000      3       2  150064        1.672     0.047265
enh56087    2   60440600   60441600      3       2  150064        2.635    0.0042066
enh56090    2   60577600   60578600      4       2  150064          2.5    0.0062098
enh56091    2   60578800   60579800      6       2  150064       1.8978     0.028861
enh56092    2   60582800   60583800      5       3  150064       3.0752    0.0010517
enh56095    2   60627500   60628500      2       1  150064       1.6722     0.047242
enh56096    2   60638800   60639800      3       1  150064       2.0238     0.021493
enh56106    2   60725100   60726100      1       1  150064       4.0529    2.529e-05
enh56109    2   60737400   60738400      8       2  150064       3.1212   0.00090046
enh56110    2   60738800   60739800      2       1  150064       2.3596    0.0091477
enh56111    2   60742300   60743300      4       2  150064       2.1759     0.014781
enh56112    2   60743800   60744800      2       1  150064       1.9698     0.024428
enh56116    2   60754900   60755900      3       2  150064       2.0133      0.02204
enh56126    2   60808600   60809600      2       1  150064       2.1984     0.013959
enh56127    2   60888200   60889200      5       2  150064       2.0239     0.021492
enh56128    2   60901300   60902300      4       2  150064       3.1649   0.00077568
enh56161    2   61465400   61466400      2       1  150064       2.3692    0.0089127
enh56163    2   61583100   61584100      3       2  150064       2.6574     0.003937
enh56164    2   61583800   61584800      3       2  150064       2.0802     0.018755
enh56170    2   61658000   61659000      1       1  150064       3.1069    0.0009454
enh56172    2   61666400   61667400      1       1  150064       3.3974    0.0003401
enh56204    2   62444500   62445500      2       1  150064        1.837     0.033105
enh56206    2   62491400   62492400      4       2  150064       2.3525    0.0093234
enh56209    2   62532600   62533600      2       1  150064       1.9495     0.025616
enh56213    2   62638200   62639200      2       1  150064       1.8643     0.031142
enh56215    2   62683400   62684400      1       1  150064       1.9283      0.02691
enh56216    2   62684400   62685400      1       1  150064       1.9612      0.02493
enh56217    2   62701600   62702600      3       2  150064       1.8237     0.034096
enh56218    2   62702800   62703800      3       2  150064       2.7505    0.0029754
enh56223    2   62952400   62953400      1       1  150064       2.6627     0.003876
enh56225    2   63012800   63013800      1       1  150064       2.8445     0.002224
enh56249    2   64291400   64292400      5       3  150064       2.1085     0.017493
enh56293    2   64749500   64750500      2       1  150064        1.778     0.037704
enh56303    2   64814100   64815100      5       2  150064       1.8407      0.03283
enh56304    2   64826200   64827200      7       2  150064       2.5498    0.0053895
enh56305    2   64833100   64834100      1       1  150064       2.7279     0.003187
enh56407    2   65630400   65631400      1       1  150064       2.0333      0.02101
enh56432    2   68362200   68363200      2       1  150064       1.9944     0.023054
enh56435    2   68386200   68387200      5       2  150064       2.8937    0.0019034
enh56440    2   68422400   68423400      6       3  150064       1.8107      0.03509
enh56442    2   68428100   68429100      2       1  150064       2.0998     0.017875
enh56444    2   68433200   68434200      2       1  150064       2.3133     0.010352
enh56447    2   68453700   68454700      2       1  150064       2.9208    0.0017455
enh56448    2   68459500   68460500      2       1  150064       2.3978    0.0082472
enh56451    2   68481900   68482900      5       3  150064       2.0079     0.022329
enh56468    2   68652900   68653900      1       1  150064       1.7287      0.04193
enh56516    2   69534500   69535500      1       1  150064       2.2815      0.01126
enh56517    2   69536600   69537600      1       1  150064       1.9178      0.02757
enh56520    2   69659400   69660400      2       1  150064       1.7331     0.041542
enh56582    2   69971200   69972200      3       1  150064        1.813     0.034918
enh56588    2   70016800   70017800      5       2  150064       1.7414     0.040805
enh56598    2   70062300   70063300      3       1  150064        2.312     0.010388
enh56599    2   70120000   70121000      3       1  150064       1.6926     0.045261
enh56601    2   70128500   70129500      1       1  150064       1.7754      0.03792
enh56604    2   70145500   70146500      5       1  150064       1.7858     0.037066
enh56605    2   70153200   70154200      4       1  150064       1.8322     0.033464
enh56606    2   70154600   70155600      1       1  150064       1.7118      0.04347
enh56611    2   70179500   70180500      3       1  150064       2.0795     0.018786
enh56612    2   70191200   70192200      1       1  150064       2.1937      0.01413
enh56614    2   70206200   70207200      1       1  150064       1.6844      0.04605
enh56615    2   70212700   70213700      1       1  150064       1.6722      0.04724
enh56617    2   70229200   70230200      1       1  150064       1.7059      0.04401
enh56622    2   70261700   70262700      2       1  150064       1.6648     0.047979
enh56623    2   70266200   70267200      2       1  150064       1.7002     0.044545
enh56624    2   70271400   70272400      4       1  150064       1.6878     0.045722
enh56626    2   70296300   70297300      2       1  150064       2.1038       0.0177
enh56636    2   70337000   70338000      3       1  150064       1.6708     0.047385
enh56648    2   70439400   70440400      3       2  150064       1.9916     0.023209
enh56650    2   70470400   70471400      1       1  150064        1.755      0.03963
enh56653    2   70486100   70487100      1       1  150064       1.7425      0.04071
enh56657    2   70527400   70528400      2       1  150064       2.0229     0.021543
enh56667    2   70883500   70884500      6       3  150064        2.599    0.0046749
enh56688    2   71289400   71290400      5       2  150064       1.8067     0.035403
enh56702    2   71579800   71580800      1       1  150064       3.1556    0.0008008
enh56703    2   71644700   71645700      5       2  150064       2.7841    0.0026837
enh56704    2   71676900   71677900      5       2  150064       1.9916     0.023207
enh56716    2   72364600   72365600      1       1  150064        2.597     0.004702
enh56719    2   72803200   72804200      1       1  150064       1.7126      0.04339
enh56728    2   73205600   73206600      3       1  150064       4.3197   7.8126e-06
enh56730    2   73248700   73249700      1       1  150064       4.0252    2.846e-05
enh56732    2   73259400   73260400      1       1  150064       3.9655    3.662e-05
enh56735    2   73295400   73296400      2       1  150064       3.0522     0.001136
enh56737    2   73319300   73320300      1       1  150064       3.1542    0.0008046
enh56738    2   73330100   73331100      6       2  150064       2.8494    0.0021902
enh56739    2   73334400   73335400      2       1  150064       3.4372   0.00029392
enh56740    2   73336200   73337200      5       2  150064       2.2832     0.011209
enh56742    2   73439700   73440700      2       1  150064       3.9133   4.5522e-05
enh56743    2   73442100   73443100      4       2  150064       2.4479     0.007184
enh56751    2   73611600   73612600      2       1  150064       3.7349   9.3901e-05
enh56762    2   74096900   74097900      7       2  150064       1.7997      0.03595
enh56788    2   74236900   74237900      1       1  150064       2.0266      0.02135
enh56789    2   74247700   74248700      1       1  150064       2.1868      0.01438
enh56791    2   74252500   74253500      5       2  150064       3.2561   0.00056485
enh56793    2   74257000   74258000      3       2  150064        3.014    0.0012892
enh56795    2   74263300   74264300      2       1  150064       2.3035     0.010625
enh56796    2   74266700   74267700      1       1  150064        3.108    0.0009418
enh56798    2   74280300   74281300      1       1  150064       2.4855     0.006468
enh56800    2   74298700   74299700      3       1  150064       2.7658     0.002839
enh56801    2   74299900   74300900      1       1  150064       2.5865     0.004848
enh56802    2   74306800   74307800      1       1  150064       2.8324      0.00231
enh56810    2   74407500   74408500      2       1  150064       2.0891      0.01835
enh56811    2   74408900   74409900      1       1  150064       2.1993      0.01393
enh56849    2   74788900   74789900      3       2  150064        1.786     0.037053
enh56856    2   74967800   74968800      6       1  150064       1.8074     0.035354
enh56882    2   75785900   75786900      3       2  150064       1.7691     0.038437
enh56914    2   84984100   84985100      1       1  150064       1.6735      0.04711
enh56920    2   85047900   85048900      1       1  150064       1.7142      0.04325
enh56921    2   85056700   85057700      4       2  150064       2.6001    0.0046595
enh56922    2   85061300   85062300      3       2  150064       2.4427    0.0072888
enh56974    2   85518000   85519000      2       1  150064       1.8685     0.030843
enh56983    2   85623600   85624600      3       1  150064       2.2708     0.011579
enh56985    2   85633600   85634600      4       2  150064       1.9157       0.0277
enh56986    2   85637900   85638900      3       1  150064       2.8256    0.0023599
enh56987    2   85639600   85640600      3       2  150064       1.7379     0.041116
enh56989    2   85644600   85645600      5       2  150064       3.2498   0.00057749
enh56991    2   85656100   85657100      3       2  150064       1.8575     0.031617
enh57017    2   85828200   85829200      1       1  150064       1.6695      0.04751
enh57023    2   85844700   85845700      1       1  150064       2.0794      0.01879
enh57024    2   85845700   85846700      1       1  150064       2.0933      0.01816
enh57038    2   85942300   85943300      2       1  150064       2.2395     0.012562
enh57043    2   85998700   85999700      3       1  150064       2.2507     0.012201
enh57056    2   86088700   86089700      5       2  150064       1.8439     0.032596
enh57075    2   86295500   86296500      4       2  150064       1.6464      0.04984
enh57081    2   86369600   86370600      3       2  150064       1.8271     0.033843
enh57102    2   86695200   86696200      1       1  150064       2.0143      0.02199
enh57104    2   86779500   86780500      4       2  150064       2.0629     0.019563
enh57114    2   87010300   87011300      1       1  150064       2.1132      0.01729
enh57115    2   87011600   87012600      2       1  150064       1.9962     0.022957
enh57119    2   87052600   87053600      4       2  150064       1.9699     0.024425
enh57163    2   88916000   88917000      1       1  150064        1.669      0.04756
enh57164    2   88917600   88918600      2       1  150064       1.7497     0.040086
enh57186    2   95699000   95700000      1       1  150064       2.4341     0.007464
enh57219    2   96816900   96817900      1       1  150064       3.0243     0.001246
enh57221    2   96824600   96825600      2       1  150064       1.6976      0.04479
enh57223    2   96830500   96831500      1       1  150064        1.833       0.0334
enh57229    2   96871900   96872900      2       1  150064       2.6324    0.0042391
enh57238    2   96924600   96925600      3       2  150064       3.7121   0.00010279
enh57239    2   96927900   96928900      1       1  150064        3.299    0.0004851
enh57243    2   96987800   96988800      1       1  150064       2.8722     0.002038
enh57249    2   97025800   97026800      1       1  150064       3.3681    0.0003785
enh57251    2   97062700   97063700      1       1  150064       3.0277     0.001232
enh57268    2   97219400   97220400      2       1  150064       2.1345     0.016403
enh57269    2   97259800   97260800      1       1  150064       1.6771      0.04676
enh57271    2   97288900   97289900      1       1  150064       2.8336     0.002301
enh57274    2   97320600   97321600      1       1  150064       2.4667     0.006819
enh57278    2   97351200   97352200      2       1  150064       2.5752    0.0050088
enh57280    2   97406100   97407100      1       1  150064       1.9779      0.02397
enh57281    2   97408200   97409200      2       1  150064       2.0371     0.020821
enh57282    2   97424900   97425900      3       1  150064        2.197     0.014011
enh57283    2   97430500   97431500      1       1  150064        2.061      0.01965
enh57284    2   97433800   97434800      1       1  150064       2.3494     0.009401
enh57285    2   97438500   97439500      2       1  150064       2.9396    0.0016433
enh57286    2   97439900   97440900      2       1  150064       2.1376     0.016273
enh57287    2   97454100   97455100      2       1  150064       2.3678     0.008946
enh57293    2   97504700   97505700      1       1  150064       2.0077      0.02234
enh57295    2   97521700   97522700      1       1  150064       2.0007      0.02271
enh57298    2   97528900   97529900      1       1  150064       2.8597      0.00212
enh57300    2   97536500   97537500      2       1  150064       1.9317     0.026699
enh57301    2   97539900   97540900      2       1  150064        2.489    0.0064044
enh57302    2   97552100   97553100      4       1  150064       4.3075   8.2543e-06
enh57304    2   97561400   97562400      6       2  150064       2.3819    0.0086126
enh57305    2   97564300   97565300      1       1  150064        3.734    9.424e-05
enh57306    2   97572200   97573200      7       1  150064       3.6643   0.00012399
enh57307    2   97577600   97578600      4       2  150064       3.6822   0.00011562
enh57310    2   97593000   97594000      2       1  150064       2.9489    0.0015945
enh57311    2   97606300   97607300      2       1  150064       3.1987   0.00069024
enh57320    2   97760900   97761900      5       1  150064       2.6068      0.00457
enh57321    2   98260900   98261900      3       1  150064       2.6678    0.0038176
enh57326    2   98327300   98328300      3       1  150064       1.6724     0.047225
enh57327    2   98335800   98336800      4       2  150064       2.1749      0.01482
enh57328    2   98338000   98339000      2       1  150064       2.4626    0.0068965
enh57329    2   98343900   98344900      1       1  150064       2.5057      0.00611
enh57341    2   98547100   98548100      1       1  150064       2.0043      0.02252
enh57345    2   98562000   98563000      1       1  150064       1.7704      0.03833
enh57351    2   98586100   98587100      3       1  150064       2.7269     0.003197
enh57352    2   98596100   98597100      4       2  150064       2.0347     0.020938
enh57354    2   98606800   98607800      2       1  150064       3.0585    0.0011121
enh57355    2   98609100   98610100      1       1  150064       2.9188     0.001757
enh57356    2   98612800   98613800      3       1  150064       2.9854     0.001416
enh57357    2   98626600   98627600      2       1  150064       2.6621    0.0038827
enh57366    2   98750400   98751400      2       1  150064       2.2184     0.013264
enh57368    2   99029000   99030000      1       1  150064        1.811      0.03507
enh57369    2   99060200   99061200      2       1  150064        1.857     0.031655
enh57370    2   99067700   99068700      1       1  150064        1.848       0.0323
enh57371    2   99074400   99075400      3       1  150064       1.8605     0.031409
enh57373    2   99078900   99079900      1       1  150064         1.86      0.03144
enh57380    2   99120800   99121800      1       1  150064       1.8763      0.03031
enh57382    2   99128300   99129300      5       1  150064        1.695     0.045037
enh57383    2   99132100   99133100      4       1  150064       1.7187     0.042835
enh57387    2   99227000   99228000      1       1  150064       1.8062      0.03544
enh57393    2   99280200   99281200      1       1  150064       2.0208      0.02165
enh57413    2   99422700   99423700      1       1  150064       1.7307      0.04175
enh57417    2   99449500   99450500      5       2  150064       1.7134      0.04332
enh57455    2  100308000  100309000      2       1  150064       1.6594     0.048516
enh57457    2  100383200  100384200      3       2  150064       1.9727     0.024268
enh57460    2  100443300  100444300      4       1  150064       2.0377     0.020792
enh57501    2  101364100  101365100      4       2  150064       2.3063     0.010548
enh57502    2  101396700  101397700      3       2  150064        2.002     0.022641
enh57506    2  101540800  101541800      3       2  150064       1.6633     0.048122
enh57527    2  101867800  101868800      4       2  150064        1.782     0.037378
enh57529    2  101888700  101889700      1       1  150064       2.5485      0.00541
enh57531    2  101918500  101919500      1       1  150064       2.3392     0.009663
enh57534    2  101946200  101947200      1       1  150064       1.7149      0.04318
enh57612    2  102680900  102681900      1       1  150064       1.7862      0.03703
enh57614    2  102698300  102699300      4       2  150064       1.8707     0.030694
enh57616    2  102721000  102722000      6       3  150064       3.5859   0.00016796
enh57617    2  102731100  102732100      2       1  150064       2.1521     0.015695
enh57618    2  102746800  102747800      1       1  150064       2.8873     0.001943
enh57619    2  102754400  102755400      1       1  150064       2.8171     0.002423
enh57621    2  102788700  102789700      3       2  150064       1.7765     0.037828
enh57622    2  102804200  102805200      4       2  150064       1.8226     0.034185
enh57650    2  103351200  103352200      3       1  150064       2.6778    0.0037058
enh57656    2  104995600  104996600      1       1  150064       2.8963     0.001888
enh57666    2  105929300  105930300      4       2  150064       2.1966     0.014025
enh57672    2  105977300  105978300      5       3  150064        1.705     0.044093
enh57686    2  106350100  106351100      5       3  150064       1.9054     0.028365
enh57691    2  106370900  106371900      5       2  150064       2.4207    0.0077459
enh57754    2  106760900  106761900      1       1  150064       1.9246      0.02714
enh57793    2  109200400  109201400      6       3  150064       1.6519      0.04928
enh57797    2  109208400  109209400      6       3  150064       2.4494    0.0071557
enh57837    2  109750900  109751900      2       1  150064       1.8365     0.033142
enh57849    2  109872200  109873200      3       2  150064        1.872     0.030607
enh57855    2  109949300  109950300      4       2  150064       1.6636     0.048092
enh57860    2  110369100  110370100      5       3  150064       3.4337   0.00029767
enh57861    2  110390600  110391600      5       3  150064       4.0214   2.8921e-05
enh57863    2  110395300  110396300      3       1  150064        2.386    0.0085156
enh57864    2  110402000  110403000      3       2  150064       2.6335    0.0042256
enh57867    2  110858700  110859700      3       2  150064       1.9862     0.023508
enh57879    2  111584600  111585600      2       1  150064       2.1063     0.017591
enh57900    2  111905800  111906800      4       2  150064       2.3252     0.010032
enh57903    2  111917600  111918600      4       2  150064       1.7494     0.040109
enh57904    2  111919900  111920900      1       1  150064       1.6997      0.04459
enh57914    2  112249100  112250100      3       1  150064       1.8719     0.030608
enh57915    2  112253000  112254000      2       1  150064       2.6208    0.0043864
enh57934    2  112677200  112678200      3       2  150064       2.0374     0.020804
enh57936    2  112760900  112761900      6       2  150064       2.0373     0.020811
enh57938    2  112763700  112764700      3       2  150064       1.6958      0.04496
enh57949    2  112931300  112932300      1       1  150064       1.6661      0.04785
enh57975    2  113431500  113432500      1       1  150064       2.4515     0.007114
enh58043    2  114081800  114082800      4       2  150064        1.824     0.034076
enh58064    2  114634500  114635500      4       2  150064       2.8604    0.0021153
enh58067    2  114654400  114655400      3       1  150064       1.9159     0.027686
enh58071    2  114680900  114681900      8       3  150064       2.4525    0.0070934
enh58087    2  118817600  118818600      3       2  150064       2.1044      0.01767
enh58088    2  118844800  118845800      3       2  150064       1.9882     0.023393
enh58093    2  118861200  118862200      3       2  150064       1.8536     0.031898
enh58095    2  118926400  118927400      3       1  150064       1.9362     0.026422
enh58100    2  119066400  119067400      1       1  150064       2.1578      0.01547
enh58172    2  120984800  120985800      1       1  150064        1.671      0.04736
enh58199    2  121954400  121955400      3       1  150064       1.7022     0.044361
enh58200    2  122060800  122061800      1       1  150064       1.8367      0.03313
enh58209    2  122289800  122290800      4       2  150064       2.2455     0.012369
enh58243    2  122511700  122512700      1       1  150064       1.8269      0.03386
enh58254    2  127427800  127428800      1       1  150064       1.8963      0.02896
enh58260    2  127533400  127534400      4       2  150064       1.9853     0.023556
enh58263    2  127584600  127585600      2       1  150064       1.9724     0.024284
enh58275    2  127851200  127852200      2       1  150064       3.2272   0.00062512
enh58276    2  127852300  127853300      1       1  150064       3.3938    0.0003446
enh58277    2  127885700  127886700      5       1  150064       2.0111     0.022158
enh58282    2  127942400  127943400      2       1  150064       1.8874     0.029551
enh58302    2  128222200  128223200      2       1  150064       1.7947     0.036347
enh58340    2  128612200  128613200      4       2  150064       1.6489     0.049579
enh58341    2  128615800  128616800      2       1  150064       1.7603     0.039175
enh58349    2  128782400  128783400      1       1  150064         1.67      0.04746
enh58351    2  128786200  128787200      2       1  150064       1.7097     0.043657
enh58404    2  131134100  131135100      3       2  150064       1.7561     0.039535
enh58408    2  131149400  131150400      1       1  150064       2.1072      0.01755
enh58416    2  131622800  131623800      4       2  150064       1.7126     0.043394
enh58419    2  131799300  131800300      1       1  150064       3.4002    0.0003367
enh58421    2  131848500  131849500      3       2  150064       3.0545    0.0011272
enh58424    2  131861100  131862100      4       2  150064        3.335   0.00042656
enh58425    2  131865000  131866000      2       1  150064        2.684    0.0036368
enh58426    2  131867600  131868600      3       1  150064        3.016    0.0012808
enh58428    2  131872600  131873600      1       1  150064       3.2685    0.0005406
enh58430    2  131913800  131914800      2       1  150064        3.269   0.00053969
enh58443    2  134861900  134862900      1       1  150064       2.7339     0.003129
enh58445    2  134879400  134880400      3       1  150064       2.2753     0.011443
enh58446    2  134883200  134884200      2       1  150064       1.7535     0.039758
enh58447    2  134889100  134890100      1       1  150064       2.7632     0.002862
enh58449    2  134893300  134894300      1       1  150064       2.5116     0.006009
enh58450    2  134895400  134896400      3       1  150064       3.9695   3.6018e-05
enh58451    2  134897400  134898400      1       1  150064       4.2027    1.319e-05
enh58452    2  134900100  134901100      3       2  150064       3.1516   0.00081185
enh58459    2  134920700  134921700      1       1  150064       2.4341     0.007465
enh58508    2  135164200  135165200      2       1  150064       1.9326     0.026643
enh58520    2  135674300  135675300      1       1  150064       3.0217     0.001257
enh58523    2  135706400  135707400      2       1  150064       2.8294    0.0023318
enh58580    2  136929700  136930700      6       2  150064       2.2649     0.011761
enh58582    2  136962600  136963600      2       1  150064        1.765     0.038786
enh58593    2  137012200  137013200      2       1  150064       1.6965       0.0449
enh58630    2  143894000  143895000      3       1  150064       2.3383    0.0096869
enh58633    2  143909400  143910400      2       1  150064       1.9878     0.023415
enh58638    2  143924900  143925900      1       1  150064       2.3334     0.009814
enh58655    2  144037000  144038000      2       1  150064       1.8525     0.031976
enh58657    2  144078000  144079000      1       1  150064       1.8065      0.03542
enh58659    2  144090300  144091300      1       1  150064       1.7867      0.03699
enh58682    2  144995100  144996100      2       1  150064       1.7785     0.037657
enh58689    2  145090400  145091400      1       1  150064       3.2093    0.0006652
enh58691    2  145129700  145130700      1       1  150064       3.0087     0.001312
enh58694    2  145171200  145172200      3       2  150064       2.5896    0.0048042
enh58695    2  145182100  145183100      2       1  150064       2.3847    0.0085468
enh58696    2  145184000  145185000      2       1  150064       3.2428   0.00059181
enh58698    2  145191800  145192800      1       1  150064        2.707     0.003395
enh58700    2  145198500  145199500      6       3  150064       2.3436    0.0095487
enh58716    2  145259400  145260400      1       1  150064       1.9658      0.02466
enh58735    2  146439200  146440200      2       1  150064       4.7349   1.0956e-06
enh58747    2  148257300  148258300      1       1  150064       2.7453     0.003023
enh58759    2  148612400  148613400      2       1  150064       2.1293     0.016614
enh58760    2  148616700  148617700      2       1  150064       2.2004     0.013891
enh58768    2  148747300  148748300      2       1  150064        1.652     0.049272
enh58777    2  149291400  149292400      2       1  150064       2.8176    0.0024192
enh58780    2  149309600  149310600      2       1  150064       2.9679     0.001499
enh58782    2  149325000  149326000      7       3  150064       3.0294     0.001225
enh58786    2  149411800  149412800      2       1  150064       4.6748   1.4713e-06
enh58801    2  149521400  149522400      2       1  150064       2.2395     0.012561
enh58814    2  150393000  150394000      3       1  150064       2.0073     0.022357
enh58815    2  150400800  150401800      5       2  150064       1.9453     0.025872
enh58818    2  150453600  150454600      3       2  150064       2.2572     0.011997
enh58819    2  150454100  150455100      2       1  150064       1.8433     0.032646
enh58838    2  152471000  152472000      1       1  150064       2.3234      0.01008
enh58858    2  152906000  152907000      1       1  150064       1.7838      0.03723
enh58861    2  153022800  153023800      2       1  150064       2.3388    0.0096724
enh58862    2  153024400  153025400      3       2  150064       2.4514    0.0071142
enh58863    2  153025400  153026400      2       1  150064       2.4332     0.007482
enh58867    2  153263800  153264800      3       2  150064       1.6451     0.049974
enh58870    2  153277500  153278500      2       1  150064       2.4095    0.0079867
enh58871    2  153289200  153290200      1       1  150064       2.5792     0.004952
enh58872    2  153323300  153324300      3       1  150064       1.7491     0.040137
enh58874    2  153325600  153326600      1       1  150064        2.779     0.002726
enh58877    2  153468900  153469900      5       2  150064       1.8902     0.029367
enh58879    2  153551200  153552200      2       1  150064        2.609    0.0045403
enh58881    2  153576900  153577900      2       1  150064        2.911    0.0018013
enh58882    2  153585800  153586800      4       2  150064       2.2134     0.013433
enh58883    2  153587400  153588400      3       1  150064        1.949     0.025646
enh58887    2  157254700  157255700      1       1  150064       2.2442      0.01241
enh58948    2  158695100  158696100      1       1  150064       1.7127      0.04338
enh58955    2  158865800  158866800      2       1  150064       1.9687     0.024493
enh58962    2  159315400  159316400      2       1  150064        2.915    0.0017787
enh58965    2  159333600  159334600      1       1  150064       3.0841     0.001021
enh58968    2  159395200  159396200      2       1  150064       2.8233    0.0023768
enh58969    2  159402600  159403600      5       3  150064       3.1457   0.00082843
enh58994    2  160373000  160374000      1       1  150064       2.9792     0.001445
enh58997    2  160492000  160493000      4       2  150064       2.6719    0.0037711
enh58998    2  160566900  160567900      5       2  150064       2.1417     0.016107
enh58999    2  160572700  160573700      5       2  150064       1.9591      0.02505
enh59000    2  160579000  160580000      5       3  150064        2.193     0.014155
enh59001    2  160582000  160583000      5       2  150064       3.4544    0.0002758
enh59002    2  160584600  160585600      5       1  150064       2.5835    0.0048895
enh59003    2  160597400  160598400      3       1  150064       2.7309    0.0031578
enh59005    2  160640600  160641600      2       1  150064       2.6008    0.0046505
enh59007    2  160649200  160650200      1       1  150064       3.0243     0.001246
enh59008    2  160654900  160655900      3       1  150064       2.7305    0.0031624
enh59009    2  160658100  160659100      6       2  150064        3.234   0.00061037
enh59015    2  160751800  160752800      5       3  150064       1.7245     0.042311
enh59022    2  160817100  160818100      2       1  150064       1.9166     0.027644
enh59024    2  161064300  161065300      2       1  150064       2.0777     0.018867
enh59079    2  161318300  161319300      2       1  150064       2.6589    0.0039201
enh59080    2  161320200  161321200      2       1  150064       2.3861    0.0085146
enh59085    2  161328100  161329100      2       1  150064        2.366    0.0089914
enh59094    2  161373000  161374000      4       2  150064       2.1235     0.016855
enh59101    2  161508000  161509000      2       1  150064       1.7171     0.042984
enh59103    2  161560400  161561400      4       2  150064       1.6628     0.048171
enh59116    2  162018600  162019600      1       1  150064       2.3141      0.01033
enh59119    2  162025200  162026200      4       2  150064       1.7418      0.04077
enh59120    2  162028800  162029800      3       2  150064       2.5399    0.0055443
enh59121    2  162031600  162032600      2       1  150064       1.6828     0.046208
enh59132    2  162802900  162803900      9       3  150064        2.905    0.0018362
enh59133    2  162810900  162811900      2       1  150064       4.2023    1.321e-05
enh59134    2  162831900  162832900      1       1  150064       2.3775     0.008716
enh59135    2  162835600  162836600      1       1  150064       4.8645    5.737e-07
enh59136    2  162850200  162851200      3       2  150064        3.582   0.00017049
enh59137    2  162855200  162856200      1       1  150064        4.466    3.984e-06
enh59139    2  162869200  162870200      3       1  150064       4.0969   2.0933e-05
enh59142    2  162885500  162886500      1       1  150064       3.3731    0.0003716
enh59146    2  162922000  162923000      4       1  150064       1.9442     0.025933
enh59173    2  166733500  166734500      5       3  150064       2.0492     0.020222
enh59174    2  166754000  166755000      2       1  150064       1.9638     0.024775
enh59177    2  166811100  166812100      2       1  150064       3.2935   0.00049468
enh59195    2  169040200  169041200      3       2  150064       2.2371     0.012641
enh59218    2  169289500  169290500      3       1  150064         1.85      0.03216
enh59223    2  169315200  169316200      3       2  150064       2.2001     0.013901
enh59236    2  169374700  169375700      4       1  150064       1.9087     0.028151
enh59237    2  169377600  169378600      2       1  150064       1.8727     0.030553
enh59238    2  169384300  169385300      2       1  150064       3.0782    0.0010414
enh59239    2  169385100  169386100      3       2  150064       3.2223   0.00063589
enh59240    2  169387300  169388300      4       2  150064       2.0137     0.022021
enh59242    2  169399000  169400000      1       1  150064       3.4662    0.0002639
enh59252    2  169482200  169483200      4       2  150064       3.0976   0.00097563
enh59253    2  169489100  169490100      4       2  150064       2.4168     0.007829
enh59254    2  169491300  169492300      4       2  150064       3.0841    0.0010209
enh59283    2  170221400  170222400      3       1  150064        1.691     0.045415
enh59286    2  170428800  170429800      2       1  150064        1.851     0.032082
enh59312    2  171291800  171292800      2       1  150064        1.664     0.048055
enh59323    2  171795500  171796500      3       1  150064       1.7342      0.04144
enh59332    2  171937700  171938700      2       1  150064       1.9791       0.0239
enh59335    2  171944100  171945100      3       1  150064       2.1465     0.015916
enh59337    2  171951900  171952900      3       2  150064       1.8157     0.034707
enh59340    2  171967500  171968500      1       1  150064       2.3939     0.008335
enh59341    2  171975400  171976400      3       1  150064       1.7744     0.037997
enh59343    2  171984800  171985800      4       2  150064       1.9911     0.023237
enh59347    2  172003200  172004200      2       1  150064       1.9482     0.025695
enh59354    2  172104900  172105900      5       2  150064       1.7973     0.036143
enh59373    2  172543200  172544200      4       2  150064       3.5842   0.00016909
enh59374    2  172559900  172560900      2       1  150064       4.2947   8.7484e-06
enh59387    2  172821900  172822900      1       1  150064       2.3525     0.009325
enh59389    2  172865200  172866200      3       1  150064        3.113   0.00092594
enh59390    2  172877000  172878000      2       1  150064       3.7264   9.7134e-05
enh59406    2  173145000  173146000      3       1  150064       2.0381      0.02077
enh59407    2  173145500  173146500      5       1  150064       1.8893     0.029428
enh59408    2  173149500  173150500      5       2  150064       2.0878     0.018406
enh59410    2  173158400  173159400      5       2  150064       2.2216     0.013155
enh59445    2  173921100  173922100      2       1  150064       1.9619     0.024888
enh59446    2  173923000  173924000      3       2  150064       1.7545     0.039676
enh59449    2  173999100  174000100      4       2  150064       1.8704     0.030713
enh59450    2  174001000  174002000      2       1  150064       3.1152   0.00091915
enh59451    2  174024700  174025700      3       2  150064       1.7499     0.040064
enh59452    2  174083100  174084100      3       2  150064       2.1942     0.014112
enh59460    2  174763100  174764100      4       2  150064       1.8616     0.031328
enh59461    2  174784300  174785300      5       2  150064       2.2524     0.012149
enh59462    2  174786800  174787800      3       1  150064       1.9503      0.02557
enh59463    2  174790000  174791000      3       1  150064       2.4107    0.0079618
enh59465    2  174793800  174794800      6       3  150064       1.9979     0.022866
enh59468    2  174824100  174825100      4       2  150064       1.6724     0.047225
enh59469    2  174825000  174826000      6       3  150064       2.5434    0.0054891
enh59473    2  174871700  174872700      2       1  150064       1.6938     0.045152
enh59476    2  174885600  174886600      4       2  150064       1.7484       0.0402
enh59478    2  174892400  174893400      4       2  150064       1.7098     0.043648
enh59479    2  174896400  174897400      7       2  150064       2.5773    0.0049786
enh59482    2  175098800  175099800      3       2  150064       3.1054   0.00095009
enh59484    2  175111400  175112400      2       1  150064       2.6259    0.0043211
enh59485    2  175113600  175114600      3       2  150064       2.9971    0.0013628
enh59500    2  175450700  175451700      2       1  150064        1.709     0.043724
enh59502    2  175466400  175467400      2       1  150064       1.7359     0.041293
enh59503    2  175469300  175470300      4       1  150064       2.3146     0.010318
enh59504    2  175470700  175471700      2       1  150064       2.4229     0.007698
enh59506    2  175474500  175475500      2       1  150064       2.2738      0.01149
enh59520    2  175552200  175553200      3       2  150064       2.5857    0.0048595
enh59530    2  175901100  175902100      6       2  150064       1.9787     0.023922
enh59543    2  177147700  177148700      1       1  150064       1.9747      0.02415
enh59545    2  177156000  177157000      2       1  150064       1.8023     0.035745
enh59591    2  178976200  178977200      2       1  150064       1.9619     0.024889
enh59592    2  178978300  178979300      2       1  150064       2.7261    0.0032045
enh59603    2  179694300  179695300      3       2  150064       1.9507     0.025549
enh59623    2  180307500  180308500      4       2  150064       1.9119     0.027947
enh59624    2  180860000  180861000      2       1  150064       1.7769     0.037788
enh59625    2  180861900  180862900      5       2  150064       4.3163   7.9343e-06
enh59626    2  180864900  180865900      2       1  150064       2.6308    0.0042587
enh59629    2  180990200  180991200      1       1  150064       3.4796    0.0002511
enh59691    2  182655300  182656300      4       2  150064       1.7244     0.042318
enh59707    2  183990600  183991600     10       4  150064       1.8414     0.032778
enh59720    2  188418800  188419800      2       1  150064       1.9497     0.025604
enh59733    2  190433600  190434600      2       1  150064       2.1181     0.017084
enh59761    2  191217400  191218400      2       1  150064       1.8348      0.03327
enh59762    2  191220600  191221600      1       1  150064       1.7229      0.04245
enh59767    2  191277500  191278500      1       1  150064       1.8367      0.03313
enh59769    2  191281300  191282300      2       1  150064        2.221     0.013175
enh59770    2  191286600  191287600      4       2  150064       2.3222     0.010111
enh59774    2  191303200  191304200      5       2  150064       2.5679    0.0051159
enh59777    2  191309300  191310300      3       2  150064       2.2746     0.011465
enh59779    2  191315700  191316700      2       1  150064       2.1403     0.016167
enh59786    2  191393900  191394900      5       2  150064        1.753     0.039804
enh59787    2  191400600  191401600      3       2  150064       1.7662     0.038684
enh59790    2  191439900  191440900      2       1  150064       2.1948     0.014088
enh59792    2  191463600  191464600      4       2  150064       2.4188    0.0077868
enh59794    2  191492800  191493800      2       1  150064       2.4091    0.0079953
enh59796    2  191511800  191512800      7       2  150064       1.7545     0.039669
enh59812    2  191741700  191742700      3       1  150064       1.8173     0.034586
enh59820    2  191828800  191829800      3       1  150064       1.8804     0.030025
enh59821    2  191832300  191833300      2       1  150064       2.4833    0.0065078
enh59834    2  191906100  191907100      1       1  150064       2.1558      0.01555
enh59838    2  191929900  191930900      2       1  150064       1.9019     0.028591
enh59843    2  191954000  191955000      4       2  150064       2.9593    0.0015416
enh59900    2  196362400  196363400      1       1  150064       1.6683      0.04763
enh59904    2  196397800  196398800      5       2  150064       3.1702   0.00076169
enh59905    2  196401300  196402300      1       1  150064        2.584     0.004883
enh59906    2  196408000  196409000      1       1  150064       3.5268    0.0002103
enh59907    2  196410400  196411400      4       2  150064        3.295   0.00049214
enh59909    2  196422900  196423900      2       1  150064       3.0672    0.0010803
enh59911    2  196434200  196435200      1       1  150064       2.4217     0.007723
enh59912    2  196441900  196442900      2       1  150064       3.1934   0.00070312
enh59918    2  196513700  196514700      2       1  150064       1.6515     0.049317
enh59923    2  196541800  196542800      3       2  150064       2.0852     0.018527
enh59925    2  196707300  196708300      2       1  150064       2.1338     0.016428
enh59926    2  196931800  196932800      4       2  150064       1.7793     0.037596
enh59929    2  196953300  196954300      4       2  150064       1.8798      0.03007
enh59930    2  196966000  196967000      2       1  150064       1.6737       0.0471
enh59932    2  196977800  196978800      3       2  150064       2.2846     0.011167
enh59933    2  197009600  197010600      3       1  150064       2.3431    0.0095618
enh59934    2  197017400  197018400      2       1  150064       1.9166     0.027641
enh59935    2  197025800  197026800      2       1  150064       1.8671     0.030943
enh59936    2  197043300  197044300      2       1  150064       1.6567     0.048795
enh59938    2  197054400  197055400      1       1  150064        1.724      0.04235
enh59939    2  197059700  197060700      1       1  150064       2.0723      0.01912
enh59940    2  197065300  197066300      4       2  150064       2.8435    0.0022308
enh59954    2  197149500  197150500      1       1  150064        2.547     0.005433
enh59955    2  197153100  197154100      6       2  150064       3.4206   0.00031241
enh59956    2  197156300  197157300      3       1  150064       3.1197   0.00090516
enh59958    2  197503600  197504600      1       1  150064        1.984      0.02363
enh59960    2  197662200  197663200      1       1  150064       2.2505      0.01221
enh59968    2  197853700  197854700      1       1  150064       2.8042     0.002522
enh59969    2  197892800  197893800      2       1  150064       3.0305    0.0012208
enh59970    2  197897300  197898300      4       1  150064       2.6826    0.0036527
enh59971    2  197927400  197928400      4       2  150064       2.6006    0.0046535
enh59973    2  197936300  197937300      2       1  150064       2.0929     0.018181
enh59974    2  197938100  197939100      3       1  150064       2.0195     0.021716
enh59983    2  197992000  197993000      6       3  150064       1.6725     0.047217
enh59988    2  198016900  198017900      3       1  150064       2.2758     0.011429
enh59990    2  198026000  198027000      2       1  150064       2.2899     0.011013
enh59991    2  198030800  198031800      4       2  150064       1.8915     0.029277
enh59993    2  198035300  198036300      3       1  150064       2.2461     0.012349
enh59994    2  198036900  198037900      2       1  150064       3.2702   0.00053728
enh60017    2  198110300  198111300      4       2  150064       1.8759     0.030336
enh60019    2  198118000  198119000      2       1  150064         2.67    0.0037921
enh60020    2  198122300  198123300      4       2  150064       1.9881     0.023399
enh60021    2  198124100  198125100      4       2  150064       2.2357     0.012684
enh60026    2  198144300  198145300      4       1  150064       4.3087    8.211e-06
enh60027    2  198151900  198152900      2       1  150064       4.1386   1.7469e-05
enh60029    2  198159600  198160600      1       1  150064       5.3695    3.947e-08
enh60030    2  198164300  198165300      2       1  150064       4.8906   5.0265e-07
enh60033    2  198187800  198188800      1       1  150064       5.5826    1.185e-08
enh60036    2  198223400  198224400      1       1  150064       4.2718    9.697e-06
enh60048    2  198382300  198383300      1       1  150064       5.6548      7.8e-09
enh60049    2  198394900  198395900      3       1  150064       5.5296   1.6047e-08
enh60051    2  198398900  198399900      2       1  150064       4.9014   4.7569e-07
enh60055    2  198568700  198569700      1       1  150064       4.1225    1.874e-05
enh60056    2  198573300  198574300      2       1  150064        4.101   2.0565e-05
enh60058    2  198667900  198668900      3       2  150064       5.3473   4.4647e-08
enh60059    2  198672700  198673700      3       1  150064       4.7274    1.137e-06
enh60062    2  198701500  198702500      2       1  150064       2.3539    0.0092895
enh60063    2  198704000  198705000      1       1  150064       5.1701     1.17e-07
enh60064    2  198707000  198708000      4       2  150064       4.0702   2.3491e-05
enh60066    2  198720100  198721100      1       1  150064       5.1894    1.055e-07
enh60067    2  198721600  198722600      3       2  150064       4.5656   2.4901e-06
enh60068    2  198734500  198735500      1       1  150064        4.283    9.218e-06
enh60070    2  198755800  198756800      2       1  150064        3.961   3.7311e-05
enh60071    2  198761600  198762600      2       1  150064        5.102   1.6804e-07
enh60072    2  198768700  198769700      2       1  150064       4.9151    4.436e-07
enh60077    2  198808600  198809600      4       1  150064       4.6965   1.3233e-06
enh60079    2  198818500  198819500      2       1  150064       4.5688   2.4524e-06
enh60081    2  198858100  198859100      3       1  150064       4.6358   1.7775e-06
enh60082    2  198861100  198862100      1       1  150064       1.9634       0.0248
enh60084    2  198880500  198881500      2       1  150064       4.9695   3.3569e-07
enh60085    2  198896400  198897400      3       1  150064       2.4865    0.0064498
enh60086    2  198906000  198907000      2       1  150064       3.4135   0.00032062
enh60096    2  200714400  200715400      3       2  150064        6.421   6.7675e-11
enh60097    2  200774800  200775800      3       2  150064       5.8052   3.2138e-09
enh60098    2  200777200  200778200      3       2  150064        5.733   4.9335e-09
enh60099    2  200778600  200779600      2       1  150064        3.754   8.7032e-05
enh60100    2  200787200  200788200      5       2  150064       5.7762   3.8197e-09
enh60101    2  200810800  200811800      1       1  150064        6.981    1.465e-12
enh60102    2  200817800  200818800      2       1  150064       5.8308   2.7575e-09
enh60104    2  200822300  200823300      5       2  150064       3.5162   0.00021886
enh60107    2  201172700  201173700      6       2  150064       6.1456   3.9822e-10
enh60108    2  201173400  201174400      1       1  150064       4.7124    1.224e-06
enh60111    2  201241100  201242100      3       2  150064       3.8096   6.9599e-05
enh60113    2  201270000  201271000      3       1  150064       3.3255   0.00044135
enh60117    2  201320300  201321300      3       1  150064       3.6447   0.00013385
enh60119    2  201331800  201332800      2       1  150064       3.1392   0.00084705
enh60122    2  201373000  201374000      5       3  150064       2.0277     0.021297
enh60127    2  201449700  201450700      1       1  150064       1.9686       0.0245
enh60130    2  201499800  201500800      4       2  150064        1.781     0.037459
enh60132    2  201559700  201560700      5       2  150064       2.2179     0.013281
enh60143    2  201751800  201752800      2       1  150064       2.0896     0.018329
enh60149    2  201886300  201887300      2       1  150064        2.026     0.021381
enh60166    2  202046800  202047800      1       1  150064       1.8405      0.03285
enh60181    2  202115400  202116400     10       4  150064       2.6783    0.0037003
enh60182    2  202129700  202130700      4       2  150064       2.6636    0.0038657
enh60208    2  202829400  202830400      5       3  150064       2.4252    0.0076495
enh60225    2  203453100  203454100      2       1  150064       1.7147     0.043196
enh60231    2  203510800  203511800      1       1  150064       1.7649      0.03879
enh60235    2  203523600  203524600      1       1  150064       2.8402     0.002254
enh60237    2  203530500  203531500      1       1  150064       2.8442     0.002226
enh60246    2  203582500  203583500      2       1  150064       2.0271     0.021326
enh60247    2  203587400  203588400      1       1  150064       2.7709     0.002795
enh60252    2  203627500  203628500      2       1  150064       1.6936     0.045175
enh60259    2  203877800  203878800      1       1  150064       2.9017     0.001856
enh60261    2  203881600  203882600      2       1  150064       2.1455     0.015956
enh60262    2  203882300  203883300      4       2  150064       2.9699    0.0014895
enh60266    2  204105400  204106400      3       1  150064        2.359    0.0091633
enh60270    2  204348900  204349900      2       1  150064       2.4373    0.0073984
enh60272    2  204366300  204367300      4       2  150064       1.6829     0.046198
enh60279    2  204521600  204522600      7       2  150064        1.691     0.045423
enh60280    2  204523900  204524900      2       1  150064       1.7824     0.037344
enh60311    2  204762000  204763000      2       1  150064       2.0595     0.019722
enh60342    2  205833300  205834300      4       1  150064       1.8617      0.03132
enh60356    2  206410300  206411300      2       1  150064       1.7477     0.040258
enh60379    2  207082800  207083800      3       1  150064       1.7561     0.039534
enh60391    2  207911300  207912300      3       2  150064       1.8611     0.031363
enh60407    2  208089300  208090300      3       2  150064       2.3381    0.0096897
enh60425    2  208339200  208340200      4       2  150064       2.3923    0.0083724
enh60427    2  208345500  208346500      3       1  150064       2.1836     0.014497
enh60429    2  208363300  208364300      4       2  150064       2.3817    0.0086169
enh60430    2  208364700  208365700      4       2  150064        2.229     0.012908
enh60432    2  208369200  208370200      4       1  150064       3.2299    0.0006191
enh60440    2  208484400  208485400      1       1  150064       4.1235    1.866e-05
enh60444    2  208497600  208498600      1       1  150064       4.1488    1.671e-05
enh60445    2  208526800  208527800      2       1  150064       3.1667   0.00077102
enh60489    2  213641600  213642600      4       1  150064       1.8196     0.034408
enh60491    2  213844000  213845000      2       1  150064       1.8471     0.032364
enh60505    2  213986600  213987600      1       1  150064       2.0575      0.01982
enh60529    2  216193400  216194400      2       1  150064       1.6845     0.046046
enh60556    2  216876000  216877000      7       3  150064       1.9142       0.0278
enh60558    2  216880000  216881000      2       1  150064       1.7857     0.037073
enh60579    2  217086800  217087800      2       1  150064          1.7     0.044565
enh60590    2  217342400  217343400      1       1  150064       2.8023     0.002537
enh60600    2  217483700  217484700      4       2  150064       1.9169     0.027628
enh60624    2  218619900  218620900      5       2  150064       1.8231     0.034142
enh60628    2  218655000  218656000      2       1  150064       2.4467    0.0072085
enh60673    2  219140300  219141300      1       1  150064       1.8132       0.0349
enh60732    2  219936400  219937400      3       1  150064       1.6493     0.049548
enh60734    2  219946700  219947700      4       2  150064       1.8473     0.032355
enh60735    2  219949200  219950200      3       1  150064       2.2603     0.011903
enh60738    2  219981400  219982400      1       1  150064        2.351     0.009361
enh60741    2  220024000  220025000      2       1  150064       2.6937    0.0035333
enh60742    2  220025700  220026700      2       1  150064       2.6891    0.0035818
enh60745    2  220045700  220046700      2       1  150064       2.9592    0.0015421
enh60752    2  220092000  220093000      1       1  150064        2.173      0.01489
enh60788    2  222383400  222384400      1       1  150064       2.6024     0.004629
enh60789    2  222393100  222394100      3       1  150064       2.5562     0.005291
enh60819    2  223728300  223729300      3       1  150064       1.8497     0.032177
enh60864    2  224890100  224891100      5       3  150064       1.7043     0.044167
enh60868    2  225264500  225265500      4       2  150064       2.4804    0.0065623
enh60869    2  225267000  225268000      5       2  150064       2.3298    0.0099079
enh60870    2  225270100  225271100      6       2  150064        2.747    0.0030072
enh60871    2  225271600  225272600      7       2  150064       2.7159    0.0033043
enh60872    2  225381800  225382800      1       1  150064       2.3599     0.009139
enh60874    2  225385100  225386100      3       2  150064       3.5683   0.00017969
enh60875    2  225387300  225388300      4       2  150064       3.3889   0.00035092
enh60876    2  225391200  225392200      2       1  150064       4.9536   3.6421e-07
enh60877    2  225396400  225397400      3       1  150064       2.7146    0.0033173
enh60878    2  225402900  225403900      5       2  150064       3.6986    0.0001084
enh60879    2  225409100  225410100      1       1  150064       2.3762     0.008746
enh60880    2  225411200  225412200      1       1  150064       2.1044      0.01767
enh60883    2  225427200  225428200      2       1  150064        2.566    0.0051442
enh60887    2  225466900  225467900      4       2  150064        4.221   1.2162e-05
enh60888    2  225467400  225468400      6       3  150064       4.4939   3.4963e-06
enh60891    2  225748000  225749000      3       1  150064       1.8278     0.033791
enh60892    2  225754800  225755800      2       1  150064        2.478    0.0066057
enh60893    2  225758200  225759200      1       1  150064       2.1609      0.01535
enh60894    2  225774900  225775900      6       2  150064       1.8325     0.033441
enh60920    2  225888100  225889100      5       2  150064        2.203     0.013798
enh60921    2  225889800  225890800      3       2  150064       2.2588     0.011947
enh60954    2  227698000  227699000      1       1  150064       2.0759      0.01895
enh60955    2  227698700  227699700      3       1  150064       2.0206     0.021659
enh60956    2  227703300  227704300      1       1  150064       1.8286      0.03373
enh60957    2  227726900  227727900      2       1  150064       1.8164     0.034652
enh60958    2  227770000  227771000      3       1  150064       1.9244     0.027153
enh60959    2  227780900  227781900      3       1  150064       1.9394     0.026228
enh60968    2  228262000  228263000      6       2  150064       2.7527    0.0029553
enh60970    2  228275500  228276500      3       2  150064       2.3231     0.010086
enh60972    2  228280400  228281400      2       1  150064       3.4589   0.00027117
enh60980    2  228347600  228348600      3       2  150064       1.9634     0.024799
enh60988    2  228383500  228384500      4       2  150064        2.312     0.010389
enh60991    2  228647200  228648200      7       3  150064       3.1985   0.00069061
enh60992    2  228648100  228649100      4       1  150064       2.7158    0.0033063
enh61003    2  230165400  230166400      1       1  150064       1.8129      0.03492
enh61004    2  230175000  230176000      5       2  150064       2.0618     0.019613
enh61015    2  230711900  230712900      4       2  150064        1.645     0.049989
enh61021    2  230732200  230733200      1       1  150064        1.876      0.03033
enh61024    2  230747600  230748600      2       1  150064       1.9332     0.026609
enh61037    2  231074000  231075000      3       1  150064       2.4627    0.0068951
enh61042    2  231096400  231097400      1       1  150064       1.9651       0.0247
enh61046    2  231133200  231134200      2       1  150064       1.7095      0.04368
enh61048    2  231190000  231191000      6       2  150064       1.9679     0.024542
enh61074    2  231466600  231467600      3       2  150064       2.9535     0.001571
enh61084    2  231549500  231550500      2       1  150064       2.3937    0.0083389
enh61126    2  231845700  231846700      4       2  150064       1.8302     0.033609
enh61151    2  232264700  232265700      1       1  150064       2.3044       0.0106
enh61155    2  232326300  232327300      3       2  150064       1.7703      0.03834
enh61156    2  232333900  232334900      9       4  150064       2.1134     0.017282
enh61170    2  232469900  232470900      1       1  150064       2.0699      0.01923
enh61180    2  232531700  232532700      2       1  150064       2.2746     0.011466
enh61209    2  233001000  233002000      1       1  150064       1.8636      0.03119
enh61210    2  233003200  233004200      1       1  150064       2.8294     0.002332
enh61212    2  233101700  233102700      1       1  150064       2.2107      0.01353
enh61234    2  233565600  233566600      1       1  150064       6.5913     2.18e-11
enh61235    2  233585900  233586900      4       2  150064       5.6095   1.0148e-08
enh61236    2  233622000  233623000      1       1  150064       3.0477     0.001153
enh61237    2  233636600  233637600      1       1  150064       6.1794    3.218e-10
enh61238    2  233702300  233703300      1       1  150064       3.5443    0.0001968
enh61239    2  233704400  233705400      2       1  150064       2.7775    0.0027391
enh61241    2  233766100  233767100      3       2  150064       5.1329   1.4266e-07
enh61243    2  233918500  233919500      1       1  150064       2.5708     0.005073
enh61244    2  233923300  233924300      3       1  150064       2.3692    0.0089144
enh61288    2  234267600  234268600      3       2  150064       1.8842     0.029772
enh61311    2  234473700  234474700      2       1  150064       1.8139     0.034847
enh61358    2  235354600  235355600      3       1  150064       1.8716      0.03063
enh61390    2  237275200  237276200      2       1  150064       1.9621     0.024876
enh61460    2  238649100  238650100      4       1  150064       1.7396     0.040963
enh61461    2  238651900  238652900      8       2  150064       1.8747     0.030416
enh61494    2  239096500  239097500      6       2  150064       2.5804    0.0049337
enh61602    2  240577900  240578900      4       2  150064       1.6989     0.044672
enh61616    2  240877000  240878000     11       3  150064       1.6549     0.048975
enh61618    2  240884800  240885800      7       3  150064       1.7081     0.043805
enh61630    2  241331700  241332700      6       2  150064       2.1182     0.017078
enh61631    2  241342200  241343200      7       1  150064        2.541    0.0055276
enh61634    2  241393900  241394900      1       1  150064       1.7524      0.03985
enh61665    2  241948100  241949100      4       2  150064       1.9416     0.026094
enh61672    2  242027700  242028700      3       1  150064       1.9346     0.026519
enh61686    2  242209500  242210500      1       1  150064       2.0942      0.01812
enh61689    2  242223900  242224900      2       1  150064       1.7578     0.039387
enh61691    2  242228800  242229800      2       1  150064       2.6604    0.0039027
enh61701    2  242279700  242280700      2       1  150064       1.9294     0.026838
enh61716    2  242559100  242560100      3       1  150064       1.6852     0.045976
enh61725    2  242670000  242671000      2       1  150064       1.6689     0.047569
enh61738    2  242795800  242796800      6       2  150064       2.1824      0.01454
enh61749    2  242843600  242844600      7       2  150064       1.9278     0.026939
enh61756    2  242907300  242908300      2       1  150064       1.7049     0.044102
enh61777    3    3221400    3222400      4       2  150064       1.7359     0.041293
enh61808    3    4574900    4575900      5       2  150064       1.7767      0.03781
enh61832    3    4894900    4895900      1       1  150064       2.3182      0.01022
enh61834    3    4907800    4908800      2       1  150064       1.7891     0.036799
enh61838    3    4948200    4949200      3       1  150064       1.6583     0.048631
enh61850    3    5068600    5069600      7       2  150064       2.3887    0.0084543
enh61871    3    5209400    5210400      2       1  150064        1.761     0.039116
enh61879    3    5259800    5260800      6       2  150064       1.6473     0.049752
enh61896    3    8398200    8399200      1       1  150064       2.1365      0.01632
enh61914    3    9220800    9221800      1       1  150064       1.6988      0.04468
enh61919    3    9396000    9397000      7       2  150064       1.8013     0.035829
enh61920    3    9403400    9404400      2       1  150064       2.4557    0.0070301
enh61924    3    9448300    9449300      3       1  150064       2.2227     0.013119
enh61925    3    9455700    9456700      3       2  150064       2.1035     0.017711
enh61927    3    9461800    9462800      2       1  150064       2.2432     0.012441
enh61928    3    9464000    9465000      4       2  150064       2.3925    0.0083674
enh61929    3    9465300    9466300      2       1  150064       1.9569     0.025179
enh61930    3    9493500    9494500      3       2  150064       2.1722     0.014919
enh62024    3   10437200   10438200      3       1  150064       3.3372   0.00042317
enh62027    3   10593500   10594500      3       1  150064       2.2016     0.013848
enh62048    3   11433600   11434600      4       1  150064       1.9958     0.022977
enh62077    3   11685400   11686400      1       1  150064       4.0817    2.235e-05
enh62081    3   11806200   11807200      4       2  150064       2.6584    0.0039256
enh62084    3   11826200   11827200      2       1  150064         1.94     0.026187
enh62086    3   11885900   11886900      4       1  150064       2.4412    0.0073193
enh62087    3   11888800   11889800      2       1  150064       1.9628     0.024835
enh62091    3   12219000   12220000      1       1  150064       2.1998      0.01391
enh62098    3   12344500   12345500      2       1  150064          1.7     0.044561
enh62100    3   12391300   12392300      4       1  150064       1.9562      0.02522
enh62101    3   12392900   12393900      2       1  150064        2.105     0.017646
enh62102    3   12397900   12398900      1       1  150064       2.0875      0.01842
enh62109    3   12512600   12513600      3       2  150064        2.531    0.0056874
enh62110    3   12521100   12522100      4       1  150064       2.2434     0.012436
enh62111    3   12524200   12525200      3       1  150064       1.9132     0.027863
enh62115    3   12601700   12602700      2       1  150064       2.2128     0.013457
enh62118    3   12663200   12664200      4       2  150064       1.7834     0.037262
enh62119    3   12665800   12666800      3       2  150064       2.2475     0.012306
enh62122    3   12679400   12680400      1       1  150064       2.3523     0.009328
enh62124    3   12685400   12686400      2       1  150064       1.7638     0.038879
enh62127    3   12690700   12691700      5       2  150064       1.8877     0.029534
enh62129    3   12694400   12695400      2       1  150064       1.7605     0.039158
enh62130    3   12699500   12700500      2       1  150064       2.2026     0.013811
enh62131    3   12717800   12718800      3       2  150064       1.7119     0.043457
enh62132    3   12723000   12724000      1       1  150064       2.3974     0.008255
enh62133    3   12761200   12762200      2       1  150064       1.7678     0.038545
enh62165    3   13087000   13088000      6       3  150064       3.0357    0.0011997
enh62168    3   13111400   13112400     11       3  150064       2.1783      0.01469
enh62172    3   13191000   13192000      1       1  150064       2.3537     0.009295
enh62181    3   13427600   13428600      6       2  150064       2.4449    0.0072446
enh62188    3   13463100   13464100      2       1  150064       1.7782     0.037682
enh62193    3   13494000   13495000      3       2  150064        2.009     0.022266
enh62225    3   14416400   14417400      6       3  150064       1.8897       0.0294
enh62226    3   14418800   14419800     10       2  150064       2.4793    0.0065818
enh62243    3   14689900   14690900      4       1  150064       1.6976     0.044792
enh62244    3   14691700   14692700      2       1  150064       1.7422     0.040736
enh62247    3   14732200   14733200      2       1  150064       1.8499     0.032163
enh62248    3   14845400   14846400      2       1  150064       1.8175     0.034573
enh62249    3   14848000   14849000      1       1  150064       2.0699      0.01923
enh62272    3   15138600   15139600      2       1  150064       1.7907     0.036672
enh62326    3   15788800   15789800      2       1  150064       2.5166     0.005925
enh62351    3   16327000   16328000      6       3  150064       1.7488     0.040159
enh62361    3   16416800   16417800      4       2  150064       1.6925     0.045274
enh62364    3   16441000   16442000      5       2  150064       2.0809      0.01872
enh62385    3   16842500   16843500      3       1  150064       2.6329    0.0042324
enh62386    3   16852200   16853200      6       3  150064       3.2394   0.00059899
enh62387    3   16865400   16866400      3       1  150064       3.3366   0.00042409
enh62391    3   16891400   16892400      6       2  150064       2.1343      0.01641
enh62400    3   16955100   16956100      3       2  150064       3.0528    0.0011336
enh62402    3   16957200   16958200      5       2  150064       3.0198    0.0012649
enh62403    3   16958900   16959900      4       1  150064       3.3368   0.00042379
enh62404    3   16960700   16961700      3       2  150064       2.9651    0.0015131
enh62406    3   16964300   16965300      2       1  150064       3.2495   0.00057798
enh62407    3   16966600   16967600      3       1  150064        3.677     0.000118
enh62408    3   16970300   16971300      6       2  150064       2.8087     0.002487
enh62410    3   16974100   16975100      4       2  150064       1.9551     0.025286
enh62411    3   16977100   16978100      2       1  150064       2.3913     0.008394
enh62415    3   16990000   16991000      4       2  150064       1.7951     0.036316
enh62417    3   17000000   17001000      2       1  150064       2.0347     0.020943
enh62419    3   17015900   17016900      5       2  150064       1.9591     0.025052
enh62420    3   17017800   17018800      1       1  150064       2.6027     0.004625
enh62427    3   17035400   17036400      3       2  150064       1.8255     0.033965
enh62431    3   17046200   17047200      5       2  150064       1.9261     0.027044
enh62433    3   17063800   17064800      1       1  150064       2.3645     0.009026
enh62434    3   17065800   17066800      1       1  150064       2.4104     0.007967
enh62438    3   17080400   17081400      3       1  150064       2.1731     0.014887
enh62441    3   17115000   17116000      1       1  150064       2.0456       0.0204
enh62443    3   17192700   17193700      5       2  150064       2.4701    0.0067542
enh62445    3   17237200   17238200      1       1  150064       4.7199     1.18e-06
enh62446    3   17275800   17276800      3       1  150064       4.2376   1.1297e-05
enh62448    3   17363700   17364700      1       1  150064       3.4059    0.0003297
enh62449    3   17425900   17426900      5       1  150064       4.2989   8.5832e-06
enh62450    3   17440600   17441600      2       1  150064       3.7381   9.2719e-05
enh62451    3   17607200   17608200      4       2  150064       4.3812   5.9027e-06
enh62453    3   17667900   17668900      2       1  150064        4.586   2.2591e-06
enh62454    3   17673400   17674400      3       2  150064       3.3203   0.00044954
enh62457    3   17734600   17735600      3       1  150064       4.4484   4.3257e-06
enh62458    3   17774000   17775000      1       1  150064        4.382     5.88e-06
enh62459    3   17774800   17775800      3       2  150064       3.2869   0.00050644
enh62460    3   17779000   17780000      2       1  150064       4.0726   2.3248e-05
enh62461    3   17779600   17780600      3       1  150064       4.2815   9.2812e-06
enh62462    3   17780900   17781900      4       1  150064       4.7449   1.0431e-06
enh62463    3   17784700   17785700      4       1  150064         2.91     0.001807
enh62464    3   17788600   17789600      3       1  150064       4.4783    3.762e-06
enh62465    3   17790400   17791400      1       1  150064       3.0272     0.001234
enh62466    3   17791200   17792200      2       1  150064       3.8504    5.896e-05
enh62467    3   17816200   17817200      1       1  150064       4.8777    5.367e-07
enh62468    3   17821000   17822000      2       1  150064       4.0065   3.0815e-05
enh62469    3   17847600   17848600     12       2  150064       2.1496     0.015792
enh62473    3   18256800   18257800      2       1  150064       2.7986    0.0025662
enh62477    3   18414600   18415600      2       1  150064       2.2765     0.011408
enh62483    3   18435000   18436000      3       1  150064       2.3253     0.010027
enh62484    3   18438400   18439400      1       1  150064       1.7249      0.04227
enh62486    3   18448000   18449000      2       1  150064        1.687     0.045803
enh62487    3   18453700   18454700      2       1  150064       3.1082   0.00094104
enh62521    3   19942600   19943600      1       1  150064       2.6904     0.003568
enh62523    3   19991100   19992100      5       2  150064       1.9078     0.028211
enh62526    3   20001600   20002600      5       3  150064       2.2982     0.010774
enh62528    3   20007600   20008600      2       1  150064       2.8871    0.0019442
enh62561    3   23444000   23445000      1       1  150064       1.9392      0.02624
enh62580    3   23853100   23854100      4       2  150064       3.4433    0.0002873
enh62582    3   23861400   23862400      4       2  150064       1.7586     0.039323
enh62589    3   23877900   23878900      2       1  150064       2.3853    0.0085317
enh62592    3   23902400   23903400      2       1  150064       2.4615    0.0069175
enh62602    3   23988700   23989700      6       3  150064       1.8885     0.029481
enh62608    3   24544400   24545400      1       1  150064       2.6094     0.004535
enh62619    3   25821700   25822700      3       1  150064       1.7892     0.036792
enh62653    3   27811800   27812800      6       2  150064        2.048     0.020281
enh62659    3   27941700   27942700      4       2  150064       2.0334     0.021004
enh62680    3   29195000   29196000      2       1  150064       1.8816     0.029945
enh62687    3   30304600   30305600      3       1  150064       2.5268    0.0057558
enh62689    3   30360900   30361900      4       2  150064       2.3234     0.010079
enh62690    3   30372800   30373800      3       2  150064        1.979      0.02391
enh62691    3   30374200   30375200      2       1  150064       2.2932     0.010918
enh62743    3   31489900   31490900      2       1  150064        1.684     0.046087
enh62745    3   31508900   31509900      7       2  150064        2.544    0.0054788
enh62754    3   31597300   31598300      2       1  150064       2.8474    0.0022038
enh62756    3   31609800   31610800      1       1  150064       1.6709      0.04737
enh62762    3   31649400   31650400      3       2  150064       2.1738      0.01486
enh62763    3   31654000   31655000      3       2  150064       2.3504    0.0093767
enh62764    3   31654600   31655600      3       1  150064       2.7931    0.0026105
enh62765    3   31677100   31678100      2       1  150064       1.6942     0.045115
enh62776    3   32132700   32133700      5       1  150064       1.9288     0.026877
enh62782    3   32155100   32156100      6       1  150064       1.6761     0.046862
enh62797    3   32344100   32345100      7       3  150064       1.9708     0.024374
enh62853    3   32744700   32745700      5       3  150064       1.6734     0.047124
enh62856    3   32856000   32857000      1       1  150064       2.3422     0.009586
enh62866    3   33016000   33017000      3       2  150064       1.8471     0.032367
enh62873    3   33048700   33049700      5       2  150064       1.6612     0.048332
enh62882    3   33103500   33104500      1       1  150064       1.6983      0.04473
enh62891    3   33413900   33414900      1       1  150064       3.0412     0.001178
enh62892    3   33426700   33427700      3       2  150064       2.6673    0.0038233
enh62893    3   33461100   33462100      3       1  150064       2.3483    0.0094285
enh62894    3   33467400   33468400      5       2  150064       3.0733    0.0010585
enh62895    3   33472100   33473100      3       1  150064       3.1141   0.00092256
enh62897    3   33483100   33484100      6       3  150064       2.7076    0.0033882
enh62901    3   33696200   33697200      3       2  150064       2.3329    0.0098273
enh62911    3   33843800   33844800      4       1  150064       1.8373     0.033082
enh62919    3   34403100   34404100      1       1  150064       2.8407     0.002251
enh62924    3   36884300   36885300      2       1  150064       5.1878   1.0642e-07
enh62925    3   36905600   36906600      1       1  150064       2.9618     0.001529
enh62926    3   36909900   36910900      2       1  150064       3.0448    0.0011641
enh62927    3   36916700   36917700      2       1  150064       2.9571    0.0015525
enh62928    3   36919300   36920300      4       2  150064        5.249   7.6482e-08
enh62929    3   36935400   36936400      3       1  150064       2.8818    0.0019771
enh62931    3   36948100   36949100      1       1  150064       2.9594     0.001541
enh62934    3   36959100   36960100      4       2  150064       5.3805   3.7134e-08
enh62935    3   36965200   36966200      2       1  150064       2.1535      0.01564
enh62936    3   36984600   36985600      2       1  150064       2.7253    0.0032117
enh62937    3   36986600   36987600      4       2  150064       3.3887   0.00035117
enh62938    3   37010900   37011900      2       1  150064       2.8671     0.002071
enh62941    3   37036000   37037000      2       1  150064       1.8574      0.03163
enh62942    3   37066000   37067000      3       1  150064       2.7628    0.0028651
enh62943    3   37095000   37096000      1       1  150064       2.4176     0.007812
enh62946    3   37186400   37187400      1       1  150064       3.0522     0.001136
enh62949    3   37196400   37197400      2       1  150064       2.8978    0.0018791
enh62950    3   37204100   37205100      2       1  150064       2.8144    0.0024435
enh62954    3   37254400   37255400      2       1  150064       2.1823     0.014545
enh62955    3   37258400   37259400      5       2  150064       2.4625    0.0068994
enh62963    3   37328800   37329800      4       2  150064       1.8577     0.031607
enh62969    3   37551600   37552600      1       1  150064       2.5706     0.005076
enh62970    3   37552500   37553500      2       1  150064       2.0508     0.020145
enh62971    3   37828800   37829800      3       1  150064       2.5128     0.005988
enh62977    3   37950400   37951400      2       1  150064       3.6389   0.00013692
enh62980    3   37997800   37998800      2       1  150064       2.0516     0.020107
enh62983    3   38016000   38017000      3       2  150064       1.6536     0.049107
enh62988    3   38037900   38038900      2       1  150064        1.715     0.043174
enh62995    3   38079000   38080000      2       1  150064       2.2068     0.013665
enh63001    3   38190500   38191500      1       1  150064       1.7923      0.03654
enh63017    3   38462300   38463300      2       1  150064       3.2344    0.0006095
enh63018    3   38468700   38469700      1       1  150064       2.4316     0.007516
enh63019    3   38479400   38480400      2       1  150064       3.1451   0.00083004
enh63020    3   38494200   38495200      3       1  150064       3.1473   0.00082402
enh63021    3   38497400   38498400      3       1  150064       3.1542   0.00080478
enh63023    3   38501800   38502800      1       1  150064       3.2383    0.0006013
enh63024    3   38513900   38514900      2       1  150064       3.2491    0.0005789
enh63033    3   39149900   39150900      6       3  150064       2.1038     0.017697
enh63065    3   39369400   39370400      7       3  150064       1.9851     0.023567
enh63091    3   40759400   40760400      1       1  150064       2.1459      0.01594
enh63139    3   42201700   42202700      2       1  150064       1.8176     0.034561
enh63140    3   42202300   42203300      1       1  150064       2.3561     0.009233
enh63141    3   42202900   42203900      1       1  150064       1.7506      0.04001
enh63142    3   42205400   42206400      2       1  150064       1.7237     0.042378
enh63143    3   42214000   42215000      3       1  150064       2.0205     0.021668
enh63144    3   42220700   42221700      4       2  150064       2.5747    0.0050163
enh63145    3   42232400   42233400      5       2  150064       3.0545    0.0011273
enh63146    3   42233600   42234600      6       2  150064       1.9939     0.023082
enh63147    3   42256600   42257600      4       2  150064       1.9369     0.026381
enh63176    3   42692900   42693900      2       1  150064       2.1973     0.013999
enh63195    3   43070700   43071700      4       2  150064       1.7219      0.04254
enh63210    3   43343700   43344700      1       1  150064       1.7861      0.03704
enh63216    3   43386700   43387700      2       1  150064       1.8421      0.03273
enh63230    3   43680000   43681000      1       1  150064       1.7368      0.04121
enh63235    3   43737500   43738500      2       1  150064        3.346   0.00040994
enh63238    3   43798400   43799400      5       3  150064       2.7479    0.0029989
enh63243    3   44225400   44226400      3       2  150064        2.254     0.012097
enh63244    3   44249200   44250200      2       1  150064       3.1165    0.0009151
enh63246    3   44360000   44361000      2       1  150064       2.2485     0.012274
enh63256    3   44597300   44598300      1       1  150064       3.0287     0.001228
enh63287    3   45153800   45154800      2       1  150064       2.5526    0.0053462
enh63291    3   45180400   45181400      7       4  150064       2.1191      0.01704
enh63364    3   46017100   46018100      1       1  150064        1.799      0.03601
enh63366    3   46029200   46030200      3       1  150064       1.7268     0.042101
enh63371    3   46100000   46101000     10       3  150064       1.7431     0.040658
enh63375    3   46144200   46145200      5       2  150064       1.8079     0.035312
enh63382    3   46175800   46176800      4       2  150064       1.7909     0.036654
enh63532    3   47939500   47940500      1       1  150064       1.9836      0.02365
enh63540    3   48105300   48106300      1       1  150064        1.977      0.02402
enh63542    3   48130900   48131900      1       1  150064       1.7805       0.0375
enh63543    3   48153800   48154800      1       1  150064       1.8158       0.0347
enh63544    3   48166800   48167800      1       1  150064       1.8551      0.03179
enh63545    3   48171900   48172900      2       1  150064       1.9356      0.02646
enh63546    3   48235700   48236700      1       1  150064       2.3208      0.01015
enh63548    3   48258800   48259800      4       2  150064        1.913     0.027875
enh63550    3   48274000   48275000      2       1  150064       2.8184    0.0024135
enh63551    3   48281500   48282500      3       1  150064       2.1688     0.015048
enh63556    3   48340000   48341000      1       1  150064       2.0385      0.02075
enh63558    3   48343600   48344600      4       1  150064        1.983     0.023681
enh63559    3   48348200   48349200      1       1  150064       2.0548      0.01995
enh63560    3   48362100   48363100      3       1  150064       1.9729     0.024251
enh63561    3   48374500   48375500      5       2  150064       2.1719     0.014932
enh63593    3   48661200   48662200      1       1  150064        2.289      0.01104
enh63594    3   48670900   48671900      2       1  150064       2.3372    0.0097139
enh63602    3   48732200   48733200      3       1  150064       1.7828     0.037309
enh63604    3   48745600   48746600      2       1  150064       1.6997     0.044593
enh63605    3   48750100   48751100      1       1  150064       2.0126      0.02208
enh63607    3   48754800   48755800      1       1  150064       2.1125      0.01732
enh63608    3   48777100   48778100      1       1  150064        1.712      0.04345
enh63611    3   48800400   48801400      1       1  150064        1.794      0.03641
enh63615    3   48849500   48850500      2       1  150064        1.655     0.048962
enh63620    3   48883200   48884200      1       1  150064       1.9677      0.02455
enh63630    3   48969000   48970000      1       1  150064       1.7662      0.03868
enh63643    3   49067300   49068300      1       1  150064       1.6834      0.04615
enh63652    3   49156100   49157100      2       1  150064       2.1108     0.017397
enh63661    3   49275800   49276800      5       2  150064       1.7737     0.038055
enh63664    3   49303600   49304600      2       1  150064       1.8698     0.030754
enh63668    3   49334400   49335400      4       2  150064       1.8961     0.028972
enh63670    3   49375000   49376000      1       1  150064       1.7766      0.03782
enh63676    3   49410600   49411600      1       1  150064       2.1821      0.01455
enh63679    3   49423800   49424800      5       3  150064       2.2637     0.011796
enh63680    3   49425800   49426800      1       1  150064        1.854      0.03187
enh63689    3   49458500   49459500      3       1  150064       2.1882     0.014328
enh63691    3   49465400   49466400      2       1  150064       2.3632    0.0090586
enh63692    3   49467200   49468200      1       1  150064        2.313      0.01036
enh63701    3   49532200   49533200      2       1  150064       1.7921     0.036557
enh63702    3   49537900   49538900      1       1  150064       1.9572      0.02516
enh63703    3   49556100   49557100      2       1  150064       1.8477     0.032325
enh63711    3   49749900   49750900      2       1  150064       2.4028    0.0081358
enh63714    3   49759600   49760600      2       1  150064       1.7308     0.041743
enh63719    3   49808800   49809800      4       2  150064       2.1285     0.016649
enh63722    3   49821500   49822500      3       2  150064        2.037     0.020826
enh63725    3   49842100   49843100      1       1  150064        1.884      0.02978
enh63727    3   49848900   49849900      1       1  150064       2.3804     0.008648
enh63728    3   49851800   49852800      2       1  150064       2.4112      0.00795
enh63729    3   49892600   49893600      2       1  150064       2.2205     0.013191
enh63730    3   49894200   49895200      2       1  150064       2.0486     0.020249
enh63731    3   49910100   49911100      2       1  150064       1.8315      0.03351
enh63732    3   49918200   49919200      1       1  150064       1.9222      0.02729
enh63733    3   49937800   49938800      1       1  150064       2.8215      0.00239
enh63734    3   49942600   49943600      2       1  150064       1.6838     0.046107
enh63735    3   49965100   49966100      3       2  150064       1.7315      0.04168
enh63737    3   49976600   49977600      2       1  150064       1.7141     0.043251
enh63738    3   49978600   49979600      2       1  150064        2.531    0.0056873
enh63740    3   49980500   49981500      2       1  150064       2.2917     0.010962
enh63742    3   49997100   49998100      2       1  150064       2.9361    0.0016618
enh63743    3   50003800   50004800      1       1  150064       3.0519     0.001137
enh63746    3   50125200   50126200      4       2  150064       2.2616     0.011861
enh63747    3   50128300   50129300      3       1  150064       2.8328    0.0023068
enh63748    3   50162200   50163200      1       1  150064       2.7576     0.002911
enh63766    3   50287700   50288700      2       1  150064       2.1402     0.016169
enh63768    3   50291700   50292700      4       2  150064       3.0069    0.0013198
enh63794    3   50409800   50410800      2       1  150064       3.3548   0.00039713
enh63803    3   50518900   50519900      4       2  150064       2.7236    0.0032291
enh63826    3   51008800   51009800      2       1  150064       2.0342     0.020965
enh63828    3   51295600   51296600      1       1  150064       1.8882       0.0295
enh63834    3   51425700   51426700      1       1  150064        2.068      0.01932
enh63837    3   51475400   51476400      1       1  150064       1.8262      0.03391
enh63841    3   51535500   51536500      1       1  150064       2.2004      0.01389
enh63842    3   51555600   51556600      1       1  150064       2.0131      0.02205
enh63849    3   51655000   51656000      1       1  150064       1.7551      0.03962
enh63862    3   51768300   51769300      5       2  150064       2.2642     0.011782
enh63878    3   52029800   52030800      4       2  150064        2.469     0.006775
enh63888    3   52083900   52084900      1       1  150064       1.8409      0.03282
enh63896    3   52142100   52143100      1       1  150064       2.0807      0.01873
enh63904    3   52216100   52217100      1       1  150064       3.5508     0.000192
enh63905    3   52223400   52224400      1       1  150064       3.4801    0.0002506
enh63906    3   52230000   52231000      2       1  150064       3.5017   0.00023113
enh63907    3   52235800   52236800      2       1  150064       3.5856   0.00016812
enh63911    3   52268900   52269900      5       3  150064        4.089   2.1657e-05
enh63915    3   52290600   52291600      1       1  150064       4.7614    9.614e-07
enh63922    3   52332900   52333900      2       1  150064       5.6228   9.3969e-09
enh63923    3   52340900   52341900      2       1  150064       4.0216   2.8898e-05
enh63925    3   52347500   52348500      2       1  150064       2.8812     0.001981
enh63929    3   52374700   52375700      2       1  150064       2.9661    0.0015079
enh63930    3   52406900   52407900      5       2  150064       3.1476   0.00082311
enh63933    3   52466500   52467500      4       2  150064       3.9566   3.8006e-05
enh63935    3   52478600   52479600      2       1  150064       2.5522    0.0053525
enh63938    3   52491100   52492100      3       2  150064       3.2098   0.00066409
enh63941    3   52532100   52533100      2       1  150064       2.9165    0.0017697
enh63943    3   52565600   52566600      2       1  150064       4.3104   8.1465e-06
enh63945    3   52572100   52573100      3       1  150064       3.9099   4.6163e-05
enh63946    3   52573500   52574500      3       1  150064       3.1335   0.00086361
enh63949    3   52716200   52717200      3       2  150064       4.2563   1.0391e-05
enh63950    3   52717500   52718500      2       1  150064       4.4416   4.4639e-06
enh63951    3   52721300   52722300      1       1  150064       4.9238    4.245e-07
enh63952    3   52731200   52732200      3       1  150064       4.3841   5.8224e-06
enh63953    3   52737600   52738600      1       1  150064       4.5918    2.197e-06
enh63954    3   52741300   52742300      1       1  150064       3.4679    0.0002623
enh63955    3   52755000   52756000      3       1  150064       3.5828   0.00016997
enh63957    3   52796800   52797800      1       1  150064       5.0263      2.5e-07
enh63958    3   52803100   52804100      1       1  150064       5.0609    2.086e-07
enh63960    3   52809300   52810300      1       1  150064       4.9788    3.199e-07
enh63965    3   52908900   52909900      1       1  150064       5.0388    2.342e-07
enh63966    3   52925000   52926000      1       1  150064       4.9932    2.969e-07
enh63967    3   52928400   52929400      2       1  150064       2.3767     0.008734
enh63968    3   52931600   52932600      1       1  150064       4.8693      5.6e-07
enh63969    3   52948700   52949700      2       1  150064        1.962     0.024881
enh63970    3   52959400   52960400      2       1  150064        4.259   1.0268e-05
enh63971    3   52968300   52969300      2       1  150064       5.4771   2.1615e-08
enh63972    3   53017300   53018300      1       1  150064       6.1808    3.188e-10
enh63973    3   53025600   53026600      8       4  150064       4.1462     1.69e-05
enh63978    3   53060200   53061200      3       2  150064       5.2966   5.9004e-08
enh63979    3   53063300   53064300      5       2  150064       4.2057   1.3011e-05
enh63981    3   53065700   53066700      1       1  150064       2.9818     0.001433
enh63983    3   53070800   53071800      4       2  150064        4.323   7.6955e-06
enh63985    3   53074200   53075200      3       1  150064        3.124   0.00089216
enh63986    3   53076300   53077300      3       1  150064         4.32   7.8029e-06
enh63987    3   53080800   53081800      2       1  150064       2.4076    0.0080296
enh63988    3   53105500   53106500      2       1  150064       2.1692     0.015032
enh64007    3   53229900   53230900      4       2  150064       3.2444    0.0005884
enh64008    3   53252000   53253000      5       2  150064       2.1897     0.014274
enh64009    3   53269800   53270800     10       2  150064       2.5014    0.0061859
enh64010    3   53272100   53273100      4       2  150064       2.9854    0.0014158
enh64011    3   53277400   53278400     10       3  150064       2.3294    0.0099177
enh64012    3   53282000   53283000      5       2  150064       2.8605    0.0021147
enh64013    3   53290000   53291000      4       2  150064       2.6459    0.0040737
enh64014    3   53303300   53304300      2       1  150064       1.7912     0.036629
enh64020    3   53388800   53389800      2       1  150064       3.5769   0.00017387
enh64030    3   53923700   53924700      2       1  150064       1.9728     0.024257
enh64041    3   56592800   56593800      6       2  150064       1.7516     0.039923
enh64046    3   56712500   56713500      4       2  150064       1.9439     0.025955
enh64047    3   56717400   56718400      3       1  150064       1.8379     0.033039
enh64048    3   56728300   56729300      4       2  150064       1.8821     0.029911
enh64053    3   56769300   56770300      3       1  150064       1.9887     0.023368
enh64054    3   56777600   56778600      1       1  150064       1.9896      0.02332
enh64074    3   56866800   56867800      5       2  150064       1.7768     0.037805
enh64075    3   56871300   56872300      3       2  150064       2.8356    0.0022869
enh64076    3   56889800   56890800      2       1  150064         1.66     0.048452
enh64109    3   57572100   57573100      4       2  150064       1.6587     0.048593
enh64131    3   57790300   57791300      2       1  150064       1.6791     0.046565
enh64157    3   58022700   58023700      1       1  150064       1.7185      0.04285
enh64178    3   58161100   58162100      3       1  150064       2.6507    0.0040165
enh64180    3   58163900   58164900      8       2  150064       1.7897     0.036755
enh64181    3   58174400   58175400      2       1  150064       1.7697     0.038385
enh64188    3   58309600   58310600      2       1  150064       1.7842     0.037196
enh64191    3   58320600   58321600      3       2  150064       2.8225    0.0023825
enh64198    3   58373100   58374100      7       2  150064       2.2434     0.012436
enh64199    3   58405100   58406100      8       2  150064       2.2777     0.011373
enh64200    3   58417700   58418700      2       1  150064       2.2582     0.011967
enh64201    3   58419700   58420700      6       2  150064       2.2798     0.011309
enh64203    3   58456300   58457300      2       1  150064       2.2212     0.013169
enh64209    3   58470600   58471600      1       1  150064       2.2319      0.01281
enh64237    3   59411300   59412300      9       2  150064       1.7329     0.041555
enh64240    3   59435900   59436900      7       3  150064        1.788     0.036892
enh64247    3   59738300   59739300      4       2  150064       2.4779    0.0066072
enh64249    3   59742200   59743200      6       3  150064       2.1487     0.015829
enh64250    3   59744400   59745400      6       2  150064       1.8743     0.030445
enh64251    3   59746100   59747100      5       2  150064       2.3478    0.0094429
enh64253    3   59749000   59750000      6       2  150064       1.9026     0.028547
enh64271    3   59974400   59975400      2       1  150064       2.4651    0.0068479
enh64285    3   60056800   60057800     15       3  150064       1.7074     0.043874
enh64289    3   60076000   60077000      5       3  150064       2.0965      0.01802
enh64290    3   60080100   60081100      4       2  150064       1.7638     0.038883
enh64294    3   60245300   60246300      6       3  150064       2.1142     0.017248
enh64296    3   60288600   60289600      4       2  150064       3.9514   3.8847e-05
enh64303    3   61237400   61238400      1       1  150064       2.1375      0.01628
enh64310    3   63840900   63841900      2       1  150064       3.5977   0.00016054
enh64311    3   63844600   63845600      2       1  150064       2.7238    0.0032273
enh64313    3   63850800   63851800      4       2  150064       2.2454      0.01237
enh64314    3   63856100   63857100      2       1  150064       4.0051   3.0991e-05
enh64315    3   63857700   63858700      2       1  150064       2.8442     0.002226
enh64317    3   63861900   63862900      2       1  150064       4.5035   3.3424e-06
enh64320    3   63881000   63882000      2       1  150064       3.4688   0.00026138
enh64321    3   63895700   63896700      4       2  150064       2.3692    0.0089141
enh64322    3   63899600   63900600      1       1  150064       5.1478    1.318e-07
enh64324    3   63909800   63910800      4       2  150064       2.9516    0.0015808
enh64325    3   63912900   63913900      3       1  150064       3.1973   0.00069368
enh64326    3   63913900   63914900      2       1  150064       4.1739   1.4972e-05
enh64327    3   63917500   63918500      1       1  150064       4.8673    5.657e-07
enh64329    3   63924500   63925500      2       1  150064       3.1717   0.00075786
enh64335    3   63950100   63951100      4       2  150064       2.9428    0.0016261
enh64336    3   63951500   63952500      2       1  150064       4.1676   1.5389e-05
enh64337    3   63959100   63960100      3       2  150064       3.8672   5.5044e-05
enh64339    3   63967000   63968000      2       1  150064       2.3836    0.0085726
enh64341    3   63979000   63980000      3       2  150064       2.2365      0.01266
enh64344    3   64006600   64007600      4       2  150064       1.9426     0.026032
enh64345    3   64015900   64016900      4       2  150064       1.6919     0.045328
enh64347    3   64136400   64137400      5       2  150064       3.3518   0.00040138
enh64359    3   66427800   66428800      4       2  150064       1.6945     0.045084
enh64370    3   66531700   66532700      1       1  150064       1.7962      0.03623
enh64384    3   67047500   67048500      1       1  150064       2.2613      0.01187
enh64390    3   67133300   67134300      2       1  150064       1.8972     0.028898
enh64394    3   67633700   67634700      4       2  150064       2.9974    0.0013613
enh64397    3   67651300   67652300      3       1  150064       2.4663    0.0068253
enh64398    3   67655400   67656400      7       1  150064       2.6603    0.0039036
enh64400    3   67680900   67681900      5       3  150064       2.4493    0.0071562
enh64401    3   67685600   67686600      3       1  150064       1.7835     0.037251
enh64402    3   67688300   67689300      2       1  150064       1.7652     0.038767
enh64404    3   67690900   67691900      3       1  150064       1.7176     0.042938
enh64405    3   67692600   67693600      3       1  150064       1.8759     0.030337
enh64406    3   67695400   67696400      1       1  150064       2.0202      0.02168
enh64407    3   67700100   67701100      3       2  150064       2.8317     0.002315
enh64408    3   67702400   67703400      3       1  150064       2.1081     0.017512
enh64410    3   67712800   67713800      3       1  150064       1.8401     0.032877
enh64412    3   67733200   67734200      3       2  150064       1.7346     0.041404
enh64418    3   67996600   67997600      2       1  150064       1.7571     0.039453
enh64419    3   67998200   67999200      3       1  150064       1.7786     0.037655
enh64448    3   69417000   69418000     11       1  150064       2.9914    0.0013885
enh64449    3   69419100   69420100      3       2  150064       2.5128    0.0059892
enh64454    3   69797000   69798000      3       1  150064       3.3623   0.00038646
enh64455    3   69800100   69801100      1       1  150064       3.1668    0.0007706
enh64456    3   69811200   69812200      2       1  150064       2.6073    0.0045633
enh64459    3   69826200   69827200      1       1  150064       3.2131    0.0006565
enh64461    3   69840400   69841400      2       1  150064       3.6867   0.00011358
enh64472    3   71080400   71081400      2       1  150064       1.7281     0.041988
enh64478    3   71122400   71123400      2       1  150064       1.6546     0.049006
enh64479    3   71127000   71128000      4       1  150064       2.0745     0.019016
enh64480    3   71132800   71133800      1       1  150064       2.0983      0.01794
enh64482    3   71141900   71142900      2       1  150064       1.6471     0.049774
enh64487    3   71155800   71156800      3       2  150064       2.2134     0.013434
enh64488    3   71156700   71157700      1       1  150064       2.2562      0.01203
enh64491    3   71163300   71164300      2       1  150064       2.8482    0.0021984
enh64492    3   71164900   71165900      3       2  150064       2.1223     0.016908
enh64494    3   71169600   71170600      5       2  150064       2.7497    0.0029826
enh64495    3   71171900   71172900      2       1  150064       3.4366    0.0002945
enh64496    3   71174600   71175600     10       1  150064       2.2948     0.010871
enh64500    3   71192000   71193000      3       1  150064       2.1917     0.014202
enh64506    3   71210700   71211700      2       1  150064       1.7423     0.040724
enh64511    3   71254300   71255300      1       1  150064       5.1579    1.249e-07
enh64512    3   71257800   71258800      4       1  150064       1.7293     0.041879
enh64513    3   71261200   71262200      6       3  150064       2.5698    0.0050874
enh64514    3   71263000   71264000      2       1  150064        2.873    0.0020327
enh64515    3   71274800   71275800      3       2  150064       2.3501    0.0093847
enh64517    3   71286200   71287200      3       2  150064       1.7037     0.044217
enh64518    3   71289000   71290000      5       1  150064       3.7249   9.7678e-05
enh64520    3   71294800   71295800      1       1  150064       2.5053     0.006117
enh64522    3   71301500   71302500      2       1  150064       4.3596   6.5151e-06
enh64525    3   71310400   71311400      6       3  150064       3.3148   0.00045847
enh64527    3   71315600   71316600      3       2  150064       3.4087   0.00032642
enh64528    3   71320500   71321500      5       2  150064       3.3829   0.00035863
enh64530    3   71327200   71328200      5       3  150064       3.8313   6.3739e-05
enh64531    3   71328000   71329000      1       1  150064        4.851    6.141e-07
enh64532    3   71330200   71331200      8       3  150064       2.0969     0.018001
enh64533    3   71331600   71332600      5       2  150064       3.3341   0.00042795
enh64534    3   71332200   71333200      3       2  150064       3.6504   0.00013092
enh64535    3   71334000   71335000      1       1  150064       3.9496    3.914e-05
enh64538    3   71338600   71339600      6       2  150064       4.2709    9.734e-06
enh64539    3   71341900   71342900      3       1  150064       1.9223     0.027283
enh64544    3   71366100   71367100      3       1  150064       3.1282   0.00087952
enh64545    3   71368400   71369400      4       2  150064       2.8338    0.0022999
enh64546    3   71385600   71386600      5       1  150064       2.7408    0.0030649
enh64547    3   71388500   71389500      4       2  150064       4.3514   6.7636e-06
enh64548    3   71394400   71395400      4       1  150064       3.5436   0.00019735
enh64549    3   71397400   71398400      1       1  150064       3.8724    5.389e-05
enh64555    3   71432900   71433900      4       2  150064       1.9642     0.024756
enh64556    3   71437200   71438200      4       2  150064       3.2319    0.0006148
enh64565    3   71473300   71474300      5       2  150064        2.367    0.0089654
enh64568    3   71482600   71483600      8       3  150064       2.1356     0.016357
enh64570    3   71492100   71493100      4       1  150064       2.3067     0.010536
enh64571    3   71498300   71499300      2       1  150064       3.8552   5.7813e-05
enh64574    3   71512900   71513900      6       4  150064       2.7251    0.0032146
enh64575    3   71514400   71515400      1       1  150064       2.4369     0.007406
enh64578    3   71523100   71524100      4       1  150064       2.0251     0.021429
enh64580    3   71525800   71526800      2       1  150064       1.7162     0.043065
enh64581    3   71526400   71527400      2       1  150064       3.3988   0.00033836
enh64582    3   71528800   71529800      3       2  150064       1.7059     0.044017
enh64583    3   71533100   71534100      4       2  150064       3.2553   0.00056646
enh64584    3   71538200   71539200      5       2  150064        2.322     0.010118
enh64585    3   71545400   71546400      6       2  150064       2.6013    0.0046432
enh64586    3   71549300   71550300      1       1  150064       4.8591    5.895e-07
enh64587    3   71551100   71552100      3       2  150064       4.2767   9.4847e-06
enh64588    3   71552900   71553900      1       1  150064       4.9105    4.543e-07
enh64590    3   71578000   71579000      1       1  150064       4.7976    8.028e-07
enh64591    3   71580000   71581000      1       1  150064       1.7832      0.03728
enh64592    3   71585600   71586600      2       1  150064       3.1861   0.00072098
enh64594    3   71591900   71592900      1       1  150064       3.4803    0.0002504
enh64595    3   71594800   71595800      3       1  150064       3.1147   0.00092072
enh64598    3   71598800   71599800      1       1  150064       3.4666    0.0002635
enh64604    3   71678000   71679000      3       1  150064       4.2242   1.1988e-05
enh64616    3   71775500   71776500      1       1  150064       1.7146      0.04321
enh64617    3   71778200   71779200      4       1  150064       2.4847    0.0064834
enh64619    3   71828400   71829400      4       2  150064       2.7235    0.0032297
enh64620    3   71829600   71830600      4       2  150064       2.8227    0.0023807
enh64649    3   72234900   72235900      5       2  150064       2.0673     0.019352
enh64680    3   72531300   72532300      4       1  150064       1.9651     0.024701
enh64685    3   72569000   72570000      3       1  150064        2.895    0.0018958
enh64686    3   72572000   72573000      2       1  150064       1.7675     0.038576
enh64688    3   72599100   72600100      2       1  150064       2.3116       0.0104
enh64701    3   72810500   72811500      1       1  150064       1.6918      0.04534
enh64713    3   73044800   73045800      2       1  150064       2.0258     0.021392
enh64714    3   73050200   73051200      7       2  150064       1.8969     0.028919
enh64715    3   73052400   73053400      9       3  150064       1.8108     0.035089
enh64718    3   73070400   73071400      3       1  150064       1.9903     0.023281
enh64720    3   73082800   73083800      2       1  150064       1.6617     0.048291
enh64721    3   73086600   73087600      2       1  150064       1.9033     0.028498
enh64722    3   73089700   73090700      4       1  150064        1.986     0.023517
enh64723    3   73093300   73094300      7       2  150064       1.9529     0.025415
enh64725    3   73104800   73105800      1       1  150064       1.6871      0.04579
enh64727    3   73134900   73135900      1       1  150064       2.1323      0.01649
enh64737    3   81792400   81793400      5       2  150064       1.9278     0.026937
enh64771    3   93799000   93800000      2       1  150064       2.0702     0.019216
enh64774    3   97484100   97485100      1       1  150064       2.5832     0.004895
enh64777    3   97620400   97621400      2       1  150064       1.6937      0.04516
enh64817    3   99261500   99262500      2       1  150064         2.53    0.0057028
enh64933    3  101797800  101798800      4       2  150064        1.746     0.040403
enh64949    3  104859600  104860600      3       1  150064       1.7049     0.044109
enh64950    3  105053000  105054000      2       1  150064       1.7509     0.039982
enh64951    3  105074100  105075100      4       2  150064        2.104     0.017688
enh64952    3  105088800  105089800      1       1  150064       2.4325     0.007497
enh64963    3  105495800  105496800      3       1  150064       2.4741    0.0066784
enh64965    3  105502200  105503200      2       1  150064       2.3491    0.0094087
enh64966    3  105504400  105505400      2       1  150064       2.3988    0.0082247
enh64968    3  105509100  105510100      3       2  150064       1.7655     0.038743
enh64969    3  105511300  105512300      2       1  150064        1.791     0.036649
enh64971    3  105520500  105521500      4       2  150064        1.708     0.043815
enh64972    3  105525400  105526400      3       2  150064       2.9515     0.001581
enh64973    3  105527900  105528900      3       2  150064       2.0647     0.019475
enh64974    3  105529700  105530700      1       1  150064       2.4344     0.007458
enh64975    3  105542200  105543200      1       1  150064       1.7223      0.04251
enh64980    3  105576300  105577300      2       1  150064       1.8703      0.03072
enh64983    3  105583400  105584400      4       2  150064       2.0869     0.018451
enh64986    3  105601600  105602600      4       2  150064       2.1232     0.016868
enh64987    3  105609400  105610400      2       1  150064       1.9478     0.025718
enh64995    3  105949600  105950600      8       1  150064       1.8958     0.028995
enh65003    3  106143600  106144600      6       1  150064       2.0983     0.017941
enh65013    3  107245200  107246200      1       1  150064       2.1432      0.01605
enh65014    3  107258400  107259400      1       1  150064       2.0936      0.01815
enh65024    3  107339600  107340600      5       2  150064       1.9535     0.025381
enh65027    3  107369700  107370700      4       2  150064        1.786     0.037052
enh65033    3  107403000  107404000      1       1  150064       2.6608     0.003898
enh65034    3  107408800  107409800      2       1  150064       3.1199   0.00090465
enh65048    3  107774200  107775200      2       1  150064       1.9303     0.026784
enh65052    3  107801700  107802700      1       1  150064       3.2007    0.0006854
enh65053    3  107811400  107812400      1       1  150064       2.6782     0.003701
enh65055    3  107819000  107820000      2       1  150064       1.7404     0.040897
enh65058    3  107845100  107846100      5       2  150064       2.5041    0.0061382
enh65061    3  107871800  107872800      6       1  150064       3.5017   0.00023117
enh65062    3  107891000  107892000      7       2  150064       3.4715   0.00025876
enh65063    3  107938300  107939300      3       1  150064       2.5331    0.0056531
enh65128    3  111685800  111686800      3       1  150064       2.3979    0.0082449
enh65138    3  111847300  111848300      8       3  150064        1.656     0.048856
enh65139    3  111854000  111855000      4       2  150064       1.9413     0.026114
enh65157    3  112196700  112197700      2       1  150064        1.792     0.036563
enh65161    3  112215200  112216200      1       1  150064       1.8184       0.0345
enh65162    3  112218700  112219700      3       1  150064       1.8782     0.030179
enh65170    3  112287200  112288200      3       1  150064        1.713     0.043357
enh65199    3  112686200  112687200      4       2  150064       1.9569     0.025178
enh65239    3  113458000  113459000      2       1  150064       2.3717    0.0088526
enh65248    3  113631300  113632300      6       3  150064       1.8725     0.030566
enh65274    3  114173800  114174800      1       1  150064       3.2368    0.0006044
enh65312    3  116782200  116783200      1       1  150064       1.7694      0.03841
enh65348    3  119186700  119187700      4       2  150064       1.6637     0.048088
enh65353    3  119274000  119275000      5       2  150064       1.9279     0.026936
enh65355    3  119277900  119278900      7       2  150064       2.1004     0.017848
enh65357    3  119288800  119289800      4       2  150064       2.0466     0.020347
enh65360    3  119304700  119305700      4       2  150064       1.7398     0.040947
enh65387    3  119741300  119742300      1       1  150064       1.8218      0.03424
enh65412    3  120068800  120069800      1       1  150064       1.7053      0.04407
enh65414    3  120137000  120138000      1       1  150064       1.8344       0.0333
enh65417    3  120286000  120287000      5       3  150064        2.852    0.0021725
enh65418    3  120314000  120315000      6       2  150064        2.292     0.010953
enh65429    3  121151000  121152000      2       1  150064       1.9809     0.023799
enh65433    3  121368700  121369700      1       1  150064       1.8644      0.03113
enh65447    3  121631900  121632900      7       2  150064        2.087     0.018444
enh65448    3  121715300  121716300      7       2  150064       2.6389    0.0041587
enh65502    3  122396900  122397900      8       3  150064       1.6724     0.047221
enh65508    3  122485000  122486000      4       2  150064       1.9603     0.024979
enh65512    3  122507200  122508200      4       2  150064       1.9881     0.023399
enh65516    3  122608700  122609700      2       1  150064       2.9809    0.0014368
enh65517    3  122612000  122613000      6       3  150064       2.6235    0.0043515
enh65522    3  122787100  122788100      2       1  150064       2.6726    0.0037634
enh65523    3  122790100  122791100      5       3  150064       2.1634     0.015256
enh65524    3  122790900  122791900      2       1  150064       2.5588    0.0052511
enh65527    3  122803100  122804100      3       1  150064        2.225     0.013041
enh65542    3  123301700  123302700      1       1  150064       2.1419       0.0161
enh65558    3  123995300  123996300      3       1  150064       3.9678    3.627e-05
enh65577    3  124597300  124598300      2       1  150064       1.8847     0.029737
enh65580    3  124704300  124705300      4       1  150064       1.6788       0.0466
enh65595    3  124838800  124839800      5       2  150064       2.5925    0.0047644
enh65596    3  124844400  124845400      7       3  150064       2.9921    0.0013853
enh65597    3  124847800  124848800      7       4  150064       2.4285    0.0075806
enh65601    3  124854900  124855900      2       1  150064       1.9399     0.026198
enh65605    3  124873900  124874900      6       3  150064       2.0099     0.022223
enh65609    3  125016200  125017200      2       1  150064       2.4026    0.0081404
enh65622    3  125074200  125075200      2       1  150064        2.082     0.018672
enh65624    3  125077900  125078900      1       1  150064       2.6884      0.00359
enh65625    3  125082300  125083300      3       1  150064       1.7705     0.038324
enh65635    3  125237000  125238000      6       3  150064       1.7114     0.043499
enh65640    3  125315000  125316000      5       3  150064       1.9109     0.028007
enh65647    3  125744900  125745900      2       1  150064       1.7924     0.036531
enh65663    3  126373800  126374800      4       1  150064       1.6997     0.044589
enh65669    3  126627400  126628400      3       2  150064        1.751     0.039973
enh65689    3  127306000  127307000      1       1  150064       1.9075      0.02823
enh65694    3  127389900  127390900      1       1  150064        1.789      0.03681
enh65716    3  127729900  127730900      4       2  150064       3.0073    0.0013178
enh65726    3  127863200  127864200      1       1  150064       3.8908    4.996e-05
enh65727    3  127873700  127874700      1       1  150064       1.6719      0.04727
enh65730    3  127887800  127888800      6       3  150064       3.8746   5.3403e-05
enh65732    3  127894900  127895900      2       1  150064       3.3146   0.00045882
enh65735    3  127899400  127900400      2       1  150064       3.2432   0.00059092
enh65736    3  127914200  127915200      3       1  150064       3.4563   0.00027381
enh65746    3  128036400  128037400      1       1  150064       3.3368    0.0004237
enh65751    3  128241700  128242700      1       1  150064       2.4156     0.007854
enh65786    3  128565400  128566400      6       3  150064       2.1187     0.017057
enh65794    3  128711700  128712700      2       1  150064       2.5048    0.0061269
enh65812    3  128805700  128806700      1       1  150064       2.0976      0.01797
enh65814    3  128818900  128819900      1       1  150064        3.657    0.0001276
enh65820    3  128832700  128833700      3       1  150064       1.7972     0.036153
enh65823    3  128841600  128842600      2       1  150064       1.7523      0.03986
enh65825    3  128877800  128878800      2       1  150064       1.6767     0.046798
enh65832    3  128930100  128931100      1       1  150064        2.084      0.01858
enh65834    3  128947400  128948400      2       1  150064       2.1499     0.015783
enh65838    3  128966600  128967600      3       1  150064       2.7164    0.0033002
enh65840    3  128996400  128997400      3       2  150064        3.131   0.00087118
enh65841    3  129000400  129001400      3       1  150064       3.2125   0.00065798
enh65842    3  129023700  129024700      1       1  150064       3.6939    0.0001104
enh65844    3  129031800  129032800      1       1  150064       3.4849    0.0002462
enh65845    3  129035900  129036900      1       1  150064       3.4195    0.0003137
enh65846    3  129068100  129069100      2       1  150064       2.3862     0.008511
enh65855    3  129208400  129209400      2       1  150064       1.7095     0.043675
enh65858    3  129244500  129245500      2       1  150064       2.5855    0.0048625
enh65859    3  129267600  129268600      2       1  150064       1.7853     0.037108
enh65867    3  129310300  129311300      4       2  150064       2.1257     0.016764
enh65869    3  129316600  129317600      4       2  150064       1.8621     0.031294
enh65873    3  129335700  129336700      3       1  150064       2.1413     0.016125
enh65907    3  130466900  130467900      1       1  150064       1.7512      0.03996
enh65918    3  130746000  130747000      3       2  150064       1.8342     0.033309
enh65935    3  132001600  132002600      1       1  150064       1.6481      0.04967
enh65954    3  133159800  133160800      1       1  150064       2.3398     0.009648
enh65978    3  133661300  133662300      4       2  150064       2.1518     0.015708
enh66025    3  135902800  135903800      2       1  150064       2.3643    0.0090311
enh66027    3  135916400  135917400      2       1  150064       2.8409    0.0022496
enh66028    3  135968200  135969200      2       1  150064       3.6371   0.00013789
enh66030    3  136000400  136001400      2       1  150064       4.8233   7.0616e-07
enh66031    3  136262500  136263500      1       1  150064       1.6815      0.04633
enh66034    3  136314800  136315800      3       2  150064       2.5589    0.0052502
enh66035    3  136335100  136336100      2       1  150064       2.5686    0.0051059
enh66037    3  136351000  136352000      4       2  150064        1.773     0.038114
enh66038    3  136355600  136356600      4       2  150064        3.146    0.0008277
enh66043    3  136391000  136392000      2       1  150064       3.2731   0.00053179
enh66047    3  136407900  136408900      1       1  150064       2.4124     0.007925
enh66050    3  136412600  136413600      1       1  150064        1.693      0.04523
enh66051    3  136426700  136427700      3       2  150064       4.6729   1.4851e-06
enh66053    3  136435400  136436400      2       1  150064        2.745    0.0030257
enh66055    3  136449700  136450700      2       1  150064       2.5073    0.0060829
enh66057    3  136455000  136456000      3       2  150064       3.0106    0.0013037
enh66058    3  136455600  136456600      3       1  150064        2.456    0.0070252
enh66059    3  136460800  136461800      2       1  150064       2.6653    0.0038455
enh66060    3  136464500  136465500      2       1  150064         2.49     0.006388
enh66061    3  136465800  136466800      5       2  150064       3.7947   7.3912e-05
enh66062    3  136467700  136468700      3       2  150064       3.8258    6.517e-05
enh66063    3  136472500  136473500      3       2  150064       3.2031   0.00067987
enh66065    3  136505700  136506700      3       2  150064       3.0324    0.0012131
enh66066    3  136554200  136555200      1       1  150064       3.0806     0.001033
enh66067    3  136557800  136558800      3       1  150064       3.4112   0.00032336
enh66068    3  136575300  136576300      2       1  150064        2.911    0.0018013
enh66069    3  136576700  136577700      2       1  150064       3.6356   0.00013865
enh66070    3  136578600  136579600      2       1  150064       2.9288    0.0017013
enh66071    3  136582500  136583500      5       1  150064       2.9045    0.0018392
enh66072    3  136584300  136585300      1       1  150064       3.0133     0.001292
enh66073    3  136585500  136586500      1       1  150064       2.9858     0.001414
enh66074    3  136591600  136592600      2       1  150064       2.8811    0.0019814
enh66075    3  136592900  136593900      1       1  150064       3.0248     0.001244
enh66076    3  136595200  136596200      2       1  150064       2.5465    0.0054397
enh66077    3  136596600  136597600      1       1  150064       4.0538     2.52e-05
enh66078    3  136599000  136600000      3       1  150064       2.7086    0.0033786
enh66079    3  136601500  136602500      3       1  150064       2.8713    0.0020436
enh66080    3  136604400  136605400      2       1  150064       2.9292    0.0016993
enh66081    3  136605800  136606800      3       1  150064       2.9182    0.0017602
enh66083    3  136610600  136611600      6       1  150064       2.9872    0.0014078
enh66084    3  136612300  136613300      1       1  150064       3.0285     0.001229
enh66085    3  136615100  136616100      4       2  150064       3.9551   3.8256e-05
enh66086    3  136617300  136618300      2       1  150064       2.4929    0.0063349
enh66088    3  136619500  136620500      1       1  150064        3.015     0.001285
enh66089    3  136621100  136622100      8       3  150064       3.0589    0.0011107
enh66090    3  136625100  136626100      4       1  150064       2.5245    0.0057926
enh66093    3  136633200  136634200      2       1  150064       2.5043    0.0061353
enh66094    3  136635300  136636300      1       1  150064       2.6739     0.003749
enh66095    3  136639000  136640000      3       2  150064       2.8552    0.0021504
enh66096    3  136643200  136644200      2       1  150064       1.8349      0.03326
enh66097    3  136644000  136645000      2       1  150064        2.872    0.0020397
enh66098    3  136650300  136651300      2       1  150064       2.6076    0.0045595
enh66100    3  136660200  136661200      2       1  150064       2.8666    0.0020747
enh66101    3  136661600  136662600      3       2  150064       2.6271    0.0043052
enh66102    3  136673100  136674100      1       1  150064       3.6416    0.0001355
enh66103    3  136713700  136714700      2       1  150064       1.9002     0.028701
enh66107    3  137717400  137718400      3       2  150064       2.4259    0.0076342
enh66120    3  137940100  137941100      3       2  150064       2.7622     0.002871
enh66127    3  138089900  138090900      1       1  150064       1.9296      0.02683
enh66141    3  138499700  138500700      2       1  150064       1.8633     0.031212
enh66144    3  138521800  138522800      2       1  150064       1.9634     0.024798
enh66147    3  138532700  138533700      2       1  150064        1.766     0.038695
enh66149    3  138536600  138537600      1       1  150064       1.8135      0.03488
enh66150    3  138537500  138538500      1       1  150064       2.0092      0.02226
enh66154    3  138561200  138562200      4       2  150064        2.127     0.016709
enh66155    3  138563700  138564700      1       1  150064       1.8789      0.03013
enh66160    3  138609400  138610400      3       1  150064       1.7531     0.039794
enh66179    3  140435000  140436000      8       3  150064       3.0033    0.0013353
enh66180    3  140582100  140583100      3       2  150064       1.7084      0.04378
enh66190    3  140794900  140795900      3       1  150064       1.9318     0.026695
enh66214    3  141022100  141023100      5       3  150064       1.7786     0.037652
enh66232    3  141138600  141139600      5       2  150064       2.2662      0.01172
enh66244    3  141246500  141247500      1       1  150064       2.8461     0.002213
enh66246    3  141257600  141258600      3       2  150064       2.1158     0.017181
enh66263    3  141570600  141571600      2       1  150064       2.2123     0.013472
enh66293    3  142725300  142726300      3       2  150064       2.2778     0.011369
enh66297    3  142837000  142838000      3       1  150064       2.4642    0.0068664
enh66310    3  143020400  143021400      3       1  150064       1.7842     0.037198
enh66317    3  143148900  143149900      4       2  150064        2.101     0.017821
enh66333    3  143549800  143550800      1       1  150064       2.0766      0.01892
enh66430    3  150187400  150188400      4       2  150064       1.8311     0.033544
enh66437    3  150326100  150327100      2       1  150064       2.6927    0.0035443
enh66440    3  150339100  150340100      2       1  150064        2.825    0.0023641
enh66524    3  151999700  152000700      2       1  150064       2.0564     0.019872
enh66534    3  152035300  152036300      3       2  150064       2.3324    0.0098396
enh66537    3  152048900  152049900      1       1  150064       2.1107       0.0174
enh66539    3  152060200  152061200      1       1  150064       2.2607      0.01189
enh66540    3  152062800  152063800      2       1  150064       1.6743     0.047032
enh66557    3  152134700  152135700      2       1  150064       2.2445     0.012401
enh66566    3  152190000  152191000      3       2  150064       1.7883     0.036867
enh66567    3  152217300  152218300      2       1  150064       3.0754    0.0010511
enh66568    3  152313100  152314100      3       1  150064       2.0084       0.0223
enh66569    3  152314200  152315200      2       1  150064        1.938     0.026311
enh66571    3  152551600  152552600      3       1  150064       2.8442    0.0022259
enh66572    3  152554000  152555000      1       1  150064       1.8239      0.03408
enh66577    3  152855800  152856800      1       1  150064       1.6826      0.04623
enh66604    3  153127900  153128900      5       2  150064       1.6833     0.046156
enh66611    3  153345500  153346500      5       2  150064       2.0212     0.021629
enh66618    3  154036700  154037700      2       1  150064       2.4824    0.0065256
enh66688    3  156793800  156794800      3       2  150064       2.1932     0.014147
enh66692    3  156810600  156811600      2       1  150064       1.9585     0.025087
enh66735    3  159622300  159623300      1       1  150064       2.5785     0.004961
enh66739    3  159645500  159646500      5       2  150064       2.0823     0.018656
enh66766    3  160395600  160396600      3       1  150064       1.8198     0.034393
enh66778    3  160826100  160827100      5       2  150064       2.4482    0.0071791
enh66782    3  161067200  161068200      4       1  150064       2.0241     0.021481
enh66783    3  161104100  161105100      6       2  150064       1.7256     0.042207
enh66784    3  161111900  161112900      1       1  150064       2.0585      0.01977
enh66797    3  167453800  167454800      3       1  150064       3.6233   0.00014542
enh66798    3  167467800  167468800      2       1  150064       3.3527   0.00040014
enh66799    3  167561100  167562100      4       1  150064       3.4371   0.00029401
enh66800    3  167579500  167580500      6       3  150064       3.5677   0.00018009
enh66802    3  167659000  167660000      3       1  150064       2.1983     0.013965
enh66803    3  167810600  167811600      2       1  150064       2.5665    0.0051368
enh66808    3  169476600  169477600      1       1  150064       2.5392     0.005555
enh66809    3  169480900  169481900      1       1  150064       2.2445       0.0124
enh66811    3  169492900  169493900      1       1  150064       2.6313     0.004253
enh66824    3  169687400  169688400      3       1  150064       1.9684     0.024509
enh66825    3  169689700  169690700      2       1  150064       2.0603     0.019684
enh66826    3  169720400  169721400      2       1  150064       2.3225     0.010104
enh66832    3  169762800  169763800      1       1  150064       2.0343      0.02096
enh66834    3  169767000  169768000      2       1  150064        1.753     0.039804
enh66838    3  169868900  169869900      1       1  150064       2.5128     0.005989
enh66844    3  169877000  169878000      2       1  150064       1.9114     0.027978
enh66846    3  169889200  169890200      3       1  150064       2.3266    0.0099939
enh66847    3  169895900  169896900      2       1  150064       2.1719     0.014933
enh66865    3  170883100  170884100      2       1  150064       1.7317     0.041666
enh66882    3  171046500  171047500      1       1  150064       2.0855      0.01851
enh66883    3  171049900  171050900      4       2  150064        2.845    0.0022207
enh66932    3  171472400  171473400      3       1  150064       1.9209     0.027375
enh66935    3  171499700  171500700      6       2  150064       1.9964     0.022943
enh66937    3  171518500  171519500      3       2  150064       1.8639     0.031166
enh67002    3  172231500  172232500      5       2  150064        2.203     0.013797
enh67022    3  172313700  172314700      6       2  150064       2.8667    0.0020741
enh67032    3  172426700  172427700      1       1  150064       2.6366     0.004187
enh67038    3  176590000  176591000      2       1  150064       1.8537     0.031893
enh67039    3  176590400  176591400      2       1  150064       1.8537     0.031893
enh67040    3  176759100  176760100      1       1  150064        2.666     0.003838
enh67041    3  176768800  176769800      3       1  150064       2.7462    0.0030147
enh67045    3  176779500  176780500      2       1  150064       2.0316     0.021097
enh67046    3  176781200  176782200      3       1  150064        2.876    0.0020137
enh67048    3  176785300  176786300      5       3  150064       1.9587     0.025076
enh67049    3  176787400  176788400      2       1  150064       2.3702    0.0088881
enh67050    3  176788000  176789000      7       3  150064       2.2842      0.01118
enh67051    3  176798800  176799800      4       2  150064       3.0562     0.001121
enh67052    3  176803200  176804200      2       1  150064       2.4375    0.0073941
enh67053    3  176804500  176805500      2       1  150064       2.4872    0.0064371
enh67054    3  176806900  176807900      5       2  150064       1.9272     0.026976
enh67055    3  176817100  176818100      4       2  150064       1.8037     0.035641
enh67057    3  176821800  176822800      5       2  150064       2.9531    0.0015729
enh67059    3  176827000  176828000      3       2  150064       1.7555      0.03959
enh67061    3  176835100  176836100      2       1  150064       2.6664    0.0038338
enh67066    3  176842300  176843300      3       2  150064       1.6761     0.046855
enh67072    3  176864200  176865200      3       2  150064       2.6692    0.0038012
enh67097    3  177035100  177036100      4       2  150064       2.1164     0.017153
enh67100    3  177051100  177052100      1       1  150064       2.2524      0.01215
enh67102    3  177057800  177058800      1       1  150064       2.6273     0.004303
enh67121    3  177332700  177333700      4       2  150064       2.7936    0.0026061
enh67122    3  177359400  177360400      5       2  150064       3.9735   3.5405e-05
enh67123    3  177362400  177363400      3       2  150064       2.7237    0.0032282
enh67124    3  177365000  177366000      2       1  150064       3.1881   0.00071604
enh67137    3  177713200  177714200      3       1  150064        1.927     0.026991
enh67206    3  180628900  180629900      2       1  150064       5.4446   2.5956e-08
enh67207    3  180632900  180633900      1       1  150064       6.2898    1.589e-10
enh67208    3  180635900  180636900      3       2  150064       5.5895   1.1387e-08
enh67209    3  180641200  180642200      3       1  150064       5.6748   6.9441e-09
enh67215    3  182515400  182516400      1       1  150064        1.855       0.0318
enh67224    3  182541900  182542900      1       1  150064       2.0193      0.02173
enh67225    3  182630300  182631300      1       1  150064       2.1602      0.01538
enh67232    3  182698800  182699800      1       1  150064       1.6873      0.04577
enh67239    3  182903000  182904000      2       1  150064       2.0109     0.022167
enh67255    3  183060300  183061300      2       1  150064       2.1283     0.016658
enh67261    3  183098700  183099700      3       1  150064       2.0802     0.018754
enh67280    3  183305100  183306100      4       1  150064       1.7018     0.044392
enh67290    3  183497700  183498700      3       2  150064       2.7989     0.002564
enh67301    3  183599900  183600900      2       1  150064       2.0495     0.020209
enh67302    3  183602800  183603800      7       3  150064       1.8104     0.035115
enh67365    3  184474400  184475400      6       3  150064       2.0598     0.019708
enh67373    3  184531500  184532500      2       1  150064       2.2819     0.011248
enh67374    3  184533200  184534200      3       1  150064       1.6878     0.045722
enh67396    3  185405000  185406000      1       1  150064       2.5332     0.005652
enh67397    3  185419700  185420700      1       1  150064       1.8946      0.02907
enh67398    3  185426700  185427700      1       1  150064       2.6721     0.003769
enh67401    3  185446400  185447400      2       1  150064       1.8029     0.035703
enh67405    3  185482000  185483000      1       1  150064       2.1268      0.01672
enh67406    3  185484200  185485200      2       1  150064       2.0968     0.018005
enh67408    3  185514300  185515300      3       1  150064       2.1154     0.017198
enh67418    3  185677000  185678000      2       1  150064       2.5418    0.0055147
enh67422    3  185811200  185812200      3       1  150064       1.7306     0.041762
enh67435    3  186076800  186077800      1       1  150064       2.5434     0.005489
enh67470    3  186653400  186654400      2       1  150064       1.7789     0.037628
enh67554    3  187865700  187866700      4       2  150064       2.0225     0.021561
enh67555    3  187870200  187871200      2       1  150064       1.7929     0.036493
enh67557    3  187875100  187876100      4       2  150064       1.8928     0.029194
enh67558    3  187876300  187877300      5       3  150064       2.1425     0.016076
enh67559    3  187881600  187882600      1       1  150064       1.6793      0.04655
enh67560    3  187887700  187888700      7       4  150064       1.8874     0.029554
enh67565    3  187914200  187915200      4       2  150064       2.3358    0.0097514
enh67586    3  188079600  188080600     10       3  150064       2.0514     0.020113
enh67591    3  188117900  188118900      4       1  150064       1.9962     0.022959
enh67593    3  188134900  188135900      2       1  150064       1.9766     0.024041
enh67601    3  188225000  188226000      2       1  150064       1.7455     0.040453
enh67608    3  188364400  188365400      4       2  150064       2.1003     0.017852
enh67625    3  188618400  188619400      2       1  150064       2.0626     0.019573
enh67641    3  188889400  188890400      3       1  150064       2.4348    0.0074504
enh67696    3  193505800  193506800      7       2  150064       1.7293     0.041881
enh67697    3  193549300  193550300      2       1  150064       1.6609     0.048366
enh67714    3  193801800  193802800      1       1  150064       2.2764      0.01141
enh67716    3  193807400  193808400      5       3  150064       2.0025     0.022613
enh67818    3  194981600  194982600      1       1  150064       2.3337     0.009805
enh67822    3  195006600  195007600      2       1  150064        1.707     0.043912
enh67827    3  195119400  195120400      2       1  150064       1.7614     0.039083
enh67852    3  195282100  195283100      1       1  150064       1.7438       0.0406
enh67905    3  195922900  195923900      4       2  150064       2.1927     0.014164
enh67909    3  195945200  195946200      3       2  150064       2.5484    0.0054108
enh67913    3  195973600  195974600      2       1  150064       3.0091      0.00131
enh67916    3  196001600  196002600      3       1  150064       1.8968     0.028926
enh67917    3  196005200  196006200      6       3  150064       2.4587    0.0069715
enh67918    3  196006700  196007700      2       1  150064       1.6797      0.04651
enh67921    3  196015200  196016200      6       2  150064        2.365    0.0090155
enh67922    3  196045600  196046600      5       2  150064       3.0608    0.0011037
enh67924    3  196066400  196067400      2       1  150064       2.4248    0.0076579
enh67926    3  196141000  196142000      1       1  150064       3.0899     0.001001
enh67927    3  196142800  196143800      4       2  150064       2.9565    0.0015558
enh67931    3  196156500  196157500      3       2  150064       1.8914     0.029284
enh67932    3  196159900  196160900      1       1  150064       2.2209      0.01318
enh67941    3  196298800  196299800      5       3  150064       1.7352     0.041357
enh67944    3  196302300  196303300      4       2  150064       2.0277     0.021295
enh67969    3  196465800  196466800      4       2  150064       1.7618     0.039056
enh67970    3  196470100  196471100      3       2  150064        1.783     0.037289
enh67973    3  196480900  196481900      3       1  150064       1.6564     0.048821
enh67974    3  196484500  196485500      6       3  150064       2.3279    0.0099574
enh67976    3  196486900  196487900      2       1  150064       1.9355     0.026465
enh67978    3  196499600  196500600      4       2  150064       1.7966     0.036198
enh67986    3  196670400  196671400      1       1  150064       2.0387      0.02074
enh68001    3  196907200  196908200      2       1  150064       2.2705      0.01159
enh68002    3  196927000  196928000      3       2  150064       2.5018    0.0061779
enh68006    3  196949500  196950500      2       1  150064       2.2519     0.012164
enh68007    3  196954700  196955700      4       2  150064       2.3942    0.0083275
enh68010    3  196980500  196981500      6       3  150064       2.2843     0.011177
enh68016    3  197020100  197021100      6       1  150064       2.4726    0.0067068
enh68022    3  197183800  197184800      3       2  150064       1.9565     0.025205
enh68026    3  197247700  197248700      5       2  150064       1.7431     0.040657
enh68059    3  197573900  197574900      1       1  150064       1.8297      0.03365
enh68081    4     658400     659400      2       1  150064       1.9035     0.028489
enh68082    4     666400     667400      3       2  150064        2.863    0.0020979
enh68085    4     675300     676300      3       2  150064       2.4102    0.0079721
enh68086    4     677200     678200      2       1  150064       1.8302     0.033612
enh68088    4     683700     684700      3       2  150064       3.1472   0.00082408
enh68090    4     698300     699300      7       3  150064       1.7202     0.042695
enh68091    4     700900     701900     11       3  150064       2.5933    0.0047528
enh68092    4     702900     703900      4       1  150064       2.4724    0.0067099
enh68093    4     714600     715600      2       1  150064       2.0964     0.018022
enh68094    4     719800     720800      3       1  150064       1.9845     0.023598
enh68096    4     766100     767100      5       3  150064       2.5709    0.0050716
enh68097    4     771200     772200      4       2  150064       2.0057     0.022443
enh68133    4    1160300    1161300      4       2  150064       1.7705     0.038321
enh68142    4    1209700    1210700      2       1  150064       2.0493     0.020214
enh68161    4    1338800    1339800      3       1  150064       2.1053     0.017632
enh68163    4    1345200    1346200      6       3  150064       2.5424    0.0055042
enh68193    4    1863300    1864300      2       1  150064       2.1419     0.016099
enh68246    4    2544000    2545000      1       1  150064       1.6818       0.0463
enh68249    4    2569100    2570100      2       1  150064        1.652     0.049268
enh68300    4    2961600    2962600      5       2  150064       2.3951    0.0083069
enh68323    4    3244400    3245400      1       1  150064       1.8225      0.03419
enh68330    4    3343600    3344600      2       1  150064       2.3758    0.0087544
enh68333    4    3359900    3360900      1       1  150064        1.664      0.04806
enh68358    4    4419800    4420800      1       1  150064       2.4349     0.007447
enh68360    4    4493800    4494800      4       2  150064        2.593    0.0047578
enh68365    4    4541000    4542000      3       1  150064       1.7663     0.038669
enh68366    4    4544500    4545500      2       1  150064        1.997     0.022911
enh68371    4    4945100    4946100     13       4  150064       2.0065     0.022401
enh68383    4    6154800    6155800      7       2  150064       1.7015     0.044426
enh68401    4    6689600    6690600     11       4  150064       2.1116      0.01736
enh68402    4    6693400    6694400      6       2  150064       1.9317       0.0267
enh68445    4    6915900    6916900      2       1  150064       1.8666     0.030981
enh68459    4    6953200    6954200      2       1  150064       1.8657     0.031045
enh68460    4    6955400    6956400      7       2  150064       1.8253     0.033977
enh68493    4    7745100    7746100      3       2  150064       3.3344   0.00042748
enh68495    4    7751400    7752400      4       2  150064       2.8798    0.0019899
enh68501    4    7807400    7808400      3       2  150064       1.7585     0.039333
enh68537    4    8211500    8212500      2       1  150064       2.3141     0.010331
enh68548    4    8403900    8404900      7       4  150064       1.9971     0.022909
enh68551    4    8428000    8429000      3       2  150064       2.0252     0.021422
enh68553    4    8430400    8431400      3       1  150064         1.77     0.038365
enh68555    4    8437800    8438800      1       1  150064       1.6643      0.04803
enh68557    4    8440500    8441500      5       3  150064       2.1675     0.015099
enh68590    4   10417800   10418800      5       2  150064       2.4399    0.0073464
enh68603    4   10955800   10956800      6       4  150064       1.7822     0.037358
enh68698    4   16208200   16209200     11       4  150064       2.1296       0.0166
enh68701    4   16218100   16219100      5       2  150064       2.1984     0.013959
enh68715    4   17577500   17578500      5       1  150064       2.1161      0.01717
enh68716    4   17581000   17582000      1       1  150064       2.2825      0.01123
enh68717    4   17597000   17598000      1       1  150064       2.2334      0.01276
enh68718    4   17614600   17615600      4       1  150064       2.2529     0.012131
enh68719    4   17619100   17620100      3       1  150064       2.3297    0.0099114
enh68720    4   17651700   17652700      6       1  150064       2.5782    0.0049653
enh68721    4   17652900   17653900      7       2  150064       2.3217     0.010125
enh68725    4   17815800   17816800      1       1  150064        2.077       0.0189
enh68726    4   18013000   18014000      1       1  150064       2.2473      0.01231
enh68727    4   18020900   18021900      3       1  150064       2.2472     0.012315
enh68732    4   20702800   20703800      5       2  150064       1.9287     0.026885
enh68745    4   23293300   23294300     10       2  150064        2.188     0.014335
enh68781    4   25858200   25859200      2       1  150064       2.0273     0.021315
enh68785    4   25929700   25930700      3       2  150064       2.8159    0.0024318
enh68787    4   25969500   25970500      8       3  150064       1.7402     0.040908
enh68795    4   26083000   26084000      1       1  150064       1.6818       0.0463
enh68798    4   26133300   26134300      5       3  150064       2.7964    0.0025835
enh68812    4   26319800   26320800      2       1  150064       2.0537     0.020002
enh68817    4   26335500   26336500      2       1  150064       1.6923     0.045293
enh68819    4   26343700   26344700      1       1  150064       1.9765      0.02405
enh68823    4   26357000   26358000      2       1  150064       2.2508       0.0122
enh68827    4   26378500   26379500      1       1  150064       2.2668       0.0117
enh68828    4   26379300   26380300      2       1  150064       1.6624      0.04822
enh68834    4   26586600   26587600      1       1  150064       3.4971    0.0002352
enh68836    4   26613200   26614200      1       1  150064       3.5437    0.0001973
enh68839    4   26750000   26751000      2       1  150064       2.7641    0.0028541
enh68842    4   26794000   26795000      1       1  150064        2.624     0.004345
enh68843    4   26813200   26814200      2       1  150064       2.4518    0.0071075
enh68845    4   26823500   26824500      4       2  150064       1.9593     0.025041
enh68850    4   26870000   26871000      2       1  150064       2.8278    0.0023433
enh68854    4   26874700   26875700      2       1  150064       1.8768     0.030271
enh68864    4   26903200   26904200      2       1  150064       2.0252     0.021424
enh68865    4   26906400   26907400      2       1  150064       2.1604     0.015371
enh68870    4   26917200   26918200      1       1  150064       2.3601     0.009135
enh68883    4   27004600   27005600      2       1  150064       1.7483     0.040209
enh68885    4   27049800   27050800      2       1  150064       1.7341     0.041453
enh68895    4   36220200   36221200      4       2  150064        1.891     0.029311
enh68922    4   36349700   36350700      5       3  150064       2.0454     0.020408
enh68953    4   37817600   37818600      1       1  150064       2.5094     0.006046
enh68954    4   37826600   37827600      2       1  150064       1.8273     0.033828
enh68980    4   38006200   38007200      5       1  150064       2.1912      0.01422
enh69032    4   38607200   38608200      4       2  150064       1.8197     0.034404
enh69034    4   38612500   38613500      6       2  150064       2.0823     0.018658
enh69038    4   38627000   38628000      3       1  150064       1.9971     0.022907
enh69046    4   38676400   38677400      4       2  150064        1.755      0.03963
enh69048    4   38685900   38686900      2       1  150064       2.0673     0.019354
enh69050    4   38725400   38726400      3       2  150064       1.6803      0.04645
enh69104    4   39637000   39638000      2       1  150064       2.5878    0.0048293
enh69105    4   39637400   39638400      2       1  150064       2.5878    0.0048293
enh69106    4   39641500   39642500      1       1  150064       2.5731      0.00504
enh69113    4   39717400   39718400      6       3  150064       1.6956     0.044979
enh69123    4   39936300   39937300      4       2  150064       2.3084     0.010489
enh69145    4   40122900   40123900      1       1  150064       2.1998      0.01391
enh69147    4   40126800   40127800      4       2  150064       2.2003     0.013892
enh69203    4   40619700   40620700      3       2  150064       2.0374     0.020807
enh69204    4   40624200   40625200      2       1  150064       2.3974    0.0082553
enh69229    4   41935600   41936600      2       1  150064       1.8673      0.03093
enh69256    4   47453400   47454400      1       1  150064       2.3398     0.009647
enh69262    4   47495400   47496400      1       1  150064       2.2414       0.0125
enh69281    4   48081800   48082800      2       1  150064       1.8936     0.029138
enh69283    4   48111100   48112100      2       1  150064       1.6486     0.049611
enh69286    4   48115000   48116000      3       2  150064       1.6763     0.046839
enh69301    4   48341600   48342600      2       1  150064       1.8113     0.035048
enh69309    4   48382200   48383200      1       1  150064       3.0226     0.001253
enh69311    4   48432800   48433800      5       2  150064       2.5533    0.0053359
enh69312    4   48590600   48591600      3       1  150064       2.3563     0.009229
enh69317    4   48644700   48645700      2       1  150064       1.8341     0.033319
enh69319    4   48653600   48654600      3       2  150064       2.7995    0.0025593
enh69327    4   48696500   48697500      1       1  150064       3.3251     0.000442
enh69329    4   48703000   48704000      1       1  150064       2.2206      0.01319
enh69331    4   48724700   48725700      1       1  150064       2.2173       0.0133
enh69335    4   48731400   48732400      3       1  150064       2.2188      0.01325
enh69337    4   48738800   48739800      2       1  150064       2.0495     0.020207
enh69340    4   48748800   48749800      1       1  150064       2.4588      0.00697
enh69344    4   48764600   48765600      1       1  150064       2.0644      0.01949
enh69348    4   48771400   48772400      2       1  150064       1.7624     0.038999
enh69350    4   48777800   48778800      1       1  150064       2.0972      0.01799
enh69351    4   48783000   48784000      1       1  150064        2.482     0.006533
enh69413    4   55010700   55011700      1       1  150064       2.4714      0.00673
enh69414    4   55083200   55084200      1       1  150064       2.3698       0.0089
enh69424    4   55684900   55685900      2       1  150064       1.9454     0.025864
enh69425    4   55776000   55777000      3       1  150064       1.7302       0.0418
enh69434    4   56265400   56266400      2       1  150064       1.7153     0.043149
enh69436    4   56275000   56276000      1       1  150064       1.6974      0.04481
enh69438    4   56313300   56314300      3       2  150064       1.7534     0.039768
enh69439    4   56376700   56377700      1       1  150064       1.9309      0.02675
enh69440    4   56403100   56404100      3       1  150064        2.107     0.017558
enh69445    4   56444000   56445000      4       2  150064       1.9711     0.024355
enh69446    4   56718000   56719000      3       2  150064       1.7581     0.039365
enh69448    4   56732500   56733500      1       1  150064       2.5589      0.00525
enh69449    4   56753600   56754600      1       1  150064       2.5158     0.005938
enh69466    4   57335700   57336700      3       2  150064       1.8242     0.034062
enh69467    4   57372300   57373300      7       3  150064       1.8124     0.034959
enh69476    4   57589000   57590000      1       1  150064         1.94      0.02619
enh69482    4   57683800   57684800      1       1  150064       2.1962      0.01404
enh69483    4   57687800   57688800     15       4  150064       1.6691     0.047546
enh69507    4   68551000   68552000      4       2  150064       1.9723     0.024289
enh69509    4   68564300   68565300      4       1  150064       2.8787    0.0019964
enh69510    4   68567600   68568600      4       2  150064       3.3077   0.00047037
enh69511    4   68569300   68570300      2       1  150064       3.0171     0.001276
enh69525    4   70620600   70621600      2       1  150064       2.9392    0.0016453
enh69580    4   73930800   73931800      2       1  150064       2.1904     0.014246
enh69585    4   74043800   74044800      1       1  150064       2.1517      0.01571
enh69640    4   76434800   76435800      3       1  150064        1.756      0.03954
enh69663    4   76829200   76830200      3       2  150064       1.6465     0.049836
enh69670    4   76932600   76933600      4       2  150064       2.0613     0.019638
enh69680    4   77127100   77128100      4       2  150064       1.7536     0.039753
enh69681    4   77128600   77129600      2       1  150064       1.9545     0.025321
enh69755    4   79550800   79551800      2       1  150064       1.8117     0.035015
enh69757    4   79563300   79564300      4       1  150064        1.837     0.033105
enh69791    4   80990000   80991000      1       1  150064       3.0418     0.001176
enh69795    4   81048000   81049000      1       1  150064       1.7285      0.04195
enh69800    4   81103000   81104000      4       2  150064       1.9053     0.028372
enh69801    4   81122300   81123300      3       2  150064       2.5572    0.0052758
enh69802    4   81124400   81125400      6       2  150064       2.5269    0.0057538
enh69825    4   82403000   82404000      2       1  150064       1.6476     0.049713
enh69838    4   82645900   82646900      3       2  150064       1.8738      0.03048
enh69846    4   83150400   83151400      2       1  150064       3.1959   0.00069705
enh69847    4   83188400   83189400      5       2  150064       2.1694     0.015026
enh69848    4   83189400   83190400      2       1  150064       2.8699    0.0020533
enh69849    4   83192900   83193900      3       2  150064       1.9385     0.026284
enh69870    4   83910000   83911000      4       1  150064        2.513    0.0059848
enh69871    4   83911000   83912000      2       1  150064       2.2414     0.012499
enh69872    4   83927600   83928600      1       1  150064       1.9228      0.02725
enh69873    4   83929000   83930000      3       2  150064       2.1887      0.01431
enh69892    4   84075900   84076900      4       2  150064       1.9718     0.024319
enh69913    4   84218600   84219600      3       2  150064       1.7261     0.042163
enh69932    4   84469100   84470100      2       1  150064       2.1792     0.014659
enh69934    4   84477200   84478200      2       1  150064       2.4474    0.0071937
enh69935    4   84479300   84480300      8       2  150064       2.7488    0.0029903
enh69936    4   84482100   84483100      3       2  150064       1.6564     0.048825
enh69937    4   84484800   84485800      1       1  150064       1.8633      0.03121
enh69938    4   84489400   84490400      4       1  150064       1.8629     0.031235
enh69939    4   84491000   84492000      5       1  150064       1.9192      0.02748
enh69940    4   84495000   84496000      4       1  150064       1.8221      0.03422
enh69941    4   84503100   84504100      3       1  150064       2.7951     0.002594
enh69942    4   84525300   84526300      4       2  150064       2.6747    0.0037398
enh69943    4   84540000   84541000      1       1  150064       2.8245     0.002368
enh69944    4   84551100   84552100      1       1  150064       1.9612      0.02493
enh69945    4   84581300   84582300      4       2  150064       1.6582     0.048639
enh69962    4   86622300   86623300      2       1  150064       1.8663     0.031001
enh69970    4   86850200   86851200      3       2  150064       2.2056     0.013707
enh69980    4   87824600   87825600      4       2  150064       1.8194     0.034427
enh69993    4   87887300   87888300      2       1  150064       2.4757    0.0066489
enh69994    4   87891700   87892700      5       2  150064       3.2344   0.00060955
enh69996    4   87895400   87896400      1       1  150064       2.7898     0.002637
enh69997    4   87898400   87899400      5       2  150064       2.8232    0.0023776
enh70004    4   87936200   87937200      2       1  150064       2.2384     0.012598
enh70006    4   87939400   87940400      3       1  150064       2.6285    0.0042886
enh70008    4   87944700   87945700      3       2  150064       1.6716     0.047306
enh70009    4   87946200   87947200      3       1  150064       2.5648    0.0051625
enh70013    4   87959500   87960500      4       2  150064        2.444    0.0072626
enh70017    4   87974900   87975900      1       1  150064       2.2748      0.01146
enh70019    4   87979300   87980300      3       1  150064       1.6901     0.045501
enh70038    4   88156200   88157200      1       1  150064       1.7099      0.04364
enh70077    4   89376400   89377400      1       1  150064        1.896      0.02898
enh70081    4   89447300   89448300      1       1  150064       1.8682      0.03087
enh70113    4   89854300   89855300      5       2  150064       2.0709     0.019185
enh70116    4   89874400   89875400      1       1  150064       1.8885      0.02948
enh70140    4   90238200   90239200      2       1  150064       1.9592     0.025044
enh70142    4   90258500   90259500      2       1  150064       1.9837     0.023646
enh70149    4   90815800   90816800      5       3  150064       1.6772     0.046752
enh70150    4   90819700   90820700      4       2  150064       1.7044     0.044153
enh70152    4   90992200   90993200      2       1  150064        2.378    0.0087045
enh70159    4   95272700   95273700      3       1  150064       1.8077     0.035327
enh70178    4   96114300   96115300      3       2  150064       1.9356     0.026458
enh70197    4   99403800   99404800      1       1  150064        2.184      0.01448
enh70204    4   99465700   99466700      4       2  150064         2.49    0.0063874
enh70259    4  100741100  100742100      4       2  150064       2.1898      0.01427
enh70260    4  100742600  100743600      6       4  150064       1.8999      0.02872
enh70261    4  100743600  100744600      4       2  150064       2.7287    0.0031789
enh70263    4  100745900  100746900      5       2  150064       1.8566     0.031683
enh70264    4  100747400  100748400      5       3  150064       2.2901     0.011009
enh70265    4  100748600  100749600      6       3  150064       2.6919    0.0035527
enh70267    4  100767600  100768600      5       2  150064       2.6703    0.0037891
enh70270    4  100810300  100811300      4       2  150064       2.5982    0.0046857
enh70276    4  100815900  100816900      6       2  150064       1.7416     0.040791
enh70284    4  100872200  100873200      1       1  150064       3.0679     0.001078
enh70286    4  101014500  101015500      2       1  150064        2.258     0.011974
enh70296    4  101902800  101903800      1       1  150064       2.2511      0.01219
enh70303    4  102024400  102025400      1       1  150064         2.09      0.01831
enh70308    4  102112800  102113800      3       1  150064       1.9254     0.027088
enh70311    4  102122200  102123200      2       1  150064       2.1351     0.016378
enh70313    4  102145600  102146600      5       1  150064       2.2946     0.010877
enh70314    4  102156800  102157800      3       1  150064       1.7485     0.040191
enh70323    4  102220800  102221800      1       1  150064       2.6162     0.004446
enh70328    4  102256100  102257100      1       1  150064       1.7044      0.04415
enh70337    4  102722700  102723700      6       2  150064       2.0072     0.022364
enh70339    4  103219800  103220800      2       1  150064       3.2456   0.00058603
enh70349    4  103386100  103387100      1       1  150064       3.5968    0.0001611
enh70353    4  103426700  103427700      2       1  150064       2.0235     0.021513
enh70388    4  103612800  103613800      3       1  150064       2.3133     0.010354
enh70389    4  103655500  103656500      1       1  150064        2.895     0.001896
enh70393    4  103678500  103679500      2       1  150064       2.3234     0.010078
enh70394    4  103682700  103683700      2       1  150064       2.6844    0.0036333
enh70395    4  103733300  103734300      3       2  150064       3.0763    0.0010479
enh70396    4  103737600  103738600      4       1  150064       3.5036   0.00022953
enh70398    4  103750000  103751000      2       1  150064       3.5101   0.00022393
enh70399    4  103787500  103788500      1       1  150064       3.8858      5.1e-05
enh70402    4  103939300  103940300      2       1  150064       3.5984   0.00016012
enh70403    4  103941300  103942300      3       2  150064       1.6808     0.046402
enh70409    4  104057700  104058700      2       1  150064       2.2727     0.011522
enh70428    4  106083100  106084100      2       1  150064       1.6467     0.049805
enh70430    4  106104600  106105600      1       1  150064       2.0798      0.01877
enh70445    4  106624400  106625400      4       1  150064       1.7549     0.039638
enh70471    4  108853500  108854500      4       1  150064       1.8969     0.028921
enh70483    4  108977400  108978400      3       2  150064       2.0899     0.018312
enh70495    4  109031700  109032700      1       1  150064       2.6261     0.004319
enh70496    4  109041800  109042800      1       1  150064       3.0651     0.001088
enh70498    4  109046300  109047300      5       3  150064        1.923     0.027238
enh70503    4  109075000  109076000      2       1  150064       2.5297    0.0057078
enh70512    4  109267200  109268200      4       2  150064       1.9632     0.024814
enh70528    4  109485800  109486800      3       1  150064       1.8733     0.030511
enh70534    4  109543900  109544900      1       1  150064       2.0204      0.02167
enh70567    4  110537300  110538300      2       1  150064       1.6495     0.049519
enh70570    4  110552300  110553300      1       1  150064       1.9644      0.02474
enh70572    4  110569100  110570100      6       2  150064       1.6743     0.047032
enh70573    4  110578000  110579000      3       2  150064       1.9848     0.023582
enh70575    4  110589600  110590600      2       1  150064       1.8356     0.033209
enh70585    4  110890800  110891800      2       1  150064        3.004    0.0013321
enh70586    4  110899800  110900800      2       1  150064       2.7747     0.002763
enh70642    4  114554400  114555400      2       1  150064        1.914     0.027812
enh70651    4  114647400  114648400      2       1  150064       2.2605     0.011895
enh70679    4  119198400  119199400      5       3  150064       1.6526     0.049202
enh70688    4  119687900  119688900      2       1  150064       1.6806     0.046421
enh70716    4  120974300  120975300      3       2  150064       1.7692     0.038428
enh70720    4  121694200  121695200      1       1  150064       1.9491      0.02564
enh70753    4  122720500  122721500      3       1  150064       2.0174     0.021828
enh70759    4  122898800  122899800      1       1  150064       2.4591     0.006964
enh70760    4  123038300  123039300      1       1  150064       1.8861      0.02964
enh70767    4  123084400  123085400      1       1  150064       1.6831      0.04618
enh70770    4  123285700  123286700      1       1  150064       2.1727       0.0149
enh70773    4  123376500  123377500      1       1  150064       1.7071       0.0439
enh70774    4  123380000  123381000      1       1  150064       2.0196      0.02171
enh70782    4  123538500  123539500      1       1  150064       2.1659      0.01516
enh70783    4  123540400  123541400      4       2  150064       1.7351     0.041357
enh70788    4  123652500  123653500      1       1  150064       1.7892      0.03679
enh70792    4  123845200  123846200      8       4  150064       2.2575     0.011988
enh70793    4  123846000  123847000      6       2  150064       1.8868     0.029594
enh70806    4  124373600  124374600      1       1  150064       1.6998      0.04458
enh70811    4  124523900  124524900      1       1  150064       2.1457      0.01595
enh70812    4  124527900  124528900      7       3  150064       1.9721     0.024298
enh70827    4  129200500  129201500      1       1  150064       1.9384      0.02629
enh70831    4  129210200  129211200      1       1  150064       1.9004      0.02869
enh70871    4  139327100  139328100      3       2  150064       2.0384     0.020756
enh70886    4  139938200  139939200      3       2  150064       2.7232     0.003233
enh70890    4  139994900  139995900      2       1  150064        3.192   0.00070658
enh70894    4  140065500  140066500      4       2  150064       2.3645    0.0090284
enh70898    4  140099800  140100800      4       2  150064       1.9009     0.028657
enh70900    4  140110200  140111200      2       1  150064       2.3034     0.010629
enh70902    4  140129700  140130700      4       2  150064        3.363   0.00038543
enh70903    4  140135200  140136200      2       1  150064       1.9669     0.024596
enh70906    4  140188000  140189000      2       1  150064       1.8131     0.034907
enh70943    4  140730200  140731200      2       1  150064        2.621    0.0043833
enh70956    4  140958900  140959900      2       1  150064       1.7342     0.041446
enh70961    4  140974700  140975700      5       2  150064       1.8339     0.033338
enh70969    4  141014500  141015500      2       1  150064       2.1537     0.015631
enh70972    4  141019000  141020000      3       2  150064       2.0461     0.020375
enh70973    4  141020000  141021000      3       2  150064       1.9833     0.023669
enh70997    4  141444100  141445100      1       1  150064       1.7094      0.04369
enh71012    4  142143600  142144600      1       1  150064       2.2479      0.01229
enh71013    4  142232400  142233400      1       1  150064       1.7005      0.04452
enh71030    4  143216300  143217300      3       2  150064       1.9145     0.027781
enh71049    4  143304600  143305600      4       1  150064       1.6773     0.046744
enh71052    4  143311200  143312200      1       1  150064       1.8659      0.03103
enh71070    4  143488400  143489400      3       1  150064       2.1261     0.016747
enh71078    4  143736700  143737700      5       2  150064       2.0333      0.02101
enh71082    4  143881600  143882600      2       1  150064       2.8413    0.0022464
enh71091    4  144280000  144281000      2       1  150064        2.196     0.014047
enh71092    4  144282400  144283400      3       2  150064       1.8096      0.03518
enh71096    4  144325900  144326900      3       1  150064       2.6162     0.004446
enh71098    4  144438200  144439200      2       1  150064       3.4932   0.00023862
enh71099    4  144479400  144480400      5       2  150064       2.8259    0.0023571
enh71129    4  146860100  146861100      1       1  150064       2.2479      0.01229
enh71174    4  148905000  148906000      2       1  150064       2.0611     0.019646
enh71177    4  148975000  148976000      2       1  150064       2.2553     0.012056
enh71182    4  149137300  149138300      4       2  150064       1.7993     0.035988
enh71187    4  149209300  149210300      2       1  150064       2.4307    0.0075341
enh71190    4  149280600  149281600      2       1  150064       3.1307   0.00087195
enh71192    4  149298000  149299000      1       1  150064       3.2148    0.0006527
enh71193    4  149314200  149315200      6       4  150064       3.0405    0.0011811
enh71199    4  149352200  149353200      6       3  150064       1.8049     0.035542
enh71211    4  151871200  151872200      2       1  150064         1.68     0.046483
enh71234    4  152788200  152789200      2       1  150064       2.1865      0.01439
enh71252    4  153010800  153011800      3       2  150064       1.8864     0.029618
enh71255    4  153047400  153048400      6       2  150064       2.0138     0.022017
enh71362    4  154359300  154360300      2       1  150064       1.9025     0.028556
enh71365    4  154380000  154381000      6       2  150064       2.1597     0.015397
enh71406    4  154649500  154650500      3       1  150064       2.5012    0.0061888
enh71407    4  154650900  154651900      3       1  150064       1.7035     0.044241
enh71408    4  154668400  154669400      2       1  150064       2.5382    0.0055718
enh71409    4  154675600  154676600      3       1  150064       3.1871   0.00071843
enh71410    4  154677100  154678100      6       1  150064       2.3915    0.0083899
enh71411    4  154729800  154730800      7       3  150064       2.0377      0.02079
enh71446    4  159688500  159689500      1       1  150064       1.8692       0.0308
enh71447    4  159691900  159692900      1       1  150064       1.9175      0.02759
enh71450    4  159699500  159700500      3       1  150064        1.769     0.038449
enh71451    4  159703000  159704000      1       1  150064       1.9214      0.02734
enh71452    4  159704500  159705500      2       1  150064       2.2641     0.011784
enh71454    4  159707800  159708800      4       1  150064       1.9598      0.02501
enh71465    4  159823500  159824500      2       1  150064       1.8648     0.031107
enh71466    4  159850900  159851900      3       1  150064       2.3928    0.0083608
enh71505    4  164486600  164487600      3       2  150064       1.7474     0.040283
enh71507    4  164511000  164512000      1       1  150064       1.7651      0.03877
enh71521    4  165898800  165899800      2       1  150064       1.8408     0.032823
enh71525    4  166125200  166126200      1       1  150064       2.8207     0.002396
enh71530    4  166143000  166144000      1       1  150064       3.2177    0.0006461
enh71532    4  166169100  166170100      6       3  150064       2.2874     0.011085
enh71534    4  166179800  166180800      6       2  150064       2.9124    0.0017933
enh71536    4  166208500  166209500      5       3  150064       1.9982     0.022845
enh71537    4  166215100  166216100      3       2  150064       1.7398     0.040944
enh71544    4  166252300  166253300      3       1  150064       2.1603     0.015375
enh71550    4  169240500  169241500      2       1  150064       1.7671     0.038602
enh71574    4  169989200  169990200      8       3  150064       2.1235     0.016857
enh71575    4  170000300  170001300      2       1  150064       1.9724     0.024281
enh71578    4  170165000  170166000      1       1  150064       2.3403     0.009635
enh71581    4  170331800  170332800      5       2  150064       4.4231   4.8648e-06
enh71588    4  170543900  170544900      2       1  150064        3.486   0.00024516
enh71590    4  170551000  170552000      3       2  150064       4.1362   1.7657e-05
enh71591    4  170578400  170579400      5       2  150064       4.3002   8.5341e-06
enh71592    4  170580000  170581000      3       2  150064       3.9536    3.849e-05
enh71598    4  170929200  170930200      3       1  150064       1.7631     0.038941
enh71602    4  174041900  174042900      3       2  150064       1.6765     0.046823
enh71629    4  174337000  174338000      1       1  150064       2.7241     0.003224
enh71645    4  176935000  176936000      2       1  150064       2.9374    0.0016547
enh71660    4  178237900  178238900      2       1  150064       2.2601     0.011908
enh71669    4  178361300  178362300      4       2  150064       1.8573     0.031637
enh71674    4  181748100  181749100      2       1  150064       2.0681     0.019317
enh71678    4  183747300  183748300      8       3  150064       2.0789     0.018812
enh71691    4  184327800  184328800      7       2  150064       2.1191     0.017041
enh71716    4  185185000  185186000      6       2  150064       2.8168    0.0024251
enh71717    4  185186600  185187600      1       1  150064       2.9359     0.001663
enh71724    4  185235000  185236000      1       1  150064       1.9182      0.02754
enh71731    4  185312400  185313400      4       2  150064       1.9205     0.027398
enh71736    4  185338500  185339500      6       3  150064       1.9499     0.025594
enh71752    4  185389800  185390800      2       1  150064       2.4005    0.0081862
enh71764    4  185505000  185506000      4       2  150064       1.9503     0.025572
enh71770    4  185566100  185567100      2       1  150064       1.8073     0.035355
enh71772    4  185572800  185573800      2       1  150064       1.6589     0.048567
enh71774    4  185577700  185578700      2       1  150064       1.9326     0.026645
enh71779    4  185660700  185661700      1       1  150064       1.9901      0.02329
enh71781    4  185667800  185668800      3       1  150064       1.9627     0.024843
enh71795    4  185754300  185755300      2       1  150064       1.7704     0.038327
enh71797    4  185775600  185776600      7       2  150064       1.6999     0.044575
enh71798    4  185777400  185778400      6       2  150064       1.7797     0.037566
enh71799    4  185780000  185781000      7       3  150064        2.185     0.014443
enh71818    4  186174900  186175900      5       3  150064       1.8279     0.033785
enh71819    4  186176300  186177300      8       2  150064       2.1252     0.016785
enh71820    4  186177500  186178500      4       1  150064       1.7218     0.042551
enh71822    4  186184400  186185400      4       1  150064       1.7598     0.039223
enh71823    4  186187000  186188000      3       1  150064       1.8555      0.03176
enh71840    4  186988700  186989700      3       2  150064       2.5305    0.0056955
enh71898    5    1099700    1100700      6       3  150064       2.0214      0.02162
enh71899    5    1102600    1103600      6       2  150064       1.9927     0.023147
enh71900    5    1106900    1107900      5       2  150064       1.7533     0.039772
enh71901    5    1112300    1113300      4       2  150064       1.7056     0.044042
enh71944    5    5424600    5425600      1       1  150064       2.8418     0.002243
enh71945    5    5427700    5428700      1       1  150064       3.0103     0.001305
enh71946    5    5429400    5430400      1       1  150064        3.608    0.0001543
enh71947    5    5432300    5433300      3       2  150064       2.7274    0.0031922
enh71948    5    5480800    5481800      4       2  150064       4.1023   2.0454e-05
enh71949    5    5492300    5493300      1       1  150064       3.6504    0.0001309
enh71950    5    5494300    5495300      3       2  150064       2.4548    0.0070488
enh71951    5    5497000    5498000      1       1  150064       2.8685     0.002062
enh71958    5    6631000    6632000      1       1  150064       2.3401     0.009639
enh71959    5    6634900    6635900      8       3  150064       1.9633     0.024804
enh71960    5    6649200    6650200      4       2  150064       1.9175     0.027588
enh71961    5    6704500    6705500      4       2  150064       2.4971    0.0062599
enh71963    5    6719200    6720200      3       2  150064       2.9133    0.0017879
enh71964    5    6723600    6724600      7       4  150064       1.9559     0.025239
enh71965    5    6725100    6726100      6       3  150064       2.5302    0.0056996
enh71966    5    6728200    6729200      6       3  150064       2.5062    0.0061017
enh71967    5    6733100    6734100      6       3  150064       2.3111     0.010413
enh71968    5    6736500    6737500      4       2  150064        2.891    0.0019198
enh71970    5    6766800    6767800      3       1  150064       1.6875     0.045758
enh71978    5    7815800    7816800      2       1  150064       2.4416    0.0073109
enh71979    5    7851900    7852900      5       3  150064       1.7237     0.042385
enh72029    5   10626300   10627300      1       1  150064       1.6877      0.04573
enh72031    5   10634100   10635100      5       2  150064       1.7042     0.044174
enh72032    5   10644100   10645100      6       1  150064       2.6628    0.0038747
enh72033    5   10645200   10646200      6       1  150064       2.5379    0.0055764
enh72107    5   14671600   14672600      1       1  150064       2.0484      0.02026
enh72114    5   14727300   14728300      6       3  150064       1.7728     0.038128
enh72143    5   16540500   16541500      2       1  150064       2.4877    0.0064293
enh72202    5   32019800   32020800      5       3  150064       1.7374     0.041161
enh72216    5   32206700   32207700      1       1  150064       1.9061      0.02832
enh72251    5   32539900   32540900      1       1  150064        2.225      0.01304
enh72293    5   35482700   35483700      2       1  150064       1.7711     0.038276
enh72342    5   36677900   36678900      4       1  150064       1.7511     0.039961
enh72357    5   36881700   36882700      3       1  150064       1.7733     0.038091
enh72375    5   36950300   36951300      2       1  150064       1.7405     0.040888
enh72386    5   37371600   37372600      1       1  150064       1.7507         0.04
enh72390    5   37737700   37738700      1       1  150064       1.6496      0.04951
enh72399    5   39021200   39022200      2       1  150064       2.8522     0.002171
enh72404    5   39044700   39045700      3       2  150064       1.9589     0.025062
enh72411    5   39062700   39063700      2       1  150064       2.0929      0.01818
enh72441    5   39231300   39232300      3       2  150064       1.9878     0.023418
enh72451    5   39268300   39269300      1       1  150064       1.7573      0.03943
enh72452    5   39271800   39272800      3       2  150064        2.069     0.019275
enh72454    5   39282800   39283800      4       1  150064       1.9919     0.023189
enh72475    5   40364900   40365900      3       2  150064       1.6879     0.045719
enh72487    5   40506800   40507800      1       1  150064        1.872       0.0306
enh72491    5   40591500   40592500      1       1  150064       2.1479      0.01586
enh72558    5   43076000   43077000      4       2  150064       1.7828     0.037313
enh72563    5   43120000   43121000      2       1  150064       1.7263     0.042146
enh72577    5   43397300   43398300      1       1  150064       1.9824      0.02372
enh72588    5   43626800   43627800      3       1  150064       2.1787     0.014678
enh72591    5   44875600   44876600      2       1  150064         3.96   3.7472e-05
enh72592    5   49623800   49624800      7       2  150064       3.7131   0.00010238
enh72593    5   49659600   49660600      2       1  150064       3.8465   5.9914e-05
enh72594    5   49661400   49662400      3       1  150064       4.7171   1.1963e-06
enh72595    5   49693800   49694800      2       1  150064       4.3142   8.0087e-06
enh72596    5   49702400   49703400      1       1  150064       2.9702     0.001488
enh72599    5   49711100   49712100      1       1  150064       3.7644    8.347e-05
enh72601    5   49715900   49716900      3       1  150064       3.9068   4.6773e-05
enh72604    5   49729600   49730600      3       1  150064       3.4547   0.00027543
enh72606    5   49734400   49735400      2       1  150064       3.6312   0.00014107
enh72607    5   49738300   49739300      3       1  150064       4.0244   2.8561e-05
enh72608    5   49741000   49742000      2       1  150064       3.9237   4.3591e-05
enh72609    5   49743400   49744400      3       1  150064       4.0966   2.0964e-05
enh72610    5   49745400   49746400      3       2  150064       2.8872    0.0019432
enh72611    5   49753800   49754800      1       1  150064       3.7509    8.809e-05
enh72612    5   49785100   49786100      8       2  150064       4.5137   3.1846e-06
enh72613    5   49797200   49798200      4       2  150064       3.3538   0.00039854
enh72614    5   49849300   49850300      3       2  150064       1.9941     0.023072
enh72618    5   49887900   49888900      1       1  150064       1.6552      0.04894
enh72624    5   49949800   49950800      3       2  150064       2.6171    0.0044338
enh72632    5   49975100   49976100      2       1  150064       3.0057    0.0013248
enh72643    5   49993200   49994200      3       2  150064       2.1938     0.014126
enh72645    5   49998700   49999700      1       1  150064       1.6669      0.04777
enh72658    5   50025800   50026800      2       1  150064       1.6716     0.047304
enh72660    5   50031800   50032800      2       1  150064       1.6462     0.049861
enh72662    5   50038500   50039500      3       2  150064       1.7821     0.037367
enh72666    5   50074800   50075800      3       2  150064       2.1778      0.01471
enh72697    5   52336400   52337400      9       2  150064       2.5949    0.0047309
enh72703    5   52858900   52859900      2       1  150064       1.7337     0.041486
enh72705    5   52864100   52865100      3       1  150064       1.9214     0.027341
enh72713    5   53545000   53546000      6       2  150064       1.7964     0.036215
enh72715    5   53585400   53586400      4       2  150064       1.6571     0.048746
enh72719    5   53604100   53605100      2       1  150064        1.966     0.024648
enh72720    5   53607500   53608500      2       1  150064        1.647     0.049777
enh72731    5   53885800   53886800      6       4  150064       2.5935    0.0047502
enh72733    5   53897600   53898600      4       2  150064       2.3674    0.0089562
enh72738    5   53933700   53934700      6       3  150064       2.1165     0.017151
enh72739    5   53940200   53941200      5       1  150064       1.6629     0.048165
enh72755    5   54140500   54141500      6       2  150064       2.5919    0.0047731
enh72756    5   54162700   54163700      1       1  150064         1.97      0.02442
enh72797    5   55156000   55157000      6       3  150064       1.8967     0.028935
enh72798    5   55161000   55162000      4       2  150064       3.7279   9.6555e-05
enh72800    5   55199100   55200100      1       1  150064       3.2814    0.0005164
enh72803    5   55219300   55220300      5       3  150064       2.6588    0.0039205
enh72832    5   55460200   55461200      3       1  150064       1.6582     0.048637
enh72833    5   55462700   55463700      2       1  150064        2.563    0.0051885
enh72834    5   55465400   55466400      5       2  150064       1.7006     0.044507
enh72845    5   55638200   55639200      2       1  150064       3.2818    0.0005158
enh72925    5   57840400   57841400      1       1  150064       1.7272      0.04207
enh72931    5   58297900   58298900     10       3  150064       2.4339    0.0074683
enh72932    5   58300200   58301200      7       3  150064       2.2765     0.011409
enh72933    5   58301400   58302400      7       1  150064       2.1037     0.017703
enh72934    5   58317200   58318200      5       2  150064       2.1643     0.015222
enh72935    5   58321800   58322800      2       1  150064       2.1896     0.014278
enh72937    5   58329800   58330800      2       1  150064       2.2708     0.011579
enh72958    5   59527000   59528000      4       2  150064       2.5657    0.0051483
enh72963    5   59837300   59838300      5       2  150064       2.8516    0.0021749
enh72965    5   59973100   59974100      4       2  150064       2.6219    0.0043717
enh72971    5   60256000   60257000      4       1  150064         2.85     0.002186
enh72972    5   60455600   60456600      3       2  150064       3.4759   0.00025456
enh72973    5   60459000   60460000      3       1  150064       1.7158     0.043097
enh72974    5   60476400   60477400      4       2  150064       2.3597    0.0091451
enh72975    5   60559700   60560700      3       2  150064       2.7323    0.0031451
enh72976    5   60564600   60565600      2       1  150064       3.6913   0.00011157
enh72978    5   60576200   60577200      3       1  150064       3.7649   8.3299e-05
enh72979    5   60615400   60616400      3       2  150064       6.1932   2.9478e-10
enh72981    5   60624400   60625400      1       1  150064       6.6855    1.151e-11
enh72986    5   60642700   60643700      4       2  150064       6.1307   4.3741e-10
enh72990    5   60698800   60699800      1       1  150064       4.7789    8.811e-07
enh72991    5   60703400   60704400      1       1  150064       2.5525     0.005347
enh72992    5   60705200   60706200      3       2  150064       2.8612    0.0021103
enh72993    5   60710200   60711200      1       1  150064       1.7154      0.04314
enh72994    5   60711600   60712600      2       1  150064       4.6132   1.9823e-06
enh72996    5   60727500   60728500      2       1  150064       5.8212   2.9217e-09
enh72997    5   60760000   60761000      1       1  150064       4.6098    2.015e-06
enh73000    5   60830100   60831100      1       1  150064       1.7599      0.03921
enh73004    5   61552900   61553900      8       4  150064        2.556    0.0052945
enh73005    5   61555700   61556700      4       1  150064       3.0867     0.001012
enh73007    5   61572500   61573500      2       1  150064       2.9984    0.0013569
enh73009    5   61582700   61583700      2       1  150064       3.0955    0.0009824
enh73010    5   61587400   61588400      3       2  150064       2.4932    0.0063298
enh73011    5   61593800   61594800      2       1  150064       2.8752     0.002019
enh73012    5   61600400   61601400      1       1  150064       2.9993     0.001353
enh73018    5   61629000   61630000      4       2  150064       3.8507   5.8899e-05
enh73022    5   61688800   61689800      3       2  150064       1.8247      0.03402
enh73025    5   61707400   61708400      1       1  150064       1.9596      0.02502
enh73026    5   61709400   61710400      2       1  150064       1.9192     0.027478
enh73032    5   61901200   61902200      1       1  150064       2.0579       0.0198
enh73033    5   61948900   61949900      1       1  150064       1.9829      0.02369
enh73045    5   64322700   64323700      1       1  150064       2.7858      0.00267
enh73046    5   64330200   64331200      4       1  150064       2.6771    0.0037133
enh73052    5   64779200   64780200      4       2  150064       1.9537     0.025369
enh73053    5   64856900   64857900      1       1  150064       2.0131      0.02205
enh73054    5   64860200   64861200      2       1  150064       2.2465     0.012337
enh73055    5   64861600   64862600      3       1  150064       2.0499     0.020187
enh73057    5   64917800   64918800      2       1  150064       1.8092     0.035211
enh73087    5   65265000   65266000      1       1  150064       1.6998      0.04458
enh73102    5   65912900   65913900      6       3  150064       1.6962     0.044921
enh73119    5   66390200   66391200      1       1  150064       2.8054     0.002513
enh73153    5   67509700   67510700      4       2  150064       1.8556     0.031752
enh73155    5   67515000   67516000      4       2  150064       1.6454     0.049943
enh73157    5   67527500   67528500      2       1  150064        2.198     0.013976
enh73163    5   67546300   67547300      4       2  150064       2.7156    0.0033079
enh73168    5   67580500   67581500      1       1  150064       1.8169      0.03462
enh73177    5   67688400   67689400      2       1  150064       1.7965     0.036205
enh73180    5   67702700   67703700      2       1  150064       1.7568     0.039477
enh73181    5   67711000   67712000      2       1  150064        2.807    0.0025005
enh73182    5   67721000   67722000      5       2  150064       2.7397    0.0030752
enh73183    5   67729100   67730100      3       2  150064       1.7046     0.044137
enh73184    5   67731100   67732100      3       2  150064       2.9911    0.0013901
enh73215    5   68750000   68751000      6       2  150064       1.6875     0.045752
enh73217    5   70753000   70754000      2       1  150064       1.6903     0.045488
enh73229    5   71602600   71603600      1       1  150064        2.217      0.01331
enh73298    5   74324100   74325100      5       1  150064        2.148     0.015855
enh73299    5   74326800   74327800      1       1  150064       2.0224      0.02157
enh73311    5   74620200   74621200      3       1  150064       2.8453    0.0022188
enh73312    5   74631400   74632400      4       2  150064       1.8005     0.035893
enh73316    5   74757700   74758700      1       1  150064       1.9194      0.02747
enh73320    5   74809200   74810200      2       1  150064       1.8546      0.03183
enh73321    5   74814700   74815700      2       1  150064        1.701     0.044474
enh73323    5   74822100   74823100      1       1  150064       2.5176     0.005908
enh73332    5   74965300   74966300      2       1  150064        2.081     0.018715
enh73333    5   74973300   74974300      4       1  150064       3.1484   0.00082071
enh73347    5   75624200   75625200      2       1  150064       1.7906     0.036677
enh73421    5   76441600   76442600      3       2  150064       2.3163     0.010272
enh73428    5   77015400   77016400      1       1  150064       2.2165      0.01333
enh73429    5   77038800   77039800      4       2  150064       1.7785     0.037664
enh73430    5   77061000   77062000      6       3  150064       1.6541     0.049057
enh73432    5   77068700   77069700      2       1  150064       2.2772     0.011386
enh73434    5   77160700   77161700      2       1  150064       2.2658     0.011732
enh73438    5   77564200   77565200      3       1  150064       3.4448   0.00028571
enh73439    5   77582100   77583100      8       3  150064       3.9171   4.4815e-05
enh73440    5   77583500   77584500     10       2  150064       4.3893   5.6848e-06
enh73441    5   77585200   77586200      6       2  150064       3.1505   0.00081503
enh73442    5   77587700   77588700      4       2  150064       3.1666   0.00077111
enh73443    5   77654000   77655000      3       2  150064       1.6627      0.04819
enh73444    5   77657700   77658700      3       2  150064       1.6667     0.047784
enh73445    5   77662800   77663800      4       1  150064       2.4184    0.0077942
enh73446    5   77683100   77684100      5       2  150064       3.0565    0.0011197
enh73447    5   77700200   77701200      2       1  150064       2.0629     0.019561
enh73448    5   77763300   77764300      2       1  150064       2.5585    0.0052569
enh73449    5   77779800   77780800      2       1  150064       2.3128     0.010367
enh73450    5   77791700   77792700      1       1  150064       2.0407      0.02064
enh73452    5   77796900   77797900      4       2  150064       2.2196     0.013222
enh73453    5   77800500   77801500      6       3  150064       2.0508     0.020144
enh73481    5   78402600   78403600      4       2  150064       2.1632     0.015263
enh73488    5   78549100   78550100      1       1  150064       1.6646        0.048
enh73521    5   79446900   79447900      3       2  150064       1.6815      0.04633
enh73523    5   79461300   79462300      6       3  150064       1.8028     0.035711
enh73528    5   79490300   79491300      4       2  150064       1.7543     0.039693
enh73612    5   81073800   81074800      4       2  150064       2.2007     0.013878
enh73613    5   81075600   81076600      2       1  150064       1.8606     0.031401
enh73617    5   81134100   81135100      1       1  150064       2.8126     0.002457
enh73620    5   81152700   81153700      4       2  150064       2.9541    0.0015679
enh73629    5   81520900   81521900      1       1  150064       2.6016      0.00464
enh73630    5   81572100   81573100      3       2  150064       2.9706    0.0014859
enh73631    5   81574700   81575700      5       2  150064       1.9943     0.023058
enh73647    5   82602100   82603100      3       1  150064       1.8634     0.031205
enh73655    5   82674000   82675000      1       1  150064        1.748      0.04023
enh73667    5   86310900   86311900      2       1  150064       1.7419     0.040763
enh73672    5   86375700   86376700      5       1  150064       1.8069     0.035391
enh73708    5   87385500   87386500      1       1  150064       2.3787     0.008687
enh73709    5   87499700   87500700      1       1  150064        2.592     0.004771
enh73711    5   87562900   87563900      1       1  150064       3.0352     0.001202
enh73712    5   87565900   87566900      1       1  150064       2.5414      0.00552
enh73716    5   88030000   88031000      2       1  150064       1.9015     0.028618
enh73723    5   88123900   88124900      1       1  150064       1.8892      0.02943
enh73737    5   89311200   89312200      3       2  150064       2.4833    0.0065079
enh73740    5   89703200   89704200      1       1  150064        3.489    0.0002424
enh73743    5   89768100   89769100      1       1  150064       1.8942       0.0291
enh73748    5   90169000   90170000      3       1  150064       1.8746     0.030424
enh73749    5   90236000   90237000      7       3  150064       4.3175   7.8916e-06
enh73750    5   90415300   90416300      4       2  150064       2.0612     0.019641
enh73754    5   90465600   90466600      1       1  150064       2.8742     0.002025
enh73757    5   90485800   90486800      2       1  150064       2.9127    0.0017915
enh73761    5   90564700   90565700      4       2  150064       2.0909      0.01827
enh73767    5   90673700   90674700      1       1  150064       1.6709      0.04737
enh73777    5   93581600   93582600      2       1  150064       1.8675     0.030913
enh73778    5   93912100   93913100      5       2  150064       1.8307     0.033576
enh73779    5   93955400   93956400      3       2  150064       2.6984    0.0034842
enh73798    5   94979600   94980600      1       1  150064       1.9653      0.02469
enh73820    5   95197700   95198700      3       1  150064       2.7045    0.0034205
enh73828    5   95293800   95294800      1       1  150064        1.989      0.02335
enh73840    5   95984600   95985600      2       1  150064       1.9876     0.023428
enh73841    5   95991700   95992700      3       2  150064       2.0584     0.019778
enh73842    5   95995700   95996700      3       2  150064       1.7955     0.036286
enh73843    5   95999900   96000900      3       2  150064       1.9628     0.024836
enh73844    5   96001800   96002800      2       1  150064        2.213     0.013449
enh73845    5   96004800   96005800      4       2  150064       2.7781    0.0027342
enh73846    5   96006800   96007800      1       1  150064       2.3907     0.008409
enh73847    5   96018200   96019200      1       1  150064       2.5866     0.004846
enh73873    5   96228900   96229900      4       2  150064       2.0607     0.019665
enh73874    5   96231100   96232100      6       2  150064       2.1186     0.017061
enh73875    5   96232400   96233400      3       1  150064       2.4092    0.0079938
enh73876    5   96241500   96242500      6       1  150064       2.4231    0.0076939
enh73881    5   96267000   96268000      2       1  150064       1.8573     0.031632
enh73882    5   96275600   96276600      3       1  150064       2.3288     0.009936
enh73883    5   96279300   96280300      2       1  150064       1.8923     0.029225
enh73884    5   96281400   96282400      5       2  150064       1.9928     0.023144
enh73886    5   96283600   96284600      2       1  150064       2.0412     0.020616
enh73887    5   96285100   96286100      1       1  150064       2.5464     0.005442
enh73889    5   96288600   96289600      2       1  150064       2.2949     0.010869
enh73891    5   96294400   96295400      2       1  150064       1.9596      0.02502
enh73892    5   96295800   96296800      1       1  150064       2.6332     0.004229
enh73893    5   96297400   96298400      1       1  150064       2.6248     0.004335
enh73896    5   96307000   96308000      5       2  150064       2.0324     0.021054
enh73899    5   96313900   96314900      4       2  150064       1.8967     0.028931
enh73900    5   96340000   96341000      1       1  150064       2.4941     0.006314
enh73901    5   96345200   96346200      1       1  150064       2.6721     0.003769
enh73907    5   96468500   96469500      1       1  150064       2.0191      0.02174
enh73915    5   96883500   96884500      4       2  150064       1.8758     0.030339
enh73916    5   98107100   98108100      5       3  150064       1.6464     0.049838
enh73921    5   98122900   98123900      2       1  150064       1.8729     0.030543
enh73922    5   98241700   98242700      1       1  150064       2.2026      0.01381
enh73924    5   98244600   98245600      3       1  150064        2.609    0.0045402
enh73925    5   98246100   98247100      2       1  150064       2.0358     0.020884
enh73926    5   98250200   98251200      3       2  150064       1.9527     0.025428
enh73927    5   98252700   98253700      1       1  150064        2.515     0.005951
enh73928    5   98260700   98261700      1       1  150064       2.5468     0.005436
enh73933    5   98362300   98363300      2       1  150064       1.9621     0.024875
enh73934    5   98366500   98367500      1       1  150064       2.0116      0.02213
enh73936    5   98371300   98372300      2       1  150064       2.2426     0.012461
enh73937    5   98373400   98374400      2       1  150064       2.0066     0.022398
enh73939    5   98395500   98396500      1       1  150064       2.2476       0.0123
enh73940    5   98651800   98652800      5       2  150064       1.8331     0.033396
enh73965    5  100382500  100383500      5       3  150064       1.9695     0.024446
enh73968    5  101619400  101620400      5       3  150064       2.8138    0.0024479
enh73969    5  101630000  101631000      3       2  150064       4.3288   7.4956e-06
enh73970    5  101632400  101633400      4       2  150064        2.863    0.0020982
enh73982    5  102208800  102209800      1       1  150064       2.4199     0.007762
enh73998    5  106697700  106698700      6       2  150064        2.278     0.011363
enh74000    5  106724200  106725200      3       1  150064       2.3874    0.0084844
enh74023    5  108194000  108195000      1       1  150064       2.0063      0.02241
enh74026    5  108682900  108683900      3       2  150064       2.9834    0.0014253
enh74028    5  108711000  108712000      3       2  150064       2.9372    0.0016561
enh74029    5  108721700  108722700      3       2  150064       2.9925    0.0013835
enh74030    5  108723500  108724500      3       1  150064       2.1118      0.01735
enh74031    5  108726500  108727500      2       1  150064        1.715     0.043176
enh74032    5  108729400  108730400      3       2  150064       2.4211    0.0077375
enh74033    5  108732600  108733600      7       3  150064       2.8162    0.0024297
enh74035    5  108737800  108738800      4       2  150064       2.6857    0.0036191
enh74036    5  108741400  108742400      6       2  150064       1.8625     0.031264
enh74037    5  108747000  108748000      7       3  150064       2.7297    0.0031699
enh74038    5  108790900  108791900      4       2  150064       2.7231    0.0032333
enh74039    5  108803900  108804900      2       1  150064       2.1804     0.014614
enh74043    5  108991800  108992800      4       2  150064       3.8027   7.1565e-05
enh74044    5  109029800  109030800      3       2  150064       3.5771   0.00017369
enh74045    5  109032400  109033400      4       2  150064       3.7371   9.3062e-05
enh74046    5  109034000  109035000      3       2  150064       4.2881   9.0124e-06
enh74047    5  109036800  109037800      6       3  150064       5.0691   1.9981e-07
enh74048    5  109038600  109039600      5       3  150064       3.9244   4.3467e-05
enh74049    5  109039900  109040900      3       1  150064       4.7375   1.0819e-06
enh74051    5  109043800  109044800      6       3  150064       2.6102    0.0045249
enh74052    5  109046800  109047800      6       3  150064       2.8123    0.0024598
enh74055    5  109074200  109075200      3       2  150064       1.7008     0.044492
enh74056    5  109075400  109076400      3       2  150064       4.0192   2.9202e-05
enh74057    5  109078600  109079600      7       3  150064       2.5345    0.0056299
enh74058    5  109083000  109084000      4       2  150064       4.6724   1.4887e-06
enh74061    5  109184500  109185500      4       1  150064       1.9956     0.022989
enh74062    5  109187800  109188800      3       2  150064       3.7547   8.6791e-05
enh74063    5  109192700  109193700      2       1  150064       4.6616   1.5684e-06
enh74064    5  109198700  109199700      2       1  150064       3.4924   0.00023934
enh74065    5  109203900  109204900      4       2  150064       3.5556   0.00018855
enh74066    5  109211800  109212800      2       1  150064       1.6952     0.045017
enh74090    5  110558600  110559600      3       2  150064       2.0899     0.018316
enh74148    5  112222600  112223600      4       2  150064       1.7101     0.043627
enh74156    5  112311000  112312000      2       1  150064       2.6321    0.0042434
enh74184    5  114590300  114591300      3       2  150064       1.8546     0.031826
enh74194    5  114819500  114820500      3       2  150064       1.6877     0.045738
enh74196    5  114858300  114859300      1       1  150064        1.956      0.02523
enh74210    5  115374300  115375300      3       1  150064       1.7856     0.037081
enh74211    5  115412300  115413300      8       2  150064       2.0379      0.02078
enh74212    5  115419000  115420000      3       1  150064       2.2671     0.011693
enh74214    5  115470700  115471700      9       3  150064       2.1843      0.01447
enh74215    5  115480600  115481600      3       2  150064        2.057     0.019841
enh74259    5  118679500  118680500      4       2  150064       2.1244     0.016817
enh74260    5  118684200  118685200      3       2  150064        2.357    0.0092122
enh74261    5  118687800  118688800      3       2  150064        2.415    0.0078678
enh74264    5  118710000  118711000      1       1  150064       1.7007       0.0445
enh74267    5  118723800  118724800      4       2  150064       1.9834     0.023661
enh74277    5  118789000  118790000      3       1  150064       1.8087     0.035251
enh74282    5  119722800  119723800      3       2  150064        1.915     0.027744
enh74337    5  125709200  125710200      2       1  150064       1.7938     0.036426
enh74338    5  125757900  125758900      3       2  150064       1.7156     0.043121
enh74339    5  125760600  125761600      2       1  150064       1.6873     0.045774
enh74341    5  125780500  125781500      2       1  150064       2.0402     0.020666
enh74361    5  126097500  126098500      3       1  150064       2.2123     0.013473
enh74368    5  126131600  126132600      3       1  150064       2.2704      0.01159
enh74372    5  126143400  126144400      4       2  150064       1.6617     0.048283
enh74380    5  126204100  126205100      5       3  150064       2.9094    0.0018108
enh74384    5  126317400  126318400      3       1  150064       2.2795     0.011318
enh74385    5  126323800  126324800      4       2  150064        3.126   0.00088596
enh74387    5  126347300  126348300      2       1  150064       3.2611   0.00055493
enh74399    5  127175400  127176400      1       1  150064       1.8183      0.03451
enh74400    5  127211100  127212100      2       1  150064       3.8921   4.9696e-05
enh74404    5  127415700  127416700      1       1  150064       2.5846     0.004874
enh74432    5  130592600  130593600      1       1  150064       1.8493      0.03221
enh74443    5  130649500  130650500      1       1  150064       1.7445      0.04054
enh74446    5  130674700  130675700      2       1  150064       1.6946     0.045071
enh74455    5  130725200  130726200      1       1  150064       1.7582      0.03936
enh74461    5  130815600  130816600      2       1  150064       1.7909     0.036658
enh74462    5  130823900  130824900      2       1  150064       1.9187     0.027513
enh74464    5  130834300  130835300      1       1  150064       1.7814      0.03742
enh74467    5  130860300  130861300      1       1  150064       1.7659      0.03871
enh74468    5  130876100  130877100      2       1  150064       1.6922     0.045305
enh74469    5  130897900  130898900      1       1  150064       1.6961      0.04493
enh74472    5  130920000  130921000      2       1  150064       1.7333     0.041525
enh74478    5  130942100  130943100      2       1  150064       1.6838     0.046111
enh74482    5  130954000  130955000      2       1  150064       1.6792     0.046554
enh74512    5  131404600  131405600      1       1  150064       2.2476       0.0123
enh74542    5  131771200  131772200      2       1  150064       1.8998      0.02873
enh74550    5  131860800  131861800      1       1  150064       1.9665      0.02462
enh74552    5  131864400  131865400      1       1  150064       2.0612      0.01964
enh74587    5  132633800  132634800      1       1  150064       2.0294      0.02121
enh74661    5  133968600  133969600      2       1  150064       1.9464     0.025804
enh74716    5  135372400  135373400      1       1  150064       2.2179      0.01328
enh74728    5  137068600  137069600      2       1  150064       3.0669    0.0010815
enh74729    5  137072700  137073700      1       1  150064       3.2348    0.0006086
enh74734    5  137225200  137226200      2       1  150064       2.3254     0.010024
enh74736    5  137359800  137360800      6       4  150064       1.9606     0.024963
enh74738    5  137369200  137370200      1       1  150064       1.7626      0.03898
enh74741    5  137390500  137391500      4       1  150064        2.571    0.0050696
enh74744    5  137430000  137431000      1       1  150064       3.3005    0.0004825
enh74745    5  137431400  137432400      3       1  150064       1.8681     0.030874
enh74754    5  137672100  137673100      5       3  150064       2.9152    0.0017774
enh74755    5  137675800  137676800      3       1  150064       3.2208   0.00063924
enh74761    5  137703600  137704600      3       1  150064       2.5477    0.0054213
enh74762    5  137707000  137708000      2       1  150064       2.9242    0.0017265
enh74764    5  137775200  137776200      3       2  150064       4.4343   4.6181e-06
enh74765    5  137785300  137786300      1       1  150064       3.4458    0.0002847
enh74767    5  137798600  137799600      3       2  150064       4.1241   1.8611e-05
enh74771    5  137872100  137873100      1       1  150064       5.2608    7.172e-08
enh74773    5  137881700  137882700      2       1  150064       4.6279   1.8473e-06
enh74774    5  137883600  137884600      5       3  150064       3.0261    0.0012387
enh74776    5  137909000  137910000      2       1  150064        2.418    0.0078021
enh74778    5  137940800  137941800      2       1  150064       2.6648    0.0038517
enh74829    5  138772800  138773800      2       1  150064       2.5399    0.0055445
enh74833    5  138780800  138781800      1       1  150064       2.0433      0.02051
enh74837    5  138848600  138849600      1       1  150064       2.2055      0.01371
enh74838    5  138852200  138853200      1       1  150064       1.8669      0.03096
enh74844    5  138872000  138873000      1       1  150064       1.7968      0.03618
enh74846    5  138890900  138891900      4       1  150064       1.9354     0.026472
enh74848    5  138904300  138905300      1       1  150064       2.5214     0.005845
enh74849    5  138922400  138923400      2       1  150064       2.3016      0.01068
enh74874    5  139050500  139051500      1       1  150064       2.9118     0.001797
enh74875    5  139053400  139054400      6       2  150064       3.4557   0.00027439
enh74876    5  139057000  139058000      7       1  150064       3.2744    0.0005295
enh74877    5  139063300  139064300      1       1  150064       4.5847    2.273e-06
enh74878    5  139066400  139067400      2       1  150064       3.6259   0.00014401
enh74880    5  139080400  139081400      1       1  150064       3.8986    4.837e-05
enh74881    5  139085100  139086100      2       1  150064       2.5134    0.0059795
enh74887    5  139489100  139490100      1       1  150064       3.3836    0.0003577
enh74892    5  139523400  139524400      3       2  150064       1.7786     0.037649
enh74893    5  139532400  139533400      3       1  150064       1.7592     0.039275
enh74894    5  139536200  139537200      2       1  150064       3.3347    0.0004269
enh74895    5  139544600  139545600      4       1  150064       2.1886     0.014313
enh74896    5  139545200  139546200      5       1  150064       1.7164     0.043045
enh74898    5  139560200  139561200      3       1  150064       1.9479     0.025714
enh74900    5  139562600  139563600      3       2  150064       2.9821    0.0014314
enh74901    5  139576000  139577000      2       1  150064       1.7298     0.041829
enh74903    5  139600900  139601900      1       1  150064       1.7577       0.0394
enh74916    5  139664400  139665400      6       3  150064       1.7188     0.042822
enh74917    5  139672400  139673400      1       1  150064       3.4603    0.0002698
enh74919    5  139681000  139682000      2       1  150064       3.4933   0.00023857
enh74920    5  139682800  139683800      3       1  150064       1.6612      0.04834
enh74926    5  139719300  139720300      3       2  150064       2.9547    0.0015651
enh74929    5  139730800  139731800      3       2  150064         3.11   0.00093533
enh74935    5  139779200  139780200      1       1  150064       3.8515    5.871e-05
enh74936    5  139784000  139785000      3       2  150064       2.3455    0.0095016
enh74940    5  139792300  139793300      1       1  150064       3.5923    0.0001639
enh74943    5  139802900  139803900      1       1  150064       4.0521    2.538e-05
enh74944    5  139805000  139806000      2       1  150064       3.6594   0.00012638
enh74945    5  139810100  139811100      2       1  150064       4.5115   3.2188e-06
enh74948    5  139933400  139934400      1       1  150064       3.5038    0.0002293
enh74956    5  139974600  139975600      4       2  150064       2.4424    0.0072955
enh74957    5  139980400  139981400      5       2  150064       2.6351    0.0042058
enh74959    5  139988700  139989700      1       1  150064       2.8179     0.002417
enh74960    5  139991200  139992200      4       2  150064       2.0172     0.021839
enh74961    5  140013400  140014400      4       1  150064        3.568   0.00017984
enh74962    5  140017800  140018800      3       2  150064       2.3221     0.010115
enh74964    5  140025000  140026000      4       2  150064       3.1794    0.0007378
enh74965    5  140025400  140026400      4       2  150064       3.1794    0.0007378
enh74966    5  140028100  140029100      2       1  150064       3.9582   3.7763e-05
enh74967    5  140042800  140043800      2       1  150064       3.6706     0.000121
enh74968    5  140045400  140046400      2       1  150064       2.3365    0.0097317
enh74970    5  140051900  140052900      1       1  150064       4.0009    3.155e-05
enh74971    5  140067900  140068900      2       1  150064       3.6982   0.00010857
enh74972    5  140069100  140070100      4       1  150064       4.1222   1.8766e-05
enh74973    5  140071900  140072900      7       2  150064       4.2648   1.0006e-05
enh74974    5  140079000  140080000      1       1  150064         4.26    1.022e-05
enh74975    5  140080900  140081900      2       1  150064       3.9675   3.6313e-05
enh74976    5  140089300  140090300      1       1  150064        3.128    0.0008801
enh74977    5  140090900  140091900      1       1  150064       4.2633    1.007e-05
enh74978    5  140105300  140106300      1       1  150064        4.319    7.836e-06
enh75005    5  141062700  141063700      1       1  150064       2.2371      0.01264
enh75008    5  141178400  141179400      6       2  150064       2.0607     0.019667
enh75010    5  141215300  141216300      3       1  150064       2.4292    0.0075662
enh75033    5  141443000  141444000      1       1  150064       2.0168      0.02186
enh75038    5  141485200  141486200      3       2  150064        1.799     0.036012
enh75041    5  141496200  141497200      3       2  150064       1.7399     0.040941
enh75054    5  141701800  141702800      1       1  150064       2.7084      0.00338
enh75059    5  141768800  141769800      4       2  150064       2.3959    0.0082887
enh75065    5  141821000  141822000      4       1  150064       1.7112     0.043523
enh75078    5  142125800  142126800      1       1  150064        1.886      0.02965
enh75083    5  142155400  142156400      3       1  150064       2.3052     0.010578
enh75084    5  142157600  142158600      3       2  150064       2.6641    0.0038595
enh75158    5  142707000  142708000      4       2  150064       2.0346     0.020947
enh75160    5  142722500  142723500      3       2  150064       2.8323    0.0023106
enh75167    5  142758100  142759100      2       1  150064       2.1252     0.016786
enh75218    5  146193100  146194100      3       1  150064       2.2509     0.012194
enh75220    5  146295600  146296600      1       1  150064       3.5466    0.0001951
enh75225    5  146816200  146817200      2       1  150064       2.5643    0.0051698
enh75241    5  147845400  147846400      1       1  150064       2.3807      0.00864
enh75248    5  148153200  148154200      3       1  150064       1.7964     0.036212
enh75262    5  148232600  148233600      2       1  150064       1.8923     0.029222
enh75276    5  148699800  148700800      6       3  150064       1.7867     0.036996
enh75280    5  148733100  148734100      1       1  150064       2.0063      0.02241
enh75281    5  148736300  148737300      4       2  150064       2.1907     0.014235
enh75284    5  148750800  148751800      2       1  150064       1.8278     0.033789
enh75287    5  148764700  148765700      2       1  150064        2.428    0.0075906
enh75293    5  148809700  148810700      2       1  150064       2.3583    0.0091798
enh75311    5  149026100  149027100      4       2  150064       1.9818     0.023752
enh75316    5  149112800  149113800      5       3  150064       2.8077    0.0024952
enh75318    5  149126800  149127800      1       1  150064       2.5181     0.005899
enh75319    5  149128000  149129000      2       1  150064       2.2711      0.01157
enh75323    5  149156100  149157100      2       1  150064         1.75     0.040058
enh75324    5  149157600  149158600      1       1  150064       2.1953      0.01407
enh75326    5  149178300  149179300      2       1  150064       2.0027     0.022607
enh75328    5  149185200  149186200      5       3  150064       2.5665    0.0051369
enh75483    5  151055500  151056500      2       1  150064       2.0692     0.019264
enh75505    5  151907000  151908000      6       2  150064       4.0734   2.3163e-05
enh75506    5  153339900  153340900      5       2  150064       2.5127    0.0059898
enh75507    5  153416800  153417800      1       1  150064       3.3858    0.0003548
enh75508    5  153419600  153420600      2       1  150064       2.9489    0.0015945
enh75509    5  153421300  153422300      2       1  150064       3.2924   0.00049665
enh75510    5  153423500  153424500      1       1  150064        3.657    0.0001276
enh75511    5  153424300  153425300      3       1  150064         3.66   0.00012609
enh75513    5  153437900  153438900      2       1  150064       2.7124      0.00334
enh75514    5  153451400  153452400      2       1  150064       3.2966   0.00048932
enh75515    5  153454800  153455800      8       2  150064        3.783   7.7478e-05
enh75519    5  153581500  153582500      5       2  150064       4.0935   2.1242e-05
enh75520    5  153582600  153583600     10       3  150064       3.6454    0.0001335
enh75521    5  153585800  153586800      8       2  150064       3.4268   0.00030536
enh75522    5  153593300  153594300      3       2  150064       2.5945    0.0047359
enh75523    5  153596400  153597400      9       6  150064        2.505    0.0061226
enh75524    5  153600500  153601500      4       2  150064       2.6029    0.0046219
enh75526    5  153652000  153653000      7       2  150064       4.6462   1.6907e-06
enh75527    5  153665800  153666800      5       2  150064       3.8179   6.7291e-05
enh75530    5  153784800  153785800      5       2  150064       2.7745    0.0027647
enh75539    5  154092900  154093900      1       1  150064       1.8972       0.0289
enh75547    5  154190900  154191900      1       1  150064       2.2495      0.01224
enh75550    5  154213600  154214600      2       1  150064       1.7723     0.038174
enh75581    5  156570700  156571700      2       1  150064       1.6565     0.048815
enh75583    5  156577800  156578800      5       2  150064       2.0317     0.021094
enh75584    5  156583000  156584000      2       1  150064       2.1171     0.017127
enh75588    5  156605700  156606700      2       1  150064       1.9777      0.02398
enh75604    5  156715800  156716800      3       2  150064       1.8122     0.034981
enh75617    5  156891200  156892200      5       2  150064       1.6746     0.047004
enh75660    5  157254600  157255600      5       3  150064       2.2176     0.013293
enh75678    5  157661100  157662100      3       2  150064        1.733      0.04155
enh75695    5  158302200  158303200      1       1  150064        2.026      0.02138
enh75707    5  158547200  158548200      9       3  150064       4.1112   1.9677e-05
enh75711    5  158607700  158608700      2       1  150064       2.4224     0.007709
enh75712    5  158609600  158610600      2       1  150064       3.0181    0.0012718
enh75714    5  158625700  158626700      4       2  150064       2.1382     0.016249
enh75716    5  158637900  158638900      2       1  150064       3.3622   0.00038666
enh75717    5  158669100  158670100      3       2  150064       1.9057     0.028346
enh75718    5  158688600  158689600      3       2  150064       4.0271   2.8237e-05
enh75723    5  158763900  158764900      8       4  150064       1.6701     0.047451
enh75741    5  159516400  159517400      2       1  150064       1.8237     0.034097
enh75747    5  159596200  159597200      4       1  150064       2.0598     0.019711
enh75784    5  162884600  162885600      2       1  150064        3.446   0.00028443
enh75802    5  167914400  167915400      2       1  150064       2.0713     0.019165
enh75803    5  168002400  168003400      1       1  150064       2.0306      0.02115
enh75804    5  168003900  168004900      3       1  150064        2.555    0.0053097
enh75829    5  169539600  169540600      5       2  150064       2.5044    0.0061338
enh75850    5  169780000  169781000      3       2  150064       1.8391     0.032949
enh75855    5  169843200  169844200      2       1  150064       2.0233     0.021523
enh75866    5  170813100  170814100      1       1  150064        2.005      0.02248
enh75867    5  170818400  170819400      5       1  150064       1.7552      0.03961
enh75868    5  170845300  170846300      3       1  150064       1.7977     0.036113
enh75872    5  171060900  171061900      1       1  150064       1.7563      0.03952
enh75929    5  171708200  171709200      4       2  150064       1.7983     0.036063
enh75942    5  172029900  172030900      2       1  150064       1.7825     0.037338
enh75986    5  172395800  172396800      3       2  150064       2.0461     0.020372
enh75987    5  172409600  172410600      3       1  150064       2.8339    0.0022993
enh75996    5  172452600  172453600      1       1  150064         2.42      0.00776
enh75998    5  172455900  172456900      4       2  150064       2.4613    0.0069219
enh76001    5  172481700  172482700      2       1  150064       2.1482     0.015851
enh76003    5  172485500  172486500      6       2  150064       2.2279     0.012944
enh76004    5  172487500  172488500      6       2  150064       2.4608    0.0069311
enh76006    5  172492300  172493300      3       2  150064        2.055     0.019941
enh76009    5  172499400  172500400      5       2  150064       1.6587     0.048585
enh76010    5  172506400  172507400      2       1  150064       2.1015     0.017797
enh76011    5  172526000  172527000      2       1  150064       3.2538    0.0005694
enh76012    5  172527200  172528200      2       1  150064       2.3924     0.008369
enh76013    5  172570600  172571600      2       1  150064       1.9677      0.02455
enh76015    5  173040700  173041700      5       2  150064       2.0395     0.020698
enh76023    5  173163900  173164900      2       1  150064       3.4059   0.00032975
enh76037    5  173292100  173293100      3       2  150064       1.7466     0.040353
enh76050    5  173346700  173347700      1       1  150064       1.7237      0.04238
enh76055    5  173355200  173356200      1       1  150064       1.7068      0.04393
enh76059    5  173400400  173401400      2       1  150064       1.7728     0.038129
enh76063    5  174035300  174036300      5       2  150064         2.34    0.0096424
enh76072    5  174933900  174934900     14       3  150064       2.2052     0.013719
enh76073    5  174944200  174945200      3       1  150064        2.129     0.016628
enh76074    5  174949300  174950300      2       1  150064       1.9685     0.024503
enh76075    5  174961000  174962000      1       1  150064       2.0183      0.02178
enh76089    5  175104800  175105800      1       1  150064       1.7883      0.03686
enh76092    5  175117100  175118100      2       1  150064       1.6646     0.047996
enh76094    5  175122700  175123700      2       1  150064       1.9736     0.024214
enh76113    5  175829200  175830200      2       1  150064        1.748     0.040235
enh76117    5  175843800  175844800      4       2  150064       2.1044     0.017671
enh76138    5  176072900  176073900      2       1  150064       1.6802      0.04646
enh76204    5  176841700  176842700      1       1  150064       1.9674      0.02457
enh76205    5  176843300  176844300      1       1  150064       2.8094     0.002482
enh76223    5  176937800  176938800      1       1  150064       2.2911      0.01098
enh76226    5  176948100  176949100      4       2  150064       2.7346    0.0031231
enh76227    5  176972900  176973900      1       1  150064       3.0418     0.001176
enh76228    5  176974800  176975800      2       1  150064        2.483    0.0065141
enh76229    5  176983800  176984800      1       1  150064       3.0843      0.00102
enh76240    5  177519800  177520800      2       1  150064       1.8772     0.030244
enh76257    5  177642200  177643200      4       2  150064       2.5141    0.0059661
enh76273    5  177887600  177888600      4       1  150064        1.744     0.040583
enh76320    5  179173700  179174700      2       1  150064        2.379    0.0086801
enh76323    5  179181000  179182000      1       1  150064       1.6728      0.04718
enh76326    5  179189100  179190100      1       1  150064       1.8839      0.02979
enh76328    5  179202700  179203700      3       1  150064       1.7283     0.041964
enh76330    5  179206600  179207600      3       1  150064       2.3347    0.0097798
enh76334    5  179234600  179235600      2       1  150064       1.9462     0.025818
enh76340    5  179279700  179280700      2       1  150064       2.2807     0.011284
enh76407    5  180626600  180627600      6       2  150064       1.7864     0.037021
enh76413    5  180653200  180654200      2       1  150064       1.7347     0.041398
enh76417    5  180678300  180679300      2       1  150064       2.0171     0.021843
enh76481    6     660200     661200      1       1  150064       1.8371       0.0331
enh76511    6    2104000    2105000      3       1  150064       2.3965    0.0082771
enh76528    6    2651700    2652700      1       1  150064       2.2109      0.01352
enh76569    6    2958200    2959200      8       3  150064       1.9528     0.025419
enh76570    6    2960500    2961500      4       1  150064       2.1974     0.013997
enh76575    6    2972200    2973200      7       2  150064       1.9215     0.027336
enh76598    6    3139400    3140400      1       1  150064       2.4976     0.006251
enh76606    6    3279500    3280500      4       2  150064       2.2873     0.011089
enh76617    6    3448800    3449800     11       4  150064       1.7675     0.038574
enh76621    6    3749300    3750300      4       2  150064       2.9596    0.0015404
enh76628    6    3869200    3870200      3       1  150064         1.84     0.032883
enh76632    6    3996400    3997400      2       1  150064        1.703     0.044283
enh76662    6    4803600    4804600      4       2  150064       2.0763     0.018934
enh76663    6    4806200    4807200      4       2  150064       1.7337     0.041489
enh76665    6    4814400    4815400      3       2  150064       2.4253    0.0076477
enh76669    6    4853800    4854800      1       1  150064       1.8255      0.03396
enh76677    6    4901700    4902700      4       1  150064       1.7039     0.044197
enh76678    6    4905500    4906500      2       1  150064       2.6485    0.0040427
enh76680    6    4914100    4915100      4       2  150064       2.4935     0.006325
enh76681    6    4917000    4918000      9       3  150064       2.4769    0.0066265
enh76686    6    4939800    4940800      9       3  150064       1.8454     0.032489
enh76692    6    5034800    5035800      3       1  150064       1.7984     0.036059
enh76700    6    5294400    5295400      6       3  150064       1.8766     0.030285
enh76789    6    6885400    6886400      6       2  150064       2.7146    0.0033183
enh76802    6    7053000    7054000      2       1  150064       1.9897     0.023315
enh76806    6    7099900    7100900      2       1  150064       2.2397     0.012557
enh76808    6    7111200    7112200      1       1  150064       1.6656       0.0479
enh76819    6    7144800    7145800      2       1  150064       1.7154     0.043138
enh76845    6    7278200    7279200      6       3  150064       1.7662      0.03868
enh76846    6    7282000    7283000      7       3  150064       2.1078     0.017526
enh76847    6    7305000    7306000      3       2  150064       2.1129     0.017303
enh76848    6    7307900    7308900      4       2  150064       1.8511     0.032079
enh76879    6    8831200    8832200      3       2  150064       1.8343     0.033307
enh76885    6   10510700   10511700      1       1  150064       1.9554      0.02527
enh76898    6   10595700   10596700      7       2  150064       1.7329     0.041561
enh76924    6   11236400   11237400      6       3  150064       2.4664    0.0068243
enh76926    6   11264000   11265000      3       2  150064       1.8981     0.028842
enh76928    6   11292100   11293100      1       1  150064       1.7943      0.03638
enh76949    6   11382800   11383800      3       2  150064       1.6596     0.048496
enh76955    6   11413300   11414300      5       2  150064        1.923     0.027243
enh76958    6   11496000   11497000      5       2  150064        3.995   3.2351e-05
enh76959    6   11519300   11520300      6       3  150064       2.5681    0.0051122
enh76960    6   11523200   11524200      3       2  150064       3.1281   0.00087985
enh76961    6   11525300   11526300      3       1  150064       2.8513     0.002177
enh76965    6   11546700   11547700      3       1  150064       2.1126     0.017319
enh76969    6   11563400   11564400      4       2  150064       1.7865     0.037012
enh76971    6   11609000   11610000      3       2  150064       2.3014     0.010684
enh76984    6   11976000   11977000     14       3  150064       3.0849    0.0010181
enh76985    6   11978300   11979300      7       2  150064       2.3389    0.0096714
enh76987    6   12013800   12014800      4       2  150064       1.9707      0.02438
enh76991    6   12034000   12035000      1       1  150064       2.1399      0.01618
enh76992    6   12037300   12038300      2       1  150064       1.9042     0.028442
enh77009    6   12118700   12119700      2       1  150064        1.672     0.047258
enh77033    6   13229400   13230400      1       1  150064       1.9693      0.02446
enh77035    6   13256700   13257700      5       2  150064       1.8097      0.03517
enh77037    6   13272000   13273000      1       1  150064       2.4184     0.007794
enh77038    6   13275300   13276300      4       1  150064       2.2782     0.011359
enh77042    6   13326800   13327800      2       1  150064       1.7815     0.037414
enh77062    6   13454600   13455600      4       1  150064       1.9515     0.025498
enh77075    6   13611500   13612500      2       1  150064       1.7088     0.043746
enh77078    6   13659800   13660800      1       1  150064       1.7195      0.04276
enh77079    6   13660900   13661900      2       1  150064        2.582    0.0049121
enh77080    6   13665500   13666500      1       1  150064       1.8629      0.03124
enh77087    6   13688500   13689500      1       1  150064       1.8392      0.03294
enh77089    6   13696300   13697300      2       1  150064        1.662     0.048258
enh77090    6   13700400   13701400      1       1  150064       2.4325     0.007498
enh77092    6   13707600   13708600      2       1  150064       2.7686    0.0028147
enh77093    6   13712900   13713900      3       1  150064       1.6542     0.049039
enh77094    6   13715200   13716200      5       2  150064        2.463    0.0068899
enh77096    6   13748100   13749100      5       2  150064       2.5129    0.0059867
enh77097    6   13763000   13764000      3       1  150064        1.722     0.042538
enh77140    6   14542400   14543400      1       1  150064       1.8353      0.03323
enh77141    6   14597300   14598300      3       1  150064       2.3572    0.0092068
enh77145    6   14639500   14640500      2       1  150064       2.5105    0.0060281
enh77182    6   15066400   15067400      2       1  150064       1.8654     0.031062
enh77217    6   15351900   15352900      3       1  150064        1.858     0.031587
enh77268    6   15653600   15654600      3       1  150064       1.8193     0.034431
enh77277    6   15879900   15880900      7       3  150064       2.3943     0.008326
enh77278    6   15881300   15882300      5       2  150064        1.813     0.034914
enh77279    6   15888100   15889100      4       1  150064       2.2152     0.013374
enh77280    6   15897100   15898100      3       2  150064       1.9535     0.025378
enh77281    6   15902000   15903000      9       2  150064       2.5538     0.005328
enh77297    6   16239800   16240800      2       1  150064       1.7514     0.039937
enh77301    6   16331800   16332800      2       1  150064       3.0729    0.0010599
enh77302    6   16334800   16335800      2       1  150064        2.782    0.0027009
enh77305    6   16409800   16410800      3       1  150064       1.8456     0.032472
enh77309    6   16433300   16434300      4       2  150064        1.802     0.035773
enh77314    6   16493800   16494800      1       1  150064       1.8472      0.03236
enh77315    6   16495500   16496500      2       1  150064       2.2676     0.011678
enh77328    6   16670400   16671400      3       1  150064       2.0596      0.01972
enh77333    6   16683700   16684700      6       2  150064       2.0326     0.021046
enh77334    6   16689300   16690300      4       2  150064       2.1492      0.01581
enh77343    6   16725300   16726300      5       3  150064       2.7056    0.0034089
enh77344    6   16730300   16731300      5       2  150064       2.8223    0.0023838
enh77347    6   16742200   16743200      7       4  150064       1.8205     0.034343
enh77352    6   16752500   16753500      5       2  150064       2.5743    0.0050217
enh77353    6   16754900   16755900      2       1  150064       2.3996    0.0082068
enh77355    6   16757900   16758900      5       2  150064       2.7166    0.0032982
enh77393    6   18121700   18122700      2       1  150064        1.788      0.03689
enh77397    6   18171500   18172500      1       1  150064       1.7597      0.03923
enh77402    6   18215000   18216000      1       1  150064       2.1067      0.01757
enh77406    6   18269200   18270200      1       1  150064       1.8255      0.03396
enh77410    6   18391200   18392200      2       1  150064       1.9256     0.027079
enh77418    6   18477600   18478600      6       2  150064       2.3189       0.0102
enh77423    6   20062000   20063000      4       2  150064       1.8012     0.035838
enh77428    6   20173800   20174800      6       2  150064       1.7435      0.04062
enh77436    6   20292400   20293400      1       1  150064       2.1714      0.01495
enh77456    6   20463500   20464500      3       2  150064       2.2963      0.01083
enh77460    6   20528400   20529400      6       3  150064       1.9696     0.024441
enh77462    6   20535700   20536700      7       2  150064        2.651     0.004013
enh77468    6   20661900   20662900      5       2  150064       1.7971      0.03616
enh77476    6   21099600   21100600      5       2  150064       2.6378    0.0041724
enh77479    6   21441000   21442000      1       1  150064        1.702      0.04438
enh77500    6   22146200   22147200      1       1  150064       2.1187      0.01706
enh77512    6   24360500   24361500      4       2  150064       2.9419    0.0016308
enh77513    6   24402200   24403200      6       3  150064       1.7232     0.042428
enh77516    6   24493700   24494700      6       4  150064       1.8317     0.033496
enh77517    6   24495800   24496800      3       2  150064       2.2362      0.01267
enh77518    6   24527900   24528900      2       1  150064       3.0209      0.00126
enh77519    6   24547200   24548200      3       2  150064       2.8126    0.0024575
enh77520    6   24646400   24647400      6       3  150064       3.0642    0.0010914
enh77521    6   24659200   24660200      3       2  150064       3.8387   6.1847e-05
enh77522    6   24664400   24665400      3       2  150064       2.5375    0.0055828
enh77537    6   24870400   24871400      5       2  150064       2.2177     0.013287
enh77538    6   24872800   24873800      4       2  150064       1.7375     0.041153
enh77542    6   24886700   24887700      5       2  150064       1.8275     0.033812
enh77543    6   24892600   24893600      2       1  150064       2.0122     0.022101
enh77545    6   24898100   24899100      8       3  150064         2.03      0.02118
enh77546    6   24903900   24904900      4       2  150064       3.0544    0.0011276
enh77547    6   24915500   24916500      1       1  150064       3.5829    0.0001699
enh77548    6   24921700   24922700      6       3  150064        2.054     0.019988
enh77567    6   25007200   25008200      1       1  150064       2.1088      0.01748
enh77568    6   25015200   25016200      4       2  150064       1.9661     0.024645
enh77570    6   25030000   25031000      3       2  150064       1.6663     0.047825
enh77571    6   25033400   25034400      3       2  150064       2.6758    0.0037274
enh77572    6   25038400   25039400      5       1  150064       3.1379   0.00085079
enh77573    6   25043100   25044100      3       1  150064       2.0586     0.019764
enh77575    6   25058400   25059400      1       1  150064       1.9173       0.0276
enh77576    6   25070500   25071500      4       2  150064       2.9567    0.0015548
enh77577    6   25086200   25087200      4       2  150064       2.0619     0.019611
enh77579    6   25118900   25119900      5       2  150064       3.4057   0.00032992
enh77581    6   25130900   25131900      3       2  150064         2.59    0.0047986
enh77582    6   25135000   25136000      2       1  150064         1.75     0.040056
enh77583    6   25139200   25140200      7       2  150064       2.0607     0.019664
enh77584    6   25166600   25167600      2       1  150064       3.8621   5.6207e-05
enh77585    6   25168700   25169700      2       1  150064       4.4656   3.9915e-06
enh77586    6   25174300   25175300      3       1  150064        4.575   2.3808e-06
enh77587    6   25178700   25179700      6       2  150064        2.289     0.011038
enh77588    6   25223500   25224500      2       1  150064       2.0004      0.02273
enh77589    6   25278000   25279000      3       2  150064       1.7999     0.035935
enh77590    6   25280500   25281500      3       1  150064        2.497    0.0062625
enh77591    6   25296100   25297100      1       1  150064       3.0823     0.001027
enh77595    6   25330000   25331000      7       3  150064       2.6622    0.0038821
enh77606    6   25406900   25407900      8       2  150064       2.2312     0.012835
enh77612    6   25448900   25449900      2       1  150064       4.9336   4.0374e-07
enh77613    6   25449700   25450700      1       1  150064       8.1379    2.011e-16
enh77617    6   25865900   25866900      7       4  150064       7.0244   1.0746e-12
enh77618    6   25872800   25873800      5       3  150064       6.9677   1.6106e-12
enh77619    6   25874900   25875900      3       2  150064       6.7108   9.6771e-12
enh77620    6   25959800   25960800      1       1  150064       3.6742    0.0001193
enh77621    6   25965600   25966600      1       1  150064       3.8384    6.191e-05
enh77625    6   25993600   25994600      2       1  150064       6.2143   2.5779e-10
enh77626    6   26016500   26017500      3       2  150064       1.6967     0.044876
enh77629    6   26022500   26023500      4       2  150064       5.5222   1.6743e-08
enh77630    6   26025400   26026400      1       1  150064       7.9707    7.886e-16
enh77631    6   26027800   26028800      1       1  150064       1.9967      0.02293
enh77632    6   26034300   26035300      2       1  150064       3.0294     0.001225
enh77633    6   26045900   26046900      6       3  150064       5.6262   9.2102e-09
enh77634    6   26053500   26054500      3       2  150064       6.2917   1.5705e-10
enh77635    6   26057200   26058200      1       1  150064       8.0137    5.564e-16
enh77639    6   26088900   26089900      1       1  150064        3.072     0.001063
enh77640    6   26092400   26093400      3       2  150064       1.8643     0.031137
enh77641    6   26103000   26104000      3       2  150064       2.1875     0.014352
enh77642    6   26104700   26105700      4       2  150064       6.3414   1.1387e-10
enh77643    6   26122100   26123100      8       3  150064       5.9391   1.4331e-09
enh77644    6   26128400   26129400      7       3  150064       6.5514   2.8494e-11
enh77647    6   26133600   26134600      2       1  150064       4.9955   2.9343e-07
enh77649    6   26160400   26161400      3       1  150064       4.2725   9.6633e-06
enh77650    6   26161400   26162400      1       1  150064       9.6697    2.027e-22
enh77656    6   26175400   26176400      5       3  150064       7.2567   1.9835e-13
enh77657    6   26180600   26181600      3       2  150064       3.0647    0.0010895
enh77658    6   26182700   26183700      2       1  150064        1.823     0.034154
enh77660    6   26189300   26190300      8       3  150064       5.3878   3.5669e-08
enh77663    6   26206700   26207700      9       3  150064       1.9284     0.026904
enh77672    6   26254600   26255600      3       2  150064       2.5725    0.0050483
enh77674    6   26261500   26262500      3       2  150064       3.9519   3.8765e-05
enh77675    6   26274700   26275700      3       2  150064       3.6425   0.00013498
enh77677    6   26295300   26296300      2       1  150064       4.6282   1.8444e-06
enh77680    6   26305800   26306800      4       2  150064       2.9446    0.0016168
enh77683    6   26312500   26313500      2       1  150064       6.5999   2.0565e-11
enh77684    6   26313800   26314800      6       3  150064       5.9569    1.285e-09
enh77685    6   26336100   26337100      7       2  150064       6.2264   2.3864e-10
enh77687    6   26342100   26343100      4       2  150064       7.0328   1.0124e-12
enh77688    6   26358300   26359300      3       1  150064       7.1195   5.4176e-13
enh77689    6   26360900   26361900      5       2  150064       7.4965   3.2763e-14
enh77690    6   26363100   26364100      6       3  150064       7.2513   2.0638e-13
enh77691    6   26367400   26368400      9       3  150064       7.8116    2.823e-15
enh77692    6   26369000   26370000      5       2  150064       6.8678   3.2609e-12
enh77693    6   26371300   26372300     10       4  150064       4.4323   4.6612e-06
enh77694    6   26374800   26375800      9       2  150064        7.512    2.912e-14
enh77695    6   26384300   26385300      5       3  150064       6.2525   2.0199e-10
enh77699    6   26407300   26408300      2       1  150064       6.8534   3.6064e-12
enh77700    6   26409300   26410300      5       3  150064        6.627    1.713e-11
enh77707    6   26461600   26462600      9       4  150064       4.9954    2.935e-07
enh77708    6   26472300   26473300      4       2  150064       3.8129   6.8679e-05
enh77709    6   26476900   26477900      3       1  150064       7.2006   2.9969e-13
enh77710    6   26480800   26481800      3       2  150064       6.7354   8.1748e-12
enh77711    6   26519900   26520900      2       1  150064       2.9002    0.0018646
enh77713    6   26532300   26533300      2       1  150064       2.8194     0.002406
enh77714    6   26533700   26534700      3       1  150064       2.9246    0.0017244
enh77715    6   26535800   26536800      1       1  150064       3.2398    0.0005981
enh77716    6   26540000   26541000      6       2  150064       3.7011   0.00010732
enh77718    6   26549700   26550700      3       2  150064       6.9316   2.0799e-12
enh77719    6   26550800   26551800      3       2  150064       3.1943   0.00070082
enh77720    6   26552400   26553400      1       1  150064       3.6131    0.0001513
enh77722    6   26571500   26572500      7       2  150064       3.4781   0.00025252
enh77723    6   26572700   26573700      5       1  150064       4.6633   1.5556e-06
enh77724    6   26576600   26577600     10       2  150064       3.2719   0.00053408
enh77725    6   26577600   26578600      6       1  150064       3.1105   0.00093394
enh77726    6   26598300   26599300      3       2  150064       1.6585     0.048612
enh77727    6   26607800   26608800      4       2  150064       3.5722     0.000177
enh77728    6   26657500   26658500      1       1  150064       1.7641      0.03886
enh77729    6   26660200   26661200      3       2  150064       2.6406    0.0041376
enh77731    6   27046400   27047400      2       1  150064       6.7312   8.4162e-12
enh77734    6   27103400   27104400      2       1  150064       7.2134   2.7294e-13
enh77739    6   27122400   27123400      5       3  150064       1.9341     0.026553
enh77740    6   27124400   27125400      1       1  150064       8.9005     2.78e-19
enh77743    6   27156500   27157500      3       2  150064        2.083     0.018624
enh77744    6   27341500   27342500      2       1  150064       2.6552     0.003963
enh77745    6   27343000   27344000      6       3  150064       3.1751   0.00074896
enh77746    6   27355400   27356400      5       2  150064       4.8663   5.6857e-07
enh77747    6   27357100   27358100      7       3  150064       7.6119   1.3503e-14
enh77748    6   27437800   27438800      4       1  150064       3.5362   0.00020299
enh77750    6   27469500   27470500      3       2  150064       2.5146    0.0059583
enh77751    6   27471100   27472100      4       2  150064       5.1122   1.5924e-07
enh77752    6   27485500   27486500      2       1  150064       3.1533   0.00080725
enh77754    6   27654400   27655400      5       3  150064        3.205   0.00067524
enh77755    6   27655700   27656700      8       3  150064       4.2383    1.126e-05
enh77756    6   27660700   27661700      2       1  150064       1.6567     0.048793
enh77759    6   27719400   27720400      4       2  150064       5.3473   4.4639e-08
enh77760    6   27721900   27722900      2       1  150064       5.3927   3.4708e-08
enh77761    6   27724100   27725100      1       1  150064       2.7308     0.003159
enh77763    6   27728800   27729800      2       1  150064       7.6593   9.3439e-15
enh77764    6   27729700   27730700      7       2  150064       8.6718   2.1267e-18
enh77765    6   27739800   27740800      5       2  150064       5.4194   2.9901e-08
enh77766    6   27741000   27742000      4       1  150064       3.4134   0.00032077
enh77767    6   27741600   27742600      6       2  150064       4.1804   1.4552e-05
enh77768    6   27760500   27761500      1       1  150064       2.1576      0.01548
enh77769    6   27774000   27775000      1       1  150064       8.8834    3.243e-19
enh77771    6   27779600   27780600      1       1  150064       2.1685      0.01506
enh77772    6   27781300   27782300      3       1  150064       7.2383   2.2719e-13
enh77773    6   27783100   27784100      3       1  150064       7.7187   5.8751e-15
enh77776    6   27799200   27800200      3       1  150064       8.5094   8.7417e-18
enh77777    6   27802600   27803600      1       1  150064       3.0124     0.001296
enh77780    6   27835400   27836400      3       1  150064       7.0777   7.3272e-13
enh77781    6   27838800   27839800      1       1  150064       6.7288    8.551e-12
enh77784    6   27858900   27859900      5       2  150064       6.1447   4.0063e-10
enh77786    6   27871000   27872000      1       1  150064       2.9714     0.001482
enh77787    6   28049200   28050200      3       1  150064       5.0895   1.7953e-07
enh77790    6   28091000   28092000      1       1  150064       10.693     5.47e-27
enh77791    6   28093500   28094500      2       1  150064        4.725   1.1505e-06
enh77792    6   28100200   28101200      1       1  150064       6.0889    5.685e-10
enh77793    6   28101800   28102800      3       1  150064       6.7265   8.6922e-12
enh77794    6   28106000   28107000      6       1  150064        5.105   1.6539e-07
enh77795    6   28107300   28108300      7       2  150064       6.1875   3.0557e-10
enh77796    6   28108200   28109200      4       1  150064       5.2207   8.9108e-08
enh77797    6   28110700   28111700      3       2  150064       5.8429    2.565e-09
enh77798    6   28128600   28129600      4       2  150064       8.0777   3.2991e-16
enh77799    6   28129600   28130600     11       4  150064       7.7395   4.9906e-15
enh77800    6   28169800   28170800      1       1  150064       8.4478    1.484e-17
enh77801    6   28193600   28194600      2       1  150064       5.6816   6.6702e-09
enh77802    6   28217800   28218800      3       2  150064       6.1686   3.4456e-10
enh77803    6   28220500   28221500      2       1  150064       6.4919   4.2376e-11
enh77804    6   28221400   28222400      2       1  150064        6.527   3.3557e-11
enh77805    6   28233600   28234600      3       2  150064       6.5316   3.2534e-11
enh77809    6   28271000   28272000      3       2  150064       7.8807    1.628e-15
enh77811    6   28318600   28319600      2       1  150064       6.5656   2.5912e-11
enh77813    6   28324000   28325000      3       2  150064       8.0768   3.3256e-16
enh77815    6   28351200   28352200      1       1  150064          7.1    6.236e-13
enh77816    6   28364400   28365400      2       1  150064       5.6638   7.4034e-09
enh77817    6   28367600   28368600      8       3  150064       7.5378   2.3891e-14
enh77822    6   28804700   28805700      2       1  150064       4.8214   7.1293e-07
enh77824    6   28830500   28831500      2       1  150064        7.611   1.3599e-14
enh77825    6   28832200   28833200      6       3  150064       9.3482   4.4571e-21
enh77828    6   28851700   28852700     14       5  150064       7.0881    6.798e-13
enh77829    6   28862400   28863400      6       3  150064       7.4463   4.7988e-14
enh77830    6   28865400   28866400      2       1  150064       3.9228   4.3761e-05
enh77832    6   28885400   28886400      4       2  150064       8.3397   3.7243e-17
enh77834    6   28892200   28893200      3       2  150064       3.6582   0.00012699
enh77835    6   28902000   28903000      2       1  150064        4.312   8.0906e-06
enh77836    6   28904500   28905500      3       2  150064       5.6393   8.5382e-09
enh77840    6   28945300   28946300      2       1  150064       2.7249     0.003216
enh77841    6   28947900   28948900      2       1  150064       7.8022   3.0407e-15
enh77842    6   28950400   28951400      2       1  150064        3.324   0.00044365
enh77843    6   28953300   28954300      4       2  150064       6.7566   7.0649e-12
enh77844    6   28972300   28973300      1       1  150064       1.8353      0.03323
enh77849    6   29609200   29610200      4       2  150064       6.4241   6.6336e-11
enh77850    6   29616500   29617500      2       1  150064        2.604    0.0046067
enh78173    6   33172900   33173900      5       2  150064       2.1848     0.014453
enh78174    6   33176800   33177800      2       1  150064       2.7497    0.0029824
enh78180    6   33246900   33247900      1       1  150064       1.8142      0.03482
enh78181    6   33258100   33259100      1       1  150064       4.0471    2.593e-05
enh78182    6   33268000   33269000      1       1  150064       2.0321      0.02107
enh78184    6   33278800   33279800      1       1  150064       2.4336     0.007474
enh78185    6   33283500   33284500      1       1  150064       4.7028    1.283e-06
enh78186    6   33287100   33288100      3       2  150064       2.3506    0.0093724
enh78187    6   33291700   33292700      1       1  150064       4.0833     2.22e-05
enh78188    6   33310900   33311900      3       1  150064       4.3669   6.3006e-06
enh78189    6   33313000   33314000      1       1  150064       3.3832    0.0003582
enh78190    6   33342300   33343300      1       1  150064       4.1667    1.545e-05
enh78191    6   33358100   33359100      3       1  150064       4.0536   2.5222e-05
enh78192    6   33361500   33362500      2       1  150064       3.7962   7.3471e-05
enh78193    6   33373600   33374600      3       2  150064       3.2967    0.0004892
enh78194    6   33376600   33377600      4       2  150064       4.2285   1.1761e-05
enh78195    6   33381500   33382500      3       2  150064       5.4607   2.3707e-08
enh78198    6   33392000   33393000      1       1  150064        3.638    0.0001374
enh78199    6   33394100   33395100      1       1  150064          5.1    1.698e-07
enh78200    6   33400700   33401700      4       2  150064       5.8471   2.5017e-09
enh78201    6   33412200   33413200      2       1  150064       2.7214      0.00325
enh78202    6   33413800   33414800      2       1  150064       2.8106    0.0024726
enh78205    6   33476600   33477600      5       2  150064       2.4812    0.0065462
enh78207    6   33500800   33501800      6       3  150064        2.306     0.010554
enh78208    6   33515400   33516400      6       2  150064       3.7804   7.8291e-05
enh78209    6   33537700   33538700      6       3  150064       3.1535   0.00080663
enh78210    6   33539600   33540600      2       1  150064       4.2654    9.977e-06
enh78212    6   33548000   33549000      3       2  150064       2.8272    0.0023479
enh78213    6   33553000   33554000      2       1  150064       1.9522     0.025456
enh78216    6   33561000   33562000      7       4  150064       3.8147   6.8173e-05
enh78217    6   33565400   33566400      4       2  150064       2.8979    0.0018781
enh78218    6   33566900   33567900      7       4  150064       3.5956    0.0001618
enh78221    6   33591300   33592300      2       1  150064       2.8957    0.0018913
enh78223    6   33597700   33598700      6       2  150064       2.4686    0.0067815
enh78224    6   33599800   33600800      3       1  150064       2.9817    0.0014333
enh78227    6   33640300   33641300      3       2  150064       2.8304    0.0023247
enh78228    6   33650600   33651600      6       2  150064       4.1039    2.031e-05
enh78229    6   33660600   33661600      7       2  150064       3.7206   9.9369e-05
enh78230    6   33664600   33665600      4       2  150064       3.6527   0.00012974
enh78231    6   33667800   33668800      7       3  150064       4.3518   6.7509e-06
enh78232    6   33677400   33678400      6       2  150064       3.0878    0.0010081
enh78233    6   33679600   33680600      7       2  150064       2.8356    0.0022866
enh78235    6   33712900   33713900      5       2  150064       4.8732   5.4905e-07
enh78236    6   33713900   33714900     14       2  150064       1.7251     0.042254
enh78237    6   33719200   33720200      5       2  150064       2.8597    0.0021199
enh78238    6   33728400   33729400      4       2  150064       3.0159    0.0012813
enh78242    6   33757000   33758000      5       3  150064       3.0621     0.001099
enh78243    6   33775100   33776100      4       1  150064       4.3227   7.7063e-06
enh78244    6   33788600   33789600      9       3  150064        4.064   2.4117e-05
enh78246    6   33824400   33825400      1       1  150064       4.1097    1.981e-05
enh78248    6   33842500   33843500      5       3  150064       2.2442      0.01241
enh78249    6   33854200   33855200      2       1  150064       3.1221   0.00089786
enh78255    6   34012700   34013700      7       2  150064       2.0603     0.019684
enh78292    6   34333000   34334000      1       1  150064       3.3863    0.0003542
enh78293    6   34337700   34338700      1       1  150064       2.1414      0.01612
enh78298    6   34356400   34357400      1       1  150064       2.3809     0.008635
enh78299    6   34357800   34358800      1       1  150064       2.1859      0.01441
enh78306    6   34559500   34560500      4       2  150064       2.7202    0.0032617
enh78345    6   34983200   34984200      2       1  150064       2.0328     0.021035
enh78347    6   34992000   34993000      2       1  150064       1.7311     0.041713
enh78355    6   35216100   35217100      3       2  150064       2.0893     0.018338
enh78445    6   35688700   35689700      1       1  150064       1.6825      0.04624
enh78483    6   36209200   36210200      2       1  150064       1.8221     0.034224
enh78553    6   36738600   36739600      2       1  150064       1.6941     0.045122
enh78598    6   37170000   37171000      3       2  150064       1.7581     0.039363
enh78603    6   37212600   37213600      2       1  150064       1.9219     0.027309
enh78613    6   37257100   37258100      2       1  150064        1.929     0.026867
enh78622    6   37461000   37462000      2       1  150064       2.5226    0.0058253
enh78628    6   37488600   37489600      4       2  150064       2.6193     0.004405
enh78640    6   37758700   37759700      1       1  150064       2.0272      0.02132
enh78641    6   37785300   37786300      3       2  150064       2.1637     0.015242
enh78642    6   37789900   37790900      5       2  150064       2.2695     0.011618
enh78644    6   37805900   37806900      3       2  150064        1.982     0.023738
enh78648    6   37817800   37818800      2       1  150064       1.9071     0.028254
enh78649    6   37819500   37820500      2       1  150064       1.9948     0.023031
enh78653    6   37828800   37829800      1       1  150064       2.6607     0.003899
enh78655    6   37834100   37835100      2       1  150064       1.9808     0.023806
enh78656    6   37841400   37842400      5       2  150064       1.7196     0.042754
enh78657    6   37845900   37846900      2       1  150064       2.4726    0.0067064
enh78658    6   37847200   37848200      1       1  150064       2.2268      0.01298
enh78662    6   37864600   37865600      8       3  150064       1.8698     0.030755
enh78664    6   37875400   37876400      1       1  150064        1.784      0.03721
enh78666    6   37887700   37888700      3       1  150064       1.6688     0.047576
enh78667    6   37890500   37891500      1       1  150064       1.9361      0.02643
enh78672    6   37910500   37911500      3       2  150064       2.2885     0.011053
enh78673    6   37920100   37921100      4       2  150064       2.3321    0.0098488
enh78674    6   37928800   37929800      3       2  150064       1.7339      0.04147
enh78676    6   37948000   37949000      1       1  150064       2.6455     0.004078
enh78679    6   37958300   37959300      5       3  150064       2.8388    0.0022641
enh78680    6   37958800   37959800      4       2  150064        2.707    0.0033943
enh78682    6   37988900   37989900      1       1  150064       1.8695      0.03078
enh78683    6   37994800   37995800      2       1  150064       1.9818      0.02375
enh78686    6   38023900   38024900      1       1  150064       2.3269     0.009986
enh78690    6   38122500   38123500      4       2  150064       2.0506     0.020152
enh78696    6   38476800   38477800      3       2  150064       1.8212     0.034292
enh78740    6   40407200   40408200      3       2  150064       2.0432     0.020516
enh78745    6   40551100   40552100      1       1  150064       1.6817      0.04631
enh78751    6   40771000   40772000      4       2  150064       2.8761    0.0020133
enh78796    6   41527100   41528100      5       2  150064       1.9563     0.025216
enh78798    6   41545200   41546200      3       1  150064       2.0981     0.017947
enh78823    6   41756200   41757200      1       1  150064       1.7191       0.0428
enh78824    6   41860500   41861500      2       1  150064       1.6789     0.046583
enh78825    6   41863900   41864900      3       1  150064       2.0017     0.022659
enh78833    6   41916400   41917400      2       1  150064       1.9267     0.027008
enh78906    6   42377600   42378600      1       1  150064       2.2811      0.01127
enh78907    6   42385200   42386200      2       1  150064       1.7414      0.04081
enh78910    6   42391700   42392700      2       1  150064       1.7848      0.03715
enh78919    6   42515600   42516600      1       1  150064       1.6976      0.04479
enh78927    6   42540100   42541100      1       1  150064       2.6098      0.00453
enh78931    6   42660600   42661600      4       2  150064       2.1024     0.017761
enh78932    6   42693500   42694500      1       1  150064        1.991      0.02324
enh78933    6   42695000   42696000      2       1  150064       1.8389     0.032965
enh78970    6   43028300   43029300      1       1  150064       1.9538      0.02536
enh78977    6   43137400   43138400      1       1  150064        2.825     0.002364
enh78978    6   43143200   43144200      1       1  150064       3.1302    0.0008734
enh78980    6   43152400   43153400      3       2  150064       3.1471   0.00082438
enh78985    6   43237700   43238700      5       2  150064       2.9515    0.0015814
enh78986    6   43245500   43246500      9       1  150064       2.6911    0.0035605
enh78987    6   43275400   43276400      2       1  150064       2.0229     0.021543
enh78989    6   43280700   43281700      3       1  150064        4.078   2.2709e-05
enh78991    6   43301900   43302900      1       1  150064       2.9475     0.001602
enh78993    6   43333900   43334900      3       2  150064       4.3591   6.5298e-06
enh78994    6   43337900   43338900      1       1  150064       4.7039    1.276e-06
enh78996    6   43351000   43352000      1       1  150064       2.2194      0.01323
enh78998    6   43358500   43359500      3       2  150064       3.6873   0.00011332
enh79000    6   43394200   43395200      6       4  150064       3.5148   0.00022005
enh79002    6   43421700   43422700      1       1  150064       1.8228      0.03417
enh79003    6   43444000   43445000      3       1  150064       3.3788   0.00036408
enh79004    6   43446500   43447500      1       1  150064       2.0111      0.02216
enh79005    6   43449100   43450100      2       1  150064       2.9715    0.0014818
enh79006    6   43456500   43457500      3       2  150064       1.7739     0.038043
enh79007    6   43459600   43460600      1       1  150064       2.8203     0.002399
enh79008    6   43462100   43463100      3       1  150064       3.4503   0.00028002
enh79009    6   43474200   43475200      3       2  150064       2.6343    0.0042157
enh79010    6   43482100   43483100      3       1  150064        3.689   0.00011257
enh79012    6   43515600   43516600      2       1  150064       3.1361   0.00085593
enh79014    6   43545900   43546900      1       1  150064       3.5158    0.0002192
enh79017    6   43593900   43594900      1       1  150064       2.7006     0.003461
enh79027    6   43662700   43663700      3       1  150064       2.3201     0.010166
enh79028    6   43666700   43667700      2       1  150064       3.1109   0.00093257
enh79031    6   43676800   43677800      2       1  150064       2.2436      0.01243
enh79034    6   43701600   43702600      3       1  150064       1.7538     0.039729
enh79035    6   43736800   43737800      3       1  150064       2.9683    0.0014971
enh79037    6   43742600   43743600      2       1  150064       2.1965     0.014029
enh79058    6   44062400   44063400      4       2  150064       2.1407     0.016148
enh79059    6   44084300   44085300      3       2  150064       2.7404     0.003068
enh79060    6   44087800   44088800      3       2  150064       2.0134     0.022034
enh79062    6   44091800   44092800      4       2  150064       1.8974     0.028888
enh79064    6   44100800   44101800      5       2  150064       3.6863   0.00011377
enh79093    6   44622900   44623900      5       3  150064       2.3675    0.0089533
enh79095    6   44776700   44777700      3       1  150064       2.1066     0.017576
enh79097    6   44823200   44824200      6       3  150064       1.9673     0.024574
enh79098    6   44826800   44827800      2       1  150064       2.8291    0.0023337
enh79100    6   44895400   44896400      2       1  150064       1.9108     0.028015
enh79104    6   44936700   44937700      2       1  150064       1.7927      0.03651
enh79106    6   44969600   44970600      1       1  150064       2.6696     0.003797
enh79111    6   45123100   45124100      6       3  150064       1.7328     0.041567
enh79116    6   45277800   45278800      3       1  150064       1.9003     0.028695
enh79117    6   45280000   45281000      3       2  150064       1.7316     0.041674
enh79121    6   45343900   45344900      3       2  150064       2.5737    0.0050314
enh79122    6   45346400   45347400      2       1  150064       2.4551    0.0070428
enh79151    6   45937600   45938600      1       1  150064       1.6576       0.0487
enh79155    6   46086900   46087900      4       2  150064       1.7679     0.038538
enh79163    6   46816200   46817200      2       1  150064       1.8814     0.029957
enh79200    6   52020400   52021400      2       1  150064       2.2188     0.013252
enh79207    6   52194700   52195700      5       3  150064       1.7756     0.037897
enh79208    6   52198700   52199700      5       2  150064       1.7125     0.043404
enh79210    6   52216400   52217400      6       2  150064       2.0739     0.019043
enh79212    6   52229200   52230200      7       3  150064       1.8967     0.028935
enh79234    6   52422600   52423600      2       1  150064       1.8267     0.033876
enh79243    6   52536600   52537600      3       2  150064       2.6843    0.0036344
enh79266    6   53109300   53110300      5       2  150064       2.7214    0.0032504
enh79267    6   53129700   53130700      6       2  150064       1.6775     0.046723
enh79271    6   53158600   53159600      4       1  150064       2.8812    0.0019808
enh79275    6   53176200   53177200      6       2  150064       1.6857     0.045923
enh79280    6   53191300   53192300      2       1  150064       2.0628     0.019565
enh79285    6   53210800   53211800      4       2  150064       1.7404     0.040897
enh79288    6   53225700   53226700      5       2  150064       2.5792    0.0049515
enh79290    6   53293800   53294800      3       1  150064       1.7393      0.04099
enh79292    6   53297200   53298200      2       1  150064       1.8262     0.033912
enh79303    6   53394100   53395100      4       1  150064       1.7894     0.036774
enh79304    6   53396700   53397700      9       2  150064       1.6924     0.045286
enh79324    6   54911400   54912400      2       1  150064       2.9009    0.0018604
enh79327    6   56405000   56406000      2       1  150064       2.6956    0.0035127
enh79328    6   56407800   56408800      3       1  150064       2.2115     0.013499
enh79329    6   56458600   56459600      3       1  150064       2.8384    0.0022673
enh79330    6   56521800   56522800      2       1  150064       1.9944     0.023055
enh79333    6   56557600   56558600      2       1  150064       3.9429   4.0249e-05
enh79334    6   56573300   56574300      3       1  150064       4.0278   2.8145e-05
enh79335    6   56607400   56608400      4       1  150064       3.1279   0.00088019
enh79336    6   56705400   56706400      1       1  150064       3.7972    7.318e-05
enh79337    6   56706200   56707200      1       1  150064       3.7939    7.415e-05
enh79339    6   56753400   56754400      1       1  150064       3.7973    7.313e-05
enh79355    6   57222500   57223500      1       1  150064        2.403     0.008131
enh79357    6   57297300   57298300      3       2  150064       1.8769     0.030264
enh79362    6   64239100   64240100      1       1  150064       3.2412    0.0005951
enh79363    6   64239800   64240800      1       1  150064        3.306    0.0004732
enh79365    6   64284700   64285700      1       1  150064       2.8364     0.002281
enh79367    6   64308400   64309400      1       1  150064        3.014     0.001289
enh79368    6   64344100   64345100      2       1  150064       2.2023     0.013823
enh79370    6   64353900   64354900      5       3  150064       2.3184     0.010212
enh79371    6   64357300   64358300      2       1  150064        3.526   0.00021091
enh79372    6   64360000   64361000      2       1  150064       2.8005    0.0025511
enh79373    6   64366500   64367500      2       1  150064       4.5577   2.5858e-06
enh79377    6   64382800   64383800      3       2  150064       3.9666   3.6453e-05
enh79378    6   64385500   64386500      2       1  150064       4.3294   7.4754e-06
enh79380    6   64391400   64392400      2       1  150064       2.9198    0.0017515
enh79383    6   64399200   64400200      3       2  150064       2.9688     0.001495
enh79384    6   64503900   64504900      1       1  150064       3.5865    0.0001676
enh79386    6   64515300   64516300      1       1  150064       3.4123    0.0003221
enh79387    6   64568800   64569800      1       1  150064       3.6387     0.000137
enh79388    6   69451000   69452000      1       1  150064       2.6169     0.004437
enh79393    6   70491700   70492700      1       1  150064       1.8513      0.03206
enh79399    6   70503600   70504600      2       1  150064        1.735     0.041372
enh79409    6   71277100   71278100      1       1  150064       1.6774      0.04673
enh79414    6   71385200   71386200      2       1  150064       1.9287     0.026881
enh79415    6   71395100   71396100      3       1  150064       2.3046     0.010594
enh79426    6   71959400   71960400      4       2  150064       1.9897      0.02331
enh79474    6   74422800   74423800      1       1  150064       1.9092      0.02812
enh79500    6   76644200   76645200      4       2  150064       1.8031     0.035687
enh79507    6   79754400   79755400      1       1  150064       1.8983      0.02883
enh79509    6   79774200   79775200      1       1  150064       2.0367      0.02084
enh79511    6   79779900   79780900      1       1  150064       1.9178      0.02757
enh79528    6   80486900   80487900      2       1  150064         1.74     0.040928
enh79529    6   80487800   80488800      2       1  150064       1.6971     0.044843
enh79539    6   80817200   80818200      5       3  150064       1.7981     0.036084
enh79560    6   83780200   83781200      3       1  150064       2.1561     0.015539
enh79562    6   83900600   83901600      1       1  150064        2.494     0.006316
enh79563    6   83901400   83902400      3       2  150064       3.2054   0.00067429
enh79565    6   84141000   84142000      3       1  150064       3.5082   0.00022561
enh79566    6   84143600   84144600      3       2  150064       3.6542   0.00012901
enh79567    6   84152100   84153100      2       1  150064       3.4201   0.00031305
enh79569    6   84299400   84300400      7       3  150064       3.5453   0.00019609
enh79589    6   86297200   86298200      4       2  150064       2.4186    0.0077905
enh79590    6   86301200   86302200      3       2  150064       2.8852    0.0019561
enh79591    6   86304300   86305300      2       1  150064       3.4496   0.00028075
enh79592    6   86348800   86349800      4       2  150064       3.4045   0.00033137
enh79595    6   86382000   86383000      1       1  150064       3.8191    6.697e-05
enh79596    6   86382600   86383600      1       1  150064       3.8191    6.697e-05
enh79598    6   86574700   86575700      1       1  150064       3.4416    0.0002891
enh79599    6   86575700   86576700      4       2  150064       1.8684      0.03085
enh79601    6   87860600   87861600      2       1  150064       2.8301    0.0023268
enh79602    6   87862900   87863900      3       2  150064       2.5507    0.0053753
[truncated: 680,256 more chars]
