# Supplementary material for: Identifying enhancer properties associated with genetic risk for complex traits using regulome-wide association studies
Source: PLoS Comput Biol. 2022 Sep 7;18(9):e1010430. doi: 10.1371/journal.pcbi.1010430 (PMC9484640; doi:10.1371/journal.pcbi.1010430)
Supplement: S3 Table — Sample names are as described in the ROADMAP epigenomics project integrative analysis portal: https://egg2.wustl.edu/roadmap/web_portal/meta.html. (ZIP) [file pcbi.1010430.s010.zip › supplemental_table3/E124blood_sig_enhancers05.gcov.out]

GENE       CHR      START       STOP  NSNPS  NPARAM       N        ZSTAT            P
enh41829     1     847700     848700      3       1  150064       1.7332     0.041531
enh41831     1     890900     891900      2       1  150064       1.7844     0.037181
enh41860     1    1168500    1169500      3       1  150064       1.9619      0.02489
enh41861     1    1185900    1186900      4       2  150064       1.9041     0.028447
enh41863     1    1205200    1206200      2       1  150064       1.6686     0.047598
enh41895     1    1510900    1511900      4       1  150064       1.6881     0.045692
enh41937     1    1841000    1842000      3       1  150064       2.0797     0.018775
enh41943     1    2043500    2044500      4       1  150064       2.5425    0.0055028
enh41944     1    2058000    2059000      2       1  150064       2.6994    0.0034735
enh41945     1    2063200    2064200      1       1  150064       2.0727       0.0191
enh41946     1    2065200    2066200      5       2  150064       3.2658   0.00054572
enh41948     1    2071000    2072000      5       2  150064       3.2169   0.00064792
enh41950     1    2080300    2081300      1       1  150064       3.5192    0.0002164
enh41951     1    2090300    2091300      3       2  150064       2.4773    0.0066189
enh41957     1    2126800    2127800      2       1  150064       2.5265    0.0057606
enh41961     1    2137100    2138100      3       2  150064       2.1045     0.017666
enh41965     1    2155300    2156300      3       2  150064       1.9472     0.025756
enh41986     1    2233300    2234300      3       1  150064       2.0768     0.018912
enh42004     1    2510400    2511400      3       1  150064       2.4245    0.0076641
enh42007     1    2524500    2525500      7       2  150064       2.8255    0.0023604
enh42024     1    3134100    3135100      4       2  150064       2.8056    0.0025108
enh42026     1    3229900    3230900      7       3  150064       1.7329     0.041557
enh42071     1    5149800    5150800      5       2  150064       2.0876     0.018418
enh42114     1    6520700    6521700      2       1  150064       2.5329    0.0056567
enh42117     1    6531800    6532800      2       1  150064       2.2622     0.011844
enh42119     1    6567000    6568000      1       1  150064       2.3208      0.01015
enh42120     1    6569000    6570000      4       1  150064       2.4525    0.0070927
enh42125     1    6644100    6645100      1       1  150064       3.4842    0.0002468
enh42126     1    6649600    6650600      1       1  150064       2.1607      0.01536
enh42128     1    6657700    6658700      2       1  150064       1.9506      0.02555
enh42131     1    6675600    6676600      3       1  150064       2.1533     0.015649
enh42132     1    6684100    6685100      2       1  150064       2.1264     0.016733
enh42134     1    6760000    6761000      1       1  150064        3.769    8.194e-05
enh42143     1    6846800    6847800      3       1  150064       1.7795     0.037581
enh42166     1    7800200    7801200      4       1  150064       1.7022      0.04436
enh42169     1    7829800    7830800      1       1  150064       1.8858      0.02966
enh42219     1    8403100    8404100      5       3  150064       3.3751   0.00036895
enh42222     1    8436100    8437100      4       2  150064       4.3432   7.0227e-06
enh42223     1    8438700    8439700      1       1  150064       5.5166    1.728e-08
enh42227     1    8454000    8455000      2       1  150064       3.3185   0.00045251
enh42230     1    8464500    8465500      2       1  150064       4.6602   1.5796e-06
enh42231     1    8467400    8468400      3       1  150064       5.1681   1.1824e-07
enh42236     1    8488500    8489500      2       1  150064       5.4703   2.2466e-08
enh42241     1    8523300    8524300      1       1  150064       2.4231     0.007694
enh42242     1    8525500    8526500      2       1  150064       2.7846    0.0026793
enh42244     1    8536900    8537900      3       1  150064       3.2444   0.00058856
enh42245     1    8556900    8557900      3       1  150064       2.7352    0.0031169
enh42246     1    8569900    8570900      2       1  150064        2.394    0.0083322
enh42248     1    8578600    8579600      2       1  150064       2.4006    0.0081847
enh42249     1    8580500    8581500      3       2  150064       2.3313    0.0098686
enh42250     1    8582700    8583700      2       1  150064       1.9051     0.028382
enh42251     1    8586200    8587200      3       1  150064        2.376    0.0087516
enh42254     1    8614800    8615800      2       1  150064       3.0698    0.0010711
enh42255     1    8621000    8622000      1       1  150064       2.5716     0.005062
enh42256     1    8622200    8623200      1       1  150064       2.5797     0.004945
enh42257     1    8623000    8624000      3       2  150064       2.3761    0.0087482
enh42260     1    8660100    8661100      1       1  150064       2.2741      0.01148
enh42261     1    8663400    8664400      1       1  150064       2.8826     0.001972
enh42262     1    8680800    8681800      2       1  150064       2.4474     0.007194
enh42264     1    8685500    8686500      2       1  150064       1.6667     0.047782
enh42266     1    8690100    8691100      1       1  150064       3.1268    0.0008837
enh42268     1    8711800    8712800      1       1  150064       2.6695     0.003798
enh42270     1    8722300    8723300      1       1  150064       2.2886      0.01105
enh42271     1    8725400    8726400      2       1  150064        2.471    0.0067368
enh42272     1    8729100    8730100      1       1  150064       1.9571      0.02517
enh42273     1    8730400    8731400      2       1  150064       2.3313     0.009868
enh42278     1    8772200    8773200      1       1  150064       1.7195      0.04276
enh42291     1    8950500    8951500      5       2  150064       2.7494    0.0029851
enh42293     1    8968300    8969300      4       1  150064        2.198     0.013975
enh42295     1    8985200    8986200      2       1  150064       2.1125     0.017322
enh42296     1    8998700    8999700      4       2  150064       2.8836    0.0019657
enh42324     1    9202600    9203600      2       1  150064       1.6767     0.046804
enh42325     1    9222000    9223000      1       1  150064       1.9856      0.02354
enh42380     1    9698800    9699800      4       2  150064       1.8653     0.031072
enh42425     1    9959500    9960500      4       1  150064       1.7508     0.039988
enh42473     1   10489200   10490200      3       2  150064       1.6593      0.04853
enh42522     1   11335000   11336000      1       1  150064       2.0523      0.02007
enh42523     1   11335800   11336800      1       1  150064       2.0523      0.02007
enh42527     1   11350800   11351800      2       1  150064       1.8014     0.035822
enh42541     1   11778400   11779400      1       1  150064       1.7455      0.04045
enh42553     1   11851300   11852300      3       2  150064       1.6519     0.049277
enh42556     1   11868000   11869000      2       1  150064       1.8576     0.031615
enh42563     1   11942800   11943800      3       2  150064       2.1546     0.015597
enh42564     1   11953300   11954300      3       1  150064       1.6978     0.044768
enh42568     1   11986800   11987800      7       4  150064       1.8207     0.034324
enh42569     1   11990200   11991200      2       1  150064       1.7587     0.039313
enh42570     1   11995300   11996300      6       3  150064       1.9493     0.025627
enh42571     1   11998300   11999300      2       1  150064       1.9438      0.02596
enh42572     1   12000400   12001400      4       1  150064       2.0448     0.020437
enh42582     1   12107000   12108000      1       1  150064       3.1955    0.0006979
enh42584     1   12128000   12129000      2       1  150064       2.6411    0.0041314
enh42585     1   12129700   12130700      3       1  150064       2.8273     0.002347
enh42649     1   14028900   14029900      3       2  150064       2.6984    0.0034838
enh42651     1   14034700   14035700      4       2  150064       1.9076     0.028222
enh42659     1   14074100   14075100      2       1  150064       1.7549     0.039638
enh42760     1   16152100   16153100      5       1  150064        2.054     0.019988
enh42803     1   16352900   16353900      5       3  150064       2.0835     0.018603
enh42820     1   16542000   16543000      5       2  150064       1.9718     0.024318
enh42823     1   16563900   16564900      2       1  150064       2.7283    0.0031827
enh42824     1   16570400   16571400      1       1  150064        2.126      0.01675
enh42825     1   16575000   16576000      1       1  150064       2.3933     0.008348
enh42826     1   16593400   16594400      5       1  150064       2.1906      0.01424
enh42827     1   16597000   16598000      1       1  150064       1.7263      0.04215
enh42829     1   16619200   16620200      4       1  150064       2.1452     0.015969
enh42831     1   16623200   16624200      4       2  150064       1.9806     0.023818
enh42832     1   16645000   16646000      3       1  150064       2.0685     0.019295
enh42837     1   16679500   16680500      1       1  150064       2.0801      0.01876
enh42840     1   16698700   16699700      2       1  150064       1.7669     0.038622
enh42841     1   16701100   16702100      1       1  150064       1.8357       0.0332
enh42842     1   16703400   16704400      3       1  150064       2.0108     0.022174
enh42843     1   16710900   16711900      3       1  150064       1.7799     0.037547
enh42844     1   16714100   16715100      2       1  150064       1.7653      0.03876
enh42850     1   16826800   16827800      3       1  150064        2.091     0.018265
enh42858     1   17002900   17003900      1       1  150064       2.3377     0.009701
enh42877     1   17349600   17350600      6       3  150064       1.9207     0.027385
enh42879     1   17371000   17372000      7       3  150064       2.1868      0.01438
enh42880     1   17372400   17373400      5       1  150064       2.2679     0.011669
enh42881     1   17373700   17374700      6       2  150064       2.4927     0.006338
enh42882     1   17378200   17379200      3       2  150064       2.7772    0.0027413
enh42884     1   17385900   17386900      4       2  150064       2.9968     0.001364
enh42885     1   17391100   17392100      4       2  150064       2.3151     0.010304
enh42886     1   17401500   17402500     14       2  150064       2.2271     0.012971
enh42887     1   17408500   17409500      4       2  150064       2.0374     0.020806
enh42896     1   17454400   17455400      1       1  150064       1.8736      0.03049
enh42909     1   17563400   17564400      2       1  150064        1.901     0.028652
enh42968     1   18486700   18487700      1       1  150064       2.9971     0.001363
enh42971     1   19218400   19219400      2       1  150064       1.6971     0.044838
enh43014     1   19641100   19642100      3       1  150064       2.1377     0.016271
enh43015     1   19643100   19644100      1       1  150064        1.705       0.0441
enh43022     1   19695800   19696800      3       2  150064       1.8934     0.029151
enh43052     1   19821700   19822700      2       1  150064       3.1151    0.0009193
enh43053     1   19828600   19829600      3       1  150064       2.6256    0.0043254
enh43054     1   19834300   19835300      5       2  150064       1.7309     0.041732
enh43058     1   19906600   19907600      3       1  150064       1.9628     0.024834
enh43064     1   19939100   19940100      1       1  150064       1.7696       0.0384
enh43118     1   21114600   21115600      2       1  150064       2.4415    0.0073133
enh43121     1   21178200   21179200      4       2  150064       1.8935     0.029144
enh43125     1   21276400   21277400      5       2  150064       2.4372    0.0074011
enh43128     1   21320000   21321000      3       1  150064       2.0736     0.019059
enh43129     1   21324400   21325400      4       2  150064       1.7623     0.039007
enh43131     1   21329900   21330900      1       1  150064       2.1596       0.0154
enh43133     1   21369300   21370300      5       3  150064       2.6484    0.0040443
enh43135     1   21377600   21378600      3       2  150064        3.157   0.00079714
enh43137     1   21399500   21400500      2       1  150064       2.0127     0.022071
enh43138     1   21402700   21403700      3       1  150064       2.1445     0.015997
enh43139     1   21415700   21416700      3       1  150064       2.7094    0.0033702
enh43149     1   21475100   21476100      3       2  150064       1.9115     0.027969
enh43150     1   21476800   21477800      4       2  150064       1.7142     0.043247
enh43153     1   21483400   21484400      1       1  150064       2.7054     0.003411
enh43154     1   21491700   21492700      4       2  150064       2.5446    0.0054697
enh43155     1   21497600   21498600      3       1  150064       2.9716     0.001481
enh43156     1   21500200   21501200      2       1  150064       2.3653    0.0090067
enh43158     1   21521200   21522200      1       1  150064       1.7381       0.0411
enh43203     1   21992000   21993000      5       3  150064        2.509    0.0060539
enh43204     1   21999500   22000500      4       2  150064       1.7454     0.040457
enh43206     1   22047900   22048900      3       2  150064       2.7899    0.0026363
enh43207     1   22083000   22084000      1       1  150064        2.047      0.02033
enh43210     1   22087700   22088700      3       2  150064       2.0299     0.021182
enh43211     1   22088900   22089900      6       3  150064       1.9377     0.026328
enh43212     1   22089700   22090700      7       1  150064       1.9497     0.025606
enh43214     1   22097000   22098000      7       3  150064       2.3658    0.0089957
enh43216     1   22100000   22101000      4       2  150064       2.7729    0.0027783
enh43241     1   22349500   22350500      2       1  150064       2.5516    0.0053615
enh43242     1   22353200   22354200     10       3  150064       2.8679    0.0020663
enh43247     1   22375000   22376000      3       2  150064        3.234   0.00061028
enh43248     1   22378000   22379000      4       2  150064       2.2292     0.012899
enh43250     1   22389800   22390800      3       1  150064       1.7562     0.039531
enh43251     1   22398900   22399900      1       1  150064       3.3647    0.0003831
enh43253     1   22413800   22414800      3       2  150064       2.1143     0.017246
enh43255     1   22418600   22419600      1       1  150064       1.7696       0.0384
enh43257     1   22430600   22431600      5       3  150064       2.5944    0.0047377
enh43258     1   22454200   22455200      9       3  150064       3.4469   0.00028348
enh43288     1   23437900   23438900      2       1  150064       1.9202     0.027415
enh43330     1   23939700   23940700      2       1  150064       1.8664     0.030996
enh43342     1   24073700   24074700      1       1  150064       2.1532      0.01565
enh43346     1   24106300   24107300      1       1  150064       1.6674      0.04772
enh43378     1   24351700   24352700      1       1  150064       2.0829      0.01863
enh43380     1   24395400   24396400      4       2  150064       1.6652      0.04794
enh43385     1   24523400   24524400      4       2  150064       2.4962    0.0062767
enh43387     1   24575200   24576200      3       2  150064       2.6793    0.0036885
enh43389     1   24691400   24692400      3       2  150064       1.7634     0.038918
enh43391     1   24711600   24712600      3       1  150064       1.7244     0.042314
enh43396     1   24780700   24781700      2       1  150064       1.8804     0.030029
enh43399     1   24808500   24809500      1       1  150064       2.3891     0.008444
enh43400     1   24812400   24813400      3       1  150064       2.0254     0.021413
enh43404     1   24833800   24834800      1       1  150064       2.5335     0.005646
enh43405     1   24837700   24838700      3       1  150064       2.3432    0.0095605
enh43407     1   24862400   24863400      6       3  150064       1.8497      0.03218
enh43408     1   24867200   24868200      6       2  150064       2.8995    0.0018685
enh43411     1   24967400   24968400      2       1  150064       2.5702    0.0050815
enh43455     1   25311000   25312000      1       1  150064       2.2718      0.01155
enh43620     1   26865400   26866400      4       2  150064       1.8326     0.033435
enh43623     1   26881400   26882400      2       1  150064       1.8363     0.033157
enh43624     1   26900500   26901500      9       4  150064       2.8403    0.0022539
enh43633     1   26955100   26956100      1       1  150064       3.3261    0.0004403
enh43637     1   27002900   27003900      1       1  150064       2.3408      0.00962
enh43638     1   27004300   27005300      3       1  150064       2.2655      0.01174
enh43640     1   27016800   27017800      1       1  150064       2.4913     0.006363
enh43642     1   27033700   27034700      2       1  150064       2.6037    0.0046111
enh43643     1   27042200   27043200      1       1  150064       2.7222     0.003242
enh43644     1   27047500   27048500      3       1  150064         2.63    0.0042697
enh43645     1   27052600   27053600      2       1  150064       2.5861    0.0048537
enh43649     1   27071800   27072800      1       1  150064       2.7083     0.003381
enh43659     1   27139200   27140200      4       2  150064       2.4747    0.0066677
enh43664     1   27158300   27159300      2       1  150064       2.6325    0.0042379
enh43665     1   27160800   27161800      1       1  150064       1.8565      0.03169
enh43667     1   27175200   27176200      1       1  150064       2.4217     0.007724
enh43668     1   27213300   27214300      3       1  150064       2.4157    0.0078529
enh43672     1   27247000   27248000      2       1  150064       2.7103    0.0033606
enh43673     1   27249400   27250400      1       1  150064        2.512     0.006003
enh43674     1   27258800   27259800      1       1  150064        2.537      0.00559
enh43675     1   27298300   27299300      2       1  150064       2.1812     0.014585
enh43683     1   27421500   27422500      1       1  150064       2.3681     0.008941
enh43686     1   27432100   27433100      1       1  150064       2.2751      0.01145
enh43691     1   27449200   27450200      2       1  150064        2.571    0.0050697
enh43696     1   27465300   27466300      1       1  150064       1.8414      0.03278
enh43711     1   27575100   27576100      2       1  150064       1.9946     0.023044
enh43714     1   27601900   27602900      6       3  150064       2.6146    0.0044671
enh43720     1   27666900   27667900      4       2  150064       1.7856     0.037081
enh43769     1   27924100   27925100      2       1  150064       1.7612     0.039101
enh43774     1   27947000   27948000      4       1  150064       1.9267     0.027006
enh43775     1   27948500   27949500      3       1  150064        2.149     0.015818
enh43776     1   27953800   27954800      3       1  150064       1.7172     0.042971
enh43779     1   27970000   27971000      1       1  150064       1.9646      0.02473
enh43812     1   28261900   28262900      5       2  150064        1.836     0.033177
enh43813     1   28268900   28269900      1       1  150064       1.8448      0.03253
enh43834     1   28462500   28463500      1       1  150064       3.7917    7.481e-05
enh43846     1   28524800   28525800      1       1  150064        2.929       0.0017
enh43857     1   28608800   28609800      4       2  150064       1.9375     0.026344
enh43867     1   28697200   28698200      2       1  150064         3.39   0.00034946
enh43870     1   28718100   28719100      3       1  150064       2.1312     0.016538
enh43871     1   28721400   28722400      5       1  150064       1.7638     0.038882
enh43872     1   28741400   28742400      3       1  150064       1.7752     0.037934
enh43873     1   28743400   28744400      2       1  150064       2.0408     0.020638
enh43874     1   28751900   28752900      1       1  150064       2.1095      0.01745
enh43875     1   28754100   28755100      2       1  150064       2.7225    0.0032394
enh43880     1   28782100   28783100      2       1  150064       1.8159     0.034693
enh43882     1   28837900   28838900      4       2  150064       2.4913    0.0063641
enh43884     1   28845600   28846600      1       1  150064       2.4689     0.006776
enh43886     1   28878100   28879100      1       1  150064       2.8194     0.002406
enh43889     1   28905300   28906300      2       1  150064       2.7673    0.0028261
enh43891     1   28917100   28918100      3       2  150064        2.641    0.0041329
enh43893     1   28967200   28968200      2       1  150064       2.2745     0.011467
enh43894     1   28970900   28971900      1       1  150064       2.3123      0.01038
enh43895     1   28973500   28974500      2       1  150064       2.0484     0.020261
enh43897     1   28978800   28979800      1       1  150064       3.1032    0.0009573
enh43898     1   28991300   28992300      3       2  150064        3.016    0.0012808
enh43916     1   29210800   29211800      3       2  150064       2.8059    0.0025088
enh43918     1   29223800   29224800      1       1  150064       2.3625     0.009076
enh43921     1   29242300   29243300      2       1  150064       2.7571    0.0029156
enh43923     1   29251800   29252800      1       1  150064       2.0678      0.01933
enh43924     1   29255200   29256200      3       1  150064        2.455    0.0070442
enh43929     1   29299000   29300000      2       1  150064       2.8308    0.0023213
enh43930     1   29307400   29308400      2       1  150064       2.8365    0.0022807
enh43940     1   29528200   29529200      2       1  150064       2.3593    0.0091552
enh43941     1   29555900   29556900      3       1  150064       2.0326     0.021045
enh43942     1   29557600   29558600      3       1  150064       2.1232     0.016867
enh43951     1   30457800   30458800      5       2  150064       4.9039   4.6976e-07
enh43973     1   31341600   31342600      1       1  150064       1.8475      0.03234
enh43981     1   31445000   31446000      3       2  150064       1.6586     0.048601
enh43983     1   31449600   31450600      1       1  150064       1.7721      0.03819
enh44012     1   31761800   31762800      3       1  150064       2.9788    0.0014471
enh44014     1   31770900   31771900      2       1  150064       3.3482   0.00040666
enh44015     1   31772000   31773000      6       2  150064       3.9116   4.5846e-05
enh44016     1   31772600   31773600      3       2  150064       3.7093   0.00010391
enh44017     1   31846300   31847300      1       1  150064       2.1253      0.01678
enh44018     1   31866800   31867800      4       1  150064       2.8658    0.0020799
enh44019     1   31869800   31870800      2       1  150064       3.7043   0.00010597
enh44020     1   31887400   31888400      1       1  150064       2.5279     0.005737
enh44021     1   31895000   31896000      5       2  150064       2.0482     0.020269
enh44063     1   32369400   32370400      1       1  150064       2.0292      0.02122
enh44068     1   32391000   32392000      2       1  150064       2.0527      0.02005
enh44072     1   32411300   32412300      1       1  150064       1.6861      0.04589
enh44116     1   32707600   32708600      3       1  150064       1.7063     0.043974
enh44130     1   32810700   32811700      1       1  150064        2.932     0.001684
enh44136     1   32856800   32857800      1       1  150064       2.0082      0.02231
enh44141     1   32999000   33000000      1       1  150064       2.3713     0.008862
enh44147     1   33101800   33102800      3       2  150064       1.7108     0.043555
enh44162     1   33232700   33233700      2       1  150064       2.3703    0.0088876
enh44168     1   33279800   33280800      2       1  150064        1.684      0.04609
enh44194     1   33502600   33503600      2       1  150064       1.8687     0.030829
enh44206     1   33626400   33627400      2       1  150064       1.6613     0.048329
enh44213     1   33766100   33767100      3       2  150064       2.3437    0.0095463
enh44234     1   33937000   33938000      2       1  150064       2.4899    0.0063881
enh44241     1   35322800   35323800      4       2  150064        1.898     0.028849
enh44256     1   35585600   35586600      2       1  150064       1.7055      0.04405
enh44261     1   35709200   35710200      5       3  150064       3.5968   0.00016107
enh44270     1   35818200   35819200      2       1  150064       3.0463    0.0011585
enh44274     1   35851800   35852800      2       1  150064       3.5577   0.00018705
enh44301     1   36101700   36102700      1       1  150064       1.7839      0.03722
enh44312     1   36267300   36268300      2       1  150064       3.2892   0.00050232
enh44313     1   36279100   36280100      1       1  150064       2.3786      0.00869
enh44314     1   36281000   36282000      1       1  150064       4.0529    2.529e-05
enh44315     1   36284900   36285900      2       1  150064       2.3498    0.0093927
enh44318     1   36310900   36311900      2       1  150064       2.7211    0.0032536
enh44319     1   36313400   36314400      3       2  150064       3.8886   5.0412e-05
enh44320     1   36316800   36317800      2       1  150064       3.4571   0.00027304
enh44327     1   36364600   36365600      2       1  150064       3.4143   0.00031973
enh44330     1   36401800   36402800      3       2  150064       2.5871    0.0048389
enh44332     1   36410800   36411800      1       1  150064       3.2418    0.0005938
enh44334     1   36500200   36501200      1       1  150064       4.0461    2.604e-05
enh44337     1   36540100   36541100      1       1  150064       3.5814    0.0001709
enh44339     1   36553200   36554200      1       1  150064       3.1405    0.0008432
enh44340     1   36556000   36557000      1       1  150064       3.6172    0.0001489
enh44342     1   36564800   36565800      5       2  150064       2.1471     0.015892
enh44343     1   36565400   36566400      5       2  150064       2.4394    0.0073568
enh44344     1   36574200   36575200      2       1  150064         1.76     0.039204
enh44345     1   36581300   36582300      3       1  150064       2.1813     0.014579
enh44347     1   36587600   36588600      4       2  150064       2.3105      0.01043
enh44348     1   36593600   36594600      1       1  150064       3.8529    5.836e-05
enh44349     1   36600200   36601200      3       1  150064       3.6681   0.00012219
enh44350     1   36605700   36606700      1       1  150064       3.1162     0.000916
enh44351     1   36606500   36607500      2       1  150064       2.4713    0.0067318
enh44352     1   36607500   36608500      2       1  150064       3.3975   0.00034006
enh44353     1   36612800   36613800      4       1  150064        3.802   7.1771e-05
enh44359     1   36634800   36635800      2       1  150064       3.7511   8.8027e-05
enh44361     1   36653100   36654100      3       1  150064       2.6234    0.0043531
enh44392     1   36835500   36836500      4       2  150064       1.7527     0.039822
enh44440     1   38271800   38272800      4       2  150064       2.3417     0.009599
enh44441     1   38275700   38276700      2       1  150064       2.7272    0.0031936
enh44443     1   38278800   38279800      1       1  150064       3.2541    0.0005687
enh44444     1   38285200   38286200      5       2  150064       2.3691    0.0089165
enh44445     1   38285800   38286800      3       1  150064        1.835      0.03325
enh44446     1   38290000   38291000      7       5  150064       2.4235    0.0076856
enh44447     1   38290900   38291900      2       1  150064       2.3771    0.0087255
enh44453     1   38385400   38386400      3       2  150064       1.6788     0.046593
enh44454     1   38389900   38390900      3       2  150064        2.572    0.0050559
enh44455     1   38395400   38396400      5       2  150064       2.8028     0.002533
enh44459     1   38453300   38454300      1       1  150064        2.104      0.01769
enh44473     1   38800400   38801400      5       2  150064       2.4365    0.0074156
enh44474     1   38858300   38859300      6       3  150064        2.479    0.0065875
enh44489     1   39468600   39469600      1       1  150064       2.3639     0.009042
enh44490     1   39490800   39491800      2       1  150064       1.8507     0.032107
enh44491     1   39492800   39493800      5       2  150064       1.7435     0.040624
enh44495     1   39529300   39530300      5       1  150064        2.071     0.019181
enh44496     1   39530200   39531200      3       1  150064       1.9652     0.024698
enh44508     1   39651100   39652100      2       1  150064       2.1225     0.016899
enh44537     1   39859600   39860600      2       1  150064       1.7647     0.038809
enh44539     1   39862900   39863900      4       2  150064       2.4163    0.0078392
enh44548     1   39974900   39975900      5       3  150064       2.0765     0.018926
enh44549     1   39991200   39992200      3       1  150064       2.5327    0.0056586
enh44558     1   40119000   40120000      3       2  150064       2.0009     0.022701
enh44646     1   40864400   40865400      3       2  150064       2.1216     0.016935
enh44656     1   40997900   40998900      2       1  150064       1.9879     0.023409
enh44665     1   41155600   41156600      3       2  150064       2.3236     0.010073
enh44667     1   41160400   41161400      2       1  150064       2.7493    0.0029861
enh44668     1   41164000   41165000      1       1  150064       2.9207     0.001746
enh44671     1   41179600   41180600      1       1  150064       3.0405     0.001181
enh44675     1   41187800   41188800      2       1  150064        2.751    0.0029709
enh44680     1   41207500   41208500      3       2  150064       2.6411    0.0041321
enh44687     1   41274600   41275600      4       2  150064       3.0359    0.0011992
enh44690     1   41306000   41307000      4       2  150064       1.7058     0.044021
enh44705     1   41446900   41447900      4       2  150064       2.3025     0.010653
enh44707     1   41469100   41470100      3       2  150064       2.6594    0.0039144
enh44714     1   41574700   41575700      3       2  150064       2.5747     0.005017
enh44726     1   41898100   41899100      6       3  150064       2.2582     0.011965
enh44728     1   41981200   41982200      1       1  150064       1.7727      0.03814
enh44767     1   42317100   42318100      2       1  150064       1.8417     0.032759
enh44839     1   43415100   43416100      7       2  150064       1.9365     0.026402
enh44841     1   43420800   43421800      3       1  150064         2.19     0.014263
enh44856     1   43739800   43740800      4       2  150064       1.8094     0.035197
enh44859     1   43765700   43766700      1       1  150064       3.1944    0.0007005
enh44860     1   43769400   43770400      2       1  150064       2.6374    0.0041776
enh44864     1   43826700   43827700      1       1  150064       2.7397     0.003075
enh44869     1   43856400   43857400      4       2  150064       4.1648   1.5578e-05
enh44872     1   43920300   43921300      3       2  150064       4.1734   1.5006e-05
enh44873     1   43937900   43938900      2       1  150064       3.0281    0.0012305
enh44875     1   44011000   44012000      2       1  150064       3.4093   0.00032567
enh44876     1   44015300   44016300      3       1  150064       2.0885     0.018378
enh44877     1   44023700   44024700      1       1  150064       3.1078    0.0009423
enh44879     1   44114000   44115000      4       2  150064       4.5272    2.988e-06
enh44880     1   44117400   44118400      1       1  150064       4.3591    6.529e-06
enh44882     1   44153700   44154700      1       1  150064       3.5304    0.0002075
enh44883     1   44171100   44172100      2       1  150064       2.8891     0.001932
enh44886     1   44177400   44178400      1       1  150064       3.1581     0.000794
enh44887     1   44228900   44229900      1       1  150064       3.2448    0.0005877
enh44888     1   44232100   44233100      1       1  150064       3.2827     0.000514
enh44889     1   44238200   44239200      1       1  150064        3.276    0.0005264
enh44890     1   44239800   44240800      2       1  150064       2.7456    0.0030204
enh44891     1   44241800   44242800      2       1  150064       2.4065    0.0080536
enh44892     1   44246900   44247900      1       1  150064       2.9904     0.001393
enh44893     1   44251700   44252700      2       1  150064       2.3699    0.0088966
enh44894     1   44255200   44256200      3       1  150064       2.7864    0.0026647
enh44900     1   44301100   44302100      1       1  150064       2.9436     0.001622
enh44904     1   44315000   44316000      2       1  150064       4.0137   2.9891e-05
enh44905     1   44318700   44319700      2       1  150064        3.435   0.00029627
enh44907     1   44326400   44327400      3       2  150064       2.4522    0.0071002
enh44909     1   44333500   44334500      2       1  150064       2.8449    0.0022214
enh44910     1   44337700   44338700      3       2  150064        3.777   7.9374e-05
enh44911     1   44346700   44347700      4       2  150064       3.7858   7.6597e-05
enh44912     1   44378500   44379500      4       2  150064       2.2522     0.012154
enh44913     1   44400300   44401300      3       2  150064        1.882     0.029916
enh44914     1   44402200   44403200      4       2  150064        2.011      0.02216
enh44916     1   44414000   44415000      4       2  150064       3.6117   0.00015211
enh44920     1   44439100   44440100      2       1  150064       1.9816     0.023762
enh44921     1   44445900   44446900      4       2  150064       1.9799      0.02386
enh44923     1   44448700   44449700      2       1  150064       1.6801     0.046474
enh44924     1   44456000   44457000      1       1  150064       2.0898      0.01832
enh44925     1   44458000   44459000      1       1  150064       2.9213     0.001743
enh44932     1   44677600   44678600      1       1  150064       2.7892     0.002642
enh44933     1   44679800   44680800      1       1  150064       2.3252      0.01003
enh44935     1   44685700   44686700      2       1  150064       2.0377     0.020791
enh44938     1   44704600   44705600      2       1  150064       2.6077    0.0045579
enh44940     1   44739400   44740400      3       1  150064        2.411    0.0079548
enh44942     1   44747700   44748700      2       1  150064       2.7045      0.00342
enh44963     1   44995500   44996500      2       1  150064       1.7185     0.042849
enh45009     1   45581500   45582500      2       1  150064       1.7951     0.036323
enh45109     1   47015100   47016100      3       2  150064       1.9002     0.028706
enh45150     1   48527200   48528200      3       2  150064       1.6655     0.047904
enh45168     1   49240700   49241700      5       3  150064       1.6972     0.044829
enh45185     1   51382600   51383600      2       1  150064       2.0839     0.018585
enh45191     1   51633700   51634700      5       3  150064       1.9961     0.022962
enh45226     1   51985600   51986600      4       2  150064       1.6839     0.046102
enh45231     1   52042500   52043500      5       2  150064       1.8101     0.035143
enh45288     1   52988700   52989700      1       1  150064       1.8582      0.03157
enh45328     1   53648400   53649400      2       1  150064       2.0932     0.018164
enh45329     1   53661100   53662100      1       1  150064       2.0792       0.0188
enh45330     1   53664000   53665000      1       1  150064       2.8243     0.002369
enh45331     1   53681600   53682600      3       2  150064       2.5701    0.0050828
enh45332     1   53684600   53685600      1       1  150064       2.2179      0.01328
enh45334     1   53702100   53703100      4       2  150064       2.5829    0.0048987
enh45336     1   53751800   53752800      2       1  150064       1.8168     0.034627
enh45337     1   53759800   53760800      1       1  150064         2.26      0.01191
enh45339     1   53771800   53772800      4       2  150064       2.1252     0.016783
enh45366     1   54447100   54448100      3       1  150064       2.3027     0.010649
enh45367     1   54448200   54449200      2       1  150064       2.3025     0.010653
enh45382     1   54685600   54686600      5       2  150064       1.8345     0.033287
enh45383     1   54688300   54689300      4       2  150064        2.968    0.0014986
enh45384     1   54694500   54695500      2       1  150064       2.0398     0.020687
enh45405     1   54801200   54802200      2       1  150064       1.6758     0.046885
enh45408     1   54815700   54816700      1       1  150064       1.7965      0.03621
enh45410     1   54820900   54821900      3       1  150064       1.8066     0.035413
enh45412     1   54841500   54842500      3       1  150064       1.8758     0.030339
enh45413     1   54849900   54850900      2       1  150064       1.8796     0.030079
enh45414     1   54851000   54852000      4       1  150064       1.9154     0.027719
enh45444     1   55325100   55326100      7       4  150064       1.8862     0.029637
enh45445     1   55349900   55350900      2       1  150064       1.7608     0.039135
enh45479     1   56184500   56185500      2       1  150064       1.7767      0.03781
enh45483     1   56752500   56753500      5       3  150064       2.5163    0.0059296
enh45525     1   59165800   59166800      2       1  150064       2.3789    0.0086815
enh45527     1   59183800   59184800      1       1  150064       1.8184       0.0345
enh45539     1   59323600   59324600      3       2  150064       2.1509     0.015741
enh45617     1   61087000   61088000      3       1  150064       3.5103   0.00022377
enh45620     1   61355900   61356900      5       2  150064       2.0167     0.021865
enh45621     1   61377400   61378400      4       2  150064        1.968     0.024537
enh45640     1   61699000   61700000      3       1  150064        1.774     0.038032
enh45649     1   61869300   61870300      1       1  150064       2.1912      0.01422
enh45656     1   61978100   61979100      2       1  150064       2.3353    0.0097627
enh45660     1   62070800   62071800      4       2  150064       1.8539     0.031874
enh45707     1   64105900   64106900      3       2  150064       1.7723     0.038176
enh45725     1   65235200   65236200      4       2  150064       1.7729     0.038123
enh45728     1   65294100   65295100      3       2  150064       2.4033     0.008123
enh45732     1   65342200   65343200      2       1  150064       1.7233      0.04242
enh45733     1   65349500   65350500      6       2  150064       2.7473    0.0030046
enh45736     1   65358500   65359500      5       3  150064       1.8816     0.029944
enh45739     1   65367500   65368500      4       2  150064       1.9219     0.027311
enh45742     1   65376800   65377800      3       1  150064       2.6756    0.0037299
enh45743     1   65379300   65380300      2       1  150064        1.913     0.027875
enh45744     1   65382300   65383300      4       2  150064        2.671    0.0037809
enh45747     1   65393400   65394400      1       1  150064       2.9146     0.001781
enh45748     1   65397800   65398800      2       1  150064       2.5747    0.0050159
enh45749     1   65401000   65402000      2       1  150064       2.5757    0.0050017
enh45750     1   65402400   65403400      3       2  150064       3.1377   0.00085137
enh45751     1   65405300   65406300      3       2  150064        3.289   0.00050272
enh45754     1   65412600   65413600      2       1  150064       2.8544    0.0021562
enh45755     1   65415000   65416000      2       1  150064       3.0415    0.0011769
enh45757     1   65420800   65421800      6       3  150064       2.5044    0.0061337
enh45758     1   65422900   65423900      4       2  150064        2.168     0.015078
enh45759     1   65426600   65427600      5       3  150064       1.6709     0.047375
enh45768     1   65520200   65521200      3       1  150064       1.9955     0.022993
enh45771     1   65525600   65526600      2       1  150064       2.2948     0.010872
enh45773     1   65529400   65530400      3       2  150064       1.7161     0.043068
enh45779     1   65578800   65579800      2       1  150064       2.4646     0.006858
enh45785     1   65640100   65641100      5       1  150064       1.8082     0.035289
enh45801     1   66153300   66154300      5       2  150064       2.7778    0.0027366
enh45804     1   66277700   66278700      1       1  150064       1.6821      0.04627
enh45805     1   66286600   66287600      3       2  150064       1.8731     0.030529
enh45806     1   66311100   66312100      3       2  150064       4.1957     1.36e-05
enh45807     1   66478500   66479500      3       2  150064        2.579    0.0049537
enh45812     1   66732300   66733300      2       1  150064       2.6176    0.0044279
enh45813     1   66740100   66741100      2       1  150064       2.2364     0.012662
enh45815     1   66761600   66762600      1       1  150064       2.1829      0.01452
enh45816     1   66766000   66767000      7       2  150064        2.249     0.012256
enh45820     1   66794500   66795500      3       2  150064        2.047      0.02033
enh45835     1   66832400   66833400      1       1  150064       3.2356     0.000607
enh45841     1   66878000   66879000      1       1  150064       2.5143     0.005964
enh45842     1   66880800   66881800      2       1  150064       2.2698      0.01161
enh45847     1   66910100   66911100      3       2  150064         1.89     0.029382
enh45882     1   67802100   67803100      4       1  150064       1.8486     0.032258
enh45898     1   68154700   68155700      5       2  150064       2.4228    0.0077013
enh45899     1   68160300   68161300      2       1  150064        2.246     0.012351
enh45902     1   68189200   68190200      1       1  150064       2.0043      0.02252
enh45906     1   68214700   68215700      3       1  150064       2.0568      0.01985
enh45907     1   68219800   68220800      2       1  150064       1.7258     0.042194
enh45910     1   68280700   68281700      3       2  150064       3.1099   0.00093561
enh45911     1   68351500   68352500      4       1  150064       3.0642    0.0010913
enh45937     1   68960400   68961400      4       2  150064       2.0184     0.021773
enh45943     1   70453700   70454700      6       2  150064       2.4092    0.0079931
enh45944     1   70468400   70469400      1       1  150064       2.5292     0.005716
enh45958     1   71230500   71231500      1       1  150064       1.9101      0.02806
enh45963     1   71357100   71358100      3       1  150064       2.9934    0.0013796
enh45965     1   71414000   71415000      3       2  150064       2.4537    0.0070691
enh45976     1   72754700   72755700      4       2  150064       1.8431     0.032654
enh45979     1   73101000   73102000      6       2  150064       1.7688     0.038465
enh45980     1   74058200   74059200      4       2  150064       3.2624   0.00055242
enh45981     1   74059400   74060400      1       1  150064       1.8798      0.03007
enh45982     1   74102500   74103500      1       1  150064       2.7162     0.003302
enh45988     1   76193100   76194100      5       3  150064       1.6523     0.049241
enh46007     1   77591500   77592500      2       1  150064       1.6874     0.045768
enh46023     1   77941700   77942700      5       2  150064       1.8871     0.029571
enh46028     1   78005200   78006200      3       1  150064        2.191     0.014227
enh46047     1   78353000   78354000      9       4  150064       2.7102    0.0033617
enh46053     1   78446200   78447200      3       2  150064       1.9066     0.028289
enh46058     1   78474600   78475600      3       2  150064       2.0605     0.019677
enh46068     1   79114600   79115600      1       1  150064       2.3844     0.008554
enh46075     1   81358000   81359000      2       1  150064       2.1144     0.017241
enh46078     1   81381900   81382900      5       2  150064       1.7715     0.038238
enh46095     1   84284300   84285300      2       1  150064       3.7057   0.00010539
enh46096     1   84542100   84543100      1       1  150064       1.8123      0.03497
enh46101     1   84614000   84615000      1       1  150064       1.8473      0.03235
enh46104     1   84621800   84622800      2       1  150064       2.1147     0.017226
enh46106     1   84628600   84629600      2       1  150064       1.9878     0.023417
enh46134     1   84966400   84967400      3       2  150064       2.3468    0.0094689
enh46151     1   85319900   85320900      2       1  150064       1.8872     0.029564
enh46152     1   85327600   85328600      3       1  150064       2.2137     0.013425
enh46154     1   85378700   85379700      4       1  150064       1.8566     0.031685
enh46158     1   85460800   85461800      6       1  150064       2.4031    0.0081285
enh46160     1   85528000   85529000      3       2  150064       2.2418     0.012488
enh46169     1   85779700   85780700      1       1  150064       2.0292      0.02122
enh46303     1   89776600   89777600      3       2  150064       2.6202    0.0043942
enh46306     1   89823400   89824400      4       2  150064       1.7728     0.038134
enh46316     1   90002800   90003800      1       1  150064       1.6619      0.04827
enh46320     1   90015800   90016800      2       1  150064       1.6699     0.047472
enh46342     1   90125800   90126800      2       1  150064        2.303     0.010639
enh46348     1   90141600   90142600      2       1  150064       1.7095     0.043679
enh46355     1   90160800   90161800      2       1  150064       2.0427     0.020542
enh46362     1   90204600   90205600      1       1  150064       1.7364      0.04125
enh46368     1   90264900   90265900      5       1  150064       1.7504     0.040028
enh46369     1   90270100   90271100      5       2  150064       1.9993     0.022786
enh46370     1   90273400   90274400      1       1  150064       2.1474      0.01588
enh46371     1   90278800   90279800      3       1  150064       1.7192     0.042787
enh46381     1   90307400   90308400      4       2  150064       2.1993      0.01393
enh46383     1   90312000   90313000      2       1  150064       2.4159    0.0078477
enh46425     1   91388800   91389800      2       1  150064       2.0817     0.018684
enh46426     1   91390200   91391200      1       1  150064       2.5134     0.005979
enh46427     1   91391300   91392300      2       1  150064       2.1155     0.017195
enh46432     1   91439800   91440800      1       1  150064       2.1706      0.01498
enh46433     1   91449100   91450100      1       1  150064       1.7466      0.04035
enh46437     1   91471600   91472600      1       1  150064       2.1738      0.01486
enh46438     1   91473700   91474700      1       1  150064       2.0974      0.01798
enh46443     1   91488100   91489100      3       1  150064       2.4412    0.0073191
enh46444     1   91489500   91490500      2       1  150064       3.1923   0.00070572
enh46455     1   92021100   92022100      6       2  150064       1.7445     0.040537
enh46481     1   92765500   92766500      4       2  150064       2.8423    0.0022392
enh46482     1   92766200   92767200      3       2  150064       1.8755     0.030364
enh46483     1   92780600   92781600      1       1  150064       1.7483      0.04021
enh46487     1   92889600   92890600      2       1  150064       2.8082    0.0024909
enh46490     1   92930700   92931700      3       2  150064       2.5219    0.0058364
enh46492     1   92946600   92947600      3       1  150064       2.8588    0.0021261
enh46493     1   92952500   92953500      1       1  150064       3.4903    0.0002412
enh46494     1   92980900   92981900      2       1  150064       2.4617    0.0069145
enh46495     1   93002700   93003700      2       1  150064        2.821    0.0023936
enh46496     1   93008900   93009900      2       1  150064       2.9625    0.0015255
enh46497     1   93028600   93029600      4       2  150064        3.403   0.00033324
enh46500     1   93194100   93195100      2       1  150064        1.881     0.029985
enh46511     1   93348400   93349400      2       1  150064        1.731     0.041726
enh46512     1   93394800   93395800      1       1  150064       1.6959      0.04495
enh46513     1   93399900   93400900      2       1  150064       2.8424    0.0022386
enh46516     1   93415800   93416800      3       1  150064       1.8399     0.032888
enh46523     1   93455800   93456800      1       1  150064       2.1102      0.01742
enh46527     1   93507400   93508400      3       2  150064       2.0066     0.022395
enh46528     1   93508200   93509200      3       2  150064       2.1797     0.014638
enh46653     1   95349000   95350000      3       2  150064       2.5628    0.0051921
enh46659     1   95507600   95508600      2       1  150064       1.8758     0.030341
enh46660     1   95532600   95533600      2       1  150064       2.3697    0.0089024
enh46663     1   95692700   95693700      3       2  150064       1.6888     0.045628
enh46665     1   95717200   95718200      3       2  150064       1.7811     0.037445
enh46669     1   96774700   96775700      6       2  150064       2.4151    0.0078664
enh46670     1   96827100   96828100      4       2  150064       2.0613     0.019635
enh46673     1   97147000   97148000      6       2  150064        2.735    0.0031188
enh46676     1   97180800   97181800      3       1  150064       2.0798     0.018773
enh46677     1   97189300   97190300      3       1  150064       3.8876   5.0622e-05
enh46678     1   97196000   97197000      4       2  150064        3.075    0.0010527
enh46679     1   97205500   97206500      4       1  150064       2.4054    0.0080781
enh46680     1   97206500   97207500      3       1  150064       2.4378    0.0073895
enh46682     1   97212200   97213200      2       1  150064       1.8213      0.03428
enh46683     1   97213300   97214300      2       1  150064       2.1013     0.017805
enh46684     1   97273300   97274300      3       1  150064       2.2841     0.011183
enh46694     1   98012300   98013300      3       1  150064       1.7097     0.043659
enh46695     1   98075400   98076400      6       3  150064       3.9671   3.6369e-05
enh46696     1   98096300   98097300      1       1  150064       2.5085     0.006062
enh46697     1   98125700   98126700      2       1  150064       2.7873    0.0026574
enh46698     1   98224000   98225000      1       1  150064       2.9854     0.001416
enh46703     1   98297500   98298500      2       1  150064       5.3535   4.3124e-08
enh46704     1   98298700   98299700      1       1  150064       6.4957    4.132e-11
enh46706     1   98312400   98313400      1       1  150064       3.8915    4.981e-05
enh46707     1   98316200   98317200      3       1  150064       5.7471   4.5383e-09
enh46708     1   98319600   98320600      1       1  150064       6.0582    6.884e-10
enh46709     1   98329900   98330900      1       1  150064       5.8004    3.307e-09
enh46710     1   98351300   98352300      2       1  150064       4.9823   3.1417e-07
enh46711     1   98352200   98353200      1       1  150064       2.2818      0.01125
enh46712     1   98359300   98360300      3       1  150064       5.5964   1.0941e-08
enh46714     1   98365000   98366000      3       2  150064       5.2489   7.6506e-08
enh46716     1   98375600   98376600      5       3  150064        6.175   3.3082e-10
enh46717     1   98376200   98377200      4       2  150064       6.5351   3.1787e-11
enh46718     1   98378900   98379900      1       1  150064       6.3419    1.135e-10
enh46719     1   98381400   98382400      4       1  150064       5.9707   1.1815e-09
enh46721     1   98403200   98404200      1       1  150064       5.2412    7.977e-08
enh46723     1   98630000   98631000      3       2  150064       3.3797   0.00036284
enh46728     1   98853800   98854800      2       1  150064       2.4268     0.007616
enh46730     1   98869400   98870400      1       1  150064       3.1958    0.0006971
enh46731     1   98917700   98918700      4       1  150064       2.7713    0.0027913
enh46813     1  101348100  101349100      1       1  150064       2.9451     0.001614
enh46846     1  101656300  101657300     10       2  150064       2.0074     0.022352
enh46853     1  101753300  101754300      4       2  150064       1.7032     0.044261
enh46858     1  102367400  102368400      3       2  150064       3.1118    0.0009296
enh46871     1  108281400  108282400      6       3  150064       2.5686    0.0051056
enh46875     1  108346800  108347800      8       3  150064       2.5453    0.0054585
enh46876     1  108349700  108350700      6       1  150064       2.5307    0.0056916
enh46877     1  108352900  108353900      4       1  150064       2.5051    0.0061206
enh46879     1  108374300  108375300      5       1  150064       2.1291     0.016622
enh46887     1  108438400  108439400      3       1  150064        2.073     0.019085
enh46888     1  108442200  108443200      2       1  150064        2.171     0.014964
enh46896     1  108491900  108492900      3       1  150064       2.0527     0.020053
enh46902     1  108508400  108509400      5       2  150064       2.0632     0.019547
enh46916     1  108660900  108661900      7       2  150064       1.7436     0.040615
enh46918     1  108669100  108670100      5       2  150064       2.8524    0.0021695
enh46924     1  108740200  108741200      6       2  150064       2.6406    0.0041376
enh46966     1  109422600  109423600      1       1  150064       1.8722      0.03059
enh47023     1  110052800  110053800      4       2  150064       1.8154     0.034728
enh47026     1  110088600  110089600      3       2  150064       1.7333     0.041525
enh47038     1  110146500  110147500      3       2  150064        1.883     0.029853
enh47039     1  110150000  110151000      2       1  150064       1.7954     0.036298
enh47040     1  110153900  110154900      4       2  150064       2.0265     0.021356
enh47045     1  110178600  110179600      4       2  150064        2.074     0.019042
enh47070     1  110439700  110440700      2       1  150064       2.0916     0.018238
enh47083     1  110545600  110546600      1       1  150064        1.927      0.02699
enh47094     1  110745500  110746500      2       1  150064       2.1063     0.017588
enh47110     1  110887200  110888200      2       1  150064       1.9302      0.02679
enh47140     1  111323000  111324000      4       2  150064       2.3344    0.0097885
enh47141     1  111325800  111326800      7       4  150064       2.4061     0.008061
enh47142     1  111329300  111330300      5       2  150064       2.6011    0.0046457
enh47146     1  111432100  111433100      2       1  150064       1.7701     0.038356
enh47174     1  111994100  111995100      2       1  150064       2.2203     0.013199
enh47189     1  112138700  112139700      3       1  150064       1.7923     0.036546
enh47193     1  112159400  112160400      1       1  150064        1.942      0.02607
enh47203     1  112192800  112193800      5       3  150064       2.0603     0.019687
enh47205     1  112199300  112200300      1       1  150064       1.6791      0.04657
enh47207     1  112203300  112204300      3       1  150064        1.984     0.023625
enh47223     1  112462600  112463600      3       1  150064       2.4432    0.0072786
enh47228     1  112936400  112937400      4       1  150064       1.8506     0.032113
enh47229     1  112940000  112941000      1       1  150064       2.4403     0.007338
enh47233     1  113086500  113087500      4       1  150064       3.1044   0.00095343
enh47234     1  113159400  113160400      3       2  150064       3.7995   7.2484e-05
enh47235     1  113165400  113166400      3       2  150064       2.1612     0.015339
enh47239     1  113175200  113176200      1       1  150064       3.2443    0.0005886
enh47243     1  113188300  113189300      4       2  150064       2.9709    0.0014846
enh47245     1  113215700  113216700      4       2  150064       3.9815   3.4237e-05
enh47246     1  113218500  113219500      3       2  150064       2.2042     0.013755
enh47248     1  113246200  113247200      5       2  150064       2.2074     0.013643
enh47270     1  113683300  113684300      1       1  150064       1.6575      0.04871
enh47272     1  113734300  113735300      1       1  150064       2.0642       0.0195
enh47273     1  113752000  113753000      1       1  150064       2.0814       0.0187
enh47298     1  114392000  114393000      3       1  150064       1.7084     0.043782
enh47341     1  114874400  114875400      1       1  150064       1.9448       0.0259
enh47343     1  114883600  114884600      2       1  150064       2.1314     0.016528
enh47348     1  114999700  115000700      4       2  150064       2.3389    0.0096705
enh47350     1  115009200  115010200      1       1  150064       2.3746     0.008785
enh47353     1  115025600  115026600      8       3  150064        2.313     0.010361
enh47356     1  115041800  115042800      4       1  150064       1.8763     0.030306
enh47362     1  115049900  115050900      1       1  150064       2.5298     0.005706
enh47367     1  115257400  115258400      2       1  150064       1.7788     0.037633
enh47369     1  115294600  115295600      2       1  150064       2.6518    0.0040031
enh47374     1  115605200  115606200      3       1  150064       1.9966     0.022936
enh47375     1  115627800  115628800      3       2  150064         3.46   0.00027013
enh47377     1  115633800  115634800      5       2  150064        2.858    0.0021313
enh47379     1  115642900  115643900      4       2  150064       3.7716   8.1087e-05
enh47383     1  115875500  115876500      2       1  150064       1.9115     0.027968
enh47389     1  116185800  116186800      1       1  150064       2.1895      0.01428
enh47394     1  116219400  116220400      3       2  150064       1.9971     0.022909
enh47399     1  116356000  116357000      6       3  150064       1.7754     0.037919
enh47400     1  116368500  116369500      3       1  150064       1.8552     0.031787
enh47432     1  116866900  116867900      4       1  150064       1.6622     0.048233
enh47475     1  117308000  117309000      2       1  150064        2.712    0.0033437
enh47476     1  117337100  117338100      3       1  150064       2.7356    0.0031134
enh47477     1  117339400  117340400      3       1  150064       2.7976    0.0025741
enh47478     1  117341400  117342400      4       1  150064       2.9556    0.0015601
enh47479     1  117347000  117348000      1       1  150064        3.049     0.001148
enh47482     1  117352800  117353800      2       1  150064       3.4129    0.0003214
enh47483     1  117358900  117359900      1       1  150064       3.5666    0.0001808
enh47498     1  117554800  117555800      2       1  150064       2.2577     0.011983
enh47755     1  145587900  145588900      3       1  150064       1.9471     0.025762
enh47768     1  146641400  146642400      6       2  150064       2.3072     0.010523
enh47769     1  146675600  146676600      9       2  150064       2.2941     0.010893
enh47770     1  146688500  146689500      2       1  150064       2.3119     0.010391
enh47773     1  146697600  146698600      5       3  150064       2.3168     0.010258
enh47774     1  146716800  146717800     11       2  150064       2.3214     0.010134
enh47790     1  147234500  147235500      1       1  150064        2.155      0.01558
enh47832     1  149897400  149898400      4       2  150064       1.7368     0.041216
enh47835     1  149903500  149904500      2       1  150064       1.6513     0.049341
enh47839     1  150025700  150026700      5       2  150064       5.5329   1.5753e-08
enh47841     1  150037300  150038300      1       1  150064       5.5334     1.57e-08
enh47843     1  150062100  150063100      2       1  150064       4.6673   1.5257e-06
enh47844     1  150081400  150082400      1       1  150064       5.9023    1.792e-09
enh47846     1  150118800  150119800      3       1  150064       5.2081   9.5414e-08
enh47847     1  150119600  150120600      1       1  150064       5.9312    1.504e-09
enh47848     1  150137000  150138000      2       1  150064         4.73   1.1226e-06
enh47851     1  150159500  150160500      1       1  150064       5.4736    2.205e-08
enh47852     1  150185000  150186000      3       2  150064       4.6806   1.4303e-06
enh47854     1  150196100  150197100      1       1  150064       2.0627      0.01957
enh47855     1  150204800  150205800      2       1  150064       4.2775   9.4514e-06
enh47856     1  150209000  150210000      2       1  150064       1.9992     0.022793
enh47859     1  150242000  150243000      3       1  150064       4.9797   3.1842e-07
enh47861     1  150245700  150246700      1       1  150064        5.069        2e-07
enh47863     1  150264900  150265900      5       2  150064       4.0209   2.8991e-05
enh47864     1  150266800  150267800      1       1  150064       1.7334      0.04151
enh47867     1  150295200  150296200      6       3  150064       5.1464   1.3276e-07
enh47868     1  150334800  150335800      5       2  150064       4.6395   1.7465e-06
enh47869     1  150339400  150340400      3       2  150064       4.0739   2.3115e-05
enh47871     1  150344600  150345600      3       2  150064        5.254   7.4425e-08
enh47873     1  150347400  150348400      2       1  150064       1.8599      0.03145
enh47874     1  150359400  150360400      2       1  150064       4.2877   9.0281e-06
enh47875     1  150377800  150378800      3       2  150064       1.8845     0.029749
enh47877     1  150382600  150383600      3       1  150064       4.4272   4.7728e-06
enh47878     1  150479900  150480900      5       2  150064       1.8588      0.03153
enh47879     1  150480900  150481900      2       1  150064       4.3475   6.8847e-06
enh47880     1  150486800  150487800      2       1  150064       4.1525   1.6446e-05
enh47881     1  150488800  150489800      2       1  150064       4.4767   3.7907e-06
enh47882     1  150526500  150527500      4       1  150064       2.8917    0.0019159
enh47884     1  150536600  150537600      2       1  150064        2.174     0.014852
enh47888     1  150552800  150553800      1       1  150064       1.7288      0.04192
enh47895     1  150586900  150587900      6       3  150064       2.3667    0.0089736
enh47905     1  150731100  150732100      1       1  150064       1.8632      0.03122
enh47917     1  150824900  150825900      2       1  150064       1.8476     0.032332
enh47918     1  150826200  150827200      3       1  150064       1.6528      0.04919
enh47920     1  150842600  150843600      1       1  150064       2.8772     0.002006
enh47933     1  150971900  150972900      1       1  150064       4.9978    2.899e-07
enh47939     1  151018000  151019000      3       2  150064       3.0771    0.0010452
enh47943     1  151035100  151036100      2       1  150064       1.8598     0.031455
enh47944     1  151041600  151042600      3       2  150064       3.2928   0.00049598
enh47948     1  151119600  151120600      3       2  150064       2.7149    0.0033143
enh47957     1  151168400  151169400      4       2  150064       1.8421     0.032727
enh47975     1  151373300  151374300      1       1  150064       3.3175    0.0004542
enh47976     1  151407100  151408100      1       1  150064       2.8154     0.002436
enh47980     1  151427200  151428200      1       1  150064       3.3109     0.000465
enh47981     1  151428400  151429400      3       1  150064       2.7731    0.0027763
enh47983     1  151444800  151445800      1       1  150064       2.5897     0.004803
enh48006     1  151652200  151653200      4       2  150064       1.8721     0.030595
enh48008     1  151675500  151676500      1       1  150064       2.5736     0.005032
enh48026     1  151893100  151894100      1       1  150064       2.3451     0.009512
enh48102     1  153635500  153636500      2       1  150064       1.8781     0.030183
enh48104     1  153669500  153670500      1       1  150064       2.0054      0.02246
enh48107     1  153702700  153703700      2       1  150064       1.9206     0.027394
enh48110     1  153714200  153715200      2       1  150064       2.2117     0.013492
enh48117     1  153761300  153762300      1       1  150064       2.5081     0.006069
enh48119     1  153769300  153770300      2       1  150064       3.2724   0.00053311
enh48120     1  153777000  153778000      2       1  150064       3.3589   0.00039121
enh48121     1  153805000  153806000      3       2  150064        2.959    0.0015432
enh48123     1  153814100  153815100      1       1  150064       3.6578    0.0001272
enh48124     1  153821200  153822200      2       1  150064       2.7187    0.0032765
enh48125     1  153822300  153823300      1       1  150064       2.1923      0.01418
enh48126     1  153824300  153825300      2       1  150064       3.3452   0.00041118
enh48127     1  153826600  153827600      2       1  150064       3.3063   0.00047276
enh48128     1  153838500  153839500      1       1  150064       2.2649      0.01176
enh48130     1  153852700  153853700      2       1  150064       3.3154   0.00045762
enh48132     1  153860000  153861000      5       2  150064       2.6466    0.0040657
enh48135     1  153890300  153891300      1       1  150064       2.1213      0.01695
enh48138     1  153900900  153901900      4       2  150064       2.9509    0.0015842
enh48140     1  153919800  153920800      2       1  150064       2.1083     0.017504
enh48143     1  153932100  153933100      2       1  150064       2.6389    0.0041582
enh48145     1  153936800  153937800      2       1  150064       2.0757     0.018962
enh48146     1  153937700  153938700      3       1  150064       1.8292     0.033688
enh48147     1  153941200  153942200      3       1  150064       2.4604    0.0069387
enh48150     1  153947800  153948800      2       1  150064       2.2278     0.012946
enh48156     1  153966100  153967100      5       3  150064       3.4392   0.00029167
enh48157     1  154086900  154087900      1       1  150064       1.8501      0.03215
enh48159     1  154120900  154121900      2       1  150064       3.0302    0.0012219
enh48160     1  154126800  154127800      3       2  150064         2.44    0.0073446
enh48171     1  154237200  154238200      2       1  150064       3.4504   0.00027989
enh48172     1  154243400  154244400      1       1  150064       1.8912       0.0293
enh48178     1  154316600  154317600      4       2  150064       2.4569    0.0070079
enh48179     1  154323900  154324900      3       2  150064       2.1166     0.017146
enh48182     1  154357900  154358900      1       1  150064       1.6588      0.04858
enh48191     1  154395700  154396700      4       2  150064       2.1786      0.01468
enh48195     1  154406400  154407400      2       1  150064       2.2077     0.013634
enh48196     1  154410800  154411800      5       3  150064       1.8836     0.029808
enh48197     1  154414100  154415100      2       1  150064       2.7097    0.0033674
enh48198     1  154417500  154418500      3       1  150064       2.3075     0.010513
enh48201     1  154424900  154425900      2       1  150064       1.7101     0.043628
enh48206     1  154451800  154452800      1       1  150064        1.801      0.03585
enh48207     1  154457700  154458700      1       1  150064       1.6633      0.04813
enh48211     1  154528200  154529200      1       1  150064       2.2665      0.01171
enh48216     1  154591600  154592600      3       2  150064       1.7115     0.043494
enh48217     1  154595100  154596100      2       1  150064       1.8479     0.032309
enh48224     1  154687500  154688500      3       2  150064       1.8721     0.030599
enh48235     1  154779000  154780000      7       4  150064       1.7867     0.036996
enh48237     1  154792400  154793400      4       2  150064       4.2661   9.9458e-06
enh48238     1  154832200  154833200      6       2  150064        3.068    0.0010777
enh48239     1  154842400  154843400      1       1  150064       3.8504    5.896e-05
enh48240     1  154842800  154843800      1       1  150064       3.8504    5.896e-05
enh48241     1  154898000  154899000      1       1  150064       2.2952      0.01086
enh48243     1  154911600  154912600      7       2  150064       3.7827   7.7572e-05
enh48244     1  154916500  154917500      2       1  150064       3.2273    0.0006248
enh48245     1  154923100  154924100      1       1  150064       2.0133      0.02204
enh48246     1  154925100  154926100      1       1  150064       2.1154       0.0172
enh48251     1  154940800  154941800      1       1  150064        2.829     0.002335
enh48255     1  154968600  154969600      1       1  150064       2.4289     0.007572
enh48256     1  154986900  154987900      1       1  150064       3.9339    4.179e-05
enh48257     1  154990400  154991400      1       1  150064       2.3559      0.00924
enh48258     1  154994900  154995900      2       1  150064       3.5902   0.00016524
enh48259     1  155001100  155002100      2       1  150064       3.7949   7.3861e-05
enh48260     1  155008700  155009700      3       1  150064       3.1309   0.00087142
enh48267     1  155042200  155043200      1       1  150064       1.8595      0.03148
enh48268     1  155043900  155044900      1       1  150064       2.5649     0.005161
enh48277     1  155111100  155112100      2       1  150064       1.7452     0.040475
enh48281     1  155148200  155149200      3       2  150064       1.8078     0.035319
enh48282     1  155150800  155151800      2       1  150064       1.7974     0.036133
enh48283     1  155157500  155158500      3       1  150064       1.8637     0.031178
enh48287     1  155181500  155182500      3       1  150064       2.2292     0.012901
enh48288     1  155184600  155185600      1       1  150064       1.8644      0.03113
enh48295     1  155214800  155215800      1       1  150064       2.2046      0.01374
enh48296     1  155219400  155220400      3       1  150064       2.0681     0.019317
enh48298     1  155223000  155224000      1       1  150064       2.1998      0.01391
enh48300     1  155230100  155231100      1       1  150064       2.0678      0.01933
enh48302     1  155241200  155242200      2       1  150064       2.0835     0.018604
enh48304     1  155248000  155249000      2       1  150064       2.2396     0.012558
enh48305     1  155277100  155278100      2       1  150064       2.5297     0.005708
enh48306     1  155280000  155281000      1       1  150064       2.7019     0.003447
enh48307     1  155280800  155281800      1       1  150064       1.8809      0.02999
enh48308     1  155289300  155290300      2       1  150064       1.8741      0.03046
enh48318     1  155473200  155474200      2       1  150064       1.7828     0.037306
enh48319     1  155477100  155478100      1       1  150064       2.3163      0.01027
enh48320     1  155478100  155479100      1       1  150064       2.4519     0.007105
enh48327     1  155505800  155506800      1       1  150064        2.431     0.007528
enh48337     1  155539700  155540700      1       1  150064       2.7528     0.002954
enh48339     1  155605600  155606600      1       1  150064       2.7108     0.003356
enh48341     1  155615600  155616600      1       1  150064       2.6751     0.003735
enh48345     1  155656300  155657300      1       1  150064       3.3819    0.0003599
enh48347     1  155671600  155672600      2       1  150064       1.8411     0.032802
enh48359     1  155878600  155879600      3       1  150064         3.21   0.00066375
enh48361     1  155900900  155901900      1       1  150064        1.938      0.02631
enh48362     1  155904600  155905600      1       1  150064       2.0349      0.02093
enh48363     1  155907700  155908700      2       1  150064       2.6992    0.0034752
enh48365     1  155917600  155918600      2       1  150064       1.9153     0.027726
enh48368     1  155924400  155925400      2       1  150064       1.8958     0.028992
enh48369     1  155929700  155930700      2       1  150064       2.5613    0.0052146
enh48371     1  155934400  155935400      1       1  150064       2.1464      0.01592
enh48375     1  155958000  155959000      1       1  150064       2.4907     0.006375
enh48376     1  155960500  155961500      1       1  150064       2.0103       0.0222
enh48378     1  155973000  155974000      1       1  150064        3.317     0.000455
enh48379     1  155974500  155975500      3       2  150064       3.6245   0.00014478
enh48380     1  155988400  155989400      2       1  150064       2.6899    0.0035741
enh48382     1  156030600  156031600      1       1  150064       2.2241      0.01307
enh48383     1  156059700  156060700      3       1  150064       1.9285     0.026897
enh48387     1  156088400  156089400      2       1  150064       1.6726     0.047208
enh48392     1  156116800  156117800      2       1  150064       2.0195     0.021717
enh48393     1  156120500  156121500      3       2  150064       2.1271     0.016705
enh48396     1  156131300  156132300      3       1  150064       3.3314   0.00043213
enh48397     1  156134500  156135500      1       1  150064       3.4665    0.0002636
enh48452     1  156709300  156710300      3       2  150064        1.714     0.043261
enh48453     1  156711500  156712500      4       2  150064       2.4346    0.0074544
enh48462     1  156770900  156771900      2       1  150064       1.7927     0.036514
enh48507     1  157564700  157565700      2       1  150064       1.8438      0.03261
enh48546     1  158227600  158228600      2       1  150064       2.2171      0.01331
enh48547     1  158244500  158245500      2       1  150064       1.6839     0.046103
enh48589     1  159072600  159073600      1       1  150064       1.9721       0.0243
enh48590     1  159083300  159084300      1       1  150064       2.3841      0.00856
enh48596     1  159260800  159261800      1       1  150064       1.7542       0.0397
enh48597     1  159269300  159270300      5       3  150064       1.8029       0.0357
enh48598     1  159271800  159272800      2       1  150064       2.0069     0.022378
enh48601     1  159288700  159289700      3       1  150064       2.0268     0.021339
enh48604     1  159410600  159411600      3       1  150064       1.7721     0.038191
enh48641     1  160069300  160070300      1       1  150064       2.4918     0.006355
enh48652     1  160162700  160163700      7       2  150064       2.1637     0.015243
enh48653     1  160173600  160174600      1       1  150064       3.0586     0.001112
enh48654     1  160176800  160177800      1       1  150064       2.3579     0.009189
enh48659     1  160229500  160230500      3       2  150064       2.3705    0.0088829
enh48660     1  160232800  160233800      2       1  150064       2.3101     0.010442
enh48663     1  160307200  160308200      4       2  150064       1.9298     0.026819
enh48664     1  160314400  160315400      1       1  150064       2.4281     0.007589
enh48666     1  160337600  160338600      2       1  150064        2.002     0.022642
enh48668     1  160346000  160347000      6       2  150064       2.4663    0.0068263
enh48675     1  160458500  160459500      3       1  150064       2.8612    0.0021105
enh48728     1  160837900  160838900      4       1  150064       2.2865     0.011113
enh48729     1  160845500  160846500      8       2  150064       2.1655     0.015175
enh48730     1  160850000  160851000      2       1  150064       2.1825     0.014538
enh48731     1  160853500  160854500      2       1  150064       1.9236     0.027202
enh48779     1  161179500  161180500      1       1  150064       2.1338      0.01643
enh48782     1  161191800  161192800      2       1  150064        1.777     0.037783
enh48783     1  161194800  161195800      1       1  150064        1.863      0.03123
enh48784     1  161197800  161198800      1       1  150064       1.9315      0.02671
enh48785     1  161211600  161212600      6       2  150064       1.7395     0.040972
enh48786     1  161237000  161238000      2       1  150064         1.81     0.035149
enh48805     1  161478000  161479000      7       3  150064       2.8085    0.0024883
enh48806     1  161478800  161479800      6       2  150064       2.1524     0.015684
enh48808     1  161482100  161483100      1       1  150064       2.1487      0.01583
enh48878     1  162529800  162530800      2       1  150064       1.9254      0.02709
enh48906     1  164743600  164744600      4       2  150064       1.7874     0.036938
enh48911     1  165570200  165571200      5       2  150064       1.8248     0.034019
enh48915     1  165610600  165611600      3       1  150064       2.1838      0.01449
enh48926     1  165739000  165740000      2       1  150064       2.3176     0.010235
enh48932     1  165808100  165809100      3       1  150064       1.7181     0.042892
enh48933     1  165810800  165811800      4       2  150064       2.0894     0.018337
enh48937     1  165819200  165820200      4       2  150064       2.0061     0.022422
enh48938     1  165820800  165821800      3       1  150064       2.1266     0.016727
enh48939     1  165821800  165822800      2       1  150064       2.2491     0.012252
enh48965     1  166843500  166844500      2       1  150064       3.4847   0.00024635
enh48966     1  166871300  166872300      1       1  150064        3.555     0.000189
enh48986     1  167127400  167128400      3       2  150064       1.8823     0.029897
enh48987     1  167131700  167132700      7       3  150064       1.8686     0.030841
enh48988     1  167188000  167189000      1       1  150064       2.7692      0.00281
enh49035     1  167479800  167480800      4       2  150064        1.995     0.023023
enh49090     1  168053800  168054800      1       1  150064       2.2271      0.01297
enh49093     1  168115300  168116300      3       1  150064       1.6773      0.04674
enh49107     1  168356000  168357000      2       1  150064       2.0245     0.021461
enh49111     1  168408800  168409800      2       1  150064       2.0125     0.022083
enh49177     1  169848100  169849100      3       1  150064       1.9956     0.022986
enh49182     1  170042200  170043200      3       1  150064       2.0649     0.019466
enh49197     1  171403800  171404800     10       2  150064       1.6975     0.044801
enh49203     1  171565800  171566800      2       1  150064        2.748    0.0029978
enh49211     1  171735600  171736600      6       3  150064       1.9233     0.027224
enh49221     1  171938200  171939200      1       1  150064       2.3471     0.009461
enh49230     1  172311800  172312800      1       1  150064       2.2672      0.01169
enh49233     1  172359700  172360700      6       2  150064       2.3786    0.0086901
enh49234     1  172362800  172363800      5       2  150064       1.6454      0.04994
enh49235     1  172368100  172369100      3       2  150064       1.9916     0.023205
enh49248     1  172499900  172500900      3       2  150064       1.6888     0.045631
enh49318     1  173388800  173389800      5       2  150064       2.6576    0.0039345
enh49319     1  173389300  173390300      3       1  150064       2.0669     0.019374
enh49320     1  173391400  173392400      5       2  150064       2.0802     0.018753
enh49322     1  173398000  173399000      4       2  150064       2.3375    0.0097071
enh49323     1  173399700  173400700      1       1  150064        2.312      0.01039
enh49326     1  173428700  173429700      3       2  150064       1.9085     0.028166
enh49328     1  173447900  173448900      3       1  150064       2.5016    0.0061821
enh49329     1  173449000  173450000      2       1  150064       2.3269    0.0099847
enh49331     1  173685700  173686700      1       1  150064       3.4989    0.0002336
enh49334     1  173794700  173795700      1       1  150064       3.4042    0.0003318
enh49337     1  173841200  173842200      3       2  150064       3.9485   3.9318e-05
enh49338     1  173855100  173856100      2       1  150064       3.8852   5.1115e-05
enh49339     1  173869800  173870800      1       1  150064       3.6167    0.0001492
enh49340     1  173967000  173968000      3       1  150064       3.5217   0.00021441
enh49341     1  173968200  173969200      1       1  150064       3.4307     0.000301
enh49342     1  173970600  173971600      1       1  150064       3.4298     0.000302
enh49343     1  173974000  173975000      2       1  150064       2.9816    0.0014339
enh49344     1  173975800  173976800      2       1  150064        3.315   0.00045827
enh49346     1  173980700  173981700      1       1  150064       3.4179    0.0003155
enh49348     1  173983700  173984700      4       2  150064       3.1305   0.00087247
enh49349     1  173985800  173986800      1       1  150064       3.4224    0.0003103
enh49350     1  173987700  173988700      3       2  150064       3.4074   0.00032796
enh49353     1  174129600  174130600      2       1  150064       3.0947   0.00098495
enh49354     1  174135100  174136100      2       1  150064       2.7675    0.0028248
enh49355     1  174141100  174142100      2       1  150064       3.1179   0.00091077
enh49356     1  174173600  174174600      1       1  150064       2.4562     0.007021
enh49358     1  174175800  174176800      3       2  150064        2.147     0.015895
enh49362     1  174767800  174768800      1       1  150064       3.2494    0.0005783
enh49364     1  174784400  174785400      2       1  150064       1.9926     0.023153
enh49369     1  174906700  174907700      2       1  150064       2.4096    0.0079857
enh49376     1  174938300  174939300      2       1  150064       2.3528    0.0093174
enh49377     1  174945500  174946500      1       1  150064       2.8844     0.001961
enh49380     1  174959800  174960800      1       1  150064       2.5691     0.005098
enh49382     1  174987600  174988600      2       1  150064       3.1969   0.00069468
enh49383     1  174988200  174989200      4       2  150064       2.0843     0.018567
enh49386     1  174998400  174999400      2       1  150064       1.9851     0.023567
enh49392     1  175136800  175137800      4       2  150064       3.8501   5.9034e-05
enh49393     1  175138700  175139700      3       1  150064       3.2591   0.00055889
enh49397     1  175162400  175163400      5       1  150064       3.3626   0.00038601
enh49405     1  175265800  175266800      1       1  150064       1.8889      0.02945
enh49406     1  175288300  175289300      4       2  150064       1.6744     0.047027
enh49414     1  176152700  176153700      3       2  150064       2.9858     0.001414
enh49417     1  176156600  176157600      3       2  150064       2.1309     0.016549
enh49418     1  176161700  176162700      4       2  150064       2.4675    0.0068038
enh49419     1  176164400  176165400      6       2  150064        2.346    0.0094893
enh49422     1  176171300  176172300      1       1  150064       3.4701    0.0002601
enh49423     1  176172600  176173600      2       1  150064        2.864    0.0020919
enh49424     1  176179800  176180800      3       2  150064       2.6875    0.0035995
enh49440     1  178454300  178455300      1       1  150064       2.5219     0.005836
enh49441     1  178456000  178457000      4       2  150064       3.2125   0.00065795
enh49478     1  179097800  179098800      4       2  150064       1.7121     0.043439
enh49479     1  179099200  179100200      3       1  150064       1.6662     0.047834
enh49482     1  179112200  179113200      3       2  150064       1.8314     0.033519
enh49485     1  179160100  179161100      4       2  150064       1.8761     0.030322
enh49487     1  179174200  179175200      2       1  150064       1.7559     0.039553
enh49491     1  179199200  179200200      1       1  150064       1.8435      0.03263
enh49497     1  179270200  179271200      3       1  150064       1.7514     0.039937
enh49500     1  179279800  179280800      4       2  150064       1.9407     0.026146
enh49504     1  179291800  179292800      3       1  150064       1.9089      0.02814
enh49510     1  179324400  179325400      3       1  150064       3.0542    0.0011282
enh49511     1  179333600  179334600      4       2  150064         2.81    0.0024768
enh49513     1  179783000  179784000      2       1  150064       1.8026     0.035728
enh49515     1  179825700  179826700      2       1  150064        2.145     0.015977
enh49517     1  179844400  179845400      1       1  150064       1.9217      0.02732
enh49519     1  179854500  179855500      1       1  150064       1.9557      0.02525
enh49526     1  179938400  179939400      3       1  150064       1.7133     0.043328
enh49534     1  179996700  179997700      2       1  150064       1.7285     0.041949
enh49541     1  180106700  180107700      2       1  150064       1.9214      0.02734
enh49559     1  180360200  180361200      1       1  150064       2.1802      0.01462
enh49561     1  180365800  180366800      2       1  150064       1.7879     0.036896
enh49562     1  180371100  180372100      3       2  150064       2.2616     0.011861
enh49567     1  180578700  180579700      2       1  150064       3.0831    0.0010242
enh49569     1  180586500  180587500      1       1  150064       1.9612      0.02493
enh49571     1  180602400  180603400      4       2  150064       2.1448     0.015983
enh49576     1  180895100  180896100      8       4  150064       2.1614     0.015334
enh49626     1  182106900  182107900      2       1  150064       2.2702     0.011599
enh49628     1  182115700  182116700      5       3  150064       2.4469    0.0072048
enh49641     1  182247500  182248500      2       1  150064       1.8012     0.035832
enh49647     1  182349500  182350500      6       2  150064       1.8092     0.035208
enh49649     1  182362900  182363900      2       1  150064       1.9988     0.022814
enh49680     1  183315300  183316300      2       1  150064       2.2694     0.011623
enh49681     1  183332800  183333800      3       2  150064       2.0108     0.022173
enh49694     1  183465600  183466600      2       1  150064       2.6722    0.0037681
enh49742     1  184120100  184121100      1       1  150064       2.2839      0.01119
enh49752     1  184452200  184453200      5       3  150064       2.3288    0.0099353
enh49770     1  184714700  184715700      4       2  150064       2.0694     0.019256
enh49771     1  184716900  184717900      3       2  150064        1.741     0.040844
enh49774     1  184724900  184725900      3       1  150064       2.1648       0.0152
enh49792     1  184886600  184887600      2       1  150064       2.8332    0.0023042
enh49793     1  184888500  184889500      1       1  150064       1.9162      0.02767
enh49796     1  184923000  184924000      2       1  150064        2.332    0.0098514
enh49797     1  184939800  184940800      1       1  150064       2.8973     0.001882
enh49799     1  184950800  184951800      3       1  150064        2.411    0.0079547
enh49807     1  185026600  185027600      3       2  150064         2.91    0.0018069
enh49844     1  185506000  185507000      1       1  150064       1.7943      0.03638
enh49855     1  185648800  185649800      1       1  150064       1.8262      0.03391
enh49870     1  186480200  186481200      1       1  150064       2.0331      0.02102
enh49909     1  191143000  191144000      3       2  150064       2.8034     0.002528
enh49913     1  192116900  192117900      1       1  150064       2.8335     0.002302
enh49916     1  192131900  192132900      1       1  150064       2.4243     0.007668
enh49925     1  192515300  192516300      5       2  150064       1.7198     0.042733
enh49934     1  192671200  192672200      2       1  150064       2.0475     0.020304
enh49943     1  192838000  192839000      3       1  150064       2.9664    0.0015067
enh49945     1  192873300  192874300      3       1  150064       2.6284     0.004289
enh49946     1  192876800  192877800      1       1  150064       2.9385     0.001649
enh49955     1  192979300  192980300      2       1  150064       2.7446    0.0030289
enh49962     1  193072000  193073000      1       1  150064       3.0838     0.001022
enh49963     1  193074800  193075800      5       2  150064       2.2378     0.012616
enh49965     1  193093100  193094100      3       1  150064       3.1849   0.00072396
enh49970     1  193337300  193338300      2       1  150064       2.2057     0.013703
enh49982     1  193537800  193538800      4       1  150064       1.7171      0.04298
enh49983     1  193558500  193559500      5       1  150064       1.7012     0.044455
enh49999     1  197165500  197166500      3       2  150064       2.8876    0.0019407
enh50003     1  197254100  197255100      2       1  150064       3.2642   0.00054888
enh50005     1  197438700  197439700      1       1  150064       2.7426     0.003048
enh50007     1  197628400  197629400      1       1  150064       2.4905     0.006379
enh50012     1  197732600  197733600      2       1  150064       2.4774    0.0066165
enh50014     1  197737600  197738600      2       1  150064       2.3773    0.0087211
enh50016     1  197745700  197746700      2       1  150064       2.0544     0.019967
enh50017     1  197747300  197748300      1       1  150064        2.516     0.005934
enh50018     1  197751800  197752800      1       1  150064        2.368     0.008942
enh50019     1  197807500  197808500      1       1  150064        2.235      0.01271
enh50065     1  198544700  198545700      6       2  150064       1.7333     0.041522
enh50067     1  198572800  198573800      4       2  150064       1.8039     0.035622
enh50080     1  198638900  198639900      6       3  150064       1.7466     0.040354
enh50083     1  198650400  198651400      4       2  150064       2.1116     0.017359
enh50091     1  198702600  198703600      2       1  150064        2.223     0.013109
enh50096     1  198757400  198758400      1       1  150064       1.7767      0.03781
enh50125     1  199369000  199370000      8       3  150064       1.6743     0.047041
enh50146     1  200251500  200252500      2       1  150064        1.837     0.033104
enh50147     1  200270100  200271100      2       1  150064       1.8872     0.029566
enh50150     1  200306400  200307400      3       2  150064       1.7229     0.042453
enh50151     1  200311500  200312500      4       1  150064       3.0806    0.0010329
enh50152     1  200315400  200316400      4       2  150064        2.896    0.0018898
enh50153     1  200320100  200321100      1       1  150064       2.8818     0.001977
enh50154     1  200323800  200324800      6       2  150064       2.9376     0.001654
enh50155     1  200328800  200329800      6       1  150064       2.8948    0.0018972
enh50156     1  200334200  200335200      6       2  150064       2.7733    0.0027747
enh50157     1  200364100  200365100      4       2  150064       3.3574   0.00039339
enh50160     1  200379600  200380600      2       1  150064         2.31     0.010443
enh50161     1  200380300  200381300      1       1  150064       2.3083      0.01049
enh50162     1  200406200  200407200      1       1  150064       3.4739    0.0002565
enh50180     1  200864600  200865600      1       1  150064       2.5305     0.005695
enh50182     1  200871600  200872600      3       1  150064       3.3703    0.0003755
enh50183     1  200875400  200876400      4       2  150064       1.9865     0.023491
enh50185     1  200961500  200962500      2       1  150064        4.149     1.67e-05
enh50188     1  200983400  200984400      2       1  150064        3.558   0.00018684
enh50190     1  200987400  200988400      4       2  150064       2.0677     0.019334
enh50191     1  200995400  200996400      1       1  150064       2.3237      0.01007
enh50192     1  201011500  201012500      6       3  150064       2.6968    0.0035006
enh50203     1  201435300  201436300      4       2  150064       2.2423     0.012472
enh50206     1  201451100  201452100      7       2  150064       2.0246     0.021452
enh50254     1  201811000  201812000      4       2  150064       2.6064    0.0045749
enh50259     1  201864900  201865900      1       1  150064       1.6949      0.04505
enh50305     1  202585000  202586000      1       1  150064        1.812      0.03499
enh50339     1  203098700  203099700      1       1  150064       1.8161      0.03468
enh50417     1  203651100  203652100      4       1  150064         1.92     0.027429
enh50420     1  203664100  203665100      2       1  150064       2.0097      0.02223
enh50450     1  204223000  204224000      1       1  150064       2.5598     0.005237
enh50451     1  204241800  204242800      4       2  150064       1.6923     0.045294
enh50453     1  204254700  204255700      4       1  150064       2.6986    0.0034813
enh50471     1  204415300  204416300      2       1  150064       1.9149     0.027755
enh50473     1  204432000  204433000      4       1  150064        2.094      0.01813
enh50475     1  204452500  204453500      2       1  150064       1.8526      0.03197
enh50476     1  204460800  204461800      1       1  150064       3.1617    0.0007842
enh50481     1  204482100  204483100      2       1  150064       3.1888   0.00071438
enh50482     1  204488500  204489500      2       1  150064       3.3959   0.00034197
enh50483     1  204491100  204492100      4       1  150064       3.1156    0.0009179
enh50485     1  204534300  204535300      4       2  150064       1.9212     0.027355
enh50486     1  204547100  204548100      1       1  150064       3.4754     0.000255
enh50487     1  204548500  204549500      5       2  150064       2.8774    0.0020045
enh50492     1  204940000  204941000      2       1  150064        2.686    0.0036155
enh50496     1  204962100  204963100      5       2  150064        2.409    0.0079984
enh50497     1  204982700  204983700      5       2  150064       1.6684     0.047616
enh50500     1  205096300  205097300      1       1  150064       4.0152     2.97e-05
enh50501     1  205107100  205108100      4       1  150064       4.1445   1.7031e-05
enh50502     1  205110300  205111300      5       2  150064       3.7788   7.8797e-05
enh50503     1  205110800  205111800      5       2  150064       3.9274   4.2929e-05
enh50504     1  205140300  205141300      4       2  150064       4.3154   7.9645e-06
enh50505     1  205144400  205145400      1       1  150064       4.3031    8.423e-06
enh50506     1  205152700  205153700      6       2  150064       4.5969   2.1439e-06
enh50507     1  205155700  205156700      2       1  150064       3.6958   0.00010959
enh50508     1  205158100  205159100      3       2  150064       4.1558   1.6206e-05
enh50509     1  205168800  205169800      5       3  150064        3.545   0.00019629
enh50510     1  205172800  205173800      3       1  150064       3.7427   9.1036e-05
enh50511     1  205178500  205179500      3       1  150064       4.1763   1.4814e-05
enh50512     1  205182500  205183500      5       2  150064       3.3272   0.00043865
enh50513     1  205184200  205185200      4       2  150064       2.4723    0.0067119
enh50515     1  205206300  205207300      4       2  150064       3.0768    0.0010461
enh50516     1  205216300  205217300      5       2  150064       2.0254     0.021415
enh50517     1  205218000  205219000      3       2  150064       2.3691    0.0089157
enh50518     1  205224800  205225800      3       2  150064       2.1051      0.01764
enh50519     1  205225200  205226200      4       2  150064        2.585    0.0048691
enh50528     1  205260300  205261300      5       2  150064       2.0857     0.018502
enh50529     1  205263100  205264100      3       2  150064       2.0907      0.01828
enh50530     1  205268700  205269700      2       1  150064       1.9678     0.024543
enh50534     1  205338200  205339200      5       2  150064       1.6992     0.044645
enh50549     1  205551300  205552300      4       2  150064       1.6664     0.047813
enh50552     1  205573700  205574700      5       2  150064       2.3688    0.0089227
enh50563     1  205661500  205662500      4       1  150064       2.1436     0.016031
enh50584     1  205762800  205763800      3       1  150064       1.9809     0.023799
enh50585     1  205774500  205775500      3       1  150064       1.7156     0.043116
enh50587     1  205780500  205781500      1       1  150064       2.4157     0.007853
enh50619     1  206531400  206532400      1       1  150064       1.6921      0.04531
enh50629     1  206646400  206647400      5       2  150064        3.047    0.0011555
enh50630     1  206652600  206653600      2       1  150064       1.9277     0.026945
enh50689     1  207031800  207032800      5       2  150064       2.5682     0.005111
enh50690     1  207032500  207033500      4       2  150064       1.7543      0.03969
enh50706     1  207218700  207219700      1       1  150064       3.3826     0.000359
enh50707     1  207220100  207221100      2       1  150064        3.258   0.00056106
enh50709     1  207224900  207225900      3       1  150064       3.1904    0.0007105
enh50713     1  207243500  207244500      2       1  150064       2.9267    0.0017129
enh50714     1  207251100  207252100      1       1  150064        2.859     0.002125
enh50747     1  207916100  207917100      1       1  150064       3.2407    0.0005961
enh50748     1  207929600  207930600      4       2  150064       3.7398   9.2082e-05
enh50749     1  207971500  207972500      2       1  150064       3.4269   0.00030525
enh50750     1  207978900  207979900      3       2  150064       4.2584   1.0295e-05
enh50751     1  207980900  207981900      2       1  150064       3.7955   7.3661e-05
enh50753     1  207985500  207986500      1       1  150064       2.3796     0.008666
enh50754     1  207987700  207988700      3       2  150064       2.0122     0.022101
enh50755     1  207990400  207991400      2       1  150064       3.6062   0.00015535
enh50756     1  207993600  207994600      5       2  150064       4.7744   9.0134e-07
enh50758     1  208003800  208004800      2       1  150064       1.6881     0.045692
enh50759     1  208006100  208007100      4       2  150064        4.722   1.1677e-06
enh50760     1  208007000  208008000      3       2  150064       3.8044   7.1075e-05
enh50762     1  208009600  208010600      1       1  150064       1.8747      0.03042
enh50763     1  208012000  208013000      1       1  150064       1.9286      0.02689
enh50765     1  208019200  208020200      3       2  150064       3.1382   0.00085001
enh50766     1  208020200  208021200      5       3  150064       3.4297   0.00030211
enh50767     1  208026900  208027900      6       2  150064       2.2329     0.012778
enh50768     1  208027700  208028700      3       2  150064       2.7525    0.0029569
enh50769     1  208029900  208030900      4       1  150064       3.8658   5.5359e-05
enh50770     1  208032300  208033300     10       4  150064       3.1087    0.0009395
enh50771     1  208034300  208035300      4       2  150064       2.0998     0.017875
enh50772     1  208036200  208037200      5       2  150064       3.2962   0.00049004
enh50773     1  208038700  208039700      4       2  150064       3.6523   0.00012997
enh50774     1  208043600  208044600      4       2  150064        1.771     0.038284
enh50776     1  208048000  208049000      5       3  150064        1.909      0.02813
enh50793     1  208305000  208306000      2       1  150064       3.2442   0.00058896
enh50799     1  208386700  208387700      2       1  150064       2.0546     0.019961
enh50800     1  208393000  208394000      2       1  150064       2.9953    0.0013711
enh50802     1  208408000  208409000      4       2  150064       2.2047     0.013737
enh50855     1  211402500  211403500      3       2  150064       2.8234    0.0023757
enh50856     1  211430500  211431500      5       2  150064       2.0098     0.022225
enh50857     1  211434400  211435400      6       4  150064       2.5508    0.0053739
enh50864     1  211516800  211517800      4       2  150064        2.242     0.012481
enh50870     1  211687100  211688100      5       2  150064       1.6472     0.049762
enh50875     1  211747500  211748500      3       1  150064       2.0129     0.022062
enh50882     1  211781100  211782100      4       2  150064       2.1908     0.014234
enh50893     1  211911900  211912900      1       1  150064        1.815      0.03476
enh50949     1  212474300  212475300      2       1  150064       1.8451     0.032513
enh50951     1  212483400  212484400      1       1  150064       2.2238      0.01308
enh50952     1  212485100  212486100      2       1  150064       1.9171     0.027611
enh50954     1  212575500  212576500      2       1  150064       1.8339     0.033333
enh50957     1  212588700  212589700      2       1  150064       2.2218     0.013148
enh50959     1  212607100  212608100      1       1  150064       2.1962      0.01404
enh50973     1  212769100  212770100      5       3  150064       2.1181     0.017082
enh51028     1  214601200  214602200      8       4  150064       1.7509     0.039982
enh51031     1  214687700  214688700      1       1  150064       2.3582     0.009182
enh51034     1  214721800  214722800      2       1  150064        2.346    0.0094877
enh51036     1  214790200  214791200      3       1  150064       1.8882     0.029497
enh51053     1  218632900  218633900      2       1  150064       2.0383     0.020761
enh51062     1  219047500  219048500      5       3  150064       1.8487     0.032253
enh51085     1  220161300  220162300      8       3  150064       1.8813     0.029965
enh51087     1  220217500  220218500      2       1  150064       2.0112     0.022151
enh51090     1  220266300  220267300      2       1  150064        2.041     0.020624
enh51091     1  220268500  220269500      3       2  150064       1.6464     0.049836
enh51098     1  220442100  220443100      2       1  150064       1.7508      0.03999
enh51100     1  220447100  220448100      2       1  150064       1.6588     0.048577
enh51106     1  220905400  220906400      2       1  150064        1.773     0.038112
enh51157     1  221883300  221884300      1       1  150064       1.6585      0.04861
enh51169     1  221911700  221912700      2       1  150064       2.7703    0.0028002
enh51192     1  222593700  222594700      9       2  150064       1.7287     0.041928
enh51193     1  222628200  222629200      3       1  150064       2.8637    0.0020939
enh51200     1  222818800  222819800      1       1  150064       2.1321       0.0165
enh51204     1  222945500  222946500      3       1  150064       2.5563    0.0052903
enh51216     1  223362300  223363300      3       2  150064       1.8941     0.029103
enh51218     1  223373600  223374600      2       1  150064       1.9313     0.026721
enh51226     1  223866500  223867500      6       3  150064       2.1967     0.014021
enh51228     1  223888100  223889100      1       1  150064       1.9712      0.02435
enh51229     1  223892200  223893200      4       2  150064       2.8462    0.0022123
enh51230     1  223892700  223893700      4       2  150064       3.4077   0.00032753
enh51232     1  223907500  223908500      4       2  150064       2.0856     0.018509
enh51233     1  223909400  223910400      5       1  150064       2.5552    0.0053068
enh51234     1  223911800  223912800      3       2  150064       1.7102     0.043617
enh51235     1  223915300  223916300      3       1  150064       2.7735    0.0027725
enh51236     1  223917700  223918700      2       1  150064       2.7587    0.0029013
enh51238     1  223921100  223922100      2       1  150064       2.6168    0.0044382
enh51239     1  223923600  223924600      2       1  150064       3.3102   0.00046619
enh51243     1  223935400  223936400      1       1  150064       1.9807      0.02381
enh51244     1  223936800  223937800      3       1  150064       2.5361    0.0056044
enh51246     1  223959300  223960300      4       2  150064       3.7196   9.9754e-05
enh51247     1  223963200  223964200      2       1  150064       2.9646    0.0015153
enh51248     1  224000600  224001600      1       1  150064       3.5558    0.0001884
enh51250     1  224010300  224011300      2       1  150064       3.6485   0.00013189
enh51252     1  224015600  224016600      4       2  150064       3.7246   9.7798e-05
enh51253     1  224017100  224018100      2       1  150064       3.4352   0.00029609
enh51254     1  224018500  224019500      6       3  150064       2.7035    0.0034309
enh51256     1  224030300  224031300      1       1  150064       3.5734    0.0001762
enh51286     1  224546900  224547900      4       2  150064        2.912    0.0017959
enh51290     1  224578800  224579800      5       2  150064       2.4822    0.0065295
enh51291     1  224615000  224616000      1       1  150064       2.2869       0.0111
enh51292     1  224616500  224617500      3       1  150064        1.951     0.025529
enh51293     1  224623600  224624600      2       1  150064       2.0591     0.019744
enh51294     1  224644200  224645200      4       2  150064       1.9456     0.025854
enh51296     1  224646500  224647500      2       1  150064       2.4324    0.0074988
enh51299     1  224689800  224690800      3       2  150064       3.2519   0.00057309
enh51331     1  225951700  225952700      3       2  150064       1.6786     0.046611
enh51338     1  226001000  226002000      1       1  150064       1.9914      0.02322
enh51344     1  226053900  226054900      4       2  150064       2.1141     0.017252
enh51345     1  226060700  226061700      4       2  150064       2.1041     0.017684
enh51346     1  226064000  226065000      3       1  150064       2.8898    0.0019273
enh51348     1  226072700  226073700      4       1  150064       1.7243     0.042328
enh51350     1  226084900  226085900      4       2  150064       1.7422     0.040738
enh51363     1  226188400  226189400      2       1  150064       1.7091     0.043712
enh51374     1  226269800  226270800      2       1  150064       2.3561    0.0092342
enh51379     1  226310500  226311500      1       1  150064       2.5982     0.004686
enh51380     1  226312400  226313400      3       2  150064       2.0554     0.019921
enh51386     1  226387400  226388400      2       1  150064       2.3897    0.0084312
enh51392     1  226591400  226592400      2       1  150064       2.2468     0.012325
enh51393     1  226596000  226597000      5       2  150064       1.6976     0.044794
enh51397     1  226644700  226645700      2       1  150064        1.995      0.02302
enh51400     1  226775700  226776700      3       2  150064       2.0078     0.022333
enh51403     1  226828300  226829300      1       1  150064       2.8036     0.002527
enh51404     1  226832400  226833400      1       1  150064       3.0217     0.001257
enh51409     1  226872400  226873400      4       2  150064       2.9496     0.001591
enh51419     1  226915800  226916800      2       1  150064       1.8192     0.034437
enh51420     1  226917600  226918600      1       1  150064       2.6623     0.003881
enh51421     1  226919500  226920500      4       2  150064        2.983    0.0014273
enh51422     1  226927900  226928900      3       2  150064       1.7277     0.042018
enh51428     1  227014700  227015700      5       2  150064       2.1254     0.016775
enh51432     1  227069300  227070300      2       1  150064       1.7809     0.037463
enh51434     1  227079500  227080500      7       2  150064       2.3018     0.010672
enh51503     1  228870000  228871000      2       1  150064       1.8273     0.033824
enh51524     1  229034000  229035000      5       2  150064       1.9226     0.027266
enh51525     1  229050300  229051300      4       1  150064       1.8128     0.034933
enh51527     1  229064000  229065000      8       4  150064       2.3001     0.010721
enh51530     1  229082700  229083700      5       2  150064       2.0377      0.02079
enh51533     1  229106500  229107500      3       1  150064       2.1482     0.015848
enh51534     1  229108100  229109100      4       1  150064       2.0434     0.020509
enh51619     1  230222100  230223100      1       1  150064       2.1121      0.01734
enh51622     1  230238800  230239800      4       1  150064       3.4778   0.00025282
enh51623     1  230242800  230243800      5       3  150064       3.2794   0.00052023
enh51624     1  230245400  230246400      3       1  150064       3.7059   0.00010534
enh51625     1  230246700  230247700      5       2  150064       3.8264   6.5009e-05
enh51627     1  230256600  230257600      3       2  150064       2.2192     0.013236
enh51628     1  230259900  230260900      3       2  150064       1.6459     0.049889
enh51629     1  230263200  230264200     10       3  150064       3.2148   0.00065264
enh51630     1  230264200  230265200      3       2  150064       2.7238    0.0032271
enh51632     1  230272600  230273600     11       5  150064       3.5771   0.00017372
enh51633     1  230274800  230275800      7       3  150064       3.9843   3.3834e-05
enh51634     1  230275600  230276600      8       4  150064       3.1945   0.00070042
enh51647     1  230310000  230311000     10       3  150064       1.8514     0.032053
enh51649     1  230321200  230322200      3       2  150064       1.7254     0.042229
enh51652     1  230325500  230326500      1       1  150064       2.1306      0.01656
enh51667     1  230434700  230435700      2       1  150064       2.0874     0.018428
enh51668     1  230439100  230440100      3       2  150064       2.7725    0.0027811
enh51679     1  230843400  230844400     12       4  150064       1.9071     0.028252
enh51721     1  231567400  231568400      1       1  150064       2.0949      0.01809
enh51722     1  231596200  231597200      1       1  150064       2.5729     0.005043
enh51775     1  232606700  232607700      5       2  150064       2.5412    0.0055232
enh51827     1  233425800  233426800      4       2  150064       2.5724    0.0050502
enh51837     1  234306200  234307200      1       1  150064       1.9483      0.02569
enh51842     1  234396000  234397000      3       2  150064       2.0621     0.019599
enh51847     1  234461400  234462400      4       2  150064       1.7151     0.043159
enh51849     1  234466600  234467600      2       1  150064       1.9629     0.024831
enh51858     1  234611000  234612000     14       3  150064       2.1915     0.014208
enh51861     1  234626500  234627500      9       5  150064       2.6977    0.0034906
enh51862     1  234634200  234635200      8       3  150064       2.7698    0.0028044
enh51863     1  234635800  234636800      4       2  150064       2.2282     0.012934
enh51864     1  234640900  234641900      4       2  150064       1.8159     0.034691
enh51865     1  234652400  234653400      4       1  150064       2.9709    0.0014846
enh51870     1  234722200  234723200      3       2  150064       2.0786     0.018826
enh51909     1  235010900  235011900      3       1  150064       1.9239     0.027182
enh51929     1  235109600  235110600      4       2  150064        2.249     0.012255
enh52001     1  235804500  235805500      2       1  150064       2.2448      0.01239
enh52002     1  235805700  235806700      5       2  150064       2.0067     0.022393
enh52021     1  236020600  236021600      4       1  150064       1.7824     0.037343
enh52065     1  236445800  236446800      1       1  150064       2.1571       0.0155
enh52094     1  238138100  238139100      2       1  150064       1.8541     0.031861
enh52103     1  239286400  239287400      1       1  150064        2.549     0.005402
enh52106     1  239620500  239621500      4       1  150064       2.2847     0.011165
enh52107     1  239710900  239711900      2       1  150064       1.8447     0.032543
enh52115     1  239905400  239906400      3       2  150064       1.9111     0.027998
enh52128     1  240072900  240073900      3       1  150064       2.0443     0.020461
enh52129     1  240076100  240077100      5       2  150064       1.6679     0.047673
enh52143     1  241767200  241768200      4       2  150064       1.7101     0.043626
enh52144     1  241774900  241775900      2       1  150064       2.1797     0.014641
enh52146     1  241790800  241791800      6       2  150064       2.5618    0.0052061
enh52148     1  241799400  241800400      5       2  150064       2.1673     0.015105
enh52165     1  243376600  243377600      3       1  150064       2.4689    0.0067765
enh52167     1  243406800  243407800      1       1  150064       3.8631    5.598e-05
enh52168     1  243408700  243409700      3       1  150064       4.1811   1.4508e-05
enh52169     1  243411000  243412000      4       2  150064       3.7988   7.2691e-05
enh52170     1  243414000  243415000      4       2  150064       4.2609   1.0181e-05
enh52171     1  243420500  243421500      2       1  150064       4.0095   3.0424e-05
enh52178     1  243431500  243432500      1       1  150064       4.8918    4.997e-07
enh52179     1  243433300  243434300      1       1  150064       4.9018    4.748e-07
enh52180     1  243449500  243450500      1       1  150064       4.8785    5.346e-07
enh52184     1  243485400  243486400      3       2  150064        4.094   2.1202e-05
enh52187     1  243518000  243519000      2       1  150064       3.4178    0.0003157
enh52194     1  243615000  243616000      9       3  150064       4.5085   3.2651e-06
enh52195     1  243622100  243623100      2       1  150064       2.2711     0.011571
enh52197     1  243640700  243641700      3       1  150064       4.5811   2.3125e-06
enh52198     1  243645000  243646000      2       1  150064       4.1066   2.0075e-05
enh52199     1  243646600  243647600      3       1  150064       3.6675   0.00012246
enh52201     1  243659800  243660800      1       1  150064       2.4736     0.006688
enh52202     1  243669000  243670000      2       1  150064       4.7365   1.0872e-06
enh52204     1  243759200  243760200      1       1  150064       5.0012    2.848e-07
enh52205     1  243761500  243762500      3       1  150064       4.7549   9.9264e-07
enh52207     1  243875000  243876000      2       1  150064       4.3002   8.5327e-06
enh52209     1  243878100  243879100      2       1  150064       4.8436   6.3738e-07
enh52212     1  243966800  243967800      1       1  150064       4.7773    8.883e-07
enh52213     1  243990300  243991300      3       1  150064       4.3839   5.8276e-06
enh52215     1  244011200  244012200      2       1  150064       3.4812   0.00024957
enh52217     1  244087200  244088200      1       1  150064       4.2458    1.089e-05
enh52218     1  244102200  244103200      3       1  150064       2.8385    0.0022661
enh52230     1  244372800  244373800      8       2  150064       2.6228      0.00436
enh52231     1  244377300  244378300      6       2  150064       2.5072    0.0060851
enh52234     1  244400200  244401200      2       1  150064       2.2705     0.011589
enh52235     1  244402300  244403300      2       1  150064        2.016     0.021901
enh52258     1  244602600  244603600      4       2  150064       2.1017     0.017792
enh52261     1  244608600  244609600      2       1  150064       2.3236     0.010074
enh52263     1  244612000  244613000      2       1  150064       2.3452    0.0095087
enh52265     1  244623200  244624200      1       1  150064       1.7102      0.04361
enh52270     1  244828500  244829500      6       2  150064        1.716     0.043077
enh52314     1  245762400  245763400      6       1  150064       2.5013    0.0061871
enh52327     1  246230200  246231200      6       2  150064       2.3426    0.0095751
enh52340     1  246378300  246379300     12       2  150064       2.2565     0.012019
enh52341     1  246381300  246382300     10       2  150064       2.4869    0.0064423
enh52342     1  246382100  246383100      9       2  150064       2.6368    0.0041848
enh52344     1  246660500  246661500      2       1  150064        2.001     0.022697
enh52345     1  246670800  246671800     13       5  150064       2.4524    0.0070952
enh52346     1  246690500  246691500      8       4  150064       1.8793     0.030102
enh52355     1  246747800  246748800      1       1  150064       2.0615      0.01963
enh52356     1  246749800  246750800      1       1  150064       1.7767      0.03781
enh52359     1  246760300  246761300      2       1  150064       1.7267     0.042114
enh52363     1  246770500  246771500      2       1  150064       1.8193     0.034432
enh52364     1  246771200  246772200      2       1  150064        1.788     0.036891
enh52369     1  246869800  246870800      6       1  150064        1.683     0.046186
enh52410     1  247571800  247572800      9       5  150064       2.1815     0.014571
enh52464     1  249134900  249135900      2       1  150064       1.8202     0.034368
enh52466     1  249147900  249148900      2       1  150064       1.8529     0.031946
enh59359     2     851700     852700     14       2  150064       1.8359     0.033186
enh59360     2     969600     970600      6       2  150064       1.9771     0.024014
enh59361     2    1006000    1007000      3       2  150064       1.7095     0.043681
enh59370     2    1734700    1735700      6       3  150064       2.0286     0.021248
enh59378     2    2686200    2687200      2       1  150064       1.6794     0.046537
enh59382     2    2717600    2718600      5       2  150064        2.671    0.0037813
enh59383     2    2850100    2851100      5       2  150064       1.7475     0.040271
enh59389     2    3267600    3268600      2       1  150064       2.4762    0.0066389
enh59391     2    3307300    3308300      4       1  150064       2.7783    0.0027318
enh59405     2    3621500    3622500      1       1  150064       2.0286      0.02125
enh59406     2    3624300    3625300     12       4  150064       1.9716     0.024329
enh59425     2    7050300    7051300      6       2  150064       3.3309   0.00043277
enh59427     2    7053800    7054800      4       2  150064       3.9046   4.7186e-05
enh59428     2    7058700    7059700      4       2  150064       2.7947    0.0025971
enh59429     2    7064700    7065700      2       1  150064       1.6485     0.049629
enh59458     2    7571800    7572800      3       2  150064       1.7544     0.039679
enh59460     2    7591800    7592800      3       1  150064       3.3375   0.00042262
enh59461     2    7637100    7638100      2       1  150064       2.6045    0.0046004
enh59464     2    7832600    7833600      1       1  150064       1.9468      0.02578
enh59467     2    7934500    7935500      1       1  150064       1.7386      0.04105
enh59468     2    7936100    7937100      1       1  150064        2.905     0.001836
enh59531     2    8581600    8582600      2       1  150064       1.7458     0.040426
enh59542     2    8649100    8650100      3       1  150064       2.3184     0.010213
enh59550     2    8686000    8687000      2       1  150064        1.672     0.047259
enh59558     2    8736300    8737300      2       1  150064       2.8319    0.0023138
enh59559     2    8739100    8740100      3       1  150064       2.1173     0.017116
enh59564     2    8783700    8784700      2       1  150064       1.8655     0.031053
enh59568     2    8825800    8826800      3       1  150064       1.8469     0.032377
enh59569     2    8961200    8962200      1       1  150064       2.3737     0.008805
enh59575     2    8989100    8990100      3       2  150064       1.9191     0.027485
enh59600     2    9314800    9315800      4       1  150064       2.0648     0.019473
enh59607     2    9369700    9370700      3       1  150064       3.2685   0.00054061
enh59609     2    9374300    9375300      2       1  150064       2.6857    0.0036193
enh59611     2    9391800    9392800      4       2  150064       3.0426    0.0011728
enh59615     2    9403600    9404600      4       2  150064       2.2769     0.011396
enh59678     2   10130400   10131400      4       1  150064       1.6644     0.048016
enh59681     2   10159200   10160200      8       4  150064        2.151     0.015739
enh59737     2   10542000   10543000      4       2  150064       1.7464     0.040367
enh59751     2   10947700   10948700      9       2  150064       1.8183     0.034506
enh59756     2   11004500   11005500      6       3  150064       1.7829     0.037303
enh59791     2   11596000   11597000      3       1  150064       1.6591     0.048552
enh59811     2   11894600   11895600      2       1  150064       1.6794     0.046542
enh59819     2   11914700   11915700      4       2  150064       2.0882     0.018391
enh59836     2   12084800   12085800      7       3  150064       2.1826     0.014533
enh59841     2   12148400   12149400      6       2  150064       1.7209     0.042634
enh59843     2   12153700   12154700      7       3  150064       1.7303     0.041793
enh59849     2   12267400   12268400      2       1  150064       1.7633     0.038926
enh59874     2   12654500   12655500      3       1  150064       2.3348    0.0097762
enh59875     2   12695100   12696100      2       1  150064       1.8598     0.031459
enh59876     2   12696600   12697600      2       1  150064       1.9724     0.024281
enh59877     2   12700700   12701700      4       2  150064        1.886     0.029645
enh59898     2   15440700   15441700      1       1  150064        2.008      0.02232
enh59902     2   15657500   15658500      1       1  150064       1.8186      0.03449
enh59903     2   15695800   15696800      2       1  150064       1.7456     0.040438
enh59905     2   15699200   15700200      3       1  150064       1.8802     0.030041
enh59912     2   16105500   16106500      2       1  150064       2.2496     0.012237
enh59955     2   17042800   17043800      3       1  150064       2.8326    0.0023085
enh59960     2   17933000   17934000      1       1  150064       2.0415       0.0206
enh59961     2   17936600   17937600      1       1  150064       2.1711      0.01496
enh59962     2   17937600   17938600      1       1  150064       2.0909      0.01827
enh59963     2   17938500   17939500      1       1  150064       2.0909      0.01827
enh59965     2   17940700   17941700      2       1  150064       1.9125     0.027909
enh59968     2   17985600   17986600      5       2  150064       1.7924     0.036535
enh59970     2   18002600   18003600      3       2  150064       2.6326    0.0042366
enh59974     2   19673300   19674300      3       2  150064       1.8886      0.02947
enh59980     2   20087100   20088100      5       3  150064       1.7413     0.040816
enh60020     2   20778700   20779700      5       2  150064       2.5188    0.0058882
enh60024     2   20816200   20817200      9       2  150064       1.8717     0.030626
enh60027     2   20841800   20842800      2       1  150064       2.2271      0.01297
enh60040     2   22499000   22500000      1       1  150064       4.5738    2.395e-06
enh60041     2   22499700   22500700      3       2  150064       4.0833   2.2203e-05
enh60042     2   22504100   22505100      2       1  150064       1.7075     0.043868
enh60053     2   23938900   23939900      3       1  150064       2.3705    0.0088831
enh60054     2   23980500   23981500      1       1  150064       2.0403      0.02066
enh60055     2   23984200   23985200      5       3  150064       2.0232     0.021528
enh60060     2   24024000   24025000      2       1  150064       1.7572      0.03944
enh60061     2   24048600   24049600      3       2  150064       2.9255    0.0017195
enh60063     2   24122900   24123900      3       1  150064       1.7631     0.038946
enh60066     2   24127200   24128200      2       1  150064       2.0112     0.022153
enh60067     2   24139300   24140300      3       2  150064       2.2082     0.013614
enh60070     2   24151200   24152200      2       1  150064       1.9116     0.027966
enh60071     2   24161300   24162300      1       1  150064       2.2362      0.01267
enh60108     2   24719500   24720500      3       1  150064       1.6771     0.046765
enh60109     2   24728300   24729300      2       1  150064       2.0495     0.020206
enh60115     2   24798800   24799800      1       1  150064       2.5369     0.005592
enh60118     2   24835800   24836800      2       1  150064       1.8495     0.032195
enh60121     2   24919000   24920000      3       2  150064       2.0242     0.021472
enh60143     2   25321300   25322300      2       1  150064       1.9089     0.028136
enh60144     2   25346300   25347300      4       1  150064       3.6785   0.00011729
enh60146     2   25424900   25425900      3       1  150064       3.4243   0.00030825
enh60147     2   25427000   25428000      2       1  150064       3.4872   0.00024409
enh60149     2   25432300   25433300      2       1  150064       3.3358   0.00042534
enh60150     2   25439400   25440400      2       1  150064       3.4026   0.00033375
enh60158     2   25508400   25509400      2       1  150064       1.9292     0.026854
enh60164     2   25531500   25532500      2       1  150064       4.1932   1.3752e-05
enh60165     2   25536600   25537600      2       1  150064       2.9705    0.0014864
enh60167     2   25546300   25547300      2       1  150064       1.7595     0.039251
enh60176     2   25598700   25599700      2       1  150064        4.143   1.7136e-05
enh60198     2   25887200   25888200      2       1  150064       1.8753     0.030376
enh60201     2   25935000   25936000      4       2  150064       1.8488     0.032246
enh60204     2   25979300   25980300      1       1  150064       1.8352      0.03324
enh60205     2   25989100   25990100      4       2  150064       2.8204    0.0023983
enh60211     2   26054200   26055200      3       2  150064        1.725     0.042263
enh60213     2   26075400   26076400      3       1  150064       2.2035     0.013779
enh60215     2   26084000   26085000      1       1  150064       1.8203      0.03436
enh60224     2   26213600   26214600      2       1  150064       2.3868    0.0084985
enh60225     2   26214700   26215700      4       2  150064       3.7867   7.6332e-05
enh60228     2   26232200   26233200      1       1  150064       2.7219     0.003245
enh60231     2   26249400   26250400      3       2  150064        2.245     0.012384
enh60232     2   26254800   26255800      2       1  150064        2.286     0.011128
enh60234     2   26262600   26263600      2       1  150064       2.6277    0.0042987
enh60236     2   26267400   26268400      2       1  150064       3.1104   0.00093416
enh60249     2   26302700   26303700      2       1  150064       1.9167     0.027639
enh60252     2   26309700   26310700      5       3  150064       2.3443    0.0095308
enh60256     2   26330800   26331800      1       1  150064       2.1892      0.01429
enh60259     2   26401000   26402000      2       1  150064       2.4287     0.007577
enh60268     2   26520500   26521500      3       1  150064       1.7004     0.044532
enh60269     2   26523300   26524300      3       2  150064       1.6587     0.048589
enh60277     2   26699900   26700900      5       3  150064       2.7109    0.0033545
enh60286     2   26963500   26964500      3       1  150064        3.665   0.00012365
enh60288     2   26985800   26986800      2       1  150064       3.1708   0.00076023
enh60290     2   26990200   26991200      3       1  150064       3.0209      0.00126
enh60293     2   26994000   26995000      3       1  150064       3.3675    0.0003792
enh60294     2   26995500   26996500      1       1  150064       3.3202    0.0004497
enh60295     2   27002900   27003900      1       1  150064       3.2379     0.000602
enh60297     2   27010700   27011700      1       1  150064       3.1968    0.0006948
enh60298     2   27033000   27034000      2       1  150064       3.5217   0.00021442
enh60301     2   27182000   27183000      3       1  150064       2.9757    0.0014618
enh60305     2   27233300   27234300      3       1  150064       3.1054   0.00095019
enh60307     2   27254300   27255300      1       1  150064       3.0193     0.001267
enh60310     2   27271800   27272800      2       1  150064       3.4335   0.00029787
enh60312     2   27297000   27298000      2       1  150064        2.323     0.010089
enh60313     2   27300800   27301800      2       1  150064       3.1008   0.00096492
enh60316     2   27307500   27308500      2       1  150064       2.5213    0.0058457
enh60317     2   27310000   27311000      2       1  150064       2.2794     0.011321
enh60320     2   27344600   27345600      1       1  150064       3.0392     0.001186
enh60327     2   27441000   27442000      9       3  150064       2.3197      0.01018
enh60329     2   27472800   27473800      1       1  150064       2.5646     0.005165
enh60330     2   27519300   27520300      1       1  150064       3.2878    0.0005049
enh60331     2   27525400   27526400      1       1  150064       2.1382      0.01625
enh60332     2   27543800   27544800      2       1  150064       1.9898     0.023304
enh60334     2   27574600   27575600      1       1  150064       2.7773     0.002741
enh60338     2   27595200   27596200      2       1  150064       2.3713    0.0088636
enh60344     2   27632800   27633800      2       1  150064       2.0799     0.018769
enh60348     2   27668100   27669100      1       1  150064       1.9908      0.02325
enh60350     2   27711200   27712200      4       2  150064       3.6298   0.00014183
enh60352     2   27807500   27808500      3       2  150064       2.7382    0.0030892
enh60355     2   27852600   27853600      4       2  150064       1.6601     0.048445
enh60358     2   27888400   27889400      2       1  150064        1.985     0.023573
enh60360     2   27906000   27907000      2       1  150064       1.7749     0.037961
enh60363     2   27942500   27943500      3       2  150064       2.1704     0.014989
enh60366     2   27958700   27959700      2       1  150064       3.4552   0.00027493
enh60369     2   27984000   27985000      2       1  150064       2.0176     0.021815
enh60370     2   27986900   27987900      2       1  150064       3.1457   0.00082843
enh60371     2   27988900   27989900      2       1  150064       2.9112    0.0018005
enh60373     2   27999900   28000900      2       1  150064       3.7915   7.4862e-05
enh60375     2   28020400   28021400      3       1  150064       4.2568   1.0368e-05
enh60378     2   28037600   28038600      1       1  150064       4.4963    3.458e-06
enh60379     2   28050100   28051100      2       1  150064       3.5278   0.00020948
enh60381     2   28063600   28064600      3       1  150064       2.9056    0.0018325
enh60383     2   28081400   28082400      2       1  150064       3.2544   0.00056815
enh60384     2   28088300   28089300      3       1  150064       2.4346    0.0074536
enh60387     2   28117800   28118800      3       1  150064       2.6783    0.0036998
enh60389     2   28120300   28121300      2       1  150064       2.8726    0.0020354
enh60390     2   28123900   28124900      1       1  150064        3.996    3.221e-05
enh60391     2   28137500   28138500      2       1  150064       1.9275     0.026958
enh60392     2   28143100   28144100      1       1  150064       3.5243    0.0002123
enh60393     2   28156600   28157600      2       1  150064       2.9356    0.0016642
enh60396     2   28169100   28170100      1       1  150064       3.4674    0.0002628
enh60397     2   28171900   28172900      2       1  150064       3.0756    0.0010505
enh60398     2   28173500   28174500      3       1  150064        3.364   0.00038415
enh60401     2   28188900   28189900      2       1  150064       3.1144   0.00092145
enh60405     2   28202600   28203600      2       1  150064         4.51   3.2416e-06
enh60408     2   28218900   28219900      4       2  150064       2.3274    0.0099728
enh60410     2   28234200   28235200      1       1  150064       4.0228    2.875e-05
enh60415     2   28303300   28304300      5       3  150064       2.3963    0.0082801
enh60443     2   28604200   28605200      2       1  150064       2.2766     0.011404
enh60444     2   28612000   28613000      1       1  150064        2.969     0.001494
enh60447     2   28635400   28636400      1       1  150064       2.5742     0.005024
enh60450     2   28645400   28646400      2       1  150064       1.8966     0.028941
enh60451     2   28647500   28648500      3       2  150064       3.5601   0.00018539
enh60452     2   28650600   28651600      2       1  150064        2.569    0.0050992
enh60453     2   28653700   28654700      3       1  150064       2.1719      0.01493
enh60454     2   28658800   28659800      3       2  150064       2.6219    0.0043717
enh60483     2   28968300   28969300      4       2  150064       2.9535    0.0015711
enh60488     2   28991200   28992200      3       1  150064       2.5593    0.0052444
enh60489     2   28994600   28995600      2       1  150064        2.601    0.0046479
enh60491     2   28997900   28998900      3       2  150064       2.5028    0.0061607
enh60492     2   29001000   29002000      4       2  150064       2.5745    0.0050194
enh60494     2   29032400   29033400      3       1  150064       3.1758   0.00074719
enh60496     2   29093800   29094800      4       2  150064       1.9209      0.02737
enh60506     2   29257400   29258400      5       2  150064       1.7446      0.04053
enh60520     2   29548000   29549000      4       2  150064       1.8705     0.030708
enh60521     2   29645800   29646800      3       1  150064       3.4892   0.00024225
enh60523     2   29671900   29672900      4       2  150064       2.1743     0.014841
enh60524     2   29678300   29679300      3       2  150064       1.6996       0.0446
enh60535     2   30446000   30447000      2       1  150064        1.995      0.02302
enh60552     2   30589000   30590000      1       1  150064       1.8188      0.03447
enh60562     2   30853400   30854400      1       1  150064       1.9945      0.02305
enh60589     2   31547400   31548400      2       1  150064       1.6604     0.048421
enh60606     2   32183800   32184800      1       1  150064       2.2587      0.01195
enh60611     2   32205100   32206100      2       1  150064       1.7042     0.044168
enh60612     2   32206100   32207100      3       2  150064       2.2426     0.012461
enh60695     2   35073200   35074200      9       3  150064       2.1911     0.014222
enh60704     2   36632000   36633000      6       3  150064        2.015     0.021951
enh60705     2   36667900   36668900      3       1  150064       2.0192     0.021733
enh60708     2   36688000   36689000      2       1  150064       2.0103     0.022198
enh60713     2   36712600   36713600      2       1  150064       1.9432     0.025999
enh60720     2   36791900   36792900      4       2  150064       2.0243      0.02147
enh60722     2   36822500   36823500      7       2  150064       2.0295     0.021202
enh60726     2   36932700   36933700      4       2  150064       2.1082     0.017508
enh60730     2   37116900   37117900      3       1  150064       1.7748     0.037965
enh60732     2   37139800   37140800      3       2  150064       1.8488     0.032244
enh60734     2   37153600   37154600      3       2  150064       2.7715    0.0027901
enh60735     2   37178300   37179300      4       2  150064        1.784     0.037209
enh60738     2   37194700   37195700      1       1  150064       2.9809     0.001437
enh60739     2   37238000   37239000      5       2  150064       2.4336    0.0074752
enh60745     2   37316900   37317900      4       2  150064       2.4554    0.0070363
enh60750     2   37422600   37423600      1       1  150064       3.5202    0.0002156
enh60751     2   37425100   37426100      5       3  150064       2.8351    0.0022909
enh60754     2   37456400   37457400      3       2  150064       2.2591     0.011938
enh60755     2   37459700   37460700      6       2  150064       1.9448     0.025901
enh60758     2   37514200   37515200      8       3  150064       4.2795   9.3638e-06
enh60759     2   37522200   37523200      2       1  150064       2.7759    0.0027528
enh60760     2   37532500   37533500      3       2  150064       1.8277     0.033798
enh60761     2   37534400   37535400      3       2  150064       3.0357    0.0011999
enh60762     2   37544200   37545200      4       2  150064       3.0867    0.0010119
enh60763     2   37546300   37547300      3       1  150064        4.511   3.2259e-06
enh60764     2   37548000   37549000      5       2  150064       3.6435   0.00013449
enh60765     2   37548800   37549800      2       1  150064       3.3541   0.00039817
enh60766     2   37552900   37553900      3       2  150064       3.5159   0.00021917
enh60767     2   37565100   37566100      3       2  150064       2.7175    0.0032887
enh60768     2   37570000   37571000      6       3  150064        3.774   8.0323e-05
enh60769     2   37575000   37576000      5       2  150064       3.3027   0.00047887
enh60773     2   37621000   37622000      2       1  150064       1.7379     0.041114
enh60774     2   37641600   37642600      4       2  150064       2.1762      0.01477
enh60779     2   37748800   37749800      4       2  150064       2.0703     0.019211
enh60782     2   37760200   37761200      3       1  150064       1.7977     0.036112
enh60824     2   38209000   38210000      2       1  150064        1.731     0.041726
enh60846     2   38419400   38420400      4       2  150064       1.8505     0.032123
enh60853     2   38605000   38606000      5       3  150064       1.8909     0.029318
enh60894     2   38943000   38944000      3       2  150064       2.0726     0.019104
enh60895     2   38948800   38949800      3       1  150064       2.1391     0.016214
enh60896     2   38954100   38955100      4       1  150064       3.1394    0.0008466
enh60897     2   38964100   38965100      3       1  150064       2.2612     0.011875
enh60902     2   38980700   38981700      3       1  150064       1.8303     0.033603
enh60903     2   38981800   38982800      4       2  150064       2.3701    0.0088909
enh60904     2   39004200   39005200      3       1  150064       2.4957    0.0062859
enh60906     2   39033100   39034100      1       1  150064       2.8935     0.001905
enh60908     2   39055100   39056100      4       1  150064       1.9084     0.028167
enh60909     2   39061900   39062900      4       2  150064       2.3044     0.010601
enh60932     2   39443800   39444800      1       1  150064       2.2862      0.01112
enh60933     2   39454700   39455700      3       2  150064       1.8022     0.035754
enh60939     2   39608600   39609600      2       1  150064       1.7637     0.038888
enh60942     2   39636000   39637000      4       1  150064       2.0557     0.019907
enh60958     2   39999400   40000400      4       2  150064       2.0368     0.020835
enh60959     2   40000700   40001700      1       1  150064       2.0746      0.01901
enh60961     2   40003700   40004700      2       1  150064       2.1676     0.015094
enh60966     2   40255800   40256800      5       2  150064       2.0818     0.018681
enh60974     2   40478100   40479100      6       3  150064       1.8564     0.031699
enh60976     2   40559000   40560000      4       2  150064       1.9493      0.02563
enh60977     2   40579500   40580500      3       2  150064       2.3671     0.008964
enh60986     2   40660700   40661700      5       2  150064       1.9355     0.026467
enh60987     2   40661600   40662600      6       2  150064       2.2159     0.013348
enh60988     2   40663100   40664100      5       1  150064       2.0845      0.01856
enh60989     2   40667400   40668400      4       1  150064       2.1678     0.015086
enh60995     2   40681400   40682400      3       2  150064       2.9861     0.001413
enh60997     2   40698400   40699400      3       2  150064       2.9671    0.0015031
enh61000     2   40714600   40715600      3       1  150064       2.8359     0.002285
enh61002     2   40737800   40738800      2       1  150064        2.759     0.002899
enh61007     2   40895400   40896400      3       2  150064       1.7715      0.03824
enh61008     2   40906600   40907600      2       1  150064       2.0319      0.02108
enh61009     2   40979400   40980400      5       1  150064       2.8262     0.002355
enh61018     2   42067100   42068100      2       1  150064        2.308       0.0105
enh61019     2   42068600   42069600      5       1  150064       2.4789    0.0065887
enh61078     2   42875700   42876700      1       1  150064       1.7083      0.04379
enh61091     2   43021800   43022800      4       2  150064       1.6892     0.045586
enh61100     2   43071800   43072800      2       1  150064       1.9464     0.025805
enh61101     2   43087400   43088400      2       1  150064       1.6715     0.047308
enh61103     2   43106400   43107400      3       1  150064       1.6831     0.046179
enh61145     2   43380000   43381000      4       2  150064       2.2116     0.013496
enh61147     2   43389400   43390400      6       2  150064       1.7241     0.042346
enh61192     2   43792800   43793800      3       1  150064       1.6593     0.048524
enh61214     2   44422200   44423200      2       1  150064       1.8623     0.031283
enh61252     2   45895700   45896700      2       1  150064       2.0769     0.018907
enh61258     2   45951400   45952400      4       2  150064       1.7933     0.036466
enh61270     2   46063700   46064700      5       2  150064       2.5962    0.0047133
enh61277     2   46115600   46116600      1       1  150064       2.2402      0.01254
enh61285     2   46211800   46212800      6       3  150064        2.549    0.0054015
enh61287     2   46219600   46220600      3       2  150064       2.4645    0.0068611
enh61293     2   46369300   46370300      4       2  150064        2.003     0.022586
enh61326     2   46727400   46728400      3       2  150064        1.713     0.043354
enh61331     2   46773100   46774100      1       1  150064       1.6782      0.04665
enh61342     2   46845300   46846300      2       1  150064       1.6933     0.045203
enh61355     2   47038800   47039800      2       1  150064       1.8471     0.032363
enh61356     2   47041000   47042000      4       1  150064       2.0049     0.022488
enh61413     2   47399400   47400400      3       2  150064       2.0307     0.021143
enh61419     2   47515900   47516900      2       1  150064       1.8555     0.031761
enh61426     2   47563600   47564600      3       1  150064       1.6973     0.044819
enh61437     2   47748600   47749600      3       2  150064       1.8383     0.033008
enh61440     2   47979100   47980100      3       2  150064       1.6925     0.045279
enh61441     2   47994600   47995600      3       2  150064        2.471    0.0067377
enh61443     2   48011800   48012800      8       3  150064       2.0826     0.018645
enh61449     2   48083700   48084700      2       1  150064       1.7494     0.040112
enh61452     2   48092300   48093300      3       1  150064       2.5359    0.0056078
enh61454     2   48096700   48097700      2       1  150064       2.5491    0.0053994
enh61456     2   48115400   48116400      5       3  150064       3.1409   0.00084206
enh61457     2   48118800   48119800      5       3  150064       2.7142    0.0033215
enh61458     2   48120500   48121500      3       1  150064       2.1945     0.014099
enh61459     2   48122200   48123200      4       2  150064        2.343    0.0095659
enh61460     2   48125600   48126600      1       1  150064       2.0427      0.02054
enh61461     2   48126300   48127300      5       2  150064       1.8647     0.031109
enh61463     2   48128900   48129900      1       1  150064       2.9361     0.001662
enh61465     2   48144600   48145600      2       1  150064       2.6178    0.0044254
enh61466     2   48307200   48308200      1       1  150064        1.647      0.04978
enh61470     2   48340700   48341700      1       1  150064       2.0415       0.0206
enh61471     2   48343500   48344500      2       1  150064       2.0623     0.019591
enh61472     2   48347600   48348600      3       1  150064       1.6978     0.044773
enh61474     2   48371500   48372500      2       1  150064       1.9717     0.024323
enh61476     2   48389200   48390200      4       2  150064       2.9242    0.0017268
enh61479     2   48399700   48400700      5       3  150064       2.3154     0.010296
enh61481     2   48401900   48402900      4       2  150064       1.9252     0.027104
enh61484     2   48424500   48425500      2       1  150064       2.5134    0.0059779
enh61487     2   48447500   48448500      3       2  150064       2.7706     0.002798
enh61490     2   48468300   48469300      2       1  150064        2.833    0.0023054
enh61491     2   48471200   48472200      4       2  150064       2.2007      0.01388
enh61494     2   48492200   48493200      5       3  150064        2.776    0.0027513
enh61497     2   48535200   48536200      3       2  150064       2.6919    0.0035527
enh61498     2   48539500   48540500      3       1  150064       2.5746    0.0050181
enh61500     2   48545600   48546600      1       1  150064       2.7125     0.003339
enh61501     2   48548000   48549000      2       1  150064       2.2555     0.012051
enh61503     2   48551000   48552000      1       1  150064       2.6448     0.004087
enh61504     2   48553300   48554300      4       2  150064       3.2788    0.0005213
enh61505     2   48557000   48558000      3       2  150064       1.8323     0.033452
enh61506     2   48557800   48558800     10       4  150064       2.6078    0.0045565
enh61508     2   48566100   48567100      3       1  150064       3.1904   0.00071027
enh61509     2   48567000   48568000      1       1  150064       2.6826     0.003653
enh61510     2   48568200   48569200      5       2  150064       3.0855    0.0010161
enh61513     2   48572600   48573600      6       3  150064       2.6522    0.0039982
enh61514     2   48573400   48574400      4       2  150064       3.3607   0.00038872
enh61518     2   48598700   48599700      5       3  150064       1.8615     0.031339
enh61519     2   48601900   48602900      2       1  150064       2.7559    0.0029265
enh61521     2   48622700   48623700      4       2  150064       2.1457     0.015947
enh61523     2   48642400   48643400      6       4  150064       2.5081    0.0060695
enh61525     2   48647800   48648800      2       1  150064       2.9427    0.0016269
enh61526     2   48657400   48658400      6       2  150064       2.2937     0.010904
enh61529     2   48665200   48666200      2       1  150064       1.6778      0.04669
enh61532     2   48670900   48671900      6       2  150064        1.709     0.043722
enh61534     2   48674100   48675100      3       2  150064        2.315     0.010305
enh61546     2   50719000   50720000      1       1  150064       3.0002     0.001349
enh61548     2   51240300   51241300      1       1  150064       2.1981      0.01397
enh61549     2   51253000   51254000      4       2  150064       1.9735     0.024218
enh61553     2   53966100   53967100      1       1  150064       2.5202     0.005865
enh61555     2   53995700   53996700      4       2  150064       2.0615     0.019627
enh61556     2   54005600   54006600      2       1  150064       2.2243     0.013064
enh61559     2   54015500   54016500      3       1  150064       2.3309    0.0098801
enh61561     2   54172300   54173300      2       1  150064       1.7235     0.042399
enh61562     2   54188400   54189400      2       1  150064       2.5869     0.004842
enh61565     2   54194400   54195400      5       2  150064       2.2426     0.012463
enh61566     2   54221600   54222600      3       2  150064       2.3744    0.0087897
enh61567     2   54240800   54241800      3       1  150064       2.3212     0.010139
enh61569     2   54330700   54331700      4       2  150064       2.5832    0.0048945
enh61570     2   54341400   54342400      5       2  150064        2.161     0.015346
enh61572     2   54648700   54649700      3       1  150064       2.7942    0.0026017
enh61579     2   54762700   54763700      2       1  150064       2.0302     0.021171
enh61583     2   54789600   54790600      1       1  150064       1.9019      0.02859
enh61585     2   54793800   54794800      2       1  150064       2.2905     0.010997
enh61589     2   54807500   54808500     11       2  150064       2.2459     0.012355
enh61590     2   54809700   54810700      3       1  150064       1.6892     0.045595
enh61593     2   54820000   54821000      2       1  150064       2.1912     0.014219
enh61594     2   54820800   54821800      3       1  150064       2.0824     0.018652
enh61595     2   54822400   54823400      7       3  150064       2.1019      0.01778
enh61598     2   54845600   54846600      6       3  150064       2.3302    0.0098971
enh61599     2   54861600   54862600      6       4  150064       2.7386    0.0030848
enh61602     2   54893000   54894000      1       1  150064       2.0337      0.02099
enh61620     2   55240200   55241200      1       1  150064       2.0969        0.018
enh61621     2   55241500   55242500      3       1  150064       2.3019     0.010671
enh61622     2   55243700   55244700      3       2  150064       2.1277     0.016683
enh61628     2   55264900   55265900      3       2  150064       1.7431     0.040657
enh61629     2   55267200   55268200      3       2  150064       2.0004     0.022729
enh61631     2   55269800   55270800      5       2  150064       1.6646     0.048001
enh61632     2   55271400   55272400      3       1  150064       2.0184     0.021775
enh61633     2   55279600   55280600      5       2  150064       1.7551     0.039618
enh61635     2   55310400   55311400      4       2  150064       1.8639      0.03117
enh61643     2   55347400   55348400      5       3  150064       1.9172     0.027609
enh61649     2   55379300   55380300      4       2  150064       3.1275   0.00088147
enh61653     2   55395000   55396000      6       2  150064       1.7607     0.039146
enh61663     2   55591900   55592900      5       2  150064       1.8177     0.034557
enh61673     2   55650800   55651800      5       2  150064       1.8522     0.031998
enh61685     2   56098500   56099500      2       1  150064       1.9296     0.026828
enh61686     2   56106600   56107600      4       2  150064       2.3868    0.0084989
enh61687     2   56110200   56111200      4       2  150064       2.0664     0.019393
enh61699     2   57948000   57949000      2       1  150064       3.8989   4.8315e-05
enh61700     2   57986500   57987500      1       1  150064       4.5121     3.21e-06
enh61701     2   57987200   57988200      4       2  150064        6.132   4.3395e-10
enh61702     2   58119700   58120700      3       2  150064        4.514   3.1815e-06
enh61703     2   58135400   58136400      3       2  150064       5.3793   3.7379e-08
enh61704     2   58250400   58251400      3       1  150064       3.1527   0.00080881
enh61707     2   58272000   58273000      2       1  150064       4.1022   2.0464e-05
enh61708     2   58275400   58276400      2       1  150064       3.6076   0.00015451
enh61711     2   58333800   58334800      1       1  150064       3.5709    0.0001779
enh61712     2   58335600   58336600      5       3  150064       4.6927   1.3479e-06
enh61713     2   58339500   58340500      1       1  150064       3.5187    0.0002168
enh61715     2   58464700   58465700      2       1  150064       4.6671   1.5271e-06
enh61716     2   58466300   58467300      3       2  150064        3.836   6.2534e-05
enh61717     2   58653900   58654900      1       1  150064       2.5038     0.006144
enh61723     2   58846700   58847700      1       1  150064       1.8705      0.03071
enh61731     2   59127100   59128100      1       1  150064       2.4003      0.00819
enh61744     2   60322800   60323800      1       1  150064       1.8696      0.03077
enh61745     2   60326500   60327500      2       1  150064       1.9505     0.025557
enh61748     2   60440600   60441600      3       2  150064        2.635    0.0042066
enh61754     2   60579200   60580200      5       2  150064       1.7223     0.042505
enh61755     2   60582800   60583800      5       3  150064       3.0752    0.0010517
enh61756     2   60588700   60589700     11       4  150064       1.9305     0.026771
enh61760     2   60610200   60611200      4       2  150064       2.1352     0.016371
enh61762     2   60618300   60619300      3       1  150064        2.879    0.0019949
enh61763     2   60627500   60628500      2       1  150064       1.6722     0.047242
enh61765     2   60638900   60639900      3       1  150064       2.0238     0.021493
enh61769     2   60667800   60668800      3       2  150064        2.899    0.0018718
enh61772     2   60681500   60682500      3       2  150064       2.0152     0.021944
enh61781     2   60715000   60716000      1       1  150064       4.0884    2.172e-05
enh61782     2   60717800   60718800      4       2  150064       3.7882    7.588e-05
enh61783     2   60723200   60724200      5       2  150064       3.3545   0.00039751
enh61784     2   60724700   60725700      1       1  150064       4.0529    2.529e-05
enh61785     2   60726400   60727400      1       1  150064       3.8466    5.988e-05
enh61787     2   60731100   60732100      3       2  150064       2.7966    0.0025825
enh61791     2   60737100   60738100      4       1  150064       3.3362   0.00042466
enh61792     2   60740000   60741000      4       2  150064       3.1038   0.00095519
enh61793     2   60741600   60742600      3       1  150064       2.1955     0.014064
enh61794     2   60742800   60743800      2       1  150064       2.0799     0.018768
enh61795     2   60744300   60745300      6       3  150064       1.6951     0.045027
enh61806     2   60782900   60783900      2       1  150064       2.4824    0.0065255
enh61807     2   60788000   60789000      1       1  150064       1.7762      0.03785
enh61809     2   60839000   60840000      3       2  150064       1.8942     0.029099
enh61811     2   60888700   60889700      2       1  150064       2.4333    0.0074801
enh61839     2   61206000   61207000      1       1  150064       1.7754      0.03792
enh61852     2   61372600   61373600      2       1  150064       1.6976     0.044788
enh61862     2   61583100   61584100      3       2  150064       2.6574     0.003937
enh61863     2   61583800   61584800      3       2  150064       2.0802     0.018755
enh61864     2   61639400   61640400      3       2  150064       2.4491    0.0071602
enh61869     2   61655000   61656000      4       2  150064       2.1706     0.014982
enh61872     2   61662100   61663100      4       2  150064       2.6321    0.0042427
enh61876     2   61670700   61671700      4       2  150064       2.3138     0.010341
enh61879     2   61685800   61686800      3       2  150064       1.9338     0.026571
enh61881     2   61692100   61693100      4       2  150064       2.2576     0.011985
enh61884     2   61699300   61700300      1       1  150064        1.971      0.02436
enh61923     2   62431800   62432800      2       1  150064       1.8729     0.030541
enh61929     2   62491600   62492600      4       2  150064       2.6074    0.0045623
enh61930     2   62494500   62495500      4       2  150064       2.2093     0.013579
enh61936     2   62529600   62530600      8       4  150064       1.7008      0.04449
enh61937     2   62534300   62535300      3       1  150064       1.8191      0.03445
enh61942     2   62625200   62626200      4       2  150064       2.0457     0.020395
enh61943     2   62631900   62632900      7       3  150064       2.1625     0.015289
enh61944     2   62638100   62639100      2       1  150064       1.8643     0.031142
enh61946     2   62683400   62684400      1       1  150064       1.9283      0.02691
enh61947     2   62684400   62685400      1       1  150064       1.9612      0.02493
enh61949     2   62702900   62703900      2       1  150064       3.1968   0.00069488
enh61953     2   63004700   63005700      1       1  150064       2.7245      0.00322
enh61954     2   63012900   63013900      1       1  150064       2.8445     0.002224
enh61960     2   64063800   64064800      1       1  150064       2.5117     0.006007
enh61980     2   64291300   64292300      3       2  150064       2.0792     0.018798
enh62024     2   64759100   64760100      1       1  150064       1.9129      0.02788
enh62034     2   64814200   64815200      5       2  150064       1.8407      0.03283
enh62036     2   64833000   64834000      1       1  150064       2.7279     0.003187
enh62145     2   65629600   65630600      1       1  150064       2.0333      0.02101
enh62172     2   66752300   66753300      2       1  150064       2.0728     0.019095
enh62173     2   66782000   66783000      2       1  150064       2.3121     0.010385
enh62189     2   68362700   68363700      2       1  150064       2.1416     0.016113
enh62192     2   68386200   68387200      5       2  150064       2.8937    0.0019034
enh62196     2   68415600   68416600      2       1  150064       2.5703    0.0050809
enh62200     2   68422300   68423300      5       2  150064       1.8373     0.033084
enh62203     2   68431100   68432100      3       2  150064       2.4659    0.0068328
enh62204     2   68434000   68435000      2       1  150064       3.0277    0.0012321
enh62207     2   68445900   68446900      1       1  150064       1.6696       0.0475
enh62212     2   68458200   68459200      2       1  150064       1.7499     0.040071
enh62217     2   68481900   68482900      5       3  150064       2.0079     0.022329
enh62232     2   68653000   68654000      1       1  150064       1.7287      0.04193
enh62233     2   68662200   68663200      2       1  150064       1.7407     0.040868
enh62236     2   68679000   68680000      5       2  150064       1.7643     0.038842
enh62292     2   69527400   69528400      6       2  150064       1.8614     0.031344
enh62293     2   69534400   69535400      1       1  150064       2.2815      0.01126
enh62294     2   69536400   69537400      1       1  150064       1.9178      0.02757
enh62301     2   69659400   69660400      2       1  150064       1.7331     0.041542
enh62366     2   69970400   69971400      1       1  150064       2.0967      0.01801
enh62379     2   70016700   70017700      5       2  150064       1.7414     0.040805
enh62380     2   70022800   70023800      1       1  150064       2.7858      0.00267
enh62384     2   70031500   70032500      4       2  150064       2.4921    0.0063487
enh62388     2   70059700   70060700      4       2  150064       1.8116     0.035027
enh62389     2   70062800   70063800      5       2  150064       1.7778     0.037719
enh62390     2   70120000   70121000      3       1  150064       1.6926     0.045261
enh62392     2   70127500   70128500      2       1  150064       2.7291    0.0031757
enh62393     2   70128500   70129500      1       1  150064       1.7754      0.03792
enh62395     2   70138700   70139700      2       1  150064       1.6613     0.048325
enh62397     2   70146500   70147500      1       1  150064       1.7435      0.04062
enh62398     2   70151700   70152700      3       2  150064       1.9274     0.026964
enh62407     2   70179500   70180500      3       1  150064       2.0795     0.018786
enh62409     2   70184200   70185200      4       1  150064        2.211     0.013516
enh62411     2   70200200   70201200      1       1  150064       1.9103      0.02805
enh62414     2   70212700   70213700      1       1  150064       1.6722      0.04724
enh62450     2   70487300   70488300      2       1  150064       1.6595     0.048504
enh62454     2   70527400   70528400      2       1  150064       2.0229     0.021543
enh62490     2   71272800   71273800      3       1  150064       2.3047     0.010591
enh62503     2   71561600   71562600      3       1  150064       2.2041     0.013757
enh62505     2   71566700   71567700      5       3  150064       3.0834    0.0010233
enh62506     2   71644800   71645800      2       1  150064       2.6902    0.0035708
enh62508     2   71653800   71654800      2       1  150064       2.1032     0.017725
enh62510     2   71677300   71678300      6       3  150064       1.8222     0.034215
enh62512     2   71685100   71686100      3       1  150064         2.35    0.0093856
enh62541     2   73259100   73260100      2       1  150064       3.5698   0.00017864
enh62543     2   73271400   73272400      3       2  150064       3.3061   0.00047302
enh62544     2   73289600   73290600      5       2  150064       2.1708     0.014974
enh62546     2   73294900   73295900      2       1  150064       2.8195    0.0024051
enh62548     2   73319100   73320100      2       1  150064       3.1548   0.00080316
enh62549     2   73329800   73330800      6       2  150064       3.1284   0.00087891
enh62550     2   73334500   73335500      2       1  150064       3.4372   0.00029392
enh62552     2   73378800   73379800      3       1  150064       3.5117   0.00022261
enh62553     2   73439800   73440800      2       1  150064       2.4099    0.0079777
enh62554     2   73442100   73443100      4       2  150064       2.4479     0.007184
enh62556     2   73462700   73463700      3       1  150064       3.7782   7.8976e-05
enh62558     2   73480700   73481700      2       1  150064       1.8606       0.0314
enh62559     2   73484700   73485700      2       1  150064       3.1902   0.00071077
enh62562     2   73611600   73612600      2       1  150064       3.7349   9.3901e-05
enh62592     2   74199200   74200200      2       1  150064       2.2639     0.011789
enh62603     2   74248400   74249400      3       1  150064       2.0334     0.021008
enh62605     2   74252300   74253300      3       1  150064       2.9587    0.0015448
enh62607     2   74256400   74257400      2       1  150064       2.1161     0.017167
enh62609     2   74262600   74263600      3       1  150064       2.2928      0.01093
enh62610     2   74265800   74266800      2       1  150064       2.5673    0.0051242
enh62611     2   74269400   74270400      2       1  150064       2.0478     0.020291
enh62612     2   74272200   74273200      2       1  150064       2.4259    0.0076357
enh62616     2   74300100   74301100      1       1  150064       2.5865     0.004848
enh62617     2   74304000   74305000      1       1  150064        2.801     0.002547
enh62618     2   74305800   74306800      3       1  150064       2.8654    0.0020826
enh62644     2   74697700   74698700      1       1  150064       2.0558       0.0199
enh62660     2   74789100   74790100      3       2  150064        1.786     0.037053
enh62675     2   74967500   74968500      4       1  150064       2.1729     0.014896
enh62702     2   75103200   75104200      4       2  150064       1.6647     0.047983
enh62712     2   75514900   75515900      4       2  150064       2.3999    0.0081991
enh62720     2   79084700   79085700      2       1  150064       1.6635      0.04811
enh62741     2   85072400   85073400      5       3  150064       1.6639     0.048063
enh62801     2   85619300   85620300      4       2  150064       2.0482     0.020271
enh62802     2   85623700   85624700      3       1  150064       2.2708     0.011579
enh62804     2   85629600   85630600      7       4  150064       2.8978     0.001879
enh62808     2   85638200   85639200      5       2  150064       1.7587     0.039317
enh62810     2   85642900   85643900      4       1  150064        2.705    0.0034151
enh62811     2   85646600   85647600      3       2  150064       2.2518     0.012167
enh62824     2   85751500   85752500      2       1  150064        1.829       0.0337
enh62842     2   85839500   85840500      1       1  150064       1.8344       0.0333
enh62844     2   85844600   85845600      1       1  150064       2.0794      0.01879
enh62853     2   85906900   85907900      1       1  150064       2.3284     0.009945
enh62866     2   85999000   86000000      2       1  150064       2.0752     0.018985
enh62905     2   86295200   86296200      5       2  150064       2.1538      0.01563
enh62932     2   86779300   86780300      4       2  150064       2.0629     0.019563
enh62942     2   86974800   86975800      2       1  150064       2.5472    0.0054289
enh62944     2   87008000   87009000      1       1  150064       2.1343      0.01641
enh62945     2   87010500   87011500      1       1  150064       2.1132      0.01729
enh62999     2   88928200   88929200      2       1  150064       2.2154     0.013366
enh63060     2   96807800   96808800      1       1  150064       1.7112      0.04352
enh63063     2   96816700   96817700      1       1  150064       3.0243     0.001246
enh63065     2   96824400   96825400      1       1  150064       2.0212      0.02163
enh63073     2   96871900   96872900      2       1  150064       2.6324    0.0042391
enh63074     2   96875500   96876500      1       1  150064       3.9123    4.571e-05
enh63077     2   96886700   96887700      1       1  150064       3.6731    0.0001198
enh63084     2   96919600   96920600      2       1  150064       3.3406   0.00041796
enh63088     2   96969500   96970500      1       1  150064       3.4386    0.0002924
enh63092     2   96987900   96988900      1       1  150064       2.8722     0.002038
enh63096     2   97006400   97007400      2       1  150064       2.5722    0.0050534
enh63098     2   97010600   97011600      1       1  150064       2.9216     0.001741
enh63106     2   97154900   97155900      2       1  150064        2.035     0.020924
enh63110     2   97186600   97187600      1       1  150064       2.1515      0.01572
enh63116     2   97205400   97206400      1       1  150064       1.9382       0.0263
enh63119     2   97219600   97220600      2       1  150064       2.1345     0.016403
enh63120     2   97259900   97260900      1       1  150064       1.6771      0.04676
enh63122     2   97281600   97282600      1       1  150064       1.9348      0.02651
enh63124     2   97284900   97285900      4       2  150064       1.8306     0.033584
enh63125     2   97288000   97289000      1       1  150064       1.9919      0.02319
enh63126     2   97289200   97290200      1       1  150064       2.8336     0.002301
enh63132     2   97392900   97393900      2       1  150064       2.0472     0.020319
enh63134     2   97404200   97405200      1       1  150064       1.9779      0.02397
enh63135     2   97413200   97414200      3       1  150064       3.4173   0.00031622
enh63136     2   97424900   97425900      3       1  150064        2.197     0.014011
enh63137     2   97430200   97431200      1       1  150064        2.061      0.01965
enh63138     2   97433800   97434800      1       1  150064       2.3494     0.009401
enh63140     2   97438600   97439600      1       1  150064       2.4574     0.006998
enh63141     2   97439900   97440900      2       1  150064       2.1376     0.016273
enh63142     2   97454100   97455100      2       1  150064       2.3678     0.008946
enh63146     2   97483700   97484700      1       1  150064       2.1714      0.01495
enh63148     2   97504300   97505300      1       1  150064       2.0077      0.02234
enh63150     2   97521800   97522800      1       1  150064       2.0007      0.02271
enh63152     2   97527600   97528600      3       2  150064       2.4422     0.007299
enh63153     2   97529100   97530100      1       1  150064       2.8597      0.00212
enh63155     2   97541100   97542100      1       1  150064       3.2988    0.0004855
enh63156     2   97552200   97553200      4       1  150064       4.3075   8.2543e-06
enh63158     2   97561300   97562300      6       2  150064       2.3819    0.0086126
enh63159     2   97579000   97580000      2       1  150064       3.5059   0.00022755
enh63161     2   97606500   97607500      3       2  150064       2.8066    0.0025037
enh63166     2   97761100   97762100      5       1  150064       2.6068      0.00457
enh63167     2   97866200   97867200      1       1  150064       3.2656    0.0005461
enh63169     2   98235600   98236600      4       1  150064       2.5362    0.0056037
enh63170     2   98260800   98261800      2       1  150064       2.3703    0.0088868
enh63182     2   98361800   98362800      2       1  150064       2.5966    0.0047079
enh63184     2   98375500   98376500      1       1  150064       2.3365     0.009732
enh63189     2   98460600   98461600      2       1  150064       1.9684     0.024509
enh63192     2   98524000   98525000      5       3  150064       2.6495    0.0040305
enh63198     2   98543200   98544200      2       1  150064       2.0188     0.021755
enh63203     2   98565600   98566600      3       1  150064       1.6886     0.045644
enh63204     2   98567400   98568400      3       2  150064       2.3493    0.0094037
enh63207     2   98582900   98583900      1       1  150064       2.9781      0.00145
enh63209     2   98584600   98585600      3       1  150064       2.7019    0.0034477
enh63210     2   98586200   98587200      3       1  150064       2.7269     0.003197
enh63212     2   98596800   98597800      2       1  150064       2.2476       0.0123
enh63214     2   98606400   98607400      4       2  150064       2.3705     0.008881
enh63215     2   98609100   98610100      1       1  150064       2.9188     0.001757
enh63216     2   98612900   98613900      3       1  150064       2.9854     0.001416
enh63226     2   98750400   98751400      2       1  150064       2.2184     0.013264
enh63229     2   99063700   99064700      1       1  150064       1.8569      0.03166
enh63230     2   99065100   99066100      2       1  150064       1.6915     0.045375
enh63231     2   99067300   99068300      1       1  150064        1.848       0.0323
enh63232     2   99069100   99070100      3       1  150064       1.7737     0.038059
enh63233     2   99073800   99074800      2       1  150064       1.7555     0.039587
enh63234     2   99078200   99079200      2       1  150064       1.7664     0.038666
enh63235     2   99078800   99079800      1       1  150064         1.86      0.03144
enh63236     2   99084800   99085800      3       1  150064       1.7322     0.041623
enh63237     2   99088200   99089200      5       1  150064       1.7535     0.039756
enh63240     2   99100100   99101100      2       1  150064       1.7708     0.038301
enh63243     2   99126400   99127400      1       1  150064       1.8048      0.03555
enh63244     2   99128300   99129300      5       1  150064        1.695     0.045037
enh63246     2   99133300   99134300      2       1  150064       1.8211     0.034297
enh63248     2   99163700   99164700      3       1  150064       1.6565     0.048812
enh63252     2   99222300   99223300      2       1  150064       1.8082     0.035286
enh63253     2   99227000   99228000      1       1  150064       1.8062      0.03544
enh63287     2   99423100   99424100      1       1  150064       1.7307      0.04175
enh63322     2  100130900  100131900      2       1  150064       2.6835    0.0036429
enh63325     2  100276700  100277700      1       1  150064       2.0517       0.0201
enh63328     2  100308100  100309100      2       1  150064       1.6594     0.048516
enh63329     2  100317200  100318200      2       1  150064       1.6839     0.046101
enh63331     2  100345400  100346400      4       2  150064       2.1264     0.016734
enh63340     2  100409200  100410200      2       1  150064       3.1226   0.00089618
enh63344     2  100443600  100444600      3       1  150064       2.2485     0.012274
enh63346     2  100457700  100458700      1       1  150064        1.704      0.04419
enh63347     2  100479300  100480300      3       1  150064       2.8104     0.002474
enh63352     2  100544600  100545600      2       1  150064       1.9318     0.026691
enh63400     2  101349800  101350800      7       2  150064       2.4091    0.0079954
enh63403     2  101396700  101397700      3       2  150064        2.002     0.022641
enh63406     2  101608600  101609600      3       2  150064       1.8198     0.034392
enh63424     2  101791400  101792400      1       1  150064       1.7855      0.03709
enh63431     2  101842400  101843400      3       1  150064       2.2928     0.010929
enh63433     2  101867800  101868800      4       2  150064        1.782     0.037378
enh63436     2  101917500  101918500      1       1  150064       2.3357     0.009754
enh63537     2  102690600  102691600      5       2  150064        1.742     0.040757
enh63538     2  102698000  102699000      3       2  150064       1.9792     0.023897
enh63539     2  102711100  102712100      2       1  150064       2.2969     0.010812
enh63542     2  102745400  102746400      3       2  150064       2.5946    0.0047349
enh63543     2  102754500  102755500      1       1  150064       2.8171     0.002423
enh63544     2  102757400  102758400      6       2  150064       2.2417     0.012491
enh63546     2  102788500  102789500      3       2  150064       1.7765     0.037828
enh63575     2  103198200  103199200      1       1  150064       1.9162      0.02767
enh63580     2  103351100  103352100      3       1  150064       2.6778    0.0037058
enh63587     2  104995600  104996600      1       1  150064       2.8963     0.001888
enh63615     2  105929300  105930300      4       2  150064       2.1966     0.014025
enh63643     2  106359800  106360800      3       2  150064        1.892     0.029247
enh63645     2  106370700  106371700      5       2  150064       2.4207    0.0077459
enh63649     2  106380200  106381200      7       2  150064       1.6886     0.045649
enh63723     2  108979600  108980600      2       1  150064       1.9394     0.026227
enh63733     2  109200000  109201000      3       2  150064       2.3212     0.010138
enh63739     2  109222500  109223500      5       3  150064       1.6827     0.046215
enh63743     2  109239200  109240200      5       2  150064       1.9376     0.026338
enh63800     2  110264100  110265100      5       2  150064       2.1194      0.01703
enh63801     2  110389900  110390900      5       3  150064       2.2657     0.011735
enh63802     2  110394300  110395300      7       3  150064       3.5915   0.00016442
enh63803     2  110402000  110403000      3       2  150064       2.6335    0.0042256
enh63808     2  110858700  110859700      3       2  150064       1.9862     0.023508
enh63819     2  111471900  111472900      2       1  150064       1.9187     0.027509
enh63853     2  111905900  111906900      4       2  150064       2.3252     0.010032
enh63854     2  111920000  111921000      1       1  150064       1.6997      0.04459
enh63855     2  111934000  111935000      4       2  150064       1.7348     0.041387
enh63880     2  112248800  112249800      2       1  150064       1.8909     0.029318
enh63883     2  112253100  112254100      2       1  150064       2.6208    0.0043864
enh63893     2  112374400  112375400      3       2  150064       1.7723     0.038172
enh63914     2  112677200  112678200      3       2  150064       2.0374     0.020804
enh63916     2  112751300  112752300      5       2  150064       2.3067     0.010537
enh64064     2  114654500  114655500      3       1  150064       1.9159     0.027686
enh64066     2  114657800  114658800      4       1  150064       2.1168     0.017138
enh64069     2  114667200  114668200      3       1  150064       2.1529     0.015662
enh64070     2  114680100  114681100      5       2  150064       1.7338     0.041479
enh64084     2  118813400  118814400      4       2  150064       2.0859     0.018493
enh64085     2  118817600  118818600      3       2  150064       2.1044      0.01767
enh64088     2  118853700  118854700      1       1  150064       2.0045      0.02251
enh64089     2  118857000  118858000      4       2  150064       2.4319    0.0075103
enh64090     2  118861800  118862800      7       4  150064       2.0373     0.020812
enh64094     2  118926500  118927500      3       1  150064       1.9362     0.026422
enh64098     2  119130200  119131200      1       1  150064       2.4441     0.007261
enh64115     2  119982400  119983400     10       3  150064        1.799      0.03601
enh64150     2  120984200  120985200      3       1  150064        1.749     0.040145
enh64164     2  121028000  121029000      1       1  150064       1.8309      0.03356
enh64166     2  121030500  121031500      2       1  150064        1.915     0.027746
enh64174     2  121077500  121078500      2       1  150064         1.86     0.031444
enh64188     2  122060900  122061900      1       1  150064       1.8367      0.03313
enh64199     2  122290200  122291200      2       1  150064        2.287     0.011099
enh64230     2  122511600  122512600      1       1  150064       1.8269      0.03386
enh64237     2  122766800  122767800      1       1  150064       2.9712     0.001483
enh64269     2  127584700  127585700      2       1  150064       1.9724     0.024284
enh64272     2  127604000  127605000      5       1  150064       2.9107    0.0018032
enh64286     2  127841700  127842700      7       3  150064        2.332    0.0098511
enh64287     2  127845300  127846300      3       2  150064       3.0629    0.0010961
enh64289     2  127851100  127852100      2       1  150064       3.2272   0.00062512
enh64290     2  127862000  127863000      8       4  150064        2.319     0.010198
enh64291     2  127885700  127886700      5       1  150064       2.0111     0.022158
enh64293     2  127900700  127901700      4       2  150064       1.9564     0.025209
enh64294     2  127916200  127917200      2       1  150064       1.8935     0.029145
enh64299     2  127942500  127943500      2       1  150064       1.8874     0.029551
enh64372     2  128616000  128617000      2       1  150064       1.7603     0.039175
enh64383     2  128783100  128784100      1       1  150064         1.67      0.04746
enh64384     2  128786300  128787300      2       1  150064       1.7097     0.043657
enh64404     2  129165700  129166700      6       3  150064       2.2666     0.011708
enh64405     2  129171500  129172500      2       1  150064       2.1801     0.014627
enh64449     2  131133100  131134100      1       1  150064       2.2931      0.01092
enh64462     2  131799300  131800300      1       1  150064       3.4002    0.0003367
enh64463     2  131848900  131849900      1       1  150064       2.5573     0.005274
enh64465     2  131861200  131862200      4       2  150064        3.335   0.00042656
enh64466     2  131865000  131866000      2       1  150064        2.684    0.0036368
enh64468     2  131872500  131873500      1       1  150064       3.2685    0.0005406
enh64478     2  133129600  133130600      3       1  150064       1.8009     0.035862
enh64479     2  133132200  133133200      3       2  150064       2.0502     0.020171
enh64486     2  134854900  134855900      3       1  150064       2.7691    0.0028107
enh64487     2  134865500  134866500      6       3  150064       2.4053    0.0080806
enh64489     2  134880500  134881500      2       1  150064       2.8151    0.0024384
enh64491     2  134885200  134886200      1       1  150064       3.1698    0.0007627
enh64492     2  134889300  134890300      1       1  150064       2.7632     0.002862
enh64494     2  134895700  134896700      2       1  150064       3.4136    0.0003206
enh64495     2  134897200  134898200      1       1  150064       4.2027    1.319e-05
enh64496     2  134898300  134899300      3       2  150064       3.6291    0.0001422
enh64497     2  134899000  134900000      5       2  150064       3.9182   4.4597e-05
enh64556     2  135542800  135543800      4       2  150064       1.9405     0.026161
enh64557     2  135674000  135675000      1       1  150064       3.0217     0.001257
enh64574     2  136530600  136531600      1       1  150064       1.8062      0.03544
enh64610     2  136909200  136910200      1       1  150064       2.1581      0.01546
enh64624     2  137012200  137013200      2       1  150064       1.6965       0.0449
enh64648     2  138737800  138738800      2       1  150064       1.7107     0.043567
enh64657     2  139272100  139273100      3       2  150064        2.017     0.021846
enh64692     2  143902600  143903600      1       1  150064       1.7459      0.04041
enh64695     2  143917500  143918500      1       1  150064       1.9852      0.02356
enh64697     2  143921800  143922800      4       2  150064       2.1165     0.017151
enh64698     2  143924600  143925600      1       1  150064       2.3334     0.009814
enh64710     2  144015500  144016500      6       3  150064       1.9044     0.028427
enh64714     2  144037000  144038000      2       1  150064       1.8525     0.031976
enh64721     2  144232600  144233600      1       1  150064       2.5366     0.005597
enh64722     2  144235200  144236200      1       1  150064       1.7305      0.04177
enh64729     2  144309000  144310000      2       1  150064       1.9551     0.025287
enh64738     2  144660500  144661500      2       1  150064       2.4385    0.0073732
enh64742     2  144900700  144901700      3       1  150064       1.9965     0.022939
enh64748     2  144995200  144996200      2       1  150064       1.7785     0.037657
enh64755     2  145130200  145131200      1       1  150064       2.7902     0.002634
enh64758     2  145141300  145142300      1       1  150064       4.6394    1.747e-06
enh64762     2  145169600  145170600      1       1  150064       3.4481    0.0002823
enh64763     2  145173600  145174600      2       1  150064       3.1508   0.00081417
enh64764     2  145179300  145180300      1       1  150064        3.401    0.0003357
enh64765     2  145182300  145183300      2       1  150064       2.3847    0.0085468
enh64767     2  145187200  145188200      1       1  150064        3.432    0.0002996
enh64773     2  145199700  145200700      1       1  150064       2.5062     0.006102
enh64775     2  145202200  145203200      1       1  150064       4.3878    5.724e-06
enh64836     2  146402000  146403000      2       1  150064       2.8347    0.0022935
enh64837     2  146434600  146435600      5       2  150064       5.5837   1.1774e-08
enh64838     2  146439700  146440700      2       1  150064       5.0361   2.3756e-07
enh64849     2  148258200  148259200      3       2  150064       1.7427     0.040693
enh64868     2  148674400  148675400      2       1  150064       1.6544     0.049027
enh64878     2  149303200  149304200      3       2  150064       1.6852     0.045979
enh64879     2  149309600  149310600      2       1  150064       2.9679     0.001499
enh64880     2  149310900  149311900      3       1  150064       2.2658     0.011732
enh64884     2  149404000  149405000      3       1  150064       1.7192     0.042789
enh64896     2  149521400  149522400      2       1  150064       2.2395     0.012561
enh64899     2  149684700  149685700      3       2  150064       2.2262     0.012999
enh64910     2  150011200  150012200      6       2  150064       2.0038     0.022545
enh64917     2  150453900  150454900      3       2  150064       2.2572     0.011997
enh64919     2  150715100  150716100      2       1  150064       2.3679     0.008944
enh64956     2  152696800  152697800      1       1  150064       2.4157     0.007852
enh64979     2  152945600  152946600      1       1  150064       2.7533      0.00295
enh64981     2  153021000  153022000      5       2  150064       2.3841    0.0085598
enh64982     2  153022000  153023000      3       1  150064       1.7032     0.044263
enh64983     2  153023700  153024700      2       1  150064       2.3393    0.0096609
enh64984     2  153024400  153025400      3       2  150064       2.4514    0.0071142
enh64985     2  153025400  153026400      2       1  150064       2.4332     0.007482
enh64988     2  153029800  153030800      3       2  150064       3.2124   0.00065821
enh64990     2  153193600  153194600      3       1  150064       1.7082     0.043799
enh64995     2  153268200  153269200      5       2  150064       1.8022     0.035757
enh64997     2  153277700  153278700      2       1  150064       2.4095    0.0079867
enh64999     2  153279700  153280700      1       1  150064       2.3908     0.008405
enh65001     2  153290200  153291200      2       1  150064       2.0212     0.021629
enh65003     2  153326000  153327000      2       1  150064       2.1831     0.014513
enh65008     2  153450500  153451500      3       1  150064       1.8641     0.031157
enh65010     2  153468700  153469700      5       2  150064       1.8902     0.029367
enh65011     2  153480200  153481200      5       2  150064       3.5853   0.00016837
enh65012     2  153482400  153483400      2       1  150064       2.7383    0.0030876
enh65014     2  153551200  153552200      2       1  150064        2.609    0.0045403
enh65016     2  153577200  153578200      2       1  150064       3.6058   0.00015559
enh65017     2  153582400  153583400      5       2  150064       3.7338   9.4293e-05
enh65018     2  153585700  153586700      5       2  150064       2.1215     0.016942
enh65019     2  153587500  153588500      3       1  150064        1.949     0.025646
enh65020     2  155768500  155769500      2       1  150064        2.137     0.016299
enh65025     2  156553300  156554300      3       2  150064        2.321     0.010144
enh65026     2  156879100  156880100      3       1  150064       2.8789    0.0019954
enh65027     2  156880100  156881100      1       1  150064        2.359     0.009161
enh65034     2  157254800  157255800      1       1  150064       2.2442      0.01241
enh65058     2  157514100  157515100      2       1  150064       2.0934     0.018158
enh65087     2  158695400  158696400      1       1  150064       1.7127      0.04338
enh65095     2  158768000  158769000      1       1  150064        2.704     0.003425
enh65112     2  159315700  159316700      5       3  150064       2.3756    0.0087603
enh65113     2  159333600  159334600      1       1  150064       3.0841     0.001021
enh65116     2  159394900  159395900      1       1  150064       2.6465     0.004067
enh65159     2  160374000  160375000      3       2  150064       3.3424   0.00041536
enh65163     2  160413600  160414600      2       1  150064       1.8039     0.035624
enh65165     2  160428400  160429400      3       1  150064       2.6461    0.0040717
enh65166     2  160429700  160430700      5       2  150064        1.901      0.02865
enh65168     2  160441200  160442200      6       2  150064       2.8208    0.0023953
enh65169     2  160451900  160452900      2       1  150064       2.1157     0.017185
enh65170     2  160461200  160462200      7       2  150064       2.7786    0.0027299
enh65171     2  160462200  160463200      5       2  150064       2.5663    0.0051388
enh65172     2  160466300  160467300      4       2  150064       2.6527    0.0039921
enh65173     2  160468400  160469400      2       1  150064       2.9327      0.00168
enh65174     2  160473900  160474900      1       1  150064       3.6704    0.0001211
enh65175     2  160476700  160477700      3       2  150064       1.8384     0.033002
enh65176     2  160491400  160492400      5       3  150064       2.4369     0.007407
enh65177     2  160494100  160495100      9       4  150064       1.8292     0.033685
enh65178     2  160515100  160516100      5       1  150064       3.2357   0.00060662
enh65179     2  160552200  160553200      2       1  150064       1.9658     0.024658
enh65181     2  160572700  160573700      5       2  150064       1.9591      0.02505
enh65183     2  160580400  160581400      3       2  150064       1.8295     0.033661
enh65184     2  160584000  160585000      6       1  150064       2.5358    0.0056093
enh65185     2  160585200  160586200      2       1  150064       2.6093    0.0045368
enh65189     2  160634700  160635700      5       2  150064       3.5751   0.00017507
enh65190     2  160640400  160641400      2       1  150064       2.6008    0.0046505
enh65191     2  160642000  160643000      1       1  150064       2.8688      0.00206
enh65192     2  160643200  160644200      5       2  150064        3.455   0.00027517
enh65193     2  160644000  160645000      1       1  150064       3.1962    0.0006962
enh65195     2  160646100  160647100      8       3  150064       3.4965   0.00023567
enh65196     2  160647300  160648300      1       1  150064       2.5955     0.004722
enh65198     2  160655200  160656200      3       1  150064       2.2473     0.012311
enh65199     2  160657800  160658800      4       2  150064       2.4114    0.0079461
enh65200     2  160673500  160674500      4       2  150064       2.4894    0.0063988
enh65205     2  160748300  160749300      2       1  150064       1.7573     0.039436
enh65249     2  161230500  161231500      1       1  150064       1.8975      0.02888
enh65264     2  161276500  161277500      2       1  150064       1.7479     0.040244
enh65265     2  161283700  161284700      2       1  150064       2.6417    0.0041247
enh65282     2  161507700  161508700      2       1  150064       1.8469      0.03238
enh65284     2  161560500  161561500      4       2  150064       1.6628     0.048171
enh65301     2  162028700  162029700      3       2  150064       2.5399    0.0055443
enh65308     2  162061300  162062300      1       1  150064        2.121      0.01696
enh65318     2  162810300  162811300      3       2  150064       4.0226   2.8775e-05
enh65321     2  162835700  162836700      1       1  150064       4.8645    5.737e-07
enh65322     2  162850300  162851300      3       2  150064        3.582   0.00017049
enh65323     2  162867300  162868300      3       1  150064       3.2388   0.00060024
enh65324     2  162868700  162869700      3       1  150064       4.3699   6.2163e-06
enh65366     2  166651900  166652900      3       1  150064       2.7568    0.0029182
enh65369     2  166733700  166734700      5       3  150064       2.0492     0.020222
enh65371     2  166754000  166755000      2       1  150064       1.9638     0.024775
enh65374     2  166810900  166811900      2       1  150064       3.2935   0.00049468
enh65375     2  166923500  166924500      3       1  150064       3.5633   0.00018311
enh65378     2  167230600  167231600      3       2  150064       3.0568    0.0011185
enh65380     2  167292300  167293300      3       2  150064       1.6656     0.047898
enh65420     2  169289600  169290600      3       1  150064         1.85      0.03216
enh65423     2  169315300  169316300      3       2  150064       2.2001     0.013901
enh65428     2  169326700  169327700      1       1  150064       2.2774      0.01138
enh65432     2  169351600  169352600      4       2  150064       2.5439    0.0054808
enh65433     2  169374800  169375800      3       1  150064       2.1259     0.016756
enh65434     2  169377600  169378600      2       1  150064       1.8727     0.030553
enh65437     2  169386300  169387300      3       1  150064       1.7742     0.038014
enh65452     2  169482200  169483200      4       2  150064       3.0976   0.00097563
enh65453     2  169489100  169490100      4       2  150064       2.4168     0.007829
enh65454     2  169491400  169492400      3       1  150064       3.4519   0.00027834
enh65455     2  169495500  169496500      3       1  150064        2.075     0.018993
enh65467     2  169621700  169622700      3       1  150064        2.214     0.013414
enh65495     2  170428300  170429300      1       1  150064       2.0183      0.02178
enh65509     2  170837000  170838000      1       1  150064       1.6803      0.04645
enh65516     2  171572800  171573800      2       1  150064       1.9656     0.024672
enh65530     2  171807400  171808400      2       1  150064       1.7433     0.040637
enh65536     2  171943000  171944000      2       1  150064       2.5562    0.0052908
enh65538     2  171991000  171992000      3       1  150064         2.14     0.016177
enh65540     2  171994600  171995600      2       1  150064         2.37    0.0088941
enh65543     2  171999000  172000000      2       1  150064       1.7314     0.041692
enh65545     2  172002100  172003100      2       1  150064       2.0362     0.020867
enh65552     2  172014300  172015300      2       1  150064       1.9045     0.028423
enh65556     2  172101000  172102000      4       2  150064       1.8396     0.032913
enh65578     2  172543200  172544200      4       2  150064       3.5842   0.00016909
enh65581     2  172650500  172651500      1       1  150064       3.1278    0.0008806
enh65582     2  172654700  172655700      2       1  150064       3.7259   9.7329e-05
enh65590     2  172812800  172813800      4       2  150064       4.0204   2.9048e-05
enh65593     2  172865300  172866300      5       2  150064       3.2481   0.00058082
enh65594     2  172876900  172877900      2       1  150064       3.7264   9.7134e-05
enh65614     2  173138500  173139500      4       2  150064       2.4307    0.0075348
enh65615     2  173146700  173147700      2       1  150064       2.0769     0.018907
enh65616     2  173158400  173159400      5       2  150064       2.2216     0.013155
enh65642     2  173539100  173540100      1       1  150064       2.6686     0.003808
enh65657     2  173923200  173924200      3       2  150064       2.3537    0.0092933
enh65659     2  173942400  173943400      3       2  150064       2.7189    0.0032748
enh65662     2  173991100  173992100      3       1  150064       1.6904     0.045479
enh65663     2  173999800  174000800      4       2  150064       1.7147       0.0432
enh65664     2  174001300  174002300      3       1  150064       2.5376    0.0055807
enh65665     2  174002200  174003200      4       2  150064       2.5205    0.0058588
enh65669     2  174052800  174053800      4       2  150064       2.7049    0.0034158
enh65670     2  174074900  174075900      6       3  150064       2.7938    0.0026043
enh65671     2  174079900  174080900      3       2  150064       1.8036     0.035645
enh65686     2  174762900  174763900      4       1  150064       2.2603     0.011901
enh65687     2  174784600  174785600      4       1  150064       2.2755     0.011437
enh65688     2  174786700  174787700      4       2  150064       2.4199    0.0077623
enh65690     2  174791000  174792000      2       1  150064        2.584    0.0048825
enh65692     2  174793600  174794600      5       2  150064       1.8754     0.030368
enh65696     2  174808500  174809500      7       4  150064       2.1002     0.017857
enh65697     2  174811400  174812400      3       2  150064       2.1923      0.01418
enh65707     2  174875400  174876400      7       2  150064       2.3883    0.0084642
enh65710     2  174885800  174886800      1       1  150064       2.1001      0.01786
enh65712     2  174892400  174893400      4       2  150064       1.7098     0.043648
enh65713     2  174897100  174898100      2       1  150064       2.7309    0.0031579
enh65717     2  174936500  174937500      5       2  150064       2.6899    0.0035734
enh65718     2  174976700  174977700      5       2  150064        2.467    0.0068116
enh65719     2  175018500  175019500      2       1  150064       2.2438     0.012424
enh65720     2  175098800  175099800      3       2  150064       3.1054   0.00095009
enh65721     2  175111400  175112400      2       1  150064       2.6259    0.0043211
enh65722     2  175113600  175114600      3       2  150064       2.9971    0.0013628
enh65723     2  175146700  175147700      3       2  150064       2.1243     0.016824
enh65726     2  175255600  175256600      2       1  150064       2.6828      0.00365
enh65730     2  175352300  175353300      1       1  150064       3.7024    0.0001068
enh65742     2  175452700  175453700      2       1  150064       1.6616     0.048296
enh65743     2  175456900  175457900      3       1  150064       1.6638     0.048076
enh65745     2  175470600  175471600      1       1  150064       2.5642     0.005171
enh65767     2  175900700  175901700      5       2  150064        2.088     0.018401
enh65819     2  178215200  178216200      1       1  150064       1.7727      0.03814
enh65835     2  178976200  178977200      2       1  150064       1.9619     0.024889
enh65836     2  178978400  178979400      2       1  150064       2.7261    0.0032045
enh65875     2  180307400  180308400      3       2  150064       2.3581    0.0091846
enh65876     2  180866000  180867000      1       1  150064       4.0898    2.159e-05
enh65879     2  180990200  180991200      1       1  150064       3.4796    0.0002511
enh65932     2  182655600  182656600      3       2  150064        2.046     0.020379
enh65951     2  183404500  183405500      4       2  150064       1.7082     0.043803
enh65960     2  183990500  183991500      9       3  150064       1.9821     0.023734
enh65962     2  185442300  185443300      4       2  150064       3.1364   0.00085523
enh65963     2  185460100  185461100      4       2  150064       4.9184    4.362e-07
enh65965     2  185474900  185475900      2       1  150064       3.0352    0.0012017
enh65967     2  185629400  185630400      6       2  150064       1.9221     0.027297
enh65969     2  185633300  185634300      4       2  150064       2.1928     0.014159
enh65970     2  185664000  185665000      2       1  150064       1.7998     0.035944
enh65993     2  188411600  188412600      3       1  150064       1.6685     0.047606
enh65995     2  188419200  188420200      2       1  150064       1.9497     0.025604
enh66012     2  190398900  190399900      1       1  150064        1.646      0.04988
enh66023     2  190528000  190529000      6       3  150064       1.7229     0.042457
enh66037     2  190735100  190736100      2       1  150064       2.1946     0.014096
enh66038     2  190739800  190740800      1       1  150064       2.1003      0.01785
enh66044     2  191217200  191218200      2       1  150064       1.8244     0.034047
enh66045     2  191220600  191221600      1       1  150064       1.7229      0.04245
enh66051     2  191277900  191278900      1       1  150064       1.8367      0.03313
enh66052     2  191281700  191282700      3       2  150064       1.8238     0.034087
enh66060     2  191315800  191316800      2       1  150064       2.1403     0.016167
enh66064     2  191328700  191329700      2       1  150064       3.0486    0.0011494
enh66072     2  191400600  191401600      3       2  150064       1.7662     0.038684
enh66075     2  191470500  191471500      5       3  150064       2.0851     0.018531
enh66076     2  191492800  191493800      2       1  150064       2.4091    0.0079953
enh66078     2  191511800  191512800      7       2  150064       1.7545     0.039669
enh66094     2  191740100  191741100      2       1  150064       1.8465     0.032406
enh66095     2  191742000  191743000      1       1  150064       2.2533      0.01212
enh66099     2  191756200  191757200      2       1  150064       1.8837     0.029805
enh66106     2  191883900  191884900      2       1  150064       2.0985     0.017931
enh66107     2  191887000  191888000      5       3  150064       2.0585     0.019771
enh66110     2  191897100  191898100      1       1  150064       2.2945      0.01088
enh66114     2  191916800  191917800      2       1  150064       1.6677     0.047691
enh66117     2  191929400  191930400      2       1  150064       1.9019     0.028591
enh66119     2  191934800  191935800      1       1  150064       1.8569      0.03166
enh66134     2  192282400  192283400      1       1  150064       1.8519      0.03202
enh66174     2  194136000  194137000      1       1  150064       1.6921      0.04531
enh66175     2  194191000  194192000      2       1  150064       2.2982     0.010775
enh66184     2  196373900  196374900      5       2  150064       3.2561   0.00056477
enh66187     2  196401200  196402200      1       1  150064        2.584     0.004883
enh66188     2  196408000  196409000      1       1  150064       3.5268    0.0002103
enh66190     2  196425500  196426500      1       1  150064       3.6498    0.0001312
enh66191     2  196434000  196435000      1       1  150064       2.4217     0.007723
enh66192     2  196439000  196440000      4       2  150064       1.7173      0.04296
enh66197     2  196460300  196461300      3       2  150064       2.1015       0.0178
enh66198     2  196468500  196469500      2       1  150064       1.7883     0.036864
enh66203     2  196513500  196514500      1       1  150064       2.3226       0.0101
enh66208     2  196541600  196542600      3       2  150064       2.0852     0.018527
enh66212     2  196727800  196728800      1       1  150064        2.513     0.005986
enh66213     2  196826300  196827300      2       1  150064       2.1275     0.016688
enh66215     2  196932100  196933100      5       2  150064       2.8975    0.0018807
enh66216     2  196944300  196945300      1       1  150064       1.8707      0.03069
enh66217     2  196965700  196966700      3       1  150064       1.9611     0.024932
enh66219     2  196977700  196978700      3       2  150064       2.2846     0.011167
enh66220     2  197007000  197008000      7       2  150064       1.7413     0.040817
enh66222     2  197013900  197014900      6       3  150064       1.7526     0.039837
enh66223     2  197016300  197017300      2       1  150064       1.9529     0.025415
enh66227     2  197040900  197041900      1       1  150064       2.3842     0.008558
enh66228     2  197042800  197043800      3       1  150064       2.3926    0.0083639
enh66229     2  197047000  197048000      1       1  150064       2.1494       0.0158
enh66230     2  197059600  197060600      1       1  150064       2.0723      0.01912
enh66231     2  197065800  197066800      3       1  150064       2.7123    0.0033407
enh66249     2  197139800  197140800      7       4  150064       2.1815     0.014573
enh66250     2  197153200  197154200      6       2  150064       3.4206   0.00031241
enh66256     2  197705300  197706300      2       1  150064       2.1978     0.013981
enh66257     2  197755500  197756500      2       1  150064       2.2674     0.011684
enh66259     2  197789100  197790100      1       1  150064       2.0893      0.01834
enh66260     2  197792600  197793600      2       1  150064       1.7068     0.043934
enh66263     2  197853300  197854300      2       1  150064       2.7117    0.0033466
enh66265     2  197896400  197897400      3       2  150064        2.774    0.0027686
enh66267     2  197936200  197937200      2       1  150064       2.0929     0.018181
enh66269     2  197946400  197947400      4       1  150064       2.6734    0.0037546
enh66279     2  198014900  198015900      4       2  150064       2.1031     0.017729
enh66280     2  198018900  198019900      4       2  150064       3.0053    0.0013264
enh66283     2  198029400  198030400      2       1  150064       2.3458    0.0094928
enh66286     2  198035400  198036400      3       1  150064       2.2461     0.012349
enh66313     2  198107300  198108300      1       1  150064        1.867      0.03095
enh66316     2  198114300  198115300      3       1  150064       2.5013     0.006186
enh66318     2  198117500  198118500      2       1  150064        2.501    0.0061923
enh66319     2  198121800  198122800      7       3  150064       2.3961    0.0082861
enh66320     2  198122400  198123400      2       1  150064       1.9182      0.02754
enh66330     2  198148400  198149400      5       1  150064       4.1269   1.8383e-05
enh66332     2  198152700  198153700      1       1  150064       4.5072    3.285e-06
enh66333     2  198155200  198156200      1       1  150064       5.4047    3.246e-08
enh66335     2  198159600  198160600      1       1  150064       5.3695    3.947e-08
enh66336     2  198163100  198164100      3       1  150064       4.9258   4.2004e-07
enh66337     2  198165200  198166200      3       2  150064       5.4747   2.1908e-08
enh66338     2  198166600  198167600      2       1  150064       4.7655    9.417e-07
enh66339     2  198168000  198169000      2       1  150064       5.0726   1.9623e-07
enh66341     2  198187500  198188500      1       1  150064       5.5826    1.185e-08
enh66347     2  198307400  198308400      2       1  150064        4.865   5.7234e-07
enh66356     2  198361800  198362800      2       1  150064       5.7981   3.3529e-09
enh66360     2  198399300  198400300      2       1  150064       4.9014   4.7569e-07
enh66363     2  198572800  198573800      2       1  150064        4.101   2.0565e-05
enh66364     2  198667800  198668800      3       2  150064       5.3473   4.4647e-08
enh66365     2  198701900  198702900      2       1  150064       2.3539    0.0092895
enh66366     2  198703200  198704200      1       1  150064       3.0064     0.001322
enh66368     2  198734100  198735100      1       1  150064        4.283    9.218e-06
enh66369     2  198753600  198754600      2       1  150064       4.2409   1.1133e-05
enh66370     2  198755600  198756600      1       1  150064       4.2633    1.007e-05
enh66371     2  198759100  198760100      3       2  150064       4.2094   1.2801e-05
enh66372     2  198780300  198781300      2       1  150064       3.5144   0.00022033
enh66374     2  198860400  198861400      3       2  150064        5.072   1.9685e-07
enh66389     2  200712000  200713000      1       1  150064       4.1027    2.042e-05
enh66390     2  200714300  200715300      2       1  150064       4.4982   3.4271e-06
enh66391     2  200716000  200717000      1       1  150064       7.4192     5.89e-14
enh66392     2  200774800  200775800      3       2  150064       5.8052   3.2138e-09
enh66393     2  200777200  200778200      3       2  150064        5.733   4.9335e-09
enh66394     2  200778600  200779600      2       1  150064        3.754   8.7032e-05
enh66395     2  200787400  200788400      4       2  150064       6.1855   3.0962e-10
enh66396     2  200810600  200811600      1       1  150064        6.981    1.465e-12
enh66397     2  200818100  200819100      4       2  150064       5.9462   1.3719e-09
enh66400     2  200850200  200851200      4       2  150064       4.2116   1.2676e-05
enh66401     2  201063600  201064600      2       1  150064       4.8049   7.7398e-07
enh66402     2  201081000  201082000      1       1  150064       2.5143     0.005964
enh66404     2  201173100  201174100      3       2  150064       5.7037   5.8609e-09
enh66407     2  201204400  201205400      7       4  150064       2.3425    0.0095773
enh66410     2  201241100  201242100      3       2  150064       3.8096   6.9599e-05
enh66411     2  201244600  201245600      3       2  150064       4.3008    8.509e-06
enh66414     2  201270400  201271400      1       1  150064       3.5598    0.0001856
enh66415     2  201314900  201315900      2       1  150064       2.4337    0.0074727
enh66417     2  201320700  201321700      2       1  150064       3.6016   0.00015812
enh66418     2  201331900  201332900      2       1  150064       3.1392   0.00084705
enh66419     2  201373000  201374000      5       3  150064       2.0277     0.021297
enh66424     2  201499900  201500900      4       2  150064        1.781     0.037459
enh66427     2  201559400  201560400      4       2  150064       2.2416     0.012495
enh66428     2  201562000  201563000      7       3  150064        1.758     0.039374
enh66444     2  201751800  201752800      2       1  150064       2.0896     0.018329
enh66469     2  202046600  202047600      1       1  150064       1.8405      0.03285
enh66479     2  202093600  202094600      1       1  150064       2.3302     0.009897
enh66483     2  202119000  202120000      7       3  150064       2.9018    0.0018548
enh66486     2  202144600  202145600      2       1  150064         2.06     0.019699
enh66516     2  202829400  202830400      5       3  150064       2.4252    0.0076495
enh66533     2  203452900  203453900      1       1  150064       1.7028       0.0443
enh66534     2  203453400  203454400      2       1  150064       1.7147     0.043196
enh66543     2  203510800  203511800      1       1  150064       1.7649      0.03879
enh66545     2  203530600  203531600      1       1  150064       2.8442     0.002226
enh66549     2  203582400  203583400      2       1  150064       2.0271     0.021326
enh66550     2  203587800  203588800      1       1  150064       2.7709     0.002795
enh66551     2  203628100  203629100      2       1  150064       2.0792     0.018799
enh66557     2  203830200  203831200      6       3  150064        2.341    0.0096165
enh66559     2  203877600  203878600      1       1  150064       2.9017     0.001856
enh66564     2  204105200  204106200      3       1  150064        2.359    0.0091633
enh66567     2  204316100  204317100      2       1  150064       2.4105    0.0079651
enh66572     2  204416200  204417200      4       2  150064       2.8915    0.0019172
enh66578     2  204522600  204523600      2       1  150064       1.9619     0.024889
enh66632     2  206410000  206411000      1       1  150064       1.7885      0.03685
enh66636     2  206578500  206579500      1       1  150064       2.1306      0.01656
enh66651     2  206863100  206864100      1       1  150064        1.671      0.04736
enh66653     2  206928500  206929500      1       1  150064       2.4434     0.007274
enh66658     2  206947400  206948400      3       2  150064       1.9901     0.023292
enh66681     2  207911200  207912200      3       2  150064       1.8611     0.031363
enh66703     2  208089100  208090100      3       2  150064       2.3638    0.0090448
enh66721     2  208339300  208340300      5       2  150064       3.0452    0.0011627
enh66727     2  208398600  208399600      2       1  150064       3.6579   0.00012715
enh66728     2  208402400  208403400      2       1  150064       3.4493     0.000281
enh66730     2  208411500  208412500      1       1  150064       4.0566     2.49e-05
enh66733     2  208422500  208423500      1       1  150064       4.0507    2.553e-05
enh66736     2  208484200  208485200      1       1  150064       4.1235    1.866e-05
enh66740     2  208498800  208499800      2       1  150064       3.8842   5.1339e-05
enh66741     2  208526700  208527700      2       1  150064       3.1667   0.00077102
enh66782     2  208929200  208930200      5       2  150064       2.3919    0.0083816
enh66805     2  210363700  210364700      3       1  150064       1.9064     0.028301
enh66875     2  216636400  216637400      4       2  150064       1.6504      0.04943
enh66881     2  216696200  216697200      3       2  150064       1.9672     0.024578
enh66896     2  216880500  216881500      2       1  150064       1.7857     0.037073
enh66915     2  217277900  217278900      3       1  150064       2.8614    0.0021086
enh66926     2  217483700  217484700      4       2  150064       1.9169     0.027628
enh66937     2  218025500  218026500      2       1  150064       2.3866    0.0085019
enh66954     2  218655400  218656400      3       2  150064       2.0218     0.021597
enh66964     2  218776600  218777600      3       1  150064       1.8361     0.033171
enh66965     2  218783600  218784600     16       2  150064       2.6281    0.0042932
enh67003     2  219031600  219032600      2       1  150064        1.851     0.032088
enh67028     2  219199000  219200000      2       1  150064       1.6681     0.047649
enh67077     2  219940900  219941900      3       2  150064       1.7253     0.042238
enh67080     2  219950400  219951400      1       1  150064       2.3947     0.008317
enh67086     2  219992800  219993800      1       1  150064       2.9174     0.001765
enh67087     2  220024000  220025000      2       1  150064       2.6937    0.0035333
enh67088     2  220025600  220026600      2       1  150064       2.6891    0.0035818
enh67092     2  220047400  220048400      1       1  150064       4.1234    1.867e-05
enh67097     2  220092000  220093000      1       1  150064        2.173      0.01489
enh67127     2  222308600  222309600      4       1  150064       1.6987     0.044684
enh67129     2  222383400  222384400      1       1  150064       2.6024     0.004629
enh67130     2  222391900  222392900      2       1  150064        2.968    0.0014987
enh67131     2  222393300  222394300      3       1  150064       2.5562     0.005291
enh67132     2  222395000  222396000      4       2  150064        2.334    0.0097972
enh67137     2  223268800  223269800      1       1  150064       2.0033      0.02257
enh67165     2  223728300  223729300      3       1  150064       1.8497     0.032177
enh67213     2  225183800  225184800      3       1  150064       1.7368     0.041211
enh67215     2  225260600  225261600      2       1  150064       3.0013     0.001344
enh67216     2  225264100  225265100      3       1  150064       2.6498    0.0040264
enh67217     2  225267100  225268100      4       2  150064       2.4554    0.0070366
enh67218     2  225270400  225271400      5       1  150064       2.8005    0.0025512
enh67219     2  225291400  225292400      7       3  150064       3.0275    0.0012329
enh67220     2  225293500  225294500      4       2  150064       2.0365     0.020852
enh67221     2  225307400  225308400      5       1  150064       1.9937     0.023093
enh67225     2  225384300  225385300      3       2  150064       3.6455   0.00013343
enh67227     2  225387400  225388400      3       2  150064       4.1413   1.7269e-05
enh67229     2  225390400  225391400      3       1  150064       5.0926   1.7657e-07
enh67230     2  225391200  225392200      2       1  150064       4.9536   3.6421e-07
enh67231     2  225392900  225393900      7       2  150064       3.0817     0.001029
enh67232     2  225403000  225404000      4       2  150064       3.6805   0.00011638
enh67235     2  225426800  225427800      4       2  150064       2.1672     0.015109
enh67237     2  225432400  225433400      1       1  150064       5.3071     5.57e-08
enh67238     2  225434400  225435400      3       2  150064       4.4138   5.0797e-06
enh67239     2  225436700  225437700      4       2  150064        4.282   9.2614e-06
enh67241     2  225439800  225440800      8       3  150064        3.204   0.00067765
enh67243     2  225445600  225446600      1       1  150064       2.4706     0.006744
enh67245     2  225466800  225467800      3       1  150064       2.0072     0.022362
enh67246     2  225502600  225503600      5       3  150064       2.4031    0.0081289
enh67250     2  225748100  225749100      3       1  150064       1.8278     0.033791
enh67252     2  225754800  225755800      2       1  150064        2.478    0.0066057
enh67253     2  225758100  225759100      1       1  150064       2.1609      0.01535
enh67271     2  225818600  225819600      2       1  150064       1.6743     0.047034
enh67290     2  225889500  225890500      1       1  150064       2.3944     0.008324
enh67295     2  225901300  225902300      3       2  150064       3.2294   0.00062026
enh67299     2  225920000  225921000      2       1  150064       1.9606     0.024963
enh67302     2  226029000  226030000      5       2  150064       1.9009     0.028658
enh67306     2  226603900  226604900      1       1  150064       1.7779      0.03771
enh67336     2  227702500  227703500      5       1  150064       1.8918     0.029257
enh67337     2  227703800  227704800      3       1  150064       1.8996      0.02874
enh67338     2  227704500  227705500      3       1  150064       1.7486     0.040177
enh67340     2  227739800  227740800      2       1  150064       2.5403    0.0055381
enh67341     2  227770600  227771600      3       1  150064       1.9183     0.027537
enh67349     2  228200000  228201000      3       2  150064       1.9285     0.026894
enh67355     2  228262000  228263000      6       2  150064       2.7527    0.0029553
enh67357     2  228275500  228276500      3       2  150064       2.3231     0.010086
enh67359     2  228284800  228285800      5       2  150064       1.9549       0.0253
enh67365     2  228319100  228320100      2       1  150064       2.1636     0.015248
enh67367     2  228327300  228328300      6       2  150064       1.7716     0.038235
enh67368     2  228328700  228329700      7       4  150064       2.5216    0.0058409
enh67373     2  228346700  228347700      4       2  150064       2.1723     0.014916
enh67374     2  228348300  228349300      3       2  150064       2.3413    0.0096094
enh67378     2  228356200  228357200      2       1  150064       2.0007      0.02271
enh67385     2  228379800  228380800      1       1  150064       2.7424      0.00305
enh67386     2  228381000  228382000      3       2  150064       1.7924     0.036535
enh67387     2  228383000  228384000      8       3  150064       2.4844    0.0064886
enh67390     2  228647100  228648100      7       3  150064       3.1985   0.00069061
enh67391     2  228648400  228649400      3       1  150064       2.5928    0.0047604
enh67400     2  230147100  230148100      1       1  150064        1.951      0.02553
enh67402     2  230162800  230163800      2       1  150064       2.9357    0.0016642
enh67403     2  230176400  230177400      4       2  150064       1.6508     0.049395
enh67443     2  231094200  231095200      1       1  150064       2.4535     0.007073
enh67449     2  231190100  231191100      6       2  150064       1.9679     0.024542
enh67478     2  231467100  231468100      2       1  150064       1.7855      0.03709
enh67483     2  231549700  231550700      2       1  150064       2.3937    0.0083389
enh67526     2  231845800  231846800      3       2  150064       2.2584     0.011962
enh67552     2  232256600  232257600      1       1  150064       1.8823       0.0299
enh67553     2  232264600  232265600      1       1  150064       2.3044       0.0106
enh67557     2  232326200  232327200      2       1  150064       1.9244     0.027151
enh67558     2  232330200  232331200      2       1  150064       2.7802    0.0027166
enh67559     2  232333800  232334800     10       4  150064        2.723    0.0032351
enh67572     2  232470000  232471000      2       1  150064       1.7846      0.03716
enh67582     2  232531900  232532900      2       1  150064       2.2746     0.011466
enh67585     2  232542000  232543000      5       3  150064       1.8461     0.032437
enh67603     2  233002800  233003800      2       1  150064       2.5488    0.0054051
enh67606     2  233101600  233102600      1       1  150064       2.2107      0.01353
enh67610     2  233174400  233175400      3       2  150064       2.1342     0.016413
enh67626     2  233586000  233587000      4       2  150064       5.6095   1.0148e-08
enh67627     2  233605700  233606700      2       1  150064       2.4936    0.0063224
enh67628     2  233636700  233637700      1       1  150064       6.1794    3.218e-10
enh67629     2  233679200  233680200      3       2  150064       5.1688   1.1781e-07
enh67631     2  233702000  233703000      1       1  150064       3.5443    0.0001968
enh67632     2  233704700  233705700      2       1  150064       2.7775    0.0027391
enh67633     2  233738600  233739600      2       1  150064       2.3585    0.0091752
enh67635     2  233765800  233766800      7       3  150064       1.7602     0.039183
enh67639     2  233916000  233917000      3       2  150064       2.1693      0.01503
enh67641     2  233923300  233924300      3       1  150064       2.3692    0.0089144
enh67737     2  235354000  235355000      6       2  150064        1.992     0.023188
enh67738     2  235359700  235360700      2       1  150064       1.8324     0.033448
enh67763     2  236178800  236179800      6       3  150064       2.1053     0.017633
enh67765     2  236420100  236421100      3       2  150064       2.2755     0.011438
enh67770     2  236617200  236618200      6       2  150064       1.6499     0.049479
enh67778     2  237463700  237464700      3       1  150064       1.7943     0.036387
enh67784     2  237550900  237551900      6       2  150064       2.0007      0.02271
enh67802     2  237896900  237897900      3       1  150064       1.6607     0.048387
enh67854     2  238649000  238650000      4       1  150064       1.7396     0.040963
enh67855     2  238651700  238652700      9       2  150064       1.7591     0.039279
enh67870     2  238880300  238881300      4       2  150064       1.8839     0.029787
enh67889     2  239112800  239113800      6       2  150064       1.7886     0.036842
enh68013     2  240577600  240578600      4       2  150064       1.9982     0.022847
enh68027     2  240876000  240877000      2       1  150064       1.8703     0.030719
enh68052     2  241562900  241563900      4       2  150064       1.8631     0.031224
enh68069     2  241948200  241949200      4       2  150064       1.9416     0.026094
enh68073     2  242027700  242028700      3       1  150064       1.9346     0.026519
enh68102     2  242320800  242321800      5       3  150064       1.9771     0.024017
enh68104     2  242444600  242445600      7       3  150064       1.9792     0.023899
enh68108     2  242555700  242556700      3       2  150064       1.8765      0.03029
enh68117     2  242669900  242670900      2       1  150064       1.6689     0.047569
enh68130     2  242785700  242786700      1       1  150064       1.8505      0.03212
enh68135     2  242813200  242814200     11       4  150064       1.9698     0.024431
enh68136     2  242820100  242821100      2       1  150064       1.9287     0.026884
enh68165     3    3221600    3222600      7       2  150064       1.8204     0.034353
enh68166     3    3230500    3231500      4       2  150064       1.7667     0.038635
enh68167     3    3233300    3234300      6       2  150064       2.0649     0.019465
enh68177     3    3878300    3879300      2       1  150064       1.7021     0.044371
enh68234     3    4891700    4892700      1       1  150064       2.5974     0.004697
enh68235     3    4894900    4895900      1       1  150064       2.3182      0.01022
enh68237     3    4907900    4908900      2       1  150064       1.7891     0.036799
enh68255     3    5068600    5069600      7       2  150064       2.3887    0.0084543
enh68278     3    5241400    5242400      1       1  150064       2.0006      0.02272
enh68287     3    5499600    5500600     10       2  150064       1.9763      0.02406
enh68303     3    7347800    7348800      5       1  150064       1.9131     0.027865
enh68304     3    7348400    7349400      5       1  150064       1.8544     0.031842
enh68305     3    7349200    7350200      5       2  150064       2.2987      0.01076
enh68316     3    8137200    8138200      5       2  150064       1.9244     0.027154
enh68320     3    8398300    8399300      2       1  150064       1.9324     0.026656
enh68344     3    9177200    9178200      3       2  150064       2.7217    0.0032478
enh68348     3    9222300    9223300      3       2  150064        2.042     0.020577
enh68352     3    9395300    9396300      4       1  150064       1.8091     0.035218
enh68353     3    9403500    9404500      2       1  150064       2.4557    0.0070301
enh68355     3    9414800    9415800      2       1  150064       2.3867    0.0084996
enh68359     3    9448400    9449400      2       1  150064       1.8093     0.035199
enh68360     3    9450400    9451400      2       1  150064       1.6539      0.04907
enh68362     3    9455700    9456700      3       2  150064       2.1035     0.017711
enh68364     3    9461200    9462200      2       1  150064       2.2432     0.012441
enh68365     3    9462200    9463200      2       1  150064       2.5539    0.0053266
enh68366     3    9463400    9464400      4       2  150064       1.8364     0.033152
enh68367     3    9465000    9466000      3       2  150064       1.6915     0.045367
enh68368     3    9493600    9494600      4       2  150064       1.7547     0.039652
enh68432     3   10240500   10241500      2       1  150064       1.7216     0.042573
enh68458     3   10411800   10412800      3       2  150064        3.313    0.0004615
enh68460     3   10437100   10438100      3       1  150064       3.3372   0.00042317
enh68461     3   10478000   10479000      5       2  150064        2.524    0.0058011
enh68462     3   10593200   10594200      3       1  150064       2.3492     0.009407
enh68466     3   10825500   10826500      4       2  150064       2.9268    0.0017125
enh68501     3   11433600   11434600      4       1  150064       1.9958     0.022977
enh68537     3   11685400   11686400      1       1  150064       4.0817    2.235e-05
enh68544     3   11826100   11827100      1       1  150064       1.9874      0.02344
enh68545     3   11886100   11887100      7       1  150064       2.3975    0.0082534
enh68546     3   11888600   11889600      1       1  150064       2.3023      0.01066
enh68547     3   12182600   12183600      4       2  150064       1.9612      0.02493
enh68548     3   12185200   12186200      2       1  150064       2.9421    0.0016298
enh68550     3   12218800   12219800      1       1  150064       2.1998      0.01391
enh68551     3   12221400   12222400      2       1  150064       2.6385    0.0041636
enh68554     3   12239500   12240500      3       1  150064       1.7183     0.042869
enh68559     3   12311700   12312700      3       2  150064       1.8356     0.033211
enh68565     3   12394700   12395700      3       1  150064       2.0632     0.019545
enh68574     3   12486400   12487400      6       3  150064       2.1171     0.017124
enh68577     3   12502200   12503200      1       1  150064       2.0958      0.01805
enh68578     3   12509200   12510200      2       1  150064       2.0659      0.01942
enh68579     3   12521000   12522000      3       1  150064       2.2586     0.011955
enh68580     3   12524100   12525100      2       1  150064       1.9554     0.025269
enh68585     3   12601200   12602200      2       1  150064       2.4155    0.0078571
enh68586     3   12603200   12604200      2       1  150064         2.25     0.012224
enh68587     3   12604200   12605200      2       1  150064       2.4083    0.0080139
enh68589     3   12631100   12632100      2       1  150064       1.8344     0.033297
enh68590     3   12632400   12633400      3       2  150064       1.7299     0.041823
enh68592     3   12662700   12663700      3       2  150064       2.3272    0.0099767
enh68593     3   12665800   12666800      3       2  150064       2.2475     0.012306
enh68601     3   12691000   12692000      4       2  150064       2.3059     0.010557
enh68602     3   12698300   12699300      3       2  150064        1.686     0.045894
enh68603     3   12717600   12718600      4       2  150064       2.0341     0.020971
enh68604     3   12723300   12724300      1       1  150064       2.3974     0.008255
enh68605     3   12737400   12738400      1       1  150064       2.5301     0.005701
enh68606     3   12748500   12749500      4       2  150064       2.1782     0.014694
enh68609     3   12760800   12761800      1       1  150064       1.7088      0.04374
enh68610     3   12761600   12762600      7       2  150064       2.4481    0.0071801
enh68631     3   13022100   13023100      1       1  150064       1.7275      0.04204
enh68642     3   13083800   13084800      3       2  150064       2.1508     0.015748
enh68643     3   13087300   13088300      3       2  150064       1.7512     0.039954
enh68645     3   13110900   13111900     11       3  150064       2.5319    0.0056716
enh68646     3   13128700   13129700      6       4  150064       2.2992     0.010746
enh68648     3   13136800   13137800      3       2  150064       2.4169    0.0078261
enh68652     3   13191200   13192200      1       1  150064       2.3537     0.009295
enh68658     3   13342500   13343500      1       1  150064       1.7837      0.03724
enh68659     3   13387900   13388900      2       1  150064       2.1091     0.017467
enh68661     3   13395300   13396300      2       1  150064       2.7756    0.0027549
enh68662     3   13427700   13428700      6       2  150064       2.4449    0.0072446
enh68663     3   13432800   13433800      2       1  150064       2.0531     0.020033
enh68664     3   13441800   13442800      1       1  150064       1.9969      0.02292
enh68670     3   13463000   13464000      2       1  150064       1.7782     0.037682
enh68673     3   13494000   13495000      3       2  150064        2.009     0.022266
enh68708     3   14418300   14419300      8       2  150064       2.3547    0.0092679
enh68709     3   14425300   14426300      8       3  150064       2.8756    0.0020165
enh68714     3   14442000   14443000      5       3  150064       1.6509     0.049375
enh68731     3   14690100   14691100      3       1  150064       1.7374     0.041157
enh68732     3   14691700   14692700      2       1  150064       1.7422     0.040736
enh68739     3   14847800   14848800      1       1  150064       2.0699      0.01923
enh68743     3   14922800   14923800      3       1  150064       2.0535     0.020012
enh68762     3   15138600   15139600      2       1  150064       1.7907     0.036672
enh68764     3   15143400   15144400      3       2  150064       1.9428     0.026018
enh68844     3   16024400   16025400      4       2  150064       1.6832     0.046164
enh68848     3   16144500   16145500      4       2  150064       1.6756     0.046913
enh68861     3   16353200   16354200      3       1  150064       1.7802      0.03752
enh68862     3   16358700   16359700      8       2  150064       1.8349     0.033259
enh68896     3   16830200   16831200      5       3  150064       2.0334     0.021005
enh68897     3   16834700   16835700      1       1  150064       2.7297      0.00317
enh68899     3   16842300   16843300      3       1  150064       2.6329    0.0042324
enh68900     3   16846700   16847700      3       2  150064       3.9845   3.3808e-05
enh68901     3   16852300   16853300      6       3  150064       3.2394   0.00059899
enh68902     3   16865300   16866300      3       1  150064       3.3366   0.00042409
enh68903     3   16879000   16880000      2       1  150064       2.6737    0.0037508
enh68904     3   16879800   16880800      1       1  150064       1.8239      0.03408
enh68906     3   16891700   16892700      7       4  150064       2.3749    0.0087776
enh68908     3   16910800   16911800      4       2  150064       1.7005     0.044519
enh68918     3   16953100   16954100      3       2  150064       2.1401     0.016174
enh68919     3   16954400   16955400      6       3  150064       3.3624   0.00038629
enh68920     3   16955000   16956000      4       2  150064       2.8011    0.0025466
enh68922     3   16957100   16958100      4       2  150064       3.1145    0.0009214
enh68923     3   16958600   16959600      3       1  150064       3.1654   0.00077425
enh68924     3   16969800   16970800      3       2  150064       2.2143     0.013404
enh68926     3   16974100   16975100      4       2  150064       1.9551     0.025286
enh68928     3   16977700   16978700      3       2  150064       2.7808    0.0027113
enh68932     3   17015900   17016900      5       2  150064       1.9591     0.025052
enh68933     3   17016600   17017600      4       2  150064       1.8021     0.035763
enh68937     3   17036200   17037200      8       4  150064       1.6567     0.048792
enh68941     3   17046000   17047000      4       2  150064       1.9889     0.023359
enh68944     3   17064000   17065000      2       1  150064       2.2825      0.01123
enh68947     3   17072300   17073300      5       2  150064       1.8184     0.034503
enh68948     3   17075500   17076500      3       1  150064       1.9245     0.027146
enh68949     3   17080600   17081600      4       2  150064       2.5294    0.0057122
enh68950     3   17094000   17095000      5       2  150064       2.0845     0.018559
enh68952     3   17115900   17116900      3       2  150064       2.9324    0.0016817
enh68953     3   17118100   17119100      5       2  150064       1.9452     0.025876
enh68954     3   17129600   17130600      3       2  150064       1.7814     0.037421
enh68955     3   17193100   17194100      5       2  150064       2.7512    0.0029687
enh68956     3   17231800   17232800      1       1  150064       4.6319    1.812e-06
enh68957     3   17236900   17237900      2       1  150064       3.8841   5.1359e-05
enh68958     3   17275900   17276900      3       1  150064       4.2376   1.1297e-05
enh68959     3   17341500   17342500      1       1  150064       1.8395      0.03292
enh68960     3   17363900   17364900      1       1  150064       3.4059    0.0003297
enh68961     3   17426100   17427100      5       1  150064       4.2989   8.5832e-06
enh68964     3   17440400   17441400      2       1  150064       3.3798   0.00036275
enh68966     3   17668500   17669500      1       1  150064       5.0136    2.671e-07
enh68967     3   17671100   17672100      1       1  150064       1.7576      0.03941
enh68968     3   17673600   17674600      2       1  150064       3.3329   0.00042969
enh68969     3   17679900   17680900      2       1  150064       1.8609     0.031377
enh68970     3   17686400   17687400      3       2  150064       3.7255   9.7464e-05
enh68971     3   17697200   17698200      3       1  150064       4.4147   5.0579e-06
enh68972     3   17706000   17707000      3       1  150064       4.6598   1.5828e-06
enh68973     3   17773800   17774800      2       1  150064        5.115   1.5685e-07
enh68974     3   17774900   17775900      3       2  150064       3.2869   0.00050644
enh68975     3   17779800   17780800      3       1  150064       4.2815   9.2812e-06
enh68976     3   17784800   17785800      4       1  150064         2.91     0.001807
enh68977     3   17788600   17789600      3       1  150064       4.4783    3.762e-06
enh68978     3   17790300   17791300      1       1  150064       3.0272     0.001234
enh68979     3   17791200   17792200      2       1  150064       3.8504    5.896e-05
enh68980     3   17820900   17821900      2       1  150064       4.0065   3.0815e-05
enh68981     3   17915900   17916900      1       1  150064       3.0034     0.001335
enh68982     3   17947000   17948000      3       1  150064       2.8856    0.0019535
enh68983     3   17947500   17948500      3       1  150064       1.8333     0.033381
enh68986     3   17987000   17988000      3       2  150064       2.1101     0.017424
enh68988     3   18022400   18023400      1       1  150064       1.7402      0.04091
enh68996     3   18250000   18251000      1       1  150064       3.1714    0.0007586
enh68998     3   18293700   18294700      4       2  150064        2.591    0.0047842
enh69004     3   18453400   18454400      2       1  150064       3.1082   0.00094104
enh69007     3   18467800   18468800      2       1  150064       1.8385     0.032998
enh69009     3   18481600   18482600      3       2  150064       2.8959    0.0018904
enh69022     3   19930000   19931000      6       2  150064        1.725     0.042268
enh69023     3   19942400   19943400      1       1  150064       2.6904     0.003568
enh69024     3   19943100   19944100      1       1  150064       2.7473     0.003004
enh69027     3   19990700   19991700      6       3  150064       2.0977     0.017964
enh69028     3   20001600   20002600      5       3  150064       2.2982     0.010774
enh69029     3   20007900   20008900      3       2  150064       2.4032    0.0081263
enh69085     3   23768400   23769400      5       3  150064       2.4113     0.007947
enh69091     3   23852800   23853800      4       2  150064       3.4433    0.0002873
enh69093     3   23861200   23862200      5       3  150064       2.0479     0.020287
enh69099     3   23878200   23879200      3       2  150064       1.9233     0.027219
enh69101     3   23897200   23898200      2       1  150064       1.8287     0.033724
enh69113     3   23969700   23970700      3       2  150064       1.9361     0.026425
enh69114     3   23988700   23989700      6       3  150064       1.8885     0.029481
enh69120     3   24524900   24525900      4       2  150064        2.138     0.016259
enh69121     3   24544400   24545400      1       1  150064       2.6094     0.004535
enh69138     3   25821800   25822800      2       1  150064       1.6863      0.04587
enh69197     3   28993600   28994600     10       2  150064       2.1879     0.014337
enh69206     3   29555000   29556000      4       2  150064       1.9274     0.026966
enh69208     3   29691000   29692000      4       2  150064       1.7523     0.039865
enh69210     3   29736300   29737300      4       1  150064       2.1729     0.014894
enh69211     3   29800200   29801200      2       1  150064       3.1553   0.00080157
enh69212     3   29805300   29806300      5       1  150064       2.9172    0.0017661
enh69213     3   30081200   30082200      3       2  150064       2.6194    0.0044036
enh69214     3   30082800   30083800      1       1  150064       3.6672    0.0001226
enh69222     3   30311100   30312100      3       1  150064       2.5937    0.0047468
enh69225     3   30333500   30334500      1       1  150064        2.155      0.01558
enh69226     3   30356100   30357100      3       1  150064        2.041     0.020626
enh69227     3   30373700   30374700      3       2  150064        2.272     0.011544
enh69228     3   30389000   30390000      3       1  150064       1.6587     0.048593
enh69232     3   30514700   30515700      3       2  150064       1.7238     0.042375
enh69259     3   30721800   30722800      4       2  150064         1.81     0.035146
enh69282     3   31489900   31490900      2       1  150064        1.684     0.046087
enh69283     3   31497300   31498300      6       2  150064       2.2302     0.012866
enh69284     3   31503400   31504400      7       3  150064       2.0773     0.018887
enh69296     3   31597400   31598400      2       1  150064       2.8474    0.0022038
enh69304     3   31623100   31624100      1       1  150064        3.196    0.0006967
enh69306     3   31654000   31655000      3       2  150064       2.3504    0.0093767
enh69308     3   31677100   31678100      2       1  150064       1.6942     0.045115
enh69317     3   32027000   32028000      5       2  150064       2.0324     0.021056
enh69334     3   32343700   32344700      6       3  150064       1.6664     0.047817
enh69335     3   32345200   32346200      3       1  150064       2.1335     0.016442
enh69392     3   32671300   32672300      9       1  150064       1.9027     0.028538
enh69398     3   32744700   32745700      5       3  150064       1.6734     0.047124
enh69402     3   32855800   32856800      1       1  150064       2.3422     0.009586
enh69432     3   33144700   33145700      4       2  150064       1.8218     0.034242
enh69441     3   33413800   33414800      1       1  150064       3.0412     0.001178
enh69442     3   33426700   33427700      3       2  150064       2.6673    0.0038233
enh69443     3   33442700   33443700      5       2  150064       2.9321    0.0016833
enh69445     3   33458600   33459600      3       2  150064       2.9614    0.0015313
enh69446     3   33460200   33461200      1       1  150064       2.5478     0.005421
enh69447     3   33460600   33461600      1       1  150064       2.5478     0.005421
enh69448     3   33462400   33463400      5       2  150064        2.818    0.0024161
enh69449     3   33467700   33468700      2       1  150064       3.1168   0.00091427
enh69450     3   33472600   33473600      2       1  150064       3.1439   0.00083346
enh69451     3   33474800   33475800      7       3  150064         2.96    0.0015383
enh69453     3   33483100   33484100      6       3  150064       2.7076    0.0033882
enh69464     3   33845500   33846500      3       1  150064       1.8187     0.034482
enh69474     3   34065400   34066400      2       1  150064       2.5681    0.0051131
enh69475     3   34097900   34098900      3       2  150064       1.7724     0.038162
enh69483     3   34402800   34403800      2       1  150064       2.0718     0.019143
enh69485     3   34585200   34586200      3       1  150064       1.9881     0.023402
enh69491     3   36136600   36137600      2       1  150064        1.989     0.023352
enh69492     3   36343600   36344600      5       2  150064        1.934     0.026558
enh69498     3   36884700   36885700      2       1  150064       5.3195   5.2032e-08
enh69499     3   36905600   36906600      1       1  150064       2.9618     0.001529
enh69500     3   36916700   36917700      2       1  150064       2.9571    0.0015525
enh69501     3   36918800   36919800      1       1  150064       6.0847    5.836e-10
enh69502     3   36935500   36936500      3       1  150064       2.8818    0.0019771
enh69503     3   36942200   36943200      2       1  150064       2.6908    0.0035639
enh69504     3   36946200   36947200      1       1  150064       2.6066     0.004572
enh69507     3   36959200   36960200      4       2  150064       5.3805   3.7134e-08
enh69508     3   36961400   36962400      1       1  150064       5.5129    1.765e-08
enh69509     3   36964000   36965000      3       1  150064         5.24   8.0268e-08
enh69511     3   36986600   36987600      4       2  150064       3.3887   0.00035117
enh69512     3   36999300   37000300      1       1  150064       2.6176     0.004428
enh69513     3   37006300   37007300      3       1  150064       2.8418    0.0022429
enh69514     3   37010900   37011900      2       1  150064       2.8671     0.002071
enh69516     3   37065800   37066800      3       1  150064       2.7628    0.0028651
enh69517     3   37066800   37067800      1       1  150064       3.0809     0.001032
enh69518     3   37091300   37092300      2       1  150064       2.7781    0.0027341
enh69519     3   37095500   37096500      3       2  150064       2.6262    0.0043168
enh69522     3   37144600   37145600      1       1  150064       2.9363     0.001661
enh69529     3   37185100   37186100      3       2  150064        2.791     0.002627
enh69530     3   37187900   37188900      4       2  150064       1.8797     0.030074
enh69532     3   37196400   37197400      2       1  150064       2.8978    0.0018791
enh69533     3   37204200   37205200      3       1  150064       3.0441    0.0011669
enh69534     3   37211400   37212400      1       1  150064       3.0838     0.001022
enh69535     3   37213600   37214600      1       1  150064       3.0054     0.001326
enh69536     3   37214300   37215300      2       1  150064       2.0011     0.022689
enh69538     3   37254400   37255400      2       1  150064       2.1823     0.014545
enh69539     3   37257400   37258400      5       2  150064       2.9096    0.0018093
enh69540     3   37259200   37260200      3       1  150064       2.5884    0.0048214
enh69542     3   37270400   37271400      1       1  150064       2.2127      0.01346
enh69543     3   37277400   37278400      5       2  150064       2.0874     0.018427
enh69546     3   37298600   37299600      6       3  150064       2.0675     0.019341
enh69548     3   37328800   37329800      4       2  150064       1.8577     0.031607
enh69550     3   37343700   37344700      1       1  150064       1.8619      0.03131
enh69553     3   37366000   37367000      1       1  150064       1.9351      0.02649
enh69558     3   37432200   37433200      1       1  150064       2.1424      0.01608
enh69565     3   37534300   37535300      1       1  150064        1.971      0.02436
enh69582     3   37950400   37951400      2       1  150064       3.6389   0.00013692
enh69583     3   37952100   37953100      4       1  150064       3.5504    0.0001923
enh69586     3   37964400   37965400      2       1  150064       3.1752   0.00074856
enh69592     3   38015900   38016900      3       2  150064       1.6536     0.049107
enh69595     3   38037900   38038900      2       1  150064        1.715     0.043174
enh69633     3   38468000   38469000      3       1  150064        3.113   0.00092601
enh69634     3   38479200   38480200      2       1  150064       3.1451   0.00083004
enh69635     3   38525100   38526100      6       2  150064       2.9914    0.0013883
enh69643     3   39092200   39093200      1       1  150064       2.7488     0.002991
enh69704     3   40732100   40733100      2       1  150064        1.661     0.048356
enh69705     3   40756100   40757100      1       1  150064       2.1612      0.01534
enh69706     3   40759500   40760500      1       1  150064       2.1459      0.01594
enh69759     3   42142000   42143000      2       1  150064       2.0403      0.02066
enh69769     3   42189200   42190200      1       1  150064       2.5325     0.005663
enh69770     3   42190000   42191000      4       2  150064       3.1754   0.00074804
enh69771     3   42192700   42193700      1       1  150064       2.0794      0.01879
enh69773     3   42202200   42203200      1       1  150064       2.3561     0.009233
enh69775     3   42206400   42207400      3       1  150064        2.118     0.017088
enh69777     3   42214500   42215500      1       1  150064         2.26      0.01191
enh69778     3   42217600   42218600      3       2  150064       2.5686    0.0051049
enh69779     3   42220500   42221500      3       2  150064       2.0539     0.019994
enh69780     3   42232900   42233900      5       2  150064       1.7437      0.04061
enh69781     3   42234500   42235500      3       2  150064       2.4016    0.0081626
enh69782     3   42236900   42237900      3       1  150064       2.5243    0.0057956
enh69787     3   42416700   42417700      2       1  150064       2.1651      0.01519
enh69795     3   42570900   42571900      5       3  150064       2.4964    0.0062737
enh69841     3   43265800   43266800      3       2  150064       2.4847    0.0064822
enh69852     3   43358300   43359300      2       1  150064       1.7782     0.037685
enh69863     3   43435000   43436000      3       2  150064       2.4605    0.0069373
enh69866     3   43455000   43456000      2       1  150064       1.8782     0.030177
enh69883     3   43717800   43718800      5       2  150064       2.5285    0.0057281
enh69886     3   43738300   43739300      3       1  150064        2.775      0.00276
enh69890     3   43801100   43802100      4       2  150064       2.4113     0.007947
enh69897     3   44225600   44226600      5       3  150064       2.1993     0.013929
enh69900     3   44359900   44360900      2       1  150064       2.2485     0.012274
enh69903     3   44396800   44397800      5       2  150064        2.871    0.0020458
enh69908     3   44513100   44514100      2       1  150064       3.0276    0.0012327
enh69915     3   44597500   44598500      1       1  150064       3.0287     0.001228
enh69953     3   45150500   45151500      1       1  150064       2.2662      0.01172
enh69955     3   45154000   45155000      3       2  150064        2.873    0.0020328
enh69958     3   45165000   45166000      1       1  150064       1.7014      0.04443
enh69963     3   45180600   45181600      6       3  150064       1.7972     0.036152
enh69971     3   45315000   45316000      3       2  150064       3.7135   0.00010222
enh70035     3   46029100   46030100      4       2  150064       1.9097     0.028084
enh70046     3   46143500   46144500      6       2  150064       1.9274     0.026962
enh70103     3   46581100   46582100      2       1  150064       1.6802      0.04646
enh70206     3   47763900   47764900      3       2  150064       1.8994     0.028754
enh70222     3   48099400   48100400      1       1  150064        1.666      0.04786
enh70225     3   48105300   48106300      1       1  150064        1.977      0.02402
enh70227     3   48131000   48132000      1       1  150064       1.7805       0.0375
enh70228     3   48153800   48154800      1       1  150064       1.8158       0.0347
enh70229     3   48211400   48212400      2       1  150064        1.689     0.045613
enh70231     3   48235700   48236700      1       1  150064       2.3208      0.01015
enh70238     3   48281100   48282100      1       1  150064       2.3351      0.00977
enh70244     3   48343600   48344600      4       1  150064        1.983     0.023681
enh70245     3   48348100   48349100      2       1  150064       1.9194     0.027466
enh70246     3   48360100   48361100      4       1  150064       1.9531     0.025403
enh70247     3   48362000   48363000      4       1  150064       2.0024     0.022619
enh70248     3   48375400   48376400      4       1  150064       2.1624     0.015293
enh70250     3   48384000   48385000      3       1  150064       2.2461      0.01235
enh70251     3   48407400   48408400      4       2  150064       2.3959    0.0082896
enh70253     3   48468800   48469800      1       1  150064       1.8731      0.03053
enh70283     3   48661200   48662200      1       1  150064        2.289      0.01104
enh70284     3   48670800   48671800      2       1  150064       2.3217     0.010125
enh70292     3   48732100   48733100      3       1  150064       1.7828     0.037309
enh70295     3   48754800   48755800      1       1  150064       2.1125      0.01732
enh70297     3   48777100   48778100      1       1  150064        1.712      0.04345
enh70298     3   48779300   48780300      2       1  150064       1.7222     0.042513
enh70299     3   48786400   48787400      1       1  150064       2.0133      0.02204
enh70300     3   48799900   48800900      1       1  150064        1.794      0.03641
enh70305     3   48849800   48850800      2       1  150064        1.655     0.048962
enh70308     3   48890900   48891900      1       1  150064       1.8124      0.03496
enh70317     3   48964100   48965100      1       1  150064       1.7185      0.04285
enh70320     3   48972600   48973600      2       1  150064       2.2907      0.01099
enh70329     3   49067100   49068100      1       1  150064       1.6834      0.04615
enh70336     3   49156100   49157100      2       1  150064       2.1108     0.017397
enh70340     3   49200000   49201000      3       1  150064       2.4053    0.0080805
enh70345     3   49224300   49225300      1       1  150064       1.8518      0.03203
enh70354     3   49334200   49335200      4       2  150064       1.8961     0.028972
enh70357     3   49374700   49375700      1       1  150064       1.7766      0.03782
enh70358     3   49383400   49384400      1       1  150064       1.7386      0.04105
enh70364     3   49415000   49416000      2       1  150064       1.9668     0.024604
enh70369     3   49426400   49427400      2       1  150064        1.777     0.037782
enh70372     3   49436800   49437800      3       2  150064       2.1673     0.015107
enh70375     3   49441000   49442000      3       2  150064        1.822     0.034225
enh70376     3   49442800   49443800      3       2  150064       2.3794    0.0086707
enh70381     3   49459000   49460000      3       1  150064       2.1882     0.014328
enh70383     3   49465300   49466300      2       1  150064       2.3632    0.0090586
enh70390     3   49532600   49533600      3       1  150064       1.9195     0.027459
enh70402     3   49749500   49750500      5       3  150064       1.8556     0.031757
enh70411     3   49821800   49822800      1       1  150064       2.3219      0.01012
enh70413     3   49826900   49827900      1       1  150064       2.1898      0.01427
enh70416     3   49851800   49852800      2       1  150064       2.4112      0.00795
enh70417     3   49868500   49869500      6       3  150064       1.7058     0.044019
enh70418     3   49876700   49877700      1       1  150064       1.9625      0.02485
enh70420     3   49894200   49895200      2       1  150064       2.0486     0.020249
enh70421     3   49937700   49938700      1       1  150064       2.8215      0.00239
enh70423     3   49942600   49943600      2       1  150064       1.6838     0.046107
enh70426     3   49968400   49969400      1       1  150064       3.0538      0.00113
enh70427     3   49971100   49972100      3       1  150064       2.6861    0.0036143
enh70429     3   49976400   49977400      2       1  150064       1.7141     0.043251
enh70430     3   49978700   49979700      2       1  150064        2.531    0.0056873
enh70431     3   49979700   49980700      3       2  150064       2.2091     0.013584
enh70433     3   50003800   50004800      1       1  150064       3.0519     0.001137
enh70434     3   50020700   50021700      2       1  150064       1.7612     0.039099
enh70436     3   50111700   50112700      2       1  150064       1.9325     0.026648
enh70437     3   50112700   50113700      4       2  150064       3.0752     0.001052
enh70438     3   50115100   50116100      1       1  150064       2.6542     0.003975
enh70439     3   50119700   50120700      3       1  150064       1.7884     0.036859
enh70440     3   50128400   50129400      3       1  150064       2.8875    0.0019418
enh70443     3   50180600   50181600      5       3  150064        2.115     0.017213
enh70444     3   50201600   50202600      3       1  150064       1.6801      0.04647
enh70446     3   50207800   50208800      3       2  150064       1.8383     0.033008
enh70454     3   50288000   50289000      2       1  150064       2.1402     0.016169
enh70467     3   50361800   50362800      1       1  150064       2.1638      0.01524
enh70479     3   50409700   50410700      2       1  150064       3.3548   0.00039713
enh70484     3   50518300   50519300      2       1  150064       2.6644    0.0038561
enh70506     3   51008800   51009800      2       1  150064       2.0342     0.020965
enh70510     3   51297300   51298300      1       1  150064       2.5978     0.004691
enh70513     3   51425500   51426500      2       1  150064       2.0594     0.019727
enh70516     3   51436900   51437900      5       2  150064       1.9756     0.024099
enh70518     3   51505700   51506700      1       1  150064       2.1873      0.01436
enh70519     3   51532000   51533000      2       1  150064       1.8601     0.031432
enh70521     3   51535500   51536500      1       1  150064       2.2004      0.01389
enh70531     3   51707500   51708500      2       1  150064       1.8649     0.031095
enh70535     3   51721600   51722600      1       1  150064       2.6726     0.003763
enh70541     3   51776700   51777700      1       1  150064       2.2495      0.01224
enh70560     3   52099300   52100300      2       1  150064       1.9623     0.024863
enh70565     3   52143000   52144000      3       1  150064       2.0685     0.019296
enh70566     3   52152700   52153700      1       1  150064       2.1241      0.01683
enh70570     3   52168600   52169600      1       1  150064       1.7772      0.03777
enh70578     3   52229800   52230800      2       1  150064       3.5017   0.00023113
enh70579     3   52233400   52234400      2       1  150064       3.6533   0.00012944
enh70580     3   52238600   52239600      2       1  150064       3.7873   7.6159e-05
enh70581     3   52243500   52244500      2       1  150064       3.2364   0.00060534
enh70587     3   52268700   52269700      5       3  150064        4.523    3.048e-06
enh70589     3   52277100   52278100      2       1  150064       4.1743   1.4945e-05
enh70590     3   52282100   52283100      1       1  150064       1.8029       0.0357
enh70593     3   52288200   52289200      1       1  150064       5.5327    1.577e-08
enh70594     3   52289200   52290200      1       1  150064       3.7843    7.706e-05
enh70597     3   52306700   52307700      4       2  150064       2.9172     0.001766
enh70598     3   52308500   52309500      3       2  150064       5.0398   2.3298e-07
enh70604     3   52341300   52342300      1       1  150064       2.9234     0.001731
enh70606     3   52347600   52348600      2       1  150064       2.8812     0.001981
enh70609     3   52374400   52375400      3       1  150064       2.2181     0.013273
enh70610     3   52406500   52407500      3       2  150064       4.0901   2.1562e-05
enh70615     3   52449600   52450600      1       1  150064       4.8348    6.664e-07
enh70617     3   52466600   52467600      4       2  150064       3.9566   3.8006e-05
enh70619     3   52478200   52479200      3       2  150064       2.1636     0.015247
enh70621     3   52487900   52488900      3       2  150064       3.1092   0.00093793
enh70622     3   52491200   52492200      3       2  150064       3.2098   0.00066409
enh70634     3   52565000   52566000      3       1  150064       3.3555   0.00039616
enh70635     3   52568300   52569300      2       1  150064       4.5023    3.361e-06
enh70637     3   52573600   52574600      3       1  150064       3.1335   0.00086361
enh70638     3   52703200   52704200      3       2  150064       4.2798   9.3526e-06
enh70641     3   52716900   52717900      4       1  150064       4.5002   3.3949e-06
enh70642     3   52721600   52722600      2       1  150064       4.9234   4.2524e-07
enh70643     3   52737500   52738500      1       1  150064       4.5918    2.197e-06
enh70644     3   52741700   52742700      3       1  150064       5.1293   1.4544e-07
enh70645     3   52744200   52745200      3       2  150064       5.4136    3.089e-08
enh70646     3   52749100   52750100      2       1  150064       3.9648   3.6735e-05
enh70647     3   52754900   52755900      3       1  150064       3.5828   0.00016997
enh70648     3   52764400   52765400      2       1  150064       4.7937   8.1879e-07
enh70649     3   52786100   52787100      1       1  150064       3.5059    0.0002275
enh70650     3   52797000   52798000      1       1  150064       5.0263      2.5e-07
enh70651     3   52802800   52803800      3       1  150064       3.6218   0.00014626
enh70653     3   52809200   52810200      1       1  150064       4.9788    3.199e-07
enh70655     3   52827100   52828100      2       1  150064       4.5645   2.5031e-06
enh70656     3   52843600   52844600      1       1  150064       1.6957      0.04497
enh70658     3   52878200   52879200      1       1  150064       5.6423    8.392e-09
enh70659     3   52907600   52908600      2       1  150064       5.2718   6.7531e-08
enh70660     3   52909200   52910200      1       1  150064       5.0388    2.342e-07
enh70661     3   52923900   52924900      1       1  150064       5.7124     5.57e-09
enh70662     3   52931800   52932800      2       1  150064        4.483   3.6795e-06
enh70663     3   52948800   52949800      2       1  150064        1.962     0.024881
enh70664     3   52957400   52958400      2       1  150064       1.9618     0.024895
enh70665     3   52964500   52965500      2       1  150064       3.7753   7.9893e-05
enh70670     3   53069600   53070600      3       2  150064       2.1356     0.016357
enh70671     3   53077200   53078200      4       2  150064       4.1283   1.8276e-05
enh70672     3   53105600   53106600      2       1  150064       2.1692     0.015032
enh70685     3   53184300   53185300      2       1  150064       1.7249     0.042276
enh70692     3   53211800   53212800      7       2  150064       1.8503     0.032135
enh70696     3   53246000   53247000      5       2  150064       2.0299     0.021184
enh70697     3   53251800   53252800      3       2  150064       2.1746     0.014829
enh70698     3   53267600   53268600     11       3  150064       2.8768    0.0020086
enh70699     3   53269200   53270200     10       2  150064       2.3096     0.010455
enh70700     3   53270700   53271700      7       2  150064       1.9452     0.025874
enh70701     3   53272800   53273800      6       2  150064       4.0008   3.1567e-05
enh70702     3   53274700   53275700      4       2  150064       2.5806    0.0049317
enh70703     3   53279900   53280900      4       2  150064       2.2531     0.012126
enh70709     3   53321000   53322000      2       1  150064       2.2325     0.012791
enh70711     3   53362300   53363300      3       2  150064       3.3384   0.00042133
enh70712     3   53379100   53380100      1       1  150064        4.146    1.692e-05
enh70715     3   53386900   53387900      1       1  150064       3.7007    0.0001075
enh70717     3   53440700   53441700      3       2  150064       2.6843    0.0036336
enh70721     3   53727300   53728300      1       1  150064       2.1019      0.01778
enh70728     3   53914000   53915000      1       1  150064       2.2603       0.0119
enh70729     3   53923400   53924400      2       1  150064       1.9728     0.024257
enh70747     3   56644500   56645500      6       2  150064       2.1153     0.017203
enh70749     3   56707500   56708500      2       1  150064       1.7357     0.041308
enh70750     3   56714000   56715000      4       2  150064       2.0581     0.019792
enh70753     3   56760100   56761100      8       2  150064       1.8173     0.034587
enh70754     3   56765900   56766900      3       1  150064       1.6559     0.048874
enh70776     3   56857600   56858600      4       2  150064       2.1592     0.015418
enh70778     3   56866800   56867800      5       2  150064       1.7768     0.037805
enh70779     3   56889600   56890600      2       1  150064         1.66     0.048452
enh70803     3   57267300   57268300      1       1  150064        1.886      0.02965
enh70863     3   58034800   58035800      3       2  150064       1.6946     0.045076
enh70877     3   58160900   58161900      4       2  150064       2.6702    0.0037904
enh70890     3   58303300   58304300      1       1  150064       1.8874      0.02955
enh70896     3   58331400   58332400      4       2  150064       2.1141     0.017251
enh70898     3   58337500   58338500      2       1  150064       1.8801     0.030046
enh70905     3   58372900   58373900      4       1  150064       2.3439    0.0095415
enh70906     3   58400000   58401000      2       1  150064       1.8105     0.035106
enh70907     3   58404000   58405000      5       2  150064       2.3778    0.0087073
enh70908     3   58405000   58406000      7       2  150064       2.2735     0.011499
enh70909     3   58417700   58418700      2       1  150064       2.2582     0.011967
enh70910     3   58419800   58420800      7       3  150064       2.2351     0.012706
enh70914     3   58470300   58471300      2       1  150064       2.5911    0.0047839
enh70952     3   59411400   59412400      9       2  150064       1.7329     0.041555
enh70966     3   59851500   59852500      8       2  150064       1.6766      0.04681
enh70975     3   60050600   60051600     13       2  150064       1.9264      0.02703
enh70978     3   60080000   60081000      4       2  150064       1.7638     0.038883
enh70992     3   61158200   61159200      6       3  150064       2.8228    0.0023806
enh70993     3   61237600   61238600      4       2  150064       1.7454     0.040454
enh71004     3   63840800   63841800      1       1  150064       3.9631    3.699e-05
enh71006     3   63850800   63851800      4       2  150064       2.2454      0.01237
enh71007     3   63856100   63857100      2       1  150064       4.0051   3.0991e-05
enh71008     3   63859700   63860700      2       1  150064       2.7303    0.0031642
enh71012     3   63880900   63881900      2       1  150064       3.4688   0.00026138
enh71013     3   63881800   63882800      2       1  150064       2.1238     0.016843
enh71014     3   63895200   63896200      1       1  150064       3.4462    0.0002843
enh71015     3   63900000   63901000      1       1  150064       5.1478    1.318e-07
enh71016     3   63906700   63907700      2       1  150064       2.1434     0.016042
enh71019     3   63914200   63915200      4       2  150064       4.7754   8.9663e-07
enh71020     3   63916900   63917900      3       2  150064       4.0164   2.9551e-05
enh71022     3   63924700   63925700      3       2  150064       3.3229    0.0004454
enh71027     3   63946200   63947200      1       1  150064       2.7057     0.003408
enh71029     3   63950100   63951100      4       2  150064       2.9428    0.0016261
enh71030     3   63951500   63952500      2       1  150064       4.1676   1.5389e-05
enh71032     3   63958700   63959700      2       1  150064       2.9836    0.0014242
enh71036     3   63978900   63979900      4       2  150064       2.1446     0.015994
enh71038     3   63993000   63994000      3       2  150064       2.1576     0.015478
enh71039     3   63994000   63995000      5       3  150064        5.228   8.5684e-08
enh71040     3   64006600   64007600      4       2  150064       1.9426     0.026032
enh71042     3   64015800   64016800      4       2  150064       1.6919     0.045328
enh71046     3   64135900   64136900      5       3  150064       2.9951     0.001372
enh71088     3   67133500   67134500      3       1  150064       1.8876     0.029543
enh71091     3   67650800   67651800      1       1  150064       2.4551     0.007043
enh71092     3   67698800   67699800      4       1  150064       2.1984     0.013959
enh71093     3   67702700   67703700      4       1  150064       2.1123     0.017329
enh71114     3   69246400   69247400      6       3  150064        1.863     0.031234
enh71122     3   69355300   69356300      2       1  150064       2.7099    0.0033647
enh71127     3   69388400   69389400      3       1  150064       2.1564     0.015526
enh71128     3   69390600   69391600      3       1  150064       3.1836   0.00072735
enh71130     3   69403200   69404200      3       1  150064       2.4815    0.0065406
enh71131     3   69406400   69407400      8       3  150064       2.6796     0.003686
enh71132     3   69413000   69414000      9       2  150064       2.5659    0.0051455
enh71133     3   69417700   69418700      4       1  150064       2.9604    0.0015362
enh71135     3   69435600   69436600      4       2  150064       2.2922     0.010948
enh71139     3   69469700   69470700      3       2  150064       2.3952    0.0083052
enh71140     3   69482500   69483500      4       1  150064       1.9613     0.024924
enh71142     3   69507800   69508800      2       1  150064       2.0727     0.019098
enh71152     3   69794100   69795100      2       1  150064       3.6899   0.00011216
enh71153     3   69796200   69797200      2       1  150064       2.9621    0.0015276
enh71154     3   69800300   69801300      2       1  150064       3.6982   0.00010856
enh71155     3   69811800   69812800      1       1  150064       3.0159     0.001281
enh71157     3   69825900   69826900      1       1  150064       3.3402    0.0004186
enh71158     3   69839900   69840900      2       1  150064       3.6867   0.00011358
enh71159     3   69860600   69861600      5       1  150064       3.1552   0.00080184
enh71160     3   69871200   69872200      3       2  150064        3.512   0.00022235
enh71161     3   70019700   70020700      4       1  150064       2.1662     0.015148
enh71162     3   70032200   70033200      1       1  150064       2.2173       0.0133
enh71177     3   71080300   71081300      2       1  150064       1.7281     0.041988
enh71181     3   71102800   71103800      1       1  150064       1.8667      0.03097
enh71182     3   71105500   71106500      2       1  150064       1.7902     0.036712
enh71188     3   71117100   71118100      1       1  150064       1.7854       0.0371
enh71190     3   71121700   71122700      1       1  150064       1.7424      0.04072
enh71191     3   71125900   71126900      2       1  150064        2.893    0.0019082
enh71192     3   71128400   71129400      1       1  150064       1.7362      0.04126
enh71196     3   71151200   71152200      2       1  150064       2.9617    0.0015298
enh71199     3   71166600   71167600      1       1  150064       3.1354    0.0008581
enh71200     3   71168400   71169400      1       1  150064       1.7172      0.04297
enh71201     3   71169200   71170200      3       1  150064       2.6697    0.0037959
enh71203     3   71180900   71181900      1       1  150064       1.7229      0.04245
enh71204     3   71183000   71184000      1       1  150064       1.6936      0.04517
enh71206     3   71191600   71192600      3       1  150064       1.6807      0.04641
enh71216     3   71274400   71275400      3       2  150064       3.6639   0.00012418
enh71217     3   71276700   71277700      2       1  150064       1.8749     0.030405
enh71220     3   71285100   71286100      3       2  150064       2.0621     0.019599
enh71221     3   71286200   71287200      3       2  150064       1.7037     0.044217
enh71222     3   71288900   71289900      5       1  150064       3.7249   9.7678e-05
enh71223     3   71294800   71295800      1       1  150064       2.5053     0.006117
enh71225     3   71300000   71301000      3       2  150064       2.0615      0.01963
enh71226     3   71301500   71302500      2       1  150064       4.3596   6.5151e-06
enh71229     3   71311600   71312600      1       1  150064       2.4199     0.007763
enh71230     3   71318800   71319800      7       3  150064       2.3719    0.0088473
enh71231     3   71331600   71332600      5       2  150064       3.3341   0.00042795
enh71236     3   71366000   71367000      4       2  150064       3.4888   0.00024257
enh71237     3   71371300   71372300      1       1  150064       4.5201    3.091e-06
enh71238     3   71394300   71395300      3       1  150064       3.6239   0.00014512
enh71239     3   71397400   71398400      1       1  150064       3.8724    5.389e-05
enh71247     3   71432800   71433800      4       2  150064       2.5541    0.0053227
enh71249     3   71437400   71438400      4       2  150064       3.2319    0.0006148
enh71256     3   71465400   71466400      1       1  150064       2.1696      0.01502
enh71258     3   71472600   71473600      3       2  150064       2.3538     0.009291
enh71265     3   71494700   71495700      6       3  150064       2.6684    0.0038108
enh71266     3   71497700   71498700      1       1  150064       4.5516    2.662e-06
enh71267     3   71501200   71502200      2       1  150064       2.5606    0.0052239
enh71268     3   71506500   71507500      4       2  150064       2.5819    0.0049124
enh71269     3   71509600   71510600      2       1  150064        2.653    0.0039885
enh71271     3   71512600   71513600      8       4  150064        2.111     0.017385
enh71272     3   71514200   71515200      1       1  150064       2.4369     0.007406
enh71274     3   71517100   71518100      3       1  150064       3.5408   0.00019947
enh71276     3   71527600   71528600      2       1  150064       3.0197    0.0012651
enh71277     3   71529100   71530100      3       1  150064       2.1962     0.014038
enh71278     3   71530000   71531000      2       1  150064       1.7532     0.039782
enh71279     3   71532100   71533100      6       3  150064        4.699   1.3074e-06
enh71280     3   71536000   71537000      5       1  150064       2.3992    0.0082145
enh71281     3   71540500   71541500      3       1  150064       2.4432    0.0072795
enh71282     3   71542200   71543200      1       1  150064       4.7729    9.079e-07
enh71283     3   71545500   71546500      6       2  150064       2.6013    0.0046432
enh71284     3   71548400   71549400      2       1  150064       3.2714   0.00053504
enh71285     3   71549300   71550300      1       1  150064       4.8591    5.895e-07
enh71286     3   71551000   71552000      3       2  150064       4.2767   9.4847e-06
enh71287     3   71552800   71553800      1       1  150064       4.9105    4.543e-07
enh71288     3   71553800   71554800      1       1  150064       4.8402    6.485e-07
enh71290     3   71565400   71566400      1       1  150064       2.6066     0.004572
enh71291     3   71571300   71572300      5       1  150064       4.6774   1.4524e-06
enh71292     3   71574300   71575300      1       1  150064       1.8126      0.03495
enh71293     3   71575800   71576800      2       1  150064       4.9285   4.1424e-07
enh71294     3   71578700   71579700      2       1  150064       4.4115   5.1324e-06
enh71297     3   71585700   71586700      3       2  150064       3.5472   0.00019469
enh71298     3   71589400   71590400      5       2  150064       2.9481    0.0015984
enh71300     3   71598700   71599700      1       1  150064       3.4666    0.0002635
enh71303     3   71608400   71609400      4       2  150064       2.5563    0.0052896
enh71304     3   71611700   71612700      3       1  150064       2.1761     0.014775
enh71309     3   71635500   71636500      2       1  150064       2.5988    0.0046776
enh71310     3   71678600   71679600      4       2  150064       4.1094   1.9831e-05
enh71322     3   71770000   71771000      3       2  150064       2.2551     0.012064
enh71324     3   71778500   71779500      6       2  150064       2.4784    0.0065989
enh71325     3   71808400   71809400      4       2  150064        2.212     0.013482
enh71328     3   71827800   71828800      1       1  150064       2.7168     0.003296
enh71365     3   72234900   72235900      5       2  150064       2.0673     0.019352
enh71373     3   72339300   72340300      3       2  150064       1.8379     0.033036
enh71376     3   72378500   72379500      2       1  150064       2.3925    0.0083672
enh71404     3   72531200   72532200      4       1  150064       1.9651     0.024701
enh71409     3   72568800   72569800      1       1  150064        3.011     0.001302
enh71411     3   72572800   72573800      4       2  150064       2.0041      0.02253
enh71412     3   72582400   72583400      3       1  150064       1.9803     0.023835
enh71413     3   72597900   72598900      2       1  150064       1.8494     0.032197
enh71414     3   72599200   72600200      2       1  150064       2.3116       0.0104
enh71435     3   73050200   73051200      7       2  150064       1.8969     0.028919
enh71436     3   73057800   73058800      6       1  150064       2.1869     0.014374
enh71438     3   73065600   73066600      3       1  150064       2.0573     0.019827
enh71439     3   73069500   73070500      2       1  150064        2.162     0.015311
enh71440     3   73072000   73073000      5       2  150064       2.1799     0.014632
enh71443     3   73080500   73081500      1       1  150064       1.8203      0.03436
enh71444     3   73083100   73084100      3       1  150064       1.7981     0.036083
enh71448     3   73094800   73095800      6       2  150064       1.8651     0.031083
enh71450     3   73105000   73106000      1       1  150064       1.6871      0.04579
enh71467     3   78694300   78695300      3       2  150064       2.4887    0.0064099
enh71469     3   81540700   81541700      2       1  150064       1.6955     0.044991
enh71475     3   81792500   81793500      5       2  150064       1.9278     0.026937
enh71478     3   81811500   81812500      5       2  150064       1.6726     0.047206
enh71485     3   81957400   81958400      3       2  150064       2.1785     0.014683
enh71525     3   93799000   93800000      2       1  150064       2.0702     0.019216
enh71529     3   95641700   95642700      3       2  150064       1.9964     0.022946
enh71531     3   97484000   97485000      1       1  150064       2.5832     0.004895
enh71534     3   97620300   97621300      2       1  150064       1.6937      0.04516
enh71536     3   97632800   97633800      2       1  150064       1.6857     0.045925
enh71537     3   97671900   97672900      3       1  150064       1.8691     0.030805
enh71644     3  100611700  100612700      5       2  150064       1.7459     0.040412
enh71720     3  101797600  101798600      4       2  150064        1.746     0.040403
enh71733     3  102251400  102252400      1       1  150064       1.7462      0.04039
enh71739     3  104858800  104859800      4       2  150064       1.6629     0.048163
enh71740     3  104876800  104877800      5       2  150064       2.1251      0.01679
enh71742     3  105052800  105053800      2       1  150064       1.9311     0.026737
enh71743     3  105070600  105071600      5       3  150064       1.9695     0.024445
enh71744     3  105074200  105075200      4       2  150064        2.104     0.017688
enh71748     3  105089000  105090000      1       1  150064       2.4325     0.007497
enh71752     3  105136200  105137200      3       1  150064       1.8799     0.030064
enh71753     3  105136600  105137600      4       1  150064        2.016     0.021899
enh71754     3  105149800  105150800      7       3  150064       1.8594     0.031489
enh71762     3  105451900  105452900      1       1  150064       2.0462      0.02037
enh71772     3  105524900  105525900      3       1  150064       2.5405    0.0055352
enh71773     3  105530000  105531000      2       1  150064       1.6827     0.046218
enh71777     3  105554300  105555300      1       1  150064        2.238      0.01261
enh71779     3  105582500  105583500      5       3  150064       1.7373     0.041169
enh71780     3  105584100  105585100      2       1  150064       2.0188     0.021754
enh71790     3  105894300  105895300      1       1  150064       2.2371      0.01264
enh71792     3  105924800  105925800      8       4  150064         1.66     0.048453
enh71803     3  107245000  107246000      2       1  150064       2.4326    0.0074946
enh71808     3  107338000  107339000      1       1  150064       1.6518      0.04929
enh71809     3  107339300  107340300      5       3  150064        2.413    0.0079099
enh71813     3  107360400  107361400      2       1  150064       2.6226     0.004363
enh71814     3  107361800  107362800      5       2  150064       1.9043     0.028435
enh71815     3  107369500  107370500      3       2  150064       1.6742     0.047048
enh71817     3  107380100  107381100      1       1  150064       2.2708      0.01158
enh71820     3  107402900  107403900      1       1  150064       2.6608     0.003898
enh71837     3  107790700  107791700      2       1  150064       2.2998      0.01073
enh71839     3  107794400  107795400      3       2  150064       2.5387    0.0055628
enh71842     3  107805200  107806200      3       1  150064       2.8795    0.0019913
enh71843     3  107810900  107811900      3       2  150064       2.6597    0.0039109
enh71844     3  107816800  107817800      2       1  150064       1.8134     0.034883
enh71845     3  107820100  107821100      3       2  150064       2.8962    0.0018885
enh71848     3  107845100  107846100      5       2  150064       2.5041    0.0061382
enh71849     3  107846900  107847900      5       2  150064       3.4566   0.00027349
enh71852     3  107901800  107902800      9       2  150064       3.3527    0.0004002
enh71853     3  107938900  107939900      4       1  150064       3.0559    0.0011218
enh71861     3  108125500  108126500      3       2  150064        1.662     0.048259
enh71892     3  111685800  111686800      3       1  150064       2.3979    0.0082449
enh71972     3  112686000  112687000      5       3  150064       1.6791     0.046566
enh72104     3  117439900  117440900      1       1  150064       2.5393     0.005553
enh72106     3  117603800  117604800      3       2  150064       2.7086    0.0033781
enh72138     3  119186500  119187500      4       2  150064       1.6637     0.048088
enh72142     3  119226200  119227200      6       2  150064       1.9036     0.028482
enh72144     3  119274600  119275600      8       4  150064        2.564    0.0051731
enh72146     3  119278300  119279300      9       2  150064       1.7161     0.043072
enh72148     3  119288900  119289900      2       1  150064       2.0502     0.020173
enh72200     3  120063500  120064500      2       1  150064       1.8352     0.033241
enh72203     3  120069100  120070100      1       1  150064       1.7053      0.04407
enh72205     3  120137300  120138300      1       1  150064       1.8344       0.0333
enh72209     3  120313900  120314900      5       2  150064       2.3142     0.010328
enh72222     3  121151100  121152100      2       1  150064       1.9809     0.023799
enh72243     3  121629500  121630500      5       1  150064       2.3929    0.0083585
enh72244     3  121632100  121633100      6       2  150064       2.1712     0.014958
enh72248     3  121715200  121716200      6       2  150064       2.6855    0.0036208
enh72292     3  122103700  122104700      2       1  150064       1.8218     0.034241
enh72314     3  122396800  122397800      9       4  150064       1.6721      0.04725
enh72315     3  122402500  122403500      3       2  150064        1.844     0.032591
enh72318     3  122440000  122441000      7       4  150064       2.1225     0.016896
enh72319     3  122473500  122474500      2       1  150064       1.6602     0.048442
enh72321     3  122486800  122487800      2       1  150064       2.0303     0.021161
enh72324     3  122506400  122507400      2       1  150064       1.9871     0.023456
enh72325     3  122508800  122509800      2       1  150064       2.1499     0.015783
enh72326     3  122516400  122517400      2       1  150064       1.7134     0.043319
enh72329     3  122524000  122525000      3       1  150064       2.3611    0.0091106
enh72332     3  122608600  122609600      1       1  150064        3.126    0.0008861
enh72338     3  122787300  122788300      2       1  150064       2.6726    0.0037634
enh72339     3  122790300  122791300      5       3  150064       2.1634     0.015256
enh72354     3  123301600  123302600      2       1  150064       2.8251    0.0023635
enh72356     3  123324400  123325400      5       2  150064        1.714     0.043265
enh72364     3  123439200  123440200      2       1  150064       1.6938     0.045149
enh72371     3  123968400  123969400      3       1  150064       3.0604    0.0011054
enh72372     3  124034500  124035500      4       2  150064       3.6635   0.00012439
enh72403     3  124693100  124694100      8       1  150064       1.7354     0.041339
enh72413     3  124771900  124772900      4       2  150064       1.7076     0.043852
enh72418     3  124838800  124839800      5       2  150064       2.5925    0.0047644
enh72420     3  124844400  124845400      7       3  150064       2.9921    0.0013853
enh72425     3  124873900  124874900      6       3  150064       2.0099     0.022223
enh72435     3  125067400  125068400      1       1  150064       2.6795     0.003687
enh72436     3  125068200  125069200      1       1  150064       2.6005     0.004654
enh72440     3  125078200  125079200      1       1  150064       2.6884      0.00359
enh72452     3  125315000  125316000      5       3  150064       1.9109     0.028007
enh72492     3  127043400  127044400      5       2  150064        1.704     0.044194
enh72504     3  127389800  127390800      1       1  150064        1.789      0.03681
enh72548     3  127863600  127864600      1       1  150064       3.8908    4.996e-05
enh72549     3  127868300  127869300      2       1  150064       3.1103   0.00093454
enh72550     3  127873500  127874500      1       1  150064       1.6719      0.04727
enh72553     3  127887600  127888600      5       2  150064       3.3464   0.00040935
enh72555     3  127892600  127893600      2       1  150064        3.775   8.0015e-05
enh72558     3  127914200  127915200      3       1  150064       3.4563   0.00027381
enh72564     3  128036200  128037200      2       1  150064       2.7039    0.0034266
enh72567     3  128067400  128068400      2       1  150064       1.8786     0.030149
enh72568     3  128100600  128101600      2       1  150064       1.9878     0.023418
enh72570     3  128106400  128107400      3       1  150064       2.0427     0.020542
enh72575     3  128242000  128243000      3       1  150064       2.1558     0.015551
enh72579     3  128277900  128278900      2       1  150064       1.9732     0.024235
enh72649     3  128711700  128712700      2       1  150064       2.5048    0.0061269
enh72667     3  128841600  128842600      2       1  150064       1.7523      0.03986
enh72680     3  128930200  128931200      1       1  150064        2.084      0.01858
enh72681     3  128942400  128943400      1       1  150064       2.3885     0.008458
enh72686     3  128996300  128997300      3       2  150064        3.131   0.00087118
enh72687     3  128998800  128999800      2       1  150064         3.13   0.00087403
enh72688     3  129001000  129002000      3       1  150064       3.2125   0.00065798
enh72689     3  129023200  129024200      1       1  150064       3.6939    0.0001104
enh72692     3  129030800  129031800      1       1  150064       3.4387    0.0002923
enh72695     3  129067800  129068800      3       1  150064       1.8739      0.03047
enh72720     3  129309900  129310900      4       2  150064       2.0686     0.019293
enh72722     3  129320000  129321000      6       2  150064       1.6582     0.048638
enh72726     3  129335900  129336900      3       1  150064       2.1413     0.016125
enh72733     3  129511400  129512400      1       1  150064         1.87      0.03074
enh72779     3  130746000  130747000      3       2  150064       1.8342     0.033309
enh72793     3  131348500  131349500      4       1  150064       2.2928     0.010929
enh72801     3  131960900  131961900      5       2  150064       2.1396     0.016193
enh72802     3  131964300  131965300      2       1  150064       2.4296    0.0075577
enh72833     3  133159900  133160900      1       1  150064       2.3398     0.009648
enh72857     3  133661600  133662600      3       2  150064       2.5222    0.0058319
enh72911     3  135794200  135795200      4       1  150064       2.4678    0.0067978
enh72918     3  135879900  135880900      1       1  150064       3.9002    4.805e-05
enh72922     3  135889200  135890200      2       1  150064        3.314   0.00045987
enh72928     3  135906300  135907300      3       1  150064        2.827    0.0023493
enh72931     3  136262800  136263800      1       1  150064       1.6815      0.04633
enh72935     3  136314300  136315300      2       1  150064       1.6888     0.045632
enh72936     3  136334800  136335800      2       1  150064       2.5686    0.0051059
enh72940     3  136344200  136345200      2       1  150064       2.8073    0.0024978
enh72941     3  136345600  136346600      5       3  150064       5.3205   5.1727e-08
enh72948     3  136411000  136412000      2       1  150064        2.401    0.0081754
enh72949     3  136412700  136413700      1       1  150064        1.693      0.04523
enh72950     3  136426500  136427500      2       1  150064       4.6278   1.8479e-06
enh72955     3  136434900  136435900      3       2  150064       4.7931   8.2119e-07
enh72956     3  136444300  136445300      2       1  150064       4.9473   3.7617e-07
enh72959     3  136449800  136450800      2       1  150064       2.5073    0.0060829
enh72961     3  136456000  136457000      1       1  150064       2.7607     0.002884
enh72962     3  136460800  136461800      2       1  150064       2.6653    0.0038455
enh72963     3  136464600  136465600      2       1  150064         2.49     0.006388
enh72964     3  136466200  136467200      3       1  150064       4.0057    3.092e-05
enh72965     3  136467200  136468200      4       2  150064        2.843    0.0022346
enh72966     3  136472700  136473700      1       1  150064       3.1262    0.0008854
enh72967     3  136476800  136477800      3       2  150064       2.9546    0.0015655
enh72970     3  136553900  136554900      2       1  150064       2.8018    0.0025411
enh72971     3  136555000  136556000      2       1  150064        2.781    0.0027097
enh72972     3  136557900  136558900      3       1  150064       3.4112   0.00032336
enh72973     3  136576300  136577300      2       1  150064       3.6356   0.00013865
enh72974     3  136578700  136579700      2       1  150064       2.9288    0.0017013
enh72975     3  136582200  136583200      3       1  150064       2.8193    0.0024062
enh72976     3  136584200  136585200      3       1  150064        2.887    0.0019445
enh72977     3  136585700  136586700      3       1  150064        3.727   9.6892e-05
enh72978     3  136589200  136590200      2       1  150064       3.2489   0.00057917
enh72979     3  136596700  136597700      1       1  150064       4.0538     2.52e-05
enh72981     3  136601400  136602400      3       1  150064       2.8713    0.0020436
enh72982     3  136604300  136605300      2       1  150064       2.9292    0.0016993
enh72983     3  136605900  136606900      2       1  150064       2.9026    0.0018502
enh72984     3  136610900  136611900      3       1  150064       2.9039    0.0018427
enh72985     3  136612300  136613300      1       1  150064       3.0285     0.001229
enh72987     3  136621000  136622000      8       2  150064        3.072    0.0010632
enh72988     3  136625300  136626300      3       1  150064       2.5698    0.0050877
enh72990     3  136628500  136629500      1       1  150064       2.6579     0.003931
enh72991     3  136633000  136634000      1       1  150064       2.5368     0.005594
enh72993     3  136637800  136638800      1       1  150064       2.8617     0.002107
enh72995     3  136643200  136644200      2       1  150064       1.8349      0.03326
enh72996     3  136644000  136645000      2       1  150064        2.872    0.0020397
enh72997     3  136648200  136649200      3       1  150064       2.8248    0.0023652
enh72998     3  136652100  136653100      2       1  150064       2.8976    0.0018803
enh73000     3  136661600  136662600      3       2  150064       2.6271    0.0043052
enh73004     3  136713700  136714700      2       1  150064       1.9002     0.028701
enh73016     3  137904600  137905600      2       1  150064       1.9238     0.027192
enh73022     3  137932000  137933000      3       2  150064       3.4012    0.0003355
enh73031     3  138089500  138090500      3       1  150064       1.6765     0.046825
enh73039     3  138405700  138406700      1       1  150064       2.1484      0.01584
enh73048     3  138495700  138496700      2       1  150064       1.8381     0.033023
enh73050     3  138500100  138501100      2       1  150064       1.8633     0.031212
enh73051     3  138501900  138502900      4       2  150064       1.9116     0.027964
enh73053     3  138509700  138510700      1       1  150064       1.8289      0.03371
enh73058     3  138526200  138527200      2       1  150064       1.9143      0.02779
enh73060     3  138532700  138533700      2       1  150064        1.766     0.038695
enh73062     3  138536100  138537100      3       1  150064       1.6846     0.046032
enh73063     3  138537700  138538700      1       1  150064       2.0092      0.02226
enh73070     3  138564400  138565400      2       1  150064       1.7239     0.042367
enh73071     3  138571900  138572900      3       1  150064       1.9487     0.025666
enh73075     3  138593800  138594800      1       1  150064       1.7057      0.04403
enh73080     3  138614200  138615200      2       1  150064       1.6592     0.048541
enh73083     3  138627300  138628300      2       1  150064       1.7082     0.043801
enh73100     3  139397000  139398000      4       2  150064       1.6763     0.046837
enh73102     3  140433100  140434100     11       2  150064       3.2901   0.00050083
enh73103     3  140435200  140436200      5       1  150064       2.8976    0.0018803
enh73114     3  140794700  140795700      3       1  150064       1.9477     0.025724
enh73166     3  141257600  141258600      3       2  150064       2.1158     0.017181
enh73185     3  141570600  141571600      2       1  150064       2.2123     0.013472
enh73190     3  141613300  141614300      4       2  150064       2.2536     0.012111
enh73225     3  142721800  142722800      1       1  150064       2.6068     0.004569
enh73226     3  142722400  142723400      4       2  150064       1.7109     0.043548
enh73249     3  143021400  143022400      4       2  150064       2.0141     0.022001
enh73275     3  143469900  143470900      1       1  150064       1.6684      0.04762
enh73283     3  143550000  143551000      2       1  150064       2.3039     0.010615
enh73295     3  143699700  143700700      1       1  150064        2.003      0.02259
enh73323     3  148474600  148475600      1       1  150064       2.0657      0.01943
enh73343     3  148917000  148918000      1       1  150064       2.3391     0.009664
enh73344     3  148921200  148922200      2       1  150064       1.9905     0.023267
enh73348     3  148961300  148962300      4       2  150064       2.3973    0.0082574
enh73389     3  149664700  149665700      3       2  150064       1.8487     0.032251
enh73402     3  150066300  150067300      3       2  150064       1.7522     0.039868
enh73426     3  150326300  150327300      3       2  150064       2.2344     0.012727
enh73453     3  150616700  150617700      2       1  150064       1.9337     0.026577
enh73489     3  151143500  151144500      2       1  150064       1.7059     0.044011
enh73544     3  151999500  152000500      2       1  150064       2.0564     0.019872
enh73554     3  152035800  152036800      4       2  150064       2.4528    0.0070876
enh73563     3  152054500  152055500      4       2  150064       1.9495     0.025621
enh73564     3  152059900  152060900      1       1  150064       2.2607      0.01189
enh73565     3  152062800  152063800      2       1  150064       1.6743     0.047032
enh73566     3  152065400  152066400      4       2  150064       2.3281    0.0099536
enh73574     3  152081600  152082600      1       1  150064       2.5358      0.00561
enh73579     3  152092200  152093200      1       1  150064       2.2571        0.012
enh73590     3  152126100  152127100      2       1  150064       1.7644     0.038832
enh73594     3  152142800  152143800      2       1  150064       1.8521     0.032009
enh73600     3  152179800  152180800      2       1  150064       2.3736    0.0088076
enh73602     3  152190000  152191000      3       2  150064       1.7883     0.036867
enh73603     3  152214900  152215900      3       1  150064       1.9367      0.02639
enh73605     3  152373400  152374400      3       2  150064       2.2526     0.012143
enh73607     3  152389200  152390200      6       3  150064       1.9936       0.0231
enh73608     3  152486900  152487900      3       1  150064       2.6461    0.0040708
enh73609     3  152551600  152552600      3       1  150064       2.8442    0.0022259
enh73610     3  152575200  152576200      5       2  150064       2.8339    0.0022991
enh73611     3  152583300  152584300      1       1  150064       3.0352     0.001202
enh73622     3  152855900  152856900      1       1  150064       1.6826      0.04623
enh73644     3  153340200  153341200      2       1  150064         1.86     0.031443
enh73646     3  153346200  153347200      2       1  150064       2.0304     0.021156
enh73653     3  153941900  153942900      2       1  150064       1.6774     0.046735
enh73662     3  154436400  154437400      2       1  150064       1.8035     0.035652
enh73687     3  155382100  155383100      1       1  150064       1.9564      0.02521
enh73688     3  155455400  155456400      1       1  150064        2.304      0.01061
enh73710     3  156018600  156019600      1       1  150064       1.6965       0.0449
enh73722     3  156353500  156354500      1       1  150064       2.2869       0.0111
enh73723     3  156360300  156361300      1       1  150064       2.0379      0.02078
enh73755     3  156808400  156809400      1       1  150064       1.7382      0.04109
enh73812     3  159562300  159563300      3       1  150064       1.7571     0.039448
enh73813     3  159563200  159564200      3       1  150064       2.2407     0.012523
enh73814     3  159564400  159565400      2       1  150064       2.3583    0.0091787
enh73827     3  159620200  159621200      3       2  150064       2.0215     0.021616
enh73828     3  159622200  159623200      1       1  150064       2.5785     0.004961
enh73876     3  160395600  160396600      3       1  150064       1.8198     0.034393
enh73878     3  160497300  160498300      4       2  150064       2.3717    0.0088541
enh73893     3  160823200  160824200      2       1  150064       1.6716       0.0473
enh73894     3  160825900  160826900      4       2  150064       2.5262    0.0057655
enh73896     3  161027900  161028900      3       2  150064       2.8329    0.0023066
enh73901     3  161112200  161113200      2       1  150064       1.8813     0.029962
enh73903     3  161133800  161134800      2       1  150064       2.0542      0.01998
enh73904     3  161206800  161207800      5       1  150064       3.2541   0.00056874
enh73905     3  161454800  161455800      7       3  150064       3.2356   0.00060701
enh73907     3  161657700  161658700      3       2  150064       3.8084   6.9938e-05
enh73910     3  165877400  165878400      7       3  150064       1.9879     0.023409
enh73926     3  167453900  167454900      3       1  150064       3.6233   0.00014542
enh73927     3  167464600  167465600      4       2  150064       2.5858     0.004857
enh73928     3  167467700  167468700      2       1  150064       3.3527   0.00040014
enh73929     3  167561100  167562100      4       1  150064       3.4371   0.00029401
enh73930     3  167577200  167578200      5       2  150064       2.3465    0.0094755
enh73931     3  167580500  167581500      2       1  150064       1.9382     0.026302
enh73932     3  167583900  167584900      5       3  150064       3.2426   0.00059213
enh73936     3  167658900  167659900      3       1  150064       2.1983     0.013965
enh73941     3  167810300  167811300      3       2  150064       2.8255    0.0023604
enh73942     3  167814300  167815300      2       1  150064       2.0918      0.01823
enh73943     3  167859100  167860100      5       2  150064       1.7406     0.040874
enh73944     3  167874100  167875100      3       1  150064       1.8244     0.034043
enh73948     3  168856400  168857400      1       1  150064       2.1414      0.01612
enh73950     3  168876400  168877400      5       2  150064       1.7291     0.041894
enh73961     3  169476800  169477800      1       1  150064       2.5392     0.005555
enh73962     3  169480800  169481800      1       1  150064       2.2445       0.0124
enh73963     3  169492600  169493600      1       1  150064       2.6313     0.004253
enh73975     3  169688400  169689400      2       1  150064       2.0416     0.020596
enh73976     3  169697100  169698100      1       1  150064       2.1399      0.01618
enh73977     3  169698000  169699000      3       1  150064       2.1057     0.017616
enh73978     3  169710100  169711100      3       1  150064       1.7326     0.041584
enh73980     3  169719100  169720100      2       1  150064       2.1937     0.014128
enh73987     3  169761900  169762900      1       1  150064       2.2286      0.01292
enh73989     3  169767000  169768000      2       1  150064        1.753     0.039804
enh73993     3  169869000  169870000      1       1  150064       2.5128     0.005989
enh73998     3  169889000  169890000      4       2  150064       2.1034     0.017717
enh74016     3  170891400  170892400      2       1  150064       1.6851     0.045987
enh74023     3  170983800  170984800      1       1  150064       2.2536      0.01211
enh74024     3  171002100  171003100      4       1  150064         2.01     0.022216
enh74034     3  171174400  171175400      1       1  150064       1.9072      0.02825
enh74048     3  171472400  171473400      3       1  150064       1.9209     0.027375
enh74053     3  171500100  171501100      6       2  150064       1.7712     0.038263
enh74054     3  171506800  171507800      5       2  150064       2.1151     0.017209
enh74055     3  171510200  171511200      6       1  150064        2.397    0.0082648
enh74056     3  171518400  171519400      3       2  150064       1.8639     0.031166
enh74181     3  172312000  172313000      7       2  150064       2.7665    0.0028331
enh74196     3  172410600  172411600      2       1  150064       1.8404     0.032852
enh74200     3  172419300  172420300      5       2  150064       1.8783      0.03017
enh74204     3  172433600  172434600      2       1  150064       1.6655     0.047908
enh74216     3  174161800  174162800      4       1  150064       1.7868     0.036981
enh74221     3  176758800  176759800      1       1  150064        2.666     0.003838
enh74224     3  176779500  176780500      2       1  150064       2.0316     0.021097
enh74226     3  176787300  176788300      2       1  150064       2.3702    0.0088881
enh74227     3  176803400  176804400      4       2  150064       3.1259   0.00088628
enh74228     3  176807000  176808000      5       2  150064       1.9272     0.026976
enh74230     3  176821900  176822900      4       2  150064       3.0597    0.0011078
enh74232     3  176827700  176828700      3       2  150064       2.9074    0.0018222
enh74238     3  176841500  176842500      4       2  150064       2.4196    0.0077679
enh74241     3  176845700  176846700      5       2  150064       2.1246     0.016809
enh74244     3  176851500  176852500      3       2  150064       2.1543     0.015608
enh74245     3  176853800  176854800      5       2  150064       1.9299      0.02681
enh74249     3  176863400  176864400      4       2  150064       2.4205    0.0077492
enh74251     3  176867800  176868800      5       3  150064       2.1024     0.017758
enh74282     3  177062600  177063600      3       2  150064       1.7049     0.044104
enh74301     3  177314300  177315300      2       1  150064        2.111     0.017387
enh74303     3  177332500  177333500      3       2  150064       1.6937     0.045156
enh74306     3  177364800  177365800      2       1  150064       3.1881   0.00071604
enh74323     3  177733200  177734200      4       1  150064       1.8974     0.028888
enh74326     3  177873900  177874900      5       2  150064       2.2634     0.011805
enh74327     3  177919400  177920400      4       2  150064        2.908    0.0018186
enh74330     3  178269100  178270100      4       2  150064       1.8694     0.030781
enh74373     3  180629000  180630000      2       1  150064       5.4446   2.5956e-08
enh74374     3  180632800  180633800      1       1  150064       6.2898    1.589e-10
enh74376     3  180643100  180644100      2       1  150064       1.6851     0.045986
enh74378     3  180708200  180709200      1       1  150064       5.9882    1.061e-09
enh74390     3  182542400  182543400      2       1  150064       1.9573     0.025159
enh74393     3  182642900  182643900      2       1  150064       2.1807     0.014604
enh74402     3  182698800  182699800      1       1  150064       1.6873      0.04577
enh74410     3  182902900  182903900      2       1  150064       2.0109     0.022167
enh74438     3  183098600  183099600      4       2  150064        2.111     0.017388
enh74460     3  183304800  183305800      4       1  150064       1.7018     0.044392
enh74483     3  183599800  183600800      2       1  150064       2.0495     0.020209
enh74484     3  183602800  183603800      7       3  150064       1.8104     0.035115
enh74501     3  184002200  184003200      2       1  150064       1.6502     0.049454
enh74549     3  184474400  184475400      6       3  150064       2.0598     0.019708
enh74557     3  184531200  184532200      2       1  150064       2.2819     0.011248
enh74558     3  184532000  184533000      2       1  150064       2.2819     0.011248
enh74559     3  184532900  184533900      3       1  150064       1.6878     0.045722
enh74593     3  185405700  185406700      2       1  150064       2.3851    0.0085365
enh74597     3  185426700  185427700      1       1  150064       2.6721     0.003769
enh74601     3  185445700  185446700      5       3  150064       2.0433     0.020511
enh74602     3  185446800  185447800      2       1  150064       1.8029     0.035703
enh74615     3  185483900  185484900      2       1  150064       2.0968     0.018005
enh74620     3  185515000  185516000      4       2  150064       1.7878     0.036902
enh74629     3  185660200  185661200      2       1  150064       2.0431      0.02052
enh74631     3  185676600  185677600      3       1  150064       2.4954    0.0062905
enh74649     3  186057300  186058300      1       1  150064       1.9167      0.02764
enh74652     3  186072200  186073200      2       1  150064       1.6812     0.046357
enh74653     3  186076800  186077800      1       1  150064       2.5434     0.005489
enh74737     3  187087300  187088300      3       2  150064       1.9813     0.023779
enh74739     3  187453000  187454000      4       2  150064       1.8605     0.031411
enh74747     3  187529400  187530400      1       1  150064       1.6763      0.04684
enh74750     3  187568600  187569600      3       1  150064       2.2207     0.013185
enh74775     3  187841100  187842100      3       2  150064       1.8294     0.033672
enh74777     3  187870100  187871100      2       1  150064       1.7929     0.036493
enh74779     3  187875500  187876500      5       3  150064       1.8275     0.033815
enh74780     3  187881400  187882400      1       1  150064       2.4837     0.006501
enh74782     3  187896800  187897800      7       2  150064       1.6742      0.04705
enh74787     3  187913700  187914700      2       1  150064       1.6561     0.048853
enh74815     3  188118700  188119700      3       1  150064       1.9731     0.024241
enh74816     3  188134900  188135900      2       1  150064       1.9766     0.024041
enh74824     3  188186100  188187100      2       1  150064       3.0045    0.0013302
enh74857     3  188618700  188619700      4       2  150064       1.8019     0.035784
enh74893     3  190284700  190285700      6       2  150064       1.6528     0.049184
enh74894     3  190293100  190294100      7       3  150064       1.6997     0.044592
enh74905     3  191008300  191009300      5       1  150064       1.9882     0.023397
enh74906     3  191013700  191014700      8       3  150064       2.2061      0.01369
enh74907     3  191018300  191019300      3       1  150064       2.1443     0.016006
enh74918     3  193164700  193165700      4       2  150064        2.828    0.0023419
enh74931     3  193490800  193491800      2       1  150064       2.4538    0.0070686
enh74937     3  193563600  193564600      2       1  150064       2.4636    0.0068776
enh74941     3  193587800  193588800     10       3  150064       1.9292     0.026856
enh74955     3  193785500  193786500      3       2  150064       1.9036     0.028483
enh74957     3  193806600  193807600      4       2  150064       2.3377    0.0097002
enh74959     3  193816000  193817000      3       2  150064       1.9177     0.027575
enh75039     3  194761600  194762600     12       3  150064       1.9555     0.025263
enh75042     3  194796300  194797300      8       3  150064       1.6802      0.04646
enh75051     3  194865400  194866400     14       3  150064       1.9105     0.028033
enh75069     3  194981600  194982600      1       1  150064       2.3337     0.009805
enh75087     3  195139500  195140500      4       2  150064       1.9618     0.024892
enh75150     3  195921200  195922200      6       3  150064       2.4633    0.0068826
enh75151     3  195922900  195923900      4       2  150064       2.1927     0.014164
enh75152     3  195929800  195930800      5       2  150064       2.2598     0.011916
enh75156     3  195945100  195946100      3       2  150064       2.8112    0.0024677
enh75160     3  195973600  195974600      2       1  150064       3.0091      0.00131
enh75161     3  195980000  195981000      4       2  150064       3.0738    0.0010569
enh75166     3  196006500  196007500      4       1  150064       1.7714     0.038249
enh75168     3  196010200  196011200      1       1  150064       1.8952      0.02903
enh75170     3  196015200  196016200      6       2  150064        2.365    0.0090155
enh75172     3  196045500  196046500      6       2  150064       2.7976    0.0025743
enh75174     3  196066400  196067400      2       1  150064       2.4248    0.0076579
enh75177     3  196136200  196137200      1       1  150064       3.4641     0.000266
enh75178     3  196139300  196140300      2       1  150064       2.4073    0.0080362
enh75179     3  196142300  196143300      4       2  150064       2.9565    0.0015558
enh75181     3  196144200  196145200      2       1  150064       2.6226    0.0043633
enh75184     3  196156500  196157500      3       2  150064       1.8914     0.029284
enh75185     3  196160000  196161000      2       1  150064       3.1878   0.00071689
enh75186     3  196170900  196171900      2       1  150064       1.6772     0.046751
enh75221     3  196465500  196466500      3       2  150064       2.2598     0.011917
enh75222     3  196470000  196471000      3       2  150064        1.783     0.037289
enh75223     3  196475400  196476400      5       3  150064       2.4239    0.0076771
enh75224     3  196480700  196481700      2       1  150064       1.9029     0.028528
enh75225     3  196484500  196485500      6       3  150064       2.3279    0.0099574
enh75226     3  196489800  196490800      6       2  150064       2.0115     0.022139
enh75228     3  196502400  196503400      3       1  150064        2.762    0.0028724
enh75230     3  196519400  196520400      5       2  150064       2.5748    0.0050152
enh75237     3  196670400  196671400      1       1  150064       2.0387      0.02074
enh75248     3  196870400  196871400      6       3  150064       1.8425     0.032704
enh75250     3  196874800  196875800      3       1  150064        1.755     0.039633
enh75255     3  196927500  196928500      2       1  150064       1.9755     0.024104
enh75256     3  196929000  196930000      1       1  150064       2.8786     0.001997
enh75257     3  196930400  196931400      2       1  150064       1.6528     0.049188
enh75259     3  196949400  196950400      4       2  150064       2.9987    0.0013557
enh75260     3  196980600  196981600      5       2  150064       1.7049      0.04411
enh75261     3  197019300  197020300      7       2  150064       2.4422    0.0072992
enh75262     3  197020200  197021200      7       1  150064       2.6481     0.004047
enh75266     3  197155300  197156300      2       1  150064       3.2275   0.00062431
enh75272     3  197247700  197248700      5       2  150064       1.7431     0.040657
enh75300     3  197573800  197574800      1       1  150064       1.8297      0.03365
enh75324     4     598000     599000      3       1  150064       2.2429     0.012452
enh75326     4     666400     667400      3       2  150064        2.863    0.0020979
enh75332     4     683700     684700      3       2  150064       3.1472   0.00082408
enh75334     4     698200     699200      6       3  150064       2.0344     0.020955
enh75335     4     702400     703400      3       1  150064       2.8527    0.0021678
enh75336     4     714700     715700      2       1  150064       2.0964     0.018022
enh75337     4     719800     720800      3       1  150064       1.9845     0.023598
enh75366     4    1124200    1125200      3       2  150064       1.8339     0.033336
enh75370     4    1160200    1161200      4       2  150064       1.7705     0.038321
enh75378     4    1209800    1210800      2       1  150064       2.0493     0.020214
enh75379     4    1211200    1212200      3       2  150064       2.4722    0.0067149
enh75380     4    1213500    1214500      3       2  150064       2.9147    0.0017803
enh75394     4    1329800    1330800      4       1  150064       1.9961     0.022963
enh75395     4    1338600    1339600      4       1  150064       2.2306     0.012855
enh75396     4    1342400    1343400      3       2  150064       2.1708     0.014973
enh75397     4    1345200    1346200      6       3  150064       2.5424    0.0055042
enh75422     4    1863100    1864100      1       1  150064       1.8425       0.0327
enh75427     4    1878900    1879900      1       1  150064       1.8009      0.03586
enh75430     4    1883300    1884300      2       1  150064       1.8136     0.034869
enh75448     4    2297100    2298100      3       2  150064       1.8353      0.03323
enh75464     4    2544000    2545000      1       1  150064       1.6818       0.0463
enh75465     4    2555000    2556000      1       1  150064       1.6737      0.04709
enh75466     4    2569100    2570100      2       1  150064        1.652     0.049268
enh75509     4    2860500    2861500      4       2  150064       2.2611     0.011875
enh75555     4    3343500    3344500      3       2  150064       1.9386     0.026278
enh75558     4    3360200    3361200      1       1  150064        1.664      0.04806
enh75583     4    4420500    4421500      1       1  150064       2.0682      0.01931
enh75584     4    4464000    4465000      2       1  150064        3.152   0.00081067
enh75585     4    4493800    4494800      4       2  150064        2.593    0.0047578
enh75586     4    4504000    4505000      1       1  150064         2.41     0.007977
enh75591     4    4544500    4545500      2       1  150064        1.997     0.022911
enh75597     4    4944800    4945800      9       2  150064       1.8129     0.034926
enh75598     4    4945900    4946900     10       4  150064       1.8998     0.028731
enh75626     4    6689700    6690700     10       4  150064       2.2895     0.011024
enh75684     4    6938500    6939500      9       4  150064       1.7247     0.042295
enh75686     4    6946400    6947400      7       3  150064       1.8427     0.032685
enh75688     4    6953400    6954400      1       1  150064       1.9286      0.02689
enh75689     4    6955600    6956600      7       2  150064       1.8253     0.033977
enh75690     4    6956600    6957600      5       2  150064       1.7272     0.042065
enh75717     4    7745600    7746600      5       2  150064       1.9954     0.023001
enh75744     4    8210000    8211000      2       1  150064       2.3399    0.0096456
enh75745     4    8211400    8212400      2       1  150064       2.3141     0.010331
enh75764     4    8403800    8404800      8       4  150064        2.204     0.013763
enh75767     4    8421400    8422400      6       3  150064       1.9019     0.028593
enh75769     4    8430400    8431400      3       1  150064         1.77     0.038365
enh75771     4    8440300    8441300      5       3  150064       2.1675     0.015099
enh75777     4    9877200    9878200      6       2  150064       1.9199     0.027433
enh75791     4   10033700   10034700      2       1  150064       1.7062     0.043989
enh75810     4   10247000   10248000      5       2  150064       1.9024     0.028562
enh75826     4   10956000   10957000      6       3  150064       2.1005     0.017842
enh75842     4   12111900   12112900      3       1  150064       2.5283    0.0057304
enh75882     4   14346900   14347900      6       3  150064        2.917     0.001767
enh75886     4   14849300   14850300      7       2  150064       2.2668     0.011701
enh75923     4   15661600   15662600      4       2  150064       1.9092     0.028116
enh75935     4   15707900   15708900      1       1  150064       2.9519     0.001579
enh75936     4   15720400   15721400      3       2  150064       1.7313     0.041701
enh75977     4   16208100   16209100     10       4  150064       1.8707     0.030695
enh75979     4   16214200   16215200      2       1  150064       1.8259     0.033931
enh75999     4   17577400   17578400      5       1  150064       2.0572     0.019832
enh76002     4   17597400   17598400      2       1  150064       2.2188     0.013252
enh76003     4   17605500   17606500      2       1  150064       2.0593     0.019732
enh76004     4   17619100   17620100      3       1  150064       2.3297    0.0099114
enh76005     4   17664000   17665000      3       2  150064       2.2003     0.013891
enh76006     4   17666000   17667000      2       1  150064         2.36     0.009138
enh76008     4   17808100   17809100      1       1  150064       1.9182      0.02754
enh76010     4   17816200   17817200      2       1  150064       2.0078     0.022331
enh76011     4   17818500   17819500      2       1  150064       1.7774     0.037751
enh76014     4   18020800   18021800      4       1  150064       2.2446     0.012396
enh76025     4   20626200   20627200      1       1  150064       3.2885    0.0005037
enh76029     4   20702900   20703900      3       1  150064       1.6879     0.045719
enh76042     4   23325500   23326500      4       1  150064       2.3645    0.0090262
enh76065     4   24913100   24914100      2       1  150064       1.7957     0.036271
enh76086     4   25423400   25424400      1       1  150064       1.8773      0.03024
enh76094     4   25860700   25861700      2       1  150064       2.6848    0.0036285
enh76100     4   25929800   25930800      3       2  150064       2.8159    0.0024318
enh76113     4   26133600   26134600      3       1  150064       2.9272      0.00171
enh76136     4   26319700   26320700      2       1  150064       2.0537     0.020002
enh76141     4   26336100   26337100      4       2  150064       2.4866    0.0064489
enh76149     4   26378400   26379400      2       1  150064       1.6709      0.04737
enh76156     4   26624500   26625500      1       1  150064       3.4906     0.000241
enh76157     4   26710700   26711700      4       2  150064       2.8644     0.002089
enh76159     4   26764900   26765900      2       1  150064       2.7423    0.0030509
enh76162     4   26794000   26795000      1       1  150064        2.624     0.004345
enh76163     4   26813100   26814100      4       2  150064       2.4432    0.0072781
enh76175     4   26869400   26870400      1       1  150064       1.6794      0.04654
enh76177     4   26874700   26875700      2       1  150064       1.8768     0.030271
enh76189     4   26916000   26917000      3       2  150064       1.9904     0.023271
enh76190     4   26938000   26939000      3       1  150064       1.8588     0.031529
enh76196     4   27004600   27005600      2       1  150064       1.7483     0.040209
enh76216     4   36143700   36144700      2       1  150064        1.971      0.02436
enh76223     4   36226500   36227500      2       1  150064       1.8163      0.03466
enh76242     4   36349800   36350800      6       3  150064       2.2548     0.012073
enh76246     4   37465400   37466400      5       3  150064       1.7737     0.038054
enh76278     4   37798700   37799700      5       2  150064         1.82     0.034382
enh76279     4   37817600   37818600      1       1  150064       2.5094     0.006046
enh76280     4   37826400   37827400      2       1  150064       1.7997     0.035952
enh76283     4   37852500   37853500     10       1  150064       2.8105    0.0024732
enh76284     4   37853700   37854700      4       1  150064       2.5578    0.0052668
enh76299     4   37948300   37949300      4       2  150064       1.9599     0.025004
enh76305     4   37987100   37988100      6       3  150064       2.2984     0.010769
enh76311     4   38000800   38001800      3       2  150064       1.9363     0.026415
enh76312     4   38004100   38005100      5       3  150064       1.6897     0.045545
enh76314     4   38006600   38007600      6       2  150064       1.7735     0.038076
enh76319     4   38024800   38025800      4       2  150064       1.8838     0.029796
enh76331     4   38114000   38115000      4       2  150064       2.1479     0.015862
enh76385     4   38662900   38663900      4       2  150064       1.8361      0.03317
enh76394     4   38725300   38726300      3       2  150064       1.6803      0.04645
enh76411     4   38847100   38848100      6       1  150064       1.6908     0.045438
enh76413     4   38861000   38862000      1       1  150064        1.665      0.04796
enh76455     4   39625500   39626500      2       1  150064       2.1503     0.015766
enh76456     4   39627400   39628400      1       1  150064       2.2514      0.01218
enh76457     4   39633400   39634400      3       2  150064       3.5736   0.00017604
enh76458     4   39637000   39638000      2       1  150064       2.5878    0.0048293
enh76459     4   39641600   39642600      1       1  150064       2.5731      0.00504
enh76460     4   39683400   39684400      2       1  150064       1.6777     0.046706
enh76497     4   40126400   40127400      4       2  150064       1.7163     0.043051
enh76575     4   40584400   40585400      4       2  150064       1.7365      0.04124
enh76579     4   40591800   40592800      2       1  150064        2.449    0.0071624
enh76581     4   40601700   40602700      4       2  150064       2.2791      0.01133
enh76583     4   40607500   40608500      2       1  150064       2.0176     0.021816
enh76584     4   40610000   40611000      4       2  150064       1.9743     0.024177
enh76585     4   40612500   40613500      3       1  150064        2.061     0.019654
enh76589     4   40619400   40620400      4       2  150064       1.8763     0.030306
enh76590     4   40620400   40621400      2       1  150064       2.4286    0.0075792
enh76592     4   40623400   40624400      4       2  150064       1.8001     0.035925
enh76634     4   41385600   41386600      3       2  150064       2.2629     0.011822
enh76649     4   41935200   41936200      6       2  150064       1.8441     0.032587
enh76683     4   47466500   47467500      3       2  150064       1.9206      0.02739
enh76687     4   47489100   47490100      2       1  150064       1.6624     0.048218
enh76695     4   47566600   47567600      7       3  150064       1.7189     0.042812
enh76706     4   47924700   47925700      1       1  150064       1.6465      0.04983
enh76717     4   48131800   48132800      9       3  150064       1.7696     0.038397
enh76742     4   48341600   48342600      2       1  150064       1.8113     0.035048
enh76747     4   48371100   48372100      4       2  150064       1.8141     0.034832
enh76748     4   48372100   48373100      2       1  150064       2.3087      0.01048
enh76752     4   48589800   48590800      1       1  150064       2.4444     0.007255
enh76753     4   48590900   48591900      2       1  150064       1.7169        0.043
enh76756     4   48655500   48656500      1       1  150064       1.7022      0.04436
enh76759     4   48670200   48671200      1       1  150064       2.3414     0.009606
enh76766     4   48724700   48725700      1       1  150064       2.2173       0.0133
enh76771     4   48748400   48749400      1       1  150064       2.4588      0.00697
enh76774     4   48758500   48759500      2       1  150064       1.6802     0.046463
enh76779     4   48777900   48778900      1       1  150064       2.0972      0.01799
enh76780     4   48783200   48784200      1       1  150064        2.482     0.006533
enh76782     4   48817200   48818200      1       1  150064       1.8633      0.03121
enh76842     4   55083200   55084200      1       1  150064       2.3698       0.0089
enh76846     4   55305800   55306800      3       2  150064       2.4778    0.0066101
enh76852     4   55542100   55543100      7       2  150064       2.2136     0.013427
enh76875     4   56265600   56266600      2       1  150064       1.7153     0.043149
enh76878     4   56275500   56276500      2       1  150064       1.7429     0.040677
enh76880     4   56311900   56312900      4       2  150064       1.6956     0.044981
enh76881     4   56313300   56314300      3       2  150064       1.7534     0.039768
enh76885     4   56443800   56444800      3       2  150064       1.7086     0.043766
enh76889     4   56732100   56733100      2       1  150064       1.8645     0.031126
enh76890     4   56750500   56751500      3       2  150064       1.7907     0.036672
enh76905     4   57331100   57332100      3       2  150064       1.6578     0.048676
enh76906     4   57335600   57336600      2       1  150064        1.765     0.038781
enh76920     4   57597800   57598800      2       1  150064        1.761     0.039122
enh76921     4   57605100   57606100      4       2  150064       1.6717      0.04729
enh76974     4   68503700   68504700      3       1  150064       2.7397    0.0030746
enh76975     4   68505800   68506800      2       1  150064       1.7762     0.037848
enh76976     4   68563700   68564700      5       2  150064       2.9866    0.0014107
enh76977     4   68564600   68565600      3       1  150064       2.7744    0.0027653
enh76978     4   68567600   68568600      4       2  150064       3.3077   0.00047037
enh77004     4   71423900   71424900      2       1  150064       1.7639     0.038876
enh77064     4   73930800   73931800      2       1  150064       2.1904     0.014246
enh77068     4   74043700   74044700      1       1  150064       2.1517      0.01571
enh77071     4   74048200   74049200      1       1  150064       2.2514      0.01218
enh77087     4   74486200   74487200      2       1  150064       2.1555     0.015562
enh77088     4   74528500   74529500      3       2  150064       1.9901      0.02329
enh77125     4   75022400   75023400      1       1  150064       2.1452      0.01597
enh77191     4   76932700   76933700      4       2  150064       2.0613     0.019638
enh77207     4   77128300   77129300      2       1  150064       2.1215      0.01694
enh77210     4   77199000   77200000      5       2  150064       2.4856    0.0064658
enh77214     4   77228600   77229600      4       2  150064       1.9822     0.023728
enh77221     4   77532200   77533200      2       1  150064       2.2832      0.01121
enh77272     4   78718100   78719100      2       1  150064       1.7216     0.042567
enh77303     4   79592400   79593400      2       1  150064       1.9845     0.023601
enh77309     4   79671000   79672000      1       1  150064       2.3241      0.01006
enh77356     4   81093500   81094500      3       2  150064       2.0269     0.021339
enh77357     4   81102900   81103900      4       2  150064       1.9053     0.028372
enh77358     4   81137100   81138100      2       1  150064        2.789    0.0026439
enh77359     4   81156800   81157800      4       2  150064       1.6512     0.049349
enh77372     4   82403100   82404100      3       1  150064        1.722     0.042531
enh77375     4   82427800   82428800      8       1  150064       1.9884     0.023382
enh77376     4   82433500   82434500      3       1  150064       2.1281     0.016665
enh77393     4   83148100   83149100      3       2  150064       1.8982     0.028834
enh77396     4   83188700   83189700      5       2  150064       2.3598    0.0091436
enh77401     4   83285200   83286200      1       1  150064        2.389     0.008448
enh77422     4   83875800   83876800      2       1  150064       2.0253     0.021416
enh77423     4   83877900   83878900      2       1  150064       2.4331    0.0074844
enh77425     4   83909800   83910800      3       1  150064       2.5001    0.0062081
enh77426     4   83911000   83912000      2       1  150064       2.2414     0.012499
enh77427     4   83929000   83930000      3       2  150064       2.1887      0.01431
enh77486     4   84468600   84469600      5       1  150064       2.3884    0.0084605
enh77488     4   84479300   84480300      8       2  150064       2.7488    0.0029903
enh77489     4   84484800   84485800      1       1  150064       1.8633      0.03121
enh77490     4   84490100   84491100      3       1  150064       1.8119     0.034999
enh77491     4   84502900   84503900      3       1  150064       2.7951     0.002594
enh77492     4   84519900   84520900      4       1  150064       2.8341    0.0022979
enh77493     4   84523500   84524500      1       1  150064       1.9745      0.02416
enh77494     4   84525300   84526300      4       2  150064       2.6747    0.0037398
enh77495     4   84540100   84541100      1       1  150064       2.8245     0.002368
enh77496     4   84551200   84552200      1       1  150064       1.9612      0.02493
enh77553     4   86945400   86946400      2       1  150064       1.7857     0.037076
enh77565     4   87486400   87487400      6       4  150064       1.6944     0.045099
enh77567     4   87825400   87826400      5       2  150064       2.0871     0.018438
enh77569     4   87830800   87831800      2       1  150064       2.2453     0.012376
enh77578     4   87876700   87877700      6       3  150064        2.635    0.0042072
enh77584     4   87889400   87890400      3       2  150064       2.1956      0.01406
enh77585     4   87892000   87893000      3       1  150064       3.2055   0.00067407
enh77590     4   87898300   87899300      6       3  150064       2.6599    0.0039082
enh77594     4   87915200   87916200      4       2  150064       2.4191    0.0077793
enh77598     4   87931300   87932300      5       2  150064       2.3837    0.0085696
enh77601     4   87936900   87937900      3       2  150064       1.9917     0.023201
enh77602     4   87939800   87940800      2       1  150064       2.1549     0.015586
enh77605     4   87946400   87947400      3       1  150064       2.5648    0.0051625
enh77606     4   87948600   87949600      2       1  150064       1.9593      0.02504
enh77607     4   87949900   87950900      1       1  150064         2.91     0.001807
enh77608     4   87953400   87954400      1       1  150064       2.7191     0.003273
enh77610     4   87959600   87960600      4       2  150064        2.444    0.0072626
enh77611     4   87963600   87964600      3       1  150064       2.5445     0.005472
enh77613     4   87972000   87973000      6       2  150064       1.8762     0.030315
enh77614     4   87975800   87976800      7       3  150064       2.3092     0.010467
enh77616     4   87979700   87980700      3       1  150064       1.6901     0.045501
enh77629     4   88024700   88025700      3       1  150064       1.7177     0.042927
enh77639     4   88156100   88157100      1       1  150064       1.7099      0.04364
enh77679     4   89140000   89141000      3       2  150064        1.795      0.03633
enh77680     4   89152600   89153600      5       2  150064       1.9786     0.023933
enh77693     4   89376400   89377400      1       1  150064        1.896      0.02898
enh77695     4   89403100   89404100      1       1  150064       2.4355     0.007435
enh77720     4   89750000   89751000      3       1  150064       1.8513     0.032064
enh77732     4   90196300   90197300      2       1  150064       1.6478     0.049697
enh77740     4   90252300   90253300      3       1  150064       1.7911      0.03664
enh77741     4   90255000   90256000      3       1  150064        2.709    0.0033747
enh77742     4   90290200   90291200      4       1  150064       1.6466     0.049817
enh77750     4   90750800   90751800      4       1  150064       1.6989     0.044674
enh77752     4   90815900   90816900      5       3  150064       1.6772     0.046752
enh77755     4   90948400   90949400      4       2  150064       3.0839    0.0010214
enh77756     4   90992700   90993700      4       2  150064       2.8558    0.0021464
enh77757     4   90995900   90996900      3       1  150064       2.9126    0.0017923
enh77758     4   90999600   91000600      3       1  150064       2.8875    0.0019418
enh77759     4   91039600   91040600      5       2  150064       1.8084     0.035276
enh77763     4   93023500   93024500      2       1  150064       2.5254    0.0057779
enh77765     4   95130400   95131400      1       1  150064       1.8048      0.03555
enh77767     4   95260400   95261400      3       1  150064       1.9309     0.026748
enh77772     4   95275300   95276300      2       1  150064       1.9811     0.023788
enh77792     4   96214200   96215200      1       1  150064       2.2517      0.01217
enh77814     4   99584400   99585400      1       1  150064       3.2478    0.0005815
enh77841     4  100744000  100745000      3       1  150064       2.7394     0.003078
enh77842     4  100746500  100747500      3       2  150064        2.045     0.020429
enh77843     4  100749300  100750300      7       3  150064        2.562    0.0052031
enh77844     4  100753200  100754200      7       3  150064       2.4707    0.0067433
enh77845     4  100754400  100755400      6       3  150064       2.5408    0.0055305
enh77847     4  100767300  100768300      3       1  150064       1.6981     0.044747
enh77848     4  100773200  100774200      5       2  150064       3.1053   0.00095034
enh77853     4  100815800  100816800      6       2  150064       1.7416     0.040791
enh77860     4  101014500  101015500      2       1  150064        2.258     0.011974
enh77865     4  101269600  101270600      5       2  150064       3.0059    0.0013238
enh77867     4  101572400  101573400      3       2  150064       2.7944    0.0025996
enh77868     4  101675600  101676600      4       2  150064       2.4115    0.0079444
enh77873     4  101902600  101903600      1       1  150064       2.2511      0.01219
enh77876     4  101997700  101998700      1       1  150064       1.7095      0.04368
enh77877     4  102004100  102005100      2       1  150064       1.9804     0.023828
enh77879     4  102024200  102025200      1       1  150064         2.09      0.01831
enh77885     4  102112500  102113500      3       1  150064       1.9254     0.027088
enh77889     4  102122600  102123600      3       1  150064        1.924     0.027178
enh77891     4  102156900  102157900      1       1  150064       2.4857     0.006465
enh77892     4  102159900  102160900      3       1  150064       1.7503     0.040034
enh77918     4  102722700  102723700      6       2  150064       2.0072     0.022364
enh77920     4  102754200  102755200      1       1  150064       1.8141      0.03483
enh77921     4  102756200  102757200      2       1  150064       1.8821      0.02991
enh77922     4  103219700  103220700      3       2  150064       2.9074    0.0018221
enh77935     4  103427200  103428200      2       1  150064       2.0235     0.021513
enh77965     4  103607400  103608400      3       1  150064        2.376      0.00875
enh77966     4  103608900  103609900      1       1  150064       2.3747     0.008782
enh77968     4  103653600  103654600      2       1  150064       3.8077   7.0121e-05
enh77977     4  103679000  103680000      1       1  150064       2.6531     0.003988
enh77978     4  103682800  103683800      2       1  150064       2.6844    0.0036333
enh77979     4  103700600  103701600      5       2  150064       3.7233   9.8301e-05
enh77980     4  103710100  103711100      4       1  150064       3.5346   0.00020419
enh77981     4  103732700  103733700      4       2  150064       3.5712    0.0001777
enh77984     4  103750200  103751200      3       1  150064       3.5009   0.00023181
enh77985     4  103782800  103783800      2       1  150064       2.9254    0.0017199
enh77986     4  103787800  103788800      1       1  150064       3.8858      5.1e-05
enh77988     4  103792900  103793900      1       1  150064       3.8469     5.98e-05
enh77989     4  103798900  103799900      2       1  150064       3.5801   0.00017173
enh77990     4  103939400  103940400      2       1  150064       3.5984   0.00016012
enh77991     4  103941300  103942300      3       2  150064       1.6808     0.046402
enh77992     4  103974900  103975900      3       2  150064       3.6149   0.00015024
enh77997     4  104057800  104058800      2       1  150064       2.2727     0.011522
enh77999     4  104062700  104063700      4       2  150064       1.6738     0.047084
enh78019     4  106027900  106028900      3       1  150064       2.0032     0.022576
enh78032     4  106083000  106084000      2       1  150064       1.6467     0.049805
enh78074     4  107989800  107990800      3       2  150064       1.9959     0.022974
enh78102     4  108833900  108834900      2       1  150064       2.0285     0.021252
enh78111     4  109027200  109028200      1       1  150064       2.6802     0.003679
enh78118     4  109267200  109268200      4       2  150064       1.9632     0.024814
enh78163     4  110552300  110553300      1       1  150064       1.9644      0.02474
enh78165     4  110568400  110569400      6       2  150064       2.2567     0.012013
enh78175     4  110833600  110834600      1       1  150064       3.3573    0.0003935
enh78177     4  110899800  110900800      2       1  150064       2.7747     0.002763
enh78178     4  110910900  110911900      6       2  150064       2.8644    0.0020889
enh78204     4  113077400  113078400      3       2  150064       2.2328     0.012782
enh78262     4  116702700  116703700      1       1  150064       1.9249      0.02712
enh78265     4  118907800  118908800      1       1  150064       3.6148    0.0001503
enh78266     4  118909200  118910200      1       1  150064       3.7842    7.709e-05
enh78269     4  119198400  119199400      5       3  150064       1.6526     0.049202
enh78274     4  119604300  119605300      4       2  150064       1.8435     0.032626
enh78284     4  119904500  119905500      5       3  150064       1.8725     0.030571
enh78285     4  119909700  119910700      2       1  150064       2.0822     0.018663
enh78318     4  121579600  121580600      6       1  150064       2.1599      0.01539
enh78320     4  121694100  121695100      1       1  150064       1.9491      0.02564
enh78334     4  122112900  122113900      2       1  150064       1.7234     0.042406
enh78345     4  122720500  122721500      3       1  150064       2.0174     0.021828
enh78355     4  123084500  123085500      1       1  150064       1.6831      0.04618
enh78357     4  123133300  123134300      3       2  150064        2.953    0.0015735
enh78358     4  123379800  123380800      1       1  150064       2.0196      0.02171
enh78364     4  123509500  123510500      5       2  150064       1.6628     0.048175
enh78372     4  123845200  123846200      8       4  150064       2.2575     0.011988
enh78394     4  124373600  124374600      1       1  150064       1.6998      0.04458
enh78404     4  124523900  124524900      1       1  150064       2.1457      0.01595
enh78405     4  124527800  124528800      5       2  150064       2.0066     0.022398
enh78417     4  124777800  124778800      1       1  150064       1.6813      0.04635
enh78427     4  128421800  128422800      7       3  150064       1.7318     0.041655
enh78430     4  128619800  128620800      2       1  150064       2.1117     0.017356
enh78502     4  139326800  139327800      4       2  150064       2.0672     0.019358
enh78503     4  139329600  139330600      4       2  150064       2.2241     0.013072
enh78525     4  139949100  139950100      1       1  150064       2.7598     0.002892
enh78526     4  139950900  139951900      3       2  150064       2.4389    0.0073658
enh78534     4  139998800  139999800      2       1  150064       2.9255    0.0017195
enh78540     4  140066100  140067100      2       1  150064         2.44    0.0073429
enh78542     4  140085100  140086100      1       1  150064       2.5525     0.005348
enh78544     4  140089600  140090600      6       4  150064        1.858     0.031584
enh78545     4  140093200  140094200      3       2  150064       1.9157     0.027702
enh78546     4  140095200  140096200      6       3  150064       2.1262     0.016743
enh78548     4  140112400  140113400      6       2  150064       2.6348    0.0042099
enh78549     4  140129200  140130200      2       1  150064       2.1132     0.017293
enh78550     4  140135100  140136100      2       1  150064       1.9669     0.024596
enh78554     4  140187900  140188900      2       1  150064       1.8131     0.034907
enh78586     4  140471700  140472700      1       1  150064       2.9567     0.001555
enh78612     4  140735500  140736500      2       1  150064       2.4808    0.0065535
enh78630     4  140888900  140889900      2       1  150064       2.1228     0.016886
enh78631     4  140891900  140892900      4       1  150064        1.675     0.046971
enh78638     4  140959200  140960200      2       1  150064       1.7342     0.041446
enh78643     4  140974900  140975900      3       1  150064       1.9374     0.026349
enh78652     4  141023100  141024100      9       1  150064       2.1725     0.014909
enh78679     4  141444000  141445000      1       1  150064       1.7094      0.04369
enh78696     4  141750400  141751400      1       1  150064       2.0503      0.02017
enh78697     4  141758300  141759300      1       1  150064       2.1244      0.01682
enh78698     4  141923500  141924500     10       1  150064       1.6475     0.049723
enh78708     4  142232800  142233800      4       1  150064       1.7917      0.03659
enh78709     4  142234500  142235500      3       1  150064       1.9031     0.028512
enh78744     4  143488500  143489500      5       2  150064       1.8217     0.034249
enh78750     4  143628200  143629200      4       2  150064       1.6717     0.047288
enh78752     4  143882200  143883200      2       1  150064       2.8809    0.0019825
enh78767     4  144279300  144280300      1       1  150064       2.9543     0.001567
enh78768     4  144281000  144282000      5       2  150064       2.1335     0.016441
enh78769     4  144282400  144283400      3       2  150064       1.8096      0.03518
enh78770     4  144290500  144291500      2       1  150064       1.6468     0.049805
enh78771     4  144296600  144297600      2       1  150064       1.7799     0.037544
enh78772     4  144297800  144298800      5       2  150064       1.7068     0.043927
enh78775     4  144304400  144305400      3       2  150064       2.6539    0.0039787
enh78780     4  144437900  144438900      2       1  150064        2.705    0.0034156
enh78782     4  144442300  144443300      4       2  150064       2.6587     0.003922
enh78783     4  144479300  144480300      5       2  150064       2.8259    0.0023571
enh78809     4  146413900  146414900      1       1  150064       1.7686      0.03848
enh78892     4  148977800  148978800      1       1  150064       2.1399      0.01618
enh78894     4  149137400  149138400      3       2  150064       1.8136     0.034867
enh78897     4  149297400  149298400      2       1  150064       2.4215     0.007729
enh78903     4  150983800  150984800      5       3  150064       1.7898     0.036743
enh78906     4  151204400  151205400      4       2  150064       1.6575     0.048709
enh78912     4  151871600  151872600      2       1  150064         1.79     0.036729
enh78943     4  153059400  153060400      3       1  150064       1.7803     0.037513
enh78957     4  153319700  153320700      1       1  150064       1.7942      0.03639
enh79022     4  153879400  153880400      3       1  150064       1.8737     0.030489
enh79032     4  154055400  154056400      3       2  150064       1.6836     0.046127
enh79050     4  154359300  154360300      2       1  150064       1.9025     0.028556
enh79053     4  154379900  154380900      7       2  150064       1.9964     0.022947
enh79101     4  154597600  154598600      5       2  150064       1.7216     0.042575
enh79109     4  154649400  154650400      1       1  150064       2.9363     0.001661
enh79111     4  154668400  154669400      2       1  150064       2.5382    0.0055718
enh79112     4  154731200  154732200      5       2  150064       2.5514    0.0053651
enh79148     4  157805000  157806000      3       1  150064       1.6904     0.045479
enh79219     4  159687800  159688800      1       1  150064       2.2991      0.01075
enh79220     4  159692000  159693000      1       1  150064       1.9175      0.02759
enh79224     4  159699600  159700600      3       1  150064        1.769     0.038449
enh79225     4  159702900  159703900      1       1  150064       1.9214      0.02734
enh79226     4  159703800  159704800      2       1  150064       1.6506     0.049411
enh79227     4  159705800  159706800      6       1  150064       2.0606     0.019672
enh79230     4  159725500  159726500      3       1  150064       2.1063     0.017589
enh79231     4  159730300  159731300      2       1  150064       1.9657     0.024667
enh79235     4  159741300  159742300      2       1  150064       1.7578     0.039394
enh79238     4  159791700  159792700      1       1  150064       2.1862       0.0144
enh79240     4  159823200  159824200      2       1  150064       1.8648     0.031107
enh79241     4  159851200  159852200      2       1  150064       2.2537     0.012106
enh79277     4  160232200  160233200      3       1  150064       1.6612     0.048338
enh79283     4  160321300  160322300      3       1  150064       1.7785     0.037658
enh79288     4  162340700  162341700      3       2  150064       2.2145     0.013398
enh79291     4  162493800  162494800      1       1  150064       1.6987      0.04469
enh79298     4  164406200  164407200      3       2  150064       1.6801     0.046469
enh79307     4  164510500  164511500      4       2  150064       1.7378      0.04112
enh79320     4  165432200  165433200      5       2  150064       1.8208     0.034317
enh79329     4  166136200  166137200      4       2  150064         2.37    0.0088936
enh79331     4  166169000  166170000      5       3  150064       2.2047     0.013737
enh79333     4  166184600  166185600      1       1  150064       2.7424      0.00305
enh79336     4  166215700  166216700      2       1  150064       2.2098     0.013559
enh79388     4  169989200  169990200      8       3  150064       2.1235     0.016857
enh79400     4  170165900  170166900      2       1  150064       1.8664     0.030992
enh79409     4  170208000  170209000      3       2  150064        4.549   2.6949e-06
enh79410     4  170213900  170214900      2       1  150064       3.6903   0.00011201
enh79412     4  170283800  170284800      2       1  150064       3.9038   4.7356e-05
enh79413     4  170331700  170332700      5       2  150064       4.4231   4.8648e-06
enh79415     4  170525600  170526600      3       2  150064       4.3039   8.3909e-06
enh79419     4  170543700  170544700      2       1  150064        3.486   0.00024516
enh79420     4  170578400  170579400      5       2  150064       4.3002   8.5341e-06
enh79421     4  170579700  170580700      1       1  150064       5.0246    2.523e-07
enh79423     4  170584800  170585800      4       2  150064       4.0911   2.1465e-05
enh79424     4  170586000  170587000      1       1  150064       4.3915    5.628e-06
enh79425     4  170587000  170588000      1       1  150064       4.3031    8.421e-06
enh79432     4  170933000  170934000      6       2  150064       2.3206     0.010154
enh79454     4  174041900  174042900      3       2  150064       1.6765     0.046823
enh79463     4  174113400  174114400      2       1  150064       2.1029     0.017739
enh79489     4  174831000  174832000      2       1  150064       1.7277     0.042024
enh79508     4  176867000  176868000      2       1  150064       3.8721   5.3961e-05
enh79509     4  176934600  176935600      3       1  150064       2.6858    0.0036183
enh79535     4  178237900  178238900      2       1  150064       2.2601     0.011908
enh79543     4  178361200  178362200      4       2  150064       1.8573     0.031637
enh79547     4  181709300  181710300      6       3  150064       2.1146     0.017231
enh79564     4  184104400  184105400      1       1  150064       2.1154       0.0172
enh79566     4  184182900  184183900      2       1  150064       1.7548     0.039651
enh79573     4  184327800  184328800      7       2  150064       2.1191     0.017041
enh79603     4  185150300  185151300      1       1  150064       1.6707      0.04739
enh79606     4  185184900  185185900      4       2  150064       1.8425     0.032699
enh79620     4  185273100  185274100     10       5  150064       1.7775     0.037744
enh79624     4  185285100  185286100      9       3  150064        2.422    0.0077187
enh79630     4  185311500  185312500      6       2  150064       1.9957     0.022986
enh79635     4  185331200  185332200      5       3  150064       2.9785    0.0014483
enh79636     4  185334000  185335000      2       1  150064       1.6822     0.046263
enh79641     4  185343000  185344000      4       2  150064       2.8231    0.0023783
enh79642     4  185350900  185351900      2       1  150064       1.9946     0.023045
enh79654     4  185380500  185381500      3       2  150064        1.652     0.049269
enh79657     4  185390600  185391600      4       2  150064       1.9131     0.027866
enh79676     4  185566700  185567700      2       1  150064       1.8073     0.035355
enh79677     4  185572000  185573000      3       1  150064       1.7089     0.043735
enh79678     4  185577400  185578400      4       2  150064       2.2276     0.012953
enh79680     4  185585500  185586500      1       1  150064       2.3109      0.01042
enh79696     4  185702700  185703700      2       1  150064       1.9817     0.023758
enh79705     4  185740000  185741000      2       1  150064       1.9293     0.026849
enh79710     4  185781900  185782900      6       2  150064       1.7827     0.037321
enh79739     4  186988600  186989600      3       2  150064       2.5305    0.0056955
enh79801     5    1098800    1099800      7       3  150064       2.0951     0.018082
enh79802     5    1101800    1102800      7       3  150064       1.7612     0.039106
enh79803     5    1106000    1107000      2       1  150064       2.5355    0.0056151
enh79830     5    1518100    1519100      8       4  150064       1.9522     0.025456
enh79850     5    5420600    5421600      7       2  150064       2.9492     0.001593
enh79851     5    5424500    5425500      1       1  150064       2.8418     0.002243
enh79852     5    5432000    5433000      3       2  150064       3.3522   0.00040091
enh79853     5    5480600    5481600      4       2  150064       4.0036   3.1187e-05
enh79854     5    5492200    5493200      1       1  150064       3.6504    0.0001309
enh79855     5    5494500    5495500      4       2  150064       2.5949    0.0047313
enh79863     5    6630800    6631800      2       1  150064       2.2091     0.013584
enh79869     5    6649700    6650700      5       3  150064       2.1256     0.016768
enh79870     5    6660100    6661100      7       4  150064       2.4897    0.0063918
enh79871     5    6704300    6705300      4       2  150064       2.4971    0.0062599
enh79873     5    6717800    6718800      5       2  150064       1.9567     0.025189
enh79874     5    6720000    6721000      5       2  150064       2.4987     0.006233
enh79875     5    6723300    6724300     10       4  150064        1.864     0.031161
enh79876     5    6725200    6726200      3       2  150064       2.1137     0.017272
enh79877     5    6728300    6729300      6       3  150064       2.5062    0.0061017
enh79878     5    6731200    6732200      6       3  150064       3.0072    0.0013183
enh79881     5    6736700    6737700      5       2  150064       3.0069    0.0013198
enh79884     5    6765400    6766400      3       2  150064       1.7152     0.043156
enh79893     5    7247000    7248000      2       1  150064       2.3702    0.0088884
enh79899     5    7815800    7816800      2       1  150064       2.4416    0.0073109
enh79969     5   10626200   10627200      1       1  150064       1.6877      0.04573
enh79972     5   10632700   10633700      9       2  150064       2.1557     0.015555
enh79973     5   10635000   10636000      5       1  150064       2.3296    0.0099132
enh79974     5   10644000   10645000      6       1  150064       2.6722    0.0037674
enh80006     5   11025700   11026700      1       1  150064       1.7916       0.0366
enh80007     5   11224100   11225100      2       1  150064        1.717     0.042985
enh80034     5   14208600   14209600      2       1  150064       2.2947     0.010874
enh80056     5   14343800   14344800      2       1  150064       1.8202     0.034367
enh80068     5   14463300   14464300      2       1  150064       1.8218      0.03424
enh80073     5   14494700   14495700      4       2  150064       1.7084     0.043782
enh80092     5   14672400   14673400      1       1  150064       2.0484      0.02026
enh80098     5   14702400   14703400      1       1  150064       1.8943      0.02909
enh80124     5   16725800   16726800      2       1  150064       1.6854      0.04596
enh80134     5   17220800   17221800      4       2  150064       1.7469     0.040326
enh80142     5   17251300   17252300      1       1  150064       1.8555      0.03176
enh80147     5   17263300   17264300      2       1  150064       1.9874     0.023441
enh80163     5   17735600   17736600      7       2  150064       1.9526     0.025434
enh80165     5   17794500   17795500      9       2  150064       3.2774   0.00052384
enh80168     5   18133300   18134300      6       2  150064       2.9595    0.0015409
enh80169     5   18134300   18135300      4       2  150064       2.2152     0.013374
enh80204     5   32019800   32020800      5       3  150064       1.7374     0.041161
enh80223     5   32192900   32193900      1       1  150064       1.6461      0.04987
enh80226     5   32206900   32207900      1       1  150064       1.9061      0.02832
enh80229     5   32232300   32233300      3       2  150064       1.6769     0.046783
enh80273     5   32595600   32596600      3       2  150064       1.7144     0.043229
enh80274     5   32597600   32598600      2       1  150064       1.7234     0.042408
enh80282     5   33238400   33239400      1       1  150064       2.1297       0.0166
enh80285     5   33319600   33320600      6       2  150064       2.2987     0.010761
enh80328     5   35393600   35394600      1       1  150064       1.9325      0.02665
enh80344     5   35673100   35674100      1       1  150064       1.7337      0.04149
enh80401     5   36881700   36882700      3       1  150064       1.7733     0.038091
enh80433     5   37663100   37664100      2       1  150064       1.7632     0.038929
enh80436     5   37737800   37738800      1       1  150064       1.6496      0.04951
enh80445     5   39020800   39021800      1       1  150064       3.0154     0.001283
enh80451     5   39077400   39078400      2       1  150064        2.005      0.02248
enh80476     5   39195800   39196800      3       2  150064       1.7075     0.043864
enh80487     5   39231400   39232400      3       2  150064       1.9878     0.023418
enh80494     5   39283000   39284000      4       1  150064       1.8848      0.02973
enh80501     5   39420500   39421500      1       1  150064       1.9815      0.02377
enh80503     5   39425400   39426400      6       3  150064       1.7777     0.037727
enh80538     5   40495000   40496000      1       1  150064       1.7906      0.03668
enh80546     5   40591500   40592500      1       1  150064       2.1479      0.01586
enh80555     5   40672400   40673400      4       2  150064        1.677     0.046768
enh80622     5   43397300   43398300      1       1  150064       1.9824      0.02372
enh80635     5   44808000   44809000      3       1  150064        3.754   8.7012e-05
enh80636     5   44810600   44811600      2       1  150064       3.2993   0.00048464
enh80637     5   49658700   49659700      1       1  150064       4.5386    2.832e-06
enh80638     5   49660000   49661000      5       2  150064       4.0186   2.9269e-05
enh80639     5   49661300   49662300      3       1  150064       4.7171   1.1963e-06
enh80640     5   49693900   49694900      2       1  150064       4.3142   8.0087e-06
enh80641     5   49699200   49700200      1       1  150064       3.6901    0.0001121
enh80642     5   49702500   49703500      1       1  150064       2.9702     0.001488
enh80643     5   49703800   49704800      1       1  150064       4.4601    4.097e-06
enh80644     5   49705400   49706400      2       1  150064       3.5112   0.00022301
enh80646     5   49709700   49710700      2       1  150064       4.2338   1.1491e-05
enh80650     5   49715600   49716600      3       1  150064       3.9068   4.6773e-05
enh80651     5   49716200   49717200      1       1  150064       2.4221     0.007715
enh80653     5   49719700   49720700      1       1  150064       3.6255    0.0001442
enh80658     5   49738100   49739100      3       1  150064       4.0244   2.8561e-05
enh80659     5   49741000   49742000      2       1  150064       3.9237   4.3591e-05
enh80661     5   49745300   49746300      3       2  150064       2.7406    0.0030662
enh80662     5   49797400   49798400      5       2  150064       3.5524   0.00019084
enh80667     5   49930200   49931200      2       1  150064       2.0777     0.018868
enh80670     5   49943700   49944700      5       2  150064        2.012     0.022113
enh80671     5   49949800   49950800      3       2  150064       2.6171    0.0044338
enh80672     5   49953700   49954700      2       1  150064       3.3346   0.00042716
enh80679     5   49975100   49976100      2       1  150064       3.0057    0.0013248
enh80688     5   49993100   49994100      3       2  150064       2.1938     0.014126
enh80690     5   49998200   49999200      1       1  150064       1.6669      0.04777
enh80692     5   50004400   50005400      1       1  150064        2.074      0.01904
enh80695     5   50011900   50012900      2       1  150064        3.041    0.0011791
enh80708     5   50034400   50035400      1       1  150064       3.1465    0.0008263
enh80710     5   50038600   50039600      3       2  150064       1.7821     0.037367
enh80712     5   50045100   50046100      3       2  150064       1.7351     0.041363
enh80746     5   52864400   52865400      2       1  150064       1.8806     0.030016
enh80760     5   53598700   53599700      4       2  150064       1.9133     0.027856
enh80762     5   53604100   53605100      2       1  150064        1.966     0.024648
enh80763     5   53607600   53608600      2       1  150064        1.647     0.049777
enh80783     5   53886000   53887000      6       4  150064       2.5935    0.0047502
enh80784     5   53897300   53898300      4       2  150064       2.3647    0.0090231
enh80791     5   53940300   53941300      5       1  150064       1.6629     0.048165
enh80806     5   54056400   54057400      1       1  150064       1.7038      0.04421
enh80810     5   54081900   54082900      3       2  150064       2.1013     0.017806
enh80813     5   54140100   54141100      5       2  150064       2.2299     0.012876
enh80814     5   54140800   54141800      4       2  150064       2.8616    0.0021073
enh80816     5   54162700   54163700      1       1  150064         1.97      0.02442
enh80857     5   55148900   55149900      2       1  150064       1.8506     0.032114
enh80859     5   55155300   55156300      5       3  150064       2.0727       0.0191
enh80860     5   55160600   55161600      3       2  150064        3.039    0.0011868
enh80861     5   55164300   55165300      4       2  150064       3.4827   0.00024817
enh80864     5   55199200   55200200      1       1  150064       3.2814    0.0005164
enh80866     5   55219300   55220300      5       3  150064       2.6588    0.0039205
enh80941     5   55903700   55904700      5       3  150064       1.7265     0.042126
enh80983     5   56482900   56483900      3       1  150064       1.7962     0.036234
enh80993     5   56594800   56595800      7       4  150064       2.5164    0.0059281
enh81007     5   57762400   57763400      5       3  150064        2.527    0.0057515
enh81008     5   57765400   57766400     10       4  150064       1.7253     0.042239
enh81014     5   57794500   57795500      2       1  150064       2.1262     0.016744
enh81016     5   57840000   57841000      1       1  150064       1.7272      0.04207
enh81022     5   58207800   58208800      3       2  150064       1.8447     0.032538
enh81023     5   58218100   58219100      2       1  150064       1.8599     0.031452
enh81025     5   58331400   58332400      4       2  150064        2.001     0.022694
enh81031     5   58484400   58485400      5       2  150064       1.7684     0.038493
enh81035     5   58816900   58817900      3       1  150064       2.5117    0.0060078
enh81036     5   58858700   58859700      3       2  150064       2.7821    0.0027005
enh81038     5   58893600   58894600      2       1  150064       1.7973     0.036144
enh81040     5   58941000   58942000      3       2  150064       2.2486     0.012268
enh81045     5   59105800   59106800      1       1  150064       2.2539       0.0121
enh81048     5   59283900   59284900      3       1  150064        2.112     0.017341
enh81050     5   59419800   59420800      3       2  150064       2.1843     0.014472
enh81054     5   59502300   59503300      1       1  150064       2.6452     0.004082
enh81061     5   59563300   59564300      5       3  150064       1.9523     0.025451
enh81069     5   59928700   59929700      1       1  150064       2.6967     0.003501
enh81070     5   59947300   59948300      2       1  150064       2.9938    0.0013776
enh81071     5   59973100   59974100      4       2  150064       2.6219    0.0043717
enh81072     5   59985800   59986800      2       1  150064       2.9281    0.0017053
enh81076     5   60116600   60117600      5       2  150064       3.8825   5.1685e-05
enh81077     5   60238500   60239500      5       2  150064       1.6532     0.049147
enh81079     5   60316000   60317000      2       1  150064       2.3947    0.0083164
enh81083     5   60476000   60477000      5       2  150064       2.4719    0.0067198
enh81084     5   60478100   60479100      4       2  150064       1.7333     0.041517
enh81085     5   60557100   60558100      2       1  150064       3.2636   0.00055008
enh81086     5   60559600   60560600      3       2  150064       2.7323    0.0031451
enh81087     5   60562600   60563600      5       2  150064        2.801    0.0025475
enh81088     5   60564900   60565900      2       1  150064       3.6913   0.00011157
enh81089     5   60569300   60570300      5       3  150064        2.545    0.0054636
enh81090     5   60573000   60574000      4       2  150064       3.9699   3.5957e-05
enh81091     5   60575900   60576900      4       1  150064       3.9375   4.1163e-05
enh81092     5   60580800   60581800      2       1  150064       4.4016   5.3723e-06
enh81093     5   60585100   60586100      2       1  150064       3.9038   4.7339e-05
enh81094     5   60586500   60587500      4       2  150064       5.4554   2.4429e-08
enh81095     5   60598600   60599600      2       1  150064       3.8806   5.2107e-05
enh81098     5   60613800   60614800      1       1  150064       1.9714      0.02434
enh81099     5   60617600   60618600      2       1  150064       3.3472   0.00040818
enh81101     5   60631500   60632500      2       1  150064       1.9547      0.02531
enh81102     5   60632500   60633500      1       1  150064       3.2145    0.0006533
enh81104     5   60638300   60639300      1       1  150064       4.6808    1.429e-06
enh81105     5   60643300   60644300      4       2  150064       6.1059   5.1107e-10
enh81107     5   60655600   60656600      2       1  150064       4.7943   8.1603e-07
enh81108     5   60696600   60697600      2       1  150064       4.2412   1.1117e-05
enh81109     5   60697600   60698600      2       1  150064       3.5854   0.00016831
enh81110     5   60698800   60699800      1       1  150064       4.7789    8.811e-07
enh81111     5   60703400   60704400      1       1  150064       2.5525     0.005347
enh81112     5   60705500   60706500      5       3  150064       4.3396   7.1368e-06
enh81113     5   60709700   60710700      1       1  150064       1.7154      0.04314
enh81115     5   60725200   60726200      1       1  150064       4.6812    1.426e-06
enh81116     5   60746400   60747400      1       1  150064       4.7675    9.324e-07
enh81117     5   60830100   60831100      1       1  150064       1.7599      0.03921
enh81119     5   60922600   60923600      3       2  150064       2.1421     0.016091
enh81120     5   60961300   60962300      2       1  150064       1.7204     0.042679
enh81124     5   61520200   61521200      1       1  150064       2.6615      0.00389
enh81125     5   61526400   61527400      1       1  150064       2.3964     0.008278
enh81126     5   61552000   61553000      4       2  150064       3.3868   0.00035361
enh81127     5   61556200   61557200      7       3  150064       3.0566    0.0011194
enh81130     5   61600500   61601500      1       1  150064       2.9993     0.001353
enh81133     5   61609500   61610500      2       1  150064       1.7238     0.042374
enh81137     5   61621500   61622500      1       1  150064       1.8283      0.03375
enh81139     5   61627400   61628400      2       1  150064       1.7048     0.044113
enh81140     5   61629700   61630700      4       2  150064       2.2763     0.011414
enh81143     5   61697800   61698800      3       2  150064        1.959     0.025058
enh81144     5   61700400   61701400      4       2  150064       1.7066     0.043953
enh81145     5   61709400   61710400      2       1  150064       1.9192     0.027478
enh81151     5   61843800   61844800      1       1  150064       1.6778      0.04669
enh81152     5   61868000   61869000      2       1  150064       1.9085     0.028163
enh81154     5   61873900   61874900      2       1  150064       1.7535     0.039762
enh81161     5   61948600   61949600      1       1  150064       1.9829      0.02369
enh81178     5   64330200   64331200      4       1  150064       2.6771    0.0037133
enh81185     5   64779200   64780200      4       2  150064       1.9537     0.025369
enh81186     5   64857000   64858000      1       1  150064       2.0131      0.02205
enh81187     5   64860200   64861200      2       1  150064       2.2465     0.012337
enh81188     5   64917900   64918900      2       1  150064       1.8092     0.035211
enh81194     5   65014500   65015500      4       1  150064       1.6458     0.049905
enh81243     5   65912900   65913900      6       3  150064       1.6962     0.044921
enh81267     5   66391000   66392000      1       1  150064       2.8054     0.002513
enh81292     5   66646500   66647500      2       1  150064        2.205     0.013726
enh81305     5   67298200   67299200      2       1  150064       1.8857     0.029667
enh81314     5   67509500   67510500      3       2  150064       1.9903      0.02328
enh81315     5   67515400   67516400      3       2  150064       1.7567     0.039487
enh81335     5   67587900   67588900      3       2  150064       2.0796     0.018783
enh81337     5   67626700   67627700      1       1  150064        1.682      0.04628
enh81339     5   67643100   67644100      1       1  150064       1.8639      0.03117
enh81345     5   67702700   67703700      2       1  150064       1.7568     0.039477
enh81346     5   67710900   67711900      2       1  150064        2.807    0.0025005
enh81348     5   67721000   67722000      5       2  150064       2.7397    0.0030752
enh81350     5   67731300   67732300      3       2  150064         2.58    0.0049397
enh81351     5   67760700   67761700      6       3  150064       1.7552     0.039613
enh81387     5   70752800   70753800      1       1  150064       2.2458      0.01236
enh81396     5   71589200   71590200      1       1  150064       1.9013      0.02863
enh81401     5   71644400   71645400      1       1  150064       2.1862       0.0144
enh81402     5   71647700   71648700      1       1  150064       1.7963      0.03622
enh81499     5   74614300   74615300      4       2  150064       2.1294     0.016609
enh81500     5   74617200   74618200      7       2  150064       1.6452     0.049961
enh81501     5   74620200   74621200      3       1  150064       2.8453    0.0022188
enh81507     5   74734900   74735900      1       1  150064         2.03      0.02118
enh81508     5   74736000   74737000      1       1  150064        1.951      0.02553
enh81512     5   74761500   74762500      1       1  150064       1.8882       0.0295
enh81519     5   74831300   74832300      2       1  150064       1.8172      0.03459
enh81521     5   74833800   74834800      4       2  150064       2.1719     0.014932
enh81523     5   74854100   74855100      1       1  150064       2.5172     0.005915
enh81525     5   74861200   74862200      2       1  150064       1.9089     0.028138
enh81530     5   74902900   74903900      2       1  150064       2.0016     0.022663
enh81532     5   74915800   74916800      3       2  150064       1.7239      0.04236
enh81536     5   74965400   74966400      3       1  150064       2.1942     0.014109
enh81537     5   74973400   74974400      5       1  150064       3.1525   0.00080929
enh81542     5   75016500   75017500      6       3  150064       1.7096     0.043668
enh81611     5   75856800   75857800      3       2  150064       2.0813     0.018701
enh81672     5   77101800   77102800      4       2  150064       2.8055     0.002512
enh81673     5   77112200   77113200      2       1  150064       1.7905     0.036688
enh81682     5   77517400   77518400      4       2  150064       1.6508     0.049394
enh81685     5   77563100   77564100      2       1  150064       2.4268    0.0076173
enh81686     5   77564600   77565600      2       1  150064       3.3991   0.00033804
enh81687     5   77579200   77580200      6       2  150064       4.2714   9.7107e-06
enh81688     5   77581700   77582700      8       3  150064       3.9825   3.4093e-05
enh81689     5   77583500   77584500     10       2  150064       4.3893   5.6848e-06
enh81690     5   77584900   77585900      5       2  150064        2.692    0.0035516
enh81691     5   77585800   77586800      6       1  150064       3.8544   5.8006e-05
enh81692     5   77587500   77588500      4       2  150064       3.1666   0.00077111
enh81694     5   77654100   77655100      2       1  150064       1.9902     0.023287
enh81695     5   77657800   77658800      3       2  150064       1.6667     0.047784
enh81696     5   77743600   77744600      3       2  150064       3.1128   0.00092673
enh81700     5   77797600   77798600      2       1  150064       1.7011     0.044466
enh81701     5   77801100   77802100      2       1  150064       1.8644      0.03113
enh81702     5   77807600   77808600      8       4  150064       1.7058     0.044022
enh81739     5   78402600   78403600      4       2  150064       2.1632     0.015263
enh81762     5   79432900   79433900      4       2  150064       2.1176     0.017106
enh81765     5   79445400   79446400      1       1  150064       2.7618     0.002874
enh81766     5   79447300   79448300      2       1  150064       1.7838     0.037225
enh81770     5   79478600   79479600      1       1  150064       1.9103      0.02805
enh81783     5   79513200   79514200      2       1  150064       1.7947     0.036349
enh81785     5   79516000   79517000      5       3  150064        1.785     0.037133
enh81853     5   81047900   81048900      1       1  150064       1.8048      0.03555
enh81857     5   81075500   81076500      2       1  150064       1.8606     0.031401
enh81858     5   81078900   81079900      5       3  150064       2.7483     0.002995
enh81862     5   81134000   81135000      1       1  150064       2.8126     0.002457
enh81865     5   81152700   81153700      4       2  150064       2.9541    0.0015679
enh81881     5   81572100   81573100      3       2  150064       2.9706    0.0014859
enh81908     5   82600400   82601400      7       2  150064       2.2114     0.013503
enh81909     5   82602200   82603200      3       1  150064       1.8634     0.031205
enh81950     5   86375500   86376500      7       2  150064       1.6842     0.046076
enh81973     5   87562900   87563900      1       1  150064       3.0352     0.001202
enh81974     5   87565800   87566800      1       1  150064       2.5414      0.00552
enh81979     5   88030300   88031300      3       2  150064       2.6058    0.0045826
enh81980     5   88047100   88048100      3       1  150064       2.4647    0.0068558
enh81982     5   88074400   88075400      2       1  150064        2.341    0.0096152
enh81984     5   88077500   88078500      1       1  150064       2.8475     0.002203
enh81985     5   88078600   88079600      5       2  150064       2.7973    0.0025764
enh81989     5   88118700   88119700      1       1  150064       1.8767      0.03028
enh81994     5   88136600   88137600      3       2  150064       2.8842    0.0019619
enh81995     5   88140700   88141700      4       2  150064       2.6644    0.0038558
enh82002     5   88181000   88182000      3       2  150064       2.3055     0.010569
enh82006     5   88236000   88237000      3       1  150064       2.6808    0.0036718
enh82019     5   88587900   88588900      1       1  150064       2.2795      0.01132
enh82026     5   88714100   88715100      4       2  150064       2.6633    0.0038685
enh82027     5   88716500   88717500      1       1  150064       4.7905    8.319e-07
enh82029     5   88739800   88740800      1       1  150064       3.1991    0.0006893
enh82033     5   89262800   89263800      2       1  150064       2.1639     0.015234
enh82034     5   89311000   89312000      3       2  150064       2.4833    0.0065079
enh82038     5   89768100   89769100      1       1  150064       1.8942       0.0291
enh82049     5   90161900   90162900      5       2  150064       3.9943   3.2448e-05
enh82050     5   90168400   90169400      3       2  150064       2.0401     0.020671
enh82053     5   90349000   90350000      4       2  150064       3.3867    0.0003537
enh82054     5   90354100   90355100      1       1  150064       1.7806      0.03749
enh82055     5   90357500   90358500      1       1  150064       1.9888      0.02336
enh82058     5   90410100   90411100      4       2  150064        2.533    0.0056553
enh82059     5   90415100   90416100      4       2  150064       2.0612     0.019641
enh82061     5   90419700   90420700      2       1  150064       2.2459     0.012355
enh82062     5   90435700   90436700      2       1  150064       2.4475    0.0071921
enh82065     5   90451900   90452900      1       1  150064       2.6589      0.00392
enh82066     5   90457900   90458900      3       1  150064        2.518    0.0059019
enh82067     5   90466000   90467000      1       1  150064       2.8742     0.002025
enh82072     5   90486200   90487200      2       1  150064       2.9127    0.0017915
enh82090     5   90673200   90674200      1       1  150064       1.6709      0.04737
enh82096     5   93581300   93582300      1       1  150064       1.9407      0.02615
enh82099     5   93768700   93769700      1       1  150064       2.2791      0.01133
enh82100     5   93880400   93881400      2       1  150064       2.6521    0.0039994
enh82101     5   93931000   93932000      2       1  150064       1.9186     0.027516
enh82102     5   93937900   93938900      6       2  150064       3.0737    0.0010571
enh82103     5   93952000   93953000      2       1  150064       2.6652    0.0038477
enh82104     5   93955300   93956300      3       2  150064       2.6984    0.0034842
enh82137     5   94597500   94598500      2       1  150064       1.7785     0.037662
enh82138     5   94609400   94610400      2       1  150064        1.994     0.023075
enh82145     5   94979500   94980500      1       1  150064       1.9653      0.02469
enh82181     5   95260800   95261800      2       1  150064       1.7874     0.036939
enh82182     5   95263600   95264600      4       2  150064        2.232     0.012807
enh82189     5   95403400   95404400      3       1  150064       1.8395      0.03292
enh82193     5   95418600   95419600      2       1  150064       2.2421     0.012477
enh82197     5   95532700   95533700      3       1  150064       3.1111   0.00093208
enh82198     5   95535500   95536500      2       1  150064       3.0374     0.001193
enh82202     5   95633300   95634300      2       1  150064       3.5671   0.00018048
enh82203     5   95636800   95637800      3       2  150064       3.4038    0.0003323
enh82218     5   96000200   96001200      4       2  150064        1.679      0.04658
enh82219     5   96001600   96002600      2       1  150064        2.213     0.013449
enh82220     5   96004500   96005500      2       1  150064       2.1953      0.01407
enh82221     5   96006200   96007200      2       1  150064       2.4606    0.0069346
enh82222     5   96015900   96016900      5       2  150064        2.145     0.015976
enh82223     5   96016600   96017600      1       1  150064       2.0544      0.01997
enh82224     5   96018200   96019200      1       1  150064       2.5866     0.004846
enh82247     5   96210800   96211800      8       4  150064       1.8176     0.034565
enh82251     5   96221100   96222100      4       1  150064       2.0314     0.021106
enh82252     5   96229100   96230100      4       2  150064       2.0607     0.019665
enh82253     5   96231800   96232800      5       1  150064       2.4058    0.0080688
enh82254     5   96239700   96240700      8       2  150064       2.4663    0.0068258
enh82255     5   96241300   96242300      2       1  150064       2.4376    0.0073925
enh82258     5   96261600   96262600      5       2  150064        1.678     0.046672
enh82259     5   96262300   96263300      2       1  150064       1.8752     0.030381
enh82261     5   96273700   96274700      2       1  150064       2.6751    0.0037359
enh82262     5   96275400   96276400      4       1  150064       2.3231     0.010088
enh82263     5   96277200   96278200      3       2  150064       1.7891       0.0368
enh82264     5   96279000   96280000      3       1  150064       2.3738    0.0088028
enh82265     5   96281300   96282300      5       2  150064       1.9928     0.023144
enh82266     5   96288600   96289600      2       1  150064       2.2949     0.010869
enh82269     5   96294700   96295700      1       1  150064       2.6857     0.003619
enh82270     5   96295700   96296700      1       1  150064       2.6332     0.004229
enh82272     5   96303400   96304400      1       1  150064       2.3999     0.008199
enh82276     5   96313800   96314800      4       2  150064       1.8967     0.028931
enh82277     5   96345200   96346200      1       1  150064       2.6721     0.003769
enh82293     5   96883300   96884300      4       2  150064       1.8758     0.030339
enh82295     5   98242100   98243100      1       1  150064       2.2026      0.01381
enh82298     5   98247400   98248400      3       2  150064       2.3553    0.0092541
enh82301     5   98258900   98259900      2       1  150064       2.1858     0.014416
enh82302     5   98261100   98262100      2       1  150064       2.6084    0.0045485
enh82304     5   98267300   98268300      2       1  150064       1.7789     0.037626
enh82305     5   98270300   98271300      2       1  150064       2.3267    0.0099908
enh82308     5   98325000   98326000     15       2  150064       2.0721     0.019128
enh82309     5   98336600   98337600      2       1  150064       2.4704    0.0067478
enh82313     5   98365400   98366400      5       3  150064       2.1534     0.015644
enh82315     5   98373200   98374200      2       1  150064       2.0066     0.022398
enh82318     5   98643500   98644500      3       1  150064        1.828     0.033771
enh82319     5   98651000   98652000      2       1  150064        1.713     0.043353
enh82349     5  101278600  101279600      1       1  150064       2.1469       0.0159
enh82354     5  101620500  101621500      7       3  150064       3.0451    0.0011632
enh82355     5  101625500  101626500      3       2  150064       1.7558     0.039566
enh82356     5  101629500  101630500      4       2  150064       2.9753    0.0014635
enh82357     5  101632600  101633600      5       2  150064       3.0192    0.0012673
enh82358     5  101647900  101648900      3       2  150064       3.9808   3.4345e-05
enh82359     5  101654400  101655400      4       2  150064       2.2191      0.01324
enh82360     5  101859100  101860100      4       2  150064       2.8369    0.0022778
enh82377     5  102208800  102209800      1       1  150064       2.4199     0.007762
enh82395     5  102897000  102898000      4       2  150064       2.2115     0.013499
enh82399     5  106698200  106699200      3       1  150064       2.0451     0.020423
enh82401     5  106723600  106724600      3       1  150064       2.3799    0.0086579
enh82402     5  106725300  106726300      2       1  150064       2.3289    0.0099327
enh82403     5  106763800  106764800      5       2  150064       2.9281    0.0017053
enh82426     5  108194000  108195000      1       1  150064       2.0063      0.02241
enh82430     5  108660200  108661200      3       2  150064       3.0306    0.0012202
enh82431     5  108723800  108724800      3       1  150064       2.1118      0.01735
enh82432     5  108726600  108727600      2       1  150064        1.715     0.043176
enh82434     5  108730100  108731100      2       1  150064       1.6859     0.045906
enh82435     5  108732600  108733600      7       3  150064       2.8162    0.0024297
enh82437     5  108737200  108738200      5       2  150064       1.8691     0.030805
enh82438     5  108740200  108741200      4       2  150064       2.9316    0.0016861
enh82439     5  108742000  108743000      3       1  150064       1.7813     0.037429
enh82440     5  108747000  108748000      7       3  150064       2.7297    0.0031699
enh82441     5  108748400  108749400      2       1  150064       2.2662      0.01172
enh82442     5  108785500  108786500      5       3  150064       1.8758     0.030339
enh82443     5  108803900  108804900      2       1  150064       2.1804     0.014614
enh82448     5  108991600  108992600      3       2  150064        2.838    0.0022696
enh82450     5  109032000  109033000      4       2  150064       2.1179      0.01709
enh82451     5  109033000  109034000      2       1  150064       4.1547   1.6283e-05
enh82452     5  109035800  109036800      5       3  150064       3.7691   8.1921e-05
enh82453     5  109037200  109038200      7       4  150064       3.6239   0.00014507
enh82454     5  109039300  109040300      4       2  150064        4.598   2.1327e-06
enh82456     5  109075400  109076400      3       2  150064       4.0192   2.9202e-05
enh82457     5  109078400  109079400      6       3  150064         3.11   0.00093533
enh82458     5  109083900  109084900      2       1  150064       1.8155     0.034725
enh82459     5  109084400  109085400      2       1  150064       1.8155     0.034725
enh82460     5  109094700  109095700      6       3  150064       4.6175   1.9423e-06
enh82461     5  109098000  109099000      2       1  150064       4.0727   2.3233e-05
enh82463     5  109187800  109188800      3       2  150064       3.7547   8.6791e-05
enh82464     5  109188600  109189600      3       2  150064       2.9146    0.0017807
enh82465     5  109192800  109193800      2       1  150064       4.6616   1.5684e-06
enh82489     5  111038800  111039800      5       2  150064       3.0349    0.0012031
enh82515     5  112047400  112048400      3       2  150064       1.9573     0.025157
enh82523     5  112206400  112207400      6       3  150064       2.1932     0.014145
enh82536     5  112311000  112312000      2       1  150064       2.6321    0.0042434
enh82537     5  112317400  112318400      2       1  150064       2.4658    0.0068357
enh82567     5  114796200  114797200      5       2  150064       1.9736     0.024212
enh82571     5  114821100  114822100      2       1  150064       2.3477    0.0094442
enh82579     5  114892800  114893800      5       2  150064       1.7258     0.042191
enh82590     5  115370400  115371400      3       1  150064        1.955     0.025291
enh82592     5  115412100  115413100      9       3  150064       2.1503     0.015765
enh82594     5  115561100  115562100      4       1  150064       2.1668     0.015127
enh82596     5  115707500  115708500      3       2  150064        1.705     0.044101
enh82635     5  118678700  118679700      3       1  150064       2.5857    0.0048597
enh82636     5  118680300  118681300      2       1  150064       1.8581     0.031579
enh82637     5  118682100  118683100      2       1  150064       2.8414    0.0022461
enh82639     5  118684400  118685400      2       1  150064       2.7108    0.0033561
enh82640     5  118688200  118689200      2       1  150064       1.9208      0.02738
enh82647     5  118714300  118715300      4       2  150064       1.9053     0.028369
enh82650     5  118721600  118722600      3       2  150064       2.3704    0.0088853
enh82660     5  118762500  118763500      4       2  150064       1.8961     0.028971
enh82687     5  119723300  119724300      1       1  150064       1.6489      0.04958
enh82710     5  122186000  122187000      1       1  150064       2.0137      0.02202
enh82718     5  122760900  122761900      4       2  150064       1.9846     0.023596
enh82720     5  122768800  122769800      3       2  150064       2.2515     0.012178
enh82723     5  122787700  122788700      5       2  150064       1.9455      0.02586
enh82737     5  123854700  123855700      3       2  150064       2.2927     0.010934
enh82739     5  123934700  123935700      4       2  150064       1.9146     0.027773
enh82749     5  124178100  124179100      1       1  150064       1.7394      0.04098
enh82796     5  126131600  126132600      3       1  150064       2.2704      0.01159
enh82807     5  126202700  126203700      2       1  150064       1.7473     0.040289
enh82808     5  126204100  126205100      5       3  150064       2.9094    0.0018108
enh82812     5  126307400  126308400      1       1  150064       3.8866    5.083e-05
enh82813     5  126323800  126324800      4       2  150064        3.126   0.00088596
enh82814     5  126347200  126348200      2       1  150064       3.2611   0.00055493
enh82815     5  126363800  126364800      4       2  150064        2.748    0.0029982
enh82827     5  127174700  127175700      3       2  150064       3.0523    0.0011355
enh82828     5  127211100  127212100      2       1  150064       3.8921   4.9696e-05
enh82833     5  127416100  127417100      3       1  150064       2.4815    0.0065408
enh82836     5  127676700  127677700      5       3  150064       3.2829   0.00051372
enh82837     5  127768500  127769500      3       2  150064       2.0253      0.02142
enh82840     5  127870700  127871700      4       1  150064       1.6489     0.049586
enh82886     5  130650100  130651100      1       1  150064       1.7445      0.04054
enh82891     5  130674000  130675000      2       1  150064        1.655     0.048963
enh82911     5  130815500  130816500      3       1  150064       1.8604     0.031418
enh82929     5  130942000  130943000      2       1  150064       1.6838     0.046111
enh82931     5  130945600  130946600      1       1  150064       1.7649      0.03879
enh82935     5  130963600  130964600      1       1  150064       1.6839       0.0461
enh82941     5  130991200  130992200      1       1  150064       1.8073      0.03536
enh83009     5  131769900  131770900      2       1  150064       1.8845      0.02975
enh83011     5  131779100  131780100      6       2  150064       2.0366     0.020846
enh83012     5  131783000  131784000      3       1  150064       1.9363     0.026414
enh83013     5  131787800  131788800      4       1  150064       2.5169     0.005919
enh83014     5  131790200  131791200      4       2  150064       2.0098     0.022227
enh83015     5  131797300  131798300      2       1  150064       1.8349     0.033258
enh83016     5  131800900  131801900      7       4  150064       2.2034     0.013783
enh83017     5  131808500  131809500      6       3  150064       2.4375     0.007394
enh83024     5  131861000  131862000      1       1  150064       1.9665      0.02462
enh83048     5  132391600  132392600      2       1  150064        1.667     0.047753
enh83120     5  133922600  133923600      2       1  150064       1.9294     0.026841
enh83149     5  134560700  134561700      2       1  150064       1.7093     0.043699
enh83169     5  134996400  134997400      2       1  150064       1.6559     0.048876
enh83170     5  135006800  135007800     13       4  150064       1.7478     0.040247
enh83193     5  136708100  136709100      2       1  150064        2.572    0.0050557
enh83204     5  137069600  137070600      1       1  150064       2.3083      0.01049
enh83209     5  137223300  137224300      2       1  150064       2.6324    0.0042394
enh83210     5  137225200  137226200      2       1  150064       2.3254     0.010024
enh83213     5  137331600  137332600      3       1  150064       2.8602    0.0021168
enh83215     5  137359600  137360600      5       2  150064       2.3041     0.010609
enh83216     5  137363400  137364400      1       1  150064       2.1297       0.0166
enh83217     5  137365500  137366500      1       1  150064       1.7893      0.03678
enh83218     5  137369200  137370200      1       1  150064       1.7626      0.03898
enh83222     5  137431600  137432600      3       1  150064       1.8622     0.031288
enh83230     5  137566500  137567500      2       1  150064       2.2562     0.012028
enh83234     5  137672000  137673000      3       2  150064        2.518    0.0059018
enh83235     5  137676200  137677200      1       1  150064       2.4083     0.008014
enh83236     5  137678700  137679700      4       2  150064       4.3564   6.6101e-06
enh83240     5  137696200  137697200      1       1  150064       2.5148     0.005955
enh83243     5  137707500  137708500      1       1  150064       5.0232    2.541e-07
enh83244     5  137785300  137786300      1       1  150064       3.4458    0.0002847
enh83246     5  137798600  137799600      3       2  150064       4.1241   1.8611e-05
enh83248     5  137822200  137823200      5       3  150064       2.4603     0.006942
enh83249     5  137843200  137844200      1       1  150064       2.2229      0.01311
enh83250     5  137855800  137856800      1       1  150064       4.3782    5.984e-06
enh83254     5  137872100  137873100      1       1  150064       5.2608    7.172e-08
enh83256     5  137880800  137881800      1       1  150064       5.1073    1.634e-07
enh83258     5  137882700  137883700      3       2  150064       3.1843   0.00072543
enh83259     5  137901100  137902100      2       1  150064       4.4961   3.4608e-06
enh83260     5  137908800  137909800      1       1  150064       3.1639    0.0007783
enh83262     5  137936800  137937800      6       3  150064       4.9123   4.5007e-07
enh83263     5  137940800  137941800      2       1  150064       2.6648    0.0038517
enh83264     5  137945800  137946800      2       1  150064       4.4767   3.7903e-06
enh83265     5  137947200  137948200      3       1  150064        4.658   1.5961e-06
enh83270     5  138060000  138061000      2       1  150064       1.8564     0.031697
enh83284     5  138310600  138311600      1       1  150064       2.0507      0.02015
enh83346     5  138850700  138851700      1       1  150064       1.9752      0.02412
enh83350     5  138872100  138873100      2       1  150064       1.9077     0.028216
enh83356     5  138904100  138905100      1       1  150064       2.5214     0.005845
enh83383     5  139036600  139037600      3       1  150064       2.3431    0.0095613
enh83385     5  139051900  139052900      1       1  150064       3.7447     9.03e-05
enh83386     5  139054000  139055000      5       1  150064       3.3882   0.00035172
enh83387     5  139057500  139058500      2       1  150064       3.3081   0.00046969
enh83388     5  139063400  139064400      1       1  150064       4.5847    2.273e-06
enh83389     5  139068100  139069100      1       1  150064       4.4396    4.506e-06
enh83390     5  139084800  139085800      2       1  150064       2.5134    0.0059795
enh83402     5  139532500  139533500      3       1  150064       1.7592     0.039275
enh83403     5  139536100  139537100      2       1  150064       3.3347    0.0004269
enh83406     5  139559800  139560800      2       1  150064       1.9778     0.023978
enh83408     5  139563000  139564000      2       1  150064       3.2808    0.0005175
enh83409     5  139565500  139566500      2       1  150064       1.6926     0.045266
enh83410     5  139575900  139576900      2       1  150064       1.7298     0.041829
enh83411     5  139580400  139581400      3       2  150064       3.2731   0.00053178
enh83415     5  139595700  139596700      2       1  150064       1.7165     0.043038
enh83417     5  139607800  139608800      3       1  150064       3.4692   0.00026101
enh83419     5  139618800  139619800      1       1  150064       3.4144    0.0003196
enh83433     5  139664800  139665800      6       2  150064       3.1136   0.00092424
enh83436     5  139683100  139684100      3       1  150064       1.6657      0.04789
enh83437     5  139690800  139691800      3       2  150064       2.0504     0.020161
enh83440     5  139719400  139720400      4       2  150064       2.2417     0.012489
enh83442     5  139730900  139731900      3       2  150064         3.11   0.00093533
enh83449     5  139784000  139785000      3       2  150064       2.3455    0.0095016
enh83451     5  139792100  139793100      1       1  150064       3.5923    0.0001639
enh83456     5  139925800  139926800      4       2  150064       2.2754     0.011441
enh83466     5  139971600  139972600      1       1  150064       2.3318     0.009855
enh83467     5  139974700  139975700      7       2  150064       1.6936     0.045172
enh83468     5  139986800  139987800      2       1  150064       3.5433   0.00019761
enh83469     5  140002400  140003400      3       2  150064        1.956     0.025231
enh83470     5  140014000  140015000      3       1  150064       3.2573   0.00056233
enh83473     5  140025400  140026400      4       2  150064       3.1794    0.0007378
enh83474     5  140028100  140029100      2       1  150064       3.9582   3.7763e-05
enh83475     5  140042800  140043800      2       1  150064       3.6706     0.000121
enh83476     5  140045900  140046900      3       2  150064       2.6047    0.0045975
enh83477     5  140051900  140052900      1       1  150064       4.0009    3.155e-05
enh83478     5  140069200  140070200      5       2  150064       4.2883   9.0009e-06
enh83479     5  140071900  140072900      7       2  150064       4.2648   1.0006e-05
enh83480     5  140081100  140082100      3       1  150064       3.9874   3.3404e-05
enh83481     5  140089200  140090200      2       1  150064       2.6155    0.0044554
enh83482     5  140091000  140092000      1       1  150064       4.2633    1.007e-05
enh83516     5  141062700  141063700      1       1  150064       2.2371      0.01264
enh83520     5  141215300  141216300      3       1  150064       2.4292    0.0075662
enh83547     5  141443100  141444100      1       1  150064       2.0168      0.02186
enh83549     5  141474500  141475500      3       1  150064       1.7614     0.039089
enh83554     5  141497600  141498600      6       3  150064       1.8521     0.032008
enh83558     5  141512000  141513000      3       1  150064       2.1861     0.014404
enh83560     5  141536200  141537200      4       2  150064       2.0807     0.018729
enh83561     5  141566300  141567300      2       1  150064       3.0828    0.0010253
enh83567     5  141701600  141702600      2       1  150064       2.1061     0.017599
enh83568     5  141765900  141766900      1       1  150064       2.1229      0.01688
enh83569     5  141768700  141769700      4       2  150064       2.3959    0.0082887
enh83583     5  142126200  142127200      1       1  150064        1.886      0.02965
enh83586     5  142141800  142142800      3       1  150064       2.4075    0.0080311
enh83589     5  142157700  142158700      3       2  150064       2.6641    0.0038595
enh83696     5  142721900  142722900      3       2  150064       2.8586    0.0021274
enh83717     5  142807700  142808700      1       1  150064       1.6812      0.04636
enh83745     5  143548100  143549100      2       1  150064       1.7394     0.040981
enh83760     5  145385800  145386800      2       1  150064       2.1992     0.013932
enh83762     5  145426800  145427800      3       1  150064       1.9756     0.024097
enh83784     5  146269800  146270800      2       1  150064       3.4917   0.00024002
enh83817     5  147845000  147846000      1       1  150064       2.3807      0.00864
enh83828     5  148153200  148154200      3       1  150064       1.7964     0.036212
enh83866     5  148668100  148669100      2       1  150064       2.0391     0.020722
enh83867     5  148678100  148679100      3       2  150064       2.2426     0.012463
enh83871     5  148736300  148737300      4       2  150064       2.1907     0.014235
enh83874     5  148764800  148765800      1       1  150064       2.3098      0.01045
enh83881     5  148809200  148810200      3       2  150064       1.8365     0.033142
enh83898     5  148931600  148932600      2       1  150064       1.8835     0.029815
enh83910     5  149112800  149113800      5       3  150064       2.8077    0.0024952
enh83915     5  149127400  149128400      1       1  150064       2.5181     0.005899
enh83918     5  149138800  149139800      7       4  150064       1.8044     0.035586
enh83919     5  149156100  149157100      2       1  150064         1.75     0.040058
enh83922     5  149172100  149173100      5       3  150064       3.5016   0.00023125
enh83923     5  149178100  149179100      3       2  150064       2.2988     0.010759
enh83996     5  149929700  149930700      3       1  150064       1.6735     0.047116
enh84106     5  151050700  151051700      1       1  150064       1.9584      0.02509
enh84107     5  151052900  151053900      3       1  150064       1.7601     0.039196
[truncated: 812,185 more chars]
