# Supplementary material for: Identifying enhancer properties associated with genetic risk for complex traits using regulome-wide association studies
Source: PLoS Comput Biol. 2022 Sep 7;18(9):e1010430. doi: 10.1371/journal.pcbi.1010430 (PMC9484640; doi:10.1371/journal.pcbi.1010430)
Supplement: S3 Table — Sample names are as described in the ROADMAP epigenomics project integrative analysis portal: https://egg2.wustl.edu/roadmap/web_portal/meta.html. (ZIP) [file pcbi.1010430.s010.zip › supplemental_table3/E017lung_sig_enhancers05.gcov.out]

GENE       CHR      START       STOP  NSNPS  NPARAM       N        ZSTAT            P
enh41123     1     841300     842300      1       1  150064       1.8239      0.03408
enh41144     1    1168300    1169300      2       1  150064       1.7908     0.036659
enh41146     1    1179000    1180000      5       2  150064       1.9985     0.022831
enh41147     1    1185900    1186900      4       2  150064       1.9041     0.028447
enh41184     1    1473400    1474400      1       1  150064       1.6972      0.04483
enh41186     1    1480900    1481900      2       1  150064       1.6625     0.048204
enh41203     1    1706600    1707600      3       1  150064       2.3962    0.0082819
enh41225     1    1841200    1842200      3       1  150064       2.0797     0.018775
enh41230     1    2062800    2063800      3       2  150064       3.1698   0.00076283
enh41232     1    2071300    2072300      5       2  150064       3.2169   0.00064792
enh41233     1    2101200    2102200      1       1  150064       3.4508    0.0002795
enh41238     1    2126900    2127900      2       1  150064       2.5265    0.0057606
enh41242     1    2137600    2138600      3       2  150064       2.2989     0.010754
enh41247     1    2173200    2174200      2       1  150064       3.3947   0.00034357
enh41255     1    2211300    2212300      3       1  150064       2.1734     0.014875
enh41262     1    2233000    2234000      2       1  150064        2.019     0.021745
enh41275     1    2379100    2380100      5       2  150064       4.1266   1.8404e-05
enh41276     1    2381700    2382700      1       1  150064       3.8554    5.777e-05
enh41277     1    2384500    2385500      4       2  150064       3.2068   0.00067105
enh41278     1    2391000    2392000      6       2  150064       4.3067   8.2857e-06
enh41286     1    2486600    2487600      1       1  150064       2.5752     0.005009
enh41291     1    2524900    2525900      8       2  150064       2.7894    0.0026406
enh41323     1    3539100    3540100      4       2  150064       1.9135     0.027844
enh41348     1    6260200    6261200      1       1  150064       1.7453      0.04047
enh41349     1    6265000    6266000      1       1  150064       2.2842      0.01118
enh41375     1    6531600    6532600      3       2  150064       2.5574    0.0052732
enh41378     1    6551800    6552800      3       1  150064       1.9459     0.025835
enh41379     1    6555400    6556400      2       1  150064       2.0574     0.019824
enh41388     1    6649000    6650000      4       2  150064       1.7673     0.038589
enh41389     1    6657100    6658100      6       2  150064       1.7669      0.03862
enh41390     1    6658600    6659600      8       5  150064       2.7934    0.0026075
enh41393     1    6676400    6677400      2       1  150064       3.3689   0.00037737
enh41394     1    6684000    6685000      2       1  150064       2.1264     0.016733
enh41398     1    6745500    6746500      1       1  150064       2.5274     0.005746
enh41399     1    6746500    6747500      1       1  150064       3.7624    8.414e-05
enh41401     1    6759700    6760700      2       1  150064       3.5669   0.00018061
enh41414     1    6862800    6863800      2       1  150064       1.7132     0.043342
enh41422     1    7020100    7021100      1       1  150064       1.9101      0.02806
enh41515     1    8377200    8378200      1       1  150064       3.5064    0.0002271
enh41516     1    8402300    8403300      4       2  150064       2.3004     0.010712
enh41517     1    8403900    8404900      2       1  150064       3.1255   0.00088761
enh41520     1    8412400    8413400      3       2  150064       4.7419   1.0588e-06
enh41521     1    8423000    8424000      3       2  150064       4.7224   1.1653e-06
enh41523     1    8427200    8428200      1       1  150064       2.9348     0.001669
enh41524     1    8430900    8431900      4       2  150064       3.9093    4.628e-05
enh41526     1    8436100    8437100      4       2  150064       4.3432   7.0227e-06
enh41528     1    8439500    8440500      2       1  150064       4.8415   6.4436e-07
enh41531     1    8444400    8445400      2       1  150064       4.8974   4.8548e-07
enh41532     1    8451000    8452000      2       1  150064       3.1964   0.00069587
enh41533     1    8452600    8453600      1       1  150064       5.5087    1.807e-08
enh41535     1    8454700    8455700      2       1  150064       3.3185   0.00045251
enh41536     1    8456700    8457700      1       1  150064       1.6541      0.04905
enh41537     1    8458200    8459200      1       1  150064       2.3545     0.009273
enh41538     1    8466400    8467400      5       2  150064       5.5447    1.472e-08
enh41539     1    8467000    8468000      3       2  150064       4.5486   2.6996e-06
enh41541     1    8472600    8473600      2       1  150064       4.9856   3.0891e-07
enh41542     1    8475500    8476500      4       2  150064       5.2105   9.4144e-08
enh41547     1    8507900    8508900      1       1  150064       2.0523      0.02007
enh41548     1    8509600    8510600      3       2  150064       3.2243    0.0006314
enh41549     1    8515700    8516700      2       1  150064       3.2735   0.00053114
enh41552     1    8537000    8538000      2       1  150064       3.2278   0.00062379
enh41554     1    8556600    8557600      2       1  150064       2.4612    0.0069245
enh41555     1    8557600    8558600      3       2  150064       2.3926    0.0083642
enh41556     1    8566700    8567700      2       1  150064       3.8356   6.2631e-05
enh41557     1    8569000    8570000      2       1  150064       2.9289    0.0017009
enh41558     1    8569400    8570400      2       1  150064       2.9289    0.0017009
enh41563     1    8600900    8601900      2       1  150064       3.9022   4.7664e-05
enh41564     1    8614800    8615800      2       1  150064       3.0698    0.0010711
enh41566     1    8623400    8624400      3       2  150064       2.3761    0.0087482
enh41569     1    8655500    8656500      2       1  150064       2.6443    0.0040927
enh41570     1    8657200    8658200      1       1  150064       3.1292    0.0008763
enh41571     1    8658400    8659400      6       2  150064       2.9781    0.0014503
enh41572     1    8658800    8659800      3       1  150064       2.9283     0.001704
enh41573     1    8659600    8660600      1       1  150064       3.0959    0.0009812
enh41574     1    8686300    8687300      1       1  150064       2.9013     0.001858
enh41576     1    8691000    8692000      1       1  150064        2.875      0.00202
enh41577     1    8706700    8707700      2       1  150064       2.9936    0.0013784
enh41578     1    8707700    8708700      2       1  150064       2.9453    0.0016132
enh41579     1    8712000    8713000      1       1  150064       2.6695     0.003798
enh41580     1    8719300    8720300      1       1  150064       2.4949       0.0063
enh41582     1    8726100    8727100      1       1  150064       2.8965     0.001887
enh41584     1    8730400    8731400      2       1  150064       2.3313     0.009868
enh41587     1    8741000    8742000      2       1  150064         2.38    0.0086572
enh41591     1    8766900    8767900      4       2  150064       2.4406    0.0073308
enh41592     1    8771900    8772900      2       1  150064       2.1925     0.014172
enh41594     1    8800100    8801100      1       1  150064       1.7758      0.03788
enh41609     1    8950400    8951400      3       1  150064       2.8461    0.0022127
enh41610     1    8959700    8960700      2       1  150064       1.9551     0.025288
enh41611     1    8963200    8964200      5       2  150064        2.408    0.0080203
enh41613     1    8971000    8972000      4       2  150064       2.1078     0.017526
enh41614     1    9001600    9002600      6       3  150064       2.9046    0.0018385
enh41630     1    9221900    9222900      1       1  150064       1.9856      0.02354
enh41649     1    9326600    9327600      4       2  150064       1.9922     0.023176
enh41650     1    9330300    9331300      4       2  150064       1.9758     0.024088
enh41666     1    9409000    9410000      7       3  150064       2.0867     0.018457
enh41690     1    9651600    9652600      1       1  150064       1.8634       0.0312
enh41722     1    9960300    9961300      1       1  150064       1.9806      0.02382
enh41792     1   10960800   10961800      1       1  150064        2.658      0.00393
enh41816     1   11335800   11336800      1       1  150064       2.0523      0.02007
enh41832     1   11851500   11852500      3       2  150064       1.6519     0.049277
enh41847     1   11997100   11998100      2       1  150064       2.3366    0.0097313
enh41848     1   11997800   11998800      1       1  150064       2.7935     0.002607
enh41849     1   11999200   12000200      3       2  150064       2.1465     0.015916
enh41850     1   12000400   12001400      4       1  150064       2.0448     0.020437
enh41860     1   12112000   12113000      4       2  150064       1.7134     0.043322
enh41862     1   12128300   12129300      2       1  150064       2.6411    0.0041314
enh41863     1   12135300   12136300      5       2  150064       2.1026      0.01775
enh41919     1   12660100   12661100      7       3  150064       1.6979     0.044762
enh41932     1   14074400   14075400      2       1  150064       1.6562     0.048838
enh41938     1   14090700   14091700      1       1  150064       1.7987      0.03603
enh41957     1   14813000   14814000      4       2  150064       2.0007     0.022715
enh41973     1   15253300   15254300      4       1  150064       1.7052      0.04408
enh42007     1   15506800   15507800      6       2  150064       1.7708     0.038301
enh42029     1   15743000   15744000      3       2  150064       1.6896     0.045552
enh42100     1   16345700   16346700      8       3  150064       1.9457     0.025846
enh42133     1   16542000   16543000      5       2  150064       1.9718     0.024318
enh42136     1   16564000   16565000      2       1  150064       2.7283    0.0031827
enh42137     1   16570400   16571400      1       1  150064        2.126      0.01675
enh42141     1   16592700   16593700      2       1  150064       1.9997     0.022765
enh42142     1   16644800   16645800      3       1  150064       2.0685     0.019295
enh42144     1   16650500   16651500      1       1  150064       2.2849      0.01116
enh42146     1   16690700   16691700      3       1  150064       1.9097     0.028088
enh42150     1   16698300   16699300      1       1  150064       1.8172      0.03459
enh42151     1   16699200   16700200      2       1  150064       1.7932     0.036468
enh42153     1   16701000   16702000      1       1  150064       1.8357       0.0332
enh42154     1   16703300   16704300      3       1  150064       2.0108     0.022174
enh42155     1   16710900   16711900      3       1  150064       1.7799     0.037547
enh42156     1   16713900   16714900      2       1  150064       1.8111     0.035064
enh42157     1   16718600   16719600      1       1  150064       1.8435      0.03263
enh42158     1   16722300   16723300      5       2  150064       2.0027     0.022605
enh42178     1   17287500   17288500      3       2  150064       1.7123     0.043425
enh42182     1   17307900   17308900      3       2  150064       2.4274    0.0076031
enh42183     1   17309200   17310200      4       2  150064       2.0141     0.022001
enh42184     1   17310800   17311800      3       2  150064        4.112   1.9615e-05
enh42188     1   17342400   17343400      5       2  150064       2.0112     0.022154
enh42189     1   17371800   17372800      6       1  150064       2.4293    0.0075639
enh42190     1   17378400   17379400      2       1  150064       2.7791    0.0027255
enh42191     1   17389900   17390900      8       3  150064       2.0338     0.020984
enh42201     1   17552400   17553400      4       2  150064       2.3533    0.0093034
enh42203     1   17561600   17562600      1       1  150064       3.0342     0.001206
enh42256     1   19263200   19264200      2       1  150064        1.845     0.032521
enh42293     1   19639900   19640900      5       3  150064       1.6512     0.049344
enh42294     1   19640800   19641800      2       1  150064       1.6538     0.049083
enh42295     1   19641200   19642200      2       1  150064       2.3052     0.010576
enh42296     1   19641900   19642900      5       2  150064        1.834     0.033328
enh42304     1   19695800   19696800      3       2  150064       1.8934     0.029151
enh42346     1   19831300   19832300      4       2  150064        2.104     0.017687
enh42347     1   19835400   19836400      6       2  150064       1.6627     0.048186
enh42357     1   19943000   19944000      1       1  150064       1.9601      0.02499
enh42360     1   19966700   19967700      1       1  150064       2.3371     0.009718
enh42390     1   20651400   20652400      4       2  150064       1.8356     0.033212
enh42394     1   20732500   20733500      4       2  150064       2.0437     0.020491
enh42400     1   20805500   20806500      2       1  150064       2.0279     0.021283
enh42419     1   21059900   21060900      1       1  150064       2.8655     0.002082
enh42420     1   21065700   21066700      4       1  150064       2.6795    0.0036867
enh42423     1   21114700   21115700      1       1  150064       2.5834     0.004892
enh42426     1   21193900   21194900      3       2  150064       2.5493    0.0053971
enh42428     1   21288700   21289700      2       1  150064       1.7163     0.043052
enh42432     1   21339300   21340300      2       1  150064       2.0674     0.019346
enh42434     1   21369300   21370300      5       3  150064       2.6484    0.0040443
enh42435     1   21385300   21386300      4       2  150064       2.3221     0.010114
enh42438     1   21403200   21404200      4       2  150064       2.5195    0.0058759
enh42439     1   21415800   21416800      3       1  150064       2.7094    0.0033702
enh42440     1   21417000   21418000      3       1  150064       3.0547    0.0011266
enh42442     1   21451400   21452400      2       1  150064       2.6241    0.0043436
enh42443     1   21465800   21466800      1       1  150064       2.4763     0.006638
enh42444     1   21475900   21476900      1       1  150064       3.0309     0.001219
enh42446     1   21492000   21493000      4       2  150064       2.5446    0.0054697
enh42447     1   21497200   21498200      3       1  150064       2.9716     0.001481
enh42448     1   21499900   21500900      1       1  150064       2.4774     0.006618
enh42449     1   21521100   21522100      1       1  150064       1.7381       0.0411
enh42506     1   22031100   22032100      3       2  150064       1.7924     0.036534
enh42507     1   22090900   22091900      3       1  150064        1.892     0.029244
enh42537     1   22350000   22351000      5       2  150064       2.2927     0.010933
enh42540     1   22374800   22375800      2       1  150064       3.2572   0.00056259
enh42543     1   22382500   22383500      3       2  150064       2.2184     0.013265
enh42550     1   22418500   22419500      1       1  150064       1.7696       0.0384
enh42551     1   22433100   22434100      2       1  150064       1.9357      0.02645
enh42556     1   22448600   22449600      7       4  150064       1.7571     0.039447
enh42600     1   23438200   23439200      1       1  150064       2.0492      0.02022
enh42653     1   23912200   23913200      1       1  150064        1.799      0.03601
enh42668     1   24085300   24086300      1       1  150064       1.8901      0.02937
enh42670     1   24106300   24107300      1       1  150064       1.6674      0.04772
enh42689     1   24372600   24373600      3       1  150064       2.5782    0.0049652
enh42702     1   24678200   24679200      1       1  150064       2.2798      0.01131
enh42707     1   24719000   24720000      1       1  150064        1.765      0.03878
enh42711     1   24743700   24744700      2       1  150064       1.8088      0.03524
enh42716     1   24867500   24868500      7       3  150064       2.6823    0.0036556
enh42722     1   25004600   25005600      1       1  150064        3.688     0.000113
enh42740     1   25079100   25080100      2       1  150064       1.8978      0.02886
enh42861     1   26701400   26702400      5       2  150064       1.7922     0.036551
enh42868     1   26809300   26810300      2       1  150064       1.9254     0.027087
enh42874     1   26881800   26882800      3       1  150064       2.0804     0.018747
enh42875     1   26900700   26901700      8       3  150064       2.7432    0.0030419
enh42882     1   27026500   27027500      2       1  150064       1.9902     0.023285
enh42886     1   27048500   27049500      1       1  150064       2.7248     0.003217
enh42887     1   27051300   27052300      3       1  150064       2.6822    0.0036567
enh42888     1   27053800   27054800      3       1  150064       2.4094      0.00799
enh42889     1   27056000   27057000      1       1  150064       2.7026      0.00344
enh42890     1   27056900   27057900      1       1  150064       2.7106     0.003358
enh42891     1   27057600   27058600      1       1  150064       2.7106     0.003358
enh42893     1   27070000   27071000      3       2  150064        1.957     0.025176
enh42896     1   27079500   27080500      2       1  150064       2.5595    0.0052415
enh42898     1   27094600   27095600      1       1  150064       2.7557     0.002928
enh42900     1   27097800   27098800      1       1  150064       2.7473     0.003004
enh42910     1   27175300   27176300      1       1  150064       2.4217     0.007724
enh42911     1   27179400   27180400      1       1  150064       3.8436    6.061e-05
enh42913     1   27214800   27215800      1       1  150064       2.4794      0.00658
enh42918     1   27247000   27248000      2       1  150064       2.7103    0.0033606
enh42919     1   27249700   27250700      1       1  150064        2.512     0.006003
enh42923     1   27298500   27299500      2       1  150064       2.1812     0.014585
enh42935     1   27397300   27398300      1       1  150064       4.1275    1.834e-05
enh42939     1   27431700   27432700      1       1  150064       2.4987     0.006232
enh42944     1   27448900   27449900      2       1  150064        2.571    0.0050697
enh42956     1   27623100   27624100      1       1  150064       1.8341      0.03332
enh42963     1   27658400   27659400      2       1  150064       1.8918     0.029261
enh42967     1   27693700   27694700      1       1  150064       1.8301      0.03362
enh43008     1   27900000   27901000      2       1  150064       1.9362     0.026424
enh43018     1   27932900   27933900      2       1  150064       1.9507     0.025546
enh43019     1   27947700   27948700      2       1  150064       1.6501     0.049462
enh43054     1   28431400   28432400      3       2  150064        2.405    0.0080863
enh43063     1   28499600   28500600      2       1  150064       3.6693   0.00012161
enh43067     1   28556700   28557700      5       3  150064       1.8847     0.029738
enh43073     1   28575800   28576800      2       1  150064       1.7769     0.037792
enh43085     1   28695200   28696200      2       1  150064       1.9333     0.026598
enh43087     1   28717900   28718900      4       1  150064       1.9603     0.024981
enh43088     1   28721300   28722300      5       1  150064       1.7638     0.038882
enh43089     1   28743600   28744600      3       1  150064       2.0259     0.021387
enh43092     1   28782100   28783100      2       1  150064       1.8159     0.034693
enh43096     1   28837800   28838800      5       2  150064       2.5671    0.0051283
enh43100     1   28905200   28906200      2       1  150064       2.7673    0.0028261
enh43101     1   28916500   28917500      3       1  150064       2.7318    0.0031493
enh43104     1   28967300   28968300      3       1  150064       2.2733     0.011504
enh43105     1   28970700   28971700      1       1  150064       2.3123      0.01038
enh43117     1   29211200   29212200      4       1  150064       2.0635      0.01953
enh43118     1   29219600   29220600      6       2  150064       2.2925     0.010939
enh43121     1   29446500   29447500      3       1  150064       3.2265   0.00062646
enh43122     1   29471700   29472700      2       1  150064       2.3739    0.0088008
enh43129     1   29505000   29506000      3       2  150064       2.5506    0.0053764
enh43131     1   29512400   29513400      2       1  150064       2.4132    0.0079063
enh43133     1   29528000   29529000      2       1  150064       2.3593    0.0091552
enh43136     1   29555800   29556800      3       1  150064       2.0326     0.021045
enh43138     1   29575500   29576500      4       2  150064       2.1119     0.017348
enh43147     1   30112500   30113500      3       2  150064       2.4698    0.0067587
enh43155     1   30446900   30447900      3       2  150064       4.8083   7.6117e-07
enh43156     1   30457200   30458200      2       1  150064       4.2256   1.1917e-05
enh43158     1   30851400   30852400      4       2  150064       1.9618     0.024893
enh43159     1   30852400   30853400      4       2  150064       2.1621     0.015304
enh43163     1   31141500   31142500      2       1  150064       1.8753     0.030377
enh43164     1   31142800   31143800      4       2  150064       1.9636     0.024786
enh43165     1   31144800   31145800      4       1  150064        2.289     0.011039
enh43166     1   31148200   31149200      3       1  150064       1.8175      0.03457
enh43167     1   31170900   31171900      1       1  150064       1.9639      0.02477
enh43180     1   31274600   31275600      1       1  150064       1.7209      0.04263
enh43204     1   31449300   31450300      1       1  150064       1.7721      0.03819
enh43231     1   31770800   31771800      2       1  150064       3.3482   0.00040666
enh43232     1   31771900   31772900      5       2  150064       3.9229   4.3737e-05
enh43233     1   31778700   31779700      1       1  150064       2.1675       0.0151
enh43234     1   31799700   31800700      4       2  150064       3.2139   0.00065476
enh43235     1   31844900   31845900      3       2  150064       2.0867     0.018456
enh43236     1   31847100   31848100      2       1  150064       2.7671    0.0028278
enh43237     1   31849200   31850200      2       1  150064       2.5774    0.0049766
enh43239     1   31855400   31856400      3       1  150064       3.8785   5.2552e-05
enh43240     1   31863000   31864000      5       1  150064       3.8028   7.1536e-05
enh43241     1   31866800   31867800      4       1  150064       2.8658    0.0020799
enh43242     1   31869700   31870700      2       1  150064       3.7043   0.00010597
enh43243     1   31873000   31874000      4       2  150064       4.5067   3.2927e-06
enh43244     1   31883200   31884200      5       1  150064       2.6723    0.0037666
enh43245     1   31888000   31889000      1       1  150064        2.833     0.002306
enh43246     1   31888800   31889800      2       1  150064        2.709    0.0033745
enh43248     1   31891200   31892200      2       1  150064       2.9711    0.0014836
enh43258     1   32029500   32030500      1       1  150064       2.3782     0.008699
enh43276     1   32138300   32139300      2       1  150064       1.7052     0.044079
enh43326     1   32513500   32514500      1       1  150064       1.9468      0.02578
enh43343     1   32616300   32617300      1       1  150064       2.0177      0.02181
enh43360     1   32707600   32708600      3       1  150064       1.7063     0.043974
enh43361     1   32713000   32714000      1       1  150064       1.6948      0.04506
enh43372     1   32810700   32811700      1       1  150064        2.932     0.001684
enh43407     1   33232500   33233500      3       1  150064       2.2142     0.013406
enh43413     1   33257200   33258200      4       2  150064       2.1256     0.016767
enh43418     1   33279800   33280800      2       1  150064        1.684      0.04609
enh43420     1   33337800   33338800      2       1  150064        1.997     0.022915
enh43443     1   33593300   33594300      1       1  150064       2.1316      0.01652
enh43457     1   33724300   33725300      3       2  150064       2.2615     0.011863
enh43461     1   33766100   33767100      3       2  150064       2.3437    0.0095463
enh43486     1   33924700   33925700      6       2  150064        2.195     0.014081
enh43489     1   33936200   33937200      3       1  150064       1.7455     0.040446
enh43499     1   35318200   35319200      4       2  150064       1.8872     0.029566
enh43500     1   35323100   35324100      3       2  150064       2.0918     0.018229
enh43509     1   35585800   35586800      2       1  150064       1.7055      0.04405
enh43512     1   35675800   35676800      3       1  150064       3.5077   0.00022599
enh43530     1   36102000   36103000      2       1  150064       3.6011   0.00015847
enh43534     1   36181500   36182500      1       1  150064       3.4063    0.0003292
enh43536     1   36275200   36276200      3       2  150064       4.1596    1.594e-05
enh43537     1   36316700   36317700      2       1  150064       3.4571   0.00027304
enh43542     1   36398100   36399100      1       1  150064        3.492    0.0002397
enh43546     1   36548800   36549800      4       2  150064       3.9241   4.3527e-05
enh43547     1   36555600   36556600      3       2  150064        3.192   0.00070642
enh43550     1   36565000   36566000      6       2  150064       2.3137     0.010343
enh43551     1   36574000   36575000      4       2  150064       1.7725     0.038158
enh43552     1   36579900   36580900      2       1  150064       2.1271     0.016708
enh43553     1   36581600   36582600      2       1  150064       2.3251     0.010034
enh43555     1   36593000   36594000      1       1  150064       3.8529    5.836e-05
enh43556     1   36600200   36601200      3       1  150064       3.6681   0.00012219
enh43557     1   36602600   36603600      3       1  150064       3.7723   8.0882e-05
enh43558     1   36605700   36606700      1       1  150064       3.1162     0.000916
enh43559     1   36607500   36608500      2       1  150064       3.3975   0.00034006
enh43560     1   36613100   36614100      3       1  150064       3.8801   5.2202e-05
enh43564     1   36627900   36628900      2       1  150064       3.9956   3.2268e-05
enh43566     1   36633600   36634600      2       1  150064       3.8296   6.4181e-05
enh43567     1   36637500   36638500      1       1  150064       4.5633    2.518e-06
enh43572     1   36653300   36654300      4       2  150064       2.5472    0.0054291
enh43642     1   38275700   38276700      2       1  150064       2.7272    0.0031936
enh43643     1   38278700   38279700      1       1  150064       3.2541    0.0005687
enh43645     1   38291200   38292200      3       2  150064       2.3854    0.0085298
enh43650     1   38323400   38324400      1       1  150064       3.1702    0.0007616
enh43652     1   38331000   38332000      3       2  150064       2.6496    0.0040289
enh43654     1   38396000   38397000      1       1  150064       2.5117     0.006008
enh43656     1   38409300   38410300      1       1  150064       1.9012      0.02864
enh43678     1   39193800   39194800      2       1  150064        1.899      0.02878
enh43689     1   39468400   39469400      1       1  150064       2.3639     0.009042
enh43691     1   39541900   39542900      2       1  150064       2.9168    0.0017683
enh43697     1   39575200   39576200      3       2  150064       1.7509     0.039984
enh43705     1   39602600   39603600      6       3  150064       1.8472     0.032362
enh43725     1   39645000   39646000      1       1  150064       1.8615      0.03134
enh43732     1   39668800   39669800      2       1  150064       1.7404     0.040897
enh43754     1   39859300   39860300      2       1  150064       1.7647     0.038809
enh43756     1   39862900   39863900      4       2  150064       2.4163    0.0078392
enh43769     1   39974300   39975300      2       1  150064       1.8254     0.033968
enh43774     1   40118800   40119800      3       2  150064       1.9954     0.022998
enh43782     1   40358300   40359300      1       1  150064       1.8066      0.03541
enh43827     1   40997800   40998800      1       1  150064       1.8274      0.03382
enh43833     1   41168900   41169900      5       2  150064       1.8471      0.03237
enh43838     1   41205200   41206200      5       3  150064       3.2739   0.00053034
enh43850     1   41380600   41381600      5       3  150064       2.0864     0.018472
enh43856     1   41433200   41434200      8       3  150064       2.6821    0.0036576
enh43857     1   41442800   41443800      1       1  150064        1.752      0.03989
enh43860     1   41468900   41469900      5       2  150064        2.221     0.013176
enh43863     1   41509600   41510600      3       2  150064       2.1487     0.015829
enh43866     1   41574600   41575600      4       2  150064       2.1731     0.014886
enh43867     1   41588700   41589700      2       1  150064       1.6467     0.049808
enh43875     1   41898100   41899100      6       3  150064       2.2582     0.011965
enh43880     1   41950800   41951800      4       2  150064       3.2566   0.00056377
enh43882     1   41960500   41961500      4       2  150064       3.2234    0.0006334
enh43886     1   41969700   41970700      3       2  150064       2.3629    0.0090673
enh43923     1   42317400   42318400      2       1  150064       1.8417     0.032759
enh43988     1   43419500   43420500      3       2  150064       2.1424      0.01608
enh43989     1   43427500   43428500      3       2  150064       2.7077    0.0033878
enh43991     1   43432400   43433400      6       3  150064       2.2228     0.013115
enh44005     1   43739800   43740800      4       2  150064       1.8094     0.035197
enh44010     1   43810600   43811600      1       1  150064       3.4765     0.000254
enh44012     1   43826800   43827800      1       1  150064       2.7397     0.003075
enh44014     1   43830800   43831800      2       1  150064       1.9653     0.024692
enh44018     1   43856400   43857400      4       2  150064       4.1648   1.5578e-05
enh44019     1   43900900   43901900      2       1  150064       3.4907   0.00024088
enh44020     1   43917600   43918600      3       2  150064        3.853   5.8332e-05
enh44021     1   43920200   43921200      3       2  150064       4.1734   1.5006e-05
enh44022     1   43938100   43939100      1       1  150064       3.0047     0.001329
enh44023     1   43941300   43942300      3       1  150064       3.6843   0.00011465
enh44024     1   43958700   43959700      3       1  150064       2.1636     0.015246
enh44029     1   43998500   43999500      3       2  150064       2.5678    0.0051167
enh44030     1   44006000   44007000      1       1  150064       2.9099     0.001808
enh44032     1   44011100   44012100      1       1  150064       1.6572      0.04874
enh44034     1   44022800   44023800      1       1  150064       3.0287     0.001228
enh44035     1   44023800   44024800      1       1  150064       3.1078    0.0009423
enh44036     1   44024400   44025400      2       1  150064       2.6016    0.0046399
enh44039     1   44047500   44048500      5       2  150064       2.8226    0.0023819
enh44040     1   44053000   44054000      2       1  150064       1.9244     0.027151
enh44041     1   44114300   44115300      5       2  150064       4.0012   3.1507e-05
enh44043     1   44136800   44137800      2       1  150064       2.7227    0.0032376
enh44044     1   44153600   44154600      2       1  150064       3.3194   0.00045107
enh44046     1   44170900   44171900      2       1  150064       2.8891     0.001932
enh44049     1   44177600   44178600      2       1  150064       2.5679    0.0051161
enh44050     1   44185000   44186000      3       2  150064       3.1023   0.00096001
enh44052     1   44229000   44230000      1       1  150064       3.2448    0.0005877
enh44053     1   44239700   44240700      2       1  150064       2.7456    0.0030204
enh44054     1   44241700   44242700      2       1  150064       2.4065    0.0080536
enh44055     1   44246500   44247500      1       1  150064       2.9904     0.001393
enh44056     1   44248800   44249800      3       2  150064       3.7981   7.2899e-05
enh44057     1   44252000   44253000      3       2  150064       1.9596     0.025019
enh44061     1   44300500   44301500      1       1  150064        2.945     0.001615
enh44063     1   44318800   44319800      3       1  150064       3.9946   3.2404e-05
enh44065     1   44326400   44327400      3       2  150064       2.4522    0.0071002
enh44066     1   44333900   44334900      2       1  150064       2.8449    0.0022214
enh44067     1   44344700   44345700      2       1  150064       3.9801   3.4443e-05
enh44068     1   44346800   44347800      4       2  150064       3.7858   7.6597e-05
enh44070     1   44378000   44379000      3       2  150064       2.5971    0.0047002
enh44071     1   44387100   44388100      3       2  150064       1.9916     0.023209
enh44072     1   44395100   44396100      5       2  150064       2.6819    0.0036599
enh44074     1   44400300   44401300      3       2  150064        1.882     0.029916
enh44075     1   44402400   44403400      4       2  150064        2.011      0.02216
enh44076     1   44414100   44415100      4       2  150064       3.6117   0.00015211
enh44077     1   44439200   44440200      3       2  150064       3.1146   0.00092101
enh44078     1   44442700   44443700      5       2  150064       2.5588    0.0052521
enh44079     1   44452200   44453200      1       1  150064       2.2904        0.011
enh44080     1   44456000   44457000      1       1  150064       2.0898      0.01832
enh44082     1   44460100   44461100      3       1  150064       2.1489     0.015823
enh44083     1   44480900   44481900      1       1  150064       1.7054      0.04406
enh44092     1   44525200   44526200      2       1  150064       2.3398    0.0096476
enh44097     1   44573500   44574500      7       3  150064       1.9387     0.026266
enh44098     1   44677700   44678700      1       1  150064       2.7892     0.002642
enh44100     1   44685800   44686800      2       1  150064       2.0377     0.020791
enh44101     1   44704600   44705600      2       1  150064       2.6077    0.0045579
enh44246     1   47657300   47658300      1       1  150064       1.7423      0.04073
enh44259     1   48347200   48348200      2       1  150064       1.9375      0.02634
enh44274     1   49343800   49344800      1       1  150064       1.6698      0.04748
enh44279     1   51131200   51132200      2       1  150064       1.9661     0.024642
enh44286     1   51535500   51536500      2       1  150064       1.8919      0.02925
enh44306     1   51985900   51986900      3       1  150064       1.9132     0.027861
enh44394     1   53589000   53590000      5       2  150064       1.6525     0.049221
enh44402     1   53641500   53642500      4       2  150064       1.9399     0.026196
enh44405     1   53653600   53654600      4       2  150064       2.0595     0.019722
enh44407     1   53661100   53662100      1       1  150064       2.0792       0.0188
enh44408     1   53664000   53665000      1       1  150064       2.8243     0.002369
enh44409     1   53684300   53685300      2       1  150064       2.1388     0.016228
enh44410     1   53701900   53702900      2       1  150064       2.4523    0.0070978
enh44412     1   53711800   53712800      1       1  150064       3.3865    0.0003539
enh44414     1   53759700   53760700      1       1  150064         2.26      0.01191
enh44417     1   53771800   53772800      4       2  150064       2.1252     0.016783
enh44464     1   54422800   54423800      3       1  150064       1.7584     0.039338
enh44466     1   54437100   54438100      1       1  150064       2.2144       0.0134
enh44467     1   54448200   54449200      2       1  150064       2.3025     0.010653
enh44478     1   54685300   54686300      3       2  150064       1.6795     0.046523
enh44503     1   54801300   54802300      2       1  150064       1.6758     0.046885
enh44507     1   54819200   54820200      3       2  150064       1.8771     0.030252
enh44512     1   54845400   54846400      5       2  150064       1.8482     0.032285
enh44513     1   54850000   54851000      1       1  150064       2.1615      0.01533
enh44514     1   54851000   54852000      4       1  150064       1.9154     0.027719
enh44540     1   55326800   55327800      6       2  150064        2.004     0.022534
enh44594     1   56001800   56002800      6       3  150064       1.9712     0.024351
enh44597     1   56025300   56026300      1       1  150064       1.7179      0.04291
enh44598     1   56038400   56039400      8       3  150064       1.7578     0.039393
enh44599     1   56041100   56042100      4       2  150064       1.8826     0.029874
enh44600     1   56046300   56047300      5       2  150064       2.4073    0.0080365
enh44611     1   56161000   56162000      9       2  150064       2.0801      0.01876
enh44613     1   56166300   56167300      3       2  150064       2.5049    0.0061243
enh44781     1   59621600   59622600     10       2  150064       1.7028     0.044304
enh44784     1   59645200   59646200      4       2  150064       2.6023    0.0046299
enh44829     1   60195700   60196700      6       2  150064       1.8358     0.033191
enh44831     1   60200000   60201000      2       1  150064       2.0519     0.020091
enh44832     1   60203800   60204800      5       3  150064       2.3562    0.0092322
enh44835     1   60218000   60219000      3       2  150064       2.4523     0.007098
enh44842     1   60534400   60535400      3       2  150064       1.9852     0.023561
enh44849     1   61039100   61040100      1       1  150064       3.0103     0.001305
enh44850     1   61228100   61229100      1       1  150064       2.8777     0.002003
enh44855     1   61455600   61456600      2       1  150064       2.5657    0.0051491
enh44880     1   61853700   61854700      3       2  150064       1.6613      0.04833
enh44881     1   61869400   61870400      1       1  150064       2.1912      0.01422
enh44897     1   62850100   62851100      1       1  150064       2.0361      0.02087
enh44978     1   64504500   64505500      1       1  150064       2.6022     0.004631
enh45027     1   65360200   65361200      3       1  150064       1.8943     0.029093
enh45031     1   65376200   65377200      3       2  150064        3.012    0.0012976
enh45035     1   65382700   65383700      5       2  150064       3.3802   0.00036213
enh45036     1   65383600   65384600      3       2  150064       2.4738    0.0066834
enh45038     1   65388800   65389800      4       2  150064       2.0678     0.019328
enh45039     1   65398000   65399000      3       1  150064       2.3488    0.0094178
enh45040     1   65400300   65401300      3       2  150064       3.3548   0.00039706
enh45042     1   65421800   65422800      2       1  150064       2.4354    0.0074375
enh45043     1   65427800   65428800      5       2  150064       2.9459    0.0016099
enh45049     1   65640100   65641100      5       1  150064       1.8082     0.035289
enh45061     1   65932900   65933900      8       3  150064       1.8564     0.031702
enh45068     1   66227800   66228800      4       2  150064       1.7632     0.038934
enh45069     1   66277700   66278700      1       1  150064       1.6821      0.04627
enh45070     1   66279300   66280300      1       1  150064       1.6931      0.04522
enh45075     1   66346500   66347500      2       1  150064       2.4155    0.0078573
enh45078     1   66418200   66419200      2       1  150064       2.4171    0.0078227
enh45079     1   66425500   66426500      5       2  150064       2.1822     0.014548
enh45080     1   66444300   66445300      1       1  150064       1.7883      0.03686
enh45090     1   66732400   66733400      1       1  150064       2.7441     0.003034
enh45091     1   66735600   66736600      7       3  150064       2.9768    0.0014563
enh45092     1   66738400   66739400      3       1  150064       2.4017    0.0081602
enh45093     1   66740200   66741200      2       1  150064       2.2364     0.012662
enh45095     1   66756700   66757700      3       1  150064       2.1281     0.016665
enh45096     1   66759000   66760000      4       2  150064       2.1977     0.013984
enh45097     1   66766200   66767200      8       2  150064       2.2508     0.012198
enh45111     1   66901800   66902800      2       1  150064       2.4514    0.0071153
enh45140     1   67037400   67038400      6       2  150064       1.6943     0.045101
enh45153     1   67197900   67198900      3       1  150064       1.7139      0.04327
enh45193     1   68078200   68079200      2       1  150064       1.6808     0.046401
enh45194     1   68084100   68085100      3       2  150064       2.2176     0.013291
enh45202     1   68154500   68155500      5       2  150064       2.2618     0.011855
enh45203     1   68166200   68167200      4       2  150064       1.9657     0.024668
enh45207     1   68174700   68175700      2       1  150064       1.8513     0.032063
enh45220     1   68221200   68222200      1       1  150064       2.4668     0.006817
enh45233     1   68257500   68258500      4       2  150064       3.7431   9.0892e-05
enh45234     1   68258500   68259500      4       2  150064       2.8406    0.0022517
enh45235     1   68260200   68261200      3       1  150064       3.3003   0.00048284
enh45236     1   68268800   68269800      4       2  150064       2.9318     0.001685
enh45237     1   68280600   68281600      3       2  150064       3.1099   0.00093561
enh45238     1   68284400   68285400      1       1  150064       1.8032      0.03568
enh45239     1   68285000   68286000      3       2  150064       2.6741    0.0037461
enh45240     1   68285800   68286800      2       1  150064       1.9004     0.028691
enh45241     1   68299600   68300600      2       1  150064       3.1481   0.00082179
enh45242     1   68301200   68302200      4       2  150064       3.3068   0.00047178
enh45243     1   68303800   68304800      5       2  150064       3.9573   3.7908e-05
enh45244     1   68305400   68306400      2       1  150064       2.2469     0.012322
enh45245     1   68316000   68317000      5       2  150064       2.6032    0.0046185
enh45246     1   68321200   68322200      3       2  150064       2.5403    0.0055384
enh45247     1   68345600   68346600      2       1  150064       1.7791     0.037609
enh45250     1   68363100   68364100      7       2  150064       2.7614    0.0028773
enh45255     1   68444600   68445600      1       1  150064       1.6489      0.04958
enh45283     1   68795400   68796400      4       2  150064       1.7299     0.041825
enh45290     1   69036600   69037600      1       1  150064       1.8468      0.03239
enh45294     1   70448700   70449700      3       1  150064       2.4528    0.0070869
enh45313     1   71528600   71529600      1       1  150064       1.9719      0.02431
enh45318     1   71816900   71817900      4       2  150064       2.3039     0.010614
enh45321     1   72132400   72133400      2       1  150064       3.4153   0.00031857
enh45322     1   72133600   72134600      8       3  150064       4.4682   3.9448e-06
enh45332     1   74891400   74892400      2       1  150064       2.3226     0.010099
enh45351     1   76619600   76620600      2       1  150064       1.6795     0.046531
enh45352     1   76620000   76621000      2       1  150064       1.6795     0.046531
enh45357     1   77464400   77465400      5       2  150064        2.126     0.016754
enh45378     1   77939100   77940100      5       2  150064       2.0154     0.021929
enh45379     1   77941700   77942700      5       2  150064       1.8871     0.029571
enh45385     1   78005800   78006800      4       1  150064       2.4117    0.0079398
enh45387     1   78011300   78012300      2       1  150064       2.2619     0.011851
enh45402     1   78323000   78324000      4       2  150064       2.6057     0.004584
enh45410     1   78446600   78447600      1       1  150064        2.645     0.004084
enh45413     1   78524200   78525200      1       1  150064       1.9996      0.02277
enh45419     1   78561500   78562500      2       1  150064       1.7587     0.039313
enh45436     1   78820800   78821800      1       1  150064       1.9164      0.02766
enh45446     1   79180700   79181700      4       2  150064       2.0579     0.019799
enh45447     1   79188100   79189100     10       3  150064       3.0191    0.0012675
enh45453     1   79472400   79473400      3       2  150064       2.0681     0.019315
enh45464     1   81592400   81593400      5       2  150064        2.013     0.022059
enh45471     1   82135800   82136800      3       2  150064       2.0532     0.020027
enh45472     1   82147100   82148100      5       2  150064       2.5307    0.0056916
enh45474     1   82164800   82165800      4       2  150064       1.8271      0.03384
enh45475     1   82168700   82169700      4       2  150064       3.0071    0.0013188
enh45476     1   82172200   82173200      7       4  150064       2.6449    0.0040857
enh45477     1   82182400   82183400      3       2  150064       2.0123     0.022096
enh45495     1   84280900   84281900      3       1  150064       2.2669     0.011699
enh45506     1   84611400   84612400      2       1  150064       1.9793     0.023889
enh45509     1   84639300   84640300      1       1  150064        1.923      0.02724
enh45551     1   85317100   85318100      6       3  150064       2.2313     0.012831
enh45552     1   85319600   85320600      4       1  150064       2.4091    0.0079965
enh45553     1   85348500   85349500      4       2  150064       1.7864     0.037015
enh45557     1   85425600   85426600      5       2  150064       1.8814     0.029956
enh45558     1   85528200   85529200      4       2  150064       2.1272     0.016702
enh45570     1   85710100   85711100      4       2  150064       1.7827     0.037317
enh45577     1   85760900   85761900      3       1  150064       1.8796     0.030081
enh45583     1   85785800   85786800      2       1  150064       2.1548     0.015588
enh45584     1   85788800   85789800      3       2  150064       2.1089     0.017477
enh45588     1   85800100   85801100      2       1  150064       2.6093    0.0045366
enh45591     1   85808900   85809900      5       3  150064         1.97     0.024421
enh45593     1   85828500   85829500      3       2  150064       2.5175    0.0059091
enh45597     1   85845600   85846600      5       2  150064       2.0904     0.018293
enh45599     1   85862000   85863000      2       1  150064       1.9311     0.026736
enh45600     1   85862400   85863400      3       1  150064       1.8151     0.034754
enh45604     1   85892800   85893800      2       1  150064       2.0435     0.020503
enh45607     1   85906000   85907000      3       1  150064       1.7187     0.042831
enh45608     1   85909800   85910800      4       2  150064       1.9564     0.025208
enh45611     1   85919400   85920400      3       1  150064       2.4418    0.0073069
enh45612     1   85926100   85927100      5       2  150064       2.5868    0.0048438
enh45653     1   86534200   86535200      3       1  150064       1.7232      0.04243
enh45655     1   86603000   86604000      4       2  150064       1.7676     0.038566
enh45665     1   86969500   86970500      2       1  150064       2.1501     0.015774
enh45697     1   87978200   87979200      3       1  150064       1.9176     0.027579
enh45701     1   88054000   88055000      2       1  150064        1.924     0.027177
enh45703     1   88148900   88149900      5       3  150064       2.0029     0.022593
enh45754     1   90068900   90069900      3       1  150064       1.8446     0.032545
enh45759     1   90125800   90126800      2       1  150064        2.303     0.010639
enh45761     1   90174200   90175200      1       1  150064       2.0233      0.02152
enh45762     1   90184800   90185800      1       1  150064       1.6991      0.04465
enh45763     1   90186600   90187600      1       1  150064       1.9352      0.02648
enh45765     1   90204500   90205500      1       1  150064       1.7364      0.04125
enh45766     1   90223000   90224000      3       2  150064       1.8802     0.030044
enh45769     1   90273600   90274600      1       1  150064       2.1419       0.0161
enh45770     1   90285400   90286400      1       1  150064       1.8208      0.03432
enh45773     1   90307600   90308600      3       2  150064       2.4101    0.0079752
enh45796     1   91391200   91392200      2       1  150064       2.1155     0.017195
enh45797     1   91439600   91440600      1       1  150064       2.1706      0.01498
enh45800     1   91965200   91966200      3       2  150064       2.3068     0.010532
enh45804     1   92021200   92022200      5       1  150064       1.7154     0.043137
enh45831     1   92242800   92243800      5       2  150064       2.3494     0.009401
enh45832     1   92244800   92245800      2       1  150064       2.2178     0.013285
enh45833     1   92247900   92248900      6       2  150064       2.1497     0.015791
enh45835     1   92254700   92255700      3       2  150064       2.6423    0.0041168
enh45861     1   92766200   92767200      3       2  150064       1.8755     0.030364
enh45862     1   92794500   92795500      4       2  150064       3.1718   0.00075759
enh45866     1   93175200   93176200      1       1  150064        1.834      0.03333
enh45867     1   93218700   93219700      2       1  150064       1.8372      0.03309
enh45870     1   93224200   93225200      1       1  150064       1.7821      0.03737
enh45879     1   93381500   93382500      1       1  150064       1.7669      0.03862
enh45881     1   93394800   93395800      1       1  150064       1.6959      0.04495
enh45882     1   93399800   93400800      2       1  150064       2.8424    0.0022386
enh45883     1   93405100   93406100      1       1  150064       1.7733      0.03809
enh45884     1   93416100   93417100      3       1  150064       1.8399     0.032888
enh45983     1   94527900   94528900      3       2  150064       1.9738     0.024204
enh45984     1   94533600   94534600      2       1  150064       1.6821     0.046279
enh46091     1   95364200   95365200      2       1  150064        2.368    0.0089425
enh46113     1   95478000   95479000      2       1  150064       2.7442    0.0030334
enh46119     1   95500100   95501100      2       1  150064       2.2198     0.013215
enh46120     1   95507400   95508400      2       1  150064       2.0905     0.018287
enh46123     1   95552600   95553600      4       2  150064            2     0.022752
enh46126     1   95662900   95663900      1       1  150064       2.2038      0.01377
enh46131     1   96719200   96720200      2       1  150064       3.5275   0.00020972
enh46132     1   96772300   96773300      7       3  150064       3.0756    0.0010504
enh46133     1   96774600   96775600      7       2  150064       2.5278     0.005739
enh46134     1   96825800   96826800      3       1  150064       2.2154     0.013367
enh46135     1   96829000   96830000      3       2  150064       2.8368    0.0022785
enh46136     1   96835600   96836600      2       1  150064       2.4149    0.0078707
enh46137     1   96836400   96837400     12       4  150064       2.7804    0.0027144
enh46139     1   96853900   96854900      5       2  150064       2.0425     0.020553
enh46140     1   96881600   96882600      3       2  150064       2.7545    0.0029395
enh46142     1   96939200   96940200      4       2  150064       2.5504    0.0053807
enh46147     1   97063600   97064600      1       1  150064       2.7308     0.003159
enh46148     1   97189400   97190400      4       1  150064       3.7569   8.6005e-05
enh46157     1   97609800   97610800      1       1  150064       3.3871    0.0003532
enh46158     1   97658200   97659200      1       1  150064       3.7842    7.709e-05
enh46159     1   97717000   97718000      6       2  150064       2.3111     0.010415
enh46161     1   97797600   97798600      5       3  150064       4.0564   2.4916e-05
enh46163     1   97799900   97800900      2       1  150064        3.376    0.0003677
enh46165     1   97842800   97843800      5       2  150064       3.2009   0.00068509
enh46166     1   97844700   97845700      4       2  150064        4.412    5.121e-06
enh46167     1   97849800   97850800      7       2  150064       4.5794   2.3319e-06
enh46169     1   98314800   98315800      1       1  150064       6.3099    1.396e-10
enh46170     1   98359300   98360300      3       1  150064       5.5964   1.0941e-08
enh46171     1   98366300   98367300      1       1  150064       3.1151    0.0009194
enh46172     1   98369200   98370200      2       1  150064       5.3934   3.4576e-08
enh46174     1   98383500   98384500      2       1  150064        1.972     0.024303
enh46177     1   98408700   98409700      2       1  150064        5.433   2.7711e-08
enh46179     1   98464500   98465500      2       1  150064       1.9696     0.024443
enh46181     1   98494200   98495200      3       1  150064       6.6107   1.9119e-11
enh46183     1   98501000   98502000      4       2  150064       6.3833   8.6672e-11
enh46184     1   98508900   98509900      4       1  150064       3.1877   0.00071707
enh46186     1   98517900   98518900      1       1  150064       2.4732     0.006695
enh46187     1   98519800   98520800      2       1  150064       6.4074   7.4018e-11
enh46188     1   98549700   98550700      4       1  150064       6.6261   1.7235e-11
enh46190     1   98567500   98568500      2       1  150064       3.3867   0.00035373
enh46191     1   98569400   98570400      1       1  150064        3.596    0.0001616
enh46193     1   98667000   98668000      3       2  150064        3.117   0.00091348
enh46195     1   98676300   98677300      2       1  150064       3.4448   0.00028573
enh46201     1   98854200   98855200      4       2  150064       2.2336     0.012754
enh46202     1   98885800   98886800      2       1  150064       2.5819    0.0049132
enh46203     1   98933000   98934000      1       1  150064       1.7209      0.04263
enh46206     1   99139800   99140800      4       2  150064       2.4209    0.0077416
enh46207     1   99142400   99143400      1       1  150064        2.136      0.01634
enh46208     1   99165800   99166800      5       2  150064       1.8613     0.031352
enh46212     1   99385200   99386200      4       2  150064       2.3639    0.0090426
enh46217     1   99733300   99734300      4       2  150064       1.8045     0.035575
enh46274     1  101260200  101261200      5       1  150064       1.6481      0.04967
enh46275     1  101265500  101266500      3       1  150064       1.9569      0.02518
enh46278     1  101327400  101328400      4       2  150064       2.9186    0.0017579
enh46279     1  101331200  101332200      2       1  150064       3.2501   0.00057676
enh46307     1  103316500  103317500      6       3  150064       1.9749      0.02414
enh46308     1  103318600  103319600      4       2  150064       2.2223      0.01313
enh46309     1  103323600  103324600      7       2  150064       1.8813     0.029964
enh46310     1  103324200  103325200      6       3  150064       2.0675     0.019342
enh46312     1  103357400  103358400      4       2  150064       2.6328    0.0042344
enh46334     1  108508200  108509200      5       3  150064       2.2686     0.011647
enh46341     1  108660500  108661500      6       3  150064       1.9794     0.023886
enh46342     1  108668800  108669800      3       2  150064       2.4141    0.0078867
enh46343     1  108685100  108686100      2       1  150064       2.4964    0.0062725
enh46344     1  108692200  108693200      2       1  150064       2.5442    0.0054765
enh46345     1  108739800  108740800      6       2  150064       2.6615    0.0038891
enh46437     1  110178600  110179600      4       2  150064        2.074     0.019042
enh46467     1  110438200  110439200      5       2  150064       1.9161     0.027674
enh46481     1  110545600  110546600      1       1  150064        1.927      0.02699
enh46485     1  110576200  110577200      1       1  150064       2.1318      0.01651
enh46487     1  110598300  110599300      2       1  150064       2.0208     0.021649
enh46491     1  110745500  110746500      2       1  150064       2.1063     0.017588
enh46495     1  110851300  110852300      6       3  150064       1.8731     0.030529
enh46499     1  110892800  110893800      2       1  150064       2.1775     0.014723
enh46501     1  110925900  110926900      4       2  150064         2.06     0.019699
enh46507     1  111019600  111020600      1       1  150064       2.4479     0.007185
enh46537     1  112134500  112135500      3       2  150064       2.8477     0.002202
enh46539     1  112139900  112140900      2       1  150064       1.7785     0.037657
enh46540     1  112147900  112148900      3       2  150064       1.9887     0.023367
enh46542     1  112164500  112165500      7       4  150064       2.0755     0.018972
enh46561     1  112423000  112424000      3       2  150064       1.9172     0.027609
enh46568     1  112934000  112935000      2       1  150064       1.8858     0.029664
enh46569     1  112935700  112936700      1       1  150064       1.9351      0.02649
enh46570     1  112936300  112937300      4       1  150064       1.8506     0.032113
enh46571     1  112937400  112938400      2       1  150064       1.9099     0.028072
enh46572     1  112940800  112941800      4       1  150064       2.2752     0.011447
enh46573     1  112942600  112943600      3       1  150064       2.0587     0.019764
enh46574     1  112944400  112945400      2       1  150064       2.2625     0.011834
enh46575     1  112947100  112948100      1       1  150064       2.4319      0.00751
enh46577     1  112965200  112966200      5       1  150064       2.4166    0.0078321
enh46579     1  112987600  112988600      3       1  150064       2.1786     0.014682
enh46580     1  112993700  112994700      2       1  150064        2.373    0.0088219
enh46581     1  112998600  112999600      1       1  150064       1.9841      0.02362
enh46584     1  113007300  113008300      1       1  150064       2.0222      0.02158
enh46587     1  113056500  113057500      2       1  150064       3.5419   0.00019861
enh46593     1  113087000  113088000      1       1  150064       3.1847    0.0007246
enh46594     1  113099800  113100800      2       1  150064       3.0521    0.0011361
enh46595     1  113118000  113119000      1       1  150064       3.2397    0.0005982
enh46596     1  113159400  113160400      3       2  150064       3.7995   7.2484e-05
enh46600     1  113179400  113180400      1       1  150064       3.2955    0.0004912
enh46601     1  113215700  113216700      4       2  150064       3.9815   3.4237e-05
enh46602     1  113218400  113219400      3       2  150064       2.2042     0.013755
enh46603     1  113241300  113242300      2       1  150064       3.6366   0.00013811
enh46669     1  114853300  114854300      3       1  150064       2.3074     0.010518
enh46670     1  114862500  114863500      3       1  150064       1.7109     0.043546
enh46675     1  114997600  114998600      2       1  150064       1.9568     0.025187
enh46678     1  115050600  115051600      3       2  150064       2.0774     0.018885
enh46683     1  115257400  115258400      2       1  150064       1.7788     0.037633
enh46684     1  115261500  115262500      1       1  150064       3.1647    0.0007761
enh46686     1  115293200  115294200      2       1  150064        2.687    0.0036045
enh46691     1  115605000  115606000      2       1  150064       2.1718     0.014936
enh46692     1  115610800  115611800      2       1  150064        2.335    0.0097708
enh46694     1  115627700  115628700      3       2  150064         3.46   0.00027013
enh46696     1  115642300  115643300      6       2  150064       3.8735   5.3648e-05
enh46699     1  115677100  115678100      3       1  150064       3.7871     7.62e-05
enh46701     1  115684700  115685700      3       2  150064       1.9532     0.025398
enh46703     1  115711000  115712000      2       1  150064       1.9822     0.023726
enh46704     1  115721800  115722800     12       4  150064       3.2508   0.00057533
enh46710     1  115794000  115795000      4       2  150064       3.1966   0.00069522
enh46715     1  115856000  115857000      4       2  150064       2.7734    0.0027737
enh46717     1  115868300  115869300      7       3  150064       2.4563    0.0070189
enh46719     1  115878800  115879800      3       2  150064       2.3929    0.0083584
enh46720     1  115906600  115907600      6       2  150064       2.6484    0.0040439
enh46721     1  115919800  115920800      4       2  150064       2.5725     0.005048
enh46770     1  117362800  117363800      4       2  150064        3.243    0.0005913
enh46789     1  117689500  117690500      7       1  150064        1.791     0.036649
enh46791     1  117854600  117855600      6       2  150064       1.7674     0.038579
enh46799     1  118229200  118230200      2       1  150064       1.7018     0.044394
enh46825     1  118678300  118679300      4       2  150064       1.7842     0.037199
enh46830     1  118837600  118838600      1       1  150064        1.886      0.02965
enh46993     1  145436700  145437700      1       1  150064       1.7244      0.04232
enh47021     1  145588000  145589000      3       1  150064       1.9471     0.025762
enh47036     1  145726600  145727600      1       1  150064       1.9945      0.02305
enh47039     1  146638500  146639500      2       1  150064       2.0992     0.017899
enh47040     1  146640100  146641100      1       1  150064       2.1682      0.01507
enh47041     1  146645300  146646300      6       1  150064       2.0854     0.018517
enh47043     1  146649600  146650600      7       2  150064       2.1739     0.014857
enh47044     1  146696000  146697000      2       1  150064       3.3803   0.00036204
enh47045     1  146697400  146698400      6       3  150064       2.6682    0.0038132
enh47048     1  146716500  146717500      5       2  150064       2.2623     0.011838
enh47076     1  149887400  149888400      1       1  150064       1.7468      0.04034
enh47092     1  149984300  149985300      3       1  150064       1.7135     0.043312
enh47093     1  149992900  149993900      1       1  150064       2.0556      0.01991
enh47095     1  150037400  150038400      1       1  150064       5.5334     1.57e-08
enh47097     1  150107400  150108400      1       1  150064       5.7086    5.695e-09
enh47101     1  150128600  150129600      1       1  150064       5.5996    1.074e-08
enh47102     1  150129700  150130700      3       1  150064       5.8984   1.8355e-09
enh47103     1  150132900  150133900      3       1  150064       5.6361   8.6982e-09
enh47106     1  150158400  150159400      3       2  150064       4.7642   9.4794e-07
enh47107     1  150159300  150160300      1       1  150064       5.4736    2.205e-08
enh47108     1  150164000  150165000      2       1  150064       4.9775   3.2212e-07
enh47109     1  150166400  150167400      4       2  150064       3.7656   8.3084e-05
enh47110     1  150185000  150186000      3       2  150064       4.6806   1.4303e-06
enh47111     1  150229000  150230000      1       1  150064        2.696     0.003509
enh47112     1  150241800  150242800      3       1  150064       4.9797   3.1842e-07
enh47114     1  150245800  150246800      1       1  150064        5.069        2e-07
enh47118     1  150267500  150268500      3       2  150064       2.1666     0.015132
enh47119     1  150294800  150295800      5       2  150064       5.3544   4.2929e-08
enh47120     1  150334800  150335800      5       2  150064       4.6395   1.7465e-06
enh47121     1  150339400  150340400      3       2  150064       4.0739   2.3115e-05
enh47122     1  150382600  150383600      3       1  150064       4.4272   4.7728e-06
enh47123     1  150449500  150450500      6       3  150064       4.1928   1.3775e-05
enh47124     1  150479600  150480600      5       2  150064       1.8588      0.03153
enh47126     1  150486800  150487800      2       1  150064       4.1525   1.6446e-05
enh47127     1  150488800  150489800      2       1  150064       4.4767   3.7907e-06
enh47130     1  150509300  150510300      3       2  150064       5.2733   6.6993e-08
enh47134     1  150537200  150538200      4       2  150064       2.2919     0.010955
enh47138     1  150546100  150547100      5       2  150064       1.6844     0.046052
enh47147     1  150736300  150737300      2       1  150064       3.4244   0.00030811
enh47148     1  150737200  150738200      5       2  150064        2.891    0.0019202
enh47159     1  150951100  150952100      3       1  150064       2.2704     0.011591
enh47162     1  150967900  150968900      3       2  150064       3.7924     7.46e-05
enh47175     1  151041600  151042600      3       2  150064       3.2928   0.00049598
enh47176     1  151119600  151120600      3       2  150064       2.7149    0.0033143
enh47181     1  151168600  151169600      3       2  150064       2.5066    0.0060947
enh47200     1  151374000  151375000      2       1  150064       3.1435   0.00083467
enh47202     1  151388600  151389600      2       1  150064       3.0277    0.0012323
enh47204     1  151407300  151408300      2       1  150064       2.6866    0.0036087
enh47206     1  151416900  151417900      2       1  150064        2.118     0.017088
enh47207     1  151429000  151430000      4       2  150064       2.1558     0.015551
enh47209     1  151445000  151446000      1       1  150064       2.5897     0.004803
enh47292     1  153641400  153642400      3       2  150064         1.92     0.027429
enh47293     1  153669900  153670900      1       1  150064       2.0054      0.02246
enh47303     1  153756200  153757200      1       1  150064       2.9848     0.001419
enh47305     1  153777700  153778700      2       1  150064       3.7987   7.2743e-05
enh47306     1  153813900  153814900      1       1  150064       3.6578    0.0001272
enh47307     1  153838500  153839500      1       1  150064       2.2649      0.01176
enh47308     1  153852500  153853500      2       1  150064       3.3154   0.00045762
enh47311     1  153876600  153877600      1       1  150064       3.5105    0.0002236
enh47312     1  153877200  153878200      1       1  150064       2.1651      0.01519
enh47314     1  153896400  153897400      2       1  150064        2.061     0.019652
enh47315     1  153901100  153902100      3       1  150064       2.0779      0.01886
enh47316     1  153916800  153917800      3       2  150064        2.213     0.013448
enh47317     1  153919300  153920300      2       1  150064       2.1054     0.017629
enh47319     1  153931400  153932400      5       3  150064       2.2696     0.011615
enh47321     1  153938300  153939300      3       2  150064       2.5737    0.0050309
enh47322     1  153941000  153942000      1       1  150064       2.3237      0.01007
enh47323     1  153947800  153948800      2       1  150064       2.2278     0.012946
enh47328     1  153973900  153974900      1       1  150064       2.0022      0.02263
enh47339     1  154195500  154196500      1       1  150064       1.9978      0.02287
enh47344     1  154324300  154325300      4       2  150064       2.4754    0.0066543
enh47349     1  154404600  154405600      3       2  150064       1.8075     0.035343
enh47350     1  154414200  154415200      2       1  150064       2.7097    0.0033674
enh47351     1  154417900  154418900      4       1  150064       2.4225    0.0077068
enh47352     1  154420400  154421400      2       1  150064        2.419    0.0077814
enh47356     1  154525600  154526600      2       1  150064       1.8993     0.028763
enh47357     1  154528200  154529200      1       1  150064       2.2665      0.01171
enh47361     1  154571400  154572400      2       1  150064       1.6811     0.046373
enh47363     1  154581600  154582600      2       1  150064       1.6851      0.04598
enh47370     1  154832300  154833300      5       2  150064       2.9623    0.0015266
enh47371     1  154833800  154834800      6       3  150064       3.2291   0.00062093
enh47373     1  154910500  154911500      3       1  150064       3.6817   0.00011585
enh47374     1  154914100  154915100      2       1  150064       3.8289   6.4357e-05
enh47377     1  154925800  154926800      1       1  150064       2.1154       0.0172
enh47378     1  154926700  154927700      1       1  150064       2.0764      0.01893
enh47389     1  154983800  154984800      2       1  150064       1.9708     0.024372
enh47390     1  154988900  154989900      2       1  150064       1.7026     0.044321
enh47391     1  154990600  154991600      1       1  150064       2.3559      0.00924
enh47393     1  155017200  155018200      2       1  150064       2.4019    0.0081556
enh47398     1  155042400  155043400      3       1  150064       3.1173   0.00091248
enh47404     1  155111200  155112200      2       1  150064       1.7452     0.040475
enh47409     1  155157200  155158200      4       2  150064       1.6924     0.045283
enh47417     1  155214900  155215900      1       1  150064       2.2046      0.01374
enh47418     1  155219700  155220700      1       1  150064       2.0947       0.0181
enh47421     1  155229900  155230900      2       1  150064       2.0295     0.021205
enh47423     1  155241000  155242000      3       1  150064       2.1903     0.014251
enh47424     1  155241400  155242400      1       1  150064       1.9162      0.02767
enh47425     1  155248000  155249000      2       1  150064       2.2396     0.012558
enh47426     1  155275400  155276400      2       1  150064        2.481    0.0065508
enh47427     1  155277200  155278200      2       1  150064       2.5297     0.005708
enh47428     1  155280700  155281700      1       1  150064       1.8809      0.02999
enh47429     1  155289300  155290300      2       1  150064       1.8741      0.03046
enh47433     1  155433600  155434600      1       1  150064        2.346     0.009487
enh47442     1  155618200  155619200      2       1  150064       1.8937     0.029134
enh47447     1  155675500  155676500      1       1  150064        3.092     0.000994
enh47451     1  155764500  155765500      1       1  150064       2.7886     0.002647
enh47458     1  155843500  155844500      2       1  150064       1.9611     0.024934
enh47461     1  155862600  155863600      1       1  150064       3.1041    0.0009543
enh47462     1  155878800  155879800      1       1  150064       1.9714      0.02434
enh47465     1  155910500  155911500      1       1  150064       1.8582      0.03157
enh47466     1  155914500  155915500      2       1  150064        1.843     0.032664
enh47469     1  155930800  155931800      2       1  150064       2.8968    0.0018848
enh47472     1  155940900  155941900      2       1  150064       2.3704    0.0088844
enh47474     1  155943300  155944300      1       1  150064        2.173      0.01489
enh47476     1  155958200  155959200      1       1  150064       2.4907     0.006375
enh47477     1  155959000  155960000      1       1  150064       2.1154       0.0172
enh47479     1  155974500  155975500      3       2  150064       3.6245   0.00014478
enh47480     1  155995500  155996500      5       3  150064       1.6783      0.04664
enh47484     1  156042900  156043900      3       2  150064       2.2902     0.011005
enh47490     1  156066200  156067200      1       1  150064       1.6961      0.04493
enh47491     1  156070200  156071200      1       1  150064       1.9914      0.02322
enh47492     1  156071300  156072300      3       2  150064       2.0683     0.019306
enh47495     1  156081800  156082800      1       1  150064       1.6693      0.04753
enh47496     1  156088500  156089500      2       1  150064       1.6726     0.047208
enh47499     1  156100200  156101200      5       1  150064       1.6464     0.049836
enh47502     1  156116400  156117400      2       1  150064       2.6298    0.0042723
enh47503     1  156120800  156121800      2       1  150064       1.8736      0.03049
enh47506     1  156131200  156132200      3       1  150064       3.3314   0.00043213
enh47567     1  156711100  156712100      3       2  150064        2.387    0.0084932
enh47577     1  156771000  156772000      2       1  150064       1.7927     0.036514
enh47609     1  157961700  157962700      3       1  150064       1.7069     0.043921
enh47650     1  159564200  159565200      2       1  150064       2.9841    0.0014223
enh47666     1  159890700  159891700      2       1  150064        1.986     0.023515
enh47671     1  159988100  159989100      5       1  150064       1.9823     0.023721
enh47682     1  160162900  160163900      7       2  150064       2.2854     0.011146
enh47683     1  160173800  160174800      1       1  150064       3.0586     0.001112
enh47684     1  160180100  160181100      1       1  150064       2.8535     0.002162
enh47686     1  160226500  160227500      2       1  150064       2.4212    0.0077354
enh47687     1  160229600  160230600      3       2  150064       2.3705    0.0088829
enh47689     1  160278400  160279400      1       1  150064       2.2495      0.01224
enh47690     1  160309800  160310800      1       1  150064       2.7614     0.002878
enh47692     1  160345500  160346500      5       2  150064       2.9387    0.0016479
enh47717     1  161155100  161156100      3       1  150064       1.8047      0.03556
enh47724     1  161186300  161187300      2       1  150064       2.4784    0.0065995
enh47725     1  161194800  161195800      1       1  150064        1.863      0.03123
enh47781     1  162529800  162530800      2       1  150064       1.9254      0.02709
enh47782     1  162534800  162535800      3       2  150064       1.8788     0.030133
enh47806     1  162663700  162664700      3       2  150064       2.1235     0.016855
enh47831     1  162954100  162955100      2       1  150064       2.6337    0.0042235
enh47832     1  162957300  162958300      2       1  150064       2.0317      0.02109
enh47834     1  162967000  162968000      2       1  150064       1.6523     0.049241
enh47840     1  163133000  163134000      3       2  150064       2.0707     0.019195
enh47841     1  163137000  163138000      2       1  150064       2.6326    0.0042369
enh47842     1  163141400  163142400      5       2  150064       2.3108     0.010423
enh47845     1  163200500  163201500      4       2  150064       1.7974     0.036139
enh47848     1  163277000  163278000      4       2  150064       1.9789     0.023916
enh47849     1  163812800  163813800      8       3  150064       2.4769    0.0066256
enh47885     1  164741800  164742800      1       1  150064       1.7675      0.03857
enh47888     1  164763400  164764400      2       1  150064       1.8374     0.033078
enh47891     1  165393500  165394500      3       2  150064       1.7568     0.039472
enh47893     1  165598800  165599800      8       2  150064       1.7086     0.043758
enh47899     1  165611000  165612000      4       1  150064        2.027     0.021334
enh47903     1  165721200  165722200      4       2  150064       2.4999    0.0062122
enh47904     1  165739100  165740100      2       1  150064       2.3176     0.010235
enh47907     1  165810900  165811900      4       2  150064       2.0894     0.018337
enh47908     1  165812100  165813100      4       2  150064       1.8804     0.030028
enh47909     1  165820100  165821100      2       1  150064       1.7741      0.03802
enh47910     1  165821900  165822900      3       1  150064       2.2659     0.011728
enh47912     1  165826000  165827000      2       1  150064       3.1549   0.00080287
enh47913     1  165828200  165829200      2       1  150064       2.7052    0.0034133
enh47930     1  166843800  166844800      3       2  150064       3.1929   0.00070433
enh47973     1  168053900  168054900      1       1  150064       2.2271      0.01297
enh48015     1  169088000  169089000      8       3  150064       2.6315    0.0042499
enh48029     1  169836300  169837300      5       2  150064       1.6536     0.049108
enh48114     1  171437000  171438000      3       1  150064       1.8908     0.029328
enh48126     1  171712700  171713700      5       2  150064       1.6859     0.045904
enh48129     1  171751800  171752800      3       1  150064       2.1709     0.014968
enh48131     1  171757600  171758600      4       2  150064       2.0175     0.021824
enh48132     1  171762700  171763700      2       1  150064       1.7148     0.043193
enh48152     1  172292100  172293100      2       1  150064       2.3255     0.010023
enh48153     1  172312500  172313500      2       1  150064       1.8722     0.030589
enh48155     1  172326300  172327300      2       1  150064       1.8137     0.034864
enh48156     1  172328800  172329800      1       1  150064       1.8053      0.03551
enh48157     1  172351400  172352400      2       1  150064       2.7009     0.003458
enh48158     1  172352800  172353800      3       1  150064       2.6432     0.004106
enh48159     1  172359400  172360400      6       2  150064       2.4499    0.0071439
enh48160     1  172363200  172364200      6       2  150064       1.8056     0.035494
enh48161     1  172367900  172368900      2       1  150064       2.4344    0.0074585
enh48166     1  172500200  172501200      4       2  150064       1.8567     0.031675
enh48186     1  172864400  172865400      1       1  150064       1.8182      0.03452
enh48190     1  172878600  172879600      2       1  150064       2.5529    0.0053414
enh48192     1  172897600  172898600      3       1  150064       2.3776     0.008713
enh48195     1  172914000  172915000      1       1  150064       2.2203       0.0132
enh48197     1  172920500  172921500      3       1  150064       2.3632    0.0090601
enh48199     1  172929200  172930200      1       1  150064       2.6738      0.00375
enh48229     1  173388800  173389800      5       2  150064       2.6576    0.0039345
enh48230     1  173399500  173400500      3       2  150064       3.0303    0.0012215
enh48232     1  173422900  173423900      2       1  150064       2.2138     0.013423
enh48235     1  173685400  173686400      1       1  150064       3.4989    0.0002336
enh48237     1  173821800  173822800      1       1  150064        3.358    0.0003926
enh48238     1  173824800  173825800      1       1  150064       3.2735    0.0005311
enh48240     1  173838100  173839100      1       1  150064       1.8369      0.03311
enh48241     1  173966900  173967900      3       1  150064       3.5217   0.00021441
enh48243     1  173974100  173975100      2       1  150064       2.9816    0.0014339
enh48244     1  173976300  173977300      3       1  150064       3.1941    0.0007014
enh48245     1  173977000  173978000      6       1  150064        3.256   0.00056493
enh48246     1  173986800  173987800      4       2  150064       3.6234   0.00014539
enh48247     1  173988000  173989000      1       1  150064       3.4233    0.0003093
enh48248     1  173988900  173989900      2       1  150064       3.3167   0.00045536
enh48249     1  173992100  173993100      2       1  150064       2.9267    0.0017129
enh48250     1  174231800  174232800      5       3  150064       3.7266   9.7057e-05
enh48252     1  174783800  174784800      4       2  150064         1.92     0.027427
enh48255     1  174945400  174946400      1       1  150064       2.8844     0.001961
enh48256     1  174958700  174959700      2       1  150064       1.7845     0.037175
enh48261     1  174998400  174999400      2       1  150064       1.9851     0.023567
enh48266     1  175162300  175163300      6       1  150064       3.3997   0.00033735
enh48268     1  175854300  175855300      3       2  150064       2.9905    0.0013926
enh48269     1  175946100  175947100      5       3  150064       1.6523     0.049241
enh48279     1  177179000  177180000      4       2  150064       2.8718     0.002041
enh48281     1  177243400  177244400      1       1  150064       4.1036    2.034e-05
enh48283     1  177555300  177556300      1       1  150064       2.0218       0.0216
enh48288     1  177914600  177915600      5       3  150064       3.2393   0.00059919
enh48299     1  178029800  178030800      6       3  150064       2.1663     0.015143
enh48331     1  178357600  178358600      1       1  150064       1.8337      0.03335
enh48336     1  178455400  178456400      3       1  150064       2.3519    0.0093384
enh48363     1  178942100  178943100      1       1  150064       2.9835     0.001425
enh48381     1  179096900  179097900      3       2  150064       1.6568      0.04878
enh48386     1  179115500  179116500      1       1  150064       1.9682      0.02452
enh48387     1  179135900  179136900      1       1  150064       2.0118      0.02212
enh48388     1  179138400  179139400      3       2  150064       1.8159     0.034695
enh48389     1  179139100  179140100      2       1  150064       2.1194     0.017028
enh48395     1  179199400  179200400      1       1  150064       1.8435      0.03263
enh48396     1  179200900  179201900      7       2  150064       2.4017     0.008159
enh48397     1  179202200  179203200      2       1  150064       1.7548     0.039645
enh48405     1  179783000  179784000      2       1  150064       1.8026     0.035728
enh48408     1  179806900  179807900      4       2  150064        2.028      0.02128
enh48409     1  179807500  179808500      6       3  150064       2.6138    0.0044773
enh48410     1  179844500  179845500      1       1  150064       1.9217      0.02732
enh48413     1  179895600  179896600      4       1  150064       1.7415     0.040801
enh48443     1  180474500  180475500      5       2  150064       1.6794     0.046538
enh48447     1  180497200  180498200      3       1  150064       2.1853     0.014433
enh48459     1  180602400  180603400      4       2  150064       2.1448     0.015983
enh48461     1  180753900  180754900      2       1  150064       1.7704     0.038334
enh48462     1  180811100  180812100      2       1  150064       1.9967     0.022931
enh48464     1  180867600  180868600      4       2  150064       2.7679     0.002821
enh48466     1  180892200  180893200      5       2  150064       2.2567     0.012013
enh48497     1  181105300  181106300      1       1  150064       2.4147     0.007875
enh48508     1  182118200  182119200      2       1  150064       2.1035     0.017711
enh48515     1  182306700  182307700      4       2  150064       2.2978     0.010787
enh48574     1  183256100  183257100      2       1  150064       1.8527     0.031966
enh48580     1  183449800  183450800      3       2  150064       2.6169    0.0044365
enh48583     1  183537000  183538000      5       2  150064       2.1417     0.016109
enh48629     1  184029700  184030700      3       1  150064        1.772     0.038196
enh48630     1  184031800  184032800      3       2  150064        1.769     0.038444
enh48632     1  184120300  184121300      1       1  150064       2.2839      0.01119
enh48636     1  184159900  184160900      3       2  150064       1.9501     0.025585
enh48644     1  184452800  184453800      5       2  150064       2.3151     0.010303
enh48645     1  184460100  184461100      2       1  150064       2.6156    0.0044536
enh48647     1  184476400  184477400      1       1  150064       2.4618     0.006913
enh48650     1  184504100  184505100      2       1  150064       2.5883    0.0048226
enh48673     1  184923000  184924000      2       1  150064        2.332    0.0098514
enh48674     1  184927600  184928600      7       4  150064       2.6054    0.0045877
enh48677     1  184939600  184940600      2       1  150064       2.7954    0.0025919
enh48678     1  184941200  184942200      5       3  150064       2.6178    0.0044243
enh48683     1  185127400  185128400      1       1  150064       1.9047      0.02841
enh48690     1  185369200  185370200      5       3  150064         1.71     0.043633
enh48703     1  185687600  185688600      1       1  150064       1.8166      0.03464
enh48720     1  186176600  186177600      1       1  150064        1.951      0.02553
enh48722     1  186342200  186343200      1       1  150064        1.751      0.03997
enh48751     1  189743800  189744800      1       1  150064       1.9058      0.02834
enh48768     1  192503500  192504500      3       1  150064       2.0863     0.018474
enh48776     1  192608400  192609400      3       1  150064       1.8552     0.031783
enh48779     1  192735000  192736000      1       1  150064       1.7087      0.04375
enh48792     1  193071800  193072800      2       1  150064       3.3456   0.00041054
enh48794     1  193083400  193084400      5       3  150064       2.6575    0.0039359
enh48795     1  193093100  193094100      3       1  150064       3.1849   0.00072396
enh48796     1  193125500  193126500      4       2  150064       2.2562     0.012029
enh48798     1  193151400  193152400      2       1  150064       2.6185    0.0044162
enh48803     1  193251900  193252900      2       1  150064       2.6138    0.0044768
enh48804     1  193291000  193292000      6       1  150064       2.9842    0.0014216
enh48806     1  193306700  193307700      2       1  150064       2.8886     0.001935
enh48807     1  193317400  193318400      2       1  150064       2.4488    0.0071664
enh48812     1  193538600  193539600      4       2  150064       1.7268     0.042105
enh48817     1  196129000  196130000      1       1  150064       1.6995      0.04461
enh48818     1  196150000  196151000      6       2  150064       2.9482    0.0015981
enh48819     1  196369700  196370700      1       1  150064       2.2115       0.0135
enh48834     1  197741400  197742400      1       1  150064       2.5419     0.005513
enh48835     1  197742100  197743100      2       1  150064       1.9392      0.02624
enh48837     1  197751800  197752800      1       1  150064        2.368     0.008942
enh48838     1  197756100  197757100      5       1  150064       2.4234    0.0076877
enh48839     1  197757900  197758900      9       1  150064       2.5234    0.0058118
enh48840     1  197768000  197769000      6       2  150064       2.0587     0.019762
enh48841     1  197807300  197808300      1       1  150064        2.235      0.01271
enh48882     1  198637100  198638100      2       1  150064       1.8331     0.033396
enh48884     1  198650800  198651800      3       2  150064       2.0517     0.020101
enh48887     1  198778400  198779400      4       2  150064       2.6646    0.0038544
enh48911     1  199372900  199373900      7       2  150064       3.3249   0.00044219
enh48913     1  199518600  199519600      4       1  150064       2.7483    0.0029956
enh48914     1  199519600  199520600      3       1  150064       1.8234     0.034118
enh48918     1  199826100  199827100      2       1  150064       1.7008     0.044489
enh48929     1  200201200  200202200      3       1  150064       2.5893    0.0048082
enh48931     1  200270300  200271300      3       2  150064       2.2916     0.010963
enh48936     1  200301800  200302800      1       1  150064       2.8441     0.002227
enh48937     1  200305400  200306400      2       1  150064       2.1533     0.015649
enh48938     1  200311900  200312900      1       1  150064       2.4842     0.006492
enh48939     1  200315200  200316200      4       1  150064       3.0148    0.0012856
enh48940     1  200321400  200322400      2       1  150064       2.7883     0.002649
enh48941     1  200328400  200329400      6       1  150064       2.8889     0.001933
enh48942     1  200328900  200329900      6       1  150064       3.0312    0.0012178
enh48943     1  200332000  200333000      2       1  150064       3.1829   0.00072909
enh48944     1  200333900  200334900      6       2  150064       2.7725    0.0027815
enh48946     1  200341000  200342000      1       1  150064       2.9427     0.001627
enh48948     1  200348400  200349400      3       1  150064       2.7001    0.0034656
enh48950     1  200360900  200361900      2       1  150064       2.5699     0.005087
enh48955     1  200398000  200399000      4       2  150064        2.779    0.0027264
enh48956     1  200406500  200407500      1       1  150064       3.4739    0.0002565
enh48958     1  200442700  200443700      2       1  150064       2.6782    0.0037013
enh48959     1  200451600  200452600      7       1  150064       2.1102     0.017423
enh48960     1  200452600  200453600      4       1  150064       2.1779     0.014706
enh48961     1  200480900  200481900      7       4  150064       3.6463   0.00013304
enh48962     1  200493900  200494900      5       3  150064       2.0451     0.020421
enh48979     1  200864700  200865700      1       1  150064       2.5305     0.005695
enh48980     1  200941000  200942000      8       3  150064       1.9368     0.026382
enh48981     1  201011500  201012500      6       3  150064       2.6968    0.0035006
enh48984     1  201106400  201107400      2       1  150064       1.7983     0.036062
enh48997     1  201353300  201354300      7       3  150064       3.0307      0.00122
enh49011     1  201451300  201452300      6       2  150064       2.0981     0.017949
enh49072     1  201685300  201686300      3       2  150064       1.9464     0.025806
enh49077     1  201690000  201691000      6       2  150064       1.9032     0.028506
enh49078     1  201690900  201691900      2       1  150064       1.8477     0.032322
enh49095     1  201743200  201744200      3       1  150064       1.9685     0.024507
enh49104     1  201814300  201815300      2       1  150064       1.7378      0.04112
enh49109     1  201856700  201857700      2       1  150064       2.2893     0.011031
enh49114     1  201874300  201875300      2       1  150064       2.1808       0.0146
enh49115     1  201883100  201884100      2       1  150064       2.9172    0.0017661
enh49143     1  202111200  202112200      5       2  150064       2.1389      0.01622
enh49144     1  202114400  202115400      1       1  150064         1.77      0.03836
enh49174     1  202587500  202588500      1       1  150064       1.7735      0.03807
enh49197     1  203015700  203016700      1       1  150064       2.0533      0.02002
enh49217     1  203323000  203324000      2       1  150064        1.962     0.024882
enh49247     1  203566500  203567500      3       1  150064       1.8166     0.034641
enh49253     1  203602000  203603000      1       1  150064        1.707      0.04391
enh49290     1  204010400  204011400      3       2  150064       2.1398     0.016185
enh49291     1  204026200  204027200      4       2  150064        3.103   0.00095787
enh49293     1  204044400  204045400      4       2  150064       3.3482   0.00040665
enh49294     1  204045600  204046600      2       1  150064       2.5349    0.0056243
enh49295     1  204046900  204047900      3       2  150064       3.0915   0.00099578
enh49297     1  204049800  204050800      2       1  150064       2.3558    0.0092406
enh49300     1  204057400  204058400      2       1  150064        3.731    9.535e-05
enh49301     1  204063700  204064700      4       2  150064       3.5485   0.00019371
enh49315     1  204231000  204232000      2       1  150064       2.0185      0.02177
enh49334     1  204407200  204408200      1       1  150064       2.0255      0.02141
enh49337     1  204489700  204490700      2       1  150064       2.1818     0.014561
enh49339     1  204543500  204544500      3       2  150064       3.2053   0.00067472
enh49341     1  204560300  204561300      3       1  150064       3.4612   0.00026893
enh49342     1  204561000  204562000      4       2  150064       2.4815     0.006541
enh49343     1  204592100  204593100      1       1  150064        2.313      0.01036
enh49350     1  204940900  204941900      1       1  150064        2.746     0.003016
enh49351     1  204982700  204983700      5       2  150064       1.6684     0.047616
enh49352     1  205089100  205090100      5       1  150064       2.1342     0.016412
enh49354     1  205110300  205111300      5       2  150064       3.7788   7.8797e-05
enh49355     1  205110800  205111800      5       2  150064       3.9274   4.2929e-05
enh49356     1  205113600  205114600      1       1  150064       2.8371     0.002276
enh49358     1  205143300  205144300      3       1  150064        3.982   3.4169e-05
enh49359     1  205148900  205149900      4       1  150064       3.7945   7.3984e-05
enh49360     1  205152500  205153500      5       1  150064       4.3302   7.4479e-06
enh49361     1  205159900  205160900      1       1  150064       3.9929    3.264e-05
enh49362     1  205168100  205169100      3       1  150064       4.0127   3.0014e-05
enh49363     1  205173400  205174400      3       2  150064       4.4648   4.0074e-06
enh49364     1  205178600  205179600      4       2  150064       4.4417   4.4622e-06
enh49365     1  205180800  205181800      2       1  150064       2.9775    0.0014529
enh49367     1  205198600  205199600      6       3  150064       2.8526    0.0021679
enh49368     1  205208900  205209900      5       2  150064        2.983    0.0014272
enh49370     1  205224800  205225800      3       2  150064       2.1051      0.01764
enh49375     1  205245100  205246100      5       2  150064       2.1747     0.014827
enh49391     1  205567900  205568900      9       3  150064       2.4451    0.0072407
enh49408     1  205779800  205780800      1       1  150064       2.4157     0.007853
enh49435     1  206646200  206647200      5       2  150064       2.3415    0.0096023
enh49436     1  206652600  206653600      2       1  150064       1.9277     0.026945
enh49479     1  207225000  207226000      2       1  150064       2.7994    0.0025596
enh49491     1  207880100  207881100     11       3  150064       2.9633    0.0015216
enh49492     1  207923800  207924800      2       1  150064       3.7753   7.9905e-05
enh49494     1  207928500  207929500      2       1  150064       2.8744    0.0020239
enh49495     1  207960800  207961800      3       2  150064       2.9704    0.0014872
enh49497     1  207970500  207971500      3       2  150064        2.105     0.017645
enh49498     1  207979200  207980200      2       1  150064       3.2204   0.00063997
enh49499     1  207983300  207984300      5       3  150064       2.7015    0.0034518
enh49500     1  207985200  207986200      2       1  150064       2.6418    0.0041237
enh49502     1  207991600  207992600      2       1  150064       4.2421   1.1072e-05
enh49504     1  207997400  207998400      4       2  150064       3.6915   0.00011146
enh49505     1  208000200  208001200      3       2  150064       4.0616   2.4372e-05
enh49507     1  208011400  208012400      2       1  150064       2.2074     0.013642
enh49508     1  208021600  208022600      3       2  150064       2.1978     0.013982
enh49509     1  208026400  208027400      5       2  150064       2.5168    0.0059219
enh49510     1  208031800  208032800      6       3  150064       3.0814    0.0010301
enh49511     1  208034500  208035500      6       2  150064       3.2288   0.00062155
enh49512     1  208035700  208036700      5       2  150064       3.1403   0.00084393
enh49513     1  208039300  208040300      7       4  150064        3.108   0.00094166
enh49514     1  208058400  208059400      3       1  150064       2.3672    0.0089614
enh49526     1  208261400  208262400      6       2  150064         2.61    0.0045272
enh49527     1  208263400  208264400      3       1  150064       2.8185    0.0024121
enh49529     1  208281000  208282000      4       2  150064       1.8807     0.030007
enh49530     1  208293300  208294300      5       2  150064       2.2735     0.011499
enh49531     1  208305000  208306000      2       1  150064       3.2442   0.00058896
enh49545     1  208386700  208387700      2       1  150064       2.0546     0.019961
enh49547     1  208393000  208394000      2       1  150064       2.9953    0.0013711
enh49550     1  208405900  208406900      4       2  150064       2.4225    0.0077063
enh49551     1  208409100  208410100      5       2  150064        2.023     0.021538
enh49563     1  209571600  209572600      1       1  150064       2.1746      0.01483
enh49570     1  209740500  209741500      3       2  150064       2.2307      0.01285
enh49571     1  209741200  209742200      3       2  150064       2.3155     0.010292
enh49607     1  210099600  210100600      5       3  150064        1.779     0.037617
enh49640     1  211210000  211211000      2       1  150064       1.9052     0.028377
enh49642     1  211430400  211431400      6       2  150064       1.6817     0.046317
enh49649     1  211529900  211530900      3       1  150064       2.3696    0.0089042
enh49654     1  211687200  211688200      5       2  150064       1.6472     0.049762
enh49694     1  212420300  212421300      2       1  150064       1.9187     0.027512
enh49695     1  212454200  212455200      2       1  150064       1.6632     0.048139
enh49705     1  212603200  212604200      3       1  150064       2.4224    0.0077097
enh49723     1  212785600  212786600      3       2  150064       2.1066     0.017577
enh49729     1  212829100  212830100      1       1  150064       2.0886      0.01837
enh49762     1  214280200  214281200      4       2  150064       1.9413      0.02611
enh49770     1  214470100  214471100      1       1  150064       2.0958      0.01805
enh49776     1  214510500  214511500      3       2  150064        2.452    0.0071034
enh49792     1  214601300  214602300      7       3  150064        1.918     0.027558
enh49795     1  214617100  214618100      2       1  150064         1.72     0.042713
enh49799     1  214639900  214640900      5       1  150064       1.7118     0.043469
enh49800     1  214646300  214647300      3       1  150064       1.6719     0.047274
enh49809     1  214688100  214689100      4       1  150064       1.8827     0.029873
enh49816     1  214715300  214716300      5       2  150064       1.8872     0.029567
enh49819     1  214731500  214732500      4       2  150064       2.2984      0.01077
enh49821     1  214742000  214743000      4       2  150064       1.7798     0.037555
enh49869     1  216018400  216019400      1       1  150064       2.3515     0.009349
enh49893     1  217833200  217834200      1       1  150064       2.1154       0.0172
enh49942     1  219047900  219048900      4       2  150064       1.7193     0.042777
enh49979     1  220217500  220218500      2       1  150064       2.0112     0.022151
enh49982     1  220263400  220264400      5       3  150064       1.7708     0.038297
enh49990     1  220446000  220447000      3       2  150064       1.7546     0.039665
enh49991     1  220447300  220448300      2       1  150064       1.6588     0.048577
enh50028     1  221456700  221457700      4       2  150064          2.4    0.0081972
enh50094     1  222258100  222259100      1       1  150064        2.416     0.007846
enh50108     1  222627200  222628200      1       1  150064       1.7845      0.03717
enh50109     1  222629000  222630000      2       1  150064        1.982     0.023738
enh50119     1  222816200  222817200      1       1  150064       2.1669      0.01512
enh50120     1  222818300  222819300      1       1  150064       2.1321       0.0165
enh50128     1  223064800  223065800      4       2  150064       1.8144     0.034806
enh50146     1  223583900  223584900      4       2  150064       1.8359     0.033185
enh50150     1  223886700  223887700      4       2  150064       1.7054     0.044056
enh50151     1  223892600  223893600      3       2  150064       3.1024   0.00095976
enh50152     1  223898700  223899700      4       2  150064       3.3897    0.0003498
enh50153     1  223905400  223906400      7       2  150064       2.8109    0.0024705
enh50154     1  223907600  223908600      3       1  150064       2.4578    0.0069904
enh50156     1  223915800  223916800      2       1  150064       2.8331    0.0023047
enh50157     1  223917300  223918300      3       2  150064       2.3796    0.0086658
enh50158     1  223920600  223921600      1       1  150064       2.7258     0.003207
enh50159     1  223923900  223924900      2       1  150064       3.3102   0.00046619
enh50160     1  223924800  223925800      2       1  150064       2.3138     0.010341
enh50161     1  223926500  223927500      1       1  150064       1.6616       0.0483
enh50162     1  223929100  223930100      2       1  150064       1.6798     0.046502
enh50163     1  223930300  223931300      9       2  150064        1.693     0.045231
enh50164     1  223932900  223933900     10       1  150064       1.8922     0.029232
enh50165     1  223934600  223935600      1       1  150064       2.1959      0.01405
enh50166     1  223936700  223937700      3       1  150064       2.5361    0.0056044
enh50167     1  223938900  223939900      4       1  150064       2.7514    0.0029671
enh50168     1  223948200  223949200      5       2  150064       2.6689    0.0038054
enh50170     1  223957300  223958300      2       1  150064       3.8342   6.2975e-05
enh50171     1  223959500  223960500      5       2  150064       3.4798   0.00025089
enh50172     1  223962700  223963700      2       1  150064       3.5699   0.00017853
enh50176     1  224007700  224008700      2       1  150064       3.2512   0.00057456
enh50177     1  224009800  224010800      4       2  150064       3.6981   0.00010862
enh50178     1  224010400  224011400      5       2  150064       3.6324   0.00014041
enh50180     1  224014600  224015600      1       1  150064       3.5115    0.0002228
enh50181     1  224019200  224020200      4       2  150064       3.2273   0.00062475
enh50183     1  224021400  224022400      6       2  150064       2.6392    0.0041545
enh50186     1  224028300  224029300      3       2  150064       3.4412   0.00028959
enh50187     1  224029100  224030100      2       1  150064       3.1084   0.00094055
enh50192     1  224230200  224231200      4       1  150064       2.1645     0.015212
enh50218     1  224564600  224565600      2       1  150064       2.4366    0.0074134
enh50221     1  224616200  224617200      3       1  150064       2.2799     0.011308
enh50222     1  224617500  224618500      2       1  150064       1.9301       0.0268
enh50224     1  224623600  224624600      2       1  150064       2.0591     0.019744
enh50226     1  224644000  224645000      6       2  150064       2.5847    0.0048737
enh50227     1  224644800  224645800      1       1  150064       2.3592     0.009156
enh50230     1  224685300  224686300      1       1  150064       2.0878      0.01841
enh50231     1  224686600  224687600      6       3  150064       2.2552     0.012062
enh50232     1  224689800  224690800      3       2  150064       3.2519   0.00057309
enh50249     1  224810100  224811100      4       2  150064       1.7083      0.04379
enh50252     1  224813400  224814400      6       2  150064       1.7758     0.037883
enh50265     1  224946700  224947700      2       1  150064       1.7147     0.043199
enh50297     1  225934900  225935900      4       2  150064       1.8791     0.030115
enh50309     1  226013000  226014000      3       2  150064       2.0645     0.019485
enh50314     1  226053400  226054400      2       1  150064         2.39    0.0084246
enh50318     1  226066000  226067000      2       1  150064       2.5513    0.0053659
enh50326     1  226184200  226185200      2       1  150064        1.676     0.046864
enh50327     1  226187600  226188600      3       2  150064       1.8656     0.031051
enh50333     1  226269800  226270800      2       1  150064       2.3561    0.0092342
enh50339     1  226310200  226311200      1       1  150064       2.5982     0.004686
enh50340     1  226311200  226312200      1       1  150064       2.6169     0.004437
enh50341     1  226312400  226313400      3       2  150064       2.0554     0.019921
enh50342     1  226315700  226316700      2       1  150064       2.0586     0.019769
enh50353     1  226593200  226594200      4       1  150064       1.8849     0.029721
enh50359     1  226833100  226834100      3       2  150064       3.0417    0.0011762
enh50373     1  226923300  226924300      2       1  150064       1.9673     0.024574
enh50374     1  226927200  226928200      2       1  150064       2.0898     0.018317
enh50376     1  226951600  226952600      1       1  150064       2.1459      0.01594
enh50380     1  227004200  227005200      2       1  150064       1.9432     0.025994
enh50382     1  227015200  227016200      1       1  150064       1.6988      0.04468
enh50383     1  227051000  227052000      3       2  150064       2.6025    0.0046279
enh50386     1  227070200  227071200      3       1  150064       2.2435     0.012432
enh50391     1  227245900  227246900      3       2  150064       1.8274     0.033816
enh50400     1  227531400  227532400      5       2  150064       1.8518     0.032026
enh50401     1  227544600  227545600      5       2  150064        2.537    0.0055896
enh50436     1  228276400  228277400      3       2  150064       1.6878     0.045726
enh50445     1  228335800  228336800      1       1  150064       1.8319      0.03348
enh50475     1  229036300  229037300      3       1  150064       1.8101     0.035139
enh50482     1  229162800  229163800      1       1  150064       1.8157      0.03471
enh50527     1  230226500  230227500      6       4  150064       2.6397    0.0041491
enh50529     1  230236600  230237600      8       2  150064       3.6151   0.00015013
enh50530     1  230238100  230239100      4       2  150064       3.4987   0.00023379
enh50531     1  230240100  230241100      3       1  150064       3.9094   4.6264e-05
enh50532     1  230242000  230243000      6       3  150064       3.3863   0.00035423
enh50533     1  230243200  230244200      5       3  150064       3.2921    0.0004972
enh50534     1  230245500  230246500      2       1  150064       3.2993   0.00048469
enh50535     1  230247400  230248400      3       2  150064       4.1016   2.0518e-05
enh50536     1  230248000  230249000      2       1  150064       3.1926    0.0007051
enh50537     1  230250400  230251400      2       1  150064       3.7005    0.0001076
enh50538     1  230260500  230261500      1       1  150064       2.6648     0.003852
enh50539     1  230272600  230273600     11       5  150064       3.5771   0.00017372
enh50540     1  230275000  230276000      7       3  150064        3.821   6.6448e-05
enh50541     1  230276600  230277600      6       3  150064       2.6529    0.0039905
enh50548     1  230306200  230307200      2       1  150064       1.7676     0.038562
enh50551     1  230321200  230322200      3       2  150064       1.7254     0.042229
enh50561     1  230406000  230407000      2       1  150064       2.0144     0.021985
enh50562     1  230495100  230496100      3       1  150064       1.8654     0.031062
enh50622     1  231558600  231559600      2       1  150064       2.0492     0.020222
enh50661     1  232571400  232572400      6       4  150064       1.7061     0.043999
enh50662     1  232608200  232609200      3       1  150064       2.1716     0.014942
enh50663     1  232612900  232613900      1       1  150064       1.8193      0.03443
enh50664     1  232613600  232614600      2       1  150064       1.8114      0.03504
enh50665     1  232622300  232623300      5       1  150064       2.6452    0.0040827
enh50727     1  234451000  234452000      3       1  150064        1.665     0.047957
enh50732     1  234610600  234611600      9       2  150064       1.9318     0.026689
enh50733     1  234612800  234613800      8       3  150064       1.6699     0.047472
enh50735     1  234622800  234623800      4       2  150064       1.7362     0.041268
enh50736     1  234629800  234630800      7       3  150064       2.3425    0.0095772
enh50738     1  234634000  234635000      7       2  150064       2.8238    0.0023726
enh50740     1  234640900  234641900      4       2  150064       1.8159     0.034691
enh50742     1  234650800  234651800      2       1  150064       2.8082    0.0024912
enh50743     1  234653000  234654000      9       2  150064       2.8448     0.002222
enh50773     1  234895700  234896700      3       2  150064       1.7982     0.036074
enh50898     1  236665700  236666700      1       1  150064       1.7372      0.04118
enh50922     1  240190200  240191200      5       2  150064       1.6725     0.047213
enh50930     1  240315500  240316500      5       2  150064       2.5565    0.0052859
enh50931     1  240356500  240357500      4       2  150064       3.3749   0.00036917
enh50935     1  240398000  240399000      3       1  150064       2.3288    0.0099345
enh50938     1  240420000  240421000      5       2  150064       2.5382    0.0055707
enh50950     1  240567300  240568300      3       2  150064       1.9043     0.028433
enh51001     1  243277300  243278300      2       1  150064       2.1798     0.014634
enh51002     1  243368100  243369100      1       1  150064       3.2555    0.0005659
enh51003     1  243376100  243377100      2       1  150064       3.9066   4.6799e-05
enh51004     1  243397100  243398100      2       1  150064       2.3827    0.0085923
enh51006     1  243407500  243408500      1       1  150064       3.8631    5.598e-05
enh51007     1  243410000  243411000      2       1  150064       2.6922    0.0035494
enh51008     1  243411000  243412000      4       2  150064       3.7988   7.2691e-05
enh51010     1  243413400  243414400      2       1  150064       3.7783   7.8938e-05
enh51014     1  243433300  243434300      1       1  150064       4.9018    4.748e-07
enh51015     1  243435000  243436000      2       1  150064       4.2646   1.0011e-05
enh51016     1  243449300  243450300      1       1  150064       4.8785    5.346e-07
enh51018     1  243457600  243458600      1       1  150064       5.0243    2.527e-07
enh51020     1  243486400  243487400      2       1  150064       1.7109     0.043553
enh51024     1  243645200  243646200      1       1  150064       4.8235    7.053e-07
enh51025     1  243654100  243655100      1       1  150064       4.2856    9.112e-06
enh51028     1  243664000  243665000      4       2  150064       5.2183   9.0264e-08
enh51031     1  243712400  243713400      2       1  150064         4.03   2.7884e-05
enh51032     1  243722900  243723900      1       1  150064       5.0011     2.85e-07
enh51033     1  243731600  243732600      3       1  150064       4.6278   1.8479e-06
enh51035     1  243759900  243760900      1       1  150064       1.9669       0.0246
enh51036     1  243806300  243807300      1       1  150064       4.7159    1.203e-06
enh51038     1  243876800  243877800      1       1  150064       2.1802      0.01462
enh51040     1  243881900  243882900      1       1  150064       4.6394    1.747e-06
enh51041     1  243894500  243895500      2       1  150064       3.8836   5.1468e-05
enh51044     1  243908300  243909300      1       1  150064       4.8466     6.28e-07
enh51045     1  243962300  243963300      2       1  150064       4.5191   3.1046e-06
enh51047     1  244003200  244004200      1       1  150064       3.3165    0.0004557
enh51051     1  244011100  244012100      2       1  150064       3.4812   0.00024957
enh51052     1  244046500  244047500      1       1  150064       2.9643     0.001517
enh51053     1  244079500  244080500      2       1  150064       2.4985    0.0062356
enh51054     1  244081500  244082500      2       1  150064       2.8917    0.0019159
enh51056     1  244094000  244095000      1       1  150064       2.6135     0.004481
enh51069     1  244377200  244378200      7       3  150064       2.4455    0.0072328
enh51070     1  244402500  244403500      1       1  150064       2.0913      0.01825
enh51077     1  244510000  244511000      4       2  150064       1.9606     0.024964
enh51084     1  244552000  244553000      2       1  150064       3.4996   0.00023301
enh51088     1  244599400  244600400      2       1  150064       1.8315     0.033513
enh51089     1  244602400  244603400      4       2  150064       2.1017     0.017792
enh51090     1  244607600  244608600      1       1  150064       2.2307      0.01285
enh51091     1  244608600  244609600      2       1  150064       2.3236     0.010074
enh51092     1  244611900  244612900      1       1  150064       2.1862       0.0144
enh51094     1  244623600  244624600      3       2  150064       1.7861     0.037045
enh51099     1  244828600  244829600      7       3  150064       2.0573     0.019829
enh51127     1  245558600  245559600      8       2  150064         1.66     0.048458
enh51128     1  245574100  245575100      8       2  150064       2.3896    0.0084333
enh51133     1  245762000  245763000     10       2  150064       2.4693     0.006768
enh51159     1  246150000  246151000      4       2  150064       2.4657     0.006838
enh51160     1  246160700  246161700      9       3  150064       2.1372     0.016291
enh51162     1  246165800  246166800      9       6  150064       2.0832     0.018617
enh51164     1  246198400  246199400     11       3  150064       1.9188     0.027502
enh51165     1  246230600  246231600      7       3  150064       1.9767     0.024039
enh51173     1  246378100  246379100     15       2  150064       2.1831     0.014515
enh51174     1  246409000  246410000      3       1  150064       2.7239     0.003226
enh51175     1  246447000  246448000      3       2  150064       2.4047    0.0080937
enh51180     1  246639500  246640500      4       2  150064       1.7248     0.042281
enh51190     1  246746700  246747700      3       2  150064         1.74     0.040928
enh51191     1  246748000  246749000      1       1  150064       2.0615      0.01963
enh51192     1  246749800  246750800      1       1  150064       1.7767      0.03781
enh51194     1  246753100  246754100      1       1  150064       2.1591      0.01542
enh51197     1  246760300  246761300      2       1  150064       1.7267     0.042114
enh51198     1  246772000  246773000      2       1  150064       2.2501      0.01222
enh51199     1  246780300  246781300      2       1  150064       1.9448     0.025902
enh51200     1  246785200  246786200      6       3  150064       2.3598    0.0091428
enh51207     1  246859900  246860900      3       1  150064       1.7629     0.038958
enh51211     1  246932000  246933000      1       1  150064       1.7346      0.04141
enh51246     1  249136600  249137600      1       1  150064       2.2483      0.01228
enh51247     1  249153600  249154600      1       1  150064       1.7791      0.03761
enh51248     1  249156400  249157400      1       1  150064       1.8718      0.03062
enh57781     2    1733000    1734000      8       2  150064       2.0626     0.019574
enh57783     2    1739200    1740200      1       1  150064       1.7441      0.04057
enh57786     2    1752400    1753400      3       1  150064       2.6105    0.0045211
enh57788     2    1759300    1760300      3       1  150064       2.3556    0.0092475
enh57789     2    1762300    1763300      5       2  150064       1.8512     0.032072
enh57798     2    3204200    3205200      6       2  150064       1.6769     0.046783
enh57821     2    3621800    3622800      1       1  150064       2.0286      0.02125
enh57823     2    3642200    3643200      4       2  150064        2.878    0.0020011
enh57843     2    6321700    6322700      2       1  150064       1.7199     0.042729
enh57845     2    6508300    6509300      2       1  150064       2.0184     0.021773
enh57846     2    6511900    6512900      3       2  150064       2.0307     0.021142
enh57856     2    7832800    7833800      2       1  150064       2.1234     0.016861
enh57857     2    7847000    7848000      3       2  150064       2.4097    0.0079827
enh57883     2    8587500    8588500      4       1  150064       2.6439     0.004098
enh57885     2    8665500    8666500      2       1  150064       1.6534     0.049129
enh57887     2    8679500    8680500      3       1  150064        2.355    0.0092626
enh57888     2    8684000    8685000      3       2  150064       1.8768     0.030272
enh57892     2    8746800    8747800      3       1  150064         2.15     0.015777
enh57902     2    8961400    8962400      1       1  150064       2.3737     0.008805
enh57932     2    9314900    9315900      4       1  150064       2.0487     0.020244
enh57935     2    9327500    9328500      5       1  150064       1.9464     0.025804
enh57939     2    9352400    9353400      6       4  150064       1.7396     0.040964
enh57940     2    9355600    9356600      3       1  150064       2.9002    0.0018646
enh57944     2    9368100    9369100      2       1  150064       2.7065    0.0033994
enh57952     2    9390300    9391300      3       2  150064       2.6987    0.0034807
enh57953     2    9392100    9393100      2       1  150064        3.021    0.0012595
enh57957     2    9400400    9401400      3       2  150064       2.4898    0.0063913
enh57959     2    9403500    9404500      5       3  150064       2.0582     0.019783
enh57960     2    9404300    9405300      1       1  150064        3.188    0.0007163
enh57974     2    9471500    9472500      2       1  150064       2.5718    0.0050588
enh58018     2    9751100    9752100      2       1  150064       1.7277     0.042019
enh58025     2    9798600    9799600      1       1  150064       2.2914      0.01097
enh58056     2   10106800   10107800      3       1  150064       1.6473     0.049744
enh58058     2   10121900   10122900      5       2  150064       1.9393     0.026235
enh58060     2   10131800   10132800      3       1  150064       2.3264    0.0099986
enh58061     2   10148600   10149600      2       1  150064       1.8687     0.030833
enh58063     2   10177000   10178000      2       1  150064          1.9     0.028717
enh58129     2   10953200   10954200      6       3  150064       2.0708     0.019191
enh58130     2   10954500   10955500      5       2  150064       2.7153    0.0033112
enh58168     2   11533700   11534700      3       2  150064       1.8229     0.034157
enh58189     2   11889500   11890500      4       2  150064       1.7365     0.041234
enh58191     2   11914500   11915500      4       2  150064       2.0882     0.018391
enh58193     2   11924600   11925600      2       1  150064       2.6214     0.004379
enh58201     2   12077900   12078900      6       3  150064       3.4787   0.00025196
enh58215     2   12272100   12273100      4       2  150064       1.6938     0.045149
enh58220     2   12368100   12369100      3       1  150064       2.9012    0.0018589
enh58246     2   12695400   12696400      2       1  150064       1.8598     0.031459
enh58250     2   12777000   12778000      3       1  150064        3.304   0.00047661
enh58278     2   14656800   14657800      6       3  150064       2.6397    0.0041484
enh58287     2   15310700   15311700      2       1  150064       2.1541     0.015615
enh58288     2   15317000   15318000      3       2  150064        2.255     0.012068
enh58289     2   15364200   15365200      1       1  150064       3.3165    0.0004558
enh58290     2   15385700   15386700      2       1  150064       1.8555     0.031764
enh58295     2   15699300   15700300      2       1  150064       1.8953     0.029027
enh58329     2   17854100   17855100      5       2  150064        1.785     0.037129
enh58332     2   17932900   17933900      1       1  150064       2.0415       0.0206
enh58336     2   17980700   17981700      9       2  150064       2.5341    0.0056366
enh58344     2   18257800   18258800      6       1  150064       1.7093     0.043702
enh58349     2   18537600   18538600      2       1  150064       1.8332     0.033385
enh58403     2   19320300   19321300      4       2  150064       2.4301    0.0075471
enh58404     2   19323600   19324600      3       1  150064       1.8783      0.03017
enh58409     2   19376200   19377200      1       1  150064       2.1964      0.01403
enh58417     2   19548100   19549100      2       1  150064        2.264     0.011786
enh58418     2   19550500   19551500      5       3  150064       2.7168    0.0032957
enh58461     2   20262900   20263900      5       2  150064       2.3824    0.0086012
enh58470     2   20308300   20309300      3       1  150064       1.8766     0.030288
enh58478     2   20366000   20367000      2       1  150064       1.6935     0.045183
enh58524     2   20765400   20766400      4       2  150064         2.21     0.013553
enh58525     2   20768100   20769100      7       3  150064       2.3394    0.0096584
enh58526     2   20773300   20774300      3       1  150064       2.7478    0.0030001
enh58527     2   20778600   20779600      3       1  150064       2.1385     0.016237
enh58529     2   20789700   20790700      5       2  150064       1.8173     0.034583
enh58531     2   20798900   20799900      3       2  150064       2.4934    0.0063268
enh58535     2   20816300   20817300      9       2  150064       1.8809     0.029991
enh58558     2   22059000   22060000      1       1  150064       2.6753     0.003733
enh58600     2   23920600   23921600     11       3  150064        1.966     0.024651
enh58603     2   23980600   23981600      1       1  150064       2.0403      0.02066
enh58607     2   24047400   24048400      5       2  150064       1.6605     0.048402
enh58610     2   24065800   24066800      3       2  150064       2.2515     0.012177
enh58611     2   24082800   24083800      4       2  150064       2.0489     0.020234
enh58612     2   24122900   24123900      3       1  150064       1.7631     0.038946
enh58614     2   24124800   24125800      1       1  150064       2.0809      0.01872
enh58615     2   24127500   24128500      2       1  150064       2.0112     0.022153
enh58617     2   24151200   24152200      2       1  150064       1.9116     0.027966
enh58618     2   24161500   24162500      1       1  150064       2.2362      0.01267
enh58620     2   24167100   24168100      5       2  150064       2.4735    0.0066904
enh58621     2   24174000   24175000      4       2  150064       2.3298     0.009909
enh58623     2   24246700   24247700      4       2  150064       1.8427     0.032683
enh58630     2   24347100   24348100      2       1  150064       1.6722     0.047238
enh58644     2   24658400   24659400      3       1  150064       3.0806    0.0010329
enh58651     2   24835800   24836800      2       1  150064       1.8495     0.032195
enh58686     2   25328300   25329300      3       1  150064       3.6525   0.00012984
enh58687     2   25350300   25351300      1       1  150064       3.8986    4.837e-05
enh58688     2   25351500   25352500      6       3  150064        4.357    6.593e-06
enh58689     2   25420200   25421200      2       1  150064       2.6263    0.0043163
enh58690     2   25420600   25421600      2       1  150064       2.6263    0.0043163
enh58697     2   25486200   25487200      3       2  150064       3.6998   0.00010789
enh58698     2   25498000   25499000      1       1  150064       2.1462      0.01593
enh58699     2   25500600   25501600      1       1  150064       1.8921      0.02924
enh58702     2   25513600   25514600      2       1  150064       2.3009     0.010698
enh58714     2   25598800   25599800      3       2  150064       3.8737   5.3599e-05
enh58717     2   25705100   25706100      1       1  150064        1.844      0.03259
enh58725     2   25840600   25841600      1       1  150064       2.0558       0.0199
enh58726     2   25887100   25888100      2       1  150064       1.8753     0.030376
enh58731     2   26067000   26068000      3       1  150064       1.8093     0.035201
enh58732     2   26074800   26075800      5       2  150064       1.9901     0.023289
enh58739     2   26187500   26188500      3       1  150064       1.9861     0.023509
enh58745     2   26205600   26206600      2       1  150064       1.6586     0.048595
enh58746     2   26220200   26221200      7       3  150064       2.8477    0.0022021
enh58749     2   26231600   26232600      4       2  150064       2.5424    0.0055052
enh58751     2   26238800   26239800      2       1  150064       2.4055    0.0080745
enh58753     2   26254800   26255800      2       1  150064        2.286     0.011128
enh58758     2   26308900   26309900      4       2  150064       2.0709     0.019183
enh58789     2   26985900   26986900      2       1  150064       3.1708   0.00076023
enh58791     2   26989500   26990500      3       2  150064       2.4141     0.007887
enh58792     2   26991800   26992800      2       1  150064       3.1258   0.00088647
enh58793     2   26994400   26995400      3       1  150064        3.144   0.00083325
enh58794     2   27007500   27008500      3       2  150064       2.1143     0.017246
enh58799     2   27202000   27203000      1       1  150064       3.2649    0.0005475
enh58800     2   27210600   27211600      1       1  150064       3.2155     0.000651
enh58802     2   27233300   27234300      3       1  150064       3.1054   0.00095019
enh58804     2   27243800   27244800      1       1  150064       3.3136    0.0004605
enh58806     2   27254100   27255100      1       1  150064       3.0193     0.001267
enh58809     2   27271800   27272800      2       1  150064       3.4335   0.00029787
enh58810     2   27275300   27276300      2       1  150064       2.6178    0.0044244
enh58811     2   27286400   27287400      2       1  150064       2.8908    0.0019214
enh58812     2   27291200   27292200      1       1  150064       3.7026    0.0001067
enh58813     2   27298100   27299100      2       1  150064       2.0918     0.018229
enh58815     2   27307700   27308700      2       1  150064       2.5213    0.0058457
enh58816     2   27309800   27310800      1       1  150064        2.979     0.001446
enh58819     2   27355200   27356200      2       1  150064       2.4193    0.0077762
enh58820     2   27405500   27406500      2       1  150064       1.6971     0.044836
enh58821     2   27432400   27433400      7       3  150064       2.4129     0.007913
enh58823     2   27472100   27473100      1       1  150064       2.2392      0.01257
enh58828     2   27525700   27526700      2       1  150064       2.4601    0.0069449
enh58829     2   27543600   27544600      2       1  150064       1.9898     0.023304
enh58831     2   27557900   27558900      1       1  150064       2.2842      0.01118
enh58835     2   27604100   27605100      1       1  150064       3.0578     0.001115
enh58837     2   27632800   27633800      2       1  150064       2.0799     0.018769
enh58840     2   27668200   27669200      2       1  150064        1.806     0.035459
enh58841     2   27716400   27717400      1       1  150064        3.188    0.0007163
enh58843     2   27789200   27790200      1       1  150064       3.0656     0.001086
enh58845     2   27807400   27808400      4       2  150064       2.3097     0.010454
enh58846     2   27814100   27815100      5       2  150064       3.0759    0.0010492
enh58848     2   27829400   27830400      3       2  150064       2.4612    0.0069235
enh58851     2   27861000   27862000      2       1  150064        1.682      0.04628
enh58852     2   27877800   27878800      1       1  150064       3.9509    3.893e-05
enh58854     2   27888400   27889400      2       1  150064        1.985     0.023573
enh58858     2   27937100   27938100      1       1  150064       2.8369     0.002278
enh58859     2   27938900   27939900      2       1  150064       3.5124   0.00022205
enh58865     2   27977200   27978200      1       1  150064       2.4741     0.006678
enh58867     2   27988400   27989400      2       1  150064       4.7245   1.1536e-06
enh58868     2   27993400   27994400      1       1  150064       3.8587      5.7e-05
enh58873     2   28020700   28021700      4       2  150064       5.0404   2.3226e-07
enh58875     2   28032800   28033800      1       1  150064       5.1968    1.014e-07
enh58876     2   28054900   28055900      3       2  150064       3.2106   0.00066238
enh58877     2   28078300   28079300      1       1  150064       4.0674    2.377e-05
enh58878     2   28083100   28084100      2       1  150064       3.2658   0.00054575
enh58881     2   28114300   28115300      1       1  150064       1.9473      0.02575
enh58882     2   28123900   28124900      1       1  150064        3.996    3.221e-05
enh58886     2   28189100   28190100      3       2  150064       2.8324    0.0023101
enh58892     2   28276000   28277000      2       1  150064       3.1774   0.00074307
enh58894     2   28303400   28304400      5       3  150064       2.3963    0.0082801
enh58896     2   28319500   28320500      4       2  150064       2.1371     0.016297
enh58897     2   28324800   28325800      1       1  150064       2.2133      0.01344
enh58933     2   28611700   28612700      2       1  150064       3.1887   0.00071447
enh58935     2   28627000   28628000      1       1  150064       2.7405     0.003067
enh58936     2   28629100   28630100      5       2  150064       2.6397    0.0041488
enh58939     2   28636500   28637500      2       1  150064       1.9748     0.024147
enh58940     2   28646300   28647300      6       3  150064       3.0378    0.0011914
enh58941     2   28650600   28651600      2       1  150064        2.569    0.0050992
enh58944     2   28766600   28767600      4       2  150064       1.7885     0.036847
enh58977     2   29025300   29026300      1       1  150064       2.8096      0.00248
enh58978     2   29032400   29033400      3       1  150064       3.1758   0.00074719
enh58982     2   29150600   29151600      3       2  150064       1.9268     0.027002
enh58996     2   29330900   29331900      2       1  150064       1.6615     0.048302
enh59002     2   29388300   29389300      2       1  150064       1.8471     0.032369
enh59004     2   29677900   29678900      5       2  150064       2.1214     0.016945
enh59018     2   30368200   30369200      2       1  150064       1.8372     0.033087
enh59024     2   30447200   30448200      5       2  150064       2.2053     0.013718
enh59081     2   31202400   31203400      5       3  150064        2.151     0.015736
enh59102     2   31751900   31752900      3       2  150064       1.7315     0.041682
enh59111     2   32236600   32237600      3       2  150064       2.2825     0.011229
enh59202     2   33546300   33547300      2       1  150064       2.0047     0.022498
enh59247     2   36632100   36633100      5       3  150064       1.7881     0.036876
enh59250     2   36636400   36637400      1       1  150064       1.8342      0.03331
enh59255     2   36645200   36646200      1       1  150064       1.8216      0.03426
enh59256     2   36647400   36648400      1       1  150064       2.3588     0.009167
enh59258     2   36654500   36655500      8       3  150064       2.6461    0.0040711
enh59259     2   36656700   36657700      4       2  150064       1.7202       0.0427
enh59262     2   36661200   36662200      1       1  150064       2.1714      0.01495
enh59265     2   36667700   36668700      3       1  150064       2.0334     0.021005
enh59268     2   36676100   36677100      1       1  150064       2.2365      0.01266
enh59281     2   36710000   36711000      2       1  150064       1.8705     0.030706
enh59283     2   36718200   36719200      3       1  150064       2.0096     0.022239
enh59296     2   36791000   36792000      4       2  150064       2.0959     0.018048
enh59302     2   36822000   36823000      6       2  150064       1.7792     0.037606
enh59314     2   37048400   37049400     10       2  150064       2.9124    0.0017931
enh59317     2   37140000   37141000      3       2  150064       1.8488     0.032244
enh59319     2   37178300   37179300      4       2  150064        1.784     0.037209
enh59321     2   37194400   37195400      1       1  150064       2.9809     0.001437
enh59322     2   37247700   37248700      2       1  150064       2.5028      0.00616
enh59324     2   37382300   37383300      8       2  150064        1.672     0.047258
enh59325     2   37384400   37385400      3       1  150064       1.8706     0.030697
enh59326     2   37408400   37409400     14       3  150064       2.4577     0.006992
enh59328     2   37424700   37425700      4       2  150064       3.0807    0.0010325
enh59332     2   37460000   37461000      5       2  150064        3.157   0.00079709
enh59334     2   37510000   37511000      3       2  150064       2.3853     0.008532
enh59335     2   37544700   37545700      4       2  150064       3.9477   3.9447e-05
enh59337     2   37548400   37549400      4       1  150064       3.5043   0.00022889
enh59339     2   37570600   37571600      7       3  150064        3.884   5.1384e-05
enh59340     2   37572200   37573200      5       3  150064       1.9198     0.027439
enh59341     2   37576800   37577800      2       1  150064       2.7638    0.0028562
enh59347     2   37641800   37642800      3       2  150064       2.0303     0.021161
enh59352     2   37733600   37734600      4       1  150064       1.8585     0.031551
enh59382     2   37883000   37884000      1       1  150064       2.3419     0.009592
enh59403     2   38022400   38023400      4       2  150064       2.0455     0.020404
enh59420     2   38151100   38152100      4       2  150064       1.9939     0.023079
enh59421     2   38209200   38210200      2       1  150064        1.731     0.041726
enh59426     2   38323500   38324500      4       2  150064       1.6801     0.046474
enh59447     2   38601800   38602800      2       1  150064       1.8326     0.033433
enh59472     2   38929300   38930300      1       1  150064       2.7657      0.00284
enh59473     2   38942900   38943900      4       2  150064       3.0991   0.00097046
enh59474     2   38947500   38948500      1       1  150064       3.2525    0.0005719
enh59475     2   38948900   38949900      2       1  150064       2.2375     0.012626
enh59477     2   38992400   38993400      3       2  150064        1.769     0.038445
enh59491     2   39388000   39389000      1       1  150064       1.7183      0.04287
enh59492     2   39430000   39431000      1       1  150064       2.4234     0.007687
enh59493     2   39454800   39455800      3       2  150064       1.8022     0.035754
enh59500     2   39608500   39609500      1       1  150064        2.056      0.01989
enh59509     2   39636200   39637200      3       1  150064       1.9603     0.024983
enh59539     2   39795400   39796400      2       1  150064       2.4136    0.0078969
enh59542     2   39820800   39821800      2       1  150064       2.5822    0.0049083
enh59545     2   39859000   39860000      2       1  150064       2.7981    0.0025706
enh59547     2   39922700   39923700      1       1  150064       2.2235      0.01309
enh59549     2   39959400   39960400      1       1  150064        2.403      0.00813
enh59550     2   39962200   39963200      3       1  150064        2.293     0.010923
enh59552     2   39970300   39971300      6       3  150064       2.0941     0.018126
enh59553     2   39999300   40000300      6       3  150064       2.5035    0.0061493
enh59554     2   40000700   40001700      1       1  150064       2.0746      0.01901
enh59556     2   40006400   40007400      2       1  150064       2.0011      0.02269
enh59558     2   40009800   40010800      1       1  150064       1.6763      0.04684
enh59569     2   40174700   40175700      2       1  150064       2.6604     0.003902
enh59570     2   40217300   40218300      5       2  150064       2.1451     0.015971
enh59572     2   40221200   40222200      5       2  150064       2.3334    0.0098125
enh59574     2   40255700   40256700      4       2  150064       2.3215     0.010129
enh59576     2   40260200   40261200      2       1  150064       2.8164     0.002428
enh59577     2   40264000   40265000      6       2  150064       2.0286     0.021249
enh59584     2   40353600   40354600      2       1  150064       2.2142     0.013407
enh59585     2   40392100   40393100      3       1  150064       2.0289     0.021237
enh59586     2   40426600   40427600      4       2  150064       1.9995     0.022778
enh59593     2   40454200   40455200      4       2  150064       1.8093     0.035199
enh59594     2   40467000   40468000      5       2  150064       2.5466    0.0054393
enh59595     2   40470800   40471800      3       2  150064       2.3736    0.0088074
enh59597     2   40500700   40501700      4       1  150064       1.6571     0.048748
enh59599     2   40510200   40511200      3       1  150064       1.6625     0.048206
enh59601     2   40543100   40544100      3       2  150064        1.729     0.041905
enh59607     2   40571200   40572200      5       2  150064       2.0799     0.018769
enh59609     2   40580200   40581200      7       3  150064       2.3795    0.0086685
enh59610     2   40585600   40586600      5       2  150064       3.2017   0.00068315
enh59611     2   40587500   40588500      3       1  150064        1.653      0.04917
enh59618     2   40639200   40640200      6       2  150064       2.3709    0.0088714
enh59619     2   40645700   40646700      1       1  150064       1.9016      0.02861
enh59622     2   40661700   40662700      6       2  150064       2.2159     0.013348
enh59627     2   40715100   40716100      4       2  150064       1.9466     0.025791
enh59629     2   40738200   40739200      2       1  150064        2.759     0.002899
enh59630     2   40739200   40740200      4       1  150064       3.0293    0.0012257
enh59638     2   42067200   42068200      2       1  150064        2.308       0.0105
enh59639     2   42068500   42069500      5       1  150064       2.4789    0.0065887
enh59640     2   42086700   42087700      4       2  150064       2.2208     0.013182
enh59709     2   42981700   42982700      6       3  150064       1.7115     0.043491
enh59718     2   43071400   43072400      2       1  150064       1.7552      0.03961
enh59719     2   43072800   43073800      4       1  150064       2.3666    0.0089753
enh59725     2   43106700   43107700      3       1  150064       1.6831     0.046179
enh59736     2   43173500   43174500      3       2  150064       1.8782     0.030178
enh59748     2   43268100   43269100      3       2  150064        2.064     0.019511
enh59764     2   43380000   43381000      4       2  150064       2.2116     0.013496
enh59888     2   45781600   45782600      3       1  150064       1.6762      0.04685
enh59893     2   45811000   45812000      1       1  150064       2.0317      0.02109
enh59901     2   45895900   45896900      3       1  150064       2.4099    0.0079779
enh59909     2   45982500   45983500      5       2  150064       1.9373     0.026353
enh59910     2   45985700   45986700      3       2  150064       1.9565     0.025204
enh59923     2   46076800   46077800      5       3  150064       1.7051      0.04409
enh59932     2   46115500   46116500      1       1  150064       2.2402      0.01254
enh59936     2   46149300   46150300      4       1  150064        1.812     0.034993
enh59941     2   46191000   46192000      7       3  150064       2.2814     0.011263
enh59942     2   46195800   46196800      7       2  150064       2.3423    0.0095835
enh59943     2   46219600   46220600      3       2  150064       2.4645    0.0068611
enh59951     2   46268800   46269800      3       2  150064       2.0965     0.018021
enh59952     2   46290200   46291200      4       2  150064         3.29    0.0005009
enh60019     2   46791200   46792200      4       2  150064       1.8325     0.033439
enh60022     2   46845100   46846100      1       1  150064       1.9138      0.02782
enh60023     2   46859600   46860600      3       1  150064       1.7047     0.044128
enh60058     2   47040700   47041700      4       1  150064       2.0049     0.022488
enh60060     2   47057100   47058100      5       3  150064       2.0876     0.018415
enh60085     2   47212100   47213100      1       1  150064       1.7302       0.0418
enh60115     2   47426100   47427100      3       2  150064       2.1413     0.016125
enh60118     2   47435600   47436600      3       1  150064       2.2505     0.012207
enh60119     2   47448100   47449100      3       2  150064       2.7312    0.0031556
enh60135     2   47712400   47713400      3       1  150064       1.9607     0.024958
enh60141     2   47978800   47979800      3       2  150064       1.6925     0.045279
enh60142     2   47994800   47995800      2       1  150064       2.2832     0.011209
enh60144     2   48012300   48013300      7       3  150064       2.4451    0.0072404
enh60145     2   48013000   48014000      3       1  150064       2.0429     0.020533
enh60146     2   48094400   48095400      3       1  150064       2.4978    0.0062486
enh60147     2   48096700   48097700      2       1  150064       2.5491    0.0053994
enh60150     2   48129100   48130100      1       1  150064       2.9361     0.001662
enh60154     2   48340600   48341600      1       1  150064       2.0415       0.0206
enh60156     2   48401400   48402400      3       2  150064       1.9352     0.026483
enh60159     2   48476000   48477000      1       1  150064       2.1128      0.01731
enh60160     2   48533700   48534700      3       2  150064       1.8526     0.031967
enh60161     2   48543600   48544600      1       1  150064       2.8941     0.001901
enh60162     2   48559100   48560100      2       1  150064       3.2332    0.0006121
enh60163     2   48568400   48569400      5       2  150064       3.3176   0.00045403
enh60166     2   48573000   48574000      4       2  150064       4.5346   2.8856e-06
enh60167     2   48579500   48580500      2       1  150064       2.1367     0.016312
enh60168     2   48642400   48643400      6       4  150064       2.5081    0.0060695
enh60169     2   48646900   48647900      5       3  150064       1.6782      0.04665
enh60170     2   48649900   48650900      5       2  150064       2.0343     0.020963
enh60174     2   48701700   48702700      2       1  150064        2.163     0.015272
enh60176     2   48723800   48724800      4       1  150064       2.4061    0.0080612
enh60178     2   48736100   48737100      2       1  150064       2.8269      0.00235
enh60181     2   48746400   48747400      7       3  150064       1.7227     0.042474
enh60182     2   48754600   48755600      6       3  150064       1.9294     0.026842
enh60191     2   48938800   48939800      7       3  150064       2.4099     0.007978
enh60192     2   48941500   48942500      3       1  150064       1.7554     0.039598
enh60194     2   48949400   48950400      5       2  150064       2.0444     0.020455
enh60207     2   51577400   51578400      4       1  150064       1.8529      0.03195
enh60212     2   52766100   52767100      2       1  150064        1.957     0.025174
enh60227     2   53995500   53996500      3       1  150064       1.9562     0.025221
enh60228     2   54011200   54012200      2       1  150064       2.7562    0.0029238
enh60229     2   54015400   54016400      4       1  150064       2.2744     0.011472
enh60230     2   54053700   54054700      3       2  150064       2.6099    0.0045285
enh60233     2   54124200   54125200      2       1  150064       2.8847    0.0019591
enh60235     2   54188200   54189200      2       1  150064       2.4166    0.0078321
enh60236     2   54188600   54189600      2       1  150064       2.5869     0.004842
enh60241     2   54242700   54243700      1       1  150064       2.2655      0.01174
enh60243     2   54286600   54287600      1       1  150064       1.7875      0.03693
enh60244     2   54292400   54293400      2       1  150064        1.855     0.031798
enh60245     2   54295000   54296000      3       2  150064       3.8093   6.9669e-05
enh60246     2   54315100   54316100      2       1  150064       1.8354     0.033224
enh60247     2   54330700   54331700      4       2  150064       2.5832    0.0048945
enh60248     2   54341300   54342300      5       2  150064        2.161     0.015346
enh60264     2   54699300   54700300      3       2  150064       2.1034     0.017715
enh60266     2   54711000   54712000      5       2  150064       1.9319     0.026683
enh60268     2   54721800   54722800      1       1  150064       3.9814    3.425e-05
enh60269     2   54727000   54728000      4       1  150064       1.6878     0.045722
enh60270     2   54727700   54728700      7       3  150064       1.7472     0.040298
enh60276     2   54750200   54751200      3       2  150064       2.1909     0.014229
enh60282     2   54796700   54797700      4       2  150064       2.4673    0.0068075
enh60283     2   54799100   54800100      9       4  150064       1.8721     0.030594
enh60284     2   54801600   54802600      7       3  150064        2.267     0.011695
enh60285     2   54804500   54805500      4       1  150064       1.8542     0.031853
enh60287     2   54811600   54812600      3       1  150064       2.3829    0.0085877
enh60290     2   54823100   54824100      6       2  150064       1.6742     0.047044
enh60291     2   54824200   54825200      6       2  150064       2.0104     0.022193
enh60292     2   54826200   54827200      2       1  150064       1.7435     0.040623
enh60293     2   54830700   54831700      3       2  150064       2.9489    0.0015943
enh60294     2   54840500   54841500      5       2  150064       2.0938     0.018138
enh60295     2   54845400   54846400      5       3  150064       2.6875    0.0035999
enh60296     2   54851700   54852700      2       1  150064       2.8326    0.0023083
enh60299     2   54863000   54864000      3       2  150064       2.8068    0.0025018
enh60301     2   54885100   54886100      5       2  150064       3.2844   0.00051093
enh60303     2   54896500   54897500      1       1  150064       1.6458       0.0499
enh60306     2   54907500   54908500      7       3  150064       2.0777     0.018869
enh60310     2   54984400   54985400      2       1  150064       2.9821    0.0014312
enh60312     2   54999500   55000500      4       2  150064       2.1037     0.017704
enh60313     2   55087000   55088000      4       2  150064       3.0483    0.0011507
enh60317     2   55172600   55173600      5       2  150064       2.3761    0.0087491
enh60325     2   55222400   55223400      5       2  150064       2.7688     0.002813
enh60327     2   55228500   55229500      8       4  150064       1.8534     0.031914
enh60328     2   55238900   55239900      2       1  150064        1.676     0.046868
enh60329     2   55242200   55243200      1       1  150064         2.37     0.008894
enh60330     2   55244400   55245400      6       3  150064       2.1697     0.015016
enh60337     2   55264200   55265200      3       2  150064       1.7492     0.040128
enh60338     2   55267200   55268200      3       2  150064       2.0004     0.022729
enh60339     2   55269800   55270800      5       2  150064       1.6646     0.048001
enh60340     2   55271300   55272300      4       1  150064       1.7911     0.036635
enh60341     2   55282900   55283900      3       2  150064       2.0073     0.022358
enh60354     2   55364900   55365900      3       2  150064       2.0168      0.02186
enh60358     2   55379700   55380700      4       2  150064       3.1493   0.00081832
enh60372     2   55636000   55637000      7       2  150064       1.6988     0.044674
enh60374     2   55643700   55644700      6       3  150064       1.7866     0.036999
enh60389     2   55970000   55971000      9       4  150064        1.666     0.047857
enh60390     2   55988500   55989500      5       3  150064       1.9369      0.02638
enh60391     2   56054400   56055400      3       1  150064       2.7492     0.002987
enh60397     2   56096800   56097800      2       1  150064       2.4308    0.0075324
enh60399     2   56106800   56107800      5       2  150064       2.1921     0.014185
enh60403     2   56127000   56128000      2       1  150064       2.8072    0.0024986
enh60404     2   56128500   56129500      4       2  150064       2.6212    0.0043808
enh60412     2   56188500   56189500      7       2  150064       1.9899     0.023301
enh60413     2   56192700   56193700      6       2  150064         1.78      0.03754
enh60414     2   56193300   56194300      5       2  150064       1.9158     0.027693
enh60415     2   56219900   56220900      6       3  150064       2.1746     0.014831
enh60422     2   57947400   57948400      2       1  150064       3.7924   7.4597e-05
enh60423     2   57948000   57949000      2       1  150064       3.8989   4.8315e-05
enh60424     2   57986500   57987500      1       1  150064       4.5121     3.21e-06
enh60427     2   58207800   58208800      3       2  150064       5.6542   7.8294e-09
enh60430     2   58269200   58270200      1       1  150064       2.7708     0.002796
enh60431     2   58272400   58273400      3       1  150064       3.1905   0.00071004
enh60433     2   58324600   58325600      2       1  150064       3.0107    0.0013032
enh60434     2   58334700   58335700      3       2  150064       3.6433   0.00013457
enh60437     2   58466800   58467800      2       1  150064       4.1103   1.9758e-05
enh60439     2   59126200   59127200      5       2  150064       2.4655    0.0068403
enh60440     2   59126900   59127900      1       1  150064       2.4003      0.00819
enh60442     2   59147000   59148000      2       1  150064       2.5799    0.0049417
enh60443     2   59152400   59153400      5       2  150064       3.0855    0.0010161
enh60445     2   60743200   60744200      1       1  150064       2.4357     0.007432
enh60449     2   60982400   60983400      4       2  150064       2.3444    0.0095296
enh60461     2   61408700   61409700      1       1  150064       2.4981     0.006243
enh60468     2   61583400   61584400      3       2  150064       2.0802     0.018755
enh60470     2   61607500   61608500      4       1  150064       1.8222     0.034214
enh60474     2   61663100   61664100      3       2  150064        2.757     0.002917
enh60475     2   61666200   61667200      1       1  150064       3.3974    0.0003401
enh60478     2   61715600   61716600      1       1  150064       3.5773    0.0001736
enh60505     2   62443700   62444700      1       1  150064       2.2089      0.01359
enh60506     2   62493300   62494300      2       1  150064       2.5248    0.0057878
enh60509     2   62531500   62532500      5       3  150064        1.967     0.024592
enh60511     2   62536400   62537400      1       1  150064       2.1125      0.01732
enh60512     2   62638100   62639100      2       1  150064       1.8643     0.031142
enh60515     2   62685300   62686300      3       2  150064       2.2483     0.012277
enh60517     2   62694300   62695300      3       2  150064       1.8182     0.034516
enh60519     2   62701100   62702100      3       2  150064       1.8237     0.034096
enh60520     2   62702700   62703700      3       2  150064       2.7505    0.0029754
enh60522     2   62712900   62713900      2       1  150064       2.3474     0.009452
enh60523     2   62728800   62729800      4       2  150064       2.7348     0.003121
enh60524     2   62731800   62732800      2       1  150064       1.7793     0.037599
enh60525     2   62733600   62734600      4       2  150064        2.598    0.0046888
enh60526     2   62805100   62806100      5       3  150064       2.8598    0.0021198
enh60528     2   62816500   62817500      3       2  150064       3.1268   0.00088369
enh60531     2   62887400   62888400      2       1  150064        1.737     0.041191
enh60532     2   62890900   62891900      3       1  150064       2.3306    0.0098876
enh60542     2   63052400   63053400      2       1  150064       1.7936     0.036435
enh60575     2   64291000   64292000      2       1  150064       1.9995     0.022775
enh60595     2   64752700   64753700      3       2  150064       1.6627     0.048185
enh60601     2   64831700   64832700      1       1  150064       2.0075      0.02235
enh60698     2   65634300   65635300      2       1  150064       1.8394      0.03293
enh60704     2   65764800   65765800      6       2  150064        2.757    0.0029165
enh60705     2   65772700   65773700      1       1  150064       3.1367    0.0008544
enh60736     2   66743000   66744000      1       1  150064        2.156      0.01554
enh60737     2   66749100   66750100      8       2  150064         2.45    0.0071431
enh60739     2   66752400   66753400      2       1  150064       2.0728     0.019095
enh60741     2   66759900   66760900      2       1  150064       2.5608    0.0052209
enh60743     2   66763800   66764800      2       1  150064       2.1276     0.016683
enh60748     2   66792100   66793100      4       2  150064       1.7437     0.040606
enh60777     2   67616300   67617300      3       2  150064       1.7722     0.038178
enh60778     2   67618000   67619000      1       1  150064       2.5445     0.005471
enh60779     2   67620600   67621600      2       1  150064       1.9125     0.027907
enh60785     2   67788000   67789000      1       1  150064        1.647      0.04978
enh60796     2   68052100   68053100      1       1  150064       1.7294      0.04187
enh60814     2   68405200   68406200      2       1  150064       2.9929    0.0013816
enh60823     2   68453600   68454600      1       1  150064       3.0253     0.001242
enh60827     2   68474700   68475700      4       1  150064       2.4528    0.0070881
enh60830     2   68482800   68483800      1       1  150064       2.8455     0.002217
enh60836     2   68653800   68654800      1       1  150064       1.7287      0.04193
enh60860     2   69158600   69159600      4       2  150064            2     0.022751
enh60906     2   69423100   69424100      2       1  150064       2.1456     0.015953
enh60909     2   69429300   69430300      1       1  150064       1.9359      0.02644
enh60921     2   69525600   69526600      7       2  150064       2.2894     0.011029
enh60923     2   69536400   69537400      1       1  150064       1.9178      0.02757
enh60929     2   69662500   69663500      1       1  150064       2.0166      0.02187
enh60957     2   69909400   69910400      4       2  150064       2.1894     0.014283
enh60963     2   69961100   69962100      4       1  150064       2.0551     0.019935
enh60972     2   70008200   70009200      1       1  150064        1.646      0.04988
enh60973     2   70016800   70017800      5       2  150064       1.7414     0.040805
enh60980     2   70144500   70145500      3       2  150064       1.7296     0.041852
enh60985     2   70206500   70207500      1       1  150064       1.6844      0.04605
enh60989     2   70268400   70269400      1       1  150064        1.811      0.03507
enh60990     2   70294900   70295900      1       1  150064       1.8048      0.03555
enh61006     2   70439400   70440400      3       2  150064       1.9916     0.023209
enh61011     2   70486100   70487100      1       1  150064       1.7425      0.04071
enh61014     2   70518800   70519800      2       1  150064       1.6909     0.045424
enh61033     2   71561800   71562800      3       1  150064       2.2041     0.013757
enh61034     2   71563500   71564500      2       1  150064        2.399    0.0082196
enh61040     2   71685200   71686200      3       1  150064       2.3418    0.0095958
enh61041     2   71698400   71699400      3       1  150064       1.8538      0.03188
enh61069     2   72343000   72344000      3       2  150064        2.485    0.0064784
enh61071     2   72438800   72439800      2       1  150064       2.4292    0.0075662
enh61074     2   72463300   72464300      3       1  150064        1.783     0.037295
enh61078     2   72803400   72804400      1       1  150064       1.7126      0.04339
enh61079     2   72895600   72896600      2       1  150064       1.7505     0.040013
enh61091     2   73055400   73056400      1       1  150064       2.3731      0.00882
enh61094     2   73167600   73168600      3       1  150064       4.1935   1.3735e-05
enh61095     2   73219900   73220900      3       2  150064        3.238   0.00060186
enh61099     2   73248100   73249100      4       2  150064        3.782   7.7791e-05
enh61103     2   73295500   73296500      2       1  150064       3.0522     0.001136
enh61107     2   73318200   73319200      3       2  150064       2.4886    0.0064115
enh61108     2   73329300   73330300      6       2  150064       3.5872   0.00016714
enh61109     2   73333000   73334000      2       1  150064       3.1442   0.00083265
enh61110     2   73334900   73335900      1       1  150064       3.2939     0.000494
enh61111     2   73336400   73337400      5       2  150064       2.2832     0.011209
enh61113     2   73344400   73345400      1       1  150064        2.439     0.007364
enh61114     2   73439100   73440100      2       1  150064       3.0255    0.0012412
enh61117     2   73462800   73463800      3       1  150064       3.7782   7.8976e-05
enh61120     2   73611600   73612600      2       1  150064       3.7349   9.3901e-05
enh61122     2   73645000   73646000      3       2  150064       4.0018   3.1433e-05
enh61123     2   73645400   73646400      2       1  150064        2.894    0.0019017
enh61128     2   73986200   73987200      3       1  150064       2.8224    0.0023835
enh61135     2   74086400   74087400      6       3  150064       2.9217    0.0017409
enh61137     2   74118100   74119100      4       2  150064        2.119     0.017045
enh61148     2   74196000   74197000      3       2  150064       1.7501     0.040046
enh61158     2   74252400   74253400      3       2  150064       2.5212    0.0058484
enh61159     2   74252900   74253900      5       1  150064       3.0081    0.0013146
enh61160     2   74259600   74260600      2       1  150064       2.6726    0.0037635
enh61204     2   74811100   74812100      1       1  150064        1.784      0.03721
enh61213     2   74966900   74967900      1       1  150064        2.028      0.02128
enh61214     2   74968400   74969400      8       1  150064        1.872     0.030602
enh61234     2   75114400   75115400      6       2  150064       2.0817     0.018687
enh61235     2   75120400   75121400      2       1  150064       2.6601    0.0039054
enh61251     2   75466400   75467400      2       1  150064       1.7895     0.036764
enh61281     2   79943900   79944900      4       2  150064       2.0532     0.020025
enh61286     2   80295100   80296100      1       1  150064       1.7414      0.04081
enh61377     2   85609700   85610700      4       2  150064       2.2774     0.011381
enh61382     2   85637400   85638400      3       1  150064       3.2094   0.00066513
enh61384     2   85644600   85645600      5       2  150064       3.2498   0.00057749
enh61385     2   85646700   85647700      5       3  150064       1.9963     0.022953
enh61412     2   85836800   85837800      1       1  150064       1.8314      0.03352
enh61414     2   85844600   85845600      1       1  150064       2.0794      0.01879
enh61423     2   85913900   85914900      2       1  150064       1.7585     0.039335
enh61445     2   85998800   85999800      3       1  150064       2.2507     0.012201
enh61446     2   86001100   86002100      4       1  150064       2.1986     0.013952
enh61485     2   86295800   86296800      6       2  150064       1.8888     0.029457
enh61582     2   96335600   96336600      1       1  150064       1.7518       0.0399
enh61585     2   96352200   96353200      1       1  150064       1.7291       0.0419
enh61590     2   96813900   96814900      1       1  150064       1.8958      0.02899
enh61591     2   96841400   96842400      3       1  150064       3.5507   0.00019213
enh61594     2   96865500   96866500      1       1  150064       3.9562    3.808e-05
enh61595     2   96868700   96869700      1       1  150064       3.8922    4.966e-05
enh61596     2   96871900   96872900      2       1  150064       2.6324    0.0042391
enh61597     2   96875600   96876600      1       1  150064       3.9123    4.571e-05
enh61603     2   96927200   96928200      1       1  150064        3.299    0.0004851
enh61621     2   97205300   97206300      1       1  150064       1.9382       0.0263
enh61622     2   97207100   97208100      4       2  150064       1.7377     0.041128
enh61628     2   97297700   97298700      1       1  150064        2.562     0.005203
enh61633     2   97395700   97396700      1       1  150064       2.3479     0.009439
enh61637     2   97453800   97454800      2       1  150064       2.3678     0.008946
enh61640     2   97484100   97485100      2       1  150064        1.861     0.031371
enh61641     2   97488800   97489800      1       1  150064       2.4668     0.006816
enh61642     2   97498300   97499300      1       1  150064       2.0026      0.02261
enh61644     2   97521800   97522800      1       1  150064       2.0007      0.02271
enh61647     2   97536500   97537500      2       1  150064       1.9317     0.026699
enh61652     2   97564400   97565400      1       1  150064        3.734    9.424e-05
enh61653     2   97571900   97572900      7       1  150064       3.6643   0.00012399
enh61654     2   97573200   97574200      4       1  150064         3.47   0.00026018
enh61659     2   97761000   97762000      5       1  150064       2.6068      0.00457
enh61660     2   98276800   98277800      2       1  150064       2.0111      0.02216
enh61663     2   98344200   98345200      2       1  150064       1.9617     0.024899
enh61666     2   98362800   98363800      2       1  150064       2.4339    0.0074695
enh61672     2   98562000   98563000      1       1  150064       1.7704      0.03833
enh61673     2   98566100   98567100      3       2  150064       2.9216    0.0017413
enh61674     2   98567000   98568000      6       3  150064       2.1762     0.014772
enh61675     2   98567700   98568700      3       2  150064       2.3493    0.0094037
enh61676     2   98586000   98587000      3       1  150064       2.7269     0.003197
enh61677     2   98599000   98600000      3       2  150064       2.0159     0.021906
enh61679     2   98609100   98610100      1       1  150064       2.9188     0.001757
enh61680     2   98612800   98613800      3       1  150064       2.9854     0.001416
enh61687     2   99060200   99061200      2       1  150064        1.857     0.031655
enh61688     2   99062800   99063800      5       2  150064       2.1669     0.015122
enh61690     2   99074000   99075000      2       1  150064       1.7555     0.039587
enh61691     2   99075800   99076800      1       1  150064       1.7947      0.03635
enh61693     2   99084700   99085700      4       1  150064       1.7108     0.043559
enh61697     2   99124400   99125400      3       1  150064       1.8078      0.03532
enh61701     2   99220800   99221800      2       1  150064       1.8241     0.034066
enh61702     2   99222600   99223600      3       1  150064       1.6702     0.047443
enh61704     2   99422100   99423100      3       1  150064       1.7118      0.04347
enh61738     2  100252700  100253700      2       1  150064       3.1745   0.00075046
enh61740     2  100268400  100269400      5       1  150064       3.3259   0.00044066
enh61743     2  100313900  100314900      6       2  150064       1.8304     0.033592
enh61748     2  100345400  100346400      4       2  150064       2.1264     0.016734
enh61751     2  100422600  100423600      3       2  150064       1.8244     0.034049
enh61756     2  100474100  100475100      4       1  150064       1.7911     0.036638
enh61757     2  100475400  100476400      2       1  150064       1.7498     0.040077
enh61761     2  100482500  100483500      4       2  150064       2.2177     0.013287
enh61763     2  100496100  100497100      2       1  150064       2.3512    0.0093558
enh61766     2  100577000  100578000      1       1  150064        1.887      0.02958
enh61786     2  101347400  101348400      3       2  150064       2.2725     0.011528
enh61787     2  101348100  101349100      2       1  150064       2.4177    0.0078098
enh61788     2  101349500  101350500      7       2  150064        2.554    0.0053241
enh61789     2  101359500  101360500      2       1  150064       1.8952      0.02903
enh61790     2  101364000  101365000      4       2  150064       2.3063     0.010548
enh61792     2  101371400  101372400      2       1  150064       2.0696     0.019245
enh61794     2  101383500  101384500      1       1  150064       2.0703      0.01921
enh61795     2  101396600  101397600      3       2  150064        2.002     0.022641
enh61805     2  101494000  101495000      4       2  150064       1.9468     0.025777
enh61812     2  101541500  101542500      6       2  150064        1.864     0.031159
enh61838     2  102051300  102052300      5       2  150064       1.8033     0.035667
enh61934     2  102716600  102717600      3       1  150064       2.2144     0.013402
enh61936     2  102723500  102724500      3       2  150064       1.7149     0.043183
enh61937     2  102726800  102727800      8       2  150064       2.8734    0.0020302
enh61938     2  102731100  102732100      2       1  150064       2.1521     0.015695
enh61939     2  102738200  102739200      3       1  150064       2.1821     0.014551
enh61941     2  102746800  102747800      1       1  150064       2.8873     0.001943
enh61949     2  102822700  102823700     11       2  150064        1.698     0.044749
enh61961     2  103351600  103352600      2       1  150064       2.8196    0.0024038
enh61969     2  105856400  105857400      3       2  150064         2.16     0.015386
enh61977     2  105942500  105943500      2       1  150064       1.9004     0.028693
enh61979     2  105946800  105947800      2       1  150064       1.7449     0.040499
enh61991     2  106001700  106002700      3       2  150064       1.6687     0.047591
enh62001     2  106053000  106054000      6       3  150064       1.8002     0.035917
enh62071     2  109019700  109020700      4       1  150064       2.3583    0.0091788
enh62075     2  109108300  109109300      1       1  150064       2.0596      0.01972
enh62078     2  109158000  109159000      2       1  150064       1.8603     0.031424
enh62086     2  109200000  109201000      3       2  150064       2.3212     0.010138
enh62093     2  109231500  109232500      3       1  150064       1.8293     0.033678
enh62179     2  110271500  110272500      3       2  150064        3.763   8.3956e-05
enh62180     2  110299600  110300600      1       1  150064        2.331     0.009878
enh62182     2  110319700  110320700      1       1  150064        4.832    6.759e-07
enh62184     2  110364500  110365500      2       1  150064       3.9318   4.2148e-05
enh62185     2  110367300  110368300      2       1  150064       3.2812   0.00051685
enh62186     2  110395000  110396000      7       3  150064       2.8755     0.002017
enh62187     2  110401900  110402900      3       2  150064       2.6335    0.0042256
enh62194     2  110883500  110884500      4       2  150064        2.339    0.0096676
enh62195     2  110906900  110907900      2       1  150064        2.578    0.0049685
enh62212     2  111917900  111918900      4       2  150064       1.7494     0.040109
enh62240     2  112253700  112254700      2       1  150064       1.8224     0.034198
enh62262     2  112675800  112676800      1       1  150064       2.1304      0.01657
enh62263     2  112677400  112678400      5       2  150064       2.0431     0.020523
enh62266     2  112704100  112705100      2       1  150064         2.07     0.019228
enh62268     2  112732700  112733700      2       1  150064        1.863     0.031232
enh62269     2  112789500  112790500      5       3  150064        2.035     0.020927
enh62322     2  113915800  113916800      1       1  150064       1.9238      0.02719
enh62333     2  114081300  114082300      4       2  150064        1.824     0.034076
enh62354     2  114654900  114655900      3       1  150064       1.9474     0.025744
enh62355     2  114667200  114668200      3       1  150064       2.1529     0.015662
enh62369     2  118844800  118845800      3       2  150064       1.9882     0.023393
enh62374     2  119066600  119067600      1       1  150064       2.1578      0.01547
enh62375     2  119068200  119069200      3       2  150064       3.8082   6.9992e-05
enh62377     2  119144900  119145900      3       1  150064       2.0439     0.020484
enh62380     2  119333600  119334600      3       2  150064       1.7012     0.044457
enh62382     2  119495800  119496800      1       1  150064       1.8814      0.02996
enh62387     2  119977000  119978000      7       2  150064       2.0143      0.02199
enh62388     2  119983000  119984000      6       3  150064       1.7663     0.038673
enh62420     2  120990000  120991000      1       1  150064       1.6535      0.04911
enh62434     2  121211700  121212700      5       3  150064       1.9919     0.023193
enh62438     2  121261200  121262200      1       1  150064       2.0304      0.02116
enh62448     2  121369400  121370400      2       1  150064       2.0467     0.020345
enh62449     2  121371900  121372900      6       3  150064       1.7618     0.039053
enh62450     2  121373800  121374800      1       1  150064       1.8166      0.03464
enh62451     2  121377200  121378200      5       2  150064       1.8603     0.031419
enh62453     2  121404700  121405700      1       1  150064        1.757      0.03946
enh62459     2  121460900  121461900      1       1  150064       1.6851      0.04598
enh62485     2  121551000  121552000      5       2  150064       1.6676     0.047694
enh62560     2  122289900  122290900      4       2  150064       2.2455     0.012369
enh62582     2  122495000  122496000      2       1  150064       2.3082     0.010494
enh62584     2  122529600  122530600      4       2  150064       1.7308     0.041743
enh62585     2  122534400  122535400      4       2  150064       1.9518     0.025483
enh62586     2  122547900  122548900      2       1  150064       1.9287     0.026882
enh62602     2  127802900  127803900      2       1  150064       1.8029     0.035702
enh62609     2  127841000  127842000      5       3  150064       2.4838    0.0064992
enh62610     2  127843300  127844300      6       3  150064       2.0974     0.017978
enh62611     2  127845400  127846400      4       2  150064       3.3543   0.00039789
enh62612     2  127851600  127852600      3       1  150064       3.1673   0.00076944
enh62613     2  127853900  127854900      7       4  150064       3.0487     0.001149
enh62614     2  127855100  127856100      4       2  150064        2.229     0.012906
enh62618     2  127879100  127880100      1       1  150064       1.8663        0.031
enh62620     2  127906700  127907700      8       4  150064       1.6743      0.04704
enh62683     2  128786200  128787200      2       1  150064       1.7097     0.043657
enh62716     2  129153600  129154600     10       2  150064       1.9725     0.024275
enh62717     2  129165400  129166400      8       3  150064       2.2006     0.013881
enh62747     2  131132600  131133600      2       1  150064       2.2098      0.01356
enh62752     2  131812400  131813400      1       1  150064       3.3102    0.0004661
enh62754     2  131849000  131850000      1       1  150064       2.5573     0.005274
enh62756     2  131852200  131853200      1       1  150064       3.2948    0.0004924
enh62757     2  131861200  131862200      4       2  150064        3.335   0.00042656
enh62758     2  131864600  131865600      2       1  150064        2.684    0.0036368
enh62764     2  132398700  132399700      1       1  150064       2.2584      0.01196
enh62773     2  133105400  133106400      1       1  150064       1.6687      0.04759
enh62774     2  133132200  133133200      3       2  150064       2.0502     0.020171
enh62788     2  133681200  133682200      3       1  150064       2.0043     0.022519
enh62800     2  134051400  134052400      1       1  150064         1.85      0.03216
enh62807     2  134095800  134096800      1       1  150064       2.2259      0.01301
enh62838     2  134518200  134519200      6       2  150064       1.7299     0.041824
enh62843     2  134570500  134571500      3       2  150064       1.6545     0.049014
enh62857     2  134880500  134881500      2       1  150064       2.8151    0.0024384
enh62858     2  134889100  134890100      1       1  150064       2.7632     0.002862
enh62859     2  134895200  134896200      3       1  150064       3.9695   3.6018e-05
enh62860     2  134897400  134898400      1       1  150064       4.2027    1.319e-05
enh62861     2  134900400  134901400      2       1  150064       3.3207   0.00044901
enh62862     2  134903900  134904900      1       1  150064       1.7945      0.03637
enh62889     2  135164400  135165400      2       1  150064       1.9326     0.026643
enh62897     2  135603200  135604200      4       1  150064         2.92    0.0017501
enh62900     2  135678200  135679200      2       1  150064         2.09      0.01831
enh62940     2  139121500  139122500      5       2  150064       3.2694   0.00053896
enh62941     2  139153300  139154300      5       1  150064       3.0641    0.0010915
enh62943     2  139190400  139191400      1       1  150064       3.6078    0.0001544
enh62947     2  139465300  139466300      5       3  150064       2.3918    0.0083829
enh62948     2  139469100  139470100      4       2  150064       2.2848     0.011162
enh62949     2  139732200  139733200      5       2  150064       1.7573     0.039437
enh62971     2  144230700  144231700      4       2  150064       1.8423     0.032712
enh62972     2  144232500  144233500      1       1  150064       2.5366     0.005597
enh62980     2  144559700  144560700      2       1  150064       1.8227     0.034173
enh62982     2  144658300  144659300      5       2  150064       1.7035     0.044236
enh62983     2  144659100  144660100      5       3  150064       1.7364     0.041249
enh62988     2  144704300  144705300      1       1  150064       2.8948     0.001897
enh62989     2  144710600  144711600      1       1  150064       2.9854     0.001416
enh62995     2  144844000  144845000      1       1  150064       2.1123      0.01733
enh62997     2  144857300  144858300      1       1  150064       2.1594      0.01541
enh63012     2  145137200  145138200      2       1  150064       3.5341    0.0002046
enh63016     2  145161800  145162800      2       1  150064       4.2078   1.2891e-05
enh63017     2  145163600  145164600      2       1  150064       2.8515    0.0021755
enh63019     2  145184400  145185400      2       1  150064       3.1832   0.00072837
enh63021     2  145201600  145202600      1       1  150064       4.3878    5.724e-06
enh63025     2  145213600  145214600      2       1  150064       1.9976     0.022878
enh63036     2  145259600  145260600      1       1  150064       1.9658      0.02466
enh63059     2  145853500  145854500      2       1  150064       2.5005    0.0062014
enh63061     2  145914900  145915900      1       1  150064       1.8551      0.03179
enh63070     2  146410800  146411800      2       1  150064        2.512    0.0060019
enh63083     2  147391800  147392800      1       1  150064       1.8679      0.03089
enh63087     2  147697200  147698200      2       1  150064       1.7672     0.038597
enh63094     2  147765800  147766800      3       2  150064       2.1724     0.014915
enh63106     2  149002200  149003200      1       1  150064       2.5725     0.005049
enh63107     2  149030800  149031800      2       1  150064        2.932     0.001684
enh63108     2  149062600  149063600      4       2  150064       2.7785    0.0027304
enh63109     2  149096000  149097000      4       2  150064       1.6975     0.044797
enh63114     2  149403800  149404800      3       1  150064       1.7192     0.042789
enh63131     2  150418400  150419400      1       1  150064       2.1357      0.01635
enh63132     2  150436800  150437800      5       3  150064       2.0867     0.018459
enh63136     2  150453700  150454700      3       2  150064       2.2572     0.011997
enh63137     2  150454400  150455400      2       1  150064       1.9964     0.022947
enh63144     2  150588600  150589600      6       1  150064       1.9217     0.027325
enh63148     2  150715400  150716400      2       1  150064       2.3679     0.008944
enh63159     2  150982300  150983300      2       1  150064       1.7862     0.037035
enh63173     2  151128400  151129400      1       1  150064       2.0969        0.018
enh63175     2  151138800  151139800      1       1  150064       2.5456     0.005455
enh63255     2  153022800  153023800      2       1  150064       2.3388    0.0096724
enh63256     2  153025400  153026400      2       1  150064       2.4332     0.007482
enh63258     2  153030100  153031100      2       1  150064       2.0004     0.022726
enh63260     2  153056800  153057800      2       1  150064       3.3625   0.00038614
enh63262     2  153079300  153080300      3       1  150064        2.717    0.0032937
enh63263     2  153080200  153081200      1       1  150064       3.0527     0.001134
enh63264     2  153084300  153085300      4       1  150064        2.749    0.0029893
enh63266     2  153176800  153177800     11       3  150064       1.8381     0.033022
enh63267     2  153193900  153194900      1       1  150064       1.7657      0.03872
enh63276     2  153277600  153278600      2       1  150064       2.4095    0.0079867
enh63277     2  153282300  153283300      5       2  150064       1.9843     0.023611
enh63278     2  153287900  153288900      1       1  150064       1.9508      0.02554
enh63283     2  153325300  153326300      1       1  150064        2.779     0.002726
enh63292     2  153379000  153380000      7       2  150064       1.7691     0.038441
enh63304     2  153450700  153451700      3       1  150064       1.8641     0.031157
enh63305     2  153468800  153469800      5       2  150064       1.8902     0.029367
enh63308     2  153551100  153552100      2       1  150064        2.609    0.0045403
enh63310     2  153618100  153619100      3       2  150064        3.821   6.6466e-05
enh63311     2  155000100  155001100      4       2  150064       1.6465     0.049832
enh63313     2  157196800  157197800      1       1  150064       2.1873      0.01436
enh63380     2  159270400  159271400      5       3  150064       1.7162     0.043065
enh63382     2  159316000  159317000      5       3  150064        2.406    0.0080642
enh63384     2  159342700  159343700      3       2  150064       3.0255    0.0012412
enh63385     2  159343600  159344600      4       1  150064       1.7615     0.039076
enh63386     2  159351400  159352400      4       2  150064        2.028     0.021278
enh63391     2  159358800  159359800      5       3  150064       2.8276    0.0023449
enh63392     2  159366600  159367600      3       2  150064       2.1495     0.015796
enh63393     2  159385700  159386700      3       2  150064        2.239     0.012579
enh63394     2  159395200  159396200      2       1  150064       2.8233    0.0023768
enh63395     2  159442600  159443600      4       2  150064       2.3947    0.0083161
enh63397     2  159493600  159494600      4       2  150064       3.4109   0.00032376
enh63398     2  159500100  159501100      5       2  150064       2.8096    0.0024799
enh63407     2  159698200  159699200      1       1  150064       2.2162      0.01334
enh63466     2  160462200  160463200      5       2  150064       2.5663    0.0051388
enh63468     2  160473800  160474800      3       2  150064       2.6837    0.0036405
enh63469     2  160494000  160495000      9       4  150064       1.8292     0.033685
enh63470     2  160540600  160541600      3       2  150064       2.6856    0.0036201
enh63472     2  160566800  160567800      5       2  150064       2.1417     0.016107
enh63475     2  160592100  160593100      4       2  150064       2.3453    0.0095052
enh63476     2  160652200  160653200      1       1  150064       2.7293     0.003173
enh63477     2  160653200  160654200      2       1  150064       1.8829     0.029859
enh63480     2  160817200  160818200      2       1  150064       1.9166     0.027644
enh63492     2  161064000  161065000      3       1  150064        1.684     0.046092
enh63545     2  161254300  161255300      1       1  150064       1.9493      0.02563
enh63562     2  161320200  161321200      2       1  150064       2.3861    0.0085146
enh63567     2  161331800  161332800      3       2  150064       1.8462     0.032431
enh63576     2  161389600  161390600      1       1  150064        1.896      0.02898
enh63584     2  161507600  161508600      2       1  150064       1.8469      0.03238
enh63585     2  161508100  161509100      2       1  150064       1.7171     0.042984
enh63586     2  161520800  161521800      3       2  150064       1.6847      0.04602
enh63614     2  162022600  162023600      2       1  150064       1.8588     0.031525
enh63624     2  162885600  162886600      1       1  150064       3.3731    0.0003716
enh63692     2  166713200  166714200      2       1  150064       2.2765     0.011407
enh63693     2  166714300  166715300      1       1  150064       1.7279        0.042
enh63703     2  167170400  167171400      6       1  150064       2.8978     0.001879
enh63706     2  167228100  167229100      2       1  150064       1.8917     0.029264
enh63707     2  167230500  167231500      5       3  150064       2.7598    0.0028915
enh63709     2  167267500  167268500      5       3  150064       1.8771      0.03025
enh63715     2  167814200  167815200      2       1  150064       1.7094     0.043688
enh63760     2  169374800  169375800      3       1  150064       2.1259     0.016756
enh63761     2  169377600  169378600      2       1  150064       1.8727     0.030553
enh63762     2  169382900  169383900      5       3  150064       1.7572     0.039444
enh63763     2  169386100  169387100      3       1  150064       1.7742     0.038014
enh63767     2  169491300  169492300      4       2  150064       3.0841    0.0010209
enh63768     2  169495600  169496600      3       1  150064        2.075     0.018993
enh63769     2  169542200  169543200      3       2  150064       1.8856     0.029671
enh63781     2  170493100  170494100      2       1  150064       1.8852     0.029698
enh63817     2  171603900  171604900      4       2  150064       1.7426     0.040698
enh63828     2  171943000  171944000      2       1  150064       2.5562    0.0052908
enh63829     2  171993200  171994200      3       2  150064       2.1576     0.015481
enh63831     2  172014300  172015300      2       1  150064       1.9045     0.028423
enh63833     2  172042200  172043200      2       1  150064       2.5793    0.0049507
enh63834     2  172042600  172043600      3       2  150064       2.5819    0.0049133
enh63837     2  172101000  172102000      4       2  150064       1.8396     0.032913
enh63838     2  172128200  172129200      4       2  150064       2.3211      0.01014
enh63862     2  172569900  172570900      1       1  150064       2.8532     0.002164
enh63864     2  172619500  172620500      6       2  150064       4.4565    4.165e-06
enh63865     2  172654600  172655600      3       2  150064       3.3947   0.00034357
enh63868     2  172734500  172735500      1       1  150064       4.1989    1.341e-05
enh63872     2  172812400  172813400      7       3  150064        3.976   3.5049e-05
enh63876     2  172865300  172866300      5       2  150064       3.2481   0.00058082
enh63878     2  172903600  172904600      4       2  150064       3.4211   0.00031187
enh63879     2  172916700  172917700      2       1  150064       2.9718    0.0014805
enh63880     2  172967900  172968900      2       1  150064        3.105   0.00095133
enh63889     2  173158200  173159200      3       2  150064       2.0545     0.019965
enh63906     2  173508300  173509300      7       2  150064       2.4437     0.007269
enh63908     2  173519900  173520900      4       2  150064       2.2193     0.013233
enh63914     2  173687700  173688700      1       1  150064       2.2274      0.01296
enh63933     2  173947000  173948000      5       3  150064       2.4241    0.0076737
enh63937     2  173954200  173955200      2       1  150064       2.8521    0.0021718
enh63938     2  173956000  173957000      3       2  150064       1.6887     0.045641
enh63939     2  173971000  173972000      2       1  150064       1.8199     0.034386
enh63942     2  173988700  173989700      1       1  150064       2.3689      0.00892
enh63943     2  173991100  173992100      3       1  150064       1.6904     0.045479
enh63944     2  173995000  173996000      1       1  150064       1.6463      0.04985
enh63945     2  174000800  174001800      2       1  150064       1.6468       0.0498
enh63946     2  174015100  174016100      3       2  150064       2.8599    0.0021188
enh63950     2  174036400  174037400      4       2  150064       3.3542   0.00039798
enh63954     2  174058300  174059300      5       3  150064       1.9098     0.028076
enh63955     2  174075000  174076000      6       3  150064       2.7938    0.0026043
enh63956     2  174080200  174081200      3       2  150064       1.6617      0.04829
enh63958     2  174082900  174083900      3       2  150064       2.1942     0.014112
enh63979     2  174787800  174788800      1       1  150064       2.2179      0.01328
enh63983     2  174823800  174824800      4       2  150064       1.6724     0.047225
enh63995     2  174874700  174875700      8       3  150064       2.6329    0.0042329
enh63997     2  174878700  174879700      2       1  150064       1.7088     0.043747
enh63998     2  174887800  174888800      6       2  150064       2.2393      0.01257
enh64001     2  174892400  174893400      4       2  150064       1.7098     0.043648
enh64002     2  174896700  174897700      4       2  150064       2.3599    0.0091409
enh64010     2  174983000  174984000      7       3  150064       2.7203    0.0032614
enh64012     2  175018300  175019300      4       2  150064       2.5044    0.0061327
enh64014     2  175113600  175114600      3       2  150064       2.9971    0.0013628
enh64015     2  175258300  175259300      1       1  150064       1.7408      0.04086
enh64022     2  175450700  175451700      2       1  150064        1.709     0.043724
enh64027     2  175467500  175468500      3       1  150064       2.0291     0.021226
enh64028     2  175470600  175471600      1       1  150064       2.5642     0.005171
enh64029     2  175474800  175475800      2       1  150064       2.2738      0.01149
enh64035     2  175545100  175546100      2       1  150064       2.6965    0.0035033
enh64036     2  175628700  175629700      3       2  150064       1.9024     0.028562
enh64037     2  175631600  175632600      2       1  150064       2.6444    0.0040918
enh64039     2  175637300  175638300      2       1  150064       1.9154     0.027723
enh64041     2  175644000  175645000      1       1  150064       3.0873      0.00101
enh64049     2  175690900  175691900      2       1  150064        2.118     0.017089
enh64052     2  175698200  175699200      1       1  150064       1.9179      0.02756
enh64067     2  175892600  175893600      4       2  150064       1.6482     0.049657
enh64145     2  178853600  178854600      3       1  150064       1.9823     0.023722
enh64146     2  178862400  178863400      6       3  150064       2.1267     0.016722
enh64147     2  178978000  178979000      1       1  150064       2.1118      0.01735
enh64183     2  180319500  180320500     10       4  150064       4.0071   3.0728e-05
enh64184     2  180325000  180326000      4       2  150064       4.0775   2.2765e-05
enh64195     2  180877300  180878300      4       2  150064       2.3772    0.0087231
enh64196     2  180880000  180881000      2       1  150064        2.962    0.0015282
enh64197     2  180880600  180881600      6       2  150064       2.3954     0.008301
enh64199     2  180898700  180899700      2       1  150064       1.7773     0.037762
enh64200     2  180989700  180990700      1       1  150064       3.4796    0.0002511
enh64201     2  180990300  180991300      2       1  150064        3.483   0.00024794
enh64258     2  183367800  183368800      6       2  150064        2.163     0.015272
enh64260     2  183452100  183453100      3       2  150064       2.4405     0.007333
enh64265     2  183536900  183537900      4       2  150064       1.8584     0.031559
enh64273     2  183813800  183814800      2       1  150064       1.8571     0.031646
enh64274     2  183874500  183875500      2       1  150064       3.0777     0.001043
enh64277     2  183893900  183894900      4       2  150064       2.0579     0.019801
enh64287     2  185460900  185461900      2       1  150064       3.9945   3.2414e-05
enh64317     2  188419100  188420100      2       1  150064       1.9497     0.025604
enh64325     2  189159400  189160400      5       3  150064       2.1225     0.016897
enh64326     2  189168300  189169300      3       1  150064       2.9365    0.0016596
enh64331     2  189198200  189199200      2       1  150064        2.091     0.018266
enh64338     2  189361000  189362000      5       2  150064       1.7413     0.040819
enh64344     2  189493900  189494900      4       2  150064       1.9699     0.024422
enh64355     2  189715000  189716000      3       2  150064       1.9507     0.025547
enh64357     2  189718200  189719200      3       1  150064       2.1602     0.015379
enh64359     2  189748400  189749400      2       1  150064         1.85     0.032159
enh64444     2  190399300  190400300      1       1  150064        1.646      0.04988
enh64463     2  190724400  190725400      2       1  150064       2.2658      0.01173
enh64477     2  191273600  191274600      1       1  150064       2.8772     0.002006
enh64480     2  191315900  191316900      1       1  150064       2.2173       0.0133
enh64484     2  191364500  191365500      4       2  150064        1.799     0.036008
enh64485     2  191393900  191394900      5       2  150064        1.753     0.039804
enh64490     2  191471800  191472800      4       2  150064       2.3236     0.010074
enh64491     2  191492900  191493900      2       1  150064       2.4091    0.0079953
enh64493     2  191511600  191512600      5       2  150064       1.9909     0.023245
enh64504     2  191677300  191678300      2       1  150064       2.3229     0.010093
enh64505     2  191701100  191702100      6       2  150064       1.6614     0.048312
enh64519     2  191768800  191769800      2       1  150064       2.3442     0.009534
enh64523     2  191789600  191790600      1       1  150064       2.0365      0.02085
enh64531     2  191849100  191850100      1       1  150064       2.0331      0.02102
enh64536     2  191886100  191887100      5       3  150064       1.9452     0.025878
enh64537     2  191887600  191888600      2       1  150064       1.9141     0.027801
enh64541     2  191906100  191907100      1       1  150064       2.1558      0.01555
enh64542     2  191909300  191910300      1       1  150064       2.2359      0.01268
enh64591     2  192265700  192266700      2       1  150064        2.081     0.018719
enh64595     2  192282200  192283200      1       1  150064       1.8519      0.03202
enh64596     2  192306000  192307000      1       1  150064       1.9478      0.02572
enh64651     2  196385200  196386200      5       2  150064        3.413    0.0003213
enh64652     2  196397100  196398100      4       1  150064       3.4271   0.00030498
enh64654     2  196401300  196402300      1       1  150064        2.584     0.004883
enh64656     2  196438800  196439800      5       3  150064       2.4217    0.0077233
enh64669     2  196763400  196764400      3       1  150064       2.6592     0.003916
enh64671     2  196965200  196966200      3       2  150064       2.0841     0.018577
enh64672     2  196977400  196978400      4       2  150064       1.8998     0.028732
enh64673     2  196988100  196989100      2       1  150064        1.928     0.026927
enh64691     2  197139300  197140300      5       3  150064       1.6986     0.044695
enh64692     2  197143400  197144400      9       2  150064       2.6878    0.0035965
enh64693     2  197149300  197150300      1       1  150064       2.4366     0.007413
enh64699     2  197264400  197265400      3       2  150064       1.6888     0.045631
enh64702     2  197346800  197347800      1       1  150064       2.8523      0.00217
enh64703     2  197352300  197353300      2       1  150064       2.0462     0.020369
enh64704     2  197465900  197466900      1       1  150064       2.9887     0.001401
enh64705     2  197471400  197472400      2       1  150064       2.9931     0.001381
enh64708     2  197648100  197649100      2       1  150064       1.6848     0.046012
enh64712     2  197788800  197789800      1       1  150064       2.0893      0.01834
enh64713     2  197792600  197793600      2       1  150064       1.7068     0.043934
enh64714     2  197848000  197849000      5       3  150064       1.7695     0.038403
enh64717     2  197956300  197957300      2       1  150064       2.0625     0.019578
enh64718     2  197962100  197963100      2       1  150064       2.4016    0.0081622
enh64722     2  198017000  198018000      4       2  150064       2.1824      0.01454
enh64734     2  198158000  198159000      3       1  150064        5.112   1.5937e-07
enh64737     2  198243200  198244200      1       1  150064       4.7819    8.681e-07
enh64739     2  198293000  198294000      1       1  150064       6.4019    7.671e-11
enh64740     2  198294100  198295100      1       1  150064       1.6474      0.04974
enh64742     2  198308200  198309200      1       1  150064        5.405     3.24e-08
enh64744     2  198361600  198362600      2       1  150064       5.7981   3.3529e-09
enh64746     2  198402800  198403800      2       1  150064       5.4894   2.0166e-08
enh64747     2  198436100  198437100      1       1  150064       6.3151     1.35e-10
enh64751     2  198492500  198493500      4       1  150064       2.0871      0.01844
enh64752     2  198513000  198514000      3       1  150064       4.8472   6.2596e-07
enh64754     2  198541000  198542000      2       1  150064       4.6838    1.408e-06
enh64755     2  198573300  198574300      2       1  150064        4.101   2.0565e-05
enh64756     2  198575900  198576900      3       2  150064        4.768   9.3011e-07
enh64757     2  198668200  198669200      5       3  150064       4.8872    5.114e-07
enh64758     2  198737800  198738800      2       1  150064       3.7759   7.9729e-05
enh64760     2  198779600  198780600      4       2  150064       4.8745   5.4533e-07
enh64761     2  198780700  198781700      1       1  150064       4.2784    9.411e-06
enh64766     2  200024600  200025600      3       2  150064        4.356   6.6223e-06
enh64769     2  200137200  200138200      1       1  150064       1.9937      0.02309
enh64772     2  200234600  200235600      4       2  150064       3.5316   0.00020654
enh64778     2  200308000  200309000      2       1  150064        1.758     0.039378
enh64779     2  200314100  200315100      1       1  150064       4.4852    3.643e-06
enh64787     2  200675200  200676200      2       1  150064       4.4392   4.5156e-06
enh64788     2  200678800  200679800      2       1  150064       3.2866   0.00050696
enh64789     2  200714600  200715600      3       2  150064        6.421   6.7675e-11
enh64790     2  200774800  200775800      3       2  150064       5.8052   3.2138e-09
enh64791     2  200778200  200779200      3       2  150064       3.7227   9.8536e-05
enh64793     2  200822300  200823300      5       2  150064       3.5162   0.00021886
enh64796     2  200850200  200851200      4       2  150064       4.2116   1.2676e-05
enh64798     2  200852900  200853900      3       2  150064        1.968     0.024532
enh64800     2  200890500  200891500      5       3  150064       3.4141   0.00031996
enh64802     2  200940600  200941600      4       2  150064       4.5472   2.7183e-06
enh64804     2  200966200  200967200      2       1  150064       5.4553   2.4444e-08
enh64807     2  200995300  200996300      3       2  150064       2.3616    0.0090976
enh64809     2  201024400  201025400      3       2  150064       5.2779    6.535e-08
enh64810     2  201037000  201038000      3       2  150064       2.3702    0.0088904
enh64811     2  201042500  201043500      2       1  150064       2.8592    0.0021238
enh64818     2  201166900  201167900      4       2  150064       3.7059   0.00010532
enh64821     2  201174500  201175500      1       1  150064        1.877      0.03026
enh64822     2  201176000  201177000      3       2  150064        4.189    1.401e-05
enh64823     2  201179900  201180900      3       2  150064       2.5797     0.004945
enh64825     2  201184100  201185100      2       1  150064       1.8411     0.032803
enh64826     2  201193900  201194900      4       2  150064       2.8612    0.0021102
enh64837     2  201221600  201222600      2       1  150064       4.1472   1.6826e-05
enh64838     2  201229000  201230000      3       1  150064       4.8925   4.9787e-07
enh64841     2  201241400  201242400      4       2  150064       5.4499   2.5199e-08
enh64842     2  201244000  201245000      3       2  150064       4.2893   8.9615e-06
enh64843     2  201245200  201246200      5       3  150064       4.0483   2.5795e-05
enh64844     2  201246700  201247700      4       2  150064       4.1246   1.8573e-05
enh64845     2  201248400  201249400      2       1  150064       3.0275    0.0012328
enh64849     2  201269500  201270500      3       2  150064       2.3572    0.0092073
enh64854     2  201276200  201277200      3       1  150064        3.257   0.00056302
enh64856     2  201306800  201307800      2       1  150064       3.3803   0.00036206
enh64857     2  201318200  201319200      3       1  150064       3.9101   4.6132e-05
enh64858     2  201319700  201320700      4       2  150064       3.5682   0.00017971
enh64859     2  201331800  201332800      2       1  150064       3.1392   0.00084705
enh64860     2  201334400  201335400      4       2  150064        1.808     0.035305
enh64867     2  201468600  201469600      4       2  150064       2.0513     0.020118
enh64877     2  201606400  201607400      5       2  150064       1.9379     0.026317
enh64879     2  201621500  201622500      2       1  150064       1.8124     0.034959
enh64883     2  201642500  201643500      3       1  150064       2.3298    0.0099086
enh64885     2  201648700  201649700      1       1  150064        2.068      0.01932
enh64920     2  202100600  202101600      4       2  150064       2.0478      0.02029
enh64922     2  202118800  202119800      8       4  150064        3.382   0.00035982
enh64951     2  202618800  202619800      1       1  150064       1.6626       0.0482
enh65033     2  203452900  203453900      1       1  150064       1.7028       0.0443
enh65034     2  203453400  203454400      2       1  150064       1.7147     0.043196
enh65045     2  203883900  203884900      2       1  150064       1.6528      0.04919
enh65049     2  204029200  204030200      2       1  150064       2.2135      0.01343
enh65051     2  204105000  204106000      3       1  150064        2.659    0.0039186
enh65057     2  204267500  204268500      1       1  150064       2.4154     0.007858
enh65060     2  204316300  204317300      2       1  150064       2.4105    0.0079651
enh65061     2  204327800  204328800      4       1  150064       2.1728     0.014899
enh65062     2  204356500  204357500      3       1  150064       2.4269    0.0076141
enh65077     2  204521200  204522200      6       2  150064       1.6772     0.046752
enh65123     2  205837200  205838200      1       1  150064       2.1553      0.01557
enh65130     2  206216800  206217800      2       1  150064       1.7493     0.040116
enh65131     2  206217400  206218400      4       1  150064       2.1044     0.017673
enh65133     2  206342200  206343200      3       1  150064       2.0398     0.020685
enh65134     2  206360300  206361300      2       1  150064       1.8145     0.034801
enh65150     2  206571000  206572000      1       1  150064       2.3354     0.009761
enh65167     2  206713300  206714300      2       1  150064       2.9118    0.0017968
enh65200     2  208044700  208045700      2       1  150064       1.9359     0.026438
enh65202     2  208049000  208050000      3       1  150064       1.8967     0.028933
enh65218     2  208259100  208260100      8       4  150064       1.7264     0.042134
enh65219     2  208272900  208273900      5       2  150064       2.9997    0.0013511
enh65221     2  208332300  208333300      4       2  150064       3.7581    8.559e-05
enh65223     2  208339700  208340700      5       2  150064       3.6708   0.00012092
enh65227     2  208369400  208370400      2       1  150064       2.6081    0.0045524
enh65231     2  208398400  208399400      2       1  150064       3.6579   0.00012715
enh65233     2  208422000  208423000      2       1  150064       3.8072   7.0284e-05
enh65234     2  208481300  208482300      3       1  150064       3.7659    8.296e-05
enh65238     2  208497400  208498400      2       1  150064       3.4618   0.00026826
enh65285     2  213641600  213642600      4       1  150064       1.8196     0.034408
enh65289     2  213836800  213837800      2       1  150064       1.6976     0.044793
enh65290     2  213839200  213840200      3       2  150064       1.8883     0.029495
enh65310     2  215398400  215399400      3       2  150064       1.8619     0.031307
enh65370     2  216523800  216524800      1       1  150064       1.8565      0.03169
enh65398     2  216699300  216700300      4       1  150064       2.1051     0.017641
enh65428     2  217163400  217164400      2       1  150064       1.7118     0.043465
enh65445     2  217277900  217278900      3       1  150064       2.8614    0.0021086
enh65448     2  217342600  217343600      1       1  150064       2.8023     0.002537
enh65455     2  217404600  217405600      2       1  150064        1.993     0.023129
enh65456     2  217414900  217415900      3       1  150064       1.9099     0.028073
enh65462     2  217447800  217448800      4       2  150064        2.575    0.0050125
enh65473     2  217521800  217522800      3       1  150064        1.825     0.033998
enh65478     2  217562600  217563600      3       1  150064       1.6757     0.046898
enh65497     2  217856200  217857200      1       1  150064       2.0359      0.02088
enh65498     2  217901700  217902700      9       4  150064       1.9389     0.026255
enh65501     2  217919300  217920300      3       2  150064       1.6572     0.048735
enh65504     2  217939600  217940600     10       4  150064       2.3359    0.0097472
enh65567     2  218432700  218433700      2       1  150064       1.6626     0.048194
enh65588     2  218621200  218622200      4       2  150064       1.7297     0.041843
enh65589     2  218655000  218656000      2       1  150064       2.4467    0.0072085
enh65609     2  218776100  218777100      4       2  150064       1.7179     0.042911
enh65612     2  218782300  218783300     10       4  150064        2.677    0.0037144
enh65626     2  218815400  218816400      3       1  150064        2.189     0.014298
enh65704     2  220006900  220007900      2       1  150064       2.3236     0.010074
enh65705     2  220025600  220026600      2       1  150064       2.6891    0.0035818
enh65707     2  220039200  220040200      2       1  150064       3.3583   0.00039211
enh65710     2  220072800  220073800      1       1  150064       2.2918      0.01096
enh65713     2  220092000  220093000      1       1  150064        2.173      0.01489
enh65715     2  220107800  220108800      2       1  150064       1.7459     0.040414
enh65739     2  220310900  220311900      1       1  150064       2.7536     0.002947
enh65746     2  220340000  220341000      3       1  150064         2.09     0.018311
enh65747     2  220340700  220341700      1       1  150064       2.6716     0.003774
enh65790     2  222308400  222309400      4       1  150064       1.6987     0.044684
enh65794     2  222392200  222393200      2       1  150064        2.968    0.0014987
enh65795     2  222394100  222395100      1       1  150064       2.7857     0.002671
enh65797     2  222433500  222434500      2       1  150064       1.6877     0.045735
enh65799     2  222644500  222645500      3       1  150064        2.206     0.013693
enh65825     2  223728100  223729100      2       1  150064       1.6604     0.048413
enh65826     2  223728900  223729900      2       1  150064       1.8571     0.031651
enh65868     2  224392900  224393900      4       2  150064       2.7911    0.0026268
enh65870     2  224403400  224404400      3       2  150064       2.2004      0.01389
enh65874     2  224428100  224429100      1       1  150064       2.1643      0.01522
enh65926     2  224890200  224891200      4       2  150064       1.7678     0.038547
enh65928     2  224906300  224907300      2       1  150064       1.8287     0.033719
enh65936     2  225010600  225011600      2       1  150064       1.8981     0.028841
enh65937     2  225015300  225016300      2       1  150064       2.0493     0.020214
enh65939     2  225026800  225027800      2       1  150064       2.3872    0.0084876
enh65942     2  225085800  225086800      2       1  150064       1.7259     0.042182
enh65947     2  225266200  225267200      4       1  150064       2.7049    0.0034158
enh65948     2  225277000  225278000      3       2  150064       3.3482   0.00040672
enh65949     2  225349800  225350800      2       1  150064       1.9061     0.028321
enh65951     2  225381800  225382800      1       1  150064       2.3599     0.009139
enh65952     2  225383700  225384700      1       1  150064       4.0748    2.303e-05
enh65954     2  225410400  225411400      1       1  150064       2.3812     0.008627
enh65955     2  225434600  225435600      1       1  150064       1.6773      0.04674
enh65959     2  225543000  225544000      1       1  150064       1.9343      0.02654
enh65965     2  225700600  225701600      3       2  150064       2.2948     0.010871
enh65966     2  225702100  225703100      4       2  150064         2.31     0.010443
enh65967     2  225730200  225731200      2       1  150064       2.4796    0.0065759
enh65970     2  225774600  225775600      8       3  150064       1.7529     0.039808
enh65972     2  225786700  225787700      7       3  150064        1.779     0.037619
enh65979     2  225813300  225814300      2       1  150064       2.8813      0.00198
enh65990     2  225889600  225890600      3       2  150064       2.2588     0.011947
enh65991     2  225890200  225891200      4       2  150064       1.6587     0.048585
enh65994     2  225955800  225956800      3       1  150064       1.7967     0.036192
enh65997     2  225968100  225969100      7       1  150064       1.7814     0.037421
enh65999     2  225984600  225985600      4       2  150064       1.8381     0.033024
enh66000     2  226029100  226030100      6       2  150064       1.8714     0.030647
enh66035     2  227348400  227349400      3       2  150064       2.1959      0.01405
enh66081     2  227702100  227703100      4       1  150064       1.8952     0.029032
enh66082     2  227733700  227734700      3       1  150064       1.8115     0.035032
enh66084     2  227750400  227751400      6       1  150064        1.718     0.042899
enh66086     2  227756400  227757400      2       1  150064       1.8582     0.031568
enh66091     2  227841600  227842600      2       1  150064       2.0638      0.01952
enh66093     2  227860000  227861000      2       1  150064       1.6823     0.046252
enh66108     2  228324800  228325800      1       1  150064       2.7341     0.003128
enh66115     2  228383100  228384100      8       3  150064       2.4844    0.0064886
enh66166     2  230844900  230845900      1       1  150064        2.353     0.009312
enh66167     2  230845400  230846400      2       1  150064       2.2909     0.010983
enh66174     2  231094400  231095400      1       1  150064       2.4535     0.007073
enh66195     2  231532500  231533500      3       2  150064        1.912      0.02794
enh66236     2  232003200  232004200      1       1  150064       1.8867       0.0296
enh66259     2  232264500  232265500      1       1  150064       2.3044       0.0106
enh66263     2  232325800  232326800      1       1  150064       2.7003     0.003464
enh66272     2  232470100  232471100      2       1  150064       1.7846      0.03716
enh66283     2  232532000  232533000      2       1  150064       2.2746     0.011466
enh66285     2  232542200  232543200      5       3  150064       1.7949     0.036334
enh66298     2  232873000  232874000      7       3  150064       1.6904     0.045478
enh66304     2  233102200  233103200      1       1  150064       1.6755      0.04692
enh66308     2  233416400  233417400      1       1  150064       1.6581      0.04865
enh66311     2  233441500  233442500      4       2  150064       2.0523     0.020072
enh66312     2  233453300  233454300      3       1  150064       1.7228     0.042464
enh66313     2  233457400  233458400      1       1  150064       2.1019      0.01778
enh66318     2  233702700  233703700      1       1  150064       3.5443    0.0001968
enh66319     2  233718000  233719000      3       2  150064       5.9004    1.813e-09
enh66320     2  233721100  233722100      5       3  150064       2.8653     0.002083
enh66323     2  233766100  233767100      3       2  150064       5.1329   1.4266e-07
enh66326     2  233898400  233899400      5       2  150064       2.6756    0.0037294
enh66374     2  235044400  235045400      2       1  150064       1.8077     0.035326
enh66401     2  235358700  235359700      4       1  150064       1.7671     0.038607
enh66435     2  235781800  235782800      4       2  150064       1.9651     0.024701
enh66469     2  236015200  236016200     14       3  150064       1.7704     0.038327
enh66476     2  236179000  236180000      4       2  150064       2.2663     0.011718
enh66483     2  236325400  236326400      1       1  150064       1.6815      0.04633
enh66488     2  236419800  236420800      1       1  150064       2.9263     0.001715
enh66492     2  236471500  236472500      1       1  150064       2.0511      0.02013
enh66501     2  236543100  236544100      3       1  150064        2.049     0.020229
enh66502     2  236549100  236550100      3       2  150064       2.2041     0.013757
enh66507     2  236611100  236612100      4       2  150064        1.647     0.049783
enh66515     2  237551100  237552100      5       2  150064       2.1875     0.014351
enh66523     2  237677900  237678900      3       1  150064       2.1965     0.014027
enh66529     2  237897500  237898500      3       1  150064       1.8737     0.030484
enh66638     2  238481000  238482000      1       1  150064       2.1434      0.01604
enh66678     2  238652400  238653400      7       1  150064       1.8832     0.029837
enh66714     2  239069100  239070100      6       3  150064       2.5976    0.0046935
enh66717     2  239079200  239080200      7       3  150064       2.1649     0.015197
enh66718     2  239084800  239085800      3       2  150064       2.8864    0.0019484
enh66719     2  239091500  239092500      3       2  150064       2.1598     0.015393
enh66876     2  241332100  241333100      7       2  150064       2.2108     0.013525
enh66877     2  241366200  241367200      9       2  150064       2.9117    0.0017975
enh66913     2  241948100  241949100      4       2  150064       1.9416     0.026094
enh66945     2  242320800  242321800      5       3  150064       1.9771     0.024017
enh66946     2  242350600  242351600      6       4  150064       2.4978    0.0062486
enh66963     2  242574200  242575200      3       2  150064       1.8432     0.032647
enh66964     2  242578600  242579600      2       1  150064       2.0466     0.020347
enh66965     2  242579900  242580900      2       1  150064       1.7526     0.039839
enh66967     2  242605000  242606000      5       2  150064       1.9092     0.028116
enh66978     2  242795600  242796600      6       2  150064       2.0813     0.018703
enh66983     2  242841400  242842400      6       2  150064        1.655     0.048964
enh67007     3    4348200    4349200      2       1  150064       2.5024    0.0061681
enh67019     3    4574900    4575900      5       2  150064       1.7767      0.03781
enh67056     3    5227600    5228600      1       1  150064       1.6719      0.04727
enh67062     3    5259500    5260500      7       2  150064       1.7606     0.039154
enh67072     3    8524900    8525900      1       1  150064       2.0306      0.02115
enh67089     3    8610100    8611100      3       1  150064       1.6862      0.04588
enh67092     3    8622000    8623000     15       1  150064       1.6628     0.048176
enh67093     3    8623300    8624300      7       1  150064       1.7399     0.040935
enh67129     3    9038200    9039200      1       1  150064       2.5868     0.004843
enh67130     3    9069400    9070400      7       3  150064        2.941    0.0016359
enh67142     3    9406000    9407000      4       2  150064       2.0666     0.019388
enh67143     3    9425100    9426100      5       3  150064       2.4242    0.0076705
enh67144     3    9425900    9426900      7       4  150064       3.0298    0.0012237
enh67145     3    9435600    9436600      4       2  150064       1.7764     0.037835
enh67150     3    9462400    9463400      2       1  150064       2.5539    0.0053266
enh67151     3    9463600    9464600      4       2  150064       2.7018    0.0034483
enh67152     3    9465200    9466200      2       1  150064       1.9569     0.025179
enh67156     3    9757000    9758000      5       2  150064       1.9452     0.025878
enh67157     3    9757500    9758500      4       2  150064       1.8084     0.035269
enh67178     3    9908200    9909200      4       2  150064       2.7089    0.0033755
enh67224     3   10398800   10399800      4       2  150064       3.0189    0.0012684
enh67226     3   10411800   10412800      3       2  150064        3.313    0.0004615
enh67227     3   10415300   10416300      5       2  150064       3.9751   3.5178e-05
enh67229     3   10593300   10594300      3       1  150064       2.2016     0.013848
enh67274     3   11475200   11476200      1       1  150064       2.2191      0.01324
enh67295     3   11601000   11602000      4       1  150064       1.7435     0.040624
enh67297     3   11603400   11604400      1       1  150064       2.5596     0.005239
enh67298     3   11607900   11608900      3       2  150064       2.5511    0.0053695
enh67323     3   11673100   11674100      5       2  150064        2.347    0.0094633
enh67325     3   11685500   11686500      2       1  150064       3.9925   3.2686e-05
enh67327     3   11702900   11703900      2       1  150064       3.0804    0.0010335
enh67334     3   11806200   11807200      4       2  150064       2.6584    0.0039256
enh67340     3   11886100   11887100      7       1  150064       2.3975    0.0082534
enh67341     3   11888400   11889400      3       1  150064       2.1749      0.01482
enh67342     3   12185200   12186200      2       1  150064       2.9421    0.0016298
enh67352     3   12237800   12238800      2       1  150064       2.4575    0.0069958
enh67353     3   12239500   12240500      3       1  150064       1.7183     0.042869
enh67371     3   12462800   12463800      3       1  150064       2.1853     0.014434
enh67375     3   12485900   12486900      2       1  150064       2.7152    0.0033119
enh67377     3   12503400   12504400      4       2  150064       1.9011     0.028642
enh67378     3   12512300   12513300      3       2  150064       2.5137    0.0059735
enh67379     3   12514000   12515000      4       2  150064        2.734    0.0031287
enh67381     3   12521000   12522000      3       1  150064       2.2586     0.011955
enh67382     3   12524600   12525600      3       1  150064       1.9132     0.027863
enh67386     3   12548500   12549500      1       1  150064       2.1719      0.01493
enh67387     3   12550200   12551200      3       2  150064       2.4871    0.0064398
enh67389     3   12600500   12601500      4       1  150064       2.0649     0.019466
enh67390     3   12604300   12605300      1       1  150064       2.5015     0.006183
enh67392     3   12617200   12618200      2       1  150064       3.2534   0.00057011
enh67393     3   12618100   12619100      3       2  150064       1.9046     0.028414
enh67396     3   12629200   12630200      3       2  150064       1.8033     0.035667
enh67400     3   12679100   12680100      2       1  150064        2.729    0.0031768
enh67407     3   12702100   12703100      4       2  150064       1.6649     0.047962
enh67411     3   12760800   12761800      1       1  150064       1.7088      0.04374
enh67426     3   12974000   12975000      1       1  150064       1.6512      0.04935
enh67449     3   13342600   13343600      1       1  150064       1.7837      0.03724
enh67452     3   13420600   13421600      5       2  150064       2.2429     0.012452
enh67454     3   13493700   13494700      5       2  150064       2.0119     0.022113
enh67477     3   14212000   14213000      2       1  150064       2.0244     0.021464
enh67478     3   14216400   14217400      1       1  150064       2.1846      0.01446
enh67500     3   14415400   14416400      4       2  150064       1.8382     0.033017
enh67503     3   14443000   14444000      1       1  150064       1.7653      0.03876
enh67522     3   14550300   14551300      5       3  150064       1.7129     0.043363
enh67523     3   14567200   14568200      6       3  150064       1.7142     0.043245
enh67526     3   14691800   14692800      2       1  150064       1.7422     0.040736
enh67530     3   14962400   14963400      3       1  150064       2.8547    0.0021541
enh67571     3   15678800   15679800      2       1  150064       1.6901     0.045507
enh67606     3   16000400   16001400      3       2  150064       2.0745     0.019014
enh67610     3   16053400   16054400      9       3  150064       1.7065     0.043957
enh67611     3   16068000   16069000      5       2  150064        1.848     0.032299
enh67644     3   16318500   16319500      4       1  150064        2.074     0.019039
enh67646     3   16353500   16354500      4       1  150064       1.8998     0.028732
enh67654     3   16426200   16427200      4       2  150064       2.0807     0.018733
enh67659     3   16441900   16442900      4       2  150064       2.1803     0.014617
enh67679     3   16558100   16559100      2       1  150064         1.85     0.032154
enh67683     3   16770000   16771000      5       2  150064        1.682     0.046286
enh67685     3   16890900   16891900      5       3  150064       1.8073     0.035355
enh67690     3   16948300   16949300      3       2  150064       1.6755      0.04692
enh67692     3   16958600   16959600      3       1  150064       3.1654   0.00077425
enh67693     3   17080300   17081300      2       1  150064       2.3698    0.0088991
enh67694     3   17081200   17082200      3       2  150064       1.8085     0.035267
enh67695     3   17082400   17083400      2       1  150064       1.8008     0.035869
enh67698     3   17199200   17200200      2       1  150064       1.6523     0.049232
enh67701     3   17237300   17238300      1       1  150064       4.7199     1.18e-06
enh67702     3   17443100   17444100      4       1  150064       3.0978   0.00097479
enh67703     3   17473000   17474000      2       1  150064       3.6793   0.00011695
enh67705     3   17673400   17674400      3       2  150064       3.3203   0.00044954
enh67707     3   17680300   17681300      2       1  150064       1.8609     0.031377
enh67709     3   17781200   17782200      4       1  150064       4.7449   1.0431e-06
enh67710     3   17784600   17785600      5       1  150064       2.6322    0.0042412
enh67711     3   17851700   17852700      2       1  150064       4.1243   1.8593e-05
enh67712     3   17887400   17888400      3       1  150064       4.4535   4.2248e-06
enh67713     3   18049800   18050800      6       2  150064       2.8201    0.0024003
enh67720     3   19929700   19930700      4       2  150064       1.6829     0.046197
enh67722     3   19931300   19932300      3       2  150064        1.655     0.048961
enh67746     3   21695800   21696800      7       3  150064       2.2574     0.011991
enh67754     3   21961200   21962200     20       3  150064       2.2828     0.011221
enh67755     3   21961800   21962800     18       2  150064         2.17     0.015003
enh67756     3   21996300   21997300      9       2  150064       2.5769    0.0049843
enh67792     3   23852600   23853600      4       2  150064       3.4433    0.0002873
enh67802     3   23989000   23990000      5       2  150064        1.698     0.044755
enh67811     3   24089200   24090200      3       2  150064       2.9405    0.0016382
enh67812     3   24142400   24143400      7       2  150064       3.6525   0.00012986
enh67813     3   24160600   24161600      1       1  150064       3.2787    0.0005214
enh67814     3   24164600   24165600      2       1  150064       3.1042   0.00095385
enh67815     3   24169300   24170300      4       2  150064       3.6972   0.00010899
enh67850     3   25822800   25823800      2       1  150064       1.8144      0.03481
enh67857     3   26479000   26480000      2       1  150064       2.0304     0.021158
enh67904     3   29106100   29107100      6       3  150064       1.7259     0.042187
enh67909     3   29243400   29244400      4       1  150064       1.8914     0.029286
enh67910     3   29274000   29275000      4       2  150064       2.6079     0.004555
enh67911     3   29274700   29275700      4       2  150064       1.7302     0.041794
enh67933     3   29469000   29470000      3       2  150064        2.733    0.0031383
enh67934     3   29471700   29472700      5       2  150064        1.766     0.038695
enh67935     3   29480000   29481000      3       2  150064       2.2587     0.011952
enh67946     3   29684000   29685000      1       1  150064       2.0431      0.02052
enh67948     3   29724400   29725400      4       2  150064       1.8435     0.032628
enh67949     3   29728000   29729000      7       1  150064       2.0531     0.020031
enh67950     3   29736100   29737100      5       1  150064       2.2673     0.011686
enh67952     3   29799600   29800600      2       1  150064       2.8554     0.002149
enh67953     3   29805300   29806300      5       1  150064       2.9172    0.0017661
enh67956     3   29964000   29965000      4       2  150064       3.7564   8.6178e-05
enh67957     3   29964500   29965500      3       1  150064       3.9647   3.6751e-05
enh67958     3   30013800   30014800      3       2  150064       2.3963    0.0082807
enh67963     3   30304300   30305300      2       1  150064       2.2289     0.012911
enh67964     3   30323400   30324400      4       2  150064       2.1982     0.013967
enh67967     3   30333400   30334400      2       1  150064       2.1266     0.016727
enh67970     3   30356700   30357700      4       2  150064       2.0871     0.018441
enh67973     3   30390800   30391800      5       2  150064       1.8535     0.031905
enh67980     3   30514800   30515800      3       2  150064       1.7238     0.042375
enh67981     3   30517600   30518600      1       1  150064       2.0844      0.01856
enh68012     3   30706600   30707600      1       1  150064       2.8953     0.001894
enh68025     3   31118600   31119600      3       2  150064       1.8417     0.032756
enh68031     3   31402600   31403600      4       1  150064       2.0865     0.018467
enh68033     3   31406300   31407300      3       1  150064       2.1956     0.014059
enh68040     3   31588600   31589600      2       1  150064       2.6997    0.0034698
enh68050     3   31977400   31978400      4       2  150064       2.4066    0.0080515
enh68051     3   31987000   31988000      3       1  150064          2.5    0.0062097
enh68054     3   32003100   32004100      3       2  150064        2.567    0.0051286
enh68056     3   32019000   32020000      6       3  150064       2.5499    0.0053882
enh68057     3   32020600   32021600      1       1  150064       1.7796      0.03757
enh68093     3   32656300   32657300      1       1  150064       1.8469      0.03238
enh68096     3   32744600   32745600      6       3  150064        1.715     0.043169
enh68108     3   33175100   33176100      3       1  150064       1.6474     0.049738
enh68110     3   33208900   33209900      2       1  150064       1.7679     0.038536
enh68116     3   33399300   33400300      1       1  150064       2.0858       0.0185
enh68118     3   33402100   33403100      3       1  150064       2.8936    0.0019042
enh68121     3   33413700   33414700      1       1  150064       3.0412     0.001178
enh68122     3   33419100   33420100      1       1  150064       2.8652     0.002084
enh68124     3   33435600   33436600      1       1  150064       2.6204     0.004391
enh68125     3   33443200   33444200      1       1  150064       2.8003     0.002553
enh68126     3   33471600   33472600      3       1  150064       2.4046    0.0080951
enh68127     3   33473400   33474400      4       2  150064       3.2911   0.00049894
enh68128     3   33475100   33476100      3       2  150064       2.8522    0.0021708
enh68130     3   33478200   33479200      5       2  150064       3.1502   0.00081588
enh68131     3   33483000   33484000      6       3  150064       2.7076    0.0033882
enh68142     3   33843200   33844200      5       2  150064       1.7755      0.03791
enh68151     3   34050900   34051900      6       3  150064       2.9111    0.0018008
enh68152     3   34053300   34054300      4       2  150064       2.5003    0.0062049
enh68156     3   35464600   35465600      4       2  150064       3.5067   0.00022685
enh68164     3   36566500   36567500      1       1  150064       2.1439      0.01602
enh68172     3   36934400   36935400      3       1  150064       3.0222    0.0012545
enh68173     3   36948100   36949100      1       1  150064       2.9594     0.001541
enh68177     3   36979000   36980000      3       1  150064       2.8507    0.0021812
enh68179     3   36984600   36985600      2       1  150064       2.7253    0.0032117
enh68180     3   36999200   37000200      1       1  150064       2.6176     0.004428
enh68181     3   37011000   37012000      2       1  150064       2.8671     0.002071
enh68183     3   37035800   37036800      3       2  150064       3.0748    0.0010533
enh68185     3   37095700   37096700      3       2  150064       2.6262    0.0043168
enh68189     3   37144600   37145600      1       1  150064       2.9363     0.001661
enh68190     3   37150600   37151600      3       2  150064       1.9031     0.028515
enh68196     3   37180600   37181600      2       1  150064       2.7607    0.0028837
enh68198     3   37204300   37205300      3       1  150064       3.0441    0.0011669
enh68199     3   37210800   37211800      3       1  150064       2.9165      0.00177
enh68200     3   37211600   37212600      1       1  150064       3.0838     0.001022
enh68201     3   37212400   37213400      1       1  150064       2.9258     0.001718
enh68202     3   37214600   37215600      2       1  150064       2.0011     0.022689
enh68204     3   37219800   37220800      1       1  150064        2.948     0.001599
enh68205     3   37224400   37225400      4       2  150064       2.4973    0.0062576
enh68206     3   37239200   37240200      2       1  150064       2.1644     0.015216
enh68209     3   37262700   37263700      1       1  150064        2.913      0.00179
enh68215     3   37328800   37329800      4       2  150064       1.8577     0.031607
enh68216     3   37331900   37332900      5       2  150064       1.6897     0.045542
enh68218     3   37534500   37535500      1       1  150064        1.971      0.02436
enh68229     3   37906900   37907900      2       1  150064        2.173     0.014889
enh68235     3   37950300   37951300      2       1  150064       3.2903   0.00050048
enh68236     3   37964900   37965900      1       1  150064       1.9498       0.0256
enh68237     3   37973600   37974600      7       3  150064       3.9796   3.4522e-05
enh68238     3   37976800   37977800      4       2  150064       3.2265   0.00062655
enh68244     3   37995400   37996400      1       1  150064       2.3761     0.008749
enh68245     3   37998000   37999000      2       1  150064       2.0516     0.020107
enh68278     3   38494200   38495200      3       1  150064       3.1473   0.00082402
enh68282     3   38536600   38537600      3       2  150064       1.7331     0.041543
enh68285     3   38675000   38676000      1       1  150064        2.288      0.01107
enh68286     3   38764200   38765200      3       2  150064       1.7305     0.041771
enh68291     3   39027600   39028600      4       2  150064       1.9944     0.023056
enh68300     3   39149600   39150600      8       4  150064       2.0115     0.022138
enh68405     3   42190000   42191000      4       2  150064       3.1754   0.00074804
enh68407     3   42202300   42203300      1       1  150064       2.3561     0.009233
enh68408     3   42220500   42221500      3       2  150064       2.0539     0.019994
enh68409     3   42224800   42225800      4       2  150064       2.2091     0.013584
enh68410     3   42226000   42227000      7       2  150064       2.2189     0.013248
enh68411     3   42233800   42234800      6       2  150064       2.4383    0.0073782
enh68412     3   42255700   42256700      2       1  150064       1.6871     0.045787
enh68417     3   42417300   42418300      4       1  150064       2.5323    0.0056658
enh68432     3   42742800   42743800      2       1  150064       1.9889     0.023356
enh68457     3   43358700   43359700      2       1  150064       1.7782     0.037685
enh68459     3   43386800   43387800      2       1  150064       1.8421      0.03273
enh68460     3   43405100   43406100      4       2  150064       1.9069     0.028268
enh68475     3   43680000   43681000      1       1  150064       1.7368      0.04121
enh68480     3   43737500   43738500      2       1  150064        3.346   0.00040994
enh68482     3   43764100   43765100      3       1  150064       2.8491    0.0021923
enh68483     3   43768900   43769900      7       2  150064       3.5518   0.00019129
enh68486     3   43785300   43786300      3       1  150064        1.859     0.031514
enh68488     3   43795500   43796500      4       2  150064         3.06    0.0011069
enh68489     3   43800100   43801100      2       1  150064       2.1932     0.014145
enh68490     3   43806800   43807800      4       2  150064        2.036     0.020873
enh68492     3   43811600   43812600      1       1  150064       1.6469      0.04979
enh68507     3   44396900   44397900      5       2  150064        2.871    0.0020458
enh68513     3   44597200   44598200      1       1  150064       3.0287     0.001228
enh68517     3   44727000   44728000      5       3  150064       1.6802     0.046456
enh68544     3   45126300   45127300      2       1  150064       2.5509    0.0053718
enh68548     3   45154300   45155300      4       2  150064       2.5462    0.0054453
enh68551     3   45165100   45166100      1       1  150064       1.7014      0.04443
enh68557     3   45179600   45180600      9       5  150064       2.4522    0.0070991
enh68563     3   45219400   45220400     10       4  150064       1.8367     0.033125
enh68573     3   45315200   45316200      4       2  150064       3.3768   0.00036666
enh68668     3   46579400   46580400      1       1  150064       1.8384        0.033
enh68747     3   47710800   47711800      1       1  150064       2.1641      0.01523
enh68755     3   47931900   47932900      2       1  150064       1.8561     0.031721
enh68757     3   47952500   47953500      1       1  150064       1.9299      0.02681
enh68774     3   48099600   48100600      1       1  150064        1.666      0.04786
enh68781     3   48131100   48132100      1       1  150064       1.7805       0.0375
enh68782     3   48141800   48142800      1       1  150064       1.7674      0.03858
enh68784     3   48166400   48167400      1       1  150064       1.8551      0.03179
enh68786     3   48172500   48173500      2       1  150064       2.2815      0.01126
enh68788     3   48192600   48193600      4       1  150064       1.8757     0.030347
enh68791     3   48274100   48275100      2       1  150064       2.8184    0.0024135
enh68795     3   48343400   48344400      4       1  150064        1.983     0.023681
enh68816     3   48603700   48604700      2       1  150064       1.9712     0.024349
enh68825     3   48670400   48671400      1       1  150064       2.2701       0.0116
enh68828     3   48717300   48718300      1       1  150064       2.7479     0.002999
enh68829     3   48719800   48720800      1       1  150064       2.6265     0.004314
enh68830     3   48724000   48725000      1       1  150064       2.3709     0.008872
enh68831     3   48725200   48726200      2       1  150064       2.4566    0.0070135
enh68832     3   48729700   48730700      2       1  150064       2.2037     0.013774
enh68833     3   48730600   48731600      2       1  150064       1.7726      0.03815
enh68834     3   48733200   48734200      2       1  150064       1.9281     0.026919
enh68835     3   48738000   48739000      3       1  150064       1.8274     0.033817
enh68839     3   48751700   48752700      2       1  150064       2.1101     0.017423
enh68840     3   48754800   48755800      1       1  150064       2.1125      0.01732
enh68844     3   48777600   48778600      1       1  150064        1.712      0.04345
enh68848     3   48863800   48864800      1       1  150064        1.765      0.03878
enh68850     3   48883200   48884200      1       1  150064       1.9677      0.02455
enh68857     3   48986300   48987300      1       1  150064       1.9022      0.02857
enh68858     3   49003900   49004900      1       1  150064       1.8945      0.02908
enh68864     3   49067000   49068000      1       1  150064       1.6834      0.04615
enh68872     3   49156000   49157000      2       1  150064       2.1108     0.017397
enh68876     3   49201800   49202800      1       1  150064       2.1306      0.01656
enh68878     3   49210900   49211900      1       1  150064       1.9109      0.02801
enh68881     3   49275600   49276600      5       2  150064       1.7737     0.038055
enh68886     3   49334000   49335000      4       2  150064       1.8961     0.028972
enh68888     3   49378300   49379300      3       1  150064       1.7785     0.037657
enh68900     3   49425200   49426200      1       1  150064       2.3171      0.01025
enh68901     3   49437500   49438500      5       2  150064       2.2242     0.013066
enh68903     3   49443400   49444400      1       1  150064        1.914      0.02781
enh68906     3   49458800   49459800      3       1  150064       2.1882     0.014328
enh68932     3   49783100   49784100      2       1  150064       1.7009     0.044481
enh68935     3   49807200   49808200      4       2  150064       1.7358     0.041302
enh68936     3   49812300   49813300      5       2  150064        2.294     0.010895
enh68938     3   49818600   49819600      1       1  150064       1.7784      0.03767
enh68939     3   49836700   49837700      1       1  150064       1.7144      0.04323
enh68940     3   49843500   49844500      1       1  150064       2.0166      0.02187
enh68941     3   49849700   49850700      1       1  150064       2.3804     0.008648
enh68945     3   49940800   49941800      1       1  150064        2.735     0.003119
enh68946     3   49941200   49942200      1       1  150064        2.735     0.003119
enh68947     3   49942700   49943700      2       1  150064       1.6838     0.046107
enh68950     3   49961800   49962800      1       1  150064       2.1409      0.01614
enh68951     3   49965100   49966100      3       2  150064       1.7315      0.04168
enh68952     3   49967600   49968600      1       1  150064       3.0538      0.00113
enh68953     3   49978700   49979700      2       1  150064        2.531    0.0056873
enh68955     3   49997800   49998800      4       2  150064       2.8323    0.0023106
enh68957     3   50010100   50011100      2       1  150064       2.5611    0.0052175
enh68958     3   50035500   50036500      1       1  150064       2.9406     0.001638
enh68961     3   50087500   50088500      5       3  150064       2.5474     0.005427
enh68965     3   50187200   50188200      4       2  150064       1.9405     0.026157
enh68966     3   50195900   50196900      3       2  150064       1.8003     0.035905
enh68969     3   50207200   50208200      3       2  150064       1.7141     0.043258
enh68970     3   50209000   50210000      3       2  150064       1.6939     0.045142
enh68972     3   50249200   50250200      1       1  150064        3.317     0.000455
enh68975     3   50267800   50268800      1       1  150064       2.4402     0.007339
enh68983     3   50287400   50288400      2       1  150064       3.3452   0.00041105
enh68985     3   50291700   50292700      4       2  150064       3.0069    0.0013198
enh69028     3   51320300   51321300      1       1  150064       2.5272     0.005749
enh69029     3   51376800   51377800      3       1  150064       2.1638     0.015239
enh69035     3   51425500   51426500      2       1  150064       2.0594     0.019727
enh69043     3   51593300   51594300      2       1  150064       3.1575   0.00079559
enh69045     3   51655100   51656100      1       1  150064       1.7551      0.03962
enh69083     3   52142300   52143300      2       1  150064       2.0145     0.021978
enh69093     3   52233200   52234200      1       1  150064       3.9421    4.039e-05
enh69096     3   52269200   52270200      5       3  150064        4.089   2.1657e-05
enh69101     3   52287400   52288400      1       1  150064       5.6654    7.336e-09
enh69102     3   52304700   52305700      2       1  150064         4.45   4.2937e-06
enh69103     3   52309100   52310100      4       2  150064       1.9093     0.028112
enh69110     3   52347600   52348600      2       1  150064       2.8812     0.001981
enh69120     3   52488000   52489000      3       2  150064       3.1092   0.00093793
enh69121     3   52491100   52492100      3       2  150064       3.2098   0.00066409
enh69126     3   52532100   52533100      2       1  150064       2.9165    0.0017697
enh69127     3   52540900   52541900      1       1  150064        4.988     3.05e-07
enh69129     3   52561000   52562000      1       1  150064       4.1021    2.047e-05
enh69130     3   52563200   52564200      3       1  150064        3.892   4.9718e-05
enh69131     3   52564600   52565600      3       1  150064       3.3555   0.00039616
enh69132     3   52569000   52570000      3       1  150064       2.5991    0.0046734
enh69133     3   52572100   52573100      3       1  150064       3.9099   4.6163e-05
enh69134     3   52573000   52574000      4       2  150064       4.1864   1.4171e-05
enh69136     3   52603600   52604600      1       1  150064       4.7159    1.203e-06
enh69137     3   52608100   52609100      4       2  150064       3.8334   6.3183e-05
enh69138     3   52683500   52684500      4       2  150064       4.8697   5.5886e-07
enh69139     3   52703000   52704000      2       1  150064       4.4689   3.9308e-06
enh69143     3   52717200   52718200      3       1  150064       4.3424   7.0472e-06
enh69144     3   52721600   52722600      2       1  150064       4.9234   4.2524e-07
enh69145     3   52727200   52728200      2       1  150064       4.2097   1.2786e-05
enh69149     3   52868800   52869800      1       1  150064       5.6176    9.684e-09
enh69151     3   52882500   52883500      2       1  150064       4.9173   4.3883e-07
enh69152     3   52915800   52916800      1       1  150064       5.5459    1.462e-08
enh69153     3   52925000   52926000      1       1  150064       4.9932    2.969e-07
enh69156     3   53078000   53079000      1       1  150064       4.8187    7.226e-07
enh69157     3   53105900   53106900      3       1  150064       1.8597     0.031461
enh69164     3   53174200   53175200      1       1  150064       5.8968    1.853e-09
enh69165     3   53184000   53185000      2       1  150064       1.7249     0.042276
enh69175     3   53227700   53228700      3       2  150064       2.0098     0.022228
enh69176     3   53229900   53230900      4       2  150064       3.2444    0.0005884
enh69178     3   53267700   53268700     12       4  150064        2.831    0.0023204
enh69179     3   53269200   53270200     10       2  150064       2.3096     0.010455
enh69181     3   53271800   53272800      3       2  150064       3.0174    0.0012747
enh69182     3   53274800   53275800      5       2  150064       2.0758     0.018956
enh69183     3   53278300   53279300      3       1  150064       2.4573    0.0070001
enh69186     3   53290000   53291000      4       2  150064       2.6459    0.0040737
enh69187     3   53293000   53294000      5       2  150064       4.0014   3.1484e-05
enh69189     3   53303100   53304100      2       1  150064       1.7912     0.036629
enh69191     3   53321100   53322100      1       1  150064       2.3171      0.01025
enh69194     3   53358000   53359000      2       1  150064       1.8425     0.032701
enh69195     3   53362400   53363400      2       1  150064       3.4599   0.00027018
enh69196     3   53379100   53380100      1       1  150064        4.146    1.692e-05
enh69197     3   53384500   53385500      2       1  150064       3.3363    0.0004245
enh69203     3   53923800   53924800      1       1  150064       2.6099     0.004528
enh69233     3   55167700   55168700      8       3  150064       1.9489     0.025651
enh69239     3   55208500   55209500      1       1  150064       2.2075      0.01364
enh69241     3   55214100   55215100      3       1  150064       2.0925     0.018199
enh69248     3   55305600   55306600      5       2  150064       2.2657     0.011734
enh69260     3   55450200   55451200      2       1  150064       1.9065     0.028296
enh69289     3   56153600   56154600      3       1  150064        2.311     0.010416
enh69294     3   56712400   56713400      4       2  150064       1.9439     0.025955
enh69304     3   56873400   56874400      3       1  150064       2.7889    0.0026446
enh69336     3   57572200   57573200      4       2  150064       1.6587     0.048593
enh69398     3   58148800   58149800      2       1  150064       1.7934     0.036458
enh69400     3   58160800   58161800      4       2  150064       2.6702    0.0037904
enh69414     3   58326600   58327600      2       1  150064       2.0399     0.020679
enh69417     3   58337500   58338500      2       1  150064       1.8801     0.030046
enh69421     3   58360300   58361300      2       1  150064       2.2346     0.012722
enh69422     3   58371600   58372600      7       3  150064       1.9833     0.023669
enh69424     3   58389900   58390900      6       2  150064       2.3311    0.0098732
enh69425     3   58396400   58397400     10       4  150064       2.0892     0.018345
enh69426     3   58400000   58401000      2       1  150064       1.8105     0.035106
enh69427     3   58405200   58406200      7       2  150064       2.2722     0.011537
enh69428     3   58417700   58418700      2       1  150064       2.2582     0.011967
enh69431     3   58456700   58457700      3       2  150064       2.0161     0.021894
enh69435     3   58479300   58480300      2       1  150064       1.9968     0.022922
enh69470     3   59411400   59412400      9       2  150064       1.7329     0.041555
enh69475     3   59525900   59526900      4       2  150064       3.0798    0.0010358
enh69476     3   59545100   59546100      4       2  150064       1.7532     0.039782
enh69481     3   59639300   59640300      4       2  150064       2.2378     0.012618
enh69482     3   59639800   59640800      4       2  150064       2.2378     0.012618
enh69488     3   59735200   59736200      2       1  150064       3.1127   0.00092693
enh69489     3   59744800   59745800     10       3  150064       2.5525    0.0053484
enh69499     3   59805600   59806600      2       1  150064       1.6845     0.046045
enh69500     3   59847800   59848800      2       1  150064       2.3908    0.0084066
enh69501     3   60050600   60051600     13       2  150064       1.9264      0.02703
enh69502     3   60279700   60280700      4       1  150064        3.063    0.0010957
enh69503     3   60286100   60287100      3       1  150064       3.9179   4.4658e-05
enh69504     3   60286800   60287800      1       1  150064       3.6921    0.0001112
enh69505     3   60289000   60290000      5       2  150064       4.2902   8.9242e-06
enh69506     3   61235900   61236900      2       1  150064       2.7964    0.0025835
enh69507     3   61237600   61238600      4       2  150064       1.7454     0.040454
enh69537     3   61826800   61827800      3       1  150064       1.7369     0.041207
enh69538     3   61833700   61834700      3       1  150064       2.2755     0.011438
enh69540     3   61861300   61862300      2       1  150064       2.1588     0.015434
enh69557     3   62574500   62575500      1       1  150064        1.962      0.02488
enh69558     3   62582900   62583900      2       1  150064       1.7519     0.039898
enh69570     3   63711100   63712100      4       2  150064       2.3617     0.009095
enh69571     3   63748200   63749200      3       1  150064       3.5031   0.00022991
enh69575     3   63882200   63883200      2       1  150064       2.1238     0.016843
enh69576     3   63888900   63889900      5       3  150064       4.0221   2.8838e-05
enh69577     3   63896200   63897200      4       2  150064       2.3692    0.0089141
enh69578     3   63899700   63900700      1       1  150064       5.1478    1.318e-07
enh69579     3   63903600   63904600      3       2  150064       4.6502   1.6583e-06
enh69580     3   63919500   63920500      1       1  150064       2.6535     0.003983
enh69581     3   63925600   63926600      3       2  150064       2.5713    0.0050657
enh69585     3   63949800   63950800      4       2  150064       2.9428    0.0016261
enh69586     3   63950600   63951600      2       1  150064       2.0097     0.022229
enh69588     3   63954200   63955200      3       1  150064       2.8903    0.0019243
enh69593     3   63993800   63994800      4       2  150064       4.6468    1.686e-06
enh69594     3   63994800   63995800      6       3  150064       4.5663   2.4822e-06
enh69595     3   63997000   63998000      4       2  150064       3.2143   0.00065381
enh69596     3   64007200   64008200      1       1  150064       2.6031     0.004619
enh69597     3   64033400   64034400      1       1  150064        2.156      0.01554
enh69605     3   64136100   64137100      7       4  150064       3.6427   0.00013489
enh69606     3   64143800   64144800      4       2  150064       2.1262     0.016744
enh69607     3   64147000   64148000      2       1  150064       1.8873     0.029559
enh69608     3   64149100   64150100      7       2  150064        2.009     0.022267
enh69609     3   64161700   64162700      5       3  150064       2.3617    0.0090953
enh69610     3   64170100   64171100      2       1  150064       4.0114   3.0178e-05
enh69611     3   64170800   64171800      4       2  150064       2.8996     0.001868
enh69612     3   64173100   64174100      3       1  150064        2.646    0.0040728
enh69613     3   64176100   64177100      7       3  150064       2.2291     0.012905
enh69618     3   64200600   64201600      3       2  150064       2.6393    0.0041541
enh69619     3   64201600   64202600      5       3  150064       1.8334     0.033373
enh69621     3   64205200   64206200      4       2  150064       2.3512    0.0093575
enh69623     3   64208000   64209000      3       2  150064       1.9626     0.024847
enh69625     3   64224700   64225700      4       2  150064       2.4588    0.0069698
enh69627     3   64242500   64243500      4       2  150064       2.6028    0.0046233
enh69629     3   64249400   64250400      3       2  150064       2.6781    0.0037023
enh69639     3   64403300   64404300      4       2  150064        2.592    0.0047704
enh69686     3   65869200   65870200      9       2  150064       1.8502     0.032144
enh69687     3   65874300   65875300      4       2  150064       1.8886     0.029473
enh69701     3   65983500   65984500      4       2  150064       1.6736     0.047109
enh69749     3   66531100   66532100      1       1  150064       1.7962      0.03623
enh69774     3   67047400   67048400      2       1  150064       1.8736     0.030492
enh69777     3   67133600   67134600      3       1  150064       1.8876     0.029543
enh69778     3   67140400   67141400      3       1  150064       2.5718    0.0050585
enh69780     3   67508000   67509000      1       1  150064       3.2335    0.0006115
enh69781     3   67509800   67510800      5       2  150064       2.8034     0.002528
enh69788     3   67655300   67656300      7       1  150064       2.6603    0.0039036
enh69789     3   67660700   67661700      9       1  150064       2.7459    0.0030174
enh69791     3   67685700   67686700      3       1  150064       1.7835     0.037251
enh69792     3   67690200   67691200      5       2  150064       1.7375      0.04115
enh69793     3   67696600   67697600      4       1  150064       1.9975     0.022888
enh69794     3   67697600   67698600      3       1  150064       2.0442     0.020466
enh69795     3   67698900   67699900      3       1  150064       2.2306     0.012853
enh69796     3   67703100   67704100      4       1  150064       2.1242     0.016827
enh69819     3   69355700   69356700      6       3  150064       1.9619     0.024885
enh69820     3   69375400   69376400      1       1  150064       3.3497    0.0004045
enh69821     3   69413000   69414000      9       2  150064       2.5659    0.0051455
enh69822     3   69419100   69420100      3       2  150064       2.5128    0.0059892
enh69823     3   69469700   69470700      3       2  150064       2.3952    0.0083052
enh69824     3   69482200   69483200      3       1  150064       2.2339     0.012744
enh69832     3   69796400   69797400      3       1  150064        3.455   0.00027514
enh69839     3   69840100   69841100      2       1  150064       3.6867   0.00011358
enh69840     3   69853200   69854200      2       1  150064       3.2749   0.00052852
enh69842     3   69886900   69887900      4       2  150064        1.788     0.036891
enh69843     3   69888900   69889900      2       1  150064       3.4789   0.00025171
enh69844     3   69904300   69905300      1       1  150064       3.2983    0.0004863
enh69854     3   70520800   70521800      4       2  150064       1.8353     0.033227
enh69856     3   70820300   70821300      1       1  150064         2.38     0.008657
enh69858     3   70873100   70874100      1       1  150064       3.0469     0.001156
enh69879     3   71101000   71102000      3       2  150064       1.7975     0.036128
enh69880     3   71105000   71106000      1       1  150064       1.9914      0.02322
enh69884     3   71117200   71118200      1       1  150064       1.8504      0.03213
enh69887     3   71123500   71124500      2       1  150064       1.8206     0.034335
enh69888     3   71125700   71126700      2       1  150064        2.893    0.0019082
enh69889     3   71127600   71128600      4       1  150064       1.8485     0.032265
enh69892     3   71148800   71149800      1       1  150064       1.7816      0.03741
enh69894     3   71156400   71157400      1       1  150064       2.2562      0.01203
enh69895     3   71159500   71160500      1       1  150064       2.8255      0.00236
enh69896     3   71166200   71167200      1       1  150064       3.1354    0.0008581
enh69897     3   71168000   71169000      1       1  150064       1.7172      0.04297
enh69898     3   71175500   71176500      5       2  150064       2.1267     0.016723
enh69899     3   71180300   71181300      1       1  150064       1.7229      0.04245
enh69909     3   71273600   71274600      2       1  150064       1.8657     0.031039
enh69910     3   71276100   71277100      1       1  150064       2.5692     0.005097
enh69911     3   71288800   71289800      2       1  150064       3.6057   0.00015566
enh69912     3   71294500   71295500      3       1  150064       1.9355     0.026462
enh69917     3   71359000   71360000      1       1  150064       3.3887    0.0003511
enh69918     3   71359800   71360800      3       2  150064       2.1762     0.014769
enh69920     3   71390600   71391600      3       1  150064       3.1869   0.00071897
enh69931     3   71504400   71505400      1       1  150064       3.2727    0.0005326
enh69932     3   71505600   71506600      4       2  150064       2.5534    0.0053336
enh69934     3   71545800   71546800      5       1  150064       2.4894    0.0063985
enh69935     3   71552700   71553700      1       1  150064       4.9105    4.543e-07
enh69937     3   71563300   71564300      3       1  150064       4.7037   1.2777e-06
enh69938     3   71566300   71567300      1       1  150064        2.639     0.004158
enh69939     3   71581700   71582700      3       2  150064       3.6914   0.00011151
enh69940     3   71585500   71586500      2       1  150064       3.1861   0.00072098
enh69941     3   71590200   71591200      3       2  150064       2.0609     0.019657
enh69942     3   71592200   71593200      1       1  150064       3.4803    0.0002504
enh69944     3   71608200   71609200      3       1  150064       2.3828    0.0085908
enh69948     3   71648000   71649000      2       1  150064       3.1151   0.00091947
enh69971     3   72235000   72236000      5       2  150064       2.0673     0.019352
enh69988     3   72531200   72532200      4       1  150064       1.9651     0.024701
enh69993     3   72569500   72570500      2       1  150064       1.9664     0.024624
enh70014     3   73069300   73070300      1       1  150064       2.0716      0.01915
enh70018     3   73090400   73091400      4       2  150064        1.948     0.025707
enh70019     3   73104600   73105600      1       1  150064       1.6871      0.04579
enh70022     3   73119800   73120800      2       1  150064       2.3643    0.0090329
enh70037     3   73565700   73566700      1       1  150064       1.9348      0.02651
enh70083     3   75865600   75866600      1       1  150064        2.068      0.01932
enh70087     3   76452200   76453200      6       2  150064       1.8253     0.033974
enh70088     3   76487600   76488600      7       3  150064       2.0262     0.021372
enh70117     3   81540700   81541700      2       1  150064       1.6955     0.044991
enh70129     3   81818000   81819000      1       1  150064        1.984      0.02363
enh70173     3   88761900   88762900      2       1  150064       1.7586     0.039323
enh70177     3   89156000   89157000      3       2  150064       1.9893     0.023333
enh70197     3   95641800   95642800      3       2  150064       1.9964     0.022946
enh70199     3   97484200   97485200      1       1  150064       2.5832     0.004895
enh70204     3   97620200   97621200      2       1  150064       1.6937      0.04516
enh70278     3   99363400   99364400      3       2  150064       1.6814     0.046345
enh70285     3   99388800   99389800      3       1  150064       1.9327     0.026637
enh70286     3   99392800   99393800      1       1  150064       2.1444        0.016
enh70287     3   99396500   99397500      3       1  150064       2.0202      0.02168
enh70289     3   99418800   99419800      2       1  150064       1.8588     0.031527
enh70290     3   99421400   99422400      2       1  150064         1.82     0.034376
enh70291     3   99424800   99425800      3       1  150064       2.7562    0.0029238
enh70292     3   99426700   99427700      1       1  150064       2.0594      0.01973
enh70293     3   99432600   99433600      2       1  150064       2.4835    0.0065042
enh70294     3   99439600   99440600      2       1  150064       2.5173     0.005913
enh70296     3   99474900   99475900      2       1  150064       2.0672     0.019357
enh70298     3   99493100   99494100      4       2  150064       2.2836     0.011199
enh70299     3   99495400   99496400      5       3  150064       2.1911     0.014223
enh70380     3  100611900  100612900      4       1  150064       1.8106     0.035099
enh70434     3  101779400  101780400      6       3  150064       2.1128     0.017308
enh70458     3  104670800  104671800      5       2  150064       1.6867     0.045833
enh70460     3  105069600  105070600      6       2  150064       2.0737     0.019054
enh70461     3  105071700  105072700      1       1  150064       2.2165      0.01333
enh70464     3  105081900  105082900      6       3  150064       2.1165     0.017152
enh70470     3  105162800  105163800      4       2  150064       2.1505     0.015759
enh70475     3  105213400  105214400      1       1  150064       1.8111      0.03506
enh70477     3  105241800  105242800      3       1  150064         2.13     0.016584
enh70479     3  105252000  105253000      7       4  150064       1.7772     0.037771
enh70489     3  105510700  105511700      4       2  150064        2.283     0.011215
enh70490     3  105524700  105525700      4       2  150064       3.0575    0.0011159
enh70491     3  105528100  105529100      2       1  150064       2.1377     0.016272
enh70492     3  105530900  105531900      2       1  150064       2.5036    0.0061469
enh70493     3  105542000  105543000      1       1  150064       1.7223      0.04251
enh70506     3  105657000  105658000      2       1  150064       1.8676     0.030909
enh70520     3  105902400  105903400      1       1  150064       2.2935      0.01091
enh70524     3  106143200  106144200      6       2  150064       2.1369     0.016301
enh70525     3  106144100  106145100      7       2  150064       1.8459     0.032452
enh70530     3  106335200  106336200      1       1  150064       2.2138      0.01342
enh70559     3  107086000  107087000      3       2  150064       1.7509     0.039985
enh70563     3  107280600  107281600      3       1  150064        2.258     0.011971
enh70566     3  107322800  107323800      2       1  150064       1.6703     0.047434
enh70567     3  107361800  107362800      5       2  150064       1.9043     0.028435
enh70570     3  107379300  107380300      3       2  150064       2.6402    0.0041429
enh70586     3  107804500  107805500      2       1  150064        2.139     0.016216
enh70587     3  107806700  107807700      4       2  150064       2.1767     0.014752
enh70589     3  107843100  107844100      2       1  150064       3.4463   0.00028421
enh70591     3  107877600  107878600      3       2  150064        2.457    0.0070051
enh70592     3  107894000  107895000      8       2  150064       3.3726   0.00037226
enh70593     3  107897500  107898500      5       1  150064       3.3737   0.00037081
enh70594     3  107898600  107899600      5       1  150064       3.2206   0.00063962
enh70595     3  107901800  107902800      9       2  150064       3.3527    0.0004002
enh70596     3  107921200  107922200      5       2  150064       3.4624   0.00026772
enh70597     3  107937700  107938700      5       1  150064       2.6892    0.0035816
enh70598     3  107938500  107939500      3       1  150064       2.5331    0.0056531
enh70599     3  107942100  107943100      2       1  150064       2.5167    0.0059228
enh70600     3  108107400  108108400      3       1  150064        1.748      0.04023
enh70674     3  111685900  111686900      2       1  150064        2.109     0.017473
enh70699     3  112287200  112288200      3       1  150064        1.713     0.043357
enh70700     3  112317200  112318200      4       1  150064       1.8775     0.030222
enh70703     3  112337700  112338700      3       2  150064       1.7669     0.038618
enh70775     3  113467200  113468200      2       1  150064       2.1893     0.014287
enh70806     3  114173800  114174800      1       1  150064       3.2368    0.0006044
enh70812     3  114270700  114271700      2       1  150064       2.5016     0.006182
enh70815     3  114327300  114328300      3       2  150064        2.116     0.017173
enh70816     3  114340800  114341800      6       2  150064        3.197   0.00069442
enh70817     3  114345300  114346300      1       1  150064       1.7002      0.04455
enh70819     3  114377600  114378600      2       1  150064       2.5118    0.0060057
enh70820     3  114378300  114379300      5       3  150064       2.8274    0.0023466
enh70822     3  114387600  114388600      2       1  150064       2.4754    0.0066549
enh70830     3  114565200  114566200      3       2  150064       1.9302     0.026794
enh70850     3  115116200  115117200     11       2  150064       2.6511     0.004012
enh70889     3  116582200  116583200      4       1  150064       1.6974     0.044814
enh70906     3  117539200  117540200      7       3  150064       1.6712     0.047345
enh70914     3  118913400  118914400      3       2  150064       1.6988     0.044679
enh70931     3  119064600  119065600      6       3  150064       1.9084     0.028172
enh70936     3  119186600  119187600      4       2  150064       1.6637     0.048088
enh70939     3  119304600  119305600      4       2  150064       1.7398     0.040947
enh70940     3  119314300  119315300      4       2  150064       1.9109     0.028007
enh70967     3  119889600  119890600      3       1  150064       1.8037     0.035639
enh70973     3  119911000  119912000      3       1  150064       2.1699     0.015007
enh70976     3  120069200  120070200      1       1  150064       1.7053      0.04407
enh70980     3  120136800  120137800      1       1  150064       1.8344       0.0333
enh70982     3  120142300  120143300      3       1  150064       2.0192     0.021733
enh70995     3  120216100  120217100      4       2  150064       1.6497     0.049504
enh70999     3  120286200  120287200      5       3  150064       2.6967    0.0035017
enh71000     3  120288000  120289000      3       2  150064        2.035     0.020926
enh71001     3  120316200  120317200      9       3  150064       2.5555    0.0053016
enh71025     3  121713900  121714900      3       1  150064        2.163     0.015272
enh71044     3  122608400  122609400      1       1  150064        3.126    0.0008861
enh71049     3  122789100  122790100      4       1  150064       2.8865     0.001948
enh71051     3  122794000  122795000      3       1  150064       2.6199    0.0043974
enh71053     3  122798700  122799700      4       2  150064       2.8452    0.0022194
enh71058     3  122822900  122823900      6       3  150064       3.3621   0.00038671
enh71075     3  123339400  123340400      1       1  150064       1.7916       0.0366
enh71079     3  123354600  123355600      4       2  150064       1.8847     0.029732
enh71082     3  123372700  123373700      1       1  150064       3.5324    0.0002059
enh71104     3  123452600  123453600      2       1  150064       2.3623    0.0090818
enh71145     3  123967000  123968000      3       2  150064       3.1639   0.00077837
enh71147     3  123979300  123980300      5       2  150064       3.9116   4.5852e-05
enh71148     3  123981700  123982700      3       2  150064       4.4017   5.3713e-06
enh71149     3  123991300  123992300      3       2  150064       2.9628    0.0015243
enh71150     3  124120100  124121100      4       1  150064       3.1812   0.00073335
enh71182     3  124572400  124573400      4       2  150064       2.2591     0.011938
enh71185     3  124591900  124592900      6       2  150064       1.9827     0.023699
enh71186     3  124595000  124596000      4       2  150064       1.7681     0.038524
enh71187     3  124597400  124598400      2       1  150064       1.8847     0.029737
enh71188     3  124602100  124603100      4       1  150064       2.1112     0.017377
enh71193     3  124699900  124700900      6       2  150064       1.6772     0.046748
enh71194     3  124701300  124702300      3       1  150064       1.7302     0.041798
enh71199     3  124724300  124725300      3       2  150064       2.0054     0.022459
enh71219     3  124838100  124839100      3       2  150064       3.1386   0.00084871
enh71222     3  124844700  124845700      9       4  150064       3.5588   0.00018624
enh71223     3  124847000  124848000      4       2  150064       2.6189    0.0044107
enh71237     3  124913600  124914600      3       2  150064       1.7976     0.036122
enh71240     3  124954900  124955900      2       1  150064       2.5184    0.0058943
enh71246     3  125040800  125041800      2       1  150064       2.0474      0.02031
enh71255     3  125113300  125114300      1       1  150064       2.9539     0.001569
enh71264     3  125237000  125238000      6       3  150064       1.7114     0.043499
enh71267     3  125315000  125316000      5       3  150064       1.9109     0.028007
enh71268     3  125342600  125343600      4       1  150064       1.8666     0.030977
enh71277     3  125732700  125733700      5       2  150064        2.026      0.02138
enh71317     3  126614300  126615300      1       1  150064       1.6957      0.04497
enh71319     3  126644600  126645600      6       2  150064         1.85     0.032156
enh71320     3  126646400  126647400      2       1  150064       1.6977     0.044784
enh71341     3  127305200  127306200      1       1  150064       1.6953      0.04501
enh71382     3  127775700  127776700      1       1  150064       3.1942     0.000701
enh71386     3  127779400  127780400      4       2  150064       2.5144    0.0059622
enh71387     3  127781100  127782100      1       1  150064       3.4599    0.0002702
enh71388     3  127789600  127790600      4       2  150064       2.6952    0.0035172
enh71391     3  127799100  127800100      4       2  150064       1.6789     0.046588
enh71395     3  127826500  127827500      2       1  150064       2.4519    0.0071044
enh71399     3  127907400  127908400      2       1  150064       2.9596    0.0015402
enh71400     3  127936800  127937800      3       2  150064       4.0782   2.2688e-05
enh71402     3  127988200  127989200      3       2  150064       3.9363   4.1375e-05
enh71409     3  128073000  128074000      3       2  150064       2.9747    0.0014662
enh71435     3  128505600  128506600      2       1  150064        2.623    0.0043584
enh71451     3  128805600  128806600      1       1  150064       2.0976      0.01797
enh71462     3  128930200  128931200      1       1  150064        2.084      0.01858
enh71463     3  128944200  128945200      1       1  150064       1.9143      0.02779
enh71465     3  128949900  128950900      1       1  150064       2.8747     0.002022
enh71466     3  128958800  128959800      3       1  150064       2.8831    0.0019688
enh71468     3  128971300  128972300      1       1  150064       3.0267     0.001236
enh71469     3  128984000  128985000      2       1  150064       2.6247    0.0043358
enh71470     3  128996400  128997400      3       2  150064        3.131   0.00087118
enh71471     3  129001100  129002100      3       1  150064       3.2125   0.00065798
enh71472     3  129007700  129008700      1       1  150064       3.5297     0.000208
enh71475     3  129032400  129033400      2       1  150064       2.9966    0.0013648
enh71476     3  129035900  129036900      1       1  150064       3.4195    0.0003137
enh71505     3  129305800  129306800      5       2  150064       1.7562     0.039524
enh71507     3  129310400  129311400      4       2  150064       2.1257     0.016764
enh71508     3  129311000  129312000      5       2  150064        1.936     0.026432
enh71510     3  129317200  129318200      4       2  150064       1.8621     0.031294
enh71511     3  129319000  129320000      2       1  150064       1.9711     0.024356
enh71512     3  129320500  129321500      4       2  150064       1.7953     0.036304
enh71514     3  129328700  129329700      4       1  150064        2.052     0.020086
enh71515     3  129330800  129331800      3       2  150064       1.7852     0.037112
enh71518     3  129341000  129342000      3       1  150064       2.1601     0.015384
enh71566     3  130746000  130747000      3       2  150064       1.8342     0.033309
enh71613     3  132387900  132388900      2       1  150064       2.4994    0.0062202
enh71619     3  133014300  133015300      5       3  150064        3.354    0.0003983
enh71620     3  133019800  133020800      3       2  150064       1.6933     0.045199
enh71621     3  133127400  133128400      4       2  150064       1.7826     0.037325
enh71631     3  133259600  133260600      3       1  150064       1.8878     0.029523
enh71645     3  133540300  133541300      9       4  150064       2.1688     0.015048
enh71648     3  133661700  133662700      2       1  150064       2.5217    0.0058389
enh71650     3  133681500  133682500      8       2  150064       2.4644    0.0068626
enh71675     3  134048400  134049400      1       1  150064       1.8043      0.03559
enh71709     3  135277500  135278500      3       2  150064        1.795      0.03633
enh71710     3  135614700  135615700      3       1  150064       3.0743    0.0010551
enh71711     3  135663700  135664700      1       1  150064       3.9272    4.297e-05
enh71713     3  135693300  135694300      1       1  150064       4.0427    2.642e-05
enh71715     3  135707800  135708800      2       1  150064        3.569   0.00017919
enh71716     3  135710200  135711200      2       1  150064       2.1566     0.015519
enh71717     3  135714000  135715000      1       1  150064       3.8946    4.918e-05
enh71719     3  135773800  135774800      2       1  150064       4.1869   1.4138e-05
enh71720     3  135788600  135789600      1       1  150064       2.7499     0.002981
enh71721     3  135794400  135795400      4       1  150064       2.4678    0.0067978
enh71725     3  135889700  135890700      1       1  150064       2.2668       0.0117
enh71728     3  135916400  135917400      2       1  150064       2.8409    0.0022496
enh71729     3  135968200  135969200      2       1  150064       3.6371   0.00013789
enh71730     3  135984800  135985800      2       1  150064       1.6934     0.045191
enh71733     3  136069200  136070200      4       2  150064       3.9783   3.4701e-05
enh71735     3  136111100  136112100      3       2  150064       5.0359   2.3782e-07
enh71736     3  136111700  136112700      3       2  150064       5.0162   2.6358e-07
enh71739     3  136183200  136184200      4       2  150064       2.6901     0.003571
enh71740     3  136190300  136191300      2       1  150064       1.8006     0.035879
enh71741     3  136192500  136193500      3       2  150064       3.1965   0.00069542
enh71742     3  136231000  136232000      1       1  150064       5.6793    6.761e-09
enh71743     3  136351000  136352000      4       2  150064        1.773     0.038114
enh71744     3  136351800  136352800      2       1  150064       1.7074     0.043873
enh71745     3  136357600  136358600      7       4  150064       5.1584   1.2456e-07
enh71747     3  136390300  136391300      2       1  150064       2.8367    0.0022794
enh71751     3  136464000  136465000      2       1  150064         2.49     0.006388
enh71753     3  136465700  136466700      5       2  150064       3.7947   7.3912e-05
enh71754     3  136467400  136468400      3       2  150064       2.7043    0.0034223
enh71755     3  136472400  136473400      3       2  150064       3.2031   0.00067987
enh71757     3  136502200  136503200      1       1  150064       3.1101     0.000935
enh71760     3  136520600  136521600      3       2  150064       1.9048     0.028405
enh71761     3  136536400  136537400      3       1  150064       3.0338    0.0012075
enh71762     3  136554800  136555800      2       1  150064        2.781    0.0027097
enh71763     3  136557700  136558700      2       1  150064       3.4104   0.00032429
enh71764     3  136578800  136579800      2       1  150064       2.9288    0.0017013
enh71765     3  136582200  136583200      3       1  150064       2.8193    0.0024062
enh71766     3  136601600  136602600      2       1  150064       2.8566     0.002141
enh71767     3  136612500  136613500      1       1  150064       3.0285     0.001229
enh71768     3  136648700  136649700      1       1  150064       3.0287     0.001228
enh71771     3  136661200  136662200      2       1  150064       2.4908    0.0063731
enh71772     3  136670900  136671900      4       2  150064       3.7924   7.4608e-05
enh71773     3  136674000  136675000      4       2  150064       3.4608   0.00026925
enh71775     3  136703300  136704300      4       1  150064       3.8156   6.7914e-05
enh71776     3  136713700  136714700      2       1  150064       1.9002     0.028701
enh71779     3  136733200  136734200      1       1  150064       4.5297    2.954e-06
enh71793     3  137904800  137905800      2       1  150064       1.9238     0.027192
enh71798     3  138070500  138071500      2       1  150064       1.8739     0.030472
enh71799     3  138077600  138078600      3       1  150064       1.7532     0.039781
enh71809     3  138405500  138406500      1       1  150064       2.0525      0.02006
enh71811     3  138483200  138484200      1       1  150064       2.0492      0.02022
enh71813     3  138495000  138496000      3       1  150064       1.8714     0.030646
enh71848     3  140304500  140305500      2       1  150064        2.413    0.0079113
enh71849     3  140347900  140348900      6       3  150064       4.0373   2.7039e-05
enh71850     3  140355200  140356200      6       1  150064       3.6596   0.00012629
enh71856     3  140794800  140795800      3       1  150064       1.9318     0.026695
enh71869     3  141022200  141023200      5       3  150064       1.7786     0.037652
enh71876     3  141081000  141082000      1       1  150064       3.1196    0.0009054
enh71891     3  141140900  141141900      2       1  150064       2.0796     0.018783
enh71892     3  141143800  141144800      3       1  150064       1.8512     0.032073
enh71916     3  141257100  141258100      4       2  150064       1.6502     0.049446
enh71931     3  141613200  141614200      3       2  150064       2.4923    0.0063461
enh71942     3  142037400  142038400      1       1  150064        1.863      0.03123
enh71951     3  142572000  142573000      1       1  150064       1.7397      0.04096
enh71955     3  142706200  142707200      4       2  150064       2.0839     0.018587
enh71958     3  142721800  142722800      1       1  150064       2.6068     0.004569
enh71962     3  142797600  142798600      2       1  150064       1.7239     0.042359
enh71975     3  143021100  143022100      5       3  150064       2.1562     0.015535
enh71999     3  143549700  143550700      1       1  150064       2.0766      0.01892
enh72013     3  144362400  144363400      2       1  150064       2.1401     0.016174
enh72014     3  145654800  145655800      5       2  150064       2.1528     0.015669
enh72048     3  146498600  146499600      5       2  150064       1.8532     0.031928
enh72054     3  147016100  147017100      2       1  150064       1.8204     0.034351
enh72067     3  148474900  148475900      1       1  150064       2.0657      0.01943
enh72070     3  148620100  148621100      7       2  150064       2.0037     0.022549
enh72089     3  148916100  148917100      3       2  150064       2.0202     0.021681
enh72090     3  148917000  148918000      1       1  150064       2.3391     0.009664
enh72091     3  148943300  148944300      1       1  150064       2.5604     0.005228
enh72143     3  149298500  149299500      1       1  150064       1.7712      0.03826
enh72174     3  149379800  149380800      1       1  150064       2.2212      0.01317
enh72194     3  149779200  149780200      2       1  150064       2.3153     0.010298
enh72307     3  151867000  151868000      3       1  150064        1.749     0.040143
enh72335     3  152026200  152027200      1       1  150064       1.9048       0.0284
enh72338     3  152036300  152037300      5       3  150064       1.7468     0.040332
enh72343     3  152049000  152050000      1       1  150064       2.1107       0.0174
enh72344     3  152065000  152066000      3       2  150064        2.464    0.0068701
enh72353     3  152092700  152093700      1       1  150064       2.2571        0.012
enh72364     3  152120900  152121900      1       1  150064       2.1297       0.0166
enh72367     3  152147200  152148200      1       1  150064       1.6567      0.04879
enh72374     3  152313200  152314200      2       1  150064       2.0169     0.021853
enh72375     3  152314200  152315200      2       1  150064        1.938     0.026311
enh72396     3  153068300  153069300      5       2  150064       1.6598      0.04848
enh72403     3  154034800  154035800      2       1  150064       1.8875     0.029546
enh72430     3  155215600  155216600      1       1  150064       2.3069      0.01053
enh72432     3  155422000  155423000      3       2  150064       2.6168    0.0044378
enh72454     3  156210100  156211100      4       2  150064       2.1534     0.015644
enh72501     3  156794300  156795300      2       1  150064       2.2162     0.013339
enh72502     3  156796200  156797200      3       2  150064       1.9925     0.023157
enh72508     3  156817100  156818100      4       1  150064       2.1941     0.014114
enh72535     3  157077100  157078100      4       2  150064       1.7032     0.044264
enh72604     3  159175700  159176700      2       1  150064       2.4551    0.0070418
enh72628     3  159513200  159514200      2       1  150064        2.003     0.022586
enh72641     3  159554500  159555500      2       1  150064       1.6544     0.049027
enh72644     3  159562600  159563600      3       1  150064       2.0309     0.021132
enh72662     3  159645300  159646300      5       2  150064       2.0823     0.018656
enh72698     3  160519100  160520100      3       1  150064       2.0256     0.021403
enh72701     3  160647000  160648000      4       2  150064       2.8185    0.0024121
enh72706     3  160880300  160881300      1       1  150064       2.2383       0.0126
enh72710     3  160980500  160981500      2       1  150064       2.6124    0.0044959
enh72712     3  160983900  160984900      1       1  150064       1.9003       0.0287
enh72713     3  161067000  161068000      3       1  150064       1.9737     0.024208
enh72715     3  161133300  161134300      1       1  150064       2.3963      0.00828
enh72716     3  161138400  161139400      4       2  150064       2.2758     0.011428
enh72719     3  161632400  161633400      4       2  150064       2.3263     0.010003
enh72722     3  161921400  161922400      4       2  150064       3.3945   0.00034375
enh72723     3  162003700  162004700      3       2  150064        3.393   0.00034564
enh72732     3  167531000  167532000      3       2  150064       1.9432     0.025995
enh72744     3  167808300  167809300      2       1  150064       2.1791     0.014661
enh72745     3  167809600  167810600      4       1  150064       1.9754     0.024112
enh72746     3  167814400  167815400      2       1  150064       2.0918      0.01823
enh72756     3  168669700  168670700      5       3  150064       1.7386     0.041057
enh72759     3  168759300  168760300      3       1  150064       1.8583     0.031562
enh72762     3  168788800  168789800      1       1  150064       2.0869      0.01845
enh72764     3  168808900  168809900      5       2  150064       2.1691     0.015037
enh72777     3  169417200  169418200      2       1  150064       2.2414     0.012499
enh72782     3  169554200  169555200      3       1  150064       2.4372    0.0074011
enh72784     3  169688400  169689400      2       1  150064       2.0416     0.020596
enh72785     3  169697300  169698300      1       1  150064       2.1399      0.01618
enh72786     3  169716300  169717300      3       1  150064       1.9151     0.027738
enh72790     3  169871200  169872200      3       1  150064       2.1271     0.016706
enh72792     3  169880200  169881200      2       1  150064       2.5375     0.005582
enh72823     3  170331900  170332900      4       2  150064       2.1998     0.013912
enh72847     3  170715800  170716800      2       1  150064       3.1957    0.0006974
enh72850     3  170723300  170724300      4       1  150064         1.84     0.032883
enh72853     3  170762900  170763900      5       2  150064       2.6954    0.0035154
enh72863     3  171001700  171002700      6       2  150064       1.6521      0.04926
enh72874     3  171135200  171136200      2       1  150064        1.944     0.025946
enh72881     3  171429600  171430600      1       1  150064       1.6568      0.04878
enh72885     3  171499600  171500600      6       2  150064       1.9964     0.022943
enh72888     3  171519200  171520200      4       2  150064       2.2414     0.012501
enh73019     3  172425500  172426500      5       2  150064       1.6654     0.047918
enh73028     3  173733600  173734600      8       2  150064       2.1445     0.015997
enh73033     3  174159800  174160800      1       1  150064       1.8057      0.03548
enh73035     3  174213100  174214100      6       1  150064         2.85    0.0021863
enh73036     3  174216200  174217200      1       1  150064        2.395     0.008311
enh73059     3  175128800  175129800      3       1  150064       2.8498    0.0021871
enh73060     3  175148800  175149800      1       1  150064        2.998     0.001359
enh73061     3  175150100  175151100      1       1  150064       3.3597    0.0003901
enh73062     3  175151600  175152600      3       1  150064        3.175    0.0007491
enh73071     3  176637900  176638900      6       2  150064       2.1173     0.017118
enh73074     3  176758800  176759800      1       1  150064        2.666     0.003838
enh73075     3  176768800  176769800      3       1  150064       2.7462    0.0030147
enh73076     3  176787300  176788300      2       1  150064       2.3702    0.0088881
enh73077     3  176806600  176807600      4       2  150064        1.838     0.033032
enh73082     3  176868000  176869000      7       4  150064       2.4856    0.0064659
enh73090     3  177057900  177058900      1       1  150064       2.6273     0.004303
enh73122     3  177314500  177315500      2       1  150064        2.111     0.017387
enh73124     3  177332700  177333700      4       2  150064       2.7936    0.0026061
enh73163     3  177888400  177889400      2       1  150064       2.1739     0.014856
enh73165     3  177920700  177921700      1       1  150064        2.546     0.005449
enh73166     3  178038100  178039100      7       2  150064       2.0287     0.021243
enh73167     3  178042500  178043500      1       1  150064       2.2633      0.01181
enh73231     3  180629200  180630200      3       1  150064       5.7266   5.1235e-09
enh73233     3  180651600  180652600      4       2  150064       5.8488   2.4754e-09
enh73238     3  182528000  182529000      2       1  150064       1.7884      0.03686
enh73241     3  182631300  182632300      2       1  150064       1.6934     0.045185
enh73251     3  182903000  182904000      2       1  150064       2.0109     0.022167
enh73268     3  183098500  183099500      4       2  150064        2.111     0.017388
enh73282     3  183453100  183454100      1       1  150064       1.7609      0.03913
enh73289     3  183600200  183601200      4       2  150064       1.9349       0.0265
enh73353     3  184444800  184445800      7       3  150064        1.646     0.049881
enh73356     3  184473300  184474300      3       2  150064        2.016       0.0219
enh73365     3  184532800  184533800      3       1  150064       1.6878     0.045722
enh73394     3  185405700  185406700      2       1  150064       2.3851    0.0085365
enh73396     3  185419800  185420800      1       1  150064       1.8946      0.02907
enh73397     3  185426000  185427000      2       1  150064       2.3257     0.010018
enh73398     3  185426700  185427700      1       1  150064       2.6721     0.003769
enh73403     3  185441400  185442400      2       1  150064       2.6296     0.004274
enh73404     3  185442400  185443400      2       1  150064        2.733    0.0031385
enh73406     3  185447200  185448200      1       1  150064       1.8907      0.02933
enh73412     3  185457000  185458000      3       2  150064       1.8372     0.033087
enh73438     3  185676900  185677900      3       1  150064       2.4954    0.0062905
enh73457     3  185998600  185999600      4       2  150064       1.8676     0.030908
enh73459     3  186005700  186006700      7       3  150064       2.8441    0.0022271
enh73473     3  186507400  186508400      4       2  150064       2.4488    0.0071667
enh73490     3  186904300  186905300      2       1  150064       1.8023     0.035749
enh73508     3  187453200  187454200      2       1  150064       1.9236     0.027202
enh73529     3  187769300  187770300      1       1  150064       1.7117      0.04348
enh73536     3  187875200  187876200      5       3  150064       1.8275     0.033815
enh73537     3  187876600  187877600      8       4  150064       2.0105     0.022191
enh73538     3  187881600  187882600      1       1  150064       1.6793      0.04655
enh73539     3  187887200  187888200      8       3  150064       4.3928   5.5952e-06
enh73543     3  187914200  187915200      4       2  150064       2.3358    0.0097514
enh73588     3  188079600  188080600     10       3  150064       2.0514     0.020113
enh73596     3  188186800  188187800      3       2  150064       4.2612   1.0166e-05
enh73600     3  188224900  188225900      2       1  150064       1.7455     0.040453
enh73617     3  188349100  188350100      3       2  150064       2.5282    0.0057319
enh73618     3  188352900  188353900      4       2  150064       2.9446     0.001617
enh73635     3  188550100  188551100      2       1  150064       1.6838     0.046108
enh73642     3  188618400  188619400      2       1  150064       2.0626     0.019573
enh73673     3  189721000  189722000      3       2  150064       2.4131    0.0079089
enh73674     3  189726100  189727100      3       1  150064        1.654     0.049062
enh73675     3  189729800  189730800      3       2  150064       1.9489     0.025655
enh73676     3  189735000  189736000      5       2  150064       2.0192     0.021735
enh73722     3  190298600  190299600      3       2  150064       2.0301     0.021171
enh73725     3  190436500  190437500      2       1  150064       1.9604     0.024972
enh73726     3  190786600  190787600      5       2  150064       1.9381     0.026306
enh73749     3  191479600  191480600      2       1  150064       1.8475     0.032335
enh73750     3  191492300  191493300      7       3  150064       2.9363    0.0016609
enh73751     3  191809100  191810100      5       2  150064       1.7765     0.037829
enh73783     3  193587900  193588900     11       2  150064       1.8098     0.035164
enh73789     3  193807100  193808100      6       3  150064       2.2949     0.010871
enh73793     3  193865900  193866900      8       2  150064       2.6038    0.0046097
enh73838     3  194360300  194361300      5       2  150064       1.9206     0.027394
enh73899     3  195270900  195271900      2       1  150064       1.7566     0.039491
enh73935     3  195946400  195947400      2       1  150064        2.403    0.0081312
enh73936     3  195973600  195974600      2       1  150064       3.0091      0.00131
enh73938     3  196005800  196006800      5       1  150064       1.7428     0.040681
enh73939     3  196010200  196011200      1       1  150064       1.8952      0.02903
enh73941     3  196015200  196016200      6       2  150064        2.365    0.0090155
enh73942     3  196054000  196055000      7       2  150064       2.2808     0.011281
enh73943     3  196066300  196067300      2       1  150064       2.4248    0.0076579
enh73944     3  196126200  196127200      1       1  150064       2.9415     0.001633
enh73947     3  196166600  196167600      3       2  150064       2.5424    0.0055054
enh73966     3  196484400  196485400      5       2  150064       1.7144     0.043231
enh73969     3  196519700  196520700      2       1  150064       3.2558   0.00056539
enh73979     3  196930200  196931200      2       1  150064       1.6528     0.049188
enh73981     3  196949600  196950600      1       1  150064        2.339     0.009667
enh73982     3  197016400  197017400      5       2  150064       2.3296    0.0099139
enh73983     3  197019300  197020300      7       2  150064       2.4422    0.0072992
enh73984     3  197020300  197021300      5       1  150064       2.7753    0.0027577
enh73985     3  197022000  197023000      2       1  150064        2.091     0.018266
enh74001     3  197157600  197158600      3       2  150064       1.8644     0.031135
enh74003     3  197183800  197184800      3       2  150064       1.9565     0.025205
enh74004     3  197190200  197191200      1       1  150064       1.9317       0.0267
enh74007     3  197195300  197196300      2       1  150064       2.2304      0.01286
enh74009     3  197215500  197216500      7       2  150064       2.7942    0.0026017
enh74010     3  197223200  197224200      1       1  150064       2.8096      0.00248
enh74011     3  197225800  197226800      1       1  150064       3.0061     0.001323
enh74015     3  197248100  197249100      5       2  150064       1.6626     0.048195
enh74054     4     671100     672100      2       1  150064       3.1297   0.00087485
enh74056     4     677400     678400      1       1  150064       2.4305     0.007538
enh74059     4     683100     684100      4       2  150064       1.8117     0.035013
enh74061     4     701200     702200     10       3  150064       2.9272    0.0017103
enh74062     4     702500     703500      3       1  150064       2.8527    0.0021678
enh74063     4     704400     705400      2       1  150064       2.0196     0.021712
enh74064     4     714600     715600      2       1  150064       2.0964     0.018022
enh74065     4     717300     718300      1       1  150064       1.9425      0.02604
enh74066     4     719200     720200      3       1  150064       2.0285     0.021256
enh74068     4     734200     735200      4       2  150064       3.0973    0.0009763
enh74070     4     743700     744700      5       2  150064       3.5014   0.00023143
enh74071     4     745200     746200      2       1  150064       2.5284    0.0057299
enh74075     4     766200     767200      5       3  150064       2.5709    0.0050716
enh74098     4    1160200    1161200      4       2  150064       1.7705     0.038321
enh74100     4    1167800    1168800      1       1  150064       2.2476       0.0123
enh74104     4    1183800    1184800      2       1  150064       1.7705     0.038323
enh74109     4    1191600    1192600      5       3  150064       2.0235     0.021512
enh74112     4    1204400    1205400      7       3  150064       2.5835    0.0048901
enh74115     4    1213100    1214100      3       2  150064       1.9262     0.027041
enh74121     4    1285200    1286200      6       3  150064       1.6768     0.046791
enh74127     4    1316700    1317700      5       2  150064       2.1831     0.014514
enh74132     4    1338100    1339100      6       2  150064       2.2791     0.011331
enh74133     4    1342600    1343600      3       2  150064       2.1949     0.014086
enh74134     4    1345300    1346300      6       3  150064       2.1873      0.01436
enh74135     4    1353300    1354300      8       4  150064        1.948     0.025709
enh74150     4    1843300    1844300      2       1  150064       2.5731    0.0050395
enh74151     4    1845300    1846300      2       1  150064       1.7573      0.03943
enh74159     4    1883300    1884300      2       1  150064       1.8136     0.034869
enh74180     4    2267700    2268700      3       2  150064       2.4332    0.0074822
enh74185     4    2331200    2332200      2       1  150064       2.3742    0.0087926
enh74255     4    2959800    2960800      1       1  150064        1.876      0.03033
enh74280     4    3343800    3344800      2       1  150064       2.0143      0.02199
enh74305     4    4428800    4429800      5       2  150064       1.6525     0.049212
enh74307     4    4445300    4446300      5       2  150064       2.3325    0.0098381
enh74309     4    4475300    4476300      6       3  150064       3.2381   0.00060156
enh74310     4    4479200    4480200      4       2  150064       2.5209    0.0058526
enh74311     4    4482700    4483700      4       2  150064       3.1832   0.00072821
enh74312     4    4489900    4490900      2       1  150064       1.7919     0.036571
enh74318     4    4541300    4542300      5       2  150064       2.5781    0.0049674
enh74339     4    5167100    5168100      6       2  150064       1.9326      0.02664
enh74343     4    5383500    5384500      4       2  150064       1.7108     0.043561
enh74346     4    5638900    5639900      3       1  150064       1.9858     0.023526
enh74348     4    5720900    5721900      5       3  150064       1.9422     0.026057
enh74378     4    6689600    6690600     11       4  150064       2.1116      0.01736
enh74379     4    6691400    6692400      1       1  150064       1.8193      0.03443
enh74435     4    7136300    7137300      6       2  150064       2.2416     0.012495
enh74461     4    7811300    7812300      4       2  150064        2.002     0.022643
enh74517     4    7970700    7971700      1       1  150064       1.9035      0.02849
enh74553     4    8428400    8429400      3       2  150064       2.0252     0.021422
enh74554     4    8430400    8431400      3       1  150064         1.77     0.038365
enh74555     4    8437600    8438600      1       1  150064       1.6643      0.04803
enh74556     4    8440500    8441500      5       3  150064       2.1675     0.015099
enh74558     4    8473500    8474500      2       1  150064       2.1182     0.017079
enh74559     4    8475300    8476300      5       2  150064        1.937     0.026372
enh74560     4    8480200    8481200      2       1  150064       1.7318     0.041656
enh74561     4    8508200    8509200     12       4  150064       1.6808     0.046398
enh74562     4    8517900    8518900      2       1  150064        2.199      0.01394
enh74596     4   10175700   10176700      4       2  150064       1.6855     0.045944
enh74613     4   11000400   11001400      2       1  150064       2.9584    0.0015463
enh74630     4   13627000   13628000      2       1  150064       1.7364     0.041251
enh74653     4   14112300   14113300      4       2  150064       1.7201     0.042703
enh74663     4   15033300   15034300      5       2  150064       1.7776     0.037735
enh74703     4   15652700   15653700      1       1  150064       1.7645      0.03882
enh74705     4   15661100   15662100      3       2  150064       1.9296     0.026829
enh74715     4   15718300   15719300      2       1  150064       2.2255     0.013025
enh74727     4   16208200   16209200     11       4  150064       2.1296       0.0166
enh74730     4   16254800   16255800      8       4  150064       2.6631    0.0038716
enh74736     4   16599700   16600700      3       2  150064       1.7895     0.036765
enh74737     4   16618600   16619600      3       1  150064       2.2639     0.011789
enh74739     4   16669400   16670400      2       1  150064       2.6404    0.0041403
enh74778     4   17310900   17311900      3       2  150064       2.2833     0.011207
enh74779     4   17317700   17318700      1       1  150064       2.4598     0.006951
enh74780     4   17325200   17326200      8       3  150064       2.1933     0.014144
enh74781     4   17449900   17450900      4       1  150064       1.7577       0.0394
enh74786     4   17606400   17607400      3       1  150064       2.0262     0.021374
enh74787     4   17618500   17619500      3       1  150064       2.3589    0.0091643
enh74788     4   17619700   17620700      3       1  150064       2.3302    0.0098975
enh74789     4   17621100   17622100      3       1  150064       2.1167     0.017142
enh74790     4   17624800   17625800      4       1  150064       2.4125    0.0079226
enh74791     4   17689000   17690000      2       1  150064       2.0555     0.019914
enh74794     4   17815400   17816400      2       1  150064       1.8942     0.029097
enh74795     4   17818400   17819400      2       1  150064       1.7774     0.037751
enh74796     4   18013400   18014400      1       1  150064       2.2473      0.01231
enh74797     4   18020800   18021800      4       1  150064       2.2446     0.012396
enh74800     4   18883600   18884600      4       2  150064       3.8475   5.9655e-05
enh74803     4   19680300   19681300      4       2  150064       2.1055     0.017626
enh74805     4   19695400   19696400      4       2  150064       2.3985    0.0082317
enh74806     4   19740700   19741700      2       1  150064       2.6941    0.0035293
enh74807     4   19750100   19751100      2       1  150064       2.2801     0.011301
enh74808     4   19778200   19779200      3       2  150064       2.7288    0.0031779
enh74810     4   19944800   19945800      1       1  150064       2.5263     0.005764
enh74811     4   19947600   19948600      1       1  150064       2.5319     0.005673
enh74818     4   20205300   20206300      6       3  150064       2.3839    0.0085643
enh74833     4   20702800   20703800      5       2  150064       1.9287     0.026885
enh74868     4   23938200   23939200      2       1  150064        1.689     0.045607
enh74879     4   24227200   24228200      3       1  150064       2.1173     0.017119
enh74881     4   24275600   24276600      3       1  150064        1.726     0.042176
enh74882     4   24279800   24280800      3       1  150064       1.9953     0.023005
enh74884     4   24474800   24475800      2       1  150064       2.1131     0.017294
enh74907     4   24913100   24914100      2       1  150064       1.7957     0.036271
enh74912     4   25160600   25161600      1       1  150064       2.2322       0.0128
enh74919     4   25402700   25403700      4       2  150064        2.346     0.009487
enh74920     4   25407400   25408400      5       2  150064       1.6878     0.045729
enh74923     4   25812600   25813600      2       1  150064       1.8406      0.03284
enh74927     4   25862400   25863400      2       1  150064       1.9291     0.026861
enh74932     4   25929800   25930800      3       2  150064       2.8159    0.0024318
enh74935     4   25939900   25940900      3       1  150064       2.6928    0.0035429
enh74936     4   25955100   25956100     10       4  150064       3.0407    0.0011803
enh74966     4   26239500   26240500      4       2  150064       2.3838    0.0085668
enh74973     4   26319800   26320800      2       1  150064       2.0537     0.020002
enh74980     4   26357100   26358100      2       1  150064       2.2508       0.0122
enh75001     4   26531100   26532100      6       2  150064       2.0962     0.018033
enh75007     4   26586800   26587800      1       1  150064       3.4971    0.0002352
enh75009     4   26689000   26690000      1       1  150064       3.2699     0.000538
enh75011     4   26732300   26733300      1       1  150064        3.145    0.0008304
enh75017     4   26804800   26805800      2       1  150064        3.133   0.00086519
enh75018     4   26813500   26814500      2       1  150064       2.4518    0.0071075
enh75026     4   27005000   27006000      1       1  150064       2.0792       0.0188
enh75041     4   33837700   33838700      1       1  150064       3.2932    0.0004953
enh75044     4   34183000   34184000      1       1  150064       3.0027     0.001338
enh75045     4   34195300   34196300      3       1  150064       2.8767    0.0020092
enh75057     4   37814400   37815400      6       3  150064       2.6198    0.0043992
enh75069     4   38006200   38007200      5       1  150064       2.1912      0.01422
enh75072     4   38031200   38032200      4       2  150064       1.7143     0.043237
enh75078     4   38073200   38074200      5       3  150064         1.89     0.029376
enh75086     4   38121100   38122100      1       1  150064       1.7643      0.03884
enh75109     4   38565000   38566000      2       1  150064       1.9341     0.026552
enh75112     4   38607600   38608600      5       3  150064       1.7556     0.039581
enh75124     4   38686100   38687100      2       1  150064       2.0673     0.019354
enh75127     4   38693000   38694000      2       1  150064       2.3979    0.0082436
enh75128     4   38725600   38726600      3       2  150064       1.6803      0.04645
enh75136     4   38859900   38860900      6       2  150064       2.2836     0.011196
enh75170     4   39503700   39504700      6       3  150064       1.7085     0.043775
enh75175     4   39541100   39542100      1       1  150064       1.9542      0.02534
enh75176     4   39546000   39547000      3       1  150064       2.3768    0.0087313
enh75183     4   39615900   39616900      5       2  150064       2.0502      0.02017
enh75186     4   39637400   39638400      2       1  150064       2.5878    0.0048293
enh75187     4   39641500   39642500      1       1  150064       2.5731      0.00504
enh75188     4   39656800   39657800      2       1  150064       1.9328     0.026632
enh75201     4   39935600   39936600      7       4  150064       1.7555     0.039591
enh75207     4   40177900   40178900      1       1  150064       2.1956      0.01406
enh75209     4   40187500   40188500      4       2  150064       1.8942     0.029099
enh75225     4   40588900   40589900      1       1  150064       2.6921      0.00355
enh75227     4   40623300   40624300      4       2  150064       1.8001     0.035925
enh75307     4   42363000   42364000      2       1  150064        1.657     0.048759
enh75316     4   43339800   43340800      2       1  150064       1.6793     0.046544
enh75326     4   47223900   47224900      1       1  150064       3.5095    0.0002245
enh75328     4   47453400   47454400      1       1  150064       2.3398     0.009647
enh75371     4   48572400   48573400      2       1  150064       1.9278     0.026938
enh75372     4   48604100   48605100      2       1  150064       2.1834     0.014502
enh75374     4   48644600   48645600      2       1  150064       1.8341     0.033319
enh75375     4   48655400   48656400      1       1  150064       1.7022      0.04436
enh75380     4   48778200   48779200      2       1  150064       1.9604     0.024973
enh75382     4   48783000   48784000      1       1  150064        2.482     0.006533
enh75433     4   53799000   53800000      2       1  150064        1.952     0.025467
enh75467     4   54344100   54345100      2       1  150064       1.7568     0.039478
enh75484     4   54488100   54489100      3       2  150064       1.6812     0.046358
enh75496     4   54582100   54583100      8       5  150064       1.6655      0.04791
enh75506     4   54715900   54716900      2       1  150064       3.0166     0.001278
enh75541     4   54956800   54957800      1       1  150064       1.7649      0.03879
enh75542     4   55018600   55019600      3       1  150064       2.5072    0.0060853
enh75544     4   55063300   55064300      5       2  150064       2.9432    0.0016241
enh75545     4   55084000   55085000      1       1  150064       2.1427      0.01607
enh75555     4   55235000   55236000      2       1  150064       1.9867     0.023478
enh75582     4   56265600   56266600      2       1  150064       1.7153     0.043149
enh75584     4   56275500   56276500      2       1  150064       1.7429     0.040677
enh75586     4   56303700   56304700      2       1  150064       1.9015     0.028618
enh75590     4   56340900   56341900      3       2  150064       1.7396     0.040962
enh75591     4   56343900   56344900      5       3  150064       2.2205     0.013192
enh75598     4   56419600   56420600      3       1  150064       1.7467     0.040344
enh75614     4   57372400   57373400      7       3  150064       1.8124     0.034959
enh75652     4   57961000   57962000      6       2  150064       2.0162      0.02189
enh75656     4   57969200   57970200      1       1  150064        2.077       0.0189
enh75658     4   57972300   57973300      1       1  150064        1.734      0.04146
enh75678     4   66367600   66368600      3       2  150064       1.8596     0.031468
enh75687     4   68551000   68552000      4       2  150064       1.9723     0.024289
enh75688     4   68553100   68554100      5       2  150064         2.05     0.020184
enh75689     4   68564800   68565800      5       2  150064       2.7789    0.0027273
enh75690     4   68567600   68568600      4       2  150064       3.3077   0.00047037
enh75691     4   68579300   68580300      2       1  150064       3.2434   0.00059065
enh75693     4   68592400   68593400      3       1  150064       3.2865   0.00050722
enh75697     4   68854200   68855200      6       3  150064       1.7203     0.042685
enh75711     4   69919800   69920800      4       2  150064       1.7565     0.039501
enh75773     4   72425600   72426600      3       1  150064       1.7828      0.03731
enh75780     4   73432700   73433700      2       1  150064       2.8718    0.0020405
enh75785     4   73836800   73837800      1       1  150064       2.1146      0.01723
enh75786     4   73840200   73841200      1       1  150064       2.2688      0.01164
enh75795     4   74140200   74141200      1       1  150064       1.7348      0.04139
enh75823     4   74751100   74752100      5       3  150064       1.6556     0.048898
enh75858     4   75369000   75370000      7       1  150064       2.3462    0.0094837
enh75859     4   75370900   75371900      7       1  150064       2.2843     0.011178
enh75897     4   77109400   77110400      7       2  150064       1.6579     0.048674
enh75904     4   77127500   77128500      4       2  150064       2.2392     0.012571
enh75915     4   77456600   77457600      8       1  150064       1.8197     0.034406
enh75916     4   77460900   77461900      4       2  150064       1.8469      0.03238
enh75918     4   77472100   77473100      6       2  150064       2.7703    0.0027998
enh75924     4   77528200   77529200      2       1  150064       1.8516     0.032039
enh75925     4   77532200   77533200      2       1  150064       2.2832      0.01121
enh75931     4   77560000   77561000      3       1  150064       2.3226       0.0101
enh75933     4   77579500   77580500      1       1  150064        1.732      0.04164
enh75939     4   77645700   77646700      2       1  150064       1.9003     0.028696
enh76059     4   80990100   80991100      1       1  150064       3.0418     0.001176
enh76064     4   81048300   81049300      1       1  150064       1.7285      0.04195
enh76066     4   81093900   81094900      2       1  150064       1.9017     0.028607
enh76067     4   81102100   81103100      4       2  150064       1.7432     0.040646
enh76070     4   81113800   81114800      4       2  150064         2.23     0.012875
enh76072     4   81119600   81120600      7       2  150064        2.303     0.010639
enh76074     4   81140400   81141400      4       2  150064       1.8492     0.032213
enh76077     4   81193500   81194500      6       2  150064       1.7298     0.041837
enh76094     4   82057000   82058000      1       1  150064       1.9606      0.02496
enh76112     4   83284800   83285800      2       1  150064       2.0983     0.017941
enh76134     4   83732800   83733800      1       1  150064         1.89      0.02938
enh76136     4   83754800   83755800      4       1  150064       1.7723     0.038172
enh76146     4   83909600   83910600      2       1  150064       2.5175    0.0059094
enh76150     4   83957500   83958500      4       2  150064       2.1042      0.01768
enh76152     4   83992000   83993000      2       1  150064       1.8984     0.028823
enh76170     4   84436900   84437900      4       2  150064       1.6714     0.047318
enh76172     4   84469300   84470300      2       1  150064       2.1792     0.014659
enh76174     4   84523900   84524900      4       2  150064       3.0479    0.0011521
enh76175     4   84539200   84540200      2       1  150064         2.25     0.012225
enh76176     4   84551100   84552100      1       1  150064       1.9612      0.02493
enh76181     4   85594100   85595100      2       1  150064       2.3121     0.010386
enh76222     4   86890900   86891900      5       2  150064       2.0066     0.022397
enh76245     4   87769400   87770400      2       1  150064        1.874     0.030463
enh76246     4   87776500   87777500      3       2  150064       2.2327     0.012783
enh76247     4   87812200   87813200      2       1  150064       2.7537    0.0029461
enh76248     4   87813800   87814800      3       1  150064        2.604    0.0046067
enh76249     4   87825200   87826200      4       2  150064        1.715     0.043176
enh76251     4   87840000   87841000      1       1  150064       2.6554     0.003961
enh76255     4   87860500   87861500      3       2  150064       2.4621    0.0069057
enh76257     4   87867700   87868700      2       1  150064       2.8693    0.0020568
enh76260     4   87895000   87896000      1       1  150064       2.7898     0.002637
enh76261     4   87898400   87899400      5       2  150064       2.8232    0.0023776
enh76264     4   87929500   87930500      2       1  150064       2.1723     0.014915
enh76265     4   87930200   87931200      2       1  150064       3.0005    0.0013479
enh76270     4   87946000   87947000      2       1  150064       2.0706     0.019196
enh76273     4   87952200   87953200      2       1  150064       1.9813     0.023781
enh76274     4   87953800   87954800      1       1  150064       2.7191     0.003273
enh76275     4   87955800   87956800      2       1  150064       1.7688      0.03846
enh76277     4   87959600   87960600      4       2  150064        2.444    0.0072626
enh76279     4   87971500   87972500      4       2  150064       1.8897     0.029399
enh76280     4   87975700   87976700      7       3  150064       2.3092     0.010467
enh76281     4   87979100   87980100      4       1  150064       1.9778     0.023976
enh76293     4   88156100   88157100      1       1  150064       1.7099      0.04364
enh76363     4   89860000   89861000      4       2  150064       1.6963     0.044916
enh76364     4   89860800   89861800      5       2  150064       1.9716     0.024328
enh76365     4   89884900   89885900      3       1  150064       1.7293      0.04188
enh76379     4   90629900   90630900      3       1  150064       2.7836    0.0026883
enh76389     4   93155000   93156000      1       1  150064       1.9703       0.0244
enh76393     4   95130600   95131600      1       1  150064       1.8048      0.03555
enh76439     4   95799200   95800200      2       1  150064       1.7794     0.037584
enh76442     4   95855300   95856300      6       3  150064       1.9529     0.025417
enh76450     4   96225600   96226600      1       1  150064       2.3781       0.0087
enh76451     4   96239300   96240300      3       1  150064       2.9661    0.0015082
enh76464     4   99298200   99299200      2       1  150064       1.8555     0.031766
enh76474     4   99404100   99405100      1       1  150064        2.184      0.01448
enh76477     4   99416400   99417400      2       1  150064       2.0368     0.020833
enh76478     4   99429400   99430400      2       1  150064       1.7963     0.036222
enh76489     4   99467100   99468100      6       2  150064       2.0905     0.018286
enh76490     4   99468400   99469400      2       1  150064       2.2797     0.011311
enh76491     4   99476800   99477800      6       3  150064         2.08     0.018762
enh76494     4   99489900   99490900      3       2  150064       1.8183      0.03451
enh76500     4   99508800   99509800      3       1  150064        2.763    0.0028632
enh76551     4  100304300  100305300      7       3  150064       1.7141     0.043251
enh76553     4  100316000  100317000      3       2  150064       1.7316     0.041675
enh76558     4  100806900  100807900      1       1  150064       1.6884      0.04567
enh76562     4  100919200  100920200      2       1  150064       2.9503    0.0015871
enh76569     4  101269700  101270700      6       2  150064       2.8903    0.0019243
enh76571     4  101534200  101535200     10       3  150064       2.5495    0.0053931
enh76575     4  101902300  101903300      1       1  150064       2.2994      0.01074
enh76576     4  101904200  101905200      4       2  150064       3.0586    0.0011118
enh76587     4  102112500  102113500      3       1  150064       1.9254     0.027088
enh76593     4  102160000  102161000      3       1  150064       1.7503     0.040034
enh76606     4  102756100  102757100      2       1  150064       1.8821      0.02991
enh76608     4  102786300  102787300      8       3  150064       2.3284    0.0099441
enh76611     4  102898200  102899200      3       2  150064       2.0125     0.022086
enh76615     4  103350400  103351400      5       3  150064       2.1278     0.016677
enh76630     4  103605400  103606400      2       1  150064       2.1528     0.015666
enh76631     4  103608800  103609800      1       1  150064       2.3747     0.008782
enh76633     4  103617100  103618100      1       1  150064        2.417     0.007825
enh76634     4  103633400  103634400      4       1  150064       2.4202    0.0077566
enh76636     4  103656000  103657000      2       1  150064       2.1671     0.015114
enh76637     4  103680100  103681100      2       1  150064       3.0803    0.0010341
enh76638     4  103682600  103683600      2       1  150064       2.6844    0.0036333
enh76639     4  103710100  103711100      4       1  150064       3.5346   0.00020419
enh76641     4  103731700  103732700      6       2  150064       4.0332   2.7515e-05
enh76643     4  103743300  103744300      2       1  150064       3.1289   0.00087718
enh76646     4  103799600  103800600      1       1  150064       2.6578     0.003933
enh76647     4  103932600  103933600      4       2  150064       2.5792     0.004952
enh76648     4  103939200  103940200      2       1  150064       3.5984   0.00016012
enh76654     4  104058100  104059100      1       1  150064       2.3586     0.009171
enh76676     4  106628000  106629000      1       1  150064        2.009      0.02227
enh76679     4  106687000  106688000      2       1  150064       1.8704     0.030711
enh76681     4  106729800  106730800      4       1  150064       1.9879     0.023414
enh76684     4  107194400  107195400      2       1  150064       1.8752     0.030382
enh76686     4  107212400  107213400      1       1  150064       2.0589      0.01975
enh76719     4  108853400  108854400      4       1  150064       1.8969     0.028921
enh76728     4  109060200  109061200      2       1  150064       1.8816     0.029947
enh76732     4  109266800  109267800      6       2  150064       2.3522    0.0093303
enh76739     4  109481600  109482600      6       1  150064       2.1536     0.015637
enh76742     4  109544600  109545600      1       1  150064       2.0204      0.02167
enh76769     4  110833400  110834400      1       1  150064       3.3573    0.0003935
enh76770     4  110834000  110835000      1       1  150064       3.3573    0.0003935
enh76771     4  110842200  110843200      5       1  150064       2.7614    0.0028778
enh76772     4  110900900  110901900      2       1  150064       2.3197     0.010178
enh76786     4  111120200  111121200      1       1  150064       1.6484      0.04964
enh76791     4  111461600  111462600      2       1  150064       1.9299     0.026811
enh76827     4  114066500  114067500      6       2  150064       2.3667    0.0089726
enh76863     4  114604700  114605700      2       1  150064       1.7094     0.043685
enh76865     4  114616800  114617800      2       1  150064       2.1916     0.014206
enh76866     4  114620900  114621900      2       1  150064       2.4637    0.0068757
enh76867     4  114622200  114623200      1       1  150064       1.8867       0.0296
enh76911     4  115101300  115102300      3       1  150064        1.711     0.043541
enh76912     4  115171000  115172000      4       2  150064       2.2332     0.012767
enh76913     4  115183900  115184900      2       1  150064       2.5159    0.0059368
enh76916     4  115197800  115198800      2       1  150064       2.6538    0.0039795
enh76917     4  115202100  115203100      2       1  150064       2.6721    0.0037689
enh76918     4  115208000  115209000      5       2  150064        1.851     0.032084
enh76919     4  115239600  115240600      2       1  150064       1.6623     0.048224
enh76924     4  118246000  118247000      3       1  150064       1.7737     0.038053
enh76933     4  119269900  119270900      3       1  150064       2.4258    0.0076373
enh76937     4  119294400  119295400      2       1  150064       1.8139     0.034849
enh76954     4  119675100  119676100      2       1  150064       1.6984     0.044716
enh77000     4  120037800  120038800      1       1  150064       1.8834      0.02982
enh77052     4  120974100  120975100      4       2  150064        1.946     0.025825
enh77061     4  121762800  121763800      2       1  150064       1.7609     0.039131
enh77072     4  122113000  122114000      2       1  150064       1.7234     0.042406
enh77090     4  122710900  122711900      1       1  150064       1.9067      0.02828
enh77096     4  122860700  122861700      3       2  150064       1.6895     0.045566
enh77099     4  123021100  123022100      2       1  150064       2.4466    0.0072114
enh77136     4  123819300  123820300      8       3  150064       1.9965     0.022938
enh77139     4  123835500  123836500      6       3  150064       2.6745    0.0037422
enh77142     4  123939000  123940000      1       1  150064       1.9899       0.0233
enh77146     4  124048800  124049800      1       1  150064       1.9662      0.02464
enh77158     4  124373900  124374900      2       1  150064       1.6871      0.04579
enh77183     4  124777600  124778600      1       1  150064       1.6813      0.04635
enh77207     4  125857300  125858300      5       2  150064       2.1143     0.017244
enh77223     4  126352800  126353800      2       1  150064       1.9237     0.027196
enh77253     4  128422000  128423000      5       2  150064       2.0675     0.019345
enh77257     4  128620000  128621000      2       1  150064       2.1117     0.017356
enh77272     4  129149300  129150300      2       1  150064       1.8349     0.033259
enh77276     4  129200400  129201400      1       1  150064       1.9384      0.02629
enh77279     4  129204000  129205000      1       1  150064       1.8543      0.03185
enh77280     4  129204900  129205900      1       1  150064       1.7304      0.04178
enh77283     4  129242700  129243700      2       1  150064       3.2216    0.0006374
enh77290     4  129306700  129307700      3       2  150064       2.3445    0.0095275
enh77294     4  129373200  129374200      2       1  150064        2.034     0.020977
enh77297     4  129389200  129390200      2       1  150064       1.8834     0.029823
enh77299     4  129405200  129406200      1       1  150064       2.2043      0.01375
enh77365     4  138308600  138309600      3       1  150064       1.7213     0.042602
enh77366     4  138343000  138344000     15       6  150064       2.0275     0.021305
enh77381     4  138580500  138581500      3       2  150064       2.4066    0.0080518
enh77383     4  138598100  138599100      3       2  150064       1.9036     0.028483
enh77410     4  139150000  139151000      3       2  150064        1.964     0.024763
enh77417     4  139483300  139484300      4       2  150064       2.0211     0.021632
enh77443     4  139938400  139939400      3       2  150064       2.7232     0.003233
enh77444     4  139941100  139942100      2       1  150064       2.8693     0.002057
enh77445     4  139949000  139950000      1       1  150064       2.7598     0.002892
enh77450     4  140002500  140003500      1       1  150064       2.6525     0.003995
enh77451     4  140065500  140066500      4       2  150064       2.3645    0.0090284
enh77452     4  140074600  140075600      1       1  150064       3.2176    0.0006463
enh77454     4  140128700  140129700      2       1  150064       2.0973     0.017983
enh77455     4  140129600  140130600      5       2  150064       3.3709   0.00037468
enh77456     4  140164700  140165700      2       1  150064        2.404    0.0081075
enh77458     4  140187900  140188900      2       1  150064       1.8131     0.034907
enh77472     4  140472000  140473000      1       1  150064       2.9567     0.001555
enh77474     4  140513600  140514600      1       1  150064       1.6754      0.04693
enh77489     4  140735400  140736400      1       1  150064        3.108    0.0009419
enh77490     4  140736200  140737200      5       2  150064       3.2753   0.00052776
enh77508     4  140958100  140959100      3       2  150064       1.8123     0.034971
enh77522     4  141016400  141017400      1       1  150064       2.7132     0.003332
enh77556     4  141859000  141860000      6       2  150064       2.9282    0.0017046
enh77557     4  141864600  141865600      1       1  150064       2.7438     0.003037
enh77558     4  141877000  141878000      6       3  150064        2.021     0.021641
enh77559     4  141923500  141924500     10       1  150064       1.6475     0.049723
enh77560     4  141942200  141943200      2       1  150064       1.6736     0.047107
enh77566     4  142143200  142144200      2       1  150064       2.3606    0.0091234
enh77592     4  143163300  143164300      1       1  150064       2.0266      0.02135
enh77593     4  143169900  143170900      3       2  150064       2.0264      0.02136
enh77597     4  143191100  143192100      1       1  150064       1.8255      0.03396
enh77598     4  143195200  143196200      3       1  150064       2.0646     0.019479
enh77599     4  143199200  143200200      2       1  150064       1.7067     0.043939
enh77616     4  143736600  143737600      6       2  150064       1.8187     0.034478
enh77630     4  144296500  144297500      2       1  150064       1.7799     0.037544
enh77633     4  144304000  144305000      2       1  150064       3.0267    0.0012363
enh77634     4  144304600  144305600      4       2  150064        2.385      0.00854
enh77637     4  144317800  144318800      2       1  150064       1.7474     0.040286
enh77642     4  144479400  144480400      5       2  150064       2.8259    0.0023571
enh77644     4  144506900  144507900      1       1  150064       3.2628    0.0005516
enh77725     4  147981000  147982000      2       1  150064       2.2347      0.01272
enh77727     4  148024700  148025700      4       1  150064       2.7296    0.0031708
enh77809     4  148977800  148978800      1       1  150064       2.1399      0.01618
enh77838     4  151138100  151139100      2       1  150064       1.8991     0.028779
enh77839     4  151145800  151146800      1       1  150064        1.985      0.02357
enh77841     4  151157900  151158900      3       1  150064       1.8289     0.033704
enh77844     4  151165400  151166400      4       2  150064       2.2945     0.010882
enh77848     4  151204500  151205500      3       2  150064       1.6659      0.04787
enh77854     4  151244500  151245500      6       3  150064       1.9269     0.026996
enh77872     4  152148400  152149400      3       1  150064       1.6461     0.049876
enh77929     4  154056000  154057000      2       1  150064       2.0554      0.01992
enh77970     4  154597200  154598200      3       2  150064       1.7791     0.037613
enh77974     4  155045500  155046500      1       1  150064       2.0054      0.02246
enh77988     4  156512900  156513900      3       2  150064        1.896      0.02898
enh77990     4  156550500  156551500      9       2  150064       2.0966     0.018016
enh78008     4  157176300  157177300      4       2  150064       1.6774     0.046736
enh78009     4  157212400  157213400      3       2  150064       2.9097    0.0018091
enh78011     4  157219100  157220100      4       2  150064       2.0995     0.017885
enh78012     4  157242700  157243700      3       1  150064       1.9468     0.025778
enh78020     4  157515500  157516500      4       2  150064       1.7702     0.038347
enh78021     4  157519100  157520100      2       1  150064       2.9665    0.0015062
enh78023     4  157535900  157536900      5       1  150064       1.7225     0.042488
enh78024     4  157559500  157560500      3       1  150064       2.3242     0.010058
enh78091     4  159671200  159672200      2       1  150064       1.8012     0.035832
enh78092     4  159675500  159676500      1       1  150064       2.5579     0.005266
enh78094     4  159691600  159692600      1       1  150064       1.9175      0.02759
enh78096     4  159698700  159699700      3       1  150064       1.7565     0.039505
enh78098     4  159703800  159704800      2       1  150064       1.6506     0.049411
enh78099     4  159705400  159706400      5       1  150064       1.9199     0.027437
enh78108     4  159823400  159824400      2       1  150064       1.8648     0.031107
enh78109     4  159835200  159836200      4       1  150064       1.9963     0.022953
enh78149     4  160319100  160320100      3       1  150064       1.7938     0.036424
enh78162     4  164614900  164615900      1       1  150064       1.7054      0.04406
enh78164     4  165124800  165125800      2       1  150064       3.5221    0.0002141
enh78170     4  165898800  165899800      2       1  150064       1.8408     0.032823
enh78174     4  166142900  166143900      2       1  150064       2.6085    0.0045463
enh78180     4  166382100  166383100      3       2  150064       2.5488    0.0054052
enh78185     4  167240000  167241000      1       1  150064       2.4325     0.007497
enh78218     4  169531900  169532900      3       1  150064       1.9776     0.023989
enh78270     4  169786500  169787500      3       1  150064       2.1048     0.017653
enh78271     4  169787800  169788800      2       1  150064       1.7404     0.040896
enh78288     4  169989000  169990000      9       4  150064       1.9906     0.023261
enh78289     4  169991400  169992400      6       3  150064       2.3648    0.0090202
enh78291     4  170020400  170021400      2       1  150064       2.7468    0.0030094
enh78295     4  170054300  170055300      3       1  150064       2.0676      0.01934
enh78296     4  170068500  170069500      2       1  150064       2.7923    0.0026164
enh78297     4  170071400  170072400      4       2  150064       2.9572    0.0015523
enh78299     4  170080200  170081200      1       1  150064       2.3657     0.008998
enh78301     4  170085400  170086400      5       2  150064       1.7175     0.042944
enh78321     4  170162300  170163300      4       2  150064       1.7415     0.040796
enh78333     4  170204100  170205100      2       1  150064       1.9048     0.028405
enh78334     4  170236200  170237200      3       1  150064       4.2191   1.2264e-05
enh78335     4  170256200  170257200      3       2  150064       2.8768    0.0020086
enh78337     4  170262400  170263400      2       1  150064       3.4231   0.00030956
enh78338     4  170266000  170267000      4       2  150064       3.8522    5.854e-05
enh78339     4  170284400  170285400      4       2  150064       4.0444   2.6224e-05
enh78340     4  170305000  170306000      1       1  150064       5.2165    9.119e-08
enh78342     4  170318800  170319800      2       1  150064       3.8198   6.6789e-05
enh78343     4  170331700  170332700      5       2  150064       4.4231   4.8648e-06
enh78345     4  170406500  170407500      4       1  150064       1.8328     0.033418
enh78346     4  170503800  170504800      1       1  150064       2.2058       0.0137
enh78347     4  170525600  170526600      3       2  150064       4.3039   8.3909e-06
enh78349     4  170540000  170541000      3       2  150064       4.9788   3.1997e-07
enh78350     4  170543600  170544600      2       1  150064        3.486   0.00024516
enh78352     4  170579800  170580800      2       1  150064        4.095   2.1112e-05
enh78353     4  170645400  170646400      5       2  150064       4.6055   2.0571e-06
enh78358     4  170843600  170844600     10       2  150064       3.0229    0.0012517
enh78359     4  170846300  170847300      8       2  150064       3.1948   0.00069959
enh78360     4  170876800  170877800      5       2  150064       1.8185     0.034495
enh78374     4  174041900  174042900      3       2  150064       1.6765     0.046823
enh78383     4  174185500  174186500      4       2  150064       1.7445     0.040533
enh78389     4  174336300  174337300      1       1  150064       2.6598     0.003909
enh78393     4  174399400  174400400      2       1  150064       2.4277    0.0075964
enh78401     4  175245300  175246300      2       1  150064       2.0941     0.018124
enh78403     4  176333600  176334600      1       1  150064       1.8115      0.03503
enh78413     4  177198200  177199200      1       1  150064       1.7222      0.04252
enh78437     4  177556600  177557600      2       1  150064       1.8965      0.02895
enh78464     4  177707900  177708900      3       2  150064       2.5219    0.0058358
enh78492     4  178160000  178161000      4       2  150064       1.7209     0.042639
enh78498     4  178361600  178362600      3       1  150064       1.9138     0.027821
enh78503     4  180526000  180527000      5       2  150064       2.0872     0.018433
enh78538     4  183497600  183498600      8       3  150064       1.9565     0.025206
enh78542     4  183673000  183674000      4       2  150064       1.6491     0.049562
enh78550     4  183859100  183860100      1       1  150064       2.6627     0.003876
enh78551     4  183896600  183897600      7       3  150064       1.9956     0.022991
enh78555     4  184028100  184029100      1       1  150064       2.3286     0.009941
enh78558     4  184039400  184040400      4       1  150064       2.2833     0.011205
enh78596     4  184492200  184493200      8       2  150064       2.2386      0.01259
enh78618     4  185185100  185186100      7       2  150064       2.9203    0.0017483
enh78619     4  185186600  185187600      1       1  150064       2.9359     0.001663
enh78621     4  185189400  185190400      2       1  150064       1.7232     0.042427
enh78627     4  185276000  185277000      4       2  150064       1.7955     0.036283
enh78633     4  185321600  185322600      3       2  150064       2.4114    0.0079458
enh78635     4  185338400  185339400      6       3  150064       1.9499     0.025594
enh78644     4  185380400  185381400      2       1  150064       1.9192     0.027477
enh78645     4  185392300  185393300      4       1  150064        2.034     0.020978
enh78647     4  185434300  185435300      3       2  150064        2.198     0.013974
enh78651     4  185565600  185566600      1       1  150064       1.8684      0.03085
enh78652     4  185566400  185567400      2       1  150064       1.8073     0.035355
enh78653     4  185567500  185568500      3       1  150064       1.8044     0.035584
enh78662     4  185667500  185668500      2       1  150064       2.0554     0.019918
enh78690     4  186177600  186178600      4       1  150064       1.7218     0.042551
enh78692     4  186204400  186205400      2       1  150064       2.1163      0.01716
enh78693     4  186207300  186208300      2       1  150064       1.9829     0.023691
enh78694     4  186226900  186227900      1       1  150064       2.4069     0.008044
enh78707     4  186425800  186426800      3       1  150064        1.854     0.031871
enh78734     4  186854200  186855200      5       2  150064       2.6237    0.0043489
enh78738     4  186988900  186989900      2       1  150064        2.154      0.01562
enh78763     4  187624000  187625000      1       1  150064       2.5473     0.005428
enh78782     4  187761800  187762800      6       3  150064       2.4208    0.0077424
enh78794     4  188049900  188050900      6       1  150064       1.7765     0.037821
enh78797     4  188157700  188158700      7       2  150064       2.1131     0.017297
enh78820     4  189308000  189309000      6       4  150064       2.1592     0.015419
enh78821     4  189308500  189309500      5       3  150064       1.8376     0.033061
enh78824     4  189612200  189613200      5       2  150064       2.2821     0.011241
enh78837     4  190200400  190201400      1       1  150064       3.0645      0.00109
enh78904     5    1103000    1104000      4       2  150064       2.2067     0.013666
enh78918     5    1517600    1518600     12       3  150064       2.5295    0.0057105
enh78951     5    5419700    5420700     12       2  150064       2.7351    0.0031177
enh78954     5    5432000    5433000      3       2  150064       3.3522   0.00040091
enh78955     5    5493800    5494800      2       1  150064       2.2234     0.013093
enh78956     5    5572800    5573800      2       1  150064       2.9932    0.0013804
enh78962     5    6704600    6705600      3       1  150064       2.3348    0.0097782
enh78963     5    6717800    6718800      5       2  150064       1.9567     0.025189
enh78964     5    6720100    6721100      6       2  150064       2.7814    0.0027065
enh78965     5    6723400    6724400      9       4  150064       2.1037     0.017701
enh78967     5    6729700    6730700      5       3  150064       2.4523    0.0070977
enh78968     5    6731200    6732200      6       3  150064       3.0072    0.0013183
enh78969     5    6733500    6734500      7       2  150064        3.082    0.0010282
enh78970     5    6734600    6735600      4       2  150064       2.5845    0.0048763
enh78972     5    6765900    6766900      3       1  150064       1.8638     0.031175
enh78973     5    7321400    7322400      4       2  150064       2.3109      0.01042
enh79027     5    9373200    9374200      4       1  150064       2.1389     0.016223
enh79051     5    9596200    9597200      1       1  150064       2.2987      0.01076
enh79061     5    9782800    9783800      1       1  150064       2.6698     0.003795
enh79068     5   10018300   10019300      1       1  150064       1.8818      0.02993
enh79124     5   10631900   10632900     12       2  150064       2.1111      0.01738
enh79125     5   10635300   10636300      7       1  150064       2.3192     0.010192
enh79297     5   14660300   14661300      1       1  150064       2.5045     0.006131
enh79300     5   14671600   14672600      1       1  150064       2.0484      0.02026
enh79301     5   14675800   14676800      1       1  150064       1.8928      0.02919
enh79306     5   14714500   14715500      2       1  150064       2.3969    0.0082681
enh79340     5   15286000   15287000      4       1  150064        1.646     0.049879
enh79363     5   15929200   15930200      2       1  150064       2.4232    0.0076917
enh79376     5   16539600   16540600      2       1  150064       2.5106    0.0060262
enh79379     5   16666800   16667800      1       1  150064       1.7204      0.04268
enh79381     5   16712800   16713800      1       1  150064       2.8418     0.002243
enh79410     5   16883500   16884500      4       2  150064       1.9023     0.028564
enh79454     5   17220400   17221400      2       1  150064       1.8196     0.034407
enh79464     5   17251900   17252900      1       1  150064       1.8555      0.03176
enh79466     5   17256600   17257600      2       1  150064       2.4341    0.0074654
enh79484     5   17743800   17744800      3       2  150064       1.7591     0.039279
enh79581     5   32708800   32709800      2       1  150064        1.717     0.042987
enh79612     5   33258000   33259000      1       1  150064       1.9217      0.02732
enh79614     5   33272200   33273200      6       3  150064       2.5179    0.0059034
enh79617     5   33311100   33312100      2       1  150064       1.9012     0.028638
enh79618     5   33316200   33317200      3       1  150064       3.0124    0.0012959
enh79619     5   33320700   33321700      2       1  150064       1.7875     0.036925
enh79620     5   33325100   33326100      5       2  150064       2.0116     0.022131
enh79621     5   33337100   33338100      2       1  150064       1.9587     0.025072
enh79631     5   33662600   33663600      1       1  150064         1.74      0.04093
enh79648     5   33833400   33834400      4       1  150064       1.7362     0.041264
enh79676     5   34519500   34520500      8       2  150064       1.9778     0.023975
enh79677     5   34523300   34524300      4       1  150064       1.7583      0.03935
enh79780     5   36300700   36301700      5       2  150064       2.0368     0.020833
enh79782     5   36357200   36358200      4       2  150064       2.3763    0.0087428
enh79802     5   36743600   36744600      2       1  150064       2.1859     0.014412
enh79819     5   37663200   37664200      2       1  150064       1.7632     0.038929
enh79831     5   37810600   37811600      3       2  150064       1.7725     0.038155
enh79863     5   38607500   38608500      2       1  150064       1.6996     0.044602
enh79867     5   38723800   38724800      2       1  150064       2.4596    0.0069539
enh79886     5   39008000   39009000      4       2  150064       2.5253    0.0057793
enh79887     5   39014900   39015900      2       1  150064         2.25     0.012223
enh79888     5   39021200   39022200      2       1  150064       2.8522     0.002171
enh79890     5   39057400   39058400      3       1  150064       2.1993     0.013928
enh79891     5   39058100   39059100      1       1  150064       2.7969      0.00258
enh79892     5   39071900   39072900      3       2  150064       2.3459    0.0094907
enh79901     5   39399800   39400800      6       3  150064       1.7577     0.039398
enh79903     5   39402000   39403000      1       1  150064       2.5456     0.005454
enh79908     5   39419700   39420700      1       1  150064       1.6682      0.04764
enh79935     5   40230300   40231300      4       1  150064       1.7668     0.038634
enh79962     5   41086900   41087900      4       2  150064       2.3969     0.008268
enh80019     5   43120000   43121000      2       1  150064       1.7263     0.042146
enh80029     5   43425800   43426800      3       1  150064       1.8325     0.033437
enh80038     5   43648700   43649700      4       2  150064       2.2047     0.013739
enh80051     5   44810700   44811700      2       1  150064       3.2993   0.00048464
enh80052     5   49598300   49599300      5       1  150064       3.3745   0.00036969
enh80053     5   49891000   49892000      4       2  150064       2.4387    0.0073699
enh80075     5   52160300   52161300      1       1  150064       1.8114      0.03504
enh80096     5   52322800   52323800      3       2  150064       1.9176     0.027582
enh80097     5   52323700   52324700      3       2  150064       2.7278    0.0031881
enh80099     5   52332800   52333800      2       1  150064       2.4874    0.0064344
enh80100     5   52336800   52337800     10       3  150064       2.4742    0.0066763
enh80106     5   52386800   52387800      4       2  150064       3.1333   0.00086424
enh80121     5   52635500   52636500      3       1  150064       2.2553     0.012058
enh80122     5   52636100   52637100      1       1  150064       2.6836     0.003642
enh80124     5   52657300   52658300      2       1  150064       2.4074    0.0080333
enh80125     5   52661700   52662700      3       1  150064       2.3412     0.009611
enh80141     5   52898600   52899600      2       1  150064       2.1356     0.016358
enh80145     5   53178100   53179100      4       2  150064       1.6471     0.049774
enh80148     5   53240500   53241500      1       1  150064       2.4248     0.007659
enh80183     5   53899100   53900100      3       2  150064        2.544    0.0054803
enh80185     5   53911600   53912600      4       2  150064       1.9067      0.02828
enh80189     5   53940200   53941200      5       1  150064       1.6629     0.048165
enh80190     5   53942800   53943800      7       2  150064       1.6931     0.045222
enh80206     5   54018000   54019000      7       3  150064       2.0606     0.019668
enh80220     5   54117300   54118300      2       1  150064       2.0846     0.018555
enh80222     5   54126900   54127900      3       1  150064       1.7436     0.040611
enh80226     5   54141100   54142100      3       2  150064       1.8745     0.030433
enh80228     5   54178600   54179600      1       1  150064        2.121      0.01696
enh80231     5   54190900   54191900      2       1  150064       2.0986     0.017925
enh80279     5   55149200   55150200      2       1  150064       1.8506     0.032114
enh80281     5   55164100   55165100      4       2  150064       3.5245   0.00021213
enh80282     5   55184200   55185200      6       4  150064        2.002      0.02264
enh80285     5   55218600   55219600      4       2  150064       3.0143     0.001288
enh80306     5   55406300   55407300      2       1  150064       1.6842     0.046075
enh80312     5   55460000   55461000      3       1  150064       1.6582     0.048637
enh80377     5   56594800   56595800      7       4  150064       2.5164    0.0059281
enh80382     5   56619800   56620800      1       1  150064       1.8289      0.03371
enh80402     5   56797200   56798200      3       2  150064       1.9657     0.024666
enh80422     5   57137300   57138300      2       1  150064         1.93     0.026806
enh80426     5   57356200   57357200      1       1  150064       2.0086      0.02229
enh80428     5   57410100   57411100      2       1  150064       2.6992    0.0034757
enh80430     5   57431500   57432500      3       1  150064       3.0721    0.0010626
enh80431     5   57481000   57482000      4       2  150064       2.5529    0.0053421
enh80442     5   58218100   58219100      2       1  150064       1.8599     0.031452
enh80444     5   58329900   58330900      2       1  150064       2.2708     0.011579
enh80445     5   58330900   58331900      3       1  150064       1.7212     0.042606
enh80446     5   58331700   58332700      3       1  150064       1.9358     0.026449
enh80450     5   58364700   58365700      3       1  150064       2.4056    0.0080722
enh80455     5   58392900   58393900      1       1  150064       1.7009      0.04448
enh80468     5   58813000   58814000      2       1  150064       1.8415     0.032773
enh80469     5   58813900   58814900      1       1  150064        2.234      0.01274
enh80470     5   58818200   58819200      3       1  150064        2.106     0.017602
enh80471     5   58821200   58822200      1       1  150064       2.0621       0.0196
enh80472     5   58822000   58823000      1       1  150064       1.8936      0.02914
enh80473     5   58858600   58859600      3       2  150064       2.7821    0.0027005
enh80475     5   59005200   59006200      3       2  150064       1.7158     0.043099
enh80476     5   59020500   59021500      1       1  150064        2.099      0.01791
enh80489     5   59837000   59838000      5       2  150064       2.8516    0.0021749
enh80490     5   59928600   59929600      2       1  150064       2.9442    0.0016188
enh80491     5   59947300   59948300      2       1  150064       2.9938    0.0013776
enh80497     5   60318800   60319800      2       1  150064       3.7419   9.1311e-05
enh80499     5   60344000   60345000      5       2  150064       2.0752     0.018982
enh80500     5   60346900   60347900      2       1  150064       1.8611     0.031363
enh80501     5   60349000   60350000      4       2  150064        2.762    0.0028725
enh80502     5   60455700   60456700      3       2  150064       3.4759   0.00025456
enh80504     5   60480100   60481100      1       1  150064       2.3182      0.01022
enh80505     5   60498100   60499100      1       1  150064       4.2056    1.302e-05
enh80506     5   60524300   60525300      5       3  150064       5.3722   3.8897e-08
enh80508     5   60576000   60577000      4       1  150064       3.9375   4.1163e-05
enh80510     5   60584900   60585900      1       1  150064       4.5695    2.445e-06
enh80511     5   60586400   60587400      3       2  150064       5.5566   1.3758e-08
enh80512     5   60598700   60599700      2       1  150064       3.8806   5.2107e-05
enh80514     5   60608700   60609700      2       1  150064       3.8071   7.0292e-05
enh80517     5   60625400   60626400      2       1  150064       4.2215   1.2132e-05
enh80518     5   60631200   60632200      2       1  150064       1.9547      0.02531
enh80521     5   60642600   60643600      3       2  150064       5.4008   3.3169e-08
enh80525     5   60698600   60699600      1       1  150064       4.7789    8.811e-07
enh80527     5   60705600   60706600      5       3  150064       4.3396   7.1368e-06
enh80528     5   60706400   60707400      1       1  150064       5.0554    2.147e-07
enh80530     5   60719700   60720700      3       2  150064       5.7906   3.5078e-09
enh80531     5   60727700   60728700      2       1  150064       5.8212   2.9217e-09
enh80533     5   60746100   60747100      1       1  150064       4.7675    9.324e-07
enh80534     5   60760200   60761200      1       1  150064       4.6098    2.015e-06
enh80543     5   61406700   61407700      2       1  150064       2.1082     0.017508
enh80545     5   61600800   61601800      1       1  150064       2.9993     0.001353
enh80546     5   61603700   61604700      2       1  150064       1.7886     0.036841
enh80547     5   61606000   61607000      3       2  150064       2.1313     0.016532
enh80550     5   61690900   61691900      3       1  150064       2.9511     0.001583
enh80551     5   61709400   61710400      2       1  150064       1.9192     0.027478
enh80554     5   61770700   61771700      1       1  150064       1.8946      0.02907
enh80555     5   61773300   61774300      1       1  150064       1.7308      0.04174
enh80559     5   63440200   63441200      4       2  150064       3.2078   0.00066869
enh80569     5   64254800   64255800      1       1  150064        2.046      0.02038
enh80570     5   64273300   64274300      2       1  150064       2.0795     0.018788
enh80572     5   64310400   64311400      3       1  150064        2.662    0.0038835
enh80573     5   64315900   64316900      4       2  150064        2.141     0.016136
enh80579     5   64364600   64365600      1       1  150064       1.7771      0.03778
enh80597     5   64468100   64469100      3       2  150064       1.6879     0.045716
enh80601     5   64499300   64500300      2       1  150064        2.326     0.010009
enh80604     5   64602100   64603100      2       1  150064       2.3634    0.0090533
enh80607     5   64660300   64661300      6       2  150064       2.5184    0.0058938
enh80611     5   64779200   64780200      4       2  150064       1.9537     0.025369
enh80612     5   64860200   64861200      2       1  150064       2.2465     0.012337
enh80614     5   64918000   64919000      1       1  150064        1.783      0.03729
enh80628     5   65103800   65104800      3       2  150064       2.4556     0.007032
enh80632     5   65150700   65151700      5       2  150064       1.6634     0.048113
enh80633     5   65156300   65157300      5       3  150064       2.0317     0.021093
enh80712     5   67409800   67410800      1       1  150064       2.8327     0.002308
enh80719     5   67509700   67510700      4       2  150064       1.8556     0.031752
enh80721     5   67514900   67515900      4       2  150064       1.6454     0.049943
enh80723     5   67520200   67521200      1       1  150064       2.2728      0.01152
enh80725     5   67527800   67528800      2       1  150064        2.198     0.013976
enh80730     5   67546200   67547200      3       2  150064       2.6378    0.0041723
enh80740     5   67587700   67588700      3       2  150064       2.0796     0.018783
enh80744     5   67639600   67640600      3       2  150064       3.0335    0.0012087
enh80750     5   67720600   67721600      4       2  150064       1.9441     0.025944
enh80751     5   67729500   67730500      4       2  150064        1.871     0.030675
enh80794     5   70753000   70754000      2       1  150064       1.6903     0.045488
enh80848     5   71505400   71506400      3       2  150064       1.9883     0.023391
enh80850     5   71520500   71521500      3       1  150064       2.4408     0.007327
enh80855     5   71548200   71549200      1       1  150064       1.9273      0.02697
enh80857     5   71602600   71603600      1       1  150064        2.217      0.01331
enh80865     5   71648500   71649500      1       1  150064       1.7963      0.03622
enh80866     5   71654500   71655500      5       2  150064       2.1285     0.016646
enh80867     5   71658700   71659700      1       1  150064       1.7443      0.04055
enh80900     5   71893600   71894600      1       1  150064       1.8131      0.03491
enh80925     5   72411800   72412800      4       2  150064       2.3336    0.0098071
enh80937     5   72617400   72618400      5       2  150064       2.0061     0.022421
enh80938     5   72633300   72634300      4       2  150064       1.9162     0.027668
enh80939     5   72634400   72635400      1       1  150064       1.7657      0.03872
enh80959     5   72913100   72914100      3       2  150064       1.8972     0.028898
enh80974     5   73044700   73045700      3       1  150064       1.9262      0.02704
enh80975     5   73045600   73046600      2       1  150064       2.5552    0.0053064
enh80976     5   73055300   73056300      4       1  150064        2.393    0.0083561
enh80977     5   73059900   73060900      1       1  150064       1.8945      0.02908
enh80985     5   73117900   73118900      6       2  150064       1.6808     0.046404
enh81040     5   74336600   74337600      4       2  150064        1.794     0.036408
enh81041     5   74344300   74345300      6       2  150064       1.7837     0.037235
enh81045     5   74631400   74632400      4       2  150064       1.8005     0.035893
enh81049     5   74809000   74810000      3       2  150064       1.8371     0.033098
enh81050     5   74828800   74829800      4       2  150064       2.1459     0.015939
enh81052     5   74846600   74847600      2       1  150064       1.9652     0.024696
enh81059     5   74964700   74965700      2       1  150064       1.7371     0.041184
enh81093     5   76238700   76239700      5       1  150064       1.9078     0.028207
enh81100     5   76441600   76442600      3       2  150064       2.3163     0.010272
enh81115     5   77038900   77039900      3       2  150064       1.7637      0.03889
enh81125     5   77539200   77540200      3       2  150064       1.7975      0.03613
enh81126     5   77583600   77584600     11       2  150064       4.3078   8.2438e-06
enh81127     5   77584800   77585800      5       2  150064       2.6921    0.0035506
enh81128     5   77591400   77592400      1       1  150064       2.6042     0.004604
enh81129     5   77641000   77642000      1       1  150064       1.9996      0.02277
enh81130     5   77654400   77655400      2       1  150064       1.9902     0.023287
enh81131     5   77657500   77658500      2       1  150064       1.6495      0.04952
enh81133     5   77702000   77703000      2       1  150064       2.6435    0.0041029
enh81134     5   77791700   77792700      1       1  150064       2.0407      0.02064
enh81136     5   77795700   77796700      5       3  150064       2.3757    0.0087571
enh81140     5   77803000   77804000      4       2  150064       2.1781     0.014701
enh81161     5   77887800   77888800      1       1  150064       2.7537     0.002946
enh81166     5   77900900   77901900      3       2  150064       1.7102      0.04361
enh81210     5   78316100   78317100      4       1  150064       1.6583     0.048632
enh81211     5   78317100   78318100      3       1  150064       1.7046     0.044133
enh81215     5   78520600   78521600      4       2  150064       2.0179     0.021803
enh81219     5   78743800   78744800      2       1  150064       2.3487    0.0094199
enh81220     5   78799400   78800400      2       1  150064       2.2839     0.011189
enh81229     5   79227900   79228900      3       1  150064       1.8827     0.029869
enh81242     5   79478500   79479500      1       1  150064       1.9103      0.02805
enh81244     5   79490200   79491200      4       2  150064       1.7543     0.039693
enh81248     5   79512800   79513800      2       1  150064       1.8464     0.032419
enh81294     5   81073800   81074800      4       2  150064       2.2007     0.013878
enh81295     5   81075300   81076300      2       1  150064       1.8606     0.031401
enh81296     5   81078700   81079700      5       3  150064       2.7483     0.002995
enh81298     5   81115100   81116100      3       2  150064       2.4719    0.0067198
enh81302     5   81153000   81154000      2       1  150064       1.8375     0.033064
enh81308     5   81521000   81522000      1       1  150064       2.6016      0.00464
enh81309     5   81574900   81575900      5       2  150064       1.9943     0.023058
enh81312     5   81629900   81630900      1       1  150064       1.7398      0.04095
enh81325     5   82325500   82326500      1       1  150064       2.1951      0.01408
enh81329     5   82602400   82603400      3       1  150064       1.8634     0.031205
enh81345     5   82849600   82850600      7       3  150064       2.2408     0.012518
enh81360     5   83311400   83312400      3       1  150064       2.1951     0.014079
enh81361     5   83323300   83324300      1       1  150064       2.5854     0.004863
enh81380     5   86263700   86264700      1       1  150064       1.7755      0.03791
enh81403     5   87562900   87563900      1       1  150064       3.0352     0.001202
enh81404     5   87565900   87566900      1       1  150064       2.5414      0.00552
enh81409     5   88087700   88088700      2       1  150064       2.4131    0.0079077
enh81410     5   88123100   88124100      1       1  150064       3.5875    0.0001669
enh81415     5   88238000   88239000      1       1  150064       2.5747     0.005017
enh81420     5   88647200   88648200      3       2  150064       3.2554   0.00056613
enh81421     5   88741000   88742000      4       2  150064       3.7405   9.1835e-05
enh81428     5   89351400   89352400      2       1  150064       3.3168    0.0004553
enh81434     5   90167200   90168200      2       1  150064       3.4721   0.00025823
enh81435     5   90229400   90230400      4       1  150064       2.2131     0.013446
enh81436     5   90250600   90251600      5       2  150064        3.656   0.00012811
enh81437     5   90278100   90279100      1       1  150064       4.5689    2.452e-06
enh81438     5   90313000   90314000      2       1  150064       2.2737     0.011491
enh81445     5   90431400   90432400      5       2  150064       2.0328     0.021036
enh81452     5   90486000   90487000      2       1  150064       2.9127    0.0017915
enh81476     5   92280600   92281600      1       1  150064       2.9833     0.001426
enh81482     5   92435300   92436300      1       1  150064       2.3453     0.009505
enh81485     5   92481200   92482200      1       1  150064       2.7641     0.002854
enh81490     5   92500100   92501100      1       1  150064       2.1272       0.0167
enh81493     5   92527900   92528900      2       1  150064       1.8743     0.030444
enh81507     5   92899900   92900900      3       2  150064       2.2781     0.011359
enh81509     5   92910700   92911700      1       1  150064       2.6054     0.004589
enh81516     5   92933400   92934400      4       2  150064       2.2673     0.011685
enh81534     5   93576400   93577400      2       1  150064       2.4432    0.0072791
enh81535     5   93955200   93956200      3       2  150064       2.6984    0.0034842
enh81542     5   94868600   94869600      1       1  150064       2.0927      0.01819
enh81551     5   94979500   94980500      1       1  150064       1.9653      0.02469
enh81572     5   95129200   95130200      4       1  150064       2.0324     0.021059
enh81586     5   95199000   95200000      2       1  150064       2.2517     0.012172
enh81589     5   95217300   95218300      2       1  150064        2.262     0.011849
enh81597     5   95260700   95261700      2       1  150064       1.7874     0.036939
enh81612     5   95351400   95352400      2       1  150064       2.5354     0.005616
enh81618     5   95386800   95387800      2       1  150064       1.7319     0.041648
enh81619     5   95402300   95403300      2       1  150064       1.7026      0.04432
enh81623     5   95418600   95419600      2       1  150064       2.2421     0.012477
enh81626     5   95431900   95432900      1       1  150064       3.1349    0.0008596
enh81629     5   95455400   95456400      2       1  150064        1.947      0.02577
enh81634     5   95485100   95486100      2       1  150064       1.7811     0.037446
enh81635     5   95507800   95508800      3       1  150064       1.7516     0.039925
enh81638     5   95530300   95531300      4       1  150064       3.1539   0.00080558
enh81646     5   95575600   95576600      2       1  150064       3.4611   0.00026899
enh81650     5   95615800   95616800      3       1  150064       3.6701   0.00012123
enh81654     5   95633300   95634300      2       1  150064       3.5671   0.00018048
enh81661     5   95672700   95673700      3       2  150064       2.7115    0.0033492
enh81663     5   95743500   95744500      1       1  150064       1.6457      0.04991
enh81670     5   95914300   95915300      3       1  150064       2.1232     0.016869
enh81671     5   95917700   95918700      2       1  150064       1.7824     0.037343
enh81676     5   95984700   95985700      3       2  150064       1.9883      0.02339
enh81678     5   95991700   95992700      3       2  150064       2.0584     0.019778
enh81679     5   95995700   95996700      3       2  150064       1.7955     0.036286
enh81680     5   95999600   96000600      1       1  150064       2.2133      0.01344
enh81681     5   96016200   96017200      4       2  150064       2.2951     0.010862
enh81698     5   96211000   96212000      8       4  150064       1.8176     0.034565
enh81701     5   96228800   96229800      4       2  150064       2.0607     0.019665
enh81703     5   96273000   96274000      6       1  150064       2.6936     0.003534
enh81704     5   96276000   96277000      4       1  150064       2.5433    0.0054911
enh81708     5   96314100   96315100      4       2  150064       1.8967     0.028931
enh81710     5   96355100   96356100      4       2  150064       2.1878     0.014342
enh81713     5   96890500   96891500      2       1  150064       2.0114      0.02214
enh81719     5   97550000   97551000      2       1  150064       2.1504      0.01576
enh81727     5   97760400   97761400      4       2  150064       2.0258     0.021393
enh81735     5   97893800   97894800      7       2  150064       2.0724     0.019115
enh81742     5   98071200   98072200      2       1  150064       2.0673     0.019354
enh81743     5   98098600   98099600      4       2  150064       2.5261    0.0057669
enh81747     5   98122900   98123900      2       1  150064       1.8729     0.030543
enh81750     5   98130400   98131400      4       2  150064         1.75     0.040055
enh81752     5   98131600   98132600      1       1  150064       1.9369      0.02638
enh81753     5   98208200   98209200      2       1  150064       1.8978     0.028859
enh81756     5   98270500   98271500      3       2  150064       1.8377     0.033056
enh81770     5  100764300  100765300      2       1  150064       2.0398     0.020686
enh81771     5  101952900  101953900      5       2  150064       2.0042     0.022525
enh81784     5  102113800  102114800      2       1  150064       2.5848     0.004872
enh81805     5  102846600  102847600      3       2  150064       1.8742     0.030449
enh81812     5  103524600  103525600      3       2  150064       1.8837     0.029802
enh81820     5  106697500  106698500      6       2  150064       2.7581    0.0029065
enh81823     5  106724000  106725000      3       1  150064       2.3799    0.0086579
enh81825     5  106760700  106761700      2       1  150064       2.4181    0.0078017
enh81826     5  106765800  106766800      2       1  150064       2.6804    0.0036765
enh81827     5  106767400  106768400      4       1  150064       2.0791     0.018802
enh81833     5  106855200  106856200      2       1  150064       2.7102     0.003362
enh81834     5  106877800  106878800      1       1  150064       3.3924    0.0003464
enh81835     5  106888600  106889600      2       1  150064       2.6278    0.0042965
enh81836     5  106891200  106892200      2       1  150064       2.5802    0.0049366
enh81842     5  107040200  107041200      7       3  150064       2.6944    0.0035259
enh81844     5  107078800  107079800      5       2  150064       2.0907     0.018278
enh81847     5  107204800  107205800      3       2  150064       3.5403   0.00019986
enh81876     5  108363800  108364800      4       2  150064       2.2632     0.011812
enh81881     5  108723800  108724800      3       1  150064       2.1118      0.01735
enh81883     5  108742000  108743000      3       1  150064       1.7813     0.037429
enh81887     5  108790700  108791700      3       1  150064       2.5516    0.0053619
enh81888     5  108991800  108992800      4       2  150064       3.8027   7.1565e-05
enh81889     5  108992600  108993600      4       2  150064       4.3304   7.4427e-06
enh81890     5  109029400  109030400      2       1  150064       3.9179   4.4666e-05
enh81891     5  109039300  109040300      4       2  150064        4.598   2.1327e-06
enh81892     5  109075500  109076500      4       2  150064        4.668    1.521e-06
enh81893     5  109078700  109079700      7       3  150064       2.5345    0.0056299
enh81894     5  109084000  109085000      2       1  150064       1.8155     0.034725
enh81895     5  109094700  109095700      6       3  150064       4.6175   1.9423e-06
enh81896     5  109166400  109167400      7       3  150064       4.4453   4.3893e-06
enh81897     5  109180000  109181000      7       3  150064       1.6697      0.04749
enh81898     5  109198900  109199900      2       1  150064       3.4924   0.00023934
enh81899     5  109201000  109202000      5       3  150064       2.6816    0.0036637
enh81901     5  109213000  109214000      3       1  150064       2.4133    0.0079036
enh81925     5  110774800  110775800      2       1  150064       1.9495     0.025621
enh81932     5  110918900  110919900      8       3  150064       1.6793     0.046542
enh81933     5  111011900  111012900      4       2  150064       3.2671   0.00054331
enh81935     5  111018000  111019000      3       1  150064        1.772     0.038194
enh81936     5  111071000  111072000      3       1  150064       2.1681     0.015075
enh81970     5  112042200  112043200      3       2  150064       2.0532     0.020025
enh81974     5  112097600  112098600      2       1  150064       1.9101     0.028058
enh81990     5  112304200  112305200      4       2  150064       1.9351     0.026488
enh82001     5  112402500  112403500      6       2  150064       1.8997     0.028735
enh82057     5  114701500  114702500      5       2  150064       2.9823    0.0014307
enh82059     5  114716900  114717900      8       3  150064       1.8754     0.030371
enh82065     5  114759000  114760000      7       2  150064       1.6797     0.046512
enh82070     5  114796200  114797200      5       2  150064       1.9736     0.024212
enh82088     5  114993100  114994100      5       2  150064       2.3046     0.010596
enh82089     5  115021700  115022700      6       3  150064        2.457    0.0070042
enh82102     5  115608400  115609400      4       2  150064       1.9689     0.024483
enh82134     5  118693100  118694100      2       1  150064       2.4076    0.0080294
enh82136     5  118696600  118697600      1       1  150064       1.7021      0.04437
enh82142     5  118746500  118747500      1       1  150064       2.2629      0.01182
enh82150     5  119723300  119724300      1       1  150064       1.6489      0.04958
enh82152     5  119781600  119782600      7       2  150064       2.0199     0.021695
enh82178     5  120534000  120535000      4       2  150064       1.8128     0.034932
enh82212     5  121836100  121837100      2       1  150064       2.0785      0.01883
enh82260     5  123737400  123738400      3       2  150064        2.263     0.011818
enh82263     5  123855100  123856100      4       2  150064       2.2719     0.011545
enh82265     5  123934800  123935800      4       2  150064       1.9146     0.027773
enh82277     5  124004800  124005800      4       2  150064       1.9036      0.02848
enh82281     5  124017900  124018900      7       3  150064       1.7093     0.043694
enh82317     5  124827500  124828500      1       1  150064       1.8787      0.03014
enh82318     5  124884800  124885800      2       1  150064       1.9556     0.025253
enh82319     5  124885800  124886800      4       2  150064       2.2196     0.013223
enh82328     5  125338100  125339100      5       2  150064       3.3947   0.00034348
enh82330     5  125350800  125351800      4       2  150064       2.1495     0.015799
enh82332     5  125459800  125460800      7       3  150064       3.4312   0.00030045
enh82333     5  125460300  125461300      3       2  150064       2.9301    0.0016942
enh82337     5  125699800  125700800      2       1  150064       2.5284    0.0057298
enh82342     5  125758000  125759000      3       2  150064       1.7156     0.043121
enh82357     5  125874100  125875100      6       2  150064       3.0359    0.0011991
enh82373     5  126192800  126193800      3       1  150064       1.9836     0.023648
enh82374     5  126204300  126205300      6       3  150064       3.4166   0.00031705
enh82380     5  126306900  126307900      3       1  150064       3.6535   0.00012932
enh82387     5  126409000  126410000      6       2  150064       2.3746    0.0087835
enh82390     5  126541900  126542900      3       2  150064       2.4327     0.007494
enh82405     5  127120600  127121600      2       1  150064       2.8574    0.0021355
enh82407     5  127149000  127150000      3       2  150064       3.5669   0.00018058
enh82408     5  127211100  127212100      2       1  150064       3.8921   4.9696e-05
enh82409     5  127234400  127235400      4       2  150064       3.5242   0.00021239
enh82410     5  127277400  127278400      2       1  150064       1.7987     0.036036
enh82414     5  127388800  127389800      2       1  150064       1.7209      0.04263
enh82416     5  127416600  127417600      3       1  150064       2.4229    0.0076987
enh82417     5  127447400  127448400      2       1  150064       2.8519    0.0021731
enh82422     5  127607400  127608400      3       1  150064       1.6651     0.047948
enh82451     5  130593000  130594000      1       1  150064       1.8493      0.03221
enh82452     5  130598200  130599200      1       1  150064       1.6604      0.04842
enh82462     5  130810800  130811800      1       1  150064       1.9624      0.02486
enh82463     5  130824000  130825000      2       1  150064       1.9187     0.027513
enh82467     5  130871600  130872600      2       1  150064       1.7383     0.041081
enh82492     5  131406400  131407400      3       1  150064       1.8251     0.033997
enh82524     5  131752400  131753400      1       1  150064        1.679      0.04658
enh82529     5  131770100  131771100      2       1  150064       1.8845      0.02975
enh82531     5  131781700  131782700      1       1  150064       2.2489      0.01226
enh82532     5  131785300  131786300      8       3  150064       1.9093     0.028114
enh82534     5  131793300  131794300      4       2  150064       2.4699    0.0067573
enh82535     5  131799200  131800200      7       3  150064       2.0554     0.019921
enh82536     5  131800300  131801300      8       4  150064       1.9225     0.027269
enh82550     5  131998900  131999900      2       1  150064       1.8546     0.031828
enh82572     5  132381800  132382800      1       1  150064       1.6752      0.04695
enh82574     5  132385600  132386600      4       1  150064       1.7288     0.041924
enh82653     5  133922600  133923600      2       1  150064       1.9294     0.026841
enh82657     5  133986400  133987400      2       1  150064       1.7075     0.043861
enh82692     5  134574900  134575900      6       3  150064       1.9219     0.027309
enh82717     5  134769800  134770800      1       1  150064       1.6911      0.04541
enh82734     5  135372200  135373200      1       1  150064       2.2179      0.01328
enh82753     5  136477900  136478900      1       1  150064       2.2788      0.01134
enh82756     5  136526300  136527300      7       4  150064       3.2227   0.00063491
enh82757     5  136527700  136528700      2       1  150064       2.7137    0.0033269
enh82758     5  136535100  136536100      2       1  150064       1.9379      0.02632
enh82759     5  136541100  136542100      2       1  150064       2.7047    0.0034178
enh82760     5  136554100  136555100      7       3  150064       1.8145     0.034797
enh82764     5  136636100  136637100      4       1  150064       1.9147     0.027765
enh82779     5  137069800  137070800      1       1  150064       2.3083      0.01049
enh82783     5  137223800  137224800      2       1  150064        2.767    0.0028287
enh82784     5  137268900  137269900      1       1  150064        2.222      0.01314
enh82788     5  137349600  137350600      4       2  150064       1.7476     0.040263
enh82789     5  137359600  137360600      5       2  150064       2.3041     0.010609
enh82790     5  137366000  137367000      1       1  150064       1.7893      0.03678
enh82791     5  137369400  137370400      1       1  150064       1.7626      0.03898
enh82798     5  137672200  137673200      5       3  150064       4.9712   3.3275e-07
enh82799     5  137675500  137676500      3       1  150064       3.2208   0.00063924
enh82804     5  137784700  137785700      1       1  150064       3.4458    0.0002847
enh82805     5  137785600  137786600      1       1  150064       4.2491    1.073e-05
enh82806     5  137792600  137793600      5       2  150064       2.0292     0.021217
enh82807     5  137793800  137794800      4       2  150064       2.1181     0.017084
enh82810     5  137822200  137823200      5       3  150064       2.4603     0.006942
enh82812     5  137839900  137840900      2       1  150064       5.0047    2.798e-07
enh82813     5  137843600  137844600      2       1  150064        4.321   7.7677e-06
enh82814     5  137854500  137855500      2       1  150064       4.9919    2.989e-07
enh82815     5  137863900  137864900      3       2  150064       4.6385   1.7548e-06
enh82817     5  137875700  137876700      1       1  150064       3.9891    3.316e-05
enh82818     5  137880800  137881800      1       1  150064       5.1073    1.634e-07
enh82820     5  137908800  137909800      1       1  150064       3.1639    0.0007783
enh82822     5  137936900  137937900      6       3  150064       4.9123   4.5007e-07
enh82823     5  137945500  137946500      3       1  150064        4.491   3.5447e-06
enh82824     5  137947200  137948200      3       1  150064        4.658   1.5961e-06
enh82838     5  138160100  138161100      2       1  150064       1.8017     0.035795
enh82869     5  138483100  138484100      2       1  150064       1.8032     0.035675
enh82901     5  138780900  138781900      1       1  150064       2.0433      0.02051
enh82904     5  138853600  138854600      1       1  150064       2.2705      0.01159
enh82912     5  138922600  138923600      2       1  150064       2.3016      0.01068
enh82926     5  139036200  139037200      3       1  150064       2.3431    0.0095613
enh82927     5  139043600  139044600      2       1  150064       2.3112     0.010411
enh82929     5  139051000  139052000      1       1  150064       2.9118     0.001797
enh82930     5  139052000  139053000      2       1  150064       3.0434    0.0011695
enh82931     5  139054000  139055000      5       1  150064       3.3882   0.00035172
enh82932     5  139057200  139058200      4       1  150064       3.2573   0.00056239
enh82933     5  139066200  139067200      2       1  150064       3.6259   0.00014401
enh82934     5  139068900  139069900      1       1  150064       2.7664     0.002834
enh82945     5  139489000  139490000      1       1  150064       3.3836    0.0003577
enh82951     5  139536000  139537000      2       1  150064       3.5479   0.00019415
enh82955     5  139620200  139621200      1       1  150064       1.7217      0.04256
enh82962     5  139637100  139638100      1       1  150064       3.5465    0.0001952
enh82964     5  139672300  139673300      1       1  150064       3.4603    0.0002698
enh82966     5  139677500  139678500      3       2  150064       2.5462    0.0054454
enh82967     5  139680600  139681600      1       1  150064       3.6524    0.0001299
enh82968     5  139690900  139691900      3       2  150064       2.0504     0.020161
enh82978     5  139726400  139727400      2       1  150064       2.3109     0.010418
enh82979     5  139728400  139729400      1       1  150064       4.0598    2.456e-05
enh82986     5  139933600  139934600      2       1  150064       2.7639    0.0028559
enh82990     5  139971100  139972100      3       1  150064       1.7552     0.039613
enh82992     5  140012600  140013600      3       1  150064       3.3482   0.00040674
enh82993     5  140025400  140026400      4       2  150064       3.1794    0.0007378
enh82994     5  140043000  140044000      4       2  150064         2.76    0.0028901
enh82995     5  140045400  140046400      2       1  150064       2.3365    0.0097317
enh82996     5  140051900  140052900      1       1  150064       4.0009    3.155e-05
enh82997     5  140069300  140070300      5       2  150064       4.2883   9.0009e-06
enh82998     5  140072000  140073000      7       2  150064       4.2648   1.0006e-05
enh82999     5  140079000  140080000      1       1  150064         4.26    1.022e-05
enh83000     5  140080800  140081800      2       1  150064       3.9675   3.6313e-05
enh83002     5  140097600  140098600      4       2  150064       3.7639   8.3632e-05
enh83006     5  140863200  140864200      6       3  150064       1.9227     0.027261
enh83007     5  140867800  140868800      1       1  150064       1.9089      0.02814
enh83030     5  141062200  141063200      2       1  150064         1.93     0.026806
enh83033     5  141214500  141215500      4       1  150064       2.4186    0.0077904
enh83046     5  141442600  141443600      1       1  150064       2.0168      0.02186
enh83051     5  141566200  141567200      2       1  150064       3.0828    0.0010253
enh83060     5  141659400  141660400      2       1  150064       1.9799     0.023857
enh83065     5  141683500  141684500      4       2  150064       1.7136     0.043297
enh83069     5  141707600  141708600      2       1  150064       1.8318     0.033493
enh83074     5  141737700  141738700      3       1  150064       2.2533      0.01212
enh83077     5  141764400  141765400      4       1  150064       2.2382     0.012603
enh83079     5  141769200  141770200      3       1  150064       2.1841     0.014479
enh83086     5  141820800  141821800      4       1  150064       1.7112     0.043523
enh83194     5  142624800  142625800      3       2  150064       1.6934     0.045191
enh83195     5  142628600  142629600      1       1  150064       2.6736     0.003752
enh83196     5  142641400  142642400      3       2  150064       1.7667      0.03864
enh83201     5  142693400  142694400      3       2  150064       2.2909     0.010986
enh83212     5  142753800  142754800      1       1  150064        2.215      0.01338
enh83217     5  142850900  142851900      2       1  150064        1.878     0.030192
enh83229     5  143014600  143015600      2       1  150064       2.4714    0.0067301
enh83262     5  144077600  144078600      4       2  150064       1.6899      0.04552
enh83290     5  145421900  145422900      1       1  150064       1.6645      0.04801
enh83316     5  146883300  146884300      2       1  150064       1.7007     0.044497
enh83332     5  147848600  147849600      3       1  150064       2.4654    0.0068427
enh83389     5  148569200  148570200      2       1  150064       1.7359     0.041291
enh83402     5  148700100  148701100      4       2  150064       1.7866     0.037002
enh83404     5  148713000  148714000      1       1  150064       2.3527      0.00932
enh83407     5  148736600  148737600      4       2  150064       2.1907     0.014235
enh83414     5  148776900  148777900      2       1  150064       2.1696     0.015019
enh83422     5  148809700  148810700      2       1  150064       2.3583    0.0091798
enh83454     5  149126900  149127900      1       1  150064       2.5181     0.005899
enh83456     5  149157600  149158600      1       1  150064       2.1953      0.01407
enh83457     5  149178200  149179200      2       1  150064       2.0027     0.022607
enh83461     5  149218900  149219900      1       1  150064       2.0693      0.01926
enh83466     5  149275100  149276100      4       2  150064       1.9687     0.024493
enh83499     5  149543200  149544200      4       1  150064        1.737     0.041191
enh83500     5  149556100  149557100      1       1  150064       1.8501      0.03215
enh83518     5  149678700  149679700      2       1  150064       1.9516      0.02549
enh83561     5  149917800  149918800      1       1  150064       1.8453       0.0325
enh83564     5  149923800  149924800      2       1  150064       1.9048     0.028403
enh83566     5  149939100  149940100      4       2  150064       1.6658     0.047881
enh83646     5  151050200  151051200      2       1  150064       1.7058     0.044021
enh83647     5  151053300  151054300      5       2  150064       1.6543     0.049036
enh83651     5  151073800  151074800      1       1  150064       1.8406      0.03284
enh83663     5  151160600  151161600      2       1  150064       1.6847     0.046019
enh83668     5  152538300  152539300      3       2  150064       4.3184   7.8568e-06
enh83669     5  152602500  152603500      2       1  150064       3.8307   6.3901e-05
enh83673     5  152895000  152896000      5       2  150064       3.3127   0.00046197
enh83691     5  153275600  153276600      1       1  150064       2.5619     0.005205
enh83692     5  153279200  153280200      2       1  150064        2.827    0.0023495
enh83697     5  153381500  153382500      4       2  150064       2.3666     0.008977
enh83698     5  153416800  153417800      1       1  150064       3.3858    0.0003548
enh83701     5  153576000  153577000      1       1  150064       3.5528    0.0001906
enh83703     5  153579100  153580100      1       1  150064       3.4745    0.0002559
enh83704     5  153584400  153585400      7       2  150064       4.2384   1.1256e-05
enh83707     5  153593400  153594400      3       2  150064       2.5945    0.0047359
enh83708     5  153595000  153596000      4       1  150064       2.5789    0.0049561
enh83709     5  153600600  153601600      3       2  150064       2.7156    0.0033075
enh83711     5  153639400  153640400      9       2  150064       4.9752   3.2586e-07
enh83712     5  153652300  153653300      6       2  150064       4.5518   2.6593e-06
enh83713     5  153656100  153657100      6       2  150064       4.5442   2.7578e-06
enh83714     5  153666000  153667000      4       2  150064       3.3795   0.00036311
enh83715     5  153688200  153689200      4       2  150064       3.7898   7.5375e-05
enh83721     5  153784800  153785800      5       2  150064       2.7745    0.0027647
enh83725     5  154033100  154034100      1       1  150064       1.8329      0.03341
enh83730     5  154088400  154089400      1       1  150064       1.8283      0.03375
enh83731     5  154093000  154094000      1       1  150064       1.8972       0.0289
enh83751     5  154319600  154320600      2       1  150064       1.8015     0.035813
enh83758     5  155575200  155576200      3       1  150064       1.9392      0.02624
enh83762     5  155752900  155753900      2       1  150064       2.2343     0.012733
enh83763     5  155755600  155756600      5       2  150064       2.7715    0.0027899
enh83765     5  155783000  155784000     10       4  150064       4.0118   3.0131e-05
enh83768     5  155807500  155808500      1       1  150064       3.0233      0.00125
enh83769     5  155810200  155811200      7       2  150064       3.1918   0.00070689
enh83771     5  155826800  155827800      4       2  150064       2.5322    0.0056683
enh83773     5  155901600  155902600      4       1  150064        1.837     0.033108
enh83787     5  156570600  156571600      2       1  150064       1.6565     0.048815
enh83795     5  156900300  156901300      4       2  150064       1.7662     0.038682
enh83838     5  157255600  157256600      3       1  150064       1.9981     0.022853
enh83867     5  158066700  158067700      3       2  150064       3.0413    0.0011776
enh83879     5  158247100  158248100      2       1  150064       2.3192     0.010192
enh83881     5  158302000  158303000      1       1  150064        2.026      0.02138
enh83911     5  158562500  158563500      1       1  150064       2.2688      0.01164
enh83917     5  158609600  158610600      2       1  150064       3.0181    0.0012718
enh83918     5  158613100  158614100      4       2  150064       3.3717   0.00037357
enh83919     5  158614300  158615300      6       4  150064       2.6201    0.0043954
enh83920     5  158616300  158617300      1       1  150064       2.4105     0.007966
enh83923     5  158631900  158632900      3       1  150064       2.1899     0.014266
enh83941     5  159199400  159200400      2       1  150064        2.014     0.022005
enh83951     5  159305400  159306400      1       1  150064       1.8001      0.03592
enh83979     5  159596100  159597100      5       1  150064       2.0813     0.018705
enh84010     5  162884700  162885700      2       1  150064        3.446   0.00028443
enh84045     5  167126000  167127000      2       1  150064       1.9905     0.023267
enh84048     5  167156800  167157800      2       1  150064       2.7064    0.0034008
enh84049     5  167170400  167171400      5       3  150064       2.2441     0.012412
enh84050     5  167181600  167182600      3       2  150064       2.9319    0.0016844
enh84051     5  167185700  167186700      1       1  150064       3.0124     0.001296
enh84055     5  167214200  167215200      4       2  150064       2.1535     0.015638
enh84062     5  167364000  167365000      3       1  150064       1.9123     0.027921
enh84063     5  167367100  167368100      4       1  150064       2.1707     0.014977
enh84065     5  167377200  167378200      3       2  150064       2.3741     0.008795
enh84068     5  167636500  167637500      4       2  150064       2.0931     0.018171
enh84078     5  167780000  167781000      3       2  150064       2.1958     0.014053
enh84090     5  167914400  167915400      2       1  150064       2.0713     0.019165
enh84091     5  167978800  167979800      1       1  150064       2.0701      0.01922
enh84092     5  168004000  168005000      1       1  150064       2.2049      0.01373
enh84103     5  168373700  168374700      3       1  150064       1.6466     0.049823
enh84142     5  169169500  169170500      4       2  150064       1.9738       0.0242
enh84145     5  169198700  169199700      6       3  150064       2.0778     0.018862
enh84159     5  169559300  169560300      5       3  150064       2.4323    0.0075016
enh84170     5  170060500  170061500      4       2  150064       2.3041     0.010607
enh84176     5  170845200  170846200      3       1  150064       1.7977     0.036113
enh84202     5  171396800  171397800      2       1  150064       1.6611     0.048345
enh84231     5  171589800  171590800      6       2  150064       1.6458     0.049899
enh84237     5  171606600  171607600      5       3  150064       2.0114     0.022142
enh84268     5  171868200  171869200      1       1  150064        1.793      0.03649
enh84273     5  171960500  171961500      3       1  150064       2.0718     0.019142
enh84333     5  172312700  172313700      2       1  150064        1.935     0.026492
enh84338     5  172324200  172325200      5       2  150064       1.8343     0.033302
enh84356     5  172400200  172401200      8       3  150064       2.0475     0.020306
enh84360     5  172437200  172438200      2       1  150064       2.0125     0.022084
enh84363     5  172447100  172448100      2       1  150064       2.4307    0.0075342
enh84364     5  172455900  172456900      4       2  150064       2.4613    0.0069219
enh84368     5  172480900  172481900      3       1  150064       2.7964    0.0025839
enh84369     5  172481800  172482800      2       1  150064       2.1482     0.015851
enh84434     5  173400400  173401400      2       1  150064       1.7728     0.038129
enh84443     5  173960800  173961800      3       2  150064       1.9727     0.024262
enh84445     5  173998700  173999700      2       1  150064       2.0569     0.019846
enh84446     5  174026700  174027700      4       2  150064       2.5549    0.0053114
enh84456     5  174770700  174771700      4       2  150064       2.8902    0.0019249
enh84457     5  174773600  174774600      6       2  150064         3.04    0.0011829
enh84458     5  174774000  174775000      5       2  150064       3.4794   0.00025128
enh84461     5  174960900  174961900      1       1  150064       2.0183      0.02178
enh84463     5  175236800  175237800      1       1  150064       1.9291      0.02686
enh84470     5  175821800  175822800      1       1  150064       2.2147      0.01339
enh84472     5  175829100  175830100      2       1  150064        1.748     0.040235
enh84473     5  175837700  175838700      2       1  150064       1.8565     0.031689
enh84476     5  175843800  175844800      4       2  150064       2.1044     0.017671
enh84481     5  175892900  175893900      2       1  150064       2.0031     0.022583
enh84482     5  175900000  175901000      1       1  150064       2.0208      0.02165
enh84487     5  175957400  175958400      4       1  150064       1.7873     0.036942
enh84557     5  176936700  176937700      2       1  150064       2.9439    0.0016206
enh84558     5  176937700  176938700      1       1  150064       2.2911      0.01098
enh84560     5  176947900  176948900      4       2  150064       2.7346    0.0031231
enh84562     5  176966200  176967200      1       1  150064       3.0105     0.001304
enh84564     5  176973000  176974000      1       1  150064       3.0418     0.001176
enh84565     5  176974000  176975000      3       1  150064       3.4147   0.00031929
enh84566     5  176975200  176976200      1       1  150064       2.9243     0.001726
enh84568     5  176983800  176984800      1       1  150064       3.0843      0.00102
enh84601     5  178654300  178655300      2       1  150064        1.994     0.023077
enh84602     5  178667800  178668800      4       2  150064       2.8477    0.0022016
enh84603     5  178670200  178671200      5       2  150064       2.5844    0.0048779
enh84604     5  178685300  178686300      7       2  150064       2.8382    0.0022683
enh84608     5  178695500  178696500      8       3  150064       1.9543     0.025336
enh84610     5  178700900  178701900      7       2  150064       2.3959    0.0082896
enh84613     5  178712400  178713400      1       1  150064        3.353    0.0003997
enh84614     5  178713100  178714100      3       2  150064       2.4577    0.0069909
enh84616     5  178719800  178720800      3       2  150064       2.1639     0.015236
enh84617     5  178721700  178722700      2       1  150064       2.3865    0.0085057
enh84625     5  178745800  178746800      3       2  150064       3.4969   0.00023534
enh84628     5  178764500  178765500      8       2  150064        1.973     0.024247
enh84629     5  178768500  178769500      6       3  150064        3.261   0.00055506
enh84642     5  179038500  179039500      6       2  150064       1.7626      0.03898
enh84649     5  179127700  179128700      3       2  150064       1.8618     0.031316
enh84657     5  179189700  179190700      1       1  150064       1.8839      0.02979
enh84662     5  179228900  179229900      3       2  150064       1.9582     0.025104
enh84663     5  179234800  179235800      2       1  150064       1.8454     0.032487
enh84665     5  179244300  179245300      4       2  150064       1.8085     0.035266
enh84722     5  180684600  180685600      4       2  150064       1.7325     0.041591
enh84768     6    1317000    1318000      1       1  150064       1.9299      0.02681
enh84771     6    1335200    1336200      4       2  150064       2.5088    0.0060578
enh84780     6    1436400    1437400     10       4  150064       1.6826     0.046228
enh84793     6    1630500    1631500      7       3  150064       2.1149     0.017218
enh84807     6    1837600    1838600      2       1  150064       1.7355     0.041322
enh84825     6    2168400    2169400      3       2  150064       2.1359     0.016343
enh84842     6    2449200    2450200      4       2  150064        1.791     0.036648
enh84886     6    2957200    2958200      9       2  150064       2.3272    0.0099766
enh84888     6    2960900    2961900      4       1  150064       2.1974     0.013997
enh84891     6    2972200    2973200      7       2  150064       1.9215     0.027336
enh84955     6    3738500    3739500      4       2  150064       2.0768      0.01891
enh84957     6    3745500    3746500      2       1  150064       2.8735    0.0020295
enh84958     6    3753000    3754000      1       1  150064       3.2207    0.0006394
enh84963     6    3785900    3786900      3       2  150064       1.8238     0.034092
enh84998     6    4023500    4024500      2       1  150064       1.7887     0.036835
enh84999     6    4055300    4056300      1       1  150064       1.8429      0.03267
enh85002     6    4113800    4114800      4       1  150064       2.1074      0.01754
enh85003     6    4126000    4127000      3       1  150064       2.2983     0.010772
enh85010     6    4253600    4254600      7       2  150064       1.7431     0.040658
enh85025     6    4491700    4492700      1       1  150064        1.645      0.04998
enh85042     6    4804200    4805200      2       1  150064       1.8765     0.030291
enh85050     6    4914400    4915400      5       2  150064        2.727    0.0031959
enh85053     6    4970600    4971600      7       1  150064        1.757     0.039461
enh85115     6    6885800    6886800      6       2  150064        2.446     0.007223
enh85116     6    6890400    6891400      2       1  150064       2.1482      0.01585
enh85123     6    7058300    7059300      7       4  150064       2.2024      0.01382
enh85135     6    7142100    7143100      4       2  150064        1.671     0.047356
enh85137     6    7145100    7146100      2       1  150064       1.7154     0.043138
enh85149     6    7204300    7205300      2       1  150064       1.7117     0.043472
enh85183     6    7671900    7672900      1       1  150064        1.829       0.0337
enh85191     6    7819600    7820600      2       1  150064       1.7235     0.042403
enh85192     6    7833300    7834300      7       3  150064       2.5429    0.0054967
enh85227     6   10441300   10442300      2       1  150064       1.9639     0.024773
enh85273     6   11236200   11237200      6       3  150064       2.4664    0.0068243
enh85291     6   11427800   11428800      3       1  150064       1.7053     0.044067
enh85298     6   11614400   11615400      2       1  150064       1.7724     0.038161
enh85324     6   11970000   11971000      4       2  150064       2.6377    0.0041736
enh85331     6   12033800   12034800      1       1  150064       2.1399      0.01618
enh85332     6   12034400   12035400      1       1  150064       1.9296      0.02683
enh85354     6   12297600   12298600      2       1  150064       2.0988     0.017918
enh85379     6   13281300   13282300      5       2  150064       2.1705     0.014985
enh85382     6   13327000   13328000      2       1  150064       1.7815     0.037414
enh85404     6   13587200   13588200      2       1  150064       2.3887    0.0084544
enh85409     6   13707800   13708800      2       1  150064       2.7686    0.0028147
enh85410     6   13712800   13713800      3       1  150064       1.6542     0.049039
enh85452     6   14524400   14525400      3       2  150064       1.7235     0.042398
enh85453     6   14540600   14541600      7       2  150064       2.0257     0.021399
enh85454     6   14542200   14543200      1       1  150064       1.8353      0.03323
enh85459     6   14639200   14640200      3       2  150064       2.6821    0.0036578
enh85460     6   14655400   14656400      5       2  150064       1.9658     0.024659
enh85491     6   15066100   15067100      2       1  150064       1.8654     0.031062
enh85507     6   15288700   15289700      4       2  150064       1.6663     0.047827
enh85515     6   15327200   15328200      6       3  150064       2.2956      0.01085
enh85518     6   15351800   15352800      3       1  150064        1.858     0.031587
enh85557     6   15872400   15873400      5       3  150064       2.8845    0.0019601
enh85559     6   15879800   15880800      7       3  150064       2.3943     0.008326
enh85560     6   15897100   15898100      3       2  150064       1.9535     0.025378
enh85565     6   16135000   16136000      1       1  150064       1.7302       0.0418
enh85573     6   16239600   16240600      3       1  150064        1.815     0.034761
enh85574     6   16243100   16244100      4       2  150064       2.2989     0.010756
enh85577     6   16320000   16321000      2       1  150064       1.7937     0.036429
enh85579     6   16335300   16336300      2       1  150064        2.782    0.0027009
enh85580     6   16342200   16343200      2       1  150064       2.4297    0.0075546
enh85584     6   16388200   16389200      5       2  150064       1.8965     0.028947
enh85588     6   16401900   16402900      4       2  150064       2.5674    0.0051239
enh85590     6   16409800   16410800      3       1  150064       1.8456     0.032472
enh85625     6   16711900   16712900      3       1  150064       1.8002     0.035912
enh85628     6   16722600   16723600      2       1  150064       2.5658    0.0051462
enh85629     6   16723500   16724500      1       1  150064       2.5328     0.005657
enh85630     6   16725900   16726900      6       3  150064        2.383    0.0085863
enh85631     6   16728700   16729700      5       2  150064       2.4417    0.0073083
enh85637     6   16750600   16751600      2       1  150064       2.1676     0.015096
enh85638     6   16752000   16753000      4       2  150064       2.2159     0.013348
enh85639     6   16758100   16759100      3       2  150064       2.4419    0.0073045
enh85666     6   17045300   17046300      5       2  150064       2.2729     0.011516
enh85678     6   17392500   17393500      1       1  150064       1.6629      0.04817
enh85680     6   17413300   17414300      2       1  150064       1.9132     0.027858
enh85681     6   17417900   17418900      1       1  150064       2.0206      0.02166
enh85734     6   18121700   18122700      2       1  150064        1.788      0.03689
enh85739     6   18209500   18210500      6       4  150064       2.0806     0.018736
enh85757     6   18488200   18489200      6       2  150064       2.5952    0.0047267
enh85758     6   18503300   18504300      6       3  150064       2.0508     0.020143
enh85766     6   19731500   19732500      3       1  150064        2.108     0.017516
enh85768     6   19803100   19804100      7       3  150064       2.0325     0.021053
enh85787     6   20535500   20536500      7       2  150064       2.6623    0.0038802
enh85792     6   20655300   20656300      3       2  150064       2.5076    0.0060785
enh85793     6   20680600   20681600      1       1  150064       1.9629      0.02483
enh85798     6   20876900   20877900      2       1  150064       2.7222    0.0032428
enh85800     6   20919600   20920600      3       2  150064       1.8248     0.034012
enh85803     6   21004900   21005900      5       2  150064       2.1963     0.014034
enh85811     6   21264100   21265100      3       2  150064        2.113     0.017299
enh85823     6   21679700   21680700      3       1  150064       1.8387     0.032978
[truncated: 764,283 more chars]
