# Supplementary material for: Identifying enhancer properties associated with genetic risk for complex traits using regulome-wide association studies
Source: PLoS Comput Biol. 2022 Sep 7;18(9):e1010430. doi: 10.1371/journal.pcbi.1010430 (PMC9484640; doi:10.1371/journal.pcbi.1010430)
Supplement: S3 Table — Sample names are as described in the ROADMAP epigenomics project integrative analysis portal: https://egg2.wustl.edu/roadmap/web_portal/meta.html. (ZIP) [file pcbi.1010430.s010.zip › supplemental_table3/E051blood_sig_enhancers05.gcov.out]

GENE       CHR      START       STOP  NSNPS  NPARAM       N        ZSTAT            P
enh43701     1     847700     848700      3       1  150064       1.7332     0.041531
enh43730     1    1168700    1169700      3       1  150064       1.9619      0.02489
enh43731     1    1172200    1173200      1       1  150064       2.0969        0.018
enh43732     1    1185900    1186900      4       2  150064       1.9041     0.028447
enh43783     1    1705900    1706900      5       3  150064       1.9829     0.023689
enh43798     1    1829800    1830800      1       1  150064       1.7657      0.03872
enh43801     1    1841000    1842000      3       1  150064       2.0797     0.018775
enh43806     1    1941700    1942700      6       1  150064       2.2755     0.011437
enh43812     1    2043400    2044400      4       1  150064       2.5425    0.0055028
enh43814     1    2058900    2059900      1       1  150064       3.2129    0.0006569
enh43815     1    2063100    2064100      3       2  150064       3.1698   0.00076283
enh43816     1    2065100    2066100      5       2  150064       3.2658   0.00054572
enh43819     1    2070900    2071900      5       2  150064       3.2169   0.00064792
enh43821     1    2077400    2078400      4       2  150064       3.2764   0.00052563
enh43822     1    2081600    2082600      6       2  150064       2.8837     0.001965
enh43823     1    2090400    2091400      4       2  150064       3.1588    0.0007922
enh43829     1    2127000    2128000      2       1  150064       2.5265    0.0057606
enh43833     1    2137200    2138200      2       1  150064       2.3226       0.0101
enh43837     1    2155300    2156300      3       2  150064       1.9472     0.025756
enh43850     1    2211300    2212300      3       1  150064       2.1734     0.014875
enh43851     1    2214600    2215600      6       3  150064       1.7202     0.042697
enh43857     1    2233800    2234800      3       1  150064       1.8512      0.03207
enh43882     1    2509900    2510900      3       1  150064       1.9027      0.02854
enh43885     1    2524700    2525700      9       2  150064       2.9719    0.0014797
enh43886     1    2542100    2543100      1       1  150064       2.6463     0.004069
enh43887     1    2554300    2555300      3       1  150064       2.7955    0.0025906
enh43896     1    2784600    2785600      4       1  150064       2.9971    0.0013628
enh43922     1    3123500    3124500      3       1  150064       3.2339    0.0006105
enh43923     1    3133100    3134100      3       2  150064       2.3163      0.01027
enh43924     1    3137800    3138800      7       3  150064       1.9337     0.026575
enh43988     1    5582000    5583000      2       1  150064       1.8408     0.032826
enh43989     1    5611300    5612300      6       3  150064       1.8044     0.035583
enh43994     1    5896300    5897300      7       2  150064        2.096      0.01804
enh44018     1    6260200    6261200      1       1  150064       1.7453      0.04047
enh44034     1    6519200    6520200      1       1  150064       1.7365      0.04124
enh44036     1    6531600    6532600      3       2  150064       2.5574    0.0052732
enh44039     1    6561800    6562800      2       1  150064       3.1144   0.00092158
enh44040     1    6566800    6567800      1       1  150064       2.3208      0.01015
enh44041     1    6569100    6570100      4       1  150064       2.4525    0.0070927
enh44050     1    6657800    6658800      4       2  150064       1.9395     0.026219
enh44053     1    6675600    6676600      3       1  150064       2.1533     0.015649
enh44054     1    6682600    6683600      1       1  150064       4.1984    1.344e-05
enh44055     1    6684200    6685200      2       1  150064       2.1264     0.016733
enh44057     1    6759700    6760700      2       1  150064       3.5669   0.00018061
enh44066     1    6846900    6847900      3       1  150064       1.7795     0.037581
enh44108     1    7829800    7830800      1       1  150064       1.8858      0.02966
enh44119     1    8002600    8003600      2       1  150064       2.0947     0.018098
enh44146     1    8438900    8439900      1       1  150064       5.5166    1.728e-08
enh44151     1    8447600    8448600      2       1  150064       4.7983    8.002e-07
enh44152     1    8450400    8451400      4       2  150064       2.4961    0.0062787
enh44153     1    8454600    8455600      2       1  150064       3.3185   0.00045251
enh44155     1    8467300    8468300      3       1  150064       5.1687   1.1784e-07
enh44158     1    8485700    8486700      3       1  150064       5.0495   2.2148e-07
enh44159     1    8490700    8491700      2       1  150064       4.9962   2.9234e-07
enh44164     1    8524000    8525000      5       3  150064       2.7613    0.0028785
enh44165     1    8527000    8528000      3       2  150064       2.2527     0.012137
enh44166     1    8536600    8537600      3       1  150064       3.2444   0.00058856
enh44167     1    8557100    8558100      2       1  150064       2.8573    0.0021361
enh44170     1    8576700    8577700      2       1  150064       2.4796     0.006576
enh44173     1    8582600    8583600      2       1  150064       1.9051     0.028382
enh44176     1    8614800    8615800      2       1  150064       3.0698    0.0010711
enh44177     1    8621100    8622100      1       1  150064       2.5716     0.005062
enh44178     1    8622900    8623900      3       2  150064       2.3761    0.0087482
enh44181     1    8658000    8659000      6       2  150064       2.9865    0.0014112
enh44182     1    8658700    8659700      3       1  150064       2.9559     0.001559
enh44183     1    8663500    8664500      1       1  150064       2.8826     0.001972
enh44189     1    8706600    8707600      2       1  150064       2.9936    0.0013784
enh44191     1    8708100    8709100      4       2  150064       2.3768    0.0087315
enh44195     1    8719200    8720200      1       1  150064       2.4949       0.0063
enh44197     1    8721900    8722900      1       1  150064       2.2886      0.01105
enh44202     1    8728800    8729800      2       1  150064       2.9814    0.0014349
enh44204     1    8733600    8734600      1       1  150064       2.1292      0.01662
enh44205     1    8735000    8736000      2       1  150064       2.3582    0.0091826
enh44208     1    8741100    8742100      2       1  150064         2.38    0.0086572
enh44209     1    8744400    8745400      1       1  150064       2.2705      0.01159
enh44215     1    8769700    8770700      3       2  150064        3.775   7.9989e-05
enh44217     1    8773700    8774700      1       1  150064       4.1153    1.933e-05
enh44223     1    8788000    8789000      3       2  150064       3.6625   0.00012489
enh44226     1    8814900    8815900      1       1  150064       1.9749      0.02414
enh44231     1    8843700    8844700      2       1  150064       2.4847    0.0064836
enh44234     1    8850000    8851000      1       1  150064       1.9179      0.02756
enh44236     1    8871400    8872400      3       2  150064       2.4797    0.0065747
enh44247     1    8949700    8950700      1       1  150064       2.1693      0.01503
enh44248     1    8978000    8979000      4       1  150064       2.2139     0.013419
enh44250     1    8985200    8986200      2       1  150064       2.1125     0.017322
enh44251     1    8986900    8987900      8       3  150064       1.6652     0.047934
enh44277     1    9202000    9203000      1       1  150064       1.7824      0.03734
enh44292     1    9326700    9327700      4       2  150064       1.9922     0.023176
enh44338     1    9698900    9699900      4       2  150064       1.8653     0.031072
enh44375     1    9948300    9949300      2       1  150064       1.9457     0.025846
enh44410     1   10449000   10450000      2       1  150064       1.8793     0.030099
enh44417     1   10489200   10490200      3       2  150064       1.6593      0.04853
enh44515     1   11868000   11869000      2       1  150064       1.8576     0.031615
enh44520     1   11953300   11954300      3       1  150064       1.6978     0.044768
enh44537     1   12107100   12108100      1       1  150064       3.1955    0.0006979
enh44538     1   12111900   12112900      2       1  150064       2.0047     0.022498
enh44539     1   12129300   12130300      3       2  150064       2.1155     0.017193
enh44601     1   14028800   14029800      3       2  150064       2.6984    0.0034838
enh44607     1   14050800   14051800      3       2  150064       2.0983     0.017938
enh44611     1   14074200   14075200      2       1  150064       1.6562     0.048838
enh44637     1   15210900   15211900      3       1  150064       1.7955      0.03629
enh44717     1   16152000   16153000      7       2  150064       2.0326     0.021046
enh44749     1   16352800   16353800      5       3  150064       2.0835     0.018603
enh44771     1   16564000   16565000      2       1  150064       2.7283    0.0031827
enh44772     1   16570400   16571400      1       1  150064        2.126      0.01675
enh44774     1   16593500   16594500      4       1  150064       2.1579     0.015469
enh44777     1   16620200   16621200      3       2  150064       1.7625     0.038992
enh44778     1   16645000   16646000      3       1  150064       2.0685     0.019295
enh44781     1   16679600   16680600      1       1  150064       2.0801      0.01876
enh44784     1   16698000   16699000      1       1  150064       1.8153      0.03474
enh44786     1   16711500   16712500      2       1  150064       1.7801     0.037533
enh44787     1   16714200   16715200      2       1  150064       1.7653      0.03876
enh44790     1   16722400   16723400      5       2  150064       2.0027     0.022605
enh44794     1   16824200   16825200      3       1  150064       1.8836     0.029809
enh44795     1   16826900   16827900      3       1  150064        2.091     0.018265
enh44822     1   17287700   17288700      3       2  150064       1.8156     0.034716
enh44825     1   17310800   17311800      3       2  150064        4.112   1.9615e-05
enh44830     1   17371500   17372500      7       2  150064       2.3144     0.010324
enh44831     1   17372200   17373200      4       1  150064       2.2589     0.011946
enh44832     1   17378400   17379400      2       1  150064       2.7791    0.0027255
enh44835     1   17392900   17393900      3       1  150064       3.0542    0.0011282
enh44836     1   17408500   17409500      4       2  150064       2.0374     0.020806
enh44843     1   17454400   17455400      1       1  150064       1.8736      0.03049
enh44937     1   19640500   19641500      2       1  150064       2.3414    0.0096047
enh44977     1   19835000   19836000      3       2  150064       2.2663     0.011715
enh44986     1   19939800   19940800      1       1  150064       1.7696       0.0384
enh44988     1   19966800   19967800      1       1  150064       2.3371     0.009718
enh44989     1   19974600   19975600      9       4  150064       1.7098     0.043651
enh45004     1   20497500   20498500      1       1  150064       1.9738       0.0242
enh45025     1   21059900   21060900      1       1  150064       2.8655     0.002082
enh45026     1   21108200   21109200      2       1  150064       2.9231    0.0017326
enh45028     1   21114600   21115600      2       1  150064       2.4415    0.0073133
enh45030     1   21276400   21277400      5       2  150064       2.4372    0.0074011
enh45032     1   21317900   21318900      2       1  150064       2.7329     0.003139
enh45033     1   21319400   21320400      2       1  150064       2.0949     0.018091
enh45034     1   21322500   21323500      2       1  150064       2.0438     0.020488
enh45035     1   21324900   21325900      2       1  150064       1.7735     0.038073
enh45036     1   21329900   21330900      1       1  150064       2.1596       0.0154
enh45038     1   21346100   21347100      2       1  150064       1.8425     0.032699
enh45039     1   21346900   21347900      4       2  150064        2.876    0.0020136
enh45040     1   21349200   21350200      3       1  150064       2.0656     0.019431
enh45041     1   21367000   21368000      6       3  150064       2.2555      0.01205
enh45042     1   21369300   21370300      5       3  150064       2.6484    0.0040443
enh45044     1   21376200   21377200      3       1  150064       2.3494     0.009401
enh45045     1   21377600   21378600      3       2  150064        3.157   0.00079714
enh45048     1   21395600   21396600      2       1  150064       1.9849      0.02358
enh45049     1   21402700   21403700      3       1  150064       2.1445     0.015997
enh45050     1   21416400   21417400      2       1  150064       2.7459    0.0030177
enh45053     1   21438300   21439300      1       1  150064       2.3689     0.008921
enh45062     1   21476800   21477800      4       2  150064       1.7142     0.043247
enh45064     1   21481400   21482400      3       1  150064       2.6069    0.0045687
enh45065     1   21483100   21484100      1       1  150064       2.7054     0.003411
enh45066     1   21489100   21490100      2       1  150064        2.621    0.0043839
enh45067     1   21491700   21492700      4       2  150064       2.5446    0.0054697
enh45068     1   21497900   21498900      4       2  150064       2.9738    0.0014709
enh45069     1   21500000   21501000      1       1  150064       2.4774     0.006618
enh45072     1   21521200   21522200      1       1  150064       1.7381       0.0411
enh45073     1   21559700   21560700      4       2  150064       1.9912     0.023227
enh45127     1   22029700   22030700      2       1  150064       1.8437     0.032617
enh45129     1   22048100   22049100      4       2  150064       2.5255    0.0057773
enh45132     1   22085400   22086400      5       2  150064        1.674     0.047065
enh45135     1   22096800   22097800      4       2  150064       2.0831     0.018622
enh45137     1   22100000   22101000      4       2  150064       2.7729    0.0027783
enh45173     1   22349500   22350500      2       1  150064       2.5516    0.0053615
enh45174     1   22353200   22354200     10       3  150064       2.8679    0.0020663
enh45175     1   22357000   22358000      4       2  150064       2.4834    0.0065064
enh45180     1   22374600   22375600      4       2  150064       3.2881   0.00050426
enh45182     1   22381800   22382800      1       1  150064       3.3973    0.0003403
enh45185     1   22401100   22402100      2       1  150064       2.6396    0.0041497
enh45187     1   22404500   22405500      1       1  150064       3.3584     0.000392
enh45190     1   22413600   22414600      2       1  150064       2.4015     0.008163
enh45194     1   22454300   22455300      8       3  150064       3.3291   0.00043557
enh45224     1   23437600   23438600      2       1  150064       1.9202     0.027415
enh45266     1   23938800   23939800      2       1  150064       1.9468     0.025782
enh45318     1   24717300   24718300      5       2  150064       1.7514     0.039939
enh45323     1   24744200   24745200      2       1  150064       2.1965     0.014027
enh45327     1   24833500   24834500      1       1  150064       2.5335     0.005646
enh45328     1   24862100   24863100      4       2  150064       2.4306    0.0075369
enh45329     1   24867300   24868300      6       2  150064       2.8995    0.0018685
enh45389     1   25317600   25318600      7       3  150064       3.8449    6.031e-05
enh45565     1   26900600   26901600      8       3  150064       2.7432    0.0030419
enh45574     1   27004300   27005300      3       1  150064       2.2655      0.01174
enh45576     1   27016800   27017800      1       1  150064       2.4913     0.006363
enh45578     1   27033600   27034600      2       1  150064       2.6037    0.0046111
enh45579     1   27042200   27043200      1       1  150064       2.7222     0.003242
enh45580     1   27047000   27048000      3       1  150064         2.63    0.0042697
enh45584     1   27068900   27069900      3       1  150064       2.6378    0.0041719
enh45586     1   27076500   27077500      1       1  150064       2.7081     0.003383
enh45587     1   27077800   27078800      1       1  150064        2.749     0.002989
enh45588     1   27093700   27094700      2       1  150064       2.6557    0.0039575
enh45589     1   27095100   27096100      1       1  150064       2.7557     0.002928
enh45590     1   27097700   27098700      1       1  150064       2.7473     0.003004
enh45591     1   27104900   27105900      1       1  150064         2.95     0.001589
enh45594     1   27117600   27118600      1       1  150064       2.6875     0.003599
enh45598     1   27146600   27147600      1       1  150064       2.1783      0.01469
enh45602     1   27158200   27159200      2       1  150064       2.6325    0.0042379
enh45603     1   27160900   27161900      1       1  150064       1.8565      0.03169
enh45606     1   27214800   27215800      1       1  150064       2.4794      0.00658
enh45610     1   27247000   27248000      2       1  150064       2.7103    0.0033606
enh45611     1   27249400   27250400      1       1  150064        2.512     0.006003
enh45612     1   27298400   27299400      2       1  150064       2.1812     0.014585
enh45623     1   27432900   27433900      1       1  150064       1.8883      0.02949
enh45626     1   27444700   27445700      4       1  150064       1.8783     0.030168
enh45627     1   27448700   27449700      1       1  150064       2.1775      0.01472
enh45650     1   27666900   27667900      4       2  150064       1.7856     0.037081
enh45709     1   27941900   27942900      3       1  150064       1.7467     0.040346
enh45710     1   27944500   27945500      1       1  150064       1.8623      0.03128
enh45712     1   27945800   27946800      2       1  150064       1.7194     0.042767
enh45713     1   27947700   27948700      2       1  150064       1.6501     0.049462
enh45714     1   27953800   27954800      3       1  150064       1.7172     0.042971
enh45716     1   27958300   27959300      2       1  150064       2.0703     0.019212
enh45718     1   27970100   27971100      2       1  150064       1.7707     0.038307
enh45751     1   28258200   28259200      3       2  150064       2.4384    0.0073766
enh45752     1   28262100   28263100      4       2  150064        1.828     0.033777
enh45754     1   28269300   28270300      1       1  150064       1.8448      0.03253
enh45773     1   28461900   28462900      3       2  150064       3.0157     0.001282
enh45800     1   28608900   28609900      5       3  150064       1.8461     0.032436
enh45808     1   28697600   28698600      1       1  150064       2.0562      0.01988
enh45810     1   28721300   28722300      5       1  150064       1.7638     0.038882
enh45812     1   28739000   28740000      4       1  150064       2.2293     0.012896
enh45813     1   28741600   28742600      2       1  150064       2.0323     0.021061
enh45814     1   28744500   28745500      3       1  150064       2.0707     0.019194
enh45815     1   28747300   28748300      5       2  150064       2.1592     0.015416
enh45816     1   28750200   28751200      4       2  150064       2.0716     0.019151
enh45817     1   28754000   28755000      2       1  150064       2.7225    0.0032394
enh45819     1   28767200   28768200      2       1  150064       2.2253     0.013029
enh45820     1   28768300   28769300      4       2  150064       1.8329     0.033407
enh45822     1   28774400   28775400      3       1  150064       1.8559     0.031733
enh45830     1   28837900   28838900      4       2  150064       2.4913    0.0063641
enh45833     1   28878100   28879100      1       1  150064       2.8194     0.002406
enh45834     1   28917000   28918000      3       2  150064        2.641    0.0041329
enh45835     1   28967200   28968200      2       1  150064       2.2745     0.011467
enh45836     1   28970800   28971800      1       1  150064       2.3123      0.01038
enh45837     1   28973600   28974600      2       1  150064       2.0484     0.020261
enh45850     1   29125000   29126000      1       1  150064       1.9175      0.02759
enh45853     1   29211600   29212600      5       1  150064       2.1952     0.014076
enh45858     1   29251800   29252800      1       1  150064       2.0678      0.01933
enh45859     1   29255300   29256300      3       1  150064        2.455    0.0070442
enh45861     1   29298900   29299900      2       1  150064       2.8308    0.0023213
enh45862     1   29312400   29313400      3       2  150064       2.9616    0.0015305
enh45869     1   29528300   29529300      2       1  150064       2.3593    0.0091552
enh45871     1   29555800   29556800      3       1  150064       2.0326     0.021045
enh45872     1   29557600   29558600      3       1  150064       2.1232     0.016867
enh45873     1   29575400   29576400      3       2  150064       2.6613    0.0038925
enh45886     1   30457200   30458200      2       1  150064       4.2256   1.1917e-05
enh45901     1   31216100   31217100      1       1  150064       1.9473      0.02575
enh45921     1   31449100   31450100      1       1  150064       1.7721      0.03819
enh45941     1   31688500   31689500      8       2  150064       3.0987   0.00097178
enh45942     1   31761700   31762700      6       2  150064       3.9806   3.4366e-05
enh45944     1   31771100   31772100      1       1  150064       3.4255    0.0003068
enh45945     1   31771900   31772900      5       2  150064       3.9229   4.3737e-05
enh45946     1   31772600   31773600      3       2  150064       3.7093   0.00010391
enh45947     1   31844800   31845800      3       2  150064       2.0867     0.018456
enh45948     1   31846700   31847700      2       1  150064        1.886     0.029645
enh45949     1   31866600   31867600      3       1  150064       2.9803    0.0014397
enh45950     1   31895700   31896700      4       2  150064       2.1082     0.017508
enh46048     1   32707700   32708700      3       1  150064       1.7063     0.043974
enh46049     1   32712500   32713500      2       1  150064         1.78     0.037539
enh46061     1   32810900   32811900      1       1  150064        2.932     0.001684
enh46066     1   32857000   32858000      1       1  150064       2.0082      0.02231
enh46074     1   33003400   33004400      2       1  150064       1.7115     0.043498
enh46098     1   33232500   33233500      3       1  150064       2.2142     0.013406
enh46102     1   33279800   33280800      2       1  150064        1.684      0.04609
enh46122     1   33502600   33503600      2       1  150064       1.8687     0.030829
enh46148     1   33811200   33812200      1       1  150064       1.7861      0.03704
enh46180     1   35318200   35319200      4       2  150064       1.8872     0.029566
enh46181     1   35323000   35324000      4       2  150064        1.898     0.028849
enh46194     1   35585600   35586600      2       1  150064       1.7055      0.04405
enh46196     1   35653100   35654100      2       1  150064       1.6956     0.044984
enh46227     1   36101800   36102800      2       1  150064       3.6011   0.00015847
enh46233     1   36181600   36182600      1       1  150064       3.4063    0.0003292
enh46240     1   36265800   36266800      1       1  150064       1.8066      0.03541
enh46244     1   36313400   36314400      3       2  150064       3.8886   5.0412e-05
enh46245     1   36325900   36326900      2       1  150064        2.732    0.0031477
enh46254     1   36398300   36399300      1       1  150064        3.492    0.0002397
enh46256     1   36400900   36401900      1       1  150064       3.4205    0.0003125
enh46257     1   36407700   36408700      1       1  150064       3.3364    0.0004243
enh46259     1   36412900   36413900      3       1  150064       3.2844   0.00051102
enh46260     1   36440800   36441800      2       1  150064       3.3215   0.00044771
enh46262     1   36553200   36554200      1       1  150064       3.1405    0.0008432
enh46263     1   36555600   36556600      3       2  150064        3.192   0.00070642
enh46265     1   36564800   36565800      5       2  150064       2.1471     0.015892
enh46266     1   36565500   36566500      4       2  150064       2.6879    0.0035954
enh46267     1   36574300   36575300      2       1  150064         1.76     0.039204
enh46268     1   36581000   36582000      3       1  150064       2.1813     0.014579
enh46270     1   36587500   36588500      4       2  150064       2.3105      0.01043
enh46271     1   36600100   36601100      3       1  150064       3.6681   0.00012219
enh46272     1   36605800   36606800      1       1  150064       3.1162     0.000916
enh46273     1   36607500   36608500      2       1  150064       3.3975   0.00034006
enh46274     1   36613100   36614100      3       1  150064       3.8801   5.2202e-05
enh46280     1   36633500   36634500      2       1  150064       3.8296   6.4181e-05
enh46282     1   36653100   36654100      3       1  150064       2.6234    0.0043531
enh46307     1   36836300   36837300      4       2  150064       1.7182     0.042877
enh46358     1   38271700   38272700      4       2  150064       2.3417     0.009599
enh46360     1   38290700   38291700      3       2  150064       2.1134     0.017282
enh46364     1   38315100   38316100      1       1  150064        3.465    0.0002651
enh46365     1   38318200   38319200      2       1  150064       3.0089    0.0013111
enh46369     1   38322900   38323900      1       1  150064       3.1702    0.0007616
enh46371     1   38348900   38349900      2       1  150064       2.6212    0.0043812
enh46372     1   38355900   38356900      4       2  150064       3.1962   0.00069617
enh46377     1   38385400   38386400      3       2  150064       1.6788     0.046593
enh46378     1   38387200   38388200      3       1  150064       1.8786     0.030151
enh46379     1   38389900   38390900      3       2  150064        2.572    0.0050559
enh46380     1   38392600   38393600      1       1  150064       2.5346     0.005629
enh46382     1   38395000   38396000      4       2  150064       2.5493    0.0053965
enh46386     1   38453400   38454400      1       1  150064        2.104      0.01769
enh46410     1   39241800   39242800      1       1  150064       2.7104      0.00336
enh46412     1   39313000   39314000      2       1  150064       2.0987     0.017921
enh46420     1   39468600   39469600      1       1  150064       2.3639     0.009042
enh46421     1   39490800   39491800      2       1  150064       1.8507     0.032107
enh46422     1   39493000   39494000      5       2  150064       1.7435     0.040624
enh46439     1   39648800   39649800      2       1  150064       1.8156     0.034712
enh46441     1   39650700   39651700      2       1  150064       2.1225     0.016899
enh46450     1   39668700   39669700      2       1  150064       1.7404     0.040897
enh46467     1   39863000   39864000      4       2  150064       2.4163    0.0078392
enh46474     1   39974600   39975600      4       2  150064       2.3427    0.0095713
enh46476     1   39991100   39992100      4       2  150064       2.5017    0.0061795
enh46478     1   40018700   40019700      3       2  150064       1.8609     0.031378
enh46498     1   40308300   40309300      2       1  150064       1.8236     0.034103
enh46501     1   40341400   40342400      1       1  150064       1.8639      0.03117
enh46505     1   40370900   40371900      3       2  150064       3.2811   0.00051709
enh46506     1   40373400   40374400      4       2  150064        1.657     0.048763
enh46517     1   40434800   40435800      2       1  150064       1.7433      0.04064
enh46560     1   40841900   40842900      4       2  150064       2.1002     0.017855
enh46565     1   40863600   40864600      2       1  150064       2.7456    0.0030201
enh46579     1   40998200   40999200      3       2  150064       1.9022     0.028572
enh46593     1   41155700   41156700      3       2  150064       2.3236     0.010073
enh46594     1   41159400   41160400      4       2  150064       2.4007     0.008182
enh46595     1   41164400   41165400      2       1  150064       2.6446    0.0040899
enh46598     1   41177900   41178900      3       2  150064       2.4566    0.0070136
enh46599     1   41179100   41180100      3       2  150064       2.5635    0.0051813
enh46600     1   41207500   41208500      3       2  150064       2.6411    0.0041321
enh46606     1   41274800   41275800      6       2  150064       3.1941   0.00070143
enh46623     1   41447000   41448000      2       1  150064       2.1477     0.015868
enh46629     1   41574600   41575600      4       2  150064       2.1731     0.014886
enh46632     1   41700100   41701100      5       3  150064       2.1505     0.015759
enh46643     1   41853000   41854000      2       1  150064       1.9565     0.025206
enh46646     1   41898000   41899000      6       3  150064       2.2582     0.011965
enh46648     1   41962200   41963200      4       2  150064       3.8047   7.0975e-05
enh46650     1   41981200   41982200      1       1  150064       1.7727      0.03814
enh46689     1   42317100   42318100      2       1  150064       1.8417     0.032759
enh46774     1   43415500   43416500      6       2  150064       2.5459    0.0054494
enh46777     1   43420500   43421500      2       1  150064       2.2412     0.012506
enh46779     1   43425000   43426000      1       1  150064        2.297      0.01081
enh46797     1   43739400   43740400      2       1  150064        2.174     0.014854
enh46798     1   43740100   43741100      5       3  150064       1.9049     0.028398
enh46800     1   43765000   43766000      1       1  150064       2.9843     0.001421
enh46801     1   43767600   43768600      2       1  150064       2.9774    0.0014534
enh46802     1   43769300   43770300      2       1  150064       2.6374    0.0041776
enh46803     1   43770300   43771300      3       2  150064       2.5064    0.0060986
enh46807     1   43803600   43804600      1       1  150064       1.6898      0.04553
enh46810     1   43816700   43817700      1       1  150064        2.873     0.002033
enh46811     1   43826100   43827100      1       1  150064       3.3139    0.0004601
enh46812     1   43831100   43832100      3       2  150064       1.9251     0.027108
enh46815     1   43856500   43857500      3       1  150064       3.6146   0.00015038
enh46816     1   43900500   43901500      2       1  150064       3.4907   0.00024088
enh46818     1   43920500   43921500      4       2  150064       4.1611   1.5834e-05
enh46822     1   44013100   44014100      4       2  150064       2.8549    0.0021527
enh46823     1   44014700   44015700      3       1  150064       2.0947     0.018098
enh46825     1   44024000   44025000      2       1  150064       2.6016    0.0046399
enh46827     1   44031600   44032600      3       2  150064       3.2668   0.00054392
enh46828     1   44040600   44041600      2       1  150064       3.2223   0.00063573
enh46829     1   44113800   44114800      3       1  150064       3.3624   0.00038635
enh46830     1   44117400   44118400      1       1  150064       4.3591    6.529e-06
enh46833     1   44153900   44154900      1       1  150064       3.5304    0.0002075
enh46837     1   44228800   44229800      1       1  150064       3.2448    0.0005877
enh46838     1   44232100   44233100      1       1  150064       3.2827     0.000514
enh46839     1   44241700   44242700      2       1  150064       2.4065    0.0080536
enh46840     1   44247000   44248000      1       1  150064       2.9904     0.001393
enh46841     1   44248900   44249900      3       2  150064       3.7981   7.2899e-05
enh46842     1   44251900   44252900      2       1  150064       2.3699    0.0088966
enh46843     1   44255200   44256200      3       1  150064       2.7864    0.0026647
enh46845     1   44263400   44264400      3       1  150064       2.0323     0.021061
enh46848     1   44290000   44291000      1       1  150064       3.3334    0.0004289
enh46850     1   44301200   44302200      1       1  150064       2.9436     0.001622
enh46852     1   44318900   44319900      3       1  150064       3.9946   3.2404e-05
enh46854     1   44333800   44334800      2       1  150064       2.8449    0.0022214
enh46855     1   44347000   44348000      4       2  150064       3.7759   7.9701e-05
enh46856     1   44348800   44349800      3       2  150064       3.4751   0.00025532
enh46858     1   44378500   44379500      4       2  150064       2.2522     0.012154
enh46859     1   44400300   44401300      3       2  150064        1.882     0.029916
enh46860     1   44402200   44403200      4       2  150064        2.011      0.02216
enh46862     1   44413900   44414900      5       2  150064       3.6271    0.0001433
enh46865     1   44439000   44440000      2       1  150064       1.9816     0.023762
enh46866     1   44442900   44443900      5       2  150064       2.5588    0.0052521
enh46867     1   44446000   44447000      4       2  150064       1.9799      0.02386
enh46869     1   44456000   44457000      1       1  150064       2.0898      0.01832
enh46870     1   44458200   44459200      1       1  150064       2.9213     0.001743
enh46882     1   44677600   44678600      1       1  150064       2.7892     0.002642
enh46883     1   44680100   44681100      2       1  150064       1.8408     0.032822
enh46884     1   44685800   44686800      2       1  150064       2.0377     0.020791
enh46887     1   44704500   44705500      2       1  150064       2.6077    0.0045579
enh46892     1   44747900   44748900      2       1  150064       2.7045      0.00342
enh46897     1   44821000   44822000      2       1  150064       1.9614     0.024916
enh46918     1   45005500   45006500      4       2  150064       1.6693      0.04753
enh46928     1   45060300   45061300      2       1  150064       1.7146     0.043208
enh46951     1   45218800   45219800      2       1  150064       1.9925     0.023156
enh46979     1   45581700   45582700      2       1  150064       1.7951     0.036323
enh47070     1   46987600   46988600      1       1  150064       1.7331      0.04154
enh47071     1   47015000   47016000      3       2  150064       1.9002     0.028706
enh47094     1   47640500   47641500      4       2  150064       1.8457     0.032464
enh47126     1   48527200   48528200      3       2  150064       1.6655     0.047904
enh47142     1   49240400   49241400      3       2  150064       2.0636     0.019526
enh47144     1   49256100   49257100      1       1  150064        1.976      0.02408
enh47148     1   50576400   50577400      1       1  150064       2.0337      0.02099
enh47151     1   50648500   50649500      1       1  150064       1.9162      0.02767
enh47169     1   51439000   51440000      2       1  150064       2.0223     0.021573
enh47182     1   51761600   51762600      4       2  150064       1.7318     0.041651
enh47184     1   51765800   51766800      2       1  150064       1.7106     0.043581
enh47204     1   51985700   51986700      4       2  150064       1.6839     0.046102
enh47257     1   52988700   52989700      1       1  150064       1.8582      0.03157
enh47292     1   53661100   53662100      1       1  150064       2.0792       0.0188
enh47295     1   53702100   53703100      4       2  150064       2.5829    0.0048987
enh47297     1   53709300   53710300      1       1  150064       2.9811     0.001436
enh47298     1   53751400   53752400      2       1  150064       2.4234    0.0076881
enh47299     1   53758200   53759200      1       1  150064       1.8966      0.02894
enh47303     1   53772100   53773100      4       2  150064       2.7235      0.00323
enh47349     1   54441900   54442900      4       1  150064       1.9519     0.025478
enh47350     1   54447100   54448100      3       1  150064       2.3027     0.010649
enh47351     1   54448200   54449200      2       1  150064       2.3025     0.010653
enh47366     1   54667300   54668300      1       1  150064       2.2007      0.01388
enh47367     1   54686600   54687600      4       2  150064       1.7595     0.039246
enh47368     1   54694400   54695400      2       1  150064       2.0398     0.020687
enh47390     1   54801200   54802200      2       1  150064       1.6758     0.046885
enh47393     1   54816100   54817100      1       1  150064       1.7965      0.03621
enh47394     1   54819200   54820200      3       2  150064       1.8771     0.030252
enh47397     1   54825700   54826700      3       1  150064       1.7609     0.039126
enh47399     1   54836700   54837700      2       1  150064       2.0707     0.019196
enh47401     1   54846300   54847300      3       1  150064       1.8739     0.030474
enh47402     1   54849900   54850900      2       1  150064       1.8796     0.030079
enh47443     1   55325200   55326200      8       4  150064       2.0922     0.018212
enh47472     1   56001700   56002700      6       3  150064       1.9705     0.024391
enh47474     1   56184200   56185200      1       1  150064       1.9724      0.02428
enh47517     1   58577000   58578000      1       1  150064       2.0387      0.02074
enh47533     1   59165800   59166800      2       1  150064       2.3789    0.0086815
enh47534     1   59183900   59184900      1       1  150064       1.8184       0.0345
enh47536     1   59201100   59202100      7       2  150064       1.6707     0.047395
enh47579     1   59612600   59613600      3       1  150064       1.7397     0.040958
enh47621     1   60568800   60569800      3       2  150064       2.2677     0.011675
enh47630     1   61039100   61040100      1       1  150064       3.0103     0.001305
enh47634     1   61224700   61225700      4       2  150064       3.5726   0.00017674
enh47638     1   61355900   61356900      5       2  150064       2.0167     0.021865
enh47640     1   61377300   61378300      4       2  150064        1.968     0.024537
enh47646     1   61455400   61456400      2       1  150064       2.5657    0.0051491
enh47678     1   61709400   61710400      3       1  150064       2.0719     0.019136
enh47689     1   61809100   61810100      2       1  150064       1.7714     0.038245
enh47691     1   61868900   61869900      3       1  150064       2.1261     0.016747
enh47692     1   61869900   61870900      4       2  150064       2.0048     0.022491
enh47698     1   61917100   61918100      2       1  150064       1.9357     0.026452
enh47710     1   62136000   62137000      2       1  150064        2.183     0.014519
enh47731     1   62891300   62892300      5       2  150064       1.9681     0.024529
enh47782     1   64710600   64711600      1       1  150064       2.1165      0.01715
enh47796     1   65235100   65236100      4       2  150064       1.7729     0.038123
enh47798     1   65294300   65295300      3       2  150064       2.4033     0.008123
enh47804     1   65355500   65356500      1       1  150064       3.6018     0.000158
enh47806     1   65360300   65361300      3       1  150064       1.8943     0.029093
enh47809     1   65376600   65377600      3       1  150064       2.6756    0.0037299
enh47812     1   65383000   65384000      3       1  150064       3.4743   0.00025612
enh47814     1   65390000   65391000      3       1  150064       2.5278    0.0057395
enh47815     1   65391100   65392100      1       1  150064       2.8801     0.001988
enh47816     1   65393500   65394500      1       1  150064       2.9146     0.001781
enh47818     1   65398100   65399100      3       1  150064       2.3488    0.0094178
enh47819     1   65400200   65401200      3       2  150064       3.3548   0.00039706
enh47821     1   65405100   65406100      2       1  150064       3.3414   0.00041678
enh47823     1   65412100   65413100      4       2  150064        2.362    0.0090889
enh47826     1   65421000   65422000      7       3  150064       2.3126     0.010373
enh47827     1   65423200   65424200      6       2  150064       2.2221     0.013139
enh47829     1   65426800   65427800      4       2  150064       2.0246     0.021452
enh47844     1   65525500   65526500      2       1  150064       2.2948     0.010872
enh47848     1   65579000   65580000      2       1  150064       2.4646     0.006858
enh47849     1   65606800   65607800      4       2  150064       1.8617     0.031322
enh47857     1   65641800   65642800      3       2  150064       2.0039     0.022542
enh47858     1   65655500   65656500      3       1  150064       1.9476     0.025732
enh47859     1   65661500   65662500      4       2  150064       2.7628    0.0028658
enh47881     1   66153200   66154200      5       2  150064       2.7778    0.0027366
enh47882     1   66156500   66157500      5       2  150064        1.781     0.037453
enh47883     1   66277600   66278600      1       1  150064       1.6821      0.04627
enh47884     1   66418200   66419200      2       1  150064       2.4171    0.0078227
enh47885     1   66425400   66426400      5       2  150064       2.1822     0.014548
enh47887     1   66478000   66479000      3       2  150064        2.579    0.0049537
enh47895     1   66731600   66732600      3       1  150064       2.5618    0.0052059
enh47896     1   66735800   66736800      6       3  150064       2.7852     0.002675
enh47897     1   66737000   66738000      4       2  150064       1.8972       0.0289
enh47900     1   66765800   66766800      8       2  150064       2.1848     0.014452
enh47902     1   66773200   66774200      3       1  150064       2.2616      0.01186
enh47904     1   66794800   66795800      1       1  150064       2.9779     0.001451
enh47916     1   66832500   66833500      1       1  150064       3.2356     0.000607
enh47925     1   66878500   66879500      2       1  150064       1.9418     0.026081
enh47926     1   66880800   66881800      2       1  150064       2.2698      0.01161
enh47929     1   66891800   66892800      1       1  150064        1.998      0.02286
enh47930     1   66901800   66902800      2       1  150064       2.4514    0.0071153
enh47931     1   66903400   66904400      3       1  150064       2.6641    0.0038593
enh47933     1   66910100   66911100      3       2  150064         1.89     0.029382
enh47981     1   67776400   67777400      6       2  150064       1.6768     0.046786
enh47983     1   67802100   67803100      4       1  150064       1.8486     0.032258
enh47997     1   68078200   68079200      2       1  150064       1.6808     0.046401
enh47998     1   68084200   68085200      3       2  150064       2.2176     0.013291
enh48004     1   68155000   68156000      5       2  150064       2.4228    0.0077013
enh48012     1   68214400   68215400      2       1  150064       2.0104     0.022192
enh48013     1   68219900   68220900      2       1  150064       1.7258     0.042194
enh48018     1   68363000   68364000      6       2  150064       2.9791    0.0014456
enh48029     1   69036600   69037600      1       1  150064       1.8468      0.03239
enh48053     1   71230400   71231400      1       1  150064       1.9101      0.02806
enh48058     1   71373600   71374600      7       3  150064       2.0802     0.018755
enh48059     1   71375000   71376000      5       2  150064       3.3028   0.00047856
enh48068     1   72172000   72173000      2       1  150064       2.7037    0.0034282
enh48069     1   72197900   72198900      3       2  150064       2.3346    0.0097817
enh48087     1   72411200   72412200      3       2  150064       1.6755      0.04692
enh48099     1   72754600   72755600      4       2  150064       1.8431     0.032654
enh48104     1   73530800   73531800      6       2  150064       4.6864   1.3905e-06
enh48105     1   73609700   73610700      3       1  150064       4.7292    1.127e-06
enh48107     1   74048400   74049400      6       2  150064       2.4608    0.0069316
enh48108     1   74058700   74059700      3       1  150064       2.6569    0.0039432
enh48109     1   74102500   74103500      1       1  150064       2.7162     0.003302
enh48129     1   76619400   76620400      2       1  150064       1.6795     0.046531
enh48142     1   76976700   76977700      2       1  150064       2.1659     0.015161
enh48143     1   76998300   76999300      3       1  150064       1.7492     0.040125
enh48168     1   78011200   78012200      3       2  150064       1.9604     0.024975
enh48182     1   78353200   78354200      9       4  150064       2.5601    0.0052325
enh48185     1   78446300   78447300      2       1  150064        2.026     0.021384
enh48187     1   78474900   78475900      1       1  150064       2.0598      0.01971
enh48201     1   79114500   79115500      1       1  150064       2.3844     0.008554
enh48203     1   79143600   79144600      5       2  150064       1.7011     0.044466
enh48215     1   81381900   81382900      5       2  150064       1.7715     0.038238
enh48220     1   81779700   81780700      7       3  150064       1.8671     0.030944
enh48221     1   81805700   81806700      1       1  150064       1.7403       0.0409
enh48245     1   84157600   84158600      3       2  150064       2.2405     0.012529
enh48247     1   84226400   84227400      6       2  150064       1.6781     0.046661
enh48249     1   84284300   84285300      2       1  150064       3.7057   0.00010539
enh48256     1   84556700   84557700      1       1  150064       1.8547      0.03182
enh48265     1   84622100   84623100      3       2  150064       2.3493    0.0094036
enh48270     1   84639200   84640200      1       1  150064        1.923      0.02724
enh48279     1   84762900   84763900      1       1  150064        2.096      0.01804
enh48308     1   85319900   85320900      2       1  150064       1.8872     0.029564
enh48315     1   85528000   85529000      3       2  150064       2.2418     0.012488
enh48403     1   87972100   87973100      2       1  150064       2.2189     0.013248
enh48405     1   88103900   88104900      3       2  150064       2.1277      0.01668
enh48406     1   88107900   88108900      2       1  150064       2.0408     0.020638
enh48408     1   88148500   88149500      3       1  150064       2.2667     0.011705
enh48414     1   88306600   88307600      1       1  150064       2.5421      0.00551
enh48420     1   88353100   88354100      1       1  150064       1.8741      0.03046
enh48484     1   89823600   89824600      4       2  150064       1.7728     0.038134
enh48485     1   89828600   89829600      2       1  150064       1.8371     0.033094
enh48500     1   90015800   90016800      2       1  150064       1.6699     0.047472
enh48514     1   90133000   90134000      2       1  150064         2.09     0.018307
enh48519     1   90164000   90165000      1       1  150064       1.7523      0.03986
enh48525     1   90174000   90175000      1       1  150064       2.0233      0.02152
enh48534     1   90265100   90266100      5       1  150064       1.7186     0.042848
enh48535     1   90270100   90271100      5       2  150064       1.9993     0.022786
enh48537     1   90277800   90278800      1       1  150064       1.9384      0.02629
enh48545     1   90307400   90308400      4       2  150064       2.1993      0.01393
enh48547     1   90311800   90312800      2       1  150064       2.4159    0.0078477
enh48550     1   90321500   90322500      5       3  150064       1.7005     0.044515
enh48576     1   90406200   90407200      1       1  150064       2.0617      0.01962
enh48591     1   91389400   91390400      2       1  150064       2.3206     0.010155
enh48592     1   91449100   91450100      1       1  150064       1.7466      0.04035
enh48596     1   91481400   91482400      2       1  150064       1.7401      0.04092
enh48598     1   91488000   91489000      3       1  150064       2.4412    0.0073191
enh48606     1   91964900   91965900      8       4  150064       2.6659     0.003839
enh48611     1   92021000   92022000      5       1  150064        1.719      0.04281
enh48642     1   92766000   92767000      4       2  150064       3.0186    0.0012699
enh48645     1   92813700   92814700      2       1  150064       2.4401    0.0073424
enh48650     1   92841900   92842900      2       1  150064       1.7308     0.041746
enh48652     1   92889600   92890600      2       1  150064       2.8082    0.0024909
enh48656     1   92930800   92931800      3       2  150064       2.5219    0.0058364
enh48658     1   92952500   92953500      1       1  150064       3.4903    0.0002412
enh48661     1   93009100   93010100      2       1  150064       2.9625    0.0015255
enh48662     1   93016700   93017700      3       1  150064       2.1289     0.016632
enh48663     1   93028500   93029500      4       2  150064        3.403   0.00033324
enh48672     1   93348200   93349200      2       1  150064        1.731     0.041726
enh48674     1   93416500   93417500      2       1  150064        1.846     0.032449
enh48679     1   93438200   93439200      1       1  150064       1.6825      0.04624
enh48680     1   93440800   93441800      3       2  150064       1.8648     0.031102
enh48686     1   93507200   93508200      3       2  150064       2.0066     0.022395
enh48687     1   93508200   93509200      3       2  150064       2.1797     0.014638
enh48825     1   95329700   95330700      3       2  150064       1.7517     0.039914
enh48827     1   95349200   95350200      3       2  150064       2.2582     0.011965
enh48828     1   95387700   95388700      1       1  150064       1.7197      0.04274
enh48834     1   95447600   95448600      1       1  150064       1.8509      0.03209
enh48835     1   95507800   95508800      3       1  150064       1.6504     0.049428
enh48836     1   95532400   95533400      1       1  150064       2.2138      0.01342
enh48838     1   95644600   95645600      2       1  150064       1.7002     0.044545
enh48839     1   95698100   95699100      4       2  150064       2.1295     0.016607
enh48850     1   96826800   96827800      4       2  150064       2.0613     0.019635
enh48851     1   97185800   97186800      2       1  150064       1.7221     0.042524
enh48852     1   97189500   97190500      5       2  150064       3.8273   6.4774e-05
enh48853     1   97196000   97197000      4       2  150064        3.075    0.0010527
enh48854     1   97206400   97207400      3       1  150064       2.4378    0.0073895
enh48856     1   97212800   97213800      2       1  150064       2.1013     0.017805
enh48858     1   97273300   97274300      3       1  150064       2.2841     0.011183
enh48863     1   97665900   97666900      1       1  150064       2.8796     0.001991
enh48865     1   98126000   98127000      3       1  150064       3.4072   0.00032811
enh48867     1   98314600   98315600      1       1  150064       6.3099    1.396e-10
enh48869     1   98329800   98330800      1       1  150064       5.8004    3.307e-09
enh48871     1   98365700   98366700      2       1  150064       2.4364     0.007418
enh48873     1   98368800   98369800      1       1  150064       6.0887    5.691e-10
enh48874     1   98369900   98370900      3       2  150064       5.5685   1.2844e-08
enh48875     1   98370900   98371900      4       2  150064       5.4629   2.3425e-08
enh48877     1   98374700   98375700      2       1  150064       5.7233   5.2251e-09
enh48878     1   98376800   98377800      1       1  150064       6.0414    7.639e-10
enh48879     1   98381900   98382900      3       1  150064       5.9479    1.358e-09
enh48882     1   98403200   98404200      1       1  150064       5.2412    7.977e-08
enh48884     1   98484700   98485700      4       1  150064       6.3116    1.381e-10
enh48885     1   98629600   98630600      1       1  150064       3.3804    0.0003619
enh48886     1   98630100   98631100      3       2  150064       3.3797   0.00036284
enh48895     1   98869300   98870300      1       1  150064       3.1958    0.0006971
enh48896     1   98917500   98918500      6       1  150064       2.8204    0.0023982
enh48971     1  101281200  101282200      2       1  150064       3.0722    0.0010624
enh48973     1  101331500  101332500      3       1  150064        3.303   0.00047828
enh48996     1  101656400  101657400     11       3  150064       2.0283     0.021265
enh49003     1  101748500  101749500      1       1  150064       1.7898      0.03674
enh49004     1  101753300  101754300      4       2  150064       1.7032     0.044261
enh49047     1  108347500  108348500      9       2  150064       2.7379    0.0030918
enh49048     1  108353100  108354100      5       1  150064       2.4863    0.0064531
enh49050     1  108361700  108362700      5       2  150064       1.9456     0.025849
enh49052     1  108372800  108373800      2       1  150064       1.9747     0.024151
enh49055     1  108380200  108381200      3       1  150064       1.7058     0.044027
enh49067     1  108437000  108438000      3       1  150064       1.9691     0.024471
enh49070     1  108442900  108443900      5       3  150064        1.776     0.037864
enh49078     1  108460400  108461400      1       1  150064       1.9203      0.02741
enh49079     1  108461300  108462300      3       2  150064       1.7232     0.042424
enh49080     1  108462100  108463100      5       3  150064       2.0652     0.019452
enh49099     1  108508700  108509700      8       3  150064       2.6336    0.0042241
enh49116     1  108668900  108669900      4       2  150064       3.0046    0.0013295
enh49119     1  108740200  108741200      6       2  150064       2.6406    0.0041376
enh49218     1  110078000  110079000      2       1  150064         1.88     0.030057
enh49219     1  110088600  110089600      3       2  150064       1.7333     0.041525
enh49228     1  110146500  110147500      3       2  150064        1.883     0.029853
enh49232     1  110178600  110179600      4       2  150064        2.074     0.019042
enh49233     1  110182600  110183600      1       1  150064       1.8088      0.03524
enh49235     1  110186100  110187100      2       1  150064       2.0658     0.019423
enh49236     1  110191600  110192600      3       2  150064       2.0587     0.019761
enh49251     1  110351400  110352400      3       1  150064       1.6463     0.049848
enh49261     1  110438500  110439500      6       2  150064       1.8306     0.033578
enh49281     1  110575800  110576800      2       1  150064       1.8614     0.031341
enh49287     1  110745500  110746500      2       1  150064       2.1063     0.017588
enh49294     1  110809700  110810700      3       1  150064       1.7029     0.044289
enh49297     1  110886600  110887600      4       2  150064       2.0536     0.020009
enh49299     1  110892500  110893500      2       1  150064       2.1775     0.014723
enh49300     1  110922400  110923400      4       2  150064       1.8111     0.035066
enh49302     1  110926200  110927200      4       2  150064         2.06     0.019699
enh49334     1  111322800  111323800      6       2  150064       2.4386    0.0073721
enh49335     1  111323300  111324300      3       1  150064       2.0122     0.022099
enh49336     1  111325800  111326800      7       4  150064       2.4061     0.008061
enh49338     1  111330700  111331700      7       3  150064       3.9998   3.1693e-05
enh49341     1  111430200  111431200      6       1  150064         1.72      0.04272
enh49342     1  111432700  111433700      3       1  150064        1.888     0.029511
enh49343     1  111438600  111439600      2       1  150064        1.812     0.034989
enh49356     1  111738700  111739700      1       1  150064       1.7675      0.03857
enh49383     1  112138500  112139500      4       2  150064       1.7021     0.044365
enh49385     1  112147200  112148200      3       2  150064       1.9101     0.028063
enh49388     1  112165700  112166700     10       5  150064       2.5155    0.0059436
enh49391     1  112170900  112171900      5       3  150064       1.8394     0.032931
enh49392     1  112172900  112173900      1       1  150064       2.4923     0.006346
enh49409     1  112462600  112463600      3       1  150064       2.4432    0.0072786
enh49410     1  112490900  112491900      4       2  150064       1.7928     0.036501
enh49419     1  112936100  112937100      3       1  150064       1.8437     0.032611
enh49420     1  112937200  112938200      2       1  150064       1.9099     0.028072
enh49421     1  112940000  112941000      1       1  150064       2.4403     0.007338
enh49423     1  112973200  112974200      3       1  150064       2.3021     0.010664
enh49427     1  113086600  113087600      4       1  150064       3.1044   0.00095343
enh49431     1  113170200  113171200      2       1  150064       2.7143     0.003321
enh49434     1  113215800  113216800      2       1  150064       3.0364    0.0011973
enh49435     1  113218800  113219800      2       1  150064       2.7755    0.0027562
enh49436     1  113241100  113242100      1       1  150064       2.2791      0.01133
enh49460     1  113734300  113735300      1       1  150064       2.0642       0.0195
enh49461     1  113752400  113753400      3       2  150064       1.7353     0.041341
enh49516     1  114876600  114877600      2       1  150064       1.9104     0.028038
enh49517     1  114883300  114884300      2       1  150064       2.1314     0.016528
enh49518     1  114885300  114886300      1       1  150064       3.1794    0.0007378
enh49522     1  115000400  115001400      2       1  150064       2.0958     0.018052
enh49524     1  115025000  115026000      5       3  150064       1.9799     0.023858
enh49532     1  115257400  115258400      2       1  150064       1.7788     0.037633
enh49534     1  115294800  115295800      3       2  150064       2.2466     0.012332
enh49537     1  115380700  115381700      1       1  150064       1.7126      0.04339
enh49538     1  115605700  115606700      7       4  150064       2.9337    0.0016747
enh49539     1  115610100  115611100      2       1  150064       2.2853     0.011149
enh49542     1  115617400  115618400      5       2  150064       1.9037     0.028477
enh49545     1  115633900  115634900      6       2  150064       3.6668   0.00012282
enh49549     1  115655100  115656100      7       4  150064       3.7919   7.4742e-05
enh49551     1  115685200  115686200      4       2  150064       1.6527     0.049196
enh49553     1  116004800  116005800      4       1  150064       2.9715    0.0014816
enh49560     1  116186100  116187100      1       1  150064       2.1895      0.01428
enh49561     1  116188400  116189400      6       2  150064       1.8477     0.032325
enh49568     1  116219200  116220200      3       2  150064       1.8328     0.033415
enh49572     1  116355800  116356800      5       2  150064       1.9915     0.023212
enh49573     1  116363600  116364600      4       2  150064       2.6385    0.0041634
enh49574     1  116368400  116369400      3       1  150064       1.8552     0.031787
enh49630     1  117308000  117309000      2       1  150064        2.712    0.0033437
enh49631     1  117312700  117313700      2       1  150064       2.7526    0.0029558
enh49632     1  117337000  117338000      2       1  150064       2.8465    0.0022104
enh49633     1  117339600  117340600      3       1  150064       2.7976    0.0025741
enh49634     1  117342600  117343600      4       2  150064       1.9655      0.02468
enh49636     1  117350200  117351200      1       1  150064       3.2432    0.0005909
enh49638     1  117358900  117359900      1       1  150064       3.5666    0.0001808
enh49649     1  117550800  117551800      4       2  150064       1.7898      0.03674
enh49693     1  118678600  118679600      4       2  150064       1.7842     0.037199
enh49879     1  145587800  145588800      3       1  150064       1.9471     0.025762
enh49887     1  146508900  146509900     11       3  150064       1.9591     0.025051
enh49888     1  146516200  146517200      2       1  150064       1.7417     0.040778
enh49891     1  146645600  146646600      6       2  150064       2.0747     0.019009
enh49893     1  146675700  146676700      9       2  150064       2.2941     0.010893
enh49895     1  146695100  146696100      3       2  150064       2.2922     0.010946
enh49896     1  146695800  146696800      1       1  150064       2.3824     0.008601
enh49898     1  146713000  146714000      2       1  150064       3.1524   0.00080975
enh49899     1  146717100  146718100     12       3  150064       2.2223      0.01313
enh49901     1  146721800  146722800      4       1  150064       2.1444        0.016
enh49903     1  146849200  146850200      3       2  150064       1.8936      0.02914
enh49925     1  147234400  147235400      2       1  150064       1.7329     0.041556
enh49926     1  147256000  147257000      2       1  150064       1.8749     0.030403
enh49928     1  147306100  147307100      4       2  150064       2.5168    0.0059206
enh49957     1  149853400  149854400      2       1  150064       2.1646     0.015209
enh49965     1  150022500  150023500      3       2  150064       5.6863     6.49e-09
enh49966     1  150023700  150024700      1       1  150064        5.973    1.165e-09
enh49967     1  150025600  150026600      4       1  150064       5.1551   1.2672e-07
enh49969     1  150037300  150038300      1       1  150064       5.5334     1.57e-08
enh49971     1  150062400  150063400      2       1  150064       4.6673   1.5257e-06
enh49972     1  150066500  150067500      1       1  150064       5.9354    1.466e-09
enh49973     1  150081000  150082000      1       1  150064       5.9023    1.792e-09
enh49975     1  150090600  150091600      1       1  150064       5.7411    4.702e-09
enh49977     1  150118900  150119900      3       1  150064       5.2081   9.5414e-08
enh49978     1  150126800  150127800      2       1  150064       2.7677     0.002823
enh49979     1  150129600  150130600      3       1  150064       5.8984   1.8355e-09
enh49980     1  150132100  150133100      4       1  150064       5.4742   2.1975e-08
enh49981     1  150136800  150137800      2       1  150064         4.73   1.1226e-06
enh49984     1  150158100  150159100      3       2  150064       4.7642   9.4794e-07
enh49985     1  150159400  150160400      1       1  150064       5.4736    2.205e-08
enh49986     1  150185000  150186000      3       2  150064       4.6806   1.4303e-06
enh49988     1  150204900  150205900      2       1  150064       4.2775   9.4514e-06
enh49990     1  150242000  150243000      3       1  150064       4.9797   3.1842e-07
enh49994     1  150294900  150295900      5       2  150064       5.3544   4.2929e-08
enh49995     1  150334800  150335800      5       2  150064       4.6395   1.7465e-06
enh49996     1  150339500  150340500      3       2  150064       4.0739   2.3115e-05
enh49999     1  150359300  150360300      2       1  150064       4.2877   9.0281e-06
enh50000     1  150381400  150382400      2       1  150064       3.9694   3.6027e-05
enh50002     1  150449400  150450400      5       2  150064       2.8322    0.0023113
enh50003     1  150479900  150480900      5       2  150064       1.8588      0.03153
enh50004     1  150481100  150482100      3       2  150064        4.157   1.6125e-05
enh50005     1  150486800  150487800      2       1  150064       4.1525   1.6446e-05
enh50006     1  150488800  150489800      2       1  150064       4.4767   3.7907e-06
enh50008     1  150520400  150521400      4       2  150064       2.8151    0.0024382
enh50013     1  150536600  150537600      2       1  150064        2.174     0.014852
enh50016     1  150544500  150545500      7       3  150064       2.0208      0.02165
enh50017     1  150546000  150547000      6       3  150064       1.7778     0.037718
enh50022     1  150586900  150587900      6       3  150064       2.3667    0.0089736
enh50036     1  150762200  150763200      1       1  150064       1.8872      0.02957
enh50038     1  150778900  150779900      2       1  150064       1.7807     0.037479
enh50041     1  150825300  150826300      2       1  150064       1.8476     0.032332
enh50050     1  150967900  150968900      3       2  150064       3.7924     7.46e-05
enh50052     1  150973400  150974400      6       3  150064       3.9132   4.5542e-05
enh50056     1  151021000  151022000      1       1  150064       3.8789    5.247e-05
enh50059     1  151034800  151035800      2       1  150064       1.8598     0.031455
enh50060     1  151035200  151036200      2       1  150064       2.0734     0.019068
enh50061     1  151041400  151042400      4       2  150064       2.9276    0.0017081
enh50065     1  151116000  151117000      4       2  150064        3.239   0.00059973
enh50066     1  151119600  151120600      3       2  150064       2.7149    0.0033143
enh50072     1  151168400  151169400      4       2  150064       1.8421     0.032727
enh50076     1  151228200  151229200      2       1  150064       3.4523   0.00027791
enh50091     1  151373400  151374400      1       1  150064       3.3175    0.0004542
enh50092     1  151416400  151417400      2       1  150064       2.1019      0.01778
enh50094     1  151427900  151428900      1       1  150064       3.2691    0.0005394
enh50113     1  151675600  151676600      1       1  150064       2.5736     0.005032
enh50114     1  151679000  151680000      5       2  150064       1.7184     0.042865
enh50133     1  151877800  151878800      2       1  150064       1.9296      0.02683
enh50134     1  151892900  151893900      1       1  150064       2.3451     0.009512
enh50213     1  153641400  153642400      3       2  150064         1.92     0.027429
enh50215     1  153669500  153670500      1       1  150064       2.0054      0.02246
enh50217     1  153702200  153703200      3       2  150064       1.7096     0.043672
enh50227     1  153761300  153762300      1       1  150064       2.5081     0.006069
enh50229     1  153768400  153769400      6       2  150064       3.4264   0.00030581
enh50230     1  153776900  153777900      2       1  150064       3.3589   0.00039121
enh50231     1  153821700  153822700      2       1  150064       3.0358    0.0011996
enh50232     1  153826000  153827000      2       1  150064        2.106     0.017602
enh50233     1  153838600  153839600      1       1  150064       2.2649      0.01176
enh50235     1  153852500  153853500      2       1  150064       3.3154   0.00045762
enh50237     1  153860000  153861000      5       2  150064       2.6466    0.0040657
enh50239     1  153890500  153891500      1       1  150064       2.1213      0.01695
enh50242     1  153919900  153920900      2       1  150064       2.1083     0.017504
enh50243     1  153927100  153928100      1       1  150064       2.1749      0.01482
enh50245     1  153931700  153932700      4       2  150064       1.9594     0.025031
enh50246     1  153933400  153934400      2       1  150064       2.7014    0.0034523
enh50247     1  153936800  153937800      2       1  150064       2.0757     0.018962
enh50248     1  153937600  153938600      3       1  150064       1.8292     0.033688
enh50249     1  153941600  153942600      4       2  150064       3.2628   0.00055149
enh50251     1  153947800  153948800      2       1  150064       2.2278     0.012946
enh50259     1  154121200  154122200      2       1  150064       3.0302    0.0012219
enh50260     1  154127000  154128000      4       2  150064       1.9295     0.026836
enh50270     1  154243400  154244400      1       1  150064       1.8912       0.0293
enh50276     1  154309000  154310000      4       2  150064       2.4807    0.0065569
enh50277     1  154310800  154311800      3       2  150064       2.5002    0.0062056
enh50279     1  154317400  154318400      2       1  150064       2.4073    0.0080346
enh50280     1  154323900  154324900      3       2  150064       2.1166     0.017146
enh50283     1  154358000  154359000      1       1  150064       1.6588      0.04858
enh50293     1  154394800  154395800      4       2  150064       1.9061     0.028316
enh50296     1  154404800  154405800      3       2  150064       1.8075     0.035343
enh50298     1  154413800  154414800      5       2  150064       3.0415    0.0011769
enh50299     1  154417100  154418100      3       2  150064       2.3498    0.0093908
enh50308     1  154467700  154468700      2       1  150064       2.0616     0.019625
enh50315     1  154591600  154592600      3       2  150064       1.7115     0.043494
enh50317     1  154595800  154596800      4       2  150064       2.0149     0.021958
enh50333     1  154782200  154783200      2       1  150064       2.0848     0.018543
enh50334     1  154792400  154793400      4       2  150064       4.2661   9.9458e-06
enh50336     1  154832400  154833400      3       1  150064       3.0179    0.0012726
enh50337     1  154842800  154843800      1       1  150064       3.8504    5.896e-05
enh50338     1  154856900  154857900      1       1  150064       3.8497    5.914e-05
enh50343     1  154911200  154912200      6       1  150064       3.6931   0.00011076
enh50344     1  154915700  154916700      5       2  150064       4.0097   3.0401e-05
enh50350     1  154940900  154941900      1       1  150064        2.829     0.002335
enh50356     1  154987200  154988200      1       1  150064       3.9339    4.179e-05
enh50357     1  154990600  154991600      1       1  150064       2.3559      0.00924
enh50358     1  155008600  155009600      4       2  150064       2.9609    0.0015335
enh50360     1  155017000  155018000      2       1  150064       2.4019    0.0081556
enh50362     1  155026200  155027200      4       2  150064       3.8006   7.2168e-05
enh50365     1  155042000  155043000      1       1  150064       1.8595      0.03148
enh50366     1  155044000  155045000      1       1  150064       2.5649     0.005161
enh50368     1  155059000  155060000      2       1  150064        2.524    0.0058022
enh50372     1  155083100  155084100      6       2  150064       1.7835     0.037253
enh50376     1  155111100  155112100      2       1  150064       1.7452     0.040475
enh50381     1  155148300  155149300      3       2  150064       1.8078     0.035319
enh50382     1  155151100  155152100      3       1  150064       2.0673     0.019351
enh50383     1  155157600  155158600      3       1  150064       1.8637     0.031178
enh50389     1  155189600  155190600      2       1  150064       2.2491     0.012254
enh50390     1  155193300  155194300      3       2  150064       1.6693     0.047528
enh50395     1  155214800  155215800      1       1  150064       2.2046      0.01374
enh50396     1  155219200  155220200      4       1  150064       2.1246     0.016811
enh50398     1  155222900  155223900      1       1  150064       2.1998      0.01391
enh50400     1  155230000  155231000      1       1  150064       2.0678      0.01933
enh50402     1  155241200  155242200      2       1  150064       2.0835     0.018604
enh50404     1  155248100  155249100      2       1  150064       2.2396     0.012558
enh50405     1  155277100  155278100      2       1  150064       2.5297     0.005708
enh50407     1  155288900  155289900      1       1  150064       2.5137     0.005974
enh50414     1  155477400  155478400      1       1  150064       2.3163      0.01027
enh50418     1  155505000  155506000      1       1  150064        2.431     0.007528
enh50427     1  155605300  155606300      1       1  150064       2.7108     0.003356
enh50430     1  155618000  155619000      1       1  150064       2.5906      0.00479
enh50441     1  155878900  155879900      1       1  150064       1.9714      0.02434
enh50443     1  155900100  155901100      1       1  150064       2.1215      0.01694
enh50444     1  155904600  155905600      1       1  150064       2.0349      0.02093
enh50445     1  155907700  155908700      2       1  150064       2.6992    0.0034752
enh50448     1  155931000  155932000      2       1  150064       2.8968    0.0018848
enh50452     1  155958200  155959200      1       1  150064       2.4907     0.006375
enh50453     1  155960000  155961000      2       1  150064       2.8238    0.0023733
enh50455     1  155974400  155975400      3       2  150064       3.7577   8.5757e-05
enh50457     1  155995600  155996600      5       3  150064       1.6783      0.04664
enh50461     1  156049600  156050600      1       1  150064       2.4265     0.007623
enh50462     1  156059700  156060700      3       1  150064       1.9285     0.026897
enh50463     1  156066100  156067100      1       1  150064       1.6961      0.04493
enh50465     1  156088400  156089400      2       1  150064       1.6726     0.047208
enh50467     1  156098900  156099900      3       1  150064       1.6542     0.049042
enh50470     1  156116800  156117800      2       1  150064       2.0195     0.021717
enh50471     1  156120300  156121300      3       1  150064       2.5126    0.0059922
enh50472     1  156123200  156124200      1       1  150064       1.9076      0.02822
enh50474     1  156131000  156132000      4       2  150064       3.1085   0.00094024
enh50476     1  156161000  156162000      4       2  150064       1.9547     0.025312
enh50492     1  156228500  156229500      1       1  150064       1.6537      0.04909
enh50539     1  156709100  156710100      3       2  150064        1.714     0.043261
enh50540     1  156711600  156712600      4       2  150064       2.4346    0.0074544
enh50541     1  156713500  156714500      1       1  150064       2.4897     0.006393
enh50544     1  156724800  156725800      4       2  150064       1.8307     0.033574
enh50551     1  156770800  156771800      2       1  150064       1.8357     0.033201
enh50608     1  157564900  157565900      2       1  150064       1.8438      0.03261
enh50651     1  158303200  158304200      2       1  150064       2.6285     0.004288
enh50666     1  158921700  158922700      7       2  150064       1.8315     0.033514
enh50680     1  159167800  159168800      5       3  150064       1.6963     0.044914
enh50685     1  159269500  159270500      6       4  150064       1.8758     0.030339
enh50686     1  159271200  159272200      3       1  150064       2.5083    0.0060657
enh50691     1  159564400  159565400      3       2  150064       2.6332    0.0042298
enh50694     1  159716700  159717700      4       2  150064       2.9911      0.00139
enh50718     1  159989800  159990800      5       2  150064       2.1013     0.017806
enh50719     1  159999300  160000300      1       1  150064       1.9906      0.02326
enh50728     1  160162600  160163600      7       2  150064       2.1637     0.015243
enh50729     1  160173500  160174500      1       1  150064       3.0586     0.001112
enh50730     1  160176600  160177600      2       1  150064       2.6749     0.003738
enh50732     1  160226000  160227000      1       1  150064       2.5212     0.005847
enh50733     1  160227100  160228100      1       1  150064       2.5181       0.0059
enh50735     1  160232800  160233800      2       1  150064       2.3101     0.010442
enh50738     1  160276800  160277800      1       1  150064       2.2959      0.01084
enh50739     1  160310300  160311300      1       1  150064       2.7614     0.002878
enh50740     1  160314100  160315100      1       1  150064       2.4281     0.007589
enh50741     1  160315900  160316900      1       1  150064       2.4925     0.006342
enh50744     1  160346000  160347000      6       2  150064       2.4663    0.0068263
enh50746     1  160371400  160372400      1       1  150064       1.7206      0.04266
enh50748     1  160398800  160399800      3       2  150064       2.2241     0.013071
enh50755     1  160458500  160459500      3       1  150064       2.8612    0.0021105
enh50814     1  160837900  160838900      4       1  150064       2.2865     0.011113
enh50815     1  160846100  160847100      5       2  150064       1.7312     0.041705
enh50864     1  161179300  161180300      1       1  150064       2.1338      0.01643
enh50865     1  161183400  161184400      2       1  150064       1.8556     0.031753
enh50870     1  161198000  161199000      1       1  150064       1.9315      0.02671
enh50871     1  161211600  161212600      6       2  150064       1.7395     0.040972
enh50872     1  161237000  161238000      2       1  150064         1.81     0.035149
enh50889     1  161469200  161470200      2       1  150064       2.0258     0.021395
enh50890     1  161474300  161475300      3       2  150064       1.8705     0.030707
enh50938     1  162223800  162224800      6       2  150064       1.7442     0.040563
enh50954     1  162529800  162530800      2       1  150064       1.9254      0.02709
enh50957     1  162535000  162536000      3       2  150064       1.8788     0.030133
enh50965     1  162640300  162641300      4       2  150064       1.7747     0.037976
enh50973     1  163289800  163290800      2       1  150064       1.8664     0.030993
enh50976     1  163735400  163736400      1       1  150064       3.4846    0.0002464
enh51009     1  164740300  164741300      3       2  150064       1.9975     0.022883
enh51020     1  165393900  165394900      5       3  150064       1.7713     0.038257
enh51022     1  165570600  165571600      8       4  150064       1.9019     0.028591
enh51023     1  165598600  165599600      8       2  150064       1.8212     0.034289
enh51025     1  165604000  165605000      2       1  150064       1.7128     0.043377
enh51029     1  165615700  165616700      3       1  150064       1.7711     0.038275
enh51030     1  165616800  165617800      5       3  150064       1.6932     0.045208
enh51038     1  165721200  165722200      4       2  150064       2.4999    0.0062122
enh51040     1  165739300  165740300      2       1  150064       2.3176     0.010235
enh51046     1  165808200  165809200      4       1  150064       1.8558     0.031742
enh51047     1  165810600  165811600      2       1  150064       2.1065      0.01758
enh51051     1  165820700  165821700      3       1  150064       2.1266     0.016727
enh51052     1  165821900  165822900      3       1  150064       2.2659     0.011728
enh51053     1  165825400  165826400      3       1  150064        2.627    0.0043073
enh51074     1  166843500  166844500      2       1  150064       3.4847   0.00024635
enh51077     1  166871200  166872200      1       1  150064        3.555     0.000189
enh51099     1  167127300  167128300      4       2  150064       2.0973     0.017984
enh51100     1  167131500  167132500      6       3  150064       1.7197     0.042748
enh51101     1  167187800  167188800      1       1  150064       2.7692      0.00281
enh51116     1  167245000  167246000      1       1  150064       2.8742     0.002025
enh51119     1  167263600  167264600      3       2  150064       2.1372      0.01629
enh51189     1  168053800  168054800      1       1  150064       2.2271      0.01297
enh51192     1  168115200  168116200      3       2  150064       1.9189     0.027497
enh51200     1  168355900  168356900      2       1  150064       2.0245     0.021461
enh51207     1  168408900  168409900      2       1  150064       2.0125     0.022083
enh51257     1  169432300  169433300      2       1  150064       1.8412     0.032797
enh51282     1  169650000  169651000      4       2  150064       2.2886     0.011051
enh51283     1  169650800  169651800      3       2  150064       2.4768    0.0066287
enh51289     1  169672700  169673700      3       1  150064       1.9808     0.023805
enh51291     1  169691700  169692700      3       2  150064       2.0532     0.020027
enh51296     1  169848100  169849100      3       1  150064       1.9956     0.022986
enh51297     1  169852300  169853300      7       3  150064       1.6838     0.046111
enh51303     1  170010800  170011800      2       1  150064       1.8894     0.029421
enh51305     1  170035500  170036500      2       1  150064       1.6586     0.048599
enh51324     1  171403700  171404700     11       2  150064       1.7213     0.042595
enh51338     1  171735400  171736400      6       3  150064       1.9233     0.027224
enh51367     1  172188900  172189900      3       1  150064       1.6917     0.045356
enh51368     1  172193500  172194500      3       1  150064       1.7833     0.037265
enh51372     1  172312000  172313000      2       1  150064       1.8722     0.030589
enh51377     1  172352000  172353000      1       1  150064       2.5269     0.005753
enh51378     1  172359700  172360700      6       2  150064       2.3786    0.0086901
enh51379     1  172362900  172363900      6       2  150064       1.7204     0.042678
enh51380     1  172367700  172368700      1       1  150064       2.4781     0.006604
enh51392     1  172499900  172500900      3       2  150064       1.6888     0.045631
enh51435     1  172915900  172916900      2       1  150064       1.7733     0.038087
enh51461     1  173388800  173389800      5       2  150064       2.6576    0.0039345
enh51462     1  173389300  173390300      3       1  150064       2.0669     0.019374
enh51464     1  173397700  173398700      4       2  150064       2.3375    0.0097071
enh51465     1  173399700  173400700      1       1  150064        2.312      0.01039
enh51466     1  173428700  173429700      3       2  150064       1.9085     0.028166
enh51471     1  173683000  173684000      1       1  150064       3.4023    0.0003341
enh51472     1  173686000  173687000      1       1  150064       3.4989    0.0002336
enh51475     1  173794700  173795700      1       1  150064       3.4042    0.0003318
enh51477     1  173840800  173841800      3       2  150064       3.1471    0.0008245
enh51478     1  173870000  173871000      2       1  150064       3.4697   0.00026056
enh51479     1  173929600  173930600      2       1  150064       3.1236   0.00089311
enh51480     1  173967000  173968000      3       1  150064       3.5217   0.00021441
enh51481     1  173969700  173970700      1       1  150064       3.4298     0.000302
enh51482     1  173974100  173975100      2       1  150064       2.9816    0.0014339
enh51483     1  173977400  173978400      7       1  150064       3.3508   0.00040295
enh51484     1  173980600  173981600      1       1  150064       3.4179    0.0003155
enh51485     1  173986700  173987700      3       1  150064       3.3595   0.00039041
enh51486     1  173988300  173989300      1       1  150064       3.5227    0.0002136
enh51489     1  174129600  174130600      2       1  150064       3.0947   0.00098495
enh51490     1  174135300  174136300      1       1  150064       2.9457     0.001611
enh51491     1  174141200  174142200      3       2  150064        3.517   0.00021822
enh51492     1  174173500  174174500      1       1  150064       2.4562     0.007021
enh51493     1  174293600  174294600      3       1  150064        2.569    0.0050992
enh51496     1  174711800  174712800      3       2  150064       2.8619    0.0021054
enh51502     1  174906700  174907700      2       1  150064       2.4096    0.0079857
enh51510     1  174936100  174937100      1       1  150064       2.9175     0.001764
enh51511     1  174938600  174939600      3       2  150064       2.9005    0.0018629
enh51514     1  174959800  174960800      1       1  150064       2.5691     0.005098
enh51520     1  174998300  174999300      2       1  150064       1.9851     0.023567
enh51530     1  175123600  175124600      6       3  150064       3.4087   0.00032641
enh51531     1  175152100  175153100      3       2  150064       2.9979    0.0013592
enh51532     1  175155300  175156300      1       1  150064       2.6234     0.004353
enh51533     1  175162400  175163400      5       1  150064       3.3626   0.00038601
enh51541     1  175256400  175257400      1       1  150064        1.899      0.02878
enh51542     1  175288200  175289200      3       1  150064       1.6749     0.046977
enh51551     1  175712200  175713200      2       1  150064       1.8049     0.035545
enh51554     1  176172700  176173700      2       1  150064        2.864    0.0020919
enh51555     1  176177500  176178500      1       1  150064       2.2069      0.01366
enh51580     1  178419000  178420000      2       1  150064       2.6014    0.0046418
enh51581     1  178454200  178455200      1       1  150064       2.5219     0.005836
enh51582     1  178456000  178457000      4       2  150064       3.2125   0.00065795
enh51592     1  178942400  178943400      1       1  150064       2.9835     0.001425
enh51606     1  179098100  179099100      4       1  150064       1.6833     0.046155
enh51607     1  179098900  179099900      1       1  150064       1.8942       0.0291
enh51611     1  179171100  179172100      7       3  150064       2.0531     0.020031
enh51618     1  179333800  179334800      5       3  150064       2.8804    0.0019862
enh51624     1  179844500  179845500      1       1  150064       1.9217      0.02732
enh51631     1  179938200  179939200      3       1  150064       1.7133     0.043328
enh51648     1  180360800  180361800      2       1  150064        1.919     0.027495
enh51650     1  180371200  180372200      3       2  150064       2.2616     0.011861
enh51660     1  180586500  180587500      1       1  150064       1.9612      0.02493
enh51663     1  180602900  180603900      3       2  150064       2.4954    0.0062902
enh51664     1  180739000  180740000      2       1  150064       4.0654   2.3972e-05
enh51667     1  180862500  180863500      3       1  150064       2.3148     0.010311
enh51669     1  180892300  180893300      6       2  150064       2.1044     0.017671
enh51670     1  180895500  180896500      5       3  150064       2.2974     0.010799
enh51702     1  181104800  181105800      2       1  150064       1.7918     0.036584
enh51703     1  181108200  181109200     11       2  150064       1.6601     0.048445
enh51718     1  182115500  182116500      6       3  150064       2.6885    0.0035882
enh51731     1  182362000  182363000      1       1  150064       1.9317       0.0267
enh51732     1  182363600  182364600      3       1  150064       2.2594      0.01193
enh51771     1  183443600  183444600      2       1  150064       3.0031    0.0013362
enh51773     1  183449700  183450700      3       2  150064       2.6169    0.0044365
enh51780     1  183537200  183538200      6       2  150064       2.0017     0.022659
enh51781     1  183547200  183548200      2       1  150064       2.0604      0.01968
enh51817     1  184022000  184023000      1       1  150064       1.9914      0.02322
enh51819     1  184120200  184121200      1       1  150064       2.2839      0.01119
enh51824     1  184133700  184134700      2       1  150064       1.7684     0.038496
enh51826     1  184191600  184192600      4       1  150064       1.6733     0.047132
enh51830     1  184332200  184333200      3       2  150064       2.3661    0.0089886
enh51842     1  184431000  184432000      2       1  150064       1.9928     0.023142
enh51844     1  184460900  184461900      3       2  150064       2.2858     0.011132
enh51845     1  184476400  184477400      1       1  150064       2.4618     0.006913
enh51849     1  184516200  184517200      3       2  150064       2.6501     0.004024
enh51851     1  184524700  184525700      3       2  150064       2.2174     0.013297
enh51865     1  184715800  184716800      3       1  150064       2.2411     0.012509
enh51868     1  184724800  184725800      3       1  150064       2.1648       0.0152
enh51888     1  184886400  184887400      4       2  150064       1.6541     0.049055
enh51889     1  184888600  184889600      1       1  150064       1.9162      0.02767
enh51893     1  184939600  184940600      2       1  150064       2.7954    0.0025919
enh51894     1  184940800  184941800      5       3  150064       1.9081     0.028188
enh51896     1  184950800  184951800      3       1  150064        2.411    0.0079547
enh51906     1  185127400  185128400      1       1  150064       1.9047      0.02841
enh51950     1  186480600  186481600      1       1  150064       2.0331      0.02102
enh51991     1  187986800  187987800      3       2  150064       2.3073     0.010519
enh51992     1  188209700  188210700      6       3  150064        2.496    0.0062806
enh51993     1  188371600  188372600      4       2  150064       1.9742      0.02418
enh51994     1  188392200  188393200      5       2  150064       1.7233     0.042422
enh51997     1  191103700  191104700      3       1  150064       1.6616       0.0483
enh52008     1  192116900  192117900      1       1  150064       2.8335     0.002302
enh52011     1  192131600  192132600      1       1  150064       2.4243     0.007668
enh52012     1  192136600  192137600      1       1  150064       2.7192     0.003272
enh52015     1  192142400  192143400      3       2  150064       1.6677      0.04769
enh52026     1  192515300  192516300      5       2  150064       1.7198     0.042733
enh52027     1  192520800  192521800      3       1  150064       1.8649     0.031098
enh52033     1  192608400  192609400      3       1  150064       1.8552     0.031783
enh52038     1  192837700  192838700      3       1  150064       2.9676    0.0015004
enh52041     1  192873000  192874000      3       1  150064       2.7826    0.0026963
enh52045     1  193011400  193012400      2       1  150064        2.395    0.0083095
enh52049     1  193072000  193073000      1       1  150064       3.0838     0.001022
enh52050     1  193074800  193075800      5       2  150064       2.2378     0.012616
enh52052     1  193093200  193094200      2       1  150064       3.2285   0.00062229
enh52057     1  193337400  193338400      3       2  150064       2.1413     0.016123
enh52068     1  193538200  193539200      3       1  150064       1.7659     0.038705
enh52078     1  194269800  194270800      2       1  150064        1.814     0.034838
enh52079     1  194504100  194505100      2       1  150064       1.9781     0.023957
enh52085     1  196369600  196370600      2       1  150064       1.7256     0.042206
enh52097     1  197165700  197166700      3       2  150064       2.8876    0.0019407
enh52105     1  197711300  197712300      2       1  150064       1.9128     0.027889
enh52108     1  197733000  197734000      3       1  150064       2.4627    0.0068956
enh52111     1  197737900  197738900      3       1  150064       2.4005    0.0081861
enh52113     1  197739900  197740900      1       1  150064       2.3156      0.01029
enh52114     1  197746500  197747500      4       1  150064        2.015      0.02195
enh52115     1  197751400  197752400      1       1  150064       2.6317     0.004248
enh52166     1  198564600  198565600      5       2  150064        1.962     0.024882
enh52185     1  198639000  198640000      6       4  150064       1.9509     0.025534
enh52194     1  198757700  198758700      1       1  150064       1.7767      0.03781
enh52231     1  199248000  199249000      3       2  150064        1.902     0.028586
enh52232     1  199252100  199253100      2       1  150064       1.7949     0.036332
enh52235     1  199369000  199370000      8       3  150064       1.6743     0.047041
enh52237     1  199373000  199374000      7       2  150064       3.3249   0.00044219
enh52247     1  199847300  199848300      4       2  150064       1.7882     0.036869
enh52257     1  200201100  200202100      3       1  150064       2.5893    0.0048082
enh52264     1  200263000  200264000      8       2  150064       3.2069   0.00067092
enh52265     1  200269900  200270900      3       2  150064       2.9052    0.0018348
enh52267     1  200306400  200307400      3       2  150064       1.7229     0.042453
enh52268     1  200311300  200312300      4       1  150064       3.0806    0.0010329
enh52270     1  200322900  200323900      2       1  150064       2.8262    0.0023549
enh52271     1  200329000  200330000      6       1  150064       3.0309     0.001219
enh52273     1  200336400  200337400      2       1  150064       2.7351    0.0031178
enh52274     1  200374700  200375700      1       1  150064       2.4823     0.006527
enh52276     1  200379900  200380900      2       1  150064         2.31     0.010443
enh52278     1  200406200  200407200      1       1  150064       3.4739    0.0002565
enh52279     1  200457400  200458400      3       2  150064       2.6382    0.0041671
enh52297     1  200868000  200869000      2       1  150064       2.4639    0.0068714
enh52300     1  200981500  200982500      2       1  150064       2.7206     0.003258
enh52301     1  200983300  200984300      2       1  150064        3.558   0.00018684
enh52302     1  200987700  200988700      4       2  150064       2.0677     0.019334
enh52304     1  201011500  201012500      6       3  150064       2.6968    0.0035006
enh52309     1  201361900  201362900      4       2  150064        2.698    0.0034882
enh52315     1  201435100  201436100      4       2  150064       2.2423     0.012472
enh52316     1  201436000  201437000      5       3  150064       1.6808     0.046397
enh52318     1  201451300  201452300      6       2  150064       2.0981     0.017949
enh52365     1  201690200  201691200      7       2  150064       1.9318     0.026692
enh52370     1  201725600  201726600      4       2  150064       2.1384     0.016244
enh52372     1  201797100  201798100      3       2  150064       2.6745    0.0037417
enh52373     1  201800100  201801100      7       3  150064       1.6652     0.047941
enh52374     1  201811100  201812100      5       3  150064       2.6875    0.0035994
enh52375     1  201814400  201815400      2       1  150064       1.7378      0.04112
enh52378     1  201865100  201866100      1       1  150064       1.6949      0.04505
enh52379     1  201873400  201874400      1       1  150064       2.5303     0.005699
enh52393     1  202110800  202111800      6       3  150064       1.7567     0.039481
enh52431     1  202688600  202689600      4       2  150064       1.9076     0.028221
enh52469     1  203051500  203052500      2       1  150064       1.7998     0.035948
enh52471     1  203098600  203099600      1       1  150064       1.8161      0.03468
enh52556     1  203711200  203712200      1       1  150064       1.7283      0.04197
enh52574     1  204049400  204050400      2       1  150064       2.3558    0.0092406
enh52575     1  204057100  204058100      3       2  150064       3.8158   6.7871e-05
enh52592     1  204195200  204196200      4       1  150064       1.9709     0.024366
enh52597     1  204254300  204255300      9       2  150064       2.6249    0.0043339
enh52623     1  204407000  204408000      1       1  150064       2.0255      0.02141
enh52624     1  204415300  204416300      2       1  150064       1.9149     0.027755
enh52625     1  204418400  204419400      3       1  150064        1.916      0.02768
enh52626     1  204421100  204422100      4       1  150064       2.1728       0.0149
enh52627     1  204425400  204426400      7       2  150064       2.4645    0.0068604
enh52632     1  204460300  204461300      1       1  150064       3.1976     0.000693
enh52633     1  204464900  204465900      4       2  150064       2.8373    0.0022752
enh52638     1  204480800  204481800      3       1  150064       3.3557   0.00039586
enh52640     1  204488300  204489300      2       1  150064       3.3959   0.00034197
enh52641     1  204490900  204491900      4       2  150064       2.9667    0.0015048
enh52644     1  204547200  204548200      3       2  150064       2.5157    0.0059397
enh52646     1  204567200  204568200      2       1  150064       2.9368    0.0016579
enh52647     1  204599000  204600000      7       2  150064       2.8487    0.0021949
enh52657     1  204940300  204941300      2       1  150064        2.686    0.0036155
enh52662     1  204961900  204962900      5       2  150064        2.409    0.0079984
enh52664     1  205030300  205031300      4       2  150064       3.9784   3.4688e-05
enh52666     1  205110300  205111300      5       2  150064       3.7788   7.8797e-05
enh52667     1  205110800  205111800      5       2  150064       3.9274   4.2929e-05
enh52668     1  205140300  205141300      4       2  150064       4.3154   7.9645e-06
enh52669     1  205144300  205145300      2       1  150064       4.1479   1.6775e-05
enh52670     1  205151900  205152900      2       1  150064       4.0899   2.1575e-05
enh52671     1  205152700  205153700      6       2  150064       4.5969   2.1439e-06
enh52672     1  205155100  205156100      3       1  150064       3.7489    8.882e-05
enh52673     1  205158400  205159400      1       1  150064       3.7135    0.0001022
enh52674     1  205172700  205173700      3       1  150064       3.7427   9.1036e-05
enh52675     1  205178300  205179300      2       1  150064       3.9688   3.6121e-05
enh52676     1  205181600  205182600      2       1  150064       3.2557    0.0005656
enh52677     1  205183700  205184700      1       1  150064       2.0825      0.01865
enh52680     1  205205400  205206400      6       2  150064       3.2836   0.00051243
enh52681     1  205207200  205208200      3       2  150064       2.8671    0.0020711
enh52683     1  205224700  205225700      4       2  150064       2.7309    0.0031577
enh52692     1  205263000  205264000      3       2  150064       2.0907      0.01828
enh52705     1  205488600  205489600      7       3  150064       1.7195     0.042763
enh52706     1  205490500  205491500      4       2  150064       2.2843     0.011177
enh52710     1  205551200  205552200      4       2  150064       1.6664     0.047813
enh52725     1  205661300  205662300      6       2  150064        2.034     0.020975
enh52738     1  205774400  205775400      3       1  150064       1.7156     0.043116
enh52740     1  205780100  205781100      1       1  150064       2.4157     0.007853
enh52779     1  206646400  206647400      5       2  150064        3.047    0.0011555
enh52780     1  206652600  206653600      2       1  150064       1.9277     0.026945
enh52855     1  207221000  207222000      6       4  150064       2.4248    0.0076584
enh52856     1  207224800  207225800      3       1  150064       3.1904    0.0007105
enh52857     1  207226900  207227900      1       1  150064       3.2849    0.0005101
enh52862     1  207244100  207245100      2       1  150064        2.691    0.0035617
enh52887     1  207603300  207604300      2       1  150064       1.7892     0.036795
enh52900     1  207923400  207924400      2       1  150064       3.7753   7.9905e-05
enh52902     1  207971800  207972800      1       1  150064       3.7794     7.86e-05
enh52903     1  207975000  207976000      2       1  150064       3.4045   0.00033148
enh52904     1  207979100  207980100      2       1  150064       3.2204   0.00063997
enh52905     1  207981300  207982300      1       1  150064       2.4355     0.007435
enh52906     1  207985300  207986300      2       1  150064       2.6418    0.0041237
enh52909     1  207993500  207994500      5       2  150064       4.7744   9.0134e-07
enh52910     1  208001500  208002500      1       1  150064       4.9466    3.777e-07
enh52913     1  208006100  208007100      4       2  150064        4.722   1.1677e-06
enh52914     1  208007200  208008200      2       1  150064       3.7858   7.6599e-05
enh52915     1  208010600  208011600      4       2  150064       2.7929    0.0026119
enh52917     1  208014300  208015300      3       2  150064       3.7764   7.9544e-05
enh52918     1  208017200  208018200      6       3  150064       5.1252   1.4861e-07
enh52919     1  208020300  208021300      4       2  150064        3.238   0.00060192
enh52920     1  208021800  208022800      4       2  150064       1.7699     0.038369
enh52921     1  208024300  208025300      3       2  150064       1.8867       0.0296
enh52922     1  208027600  208028600      4       2  150064       3.4755    0.0002549
enh52923     1  208030700  208031700      5       2  150064       4.1601   1.5908e-05
enh52924     1  208033800  208034800      3       2  150064       3.0147     0.001286
enh52926     1  208038700  208039700      4       2  150064       3.6523   0.00012997
enh52927     1  208044200  208045200      6       3  150064       1.9837     0.023647
enh52928     1  208048300  208049300      4       2  150064       2.0981     0.017949
enh52959     1  208305000  208306000      2       1  150064       3.2442   0.00058896
enh52963     1  208338100  208339100      4       2  150064       1.8636     0.031192
enh52971     1  208386000  208387000      3       1  150064       2.2668       0.0117
enh52972     1  208392800  208393800      2       1  150064       2.4943    0.0063098
enh52974     1  208409200  208410200      7       3  150064       2.0582     0.019787
enh52993     1  209571700  209572700      1       1  150064       2.1746      0.01483
enh53043     1  211421100  211422100      3       2  150064       2.3593    0.0091543
enh53045     1  211434600  211435600      6       3  150064       3.0256    0.0012408
enh53047     1  211498700  211499700      2       1  150064       2.1775     0.014721
enh53055     1  211515900  211516900      1       1  150064       2.2159      0.01335
enh53060     1  211527300  211528300      3       2  150064       1.9709      0.02437
enh53064     1  211556800  211557800      4       2  150064       2.1653     0.015181
enh53066     1  211642100  211643100      1       1  150064       2.3134      0.01035
enh53067     1  211665600  211666600      1       1  150064        1.891      0.02931
enh53069     1  211686800  211687800      6       2  150064       2.1991     0.013937
enh53078     1  211781000  211782000      5       3  150064       2.2041     0.013757
enh53091     1  211911800  211912800      1       1  150064        1.815      0.03476
enh53134     1  212418800  212419800      3       1  150064       1.9101     0.028059
enh53135     1  212420100  212421100      3       1  150064       1.9822      0.02373
enh53142     1  212589100  212590100      2       1  150064       2.4702    0.0067513
enh53143     1  212604500  212605500      4       2  150064       1.9842     0.023618
enh53144     1  212607400  212608400      1       1  150064       2.1962      0.01404
enh53159     1  212769800  212770800      7       4  150064       1.6967     0.044873
enh53161     1  212787300  212788300      1       1  150064       1.7017      0.04441
enh53226     1  214687800  214688800      2       1  150064       2.2557     0.012044
enh53231     1  214722200  214723200      2       1  150064       1.7843     0.037187
enh53232     1  214731100  214732100      2       1  150064       2.1024     0.017761
enh53255     1  218632700  218633700      2       1  150064       2.0383     0.020761
enh53273     1  220161400  220162400      8       3  150064       1.8289     0.033711
enh53276     1  220217500  220218500      2       1  150064       2.0112     0.022151
enh53278     1  220266400  220267400      2       1  150064        2.041     0.020624
enh53279     1  220268500  220269500      3       2  150064       1.6464     0.049836
enh53290     1  220905400  220906400      2       1  150064        1.773     0.038112
enh53347     1  221917500  221918500      3       2  150064       2.3343    0.0097911
enh53351     1  221939000  221940000      2       1  150064       1.9257      0.02707
enh53379     1  222593700  222594700      9       2  150064       1.7287     0.041928
enh53380     1  222628200  222629200      3       1  150064       2.8637    0.0020939
enh53386     1  222763800  222764800      2       1  150064       1.9374     0.026347
enh53389     1  222816000  222817000      1       1  150064       2.1669      0.01512
enh53390     1  222818600  222819600      1       1  150064       2.1321       0.0165
enh53394     1  222944400  222945400      3       1  150064       2.0187     0.021758
enh53395     1  222946300  222947300      4       1  150064       2.1318      0.01651
enh53415     1  223373400  223374400      3       2  150064       1.8852     0.029705
enh53420     1  223888100  223889100      1       1  150064       1.9712      0.02435
enh53421     1  223892000  223893000      5       3  150064       2.7052    0.0034132
enh53422     1  223892700  223893700      4       2  150064       3.4077   0.00032753
enh53424     1  223899000  223900000      5       2  150064       3.3426   0.00041503
enh53425     1  223903100  223904100      4       2  150064       2.8247    0.0023662
enh53426     1  223905200  223906200      5       3  150064       3.2641    0.0005491
enh53427     1  223908600  223909600      6       2  150064       3.0468    0.0011563
enh53428     1  223910200  223911200      3       1  150064       3.0929   0.00099121
enh53429     1  223913100  223914100      1       1  150064       2.8498     0.002187
enh53430     1  223914100  223915100      1       1  150064       2.9057     0.001832
enh53431     1  223915000  223916000      2       1  150064       2.8231    0.0023782
enh53434     1  223935900  223936900      2       1  150064       1.9251      0.02711
enh53435     1  223959300  223960300      4       2  150064       3.7196   9.9754e-05
enh53436     1  223963400  223964400      2       1  150064       2.9646    0.0015153
enh53438     1  224012700  224013700      1       1  150064       3.5115    0.0002228
enh53439     1  224014400  224015400      1       1  150064       3.5115    0.0002228
enh53440     1  224019100  224020100      4       2  150064       3.2273   0.00062475
enh53441     1  224021700  224022700      7       2  150064       2.0495     0.020205
enh53443     1  224030300  224031300      1       1  150064       3.5734    0.0001762
enh53465     1  224543800  224544800      3       2  150064       2.2347     0.012719
enh53467     1  224566200  224567200      3       1  150064       2.4363    0.0074187
enh53468     1  224616900  224617900      2       1  150064       2.3121     0.010386
enh53470     1  224623600  224624600      2       1  150064       2.0591     0.019744
enh53472     1  224644500  224645500      3       2  150064       2.0156     0.021919
enh53473     1  224646600  224647600      3       1  150064       2.5168    0.0059212
enh53476     1  224689700  224690700      3       2  150064       2.1965     0.014029
enh53495     1  225623000  225624000      1       1  150064       1.6963      0.04491
enh53516     1  225951600  225952600      3       2  150064       1.6786     0.046611
enh53520     1  225969400  225970400      2       1  150064       1.8323     0.033456
enh53522     1  226003000  226004000      2       1  150064       1.9121     0.027931
enh53524     1  226012900  226013900      3       2  150064       2.0645     0.019485
enh53529     1  226052700  226053700      1       1  150064       2.0343      0.02096
enh53530     1  226053900  226054900      4       2  150064       2.1141     0.017252
enh53532     1  226064800  226065800      5       2  150064       2.3973    0.0082577
enh53558     1  226269800  226270800      2       1  150064       2.3561    0.0092342
enh53563     1  226310600  226311600      1       1  150064       2.5982     0.004686
enh53566     1  226315800  226316800      3       2  150064        1.988     0.023406
enh53567     1  226322600  226323600      1       1  150064       2.6331     0.004231
enh53582     1  226596000  226597000      5       2  150064       1.6976     0.044794
enh53587     1  226644400  226645400      2       1  150064        1.995      0.02302
enh53588     1  226644900  226645900      2       1  150064        1.995      0.02302
enh53590     1  226763000  226764000      3       2  150064       2.5286    0.0057258
enh53597     1  226833000  226834000      3       2  150064       3.0417    0.0011762
enh53607     1  226871800  226872800      5       3  150064       2.7479    0.0029993
enh53613     1  226895700  226896700      1       1  150064       2.5517      0.00536
enh53614     1  226900800  226901800      1       1  150064       1.9876      0.02343
enh53620     1  226915800  226916800      2       1  150064       1.8192     0.034437
enh53621     1  226917600  226918600      1       1  150064       2.6623     0.003881
enh53622     1  226928000  226929000      2       1  150064       2.1571     0.015498
enh53627     1  227014700  227015700      5       2  150064       2.1254     0.016775
enh53632     1  227069300  227070300      2       1  150064       1.7809     0.037463
enh53634     1  227079700  227080700      7       2  150064       2.3018     0.010672
enh53717     1  228870000  228871000      2       1  150064       1.8273     0.033824
enh53718     1  228873000  228874000      3       2  150064       1.6758     0.046891
enh53728     1  229034100  229035100      4       2  150064       1.7753     0.037922
enh53733     1  229096200  229097200      4       2  150064        1.865      0.03109
enh53803     1  230209400  230210400      4       2  150064       1.8226     0.034181
enh53806     1  230220200  230221200      1       1  150064       2.5527     0.005344
enh53808     1  230222200  230223200      1       1  150064       2.1121      0.01734
enh53809     1  230238400  230239400      5       2  150064       3.7274   9.6741e-05
enh53810     1  230242200  230243200      8       3  150064       3.6345   0.00013928
enh53811     1  230244800  230245800      7       3  150064       3.9208   4.4119e-05
enh53812     1  230246100  230247100      4       2  150064       3.5479   0.00019418
enh53814     1  230253800  230254800      3       2  150064       2.9489    0.0015945
enh53817     1  230263800  230264800      9       4  150064       3.4892   0.00024222
enh53819     1  230275600  230276600      8       4  150064       3.1945   0.00070042
enh53833     1  230311300  230312300      5       3  150064       2.1821     0.014552
enh53834     1  230312900  230313900      3       1  150064       1.7817     0.037402
enh53835     1  230320300  230321300      4       2  150064       1.9264     0.027027
enh53837     1  230323200  230324200      8       3  150064       1.7681     0.038521
enh53838     1  230324200  230325200      4       2  150064       1.8146      0.03479
enh53841     1  230328600  230329600      4       2  150064       1.6655     0.047909
enh53844     1  230344400  230345400      3       1  150064       1.7023     0.044352
enh53851     1  230410200  230411200      6       3  150064       1.8483     0.032283
enh53856     1  230434700  230435700      2       1  150064       2.0874     0.018428
enh53857     1  230439000  230440000      3       2  150064       2.5746    0.0050182
enh53866     1  230843400  230844400     12       4  150064       1.9071     0.028252
enh53924     1  231798400  231799400      2       1  150064       1.9346     0.026517
enh53950     1  232606900  232607900      6       2  150064       2.7949    0.0025959
enh54002     1  234238000  234239000      3       1  150064       1.8301     0.033619
enh54004     1  234306200  234307200      1       1  150064       1.9483      0.02569
enh54008     1  234396000  234397000      3       2  150064       2.0621     0.019599
enh54014     1  234465300  234466300      3       1  150064       2.2548     0.012074
enh54024     1  234626500  234627500      9       5  150064       2.6977    0.0034906
enh54025     1  234634200  234635200      8       3  150064       2.7698    0.0028044
enh54026     1  234636000  234637000      3       2  150064       1.8352     0.033238
enh54027     1  234638500  234639500      6       2  150064       2.6636    0.0038659
enh54028     1  234641000  234642000      4       2  150064       1.8159     0.034691
enh54029     1  234647400  234648400      3       1  150064       1.8606     0.031399
enh54031     1  234652200  234653200      3       1  150064       2.6969    0.0034993
enh54077     1  235015400  235016400      1       1  150064       2.3267      0.00999
enh54153     1  235587100  235588100      1       1  150064       2.2959      0.01084
enh54159     1  235733000  235734000      4       1  150064       2.0839     0.018582
enh54163     1  235804900  235805900      1       1  150064       2.3335      0.00981
enh54164     1  236000600  236001600      1       1  150064        2.169      0.01504
enh54210     1  236446300  236447300      1       1  150064       2.1571       0.0155
enh54242     1  238095100  238096100      1       1  150064       2.7774      0.00274
enh54261     1  239161700  239162700      5       2  150064       2.1651     0.015188
enh54264     1  239439000  239440000      6       3  150064       1.9599     0.025001
enh54266     1  239552000  239553000      1       1  150064       1.7892      0.03679
enh54270     1  239568400  239569400      1       1  150064       1.9173       0.0276
enh54277     1  239621200  239622200      1       1  150064       2.0099      0.02222
enh54278     1  239624600  239625600      1       1  150064       2.2682      0.01166
enh54284     1  239711600  239712600      3       2  150064        2.559    0.0052484
enh54286     1  239720000  239721000      2       1  150064       2.2016     0.013848
enh54296     1  239867300  239868300      4       1  150064         1.71     0.043637
enh54317     1  240073400  240074400      2       1  150064       2.0108     0.022171
enh54318     1  240314300  240315300      6       2  150064       2.5632    0.0051852
enh54330     1  241790500  241791500      5       3  150064       2.6293    0.0042779
enh54331     1  241791200  241792200      4       2  150064       1.9516     0.025495
enh54332     1  241800000  241801000      6       3  150064         1.78     0.037537
enh54341     1  243263900  243264900      1       1  150064       2.3843     0.008556
enh54342     1  243277100  243278100      2       1  150064       2.1798     0.014634
enh54344     1  243410600  243411600      4       2  150064       3.2022   0.00068191
enh54345     1  243414200  243415200      3       1  150064       3.8601   5.6667e-05
enh54350     1  243433300  243434300      1       1  150064       4.9018    4.748e-07
enh54351     1  243449000  243450000      1       1  150064       4.8785    5.346e-07
enh54352     1  243451800  243452800      5       3  150064       4.6916   1.3551e-06
enh54355     1  243518100  243519100      2       1  150064       3.4178    0.0003157
enh54362     1  243614900  243615900     10       3  150064       4.3299   7.4576e-06
enh54363     1  243621700  243622700      3       2  150064        1.931      0.02674
enh54367     1  243640500  243641500      3       1  150064       4.5811   2.3125e-06
enh54368     1  243645100  243646100      1       1  150064       4.8235    7.053e-07
enh54369     1  243646600  243647600      3       1  150064       3.6675   0.00012246
enh54371     1  243659800  243660800      1       1  150064       2.4736     0.006688
enh54373     1  243761400  243762400      3       1  150064       4.7549   9.9264e-07
enh54374     1  243876700  243877700      1       1  150064       2.1802      0.01462
enh54375     1  243890600  243891600      3       2  150064       4.4888   3.5809e-06
enh54376     1  243894300  243895300      2       1  150064       3.8836   5.1468e-05
enh54377     1  243897000  243898000      1       1  150064       4.7869     8.47e-07
enh54378     1  243936600  243937600      1       1  150064       3.5083    0.0002255
enh54379     1  243955300  243956300      2       1  150064       4.2876   9.0309e-06
enh54380     1  243963000  243964000      2       1  150064       4.3661    6.323e-06
enh54381     1  243966800  243967800      1       1  150064       4.7773    8.883e-07
enh54382     1  243990200  243991200      3       1  150064       4.3839   5.8276e-06
enh54385     1  244010400  244011400      1       1  150064        4.007    3.075e-05
enh54386     1  244011000  244012000      2       1  150064       3.4812   0.00024957
enh54387     1  244015100  244016100      2       1  150064       4.6307   1.8219e-06
enh54388     1  244102100  244103100      4       1  150064        2.703    0.0034356
enh54396     1  244247900  244248900      2       1  150064       2.4199    0.0077619
enh54401     1  244372800  244373800      8       2  150064       2.6228      0.00436
enh54402     1  244377100  244378100      8       3  150064       2.3082     0.010495
enh54427     1  244602500  244603500      4       2  150064       2.1017     0.017792
enh54428     1  244608600  244609600      2       1  150064       2.3236     0.010074
enh54430     1  244623300  244624300      1       1  150064       1.7102      0.04361
enh54435     1  244829200  244830200      4       1  150064       2.1799     0.014633
enh54476     1  245762400  245763400      6       1  150064       2.5013    0.0061871
enh54494     1  246200900  246201900      4       2  150064       2.2742     0.011478
enh54495     1  246229900  246230900      7       3  150064       2.2027     0.013809
enh54511     1  246372700  246373700      4       1  150064       1.7479      0.04024
enh54512     1  246378100  246379100     15       2  150064       2.1831     0.014515
enh54513     1  246382200  246383200      8       2  150064       2.5859     0.004856
enh54515     1  246446900  246447900      3       2  150064       2.4047    0.0080937
enh54521     1  246622600  246623600      4       2  150064       2.1119     0.017347
enh54525     1  246660500  246661500      2       1  150064        2.001     0.022697
enh54527     1  246670800  246671800     13       5  150064       2.4524    0.0070952
enh54528     1  246690500  246691500      8       4  150064       1.8793     0.030102
enh54533     1  246747900  246748900      1       1  150064       2.0615      0.01963
enh54534     1  246750000  246751000      1       1  150064       1.7767      0.03781
enh54538     1  246771300  246772300      2       1  150064        1.788     0.036891
enh54540     1  246773800  246774800      4       2  150064       2.0202     0.021684
enh54541     1  246776000  246777000      4       2  150064       1.7275     0.042042
enh54548     1  246866800  246867800      6       1  150064       2.6681    0.0038138
enh54617     1  247801800  247802800      6       2  150064        1.841     0.032807
enh62040     2     826600     827600      5       2  150064       2.0316     0.021097
enh62043     2     969600     970600      6       2  150064       1.9771     0.024014
enh62045     2    1006000    1007000      3       2  150064       1.7095     0.043681
enh62063     2    1745500    1746500      8       2  150064       2.2944     0.010884
enh62087     2    2706800    2707800      6       3  150064       1.8782     0.030175
enh62089     2    2717600    2718600      5       2  150064        2.671    0.0037813
enh62094     2    3217700    3218700      5       1  150064       1.9629     0.024831
enh62095     2    3226500    3227500      3       1  150064       2.4924    0.0063448
enh62097     2    3267800    3268800      2       1  150064       2.4762    0.0066389
enh62098     2    3306800    3307800      2       1  150064       2.9139    0.0017848
enh62114     2    3621500    3622500      1       1  150064       2.0286      0.02125
enh62117     2    3642200    3643200      4       2  150064        2.878    0.0020011
enh62132     2    6321700    6322700      2       1  150064       1.7199     0.042729
enh62134     2    6394300    6395300      7       2  150064       1.8639     0.031165
enh62148     2    7049900    7050900      6       3  150064       3.3802    0.0003622
enh62149     2    7053800    7054800      4       2  150064       3.9046   4.7186e-05
enh62150     2    7059600    7060600      3       1  150064       1.8028     0.035709
enh62151     2    7061300    7062300      4       2  150064        2.317     0.010252
enh62152     2    7062400    7063400      7       2  150064       2.9149    0.0017789
enh62153     2    7064000    7065000      3       1  150064       2.9754    0.0014629
enh62154     2    7065300    7066300      2       1  150064        2.123     0.016876
enh62155     2    7066400    7067400      5       3  150064       2.2311     0.012837
enh62180     2    7197700    7198700      2       1  150064       1.8773      0.03024
enh62188     2    7571500    7572500      1       1  150064       1.9847      0.02359
enh62193     2    7934500    7935500      1       1  150064       1.7386      0.04105
enh62194     2    7936300    7937300      1       1  150064        2.905     0.001836
enh62201     2    8125100    8126100      2       1  150064       1.6627     0.048188
enh62243     2    8582000    8583000      3       1  150064       2.2977     0.010789
enh62272     2    8784100    8785100      2       1  150064       1.6848     0.046012
enh62277     2    8825800    8826800      3       1  150064       1.8469     0.032377
enh62279     2    8961600    8962600      2       1  150064       2.3217     0.010124
enh62281     2    8989100    8990100      3       2  150064       1.9191     0.027485
enh62295     2    9246000    9247000      3       2  150064       2.0939     0.018134
enh62304     2    9331300    9332300      3       2  150064       1.7224     0.042501
enh62308     2    9355600    9356600      3       1  150064       2.9002    0.0018646
enh62309     2    9370000    9371000      2       1  150064       3.1013   0.00096349
enh62311     2    9374700    9375700      2       1  150064       2.4192    0.0077773
enh62313     2    9391600    9392600      7       2  150064        3.044    0.0011674
enh62315     2    9400400    9401400      3       2  150064       2.4898    0.0063913
enh62317     2    9403900    9404900      3       2  150064       2.5226    0.0058239
enh62384     2   10159400   10160400      9       3  150064       2.6114     0.004508
enh62386     2   10170500   10171500      3       2  150064        1.751     0.039974
enh62439     2   10542000   10543000      4       2  150064       1.7464     0.040367
enh62441     2   10547200   10548200      4       1  150064       2.1025     0.017756
enh62458     2   11004700   11005700      6       3  150064        1.671     0.047362
enh62490     2   11596000   11597000      3       1  150064       1.6591     0.048552
enh62491     2   11602400   11603400      4       1  150064       1.8165     0.034648
enh62506     2   11883300   11884300      5       3  150064       1.7708     0.038296
enh62508     2   11891700   11892700      1       1  150064       2.1268      0.01672
enh62519     2   11917300   11918300      2       1  150064        1.667     0.047757
enh62520     2   11918700   11919700      2       1  150064        1.751      0.03997
enh62532     2   12084500   12085500      6       4  150064       2.3617    0.0090962
enh62549     2   12267300   12268300      2       1  150064       1.7633     0.038926
enh62552     2   12332700   12333700      3       2  150064       2.1241     0.016831
enh62553     2   12341100   12342100      6       2  150064       1.7198     0.042734
enh62567     2   12654000   12655000      1       1  150064       2.5336     0.005645
enh62568     2   12695000   12696000      2       1  150064       1.8598     0.031459
enh62592     2   15412800   15413800      3       1  150064       1.9469     0.025775
enh62594     2   15440900   15441900      2       1  150064       2.0292     0.021221
enh62598     2   15578200   15579200      2       1  150064       2.0762     0.018936
enh62600     2   15661600   15662600      7       1  150064       1.7417     0.040779
enh62601     2   15695700   15696700      2       1  150064       1.7456     0.040438
enh62602     2   15697500   15698500      5       1  150064       1.6567     0.048793
enh62603     2   15698600   15699600      2       1  150064       1.7773     0.037757
enh62605     2   15714200   15715200      1       1  150064       1.8806      0.03001
enh62621     2   16106200   16107200      3       2  150064       1.7378     0.041124
enh62660     2   16798700   16799700      4       2  150064       1.6607     0.048384
enh62661     2   16803300   16804300      2       1  150064       1.7213     0.042596
enh62681     2   17042500   17043500      1       1  150064       2.5688     0.005103
enh62691     2   17933200   17934200      2       1  150064       2.1605     0.015367
enh62692     2   17936700   17937700      1       1  150064       2.1711      0.01496
enh62693     2   17937700   17938700      1       1  150064       2.0909      0.01827
enh62697     2   18002800   18003800      2       1  150064       1.7553     0.039602
enh62698     2   18100000   18101000      4       2  150064       1.7179     0.042909
enh62707     2   19519300   19520300      2       1  150064       3.4949   0.00023714
enh62709     2   19673300   19674300      3       2  150064       1.8886      0.02947
enh62725     2   20247000   20248000      4       2  150064       2.2004      0.01389
enh62731     2   20365900   20366900      2       1  150064       1.6935     0.045183
enh62733     2   20406300   20407300      3       2  150064       2.6101    0.0045264
enh62755     2   20768600   20769600      6       2  150064       2.2096     0.013565
enh62756     2   20775700   20776700      1       1  150064       2.6225     0.004364
enh62757     2   20778000   20779000      3       2  150064       2.0854     0.018516
enh62762     2   20816400   20817400      9       2  150064       1.8948      0.02906
enh62791     2   23712500   23713500      4       1  150064       1.7915     0.036605
enh62795     2   23726200   23727200      5       2  150064       4.2256   1.1917e-05
enh62808     2   23984400   23985400      6       3  150064       1.9142     0.027798
enh62815     2   24124800   24125800      1       1  150064       2.0809      0.01872
enh62816     2   24126900   24127900      3       2  150064       1.9028     0.028531
enh62819     2   24140200   24141200      2       1  150064       1.7218     0.042551
enh62821     2   24151200   24152200      2       1  150064       1.9116     0.027966
enh62822     2   24161300   24162300      1       1  150064       2.2362      0.01267
enh62832     2   24347200   24348200      2       1  150064       1.6722     0.047238
enh62896     2   25346200   25347200      4       1  150064       3.6785   0.00011729
enh62898     2   25384400   25385400      3       1  150064       4.1609   1.5851e-05
enh62899     2   25419000   25420000      2       1  150064       3.1712   0.00075895
enh62900     2   25420400   25421400      2       1  150064       2.6263    0.0043163
enh62901     2   25424900   25425900      3       1  150064       3.4243   0.00030825
enh62902     2   25426300   25427300      4       1  150064       3.1884   0.00071543
enh62903     2   25427300   25428300      2       1  150064       2.0359      0.02088
enh62905     2   25432600   25433600      5       2  150064       3.6798   0.00011672
enh62906     2   25437900   25438900      1       1  150064       3.4723     0.000258
enh62907     2   25439500   25440500      4       1  150064       3.2685   0.00054051
enh62915     2   25509300   25510300      1       1  150064       2.1028      0.01774
enh62916     2   25513900   25514900      3       2  150064       1.8063     0.035438
enh62918     2   25526500   25527500      4       2  150064       2.7383    0.0030879
enh62919     2   25531600   25532600      2       1  150064       4.1932   1.3752e-05
enh62920     2   25533100   25534100      1       1  150064       2.3123      0.01038
enh62928     2   25598700   25599700      2       1  150064        4.143   1.7136e-05
enh62953     2   25887100   25888100      2       1  150064       1.8753     0.030376
enh62956     2   25921500   25922500      3       1  150064       1.9121     0.027931
enh62957     2   25935000   25936000      4       2  150064       1.8488     0.032246
enh62964     2   26076300   26077300      3       2  150064       2.4321    0.0075053
enh62971     2   26202600   26203600      1       1  150064       2.0723      0.01912
enh62973     2   26205600   26206600      2       1  150064       1.6586     0.048595
enh62974     2   26213600   26214600      2       1  150064       2.3868    0.0084985
enh62975     2   26214600   26215600      4       2  150064       3.7867   7.6332e-05
enh62978     2   26231300   26232300      5       1  150064         1.72     0.042716
enh62981     2   26249100   26250100      3       2  150064        2.245     0.012384
enh62983     2   26262700   26263700      2       1  150064       2.6277    0.0042987
enh62985     2   26267400   26268400      2       1  150064       3.1104   0.00093416
enh62995     2   26309300   26310300      4       2  150064       1.9578     0.025125
enh63006     2   26491900   26492900      2       1  150064       2.1871     0.014367
enh63008     2   26520400   26521400      3       1  150064       1.7004     0.044532
enh63009     2   26523300   26524300      3       2  150064       1.6587     0.048589
enh63018     2   26699900   26700900      5       3  150064       2.7109    0.0033545
enh63028     2   26963500   26964500      3       1  150064        3.665   0.00012365
enh63030     2   26986000   26987000      1       1  150064       3.3389    0.0004206
enh63033     2   26990200   26991200      3       1  150064       3.0209      0.00126
enh63036     2   26993800   26994800      2       1  150064       3.1495   0.00081767
enh63037     2   26995400   26996400      1       1  150064       3.3202    0.0004497
enh63040     2   27033000   27034000      2       1  150064       3.5217   0.00021442
enh63042     2   27139800   27140800      7       1  150064       3.0342    0.0012059
enh63044     2   27182100   27183100      3       1  150064       2.9757    0.0014618
enh63045     2   27184200   27185200      3       2  150064       2.1409     0.016141
enh63048     2   27197500   27198500      1       1  150064       3.3102    0.0004662
enh63050     2   27204600   27205600      2       1  150064       2.6912    0.0035593
enh63051     2   27229700   27230700      2       1  150064         2.87    0.0020526
enh63053     2   27242500   27243500      4       2  150064       2.9606    0.0015351
enh63054     2   27254200   27255200      1       1  150064       3.0193     0.001267
enh63057     2   27271600   27272600      1       1  150064       2.9272      0.00171
enh63059     2   27292100   27293100      2       1  150064       3.1958   0.00069719
enh63061     2   27299300   27300300      1       1  150064         2.94     0.001641
enh63063     2   27310200   27311200      2       1  150064       2.2794     0.011321
enh63064     2   27314800   27315800      5       1  150064        2.942    0.0016307
enh63067     2   27344900   27345900      1       1  150064       3.0392     0.001186
enh63071     2   27432500   27433500      6       3  150064       2.5913    0.0047811
enh63072     2   27441400   27442400      6       3  150064       2.6812    0.0036678
enh63074     2   27472700   27473700      1       1  150064       2.5646     0.005165
enh63077     2   27513500   27514500      3       2  150064       1.9023     0.028569
enh63078     2   27525400   27526400      1       1  150064       2.1382      0.01625
enh63079     2   27543900   27544900      2       1  150064       1.9898     0.023304
enh63084     2   27595100   27596100      2       1  150064       2.3713    0.0088636
enh63086     2   27604000   27605000      1       1  150064       3.0578     0.001115
enh63088     2   27632800   27633800      2       1  150064       2.0799     0.018769
enh63091     2   27664500   27665500      1       1  150064       3.1687    0.0007655
enh63092     2   27668300   27669300      2       1  150064        1.806     0.035459
enh63094     2   27711100   27712100      5       2  150064       3.1921   0.00070617
enh63095     2   27807500   27808500      3       2  150064       2.7382    0.0030892
enh63097     2   27852600   27853600      4       2  150064       1.6601     0.048445
enh63103     2   27938400   27939400      2       1  150064       3.5124   0.00022205
enh63105     2   27958800   27959800      2       1  150064       3.4552   0.00027493
enh63107     2   27977200   27978200      1       1  150064       2.4741     0.006678
enh63110     2   27988800   27989800      3       2  150064       4.4211   4.9099e-06
enh63112     2   28018700   28019700      3       1  150064       4.2565   1.0384e-05
enh63113     2   28021400   28022400      1       1  150064       3.8846    5.125e-05
enh63115     2   28032600   28033600      1       1  150064       5.1968    1.014e-07
enh63118     2   28081500   28082500      3       1  150064       3.5374   0.00020205
enh63123     2   28143100   28144100      1       1  150064       3.5243    0.0002123
enh63125     2   28152200   28153200      1       1  150064       3.2345    0.0006092
enh63126     2   28156400   28157400      2       1  150064       2.9356    0.0016642
enh63129     2   28168600   28169600      1       1  150064       3.4674    0.0002628
enh63131     2   28172000   28173000      2       1  150064       3.0756    0.0010505
enh63132     2   28173400   28174400      2       1  150064       3.0786    0.0010399
enh63138     2   28202600   28203600      2       1  150064         4.51   3.2416e-06
enh63145     2   28303400   28304400      5       3  150064       2.3963    0.0082801
enh63147     2   28325100   28326100      1       1  150064       2.2133      0.01344
enh63159     2   28548200   28549200      2       1  150064       2.0314     0.021108
enh63160     2   28550500   28551500      3       2  150064       1.7387     0.041045
enh63172     2   28603600   28604600      1       1  150064        2.412     0.007933
enh63173     2   28609700   28610700      4       2  150064       1.9901      0.02329
enh63174     2   28612000   28613000      1       1  150064        2.969     0.001494
enh63175     2   28623500   28624500      2       1  150064        1.993     0.023133
enh63176     2   28629700   28630700      4       2  150064       1.9916      0.02321
enh63177     2   28632200   28633200      3       2  150064       1.9241     0.027169
enh63178     2   28633400   28634400      4       2  150064       1.7066     0.043946
enh63179     2   28634000   28635000      2       1  150064       2.7921    0.0026187
enh63180     2   28645500   28646500      2       1  150064       1.8966     0.028941
enh63181     2   28647600   28648600      4       2  150064       3.4242    0.0003083
enh63182     2   28650900   28651900      2       1  150064        2.569    0.0050992
enh63183     2   28653400   28654400      2       1  150064       1.6477     0.049711
enh63184     2   28659100   28660100      3       2  150064       3.1227   0.00089589
enh63210     2   28985000   28986000      1       1  150064        2.729     0.003176
enh63214     2   28997900   28998900      3       2  150064       2.5028    0.0061607
enh63215     2   29025000   29026000      1       1  150064       2.8096      0.00248
enh63217     2   29032100   29033100      4       1  150064       3.1908    0.0007095
enh63219     2   29093800   29094800      4       2  150064       1.9209      0.02737
enh63221     2   29173400   29174400      7       2  150064       2.0019     0.022649
enh63229     2   29257200   29258200      5       2  150064       1.7446      0.04053
enh63237     2   29412000   29413000      3       2  150064       3.0524    0.0011353
enh63247     2   29645800   29646800      3       1  150064       3.4892   0.00024225
enh63250     2   29678300   29679300      3       2  150064       1.6996       0.0446
enh63270     2   30446200   30447200      2       1  150064       1.9126     0.027899
enh63285     2   30588900   30589900      1       1  150064       1.8188      0.03447
enh63302     2   31155600   31156600      6       3  150064       2.0969     0.018002
enh63316     2   31547600   31548600      2       1  150064       1.6604     0.048421
enh63322     2   32180800   32181800      3       2  150064       1.9233     0.027224
enh63324     2   32182900   32183900      2       1  150064       1.9374     0.026349
enh63330     2   32236700   32237700      2       1  150064       2.3303    0.0098956
enh63403     2   36429900   36430900      3       2  150064       1.7553     0.039606
enh63417     2   36608200   36609200      4       2  150064       2.2017     0.013842
enh63418     2   36616900   36617900      5       3  150064       2.0453     0.020413
enh63420     2   36632000   36633000      6       3  150064        2.015     0.021951
enh63423     2   36667800   36668800      3       1  150064       2.0334     0.021005
enh63427     2   36688000   36689000      2       1  150064       2.0103     0.022198
enh63432     2   36713000   36714000      1       1  150064       1.9852      0.02356
enh63435     2   36768900   36769900      3       1  150064       1.6648     0.047981
enh63440     2   36791300   36792300      4       2  150064       2.0243      0.02147
enh63441     2   36822600   36823600      7       2  150064       2.0295     0.021202
enh63444     2   36932700   36933700      4       2  150064       2.1082     0.017508
enh63447     2   37016200   37017200      2       1  150064       1.9155     0.027712
enh63448     2   37025900   37026900      2       1  150064        1.936     0.026436
enh63449     2   37116700   37117700      2       1  150064       2.0112     0.022153
enh63454     2   37177900   37178900      4       2  150064       1.8639     0.031171
enh63458     2   37231700   37232700      5       3  150064       2.0514     0.020112
enh63459     2   37232400   37233400      3       2  150064         1.82     0.034379
enh63466     2   37422600   37423600      1       1  150064       3.5202    0.0002156
enh63467     2   37425200   37426200      3       2  150064       3.0176    0.0012741
enh63474     2   37547000   37548000      2       1  150064       2.7905    0.0026314
enh63475     2   37548500   37549500      3       1  150064       3.5822   0.00017033
enh63476     2   37553000   37554000      3       2  150064       3.5159   0.00021917
enh63477     2   37570100   37571100      5       2  150064       3.8456   6.0128e-05
enh63478     2   37572500   37573500      7       4  150064       2.4225    0.0077074
enh63479     2   37576500   37577500      4       1  150064       2.9335    0.0016756
enh63481     2   37603400   37604400      5       3  150064       1.8302     0.033612
enh63483     2   37641500   37642500      4       2  150064       2.1762      0.01477
enh63530     2   38081000   38082000      3       2  150064       2.0879     0.018404
enh63531     2   38083000   38084000      3       2  150064       2.0231     0.021531
enh63540     2   38151000   38152000      4       2  150064       1.9939     0.023079
enh63545     2   38209100   38210100      2       1  150064        1.731     0.041726
enh63549     2   38323500   38324500      4       2  150064       1.6801     0.046474
enh63565     2   38605000   38606000      5       3  150064       1.8909     0.029318
enh63592     2   38949000   38950000      1       1  150064       2.1091      0.01747
enh63593     2   38964500   38965500      2       1  150064       2.4299    0.0075516
enh63597     2   38980600   38981600      3       1  150064       1.8303     0.033603
enh63598     2   38981800   38982800      4       2  150064       2.3701    0.0088909
enh63599     2   39004200   39005200      3       1  150064       2.4957    0.0062859
enh63601     2   39033100   39034100      1       1  150064       2.8935     0.001905
enh63602     2   39054900   39055900      4       1  150064       1.9084     0.028167
enh63603     2   39058200   39059200      5       1  150064       2.0829      0.01863
enh63617     2   39370100   39371100      3       1  150064       2.2539     0.012101
enh63618     2   39384200   39385200      5       3  150064       1.8713     0.030654
enh63619     2   39442800   39443800      2       1  150064        2.362    0.0090875
enh63620     2   39444600   39445600      5       2  150064       2.5218    0.0058385
enh63621     2   39454700   39455700      3       2  150064       1.8022     0.035754
enh63632     2   39636000   39637000      4       1  150064       2.0557     0.019907
enh63650     2   39955300   39956300      2       1  150064       2.1194     0.017027
enh63652     2   39987100   39988100      4       1  150064        2.677    0.0037144
enh63654     2   40000700   40001700      1       1  150064       2.0746      0.01901
enh63656     2   40003700   40004700      2       1  150064       2.1676     0.015094
enh63671     2   40558700   40559700      4       2  150064       2.3806    0.0086431
enh63675     2   40667500   40668500      5       2  150064       2.0459     0.020383
enh63679     2   40698200   40699200      3       2  150064       2.9671    0.0015031
enh63682     2   40709200   40710200      3       1  150064       2.8075    0.0024966
enh63684     2   40714900   40715900      5       3  150064       2.8277    0.0023441
enh63686     2   40738200   40739200      2       1  150064        2.759     0.002899
enh63687     2   40895500   40896500      3       2  150064       1.7715      0.03824
enh63688     2   40906500   40907500      2       1  150064       2.0319      0.02108
enh63690     2   40979800   40980800      4       1  150064       2.8383    0.0022677
enh63692     2   40986200   40987200      4       1  150064       1.8784     0.030163
enh63705     2   41682800   41683800      1       1  150064       1.8809      0.02999
enh63717     2   42006800   42007800      2       1  150064       1.8853     0.029693
enh63719     2   42067000   42068000      1       1  150064       3.0482     0.001151
enh63720     2   42068600   42069600      5       1  150064       2.4789    0.0065887
enh63772     2   42952300   42953300      5       2  150064       1.7538     0.039732
enh63789     2   43072100   43073100      4       2  150064       1.9494     0.025626
enh63808     2   43233600   43234600      4       2  150064       1.7101      0.04362
enh63838     2   43379900   43380900      5       2  150064       1.9536     0.025374
enh63848     2   43417300   43418300      2       1  150064       1.6794     0.046536
enh63895     2   43792900   43793900      3       1  150064       1.6593     0.048524
enh63909     2   44324900   44325900      4       2  150064        2.445    0.0072436
enh63911     2   44334000   44335000      6       3  150064       1.7815     0.037417
enh63918     2   44399200   44400200      1       1  150064       2.1429      0.01606
enh63921     2   44410400   44411400      4       1  150064       1.8272     0.033834
enh63922     2   44412800   44413800      2       1  150064       2.3813    0.0086254
enh63924     2   44418300   44419300      1       1  150064       1.7877      0.03691
enh63927     2   44470700   44471700      1       1  150064       2.2331      0.01277
enh63973     2   45896400   45897400      5       3  150064       2.3295    0.0099171
enh63982     2   45951200   45952200      5       2  150064       1.7947     0.036351
enh63999     2   46064000   46065000      9       4  150064       2.3344    0.0097878
enh64000     2   46069300   46070300      5       2  150064        1.816     0.034686
enh64001     2   46079200   46080200      3       2  150064       1.9158     0.027694
enh64013     2   46206500   46207500      5       2  150064       1.8998     0.028732
enh64014     2   46212500   46213500      3       2  150064       2.2696     0.011615
enh64015     2   46219800   46220800      2       1  150064       2.7393    0.0030783
enh64020     2   46350100   46351100      2       1  150064       2.4922    0.0063486
enh64021     2   46369300   46370300      4       2  150064        2.003     0.022586
enh64062     2   46773100   46774100      1       1  150064       1.6782      0.04665
enh64084     2   47056500   47057500      4       2  150064       2.1911     0.014222
enh64110     2   47212400   47213400      1       1  150064       1.7302       0.0418
enh64133     2   47444900   47445900      5       2  150064       2.3375    0.0097073
enh64136     2   47500000   47501000      2       1  150064       1.6877     0.045732
enh64148     2   47563600   47564600      3       1  150064       1.6973     0.044819
enh64153     2   47748600   47749600      3       2  150064       1.8383     0.033008
enh64156     2   47979200   47980200      3       2  150064       1.6925     0.045279
enh64157     2   47994700   47995700      2       1  150064       2.2832     0.011209
enh64161     2   48083700   48084700      2       1  150064       1.7494     0.040112
enh64162     2   48092000   48093000      1       1  150064       2.4208     0.007744
enh64163     2   48095900   48096900      1       1  150064       2.6681     0.003814
enh64164     2   48115500   48116500      5       3  150064       3.1409   0.00084206
enh64165     2   48119100   48120100      5       3  150064       3.1034   0.00095655
enh64166     2   48120500   48121500      3       1  150064       2.1945     0.014099
enh64169     2   48126400   48127400      6       3  150064       1.7252     0.042249
enh64171     2   48128800   48129800      1       1  150064       2.9361     0.001662
enh64173     2   48144500   48145500      2       1  150064       2.6178    0.0044254
enh64177     2   48336800   48337800      3       2  150064       2.3407    0.0096245
enh64179     2   48340500   48341500      1       1  150064       2.0415       0.0206
enh64180     2   48347700   48348700      3       1  150064       1.6978     0.044773
enh64182     2   48375600   48376600      3       1  150064       3.8638   5.5821e-05
enh64185     2   48411900   48412900      2       1  150064       1.9002     0.028703
enh64190     2   48447300   48448300      3       2  150064       2.8733    0.0020308
enh64192     2   48463300   48464300      2       1  150064       1.7683     0.038502
enh64193     2   48468500   48469500      2       1  150064        2.833    0.0023054
enh64197     2   48484400   48485400      1       1  150064       2.7164       0.0033
enh64202     2   48539800   48540800      5       2  150064       2.7155    0.0033084
enh64203     2   48546000   48547000      1       1  150064       2.7125     0.003339
enh64205     2   48551500   48552500      2       1  150064       2.8114     0.002466
enh64206     2   48552700   48553700      5       2  150064       2.6788    0.0036946
enh64207     2   48555400   48556400      3       2  150064       1.8866      0.02961
enh64209     2   48557400   48558400      5       2  150064       3.0344    0.0012052
enh64211     2   48559500   48560500      4       2  150064       3.5398   0.00020018
enh64212     2   48568400   48569400      5       2  150064       3.3176   0.00045403
enh64215     2   48573100   48574100      2       1  150064        3.744   9.0567e-05
enh64216     2   48578900   48579900      3       2  150064       1.6704     0.047424
enh64217     2   48580700   48581700      3       2  150064       1.7453     0.040469
enh64218     2   48583900   48584900      7       3  150064       1.8749     0.030405
enh64220     2   48622700   48623700      4       2  150064       2.1457     0.015947
enh64222     2   48633200   48634200      6       3  150064       2.1109     0.017392
enh64224     2   48642400   48643400      6       4  150064       2.5081    0.0060695
enh64226     2   48657500   48658500      6       2  150064       2.2937     0.010904
enh64231     2   48688500   48689500      5       2  150064       1.7908     0.036665
enh64233     2   48736700   48737700      3       2  150064       2.8665    0.0020754
enh64238     2   48801500   48802500      3       1  150064       2.2654     0.011744
enh64240     2   48832400   48833400     10       2  150064       2.0895     0.018333
enh64249     2   50252900   50253900      2       1  150064        2.317     0.010252
enh64251     2   50292600   50293600      1       1  150064        2.003      0.02259
enh64254     2   50980200   50981200      2       1  150064       2.0617     0.019619
enh64266     2   53965900   53966900      1       1  150064       2.5202     0.005865
enh64267     2   53995800   53996800      3       2  150064       2.2672      0.01169
enh64268     2   54010800   54011800      2       1  150064        3.487   0.00024424
enh64269     2   54015700   54016700      2       1  150064       2.2842     0.011179
enh64271     2   54166700   54167700      1       1  150064       2.5182     0.005898
enh64272     2   54172300   54173300      2       1  150064       1.7235     0.042399
enh64274     2   54187700   54188700      3       2  150064       1.7952      0.03631
enh64277     2   54194100   54195100      4       2  150064       2.1943     0.014107
enh64280     2   54220500   54221500      3       2  150064       2.3125     0.010374
enh64281     2   54222200   54223200      1       1  150064       1.9731      0.02424
enh64284     2   54240700   54241700      3       1  150064       2.3212     0.010139
enh64285     2   54242700   54243700      1       1  150064       2.2655      0.01174
enh64286     2   54304300   54305300      2       1  150064       2.4129    0.0079141
enh64287     2   54330700   54331700      4       2  150064       2.5832    0.0048945
enh64288     2   54333700   54334700      2       1  150064       3.4716   0.00025872
enh64289     2   54341200   54342200      5       2  150064        2.161     0.015346
enh64297     2   54648200   54649200      2       1  150064       3.1144   0.00092157
enh64298     2   54650200   54651200      2       1  150064       2.7509    0.0029718
enh64300     2   54666900   54667900      1       1  150064       2.5264     0.005762
enh64302     2   54699400   54700400      3       2  150064       2.1034     0.017715
enh64305     2   54724200   54725200      4       2  150064       1.8211     0.034295
enh64315     2   54773200   54774200      3       2  150064       2.1938     0.014124
enh64323     2   54804400   54805400      2       1  150064       1.9179      0.02756
enh64324     2   54810600   54811600      1       1  150064       1.7041      0.04418
enh64327     2   54820800   54821800      3       1  150064       2.0824     0.018652
enh64328     2   54822200   54823200      5       3  150064       2.3515     0.009349
enh64331     2   54828400   54829400      3       2  150064       2.3583    0.0091785
enh64332     2   54833600   54834600      3       2  150064       1.7256     0.042212
enh64334     2   54837300   54838300      3       2  150064       1.9857     0.023536
enh64335     2   54840200   54841200      5       2  150064       2.4294    0.0075625
enh64336     2   54845600   54846600      6       3  150064       2.3302    0.0098971
enh64337     2   54851500   54852500      1       1  150064       2.3642     0.009035
enh64338     2   54861700   54862700      6       4  150064       2.7386    0.0030848
enh64339     2   54893000   54894000      1       1  150064       2.0337      0.02099
enh64343     2   54907600   54908600      6       3  150064       2.0535     0.020011
enh64349     2   55172400   55173400      5       2  150064       3.4998    0.0002328
enh64358     2   55224800   55225800      1       1  150064       2.2283      0.01293
enh64361     2   55231600   55232600      4       2  150064       3.0157    0.0012819
enh64364     2   55240300   55241300      2       1  150064       1.9918     0.023196
enh64365     2   55244700   55245700      4       2  150064       1.9155     0.027717
enh64369     2   55267200   55268200      3       2  150064       2.0004     0.022729
enh64370     2   55269900   55270900      5       2  150064       1.9145     0.027779
enh64382     2   55346900   55347900      6       4  150064       2.4025    0.0081422
enh64386     2   55379800   55380800      4       2  150064       3.1493   0.00081832
enh64388     2   55388200   55389200      2       1  150064       2.1025     0.017753
enh64390     2   55395000   55396000      6       2  150064       1.7607     0.039146
enh64412     2   55650800   55651800      5       2  150064       1.8522     0.031998
enh64424     2   56192700   56193700      6       2  150064         1.78      0.03754
enh64431     2   57947400   57948400      2       1  150064       3.7924   7.4597e-05
enh64432     2   57948000   57949000      2       1  150064       3.8989   4.8315e-05
enh64433     2   57986300   57987300      1       1  150064       4.5121     3.21e-06
enh64437     2   58269200   58270200      1       1  150064       2.7708     0.002796
enh64439     2   58275400   58276400      2       1  150064       3.6076   0.00015451
enh64441     2   58325800   58326800      3       2  150064       4.7726    9.093e-07
enh64442     2   58334800   58335800      4       2  150064       4.5604    2.553e-06
enh64444     2   58465000   58466000      3       1  150064       4.2932   8.8053e-06
enh64445     2   58468600   58469600      2       1  150064       2.0489     0.020238
enh64446     2   58653500   58654500      3       2  150064       2.7763    0.0027489
enh64447     2   58656000   58657000      4       2  150064       1.8312     0.033534
enh64448     2   58693000   58694000      2       1  150064       2.0851     0.018529
enh64458     2   58894000   58895000      2       1  150064       2.1946     0.014095
enh64459     2   58913300   58914300      5       2  150064       2.5957    0.0047198
enh64475     2   59021900   59022900      3       2  150064       3.1609   0.00078628
enh64476     2   59023100   59024100      1       1  150064       2.1375      0.01628
enh64478     2   59121800   59122800      1       1  150064       1.8992      0.02877
enh64479     2   59125800   59126800      4       2  150064       2.3762     0.008747
enh64488     2   59261300   59262300      2       1  150064       1.9429     0.026013
enh64502     2   60113800   60114800      4       2  150064       1.7552      0.03961
enh64504     2   60165000   60166000      1       1  150064       1.9799      0.02386
enh64509     2   60291800   60292800      2       1  150064       3.1996   0.00068807
enh64510     2   60298200   60299200      1       1  150064       2.1217      0.01693
enh64511     2   60303900   60304900      3       2  150064       2.6796    0.0036851
enh64517     2   60386400   60387400      2       1  150064       2.6062     0.004578
enh64518     2   60440600   60441600      3       2  150064        2.635    0.0042066
enh64529     2   60583500   60584500      6       3  150064       3.4049   0.00033097
enh64531     2   60588500   60589500      9       3  150064       2.1735     0.014872
enh64537     2   60618200   60619200      3       1  150064        2.879    0.0019949
enh64538     2   60624800   60625800      4       1  150064       3.2296   0.00061987
enh64547     2   60681600   60682600      2       1  150064       1.7511     0.039961
enh64557     2   60715000   60716000      1       1  150064       4.0884    2.172e-05
enh64558     2   60717100   60718100      2       1  150064       3.1107   0.00093323
enh64560     2   60722200   60723200      1       1  150064        3.876     5.31e-05
enh64561     2   60723200   60724200      5       2  150064       3.3545   0.00039751
enh64562     2   60725300   60726300      1       1  150064       4.0529    2.529e-05
enh64563     2   60727300   60728300      5       3  150064       3.8583   5.7101e-05
enh64565     2   60735200   60736200      1       1  150064        1.657      0.04876
enh64566     2   60738700   60739700      2       1  150064       2.3596    0.0091477
enh64567     2   60741800   60742800      3       1  150064       2.1955     0.014064
enh64568     2   60744100   60745100      5       3  150064         1.94     0.026191
enh64569     2   60748600   60749600      6       2  150064       2.1721     0.014925
enh64578     2   60785000   60786000      1       1  150064       4.0467    2.597e-05
enh64579     2   60787900   60788900      1       1  150064       1.7762      0.03785
enh64580     2   60792000   60793000      2       1  150064       2.1935     0.014137
enh64582     2   60839100   60840100      3       2  150064       1.8942     0.029099
enh64583     2   60888700   60889700      2       1  150064       2.4333    0.0074801
enh64584     2   60901200   60902200      4       2  150064       3.1649   0.00077568
enh64620     2   61465200   61466200      2       1  150064       2.3692    0.0089127
enh64623     2   61583200   61584200      3       2  150064       2.0802     0.018755
enh64625     2   61652000   61653000      2       1  150064       2.6985    0.0034829
enh64628     2   61663000   61664000      5       3  150064       2.4818    0.0065358
enh64631     2   61670600   61671600      4       2  150064       2.3138     0.010341
enh64633     2   61692200   61693200      3       2  150064       2.6498    0.0040264
enh64686     2   62491700   62492700      2       1  150064       2.4811    0.0065487
enh64694     2   62534600   62535600      2       1  150064       2.1382     0.016249
enh64703     2   62625100   62626100      4       2  150064       2.0457     0.020395
enh64704     2   62631800   62632800      8       3  150064       2.1125      0.01732
enh64708     2   62683400   62684400      1       1  150064       1.9283      0.02691
enh64709     2   62684400   62685400      1       1  150064       1.9612      0.02493
enh64710     2   62692600   62693600      2       1  150064       2.5123    0.0059976
enh64714     2   62712300   62713300      5       3  150064       2.7536     0.002947
enh64715     2   62726300   62727300      5       2  150064       1.9787     0.023924
enh64716     2   62728800   62729800      4       2  150064       2.7348     0.003121
enh64717     2   62731800   62732800      2       1  150064       1.7793     0.037599
enh64718     2   62733700   62734700      3       2  150064       1.9632     0.024809
enh64720     2   62882000   62883000      2       1  150064       1.7916     0.036602
enh64721     2   62887000   62888000      3       1  150064       2.1314     0.016529
enh64722     2   62926500   62927500      4       2  150064       3.2986   0.00048583
enh64726     2   62938400   62939400      2       1  150064       1.8861     0.029644
enh64752     2   64291300   64292300      3       2  150064       2.0792     0.018798
enh64789     2   64749400   64750400      2       1  150064        1.778     0.037704
enh64797     2   64814000   64815000      5       2  150064       1.8407      0.03283
enh64798     2   64833000   64834000      1       1  150064       2.7279     0.003187
enh64834     2   65023800   65024800      2       1  150064       1.8218     0.034244
enh64934     2   65630400   65631400      1       1  150064       2.0333      0.02101
enh64946     2   65794000   65795000      9       3  150064       1.9967     0.022931
enh64981     2   66746200   66747200      3       1  150064       2.6312     0.004254
enh64983     2   66751600   66752600      2       1  150064       2.6431    0.0041071
enh64984     2   66755700   66756700      5       1  150064       2.6101    0.0045257
enh64986     2   66762000   66763000      5       2  150064       2.0532     0.020028
enh64987     2   66763800   66764800      2       1  150064       2.1276     0.016683
enh64988     2   66769800   66770800      2       1  150064       2.7063    0.0034024
enh64990     2   66784000   66785000      4       2  150064       2.6663    0.0038347
enh65005     2   67623400   67624400      1       1  150064       1.8751      0.03039
enh65026     2   68348400   68349400      3       2  150064       1.7147     0.043196
enh65028     2   68362400   68363400      2       1  150064       1.9944     0.023054
enh65029     2   68379100   68380100      3       2  150064       1.7302     0.041796
enh65031     2   68386300   68387300      3       2  150064       3.0763     0.001048
enh65034     2   68415200   68416200      1       1  150064       2.8012     0.002546
enh65037     2   68422200   68423200      3       2  150064       2.0024      0.02262
enh65039     2   68431200   68432200      3       2  150064       2.4659    0.0068328
enh65040     2   68433800   68434800      3       2  150064       2.7654    0.0028423
enh65042     2   68445100   68446100      3       1  150064       2.7141    0.0033227
enh65047     2   68462800   68463800      3       1  150064       2.2667     0.011704
enh65051     2   68482300   68483300      4       2  150064       1.9285     0.026896
enh65077     2   68679000   68680000      5       2  150064       1.7643     0.038842
enh65110     2   69029200   69030200      9       4  150064       1.6569     0.048766
enh65132     2   69534500   69535500      1       1  150064       2.2815      0.01126
enh65133     2   69536500   69537500      1       1  150064       1.9178      0.02757
enh65172     2   69909500   69910500      4       2  150064       2.1894     0.014283
enh65191     2   70016200   70017200      2       1  150064       2.1061     0.017598
enh65192     2   70017700   70018700      3       1  150064       1.7801     0.037527
enh65195     2   70027400   70028400      2       1  150064       1.6664     0.047817
enh65197     2   70031700   70032700      4       2  150064       2.4921    0.0063487
enh65199     2   70055200   70056200      5       3  150064       2.4311    0.0075272
enh65201     2   70120000   70121000      3       1  150064       1.6926     0.045261
enh65204     2   70138800   70139800      2       1  150064       1.6613     0.048325
enh65205     2   70140000   70141000      1       1  150064       1.7366      0.04123
enh65206     2   70145600   70146600      5       1  150064       1.7858     0.037066
enh65207     2   70153400   70154400      4       1  150064       1.8322     0.033464
enh65212     2   70175800   70176800      8       3  150064       2.2009     0.013872
enh65213     2   70179700   70180700      2       1  150064       2.0342     0.020966
enh65215     2   70199900   70200900      1       1  150064       1.9103      0.02805
enh65218     2   70212600   70213600      1       1  150064       1.6722      0.04724
enh65220     2   70229300   70230300      1       1  150064       1.7059      0.04401
enh65225     2   70261700   70262700      2       1  150064       1.6648     0.047979
enh65226     2   70266200   70267200      2       1  150064       1.7002     0.044545
enh65253     2   70486000   70487000      1       1  150064       1.7425      0.04071
enh65302     2   71644800   71645800      2       1  150064       2.6902    0.0035708
enh65303     2   71675600   71676600      5       3  150064       3.3945   0.00034375
enh65304     2   71676800   71677800      5       2  150064       1.9916     0.023207
enh65305     2   71678900   71679900      2       1  150064       2.3736    0.0088076
enh65316     2   72364600   72365600      1       1  150064        2.597     0.004702
enh65320     2   72713300   72714300      1       1  150064       2.6456     0.004077
enh65323     2   72803200   72804200      1       1  150064       1.7126      0.04339
enh65331     2   73207100   73208100      1       1  150064       4.2077     1.29e-05
enh65332     2   73258900   73259900      2       1  150064       3.5698   0.00017864
enh65333     2   73261300   73262300      2       1  150064       4.7225    1.165e-06
enh65335     2   73271300   73272300      3       2  150064       3.3061   0.00047302
enh65337     2   73295200   73296200      3       1  150064       3.5055   0.00022786
enh65340     2   73319000   73320000      3       1  150064       3.0385    0.0011887
enh65341     2   73329600   73330600      6       2  150064       3.3374    0.0004229
enh65342     2   73334400   73335400      2       1  150064       3.4372   0.00029392
enh65344     2   73439200   73440200      2       1  150064       3.0255    0.0012412
enh65345     2   73439700   73440700      2       1  150064       3.9133   4.5522e-05
enh65352     2   73614500   73615500      1       1  150064       3.1555    0.0008012
enh65358     2   73929400   73930400      2       1  150064       3.3607   0.00038869
enh65364     2   73973300   73974300      1       1  150064       1.6516      0.04931
enh65370     2   74071000   74072000      3       2  150064       2.5514    0.0053647
enh65382     2   74199200   74200200      2       1  150064       2.2639     0.011789
enh65395     2   74248300   74249300      3       1  150064       2.0334     0.021008
enh65397     2   74252200   74253200      3       1  150064       2.9587    0.0015448
enh65399     2   74255900   74256900      2       1  150064       1.8502     0.032142
enh65401     2   74262700   74263700      3       1  150064       2.2928      0.01093
enh65402     2   74266300   74267300      1       1  150064        3.108    0.0009418
enh65403     2   74269400   74270400      2       1  150064       2.0478     0.020291
enh65404     2   74280100   74281100      3       1  150064       2.0792     0.018801
enh65406     2   74306900   74307900      1       1  150064       2.8324      0.00231
enh65413     2   74407800   74408800      2       1  150064       2.0891      0.01835
enh65414     2   74408900   74409900      1       1  150064       2.1993      0.01393
enh65415     2   74412800   74413800      3       2  150064       1.8957     0.029001
enh65437     2   74697700   74698700      1       1  150064       2.0558       0.0199
enh65453     2   74789100   74790100      3       2  150064        1.786     0.037053
enh65470     2   74967400   74968400      2       1  150064       2.4491    0.0071609
enh65504     2   75514700   75515700      3       2  150064       1.9207     0.027386
enh65516     2   79281400   79282400      9       3  150064       1.6586     0.048596
enh65518     2   79356800   79357800      1       1  150064       1.7848      0.03715
enh65523     2   80469300   80470300      4       1  150064       1.6988     0.044679
enh65539     2   83758000   83759000      4       2  150064       1.7278     0.042008
enh65540     2   84198400   84199400      5       2  150064       2.2676     0.011678
enh65607     2   85619400   85620400      4       2  150064       2.0482     0.020271
enh65609     2   85629200   85630200      7       5  150064       3.0449    0.0011639
enh65612     2   85638100   85639100      5       3  150064       2.5786    0.0049604
enh65614     2   85642100   85643100      1       1  150064       2.3193      0.01019
enh65615     2   85644600   85645600      5       2  150064       3.2498   0.00057749
enh65616     2   85646700   85647700      5       3  150064       1.9963     0.022953
enh65618     2   85650500   85651500      2       1  150064       2.2434     0.012434
enh65649     2   85844700   85845700      1       1  150064       2.0794      0.01879
enh65657     2   85919400   85920400      4       2  150064       2.1566     0.015518
enh65658     2   85920600   85921600      3       1  150064       1.6976     0.044788
enh65672     2   85995600   85996600      1       1  150064       2.6539     0.003978
enh65673     2   85998000   85999000      2       1  150064        2.375    0.0087748
enh65674     2   86000100   86001100      1       1  150064       2.5548     0.005313
enh65705     2   86261400   86262400      5       3  150064       1.7404     0.040897
enh65707     2   86295200   86296200      5       2  150064       2.1538      0.01563
enh65730     2   86638100   86639100      5       2  150064       2.1196     0.017021
enh65740     2   86859300   86860300      4       2  150064       1.6547     0.048997
enh65792     2   88928100   88929100      2       1  150064       2.2154     0.013366
enh65872     2   96807800   96808800      1       1  150064       1.7112      0.04352
enh65875     2   96816700   96817700      1       1  150064       3.0243     0.001246
enh65877     2   96824500   96825500      2       1  150064       1.6976      0.04479
enh65883     2   96871900   96872900      2       1  150064       2.6324    0.0042391
enh65884     2   96875600   96876600      1       1  150064       3.9123    4.571e-05
enh65891     2   96919200   96920200      2       1  150064       3.6782   0.00011744
enh65894     2   96924400   96925400      3       2  150064       2.9815    0.0014343
enh65895     2   96927400   96928400      1       1  150064        3.299    0.0004851
enh65898     2   96969500   96970500      1       1  150064       3.4386    0.0002924
enh65902     2   96988000   96989000      1       1  150064       2.8722     0.002038
enh65917     2   97187300   97188300      1       1  150064       2.0437      0.02049
enh65925     2   97219300   97220300      2       1  150064       2.1345     0.016403
enh65927     2   97259100   97260100      1       1  150064       1.6771      0.04676
enh65933     2   97288700   97289700      1       1  150064       2.8336     0.002301
enh65938     2   97359700   97360700      1       1  150064       3.8016    7.187e-05
enh65940     2   97406200   97407200      1       1  150064       1.9779      0.02397
enh65941     2   97424700   97425700      3       1  150064        2.197     0.014011
enh65943     2   97433800   97434800      1       1  150064       2.3494     0.009401
enh65945     2   97438200   97439200      2       1  150064       2.9396    0.0016433
enh65946     2   97440000   97441000      3       1  150064       1.8033     0.035668
enh65952     2   97504700   97505700      1       1  150064       2.0077      0.02234
enh65953     2   97521600   97522600      1       1  150064       2.0007      0.02271
enh65956     2   97528800   97529800      1       1  150064       2.8597      0.00212
enh65958     2   97539700   97540700      3       1  150064       2.9134    0.0017877
enh65959     2   97552600   97553600      5       2  150064       4.4065   5.2535e-06
enh65961     2   97558200   97559200      2       1  150064       2.7447    0.0030286
enh65962     2   97561300   97562300      6       2  150064       2.3819    0.0086126
enh65963     2   97569100   97570100      4       2  150064       3.6646   0.00012388
enh65964     2   97572600   97573600      3       1  150064        3.547   0.00019479
enh65965     2   97578100   97579100      3       1  150064       3.4455   0.00028496
enh65969     2   97606500   97607500      3       2  150064       2.8066    0.0025037
enh65975     2   97761200   97762200      6       1  150064       2.4276    0.0075996
enh65976     2   97866200   97867200      1       1  150064       3.2656    0.0005461
enh65978     2   98260800   98261800      2       1  150064       2.3703    0.0088868
enh65980     2   98277000   98278000      3       2  150064       2.5713    0.0050661
enh65982     2   98289900   98290900      1       1  150064       2.7742     0.002767
enh65986     2   98328500   98329500      5       2  150064       1.7645     0.038823
enh65988     2   98335800   98336800      4       2  150064       2.1749      0.01482
enh65993     2   98375400   98376400      1       1  150064       2.3365     0.009732
enh65997     2   98390800   98391800      5       2  150064       1.6812     0.046365
enh65999     2   98484500   98485500      3       2  150064       1.8073     0.035357
enh66005     2   98548200   98549200      3       2  150064       2.5652    0.0051553
enh66008     2   98567400   98568400      3       2  150064       2.3493    0.0094037
enh66011     2   98586100   98587100      3       1  150064       2.7269     0.003197
enh66012     2   98596200   98597200      4       2  150064       2.0347     0.020938
enh66015     2   98607300   98608300      1       1  150064       1.6823      0.04626
enh66016     2   98609200   98610200      2       1  150064       2.7566    0.0029207
enh66017     2   98612800   98613800      3       1  150064       2.9854     0.001416
enh66018     2   98626700   98627700      2       1  150064       2.6621    0.0038827
enh66025     2   98704100   98705100      2       1  150064       1.6794     0.046533
enh66028     2   98750300   98751300      1       1  150064       1.9206      0.02739
enh66033     2   99063600   99064600      2       1  150064       1.7943     0.036386
enh66035     2   99065200   99066200      1       1  150064        1.821       0.0343
enh66036     2   99066200   99067200      1       1  150064       1.8293      0.03368
enh66037     2   99068700   99069700      1       1  150064         1.78      0.03754
enh66039     2   99075300   99076300      1       1  150064       1.7947      0.03635
enh66040     2   99078200   99079200      2       1  150064       1.7664     0.038666
enh66041     2   99078900   99079900      1       1  150064         1.86      0.03144
enh66043     2   99084600   99085600      4       1  150064       1.7108     0.043559
enh66045     2   99088500   99089500      5       1  150064       1.7535     0.039756
enh66051     2   99098500   99099500      1       1  150064        1.862       0.0313
enh66052     2   99099800   99100800      2       1  150064       1.7708     0.038301
enh66058     2   99124400   99125400      3       1  150064       1.8078      0.03532
enh66060     2   99132300   99133300      3       1  150064       1.6678     0.047677
enh66063     2   99178400   99179400      1       1  150064       1.8114      0.03504
enh66065     2   99222300   99223300      2       1  150064       1.8082     0.035286
enh66089     2   99422100   99423100      3       1  150064       1.7118      0.04347
enh66092     2   99449400   99450400      5       2  150064       1.7134      0.04332
enh66120     2  100175400  100176400      1       1  150064       2.2458      0.01236
enh66122     2  100345300  100346300      4       2  150064       2.1264     0.016734
enh66125     2  100383300  100384300      3       2  150064       1.9727     0.024268
enh66132     2  100453800  100454800      3       1  150064        2.007     0.022373
enh66133     2  100457300  100458300      1       1  150064        1.704      0.04419
enh66135     2  100479200  100480200      1       1  150064       3.0025     0.001339
enh66140     2  100544700  100545700      2       1  150064       1.9318     0.026691
enh66178     2  101364200  101365200      4       2  150064       2.3063     0.010548
enh66179     2  101396700  101397700      3       2  150064        2.002     0.022641
enh66193     2  101792000  101793000      3       2  150064       2.2288     0.012912
enh66203     2  101867700  101868700      3       2  150064       1.9112     0.027987
enh66208     2  101917500  101918500      1       1  150064       2.3357     0.009754
enh66211     2  101943400  101944400      1       1  150064       1.7071       0.0439
enh66212     2  101946200  101947200      1       1  150064       1.7149      0.04318
enh66219     2  102063200  102064200      5       2  150064        1.656     0.048866
enh66304     2  102721200  102722200      7       3  150064       2.2223      0.01313
enh66305     2  102742400  102743400      2       1  150064       1.8628     0.031247
enh66306     2  102745500  102746500      4       2  150064       2.7921    0.0026187
enh66307     2  102754700  102755700      1       1  150064       2.8171     0.002423
enh66308     2  102757300  102758300      4       2  150064       2.2424     0.012468
enh66310     2  102788600  102789600      3       2  150064       1.7765     0.037828
enh66311     2  102804200  102805200      4       2  150064       1.8226     0.034185
enh66343     2  103350000  103351000      1       1  150064       3.1215    0.0008996
enh66344     2  103351200  103352200      3       1  150064       2.6778    0.0037058
enh66345     2  103354100  103355100      2       1  150064       1.7864     0.037021
enh66357     2  104995600  104996600      1       1  150064       2.8963     0.001888
enh66391     2  105929300  105930300      4       2  150064       2.1966     0.014025
enh66399     2  105976900  105977900      2       1  150064       2.1951      0.01408
enh66430     2  106348000  106349000      8       4  150064       2.3227     0.010097
enh66433     2  106359800  106360800      3       2  150064        1.892     0.029247
enh66435     2  106369100  106370100      3       2  150064       2.2694     0.011622
enh66436     2  106371100  106372100      5       2  150064       1.8886     0.029472
enh66441     2  106380200  106381200      7       2  150064       1.6886     0.045649
enh66531     2  108964900  108965900      3       1  150064       2.0201     0.021687
enh66532     2  108979400  108980400      2       1  150064       1.9394     0.026227
enh66545     2  109200000  109201000      3       2  150064       2.3212     0.010138
enh66547     2  109207900  109208900      8       3  150064       1.9065     0.028294
enh66552     2  109224900  109225900      1       1  150064       1.9448       0.0259
enh66556     2  109230800  109231800      3       2  150064       1.6929     0.045236
enh66610     2  109872400  109873400      4       2  150064       1.7369     0.041204
enh66630     2  110264300  110265300      5       2  150064       2.1194      0.01703
enh66631     2  110267200  110268200      3       2  150064       3.9002    4.806e-05
enh66632     2  110271700  110272700      2       1  150064       3.3942   0.00034421
enh66634     2  110395400  110396400      4       2  150064       3.3785   0.00036447
enh66635     2  110401900  110402900      3       2  150064       2.6335    0.0042256
enh66640     2  110871000  110872000      1       1  150064       2.0882      0.01839
enh66644     2  110970200  110971200      3       1  150064       2.1607     0.015358
enh66649     2  111472100  111473100      2       1  150064       1.9187     0.027509
enh66666     2  111906300  111907300      6       3  150064       2.5042    0.0061369
enh66687     2  112249200  112250200      2       1  150064       1.6981     0.044749
enh66689     2  112253000  112254000      2       1  150064       2.6208    0.0043864
enh66713     2  112661200  112662200      3       1  150064       2.0154      0.02193
enh66717     2  112676900  112677900      3       1  150064       2.1929     0.014157
enh66721     2  112765400  112766400      5       2  150064       1.9727     0.024266
enh66862     2  114634400  114635400      4       2  150064       2.8604    0.0021153
enh66865     2  114650600  114651600      5       2  150064        1.947     0.025765
enh66869     2  114667700  114668700      5       2  150064       2.1569     0.015506
enh66882     2  118813500  118814500      3       1  150064       2.2317     0.012818
enh66884     2  118844600  118845600      4       2  150064       2.2752     0.011448
enh66888     2  118856300  118857300      2       1  150064       2.2813     0.011266
enh66889     2  118862700  118863700      1       1  150064       3.1163    0.0009157
enh66892     2  118926200  118927200      3       1  150064       1.9362     0.026422
enh66912     2  119982200  119983200     10       3  150064       1.7983     0.036068
enh66962     2  120985700  120986700      1       1  150064       1.6731      0.04715
enh66984     2  121077400  121078400      2       1  150064         1.86     0.031444
enh66989     2  121381800  121382800      4       2  150064        1.925     0.027115
enh67000     2  121954400  121955400      3       1  150064       1.7022     0.044361
enh67003     2  122060800  122061800      1       1  150064       1.8367      0.03313
enh67011     2  122290200  122291200      2       1  150064        2.287     0.011099
enh67030     2  122511600  122512600      1       1  150064       1.8269      0.03386
enh67039     2  122766400  122767400      1       1  150064       2.9712     0.001483
enh67040     2  122777100  122778100      2       1  150064       1.9756       0.0241
enh67088     2  127533400  127534400      4       2  150064       1.9853     0.023556
enh67092     2  127584600  127585600      2       1  150064       1.9724     0.024284
enh67107     2  127841200  127842200      7       4  150064       2.7918    0.0026206
enh67108     2  127843700  127844700      6       2  150064       2.3336    0.0098085
enh67111     2  127856000  127857000      1       1  150064       3.3916    0.0003474
enh67113     2  127859700  127860700      3       2  150064       2.8397    0.0022576
enh67114     2  127860500  127861500      3       1  150064       2.2293     0.012896
enh67115     2  127861700  127862700      8       4  150064       1.6855     0.045945
enh67117     2  127885700  127886700      5       1  150064       2.0111     0.022158
enh67119     2  127916200  127917200      2       1  150064       1.8935     0.029145
enh67175     2  128612600  128613600      4       2  150064       1.6489     0.049579
enh67185     2  128783100  128784100      1       1  150064         1.67      0.04746
enh67212     2  129153100  129154100     11       2  150064       2.0049     0.022486
enh67213     2  129165800  129166800      8       4  150064       2.2796     0.011317
enh67249     2  129918800  129919800      4       1  150064       1.7149     0.043186
enh67271     2  131131900  131132900      1       1  150064       2.2907      0.01099
enh67272     2  131133900  131134900      3       2  150064       1.7561     0.039535
enh67277     2  131149400  131150400      1       1  150064       2.1072      0.01755
enh67286     2  131799200  131800200      1       1  150064       3.4002    0.0003367
enh67287     2  131848900  131849900      1       1  150064       2.5573     0.005274
enh67289     2  131861200  131862200      4       2  150064        3.335   0.00042656
enh67290     2  131864600  131865600      2       1  150064        2.684    0.0036368
enh67294     2  131913800  131914800      2       1  150064        3.269   0.00053969
enh67296     2  132152100  132153100      1       1  150064       1.7893      0.03678
enh67307     2  133141100  133142100      5       2  150064       1.6711     0.047348
enh67313     2  134880400  134881400      2       1  150064       2.8151    0.0024384
enh67315     2  134885200  134886200      1       1  150064       3.1698    0.0007627
enh67316     2  134893300  134894300      1       1  150064       2.5116     0.006009
enh67317     2  134895500  134896500      2       1  150064       3.4136    0.0003206
enh67318     2  134897800  134898800      3       2  150064       3.6291    0.0001422
enh67319     2  134899000  134900000      5       2  150064       3.9182   4.4597e-05
enh67375     2  135674000  135675000      1       1  150064       3.0217     0.001257
enh67377     2  135680700  135681700      1       1  150064       2.2259      0.01301
enh67380     2  135700800  135701800      2       1  150064       1.7693     0.038419
enh67423     2  136788200  136789200      2       1  150064       2.1752     0.014809
enh67432     2  136897200  136898200      3       2  150064       1.7406     0.040879
enh67437     2  136940400  136941400      2       1  150064       2.2504     0.012213
enh67439     2  136962600  136963600      2       1  150064        1.765     0.038786
enh67447     2  137012200  137013200      2       1  150064       1.6965       0.0449
enh67473     2  139211400  139212400      1       1  150064        3.362    0.0003869
enh67474     2  139226800  139227800      2       1  150064       2.2938       0.0109
enh67488     2  141964200  141965200      1       1  150064       2.2396      0.01256
enh67519     2  143895200  143896200      3       2  150064       1.8177     0.034554
enh67523     2  143909500  143910500      1       1  150064       2.1282      0.01666
enh67524     2  143911400  143912400      1       1  150064       1.7942      0.03639
enh67526     2  143917700  143918700      1       1  150064       1.9852      0.02356
enh67529     2  143924700  143925700      1       1  150064       2.3334     0.009814
enh67538     2  144014000  144015000      1       1  150064       1.9506      0.02555
enh67552     2  144458000  144459000      1       1  150064       2.6579     0.003932
enh67559     2  144901000  144902000      2       1  150064       1.9214     0.027343
enh67565     2  144994900  144995900      1       1  150064       2.0335        0.021
enh67566     2  144995700  144996700      2       1  150064        1.733     0.041544
enh67575     2  145129300  145130300      2       1  150064         2.57    0.0050854
enh67577     2  145136600  145137600      1       1  150064       4.2411    1.112e-05
enh67578     2  145139500  145140500      1       1  150064       4.5198    3.095e-06
enh67581     2  145182800  145183800      2       1  150064       2.3847    0.0085468
enh67584     2  145195900  145196900      1       1  150064       4.5173    3.132e-06
enh67585     2  145199200  145200200      1       1  150064       2.5062     0.006102
enh67586     2  145201900  145202900      1       1  150064       4.3878    5.724e-06
enh67590     2  145213900  145214900      3       1  150064       4.0622   2.4309e-05
enh67591     2  145218800  145219800      2       1  150064       3.4822   0.00024867
enh67603     2  145282600  145283600      1       1  150064       1.8418      0.03275
enh67604     2  145305400  145306400      1       1  150064       2.0249      0.02144
enh67629     2  146168200  146169200      2       1  150064       1.9855     0.023547
enh67631     2  146304800  146305800      2       1  150064       1.8312     0.033532
enh67644     2  148257500  148258500      2       1  150064       2.0445     0.020451
enh67661     2  148633900  148634900      1       1  150064       2.3904     0.008414
enh67666     2  148747300  148748300      2       1  150064        1.652     0.049272
enh67668     2  148775500  148776500      2       1  150064       2.2751     0.011451
enh67671     2  149095800  149096800      3       2  150064       2.0302     0.021168
enh67672     2  149251500  149252500      4       1  150064       2.2418     0.012486
enh67677     2  149296300  149297300      5       2  150064       1.8624     0.031271
enh67680     2  149310900  149311900      3       1  150064       2.2658     0.011732
enh67681     2  149325000  149326000      7       3  150064       3.0294     0.001225
enh67685     2  149404200  149405200      3       1  150064       2.5582    0.0052609
enh67686     2  149405000  149406000      2       1  150064       3.0023    0.0013396
enh67699     2  149684700  149685700      3       2  150064       2.2262     0.012999
enh67706     2  149875400  149876400      2       1  150064       2.2297     0.012884
enh67712     2  149985900  149986900      6       2  150064       1.9774     0.023998
enh67718     2  150393000  150394000      3       1  150064       2.0073     0.022357
enh67722     2  150453200  150454200      2       1  150064       2.2718     0.011549
enh67723     2  150454000  150455000      3       2  150064       2.2572     0.011997
enh67771     2  152938100  152939100      3       2  150064       2.2312     0.012833
enh67773     2  152944500  152945500      2       1  150064       3.0865    0.0010127
enh67774     2  152946200  152947200      4       2  150064        3.368   0.00037863
enh67775     2  152950200  152951200      1       1  150064        3.531     0.000207
enh67778     2  153024100  153025100      3       2  150064       3.3056   0.00047391
enh67779     2  153025400  153026400      2       1  150064       2.4332     0.007482
enh67784     2  153079400  153080400      2       1  150064       2.7181    0.0032833
enh67789     2  153274900  153275900      6       3  150064       1.7015     0.044429
enh67790     2  153277500  153278500      2       1  150064       2.4095    0.0079867
enh67793     2  153323500  153324500      3       1  150064       1.7491     0.040137
enh67794     2  153325700  153326700      1       1  150064        2.779     0.002726
enh67803     2  153450300  153451300      1       1  150064       1.6929      0.04524
enh67804     2  153468700  153469700      5       2  150064       1.8902     0.029367
enh67806     2  153551400  153552400      2       1  150064        2.609    0.0045403
enh67808     2  153577000  153578000      2       1  150064        2.911    0.0018013
enh67810     2  153587400  153588400      3       1  150064        1.949     0.025646
enh67812     2  155087500  155088500      1       1  150064       2.7743     0.002766
enh67813     2  155103900  155104900      1       1  150064       2.3338     0.009802
enh67817     2  155293400  155294400      3       1  150064        2.371    0.0088691
enh67819     2  155312400  155313400      5       3  150064       3.1786   0.00073998
enh67831     2  157254900  157255900      2       1  150064       1.9594     0.025035
enh67874     2  158603800  158604800      1       1  150064       2.2924      0.01094
enh67888     2  158767700  158768700      1       1  150064        2.704     0.003425
enh67892     2  158863200  158864200      1       1  150064        1.912      0.02794
enh67893     2  158865800  158866800      2       1  150064       1.9687     0.024493
enh67894     2  158867900  158868900      4       2  150064       1.9431     0.026002
enh67899     2  158977200  158978200      2       1  150064       2.7131    0.0033333
enh67913     2  159333500  159334500      1       1  150064       3.0841     0.001021
enh67914     2  159349600  159350600      6       2  150064       2.8574    0.0021356
enh67916     2  159395300  159396300      2       1  150064       2.8233    0.0023768
enh67969     2  160374100  160375100      3       2  150064       3.3424   0.00041536
enh67970     2  160441200  160442200      6       2  150064       2.8208    0.0023953
enh67971     2  160451900  160452900      2       1  150064       2.1157     0.017185
enh67972     2  160461600  160462600      6       2  150064       2.6391    0.0041565
enh67973     2  160462600  160463600      4       2  150064       2.3056     0.010567
enh67974     2  160463400  160464400      2       1  150064       1.9649     0.024715
enh67975     2  160465200  160466200      3       2  150064       1.9367     0.026389
enh67976     2  160466500  160467500      2       1  150064       2.9439    0.0016207
enh67977     2  160467700  160468700      5       2  150064       2.1432     0.016048
enh67978     2  160474200  160475200      2       1  150064       3.4676   0.00026257
enh67979     2  160476700  160477700      3       2  150064       1.8384     0.033002
enh67980     2  160491600  160492600      6       3  150064       2.7532    0.0029511
enh67981     2  160552300  160553300      3       1  150064       2.5828    0.0048997
enh67982     2  160572600  160573600      5       2  150064       1.9591      0.02505
enh67983     2  160579000  160580000      5       3  150064        2.193     0.014155
enh67984     2  160584600  160585600      5       1  150064       2.5835    0.0048895
enh67987     2  160634700  160635700      5       2  150064       3.5751   0.00017507
enh67988     2  160640700  160641700      2       1  150064       2.6008    0.0046505
enh67989     2  160641600  160642600      3       2  150064        2.222      0.01314
enh67990     2  160646700  160647700      4       2  150064       2.7548    0.0029365
enh67991     2  160649100  160650100      1       1  150064       3.0243     0.001246
enh67992     2  160651400  160652400      4       2  150064       2.2215      0.01316
enh67993     2  160655200  160656200      3       1  150064       2.2473     0.012311
enh67994     2  160657700  160658700      4       2  150064       2.6276    0.0042991
enh67996     2  160673300  160674300      2       1  150064       3.3778   0.00036528
enh67997     2  160675600  160676600      6       3  150064        2.073     0.019088
enh68014     2  161064500  161065500      1       1  150064       2.3001      0.01072
enh68025     2  161201300  161202300      3       2  150064       1.9094     0.028103
enh68046     2  161283600  161284600      2       1  150064       2.6417    0.0041247
enh68058     2  161507900  161508900      3       1  150064       1.8646      0.03112
enh68059     2  161517000  161518000      4       2  150064       2.1767     0.014751
enh68062     2  161560400  161561400      4       2  150064       1.6628     0.048171
enh68087     2  162810400  162811400      3       1  150064       3.2781    0.0005226
enh68088     2  162831800  162832800      2       1  150064       2.4165    0.0078348
enh68089     2  162835800  162836800      1       1  150064       4.8645    5.737e-07
enh68091     2  162850200  162851200      3       2  150064        3.582   0.00017049
enh68092     2  162851800  162852800      1       1  150064       3.3511    0.0004025
enh68093     2  162854900  162855900      1       1  150064        3.502    0.0002309
enh68094     2  162868500  162869500      2       1  150064       4.5545   2.6258e-06
enh68153     2  166005700  166006700      4       1  150064         2.37    0.0088937
enh68161     2  166354100  166355100      2       1  150064       1.6459     0.049888
enh68165     2  166651700  166652700      2       1  150064       2.5262    0.0057657
enh68167     2  166734100  166735100      4       2  150064       2.1608     0.015357
enh68169     2  166754000  166755000      2       1  150064       1.9638     0.024775
enh68175     2  166810900  166811900      2       1  150064       3.2935   0.00049468
enh68177     2  167222000  167223000      3       1  150064       2.1947     0.014093
enh68182     2  167350400  167351400      3       2  150064       3.0604    0.0011051
enh68185     2  167424600  167425600      4       2  150064       2.0725     0.019108
enh68188     2  167534400  167535400      2       1  150064       1.6502     0.049448
enh68201     2  168880300  168881300      2       1  150064        1.875     0.030396
enh68227     2  169315600  169316600      2       1  150064       1.9863       0.0235
enh68236     2  169374800  169375800      3       1  150064       2.1259     0.016756
enh68237     2  169377700  169378700      2       1  150064       1.8727     0.030553
enh68239     2  169384400  169385400      3       2  150064       2.9642    0.0015174
enh68240     2  169386000  169387000      2       1  150064       1.8604     0.031415
enh68241     2  169387700  169388700      1       1  150064       1.8059      0.03547
enh68244     2  169407000  169408000      5       2  150064       2.0721     0.019129
enh68247     2  169438000  169439000      2       1  150064       2.5969    0.0047033
enh68255     2  169482300  169483300      5       2  150064       3.2136   0.00065548
enh68258     2  169495500  169496500      3       1  150064        2.075     0.018993
enh68275     2  169708200  169709200      4       2  150064       1.9742     0.024181
enh68284     2  169872200  169873200      3       2  150064       2.1782     0.014697
enh68298     2  169975700  169976700      3       1  150064       1.6999     0.044573
enh68329     2  170782500  170783500      2       1  150064       2.5604    0.0052276
enh68330     2  170837000  170838000      1       1  150064       1.6803      0.04645
enh68365     2  171943200  171944200      2       1  150064       2.5562    0.0052908
enh68366     2  171990900  171991900      4       1  150064        1.931     0.026742
enh68367     2  171993300  171994300      4       2  150064       1.9067     0.028282
enh68369     2  172002200  172003200      2       1  150064       2.0362     0.020867
enh68377     2  172037900  172038900      6       2  150064       1.8628     0.031245
enh68409     2  172650800  172651800      1       1  150064       3.1278    0.0008806
enh68410     2  172654800  172655800      1       1  150064       4.1125    1.957e-05
enh68411     2  172663600  172664600      3       2  150064       1.9055     0.028358
enh68413     2  172734600  172735600      1       1  150064       4.1989    1.341e-05
enh68418     2  172812600  172813600      4       2  150064       4.0204   2.9048e-05
enh68419     2  172865400  172866400      7       2  150064       3.5524   0.00019089
enh68421     2  172877500  172878500      2       1  150064       3.0954   0.00098284
enh68423     2  172910400  172911400      2       1  150064       3.8556    5.773e-05
enh68424     2  172916300  172917300      3       2  150064       2.6666    0.0038317
enh68425     2  172974600  172975600      4       1  150064       4.2612   1.0165e-05
enh68438     2  173107600  173108600      3       2  150064       2.0761     0.018944
enh68441     2  173139100  173140100      5       2  150064       1.9082     0.028183
enh68442     2  173146600  173147600      2       1  150064       2.0769     0.018907
enh68444     2  173158400  173159400      5       2  150064       2.2216     0.013155
enh68445     2  173160400  173161400      4       1  150064       1.9343     0.026539
enh68495     2  173921600  173922600      4       2  150064       1.8462     0.032434
enh68498     2  173942200  173943200      4       2  150064         2.51    0.0060362
enh68499     2  173948200  173949200      5       2  150064       1.6983     0.044721
enh68501     2  173988700  173989700      1       1  150064       2.3689      0.00892
enh68502     2  173991200  173992200      3       1  150064       1.6904     0.045479
enh68503     2  173999100  174000100      4       2  150064       1.8704     0.030713
enh68504     2  174000800  174001800      2       1  150064       1.6468       0.0498
enh68506     2  174075100  174076100      6       3  150064       2.7938    0.0026043
enh68507     2  174083100  174084100      3       2  150064       2.1942     0.014112
enh68525     2  174763000  174764000      4       2  150064       1.8982     0.028836
enh68526     2  174790100  174791100      3       1  150064       2.4107    0.0079618
enh68528     2  174805400  174806400      5       3  150064       2.2863     0.011119
enh68529     2  174813700  174814700      4       2  150064       2.1485     0.015836
enh68530     2  174816000  174817000      9       3  150064       2.0089     0.022273
enh68539     2  174875400  174876400      7       2  150064       2.3883    0.0084642
enh68542     2  174888000  174889000      4       1  150064       2.3088     0.010478
enh68543     2  174892300  174893300      2       1  150064       1.6481     0.049667
enh68544     2  174896100  174897100      6       3  150064        1.851     0.032083
enh68549     2  174936500  174937500      5       2  150064       2.6899    0.0035734
enh68550     2  175017900  175018900      2       1  150064       2.2785     0.011348
enh68551     2  175022000  175023000      2       1  150064       1.6568     0.048783
enh68552     2  175075500  175076500      3       1  150064       3.1456   0.00082863
enh68553     2  175111200  175112200      2       1  150064       2.6259    0.0043211
enh68554     2  175147000  175148000      3       2  150064       1.7806     0.037488
enh68558     2  175352300  175353300      1       1  150064       3.7024    0.0001068
enh68561     2  175387700  175388700      1       1  150064       2.0575      0.01982
enh68562     2  175389400  175390400      1       1  150064       2.5303     0.005699
enh68572     2  175456800  175457800      4       2  150064       1.8431     0.032658
enh68573     2  175465500  175466500      3       1  150064       2.2027     0.013809
enh68574     2  175467600  175468600      3       1  150064       2.0291     0.021226
enh68575     2  175470700  175471700      2       1  150064       2.4229     0.007698
enh68576     2  175472600  175473600      2       1  150064       1.7895     0.036768
enh68577     2  175474600  175475600      2       1  150064       2.2738      0.01149
enh68578     2  175475500  175476500      2       1  150064       2.4378    0.0073886
enh68589     2  175545000  175546000      2       1  150064       2.6965    0.0035033
enh68597     2  175901100  175902100      6       2  150064       1.9787     0.023922
enh68616     2  177147600  177148600      1       1  150064       1.9747      0.02415
enh68617     2  177161500  177162500      2       1  150064       2.0144     0.021985
enh68686     2  178976200  178977200      2       1  150064       1.9619     0.024889
enh68687     2  178978400  178979400      2       1  150064       2.7261    0.0032045
enh68728     2  180275000  180276000      3       2  150064       2.0638      0.01952
enh68731     2  180868300  180869300      9       4  150064       2.0403      0.02066
enh68733     2  180872000  180873000      7       3  150064       3.1971    0.0006941
enh68734     2  180990100  180991100      1       1  150064       3.4796    0.0002511
enh68794     2  182655400  182656400      3       2  150064       2.0075     0.022346
enh68811     2  183386200  183387200      3       1  150064       2.3172     0.010246
enh68812     2  183387800  183388800      2       1  150064       2.1855     0.014426
enh68824     2  183990600  183991600     10       4  150064       1.8414     0.032778
enh68827     2  185460600  185461600      3       1  150064       3.7616   8.4424e-05
enh68828     2  185466000  185467000      5       2  150064        1.841     0.032812
enh68829     2  185498800  185499800      4       2  150064       4.8963   4.8818e-07
enh68831     2  185548300  185549300      2       1  150064        1.837     0.033106
enh68832     2  185598400  185599400      3       2  150064       1.7047     0.044122
enh68833     2  185621300  185622300      1       1  150064       1.9963      0.02295
enh68835     2  185633500  185634500      4       2  150064       2.1928     0.014159
enh68844     2  187408400  187409400      2       1  150064       2.5653    0.0051545
enh68879     2  189651500  189652500      2       1  150064       2.6071    0.0045662
enh68899     2  190433600  190434600      2       1  150064       2.1181     0.017084
enh68923     2  190734600  190735600      1       1  150064       2.1414      0.01612
enh68934     2  191217400  191218400      2       1  150064       1.8348      0.03327
enh68935     2  191220600  191221600      1       1  150064       1.7229      0.04245
enh68938     2  191245500  191246500      3       1  150064       2.9183      0.00176
enh68940     2  191271200  191272200      5       2  150064       2.4158    0.0078514
enh68945     2  191279700  191280700      2       1  150064        1.876     0.030327
enh68948     2  191289700  191290700      1       1  150064       2.2815      0.01126
enh68953     2  191329100  191330100      4       2  150064       2.2627     0.011828
enh68963     2  191439700  191440700      4       2  150064       1.6938     0.045155
enh68965     2  191463400  191464400      3       2  150064       2.2466     0.012334
enh68967     2  191493000  191494000      2       1  150064       2.4091    0.0079953
enh68982     2  191712100  191713100      1       1  150064       1.6837      0.04612
enh68984     2  191741700  191742700      3       1  150064       1.8173     0.034586
enh68993     2  191850200  191851200      2       1  150064       1.8195     0.034415
enh68994     2  191851400  191852400      3       2  150064        2.726    0.0032049
enh68997     2  191883900  191884900      2       1  150064       2.0985     0.017931
enh68998     2  191886700  191887700      5       3  150064       2.0585     0.019771
enh69002     2  191897000  191898000      1       1  150064       2.2945      0.01088
enh69005     2  191916700  191917700      2       1  150064       1.6677     0.047691
enh69007     2  191928200  191929200      1       1  150064       1.7985      0.03605
enh69075     2  194136100  194137100      1       1  150064       1.6921      0.04531
enh69076     2  194194900  194195900      3       2  150064       2.1986     0.013952
enh69080     2  194340600  194341600      2       1  150064       4.0819   2.2338e-05
enh69081     2  194440400  194441400      5       2  150064       4.2998   8.5478e-06
enh69082     2  194447800  194448800      2       1  150064       1.9149     0.027752
enh69100     2  196397800  196398800      5       2  150064       3.1702   0.00076169
enh69101     2  196400700  196401700      4       2  150064       2.8262    0.0023549
enh69102     2  196407500  196408500      2       1  150064       3.0305    0.0012209
enh69103     2  196408900  196409900      5       2  150064       3.6552   0.00012851
enh69105     2  196423900  196424900      3       1  150064        3.563   0.00018331
enh69106     2  196426800  196427800      4       2  150064       2.9518    0.0015797
enh69108     2  196434200  196435200      1       1  150064       2.4217     0.007723
enh69109     2  196439400  196440400      2       1  150064       2.5563    0.0052901
enh69112     2  196465800  196466800      1       1  150064       2.3012      0.01069
enh69115     2  196513600  196514600      2       1  150064       1.6515     0.049317
enh69122     2  196727900  196728900      1       1  150064        2.513     0.005986
enh69124     2  196850000  196851000      1       1  150064       2.4596     0.006954
enh69125     2  196910500  196911500      2       1  150064       3.6587   0.00012676
enh69129     2  196965700  196966700      3       1  150064       1.9611     0.024932
enh69131     2  196977600  196978600      3       2  150064       2.2846     0.011167
enh69132     2  197014200  197015200      6       3  150064       1.8986      0.02881
enh69133     2  197015400  197016400      2       1  150064       1.9268     0.027005
enh69135     2  197026200  197027200      2       1  150064       1.8671     0.030943
enh69138     2  197040200  197041200      2       1  150064       2.1481     0.015852
enh69139     2  197047600  197048600      1       1  150064       2.1038       0.0177
enh69140     2  197059600  197060600      1       1  150064       2.0723      0.01912
enh69158     2  197139800  197140800      7       4  150064       2.1815     0.014573
enh69161     2  197324400  197325400     10       1  150064       2.8015     0.002543
enh69165     2  197662500  197663500      1       1  150064       2.2505      0.01221
enh69170     2  197789000  197790000      1       1  150064       2.0893      0.01834
enh69174     2  197852900  197853900      1       1  150064       2.8627       0.0021
enh69175     2  197875500  197876500      1       1  150064       3.0493     0.001147
enh69176     2  197896400  197897400      3       2  150064        2.774    0.0027686
enh69178     2  197945900  197946900      4       2  150064       2.6495     0.004031
enh69182     2  197994800  197995800      1       1  150064       2.5018     0.006178
enh69184     2  198006300  198007300      3       1  150064       2.0145      0.02198
enh69190     2  198026200  198027200      2       1  150064       2.2899     0.011013
enh69191     2  198028800  198029800      2       1  150064       2.3458    0.0094928
enh69212     2  198114100  198115100      3       1  150064       2.5013     0.006186
enh69213     2  198118400  198119400      4       1  150064       2.1494     0.015802
enh69214     2  198121900  198122900      8       4  150064       2.2491     0.012254
enh69215     2  198123300  198124300      1       1  150064       2.6007     0.004652
enh69224     2  198144200  198145200      5       2  150064       4.3434    7.015e-06
enh69225     2  198146300  198147300      2       1  150064       5.4006   3.3218e-08
enh69230     2  198162900  198163900      3       1  150064       4.9258   4.2004e-07
enh69233     2  198187300  198188300      1       1  150064       5.5826    1.185e-08
enh69237     2  198243100  198244100      1       1  150064       4.7819    8.681e-07
enh69239     2  198307400  198308400      2       1  150064        4.865   5.7234e-07
enh69250     2  198568700  198569700      1       1  150064       4.1225    1.874e-05
enh69251     2  198573200  198574200      2       1  150064        4.101   2.0565e-05
enh69253     2  198575500  198576500      3       2  150064        4.768   9.3011e-07
enh69254     2  198667600  198668600      2       1  150064       4.1812   1.4498e-05
enh69255     2  198668000  198669000      3       2  150064       5.3473   4.4647e-08
enh69256     2  198670700  198671700      3       2  150064       4.4429   4.4376e-06
enh69257     2  198701900  198702900      2       1  150064       2.3539    0.0092895
enh69258     2  198703200  198704200      1       1  150064       3.0064     0.001322
enh69259     2  198734100  198735100      1       1  150064        4.283    9.218e-06
enh69260     2  198753800  198754800      2       1  150064       4.2409   1.1133e-05
enh69261     2  198759100  198760100      3       2  150064       4.2094   1.2801e-05
enh69263     2  198860400  198861400      3       2  150064        5.072   1.9685e-07
enh69264     2  198906600  198907600      2       1  150064       5.1918   1.0412e-07
enh69273     2  200470800  200471800      2       1  150064       1.8955     0.029016
enh69284     2  200714200  200715200      1       1  150064       5.3052    5.627e-08
enh69285     2  200771900  200772900      2       1  150064       5.7555   4.3205e-09
enh69286     2  200774600  200775600      1       1  150064       7.1749    3.618e-13
enh69287     2  200777800  200778800      4       2  150064       5.6966   6.1128e-09
enh69289     2  200818000  200819000      4       2  150064       5.9462   1.3719e-09
enh69294     2  200915400  200916400      7       2  150064       6.5185   3.5517e-11
enh69299     2  201172800  201173800      5       2  150064       5.7983   3.3493e-09
enh69300     2  201180700  201181700      1       1  150064       2.5725     0.005049
enh69301     2  201194200  201195200      4       2  150064       2.8612    0.0021102
enh69302     2  201203700  201204700      6       3  150064       1.9621     0.024874
enh69303     2  201237000  201238000      2       1  150064       2.5634    0.0051829
enh69305     2  201239900  201240900      4       2  150064       5.0579     2.12e-07
enh69307     2  201244100  201245100      2       1  150064       4.3839   5.8276e-06
enh69309     2  201247500  201248500      2       1  150064        3.498   0.00023437
enh69311     2  201291100  201292100      3       2  150064       2.5677    0.0051181
enh69312     2  201320300  201321300      3       1  150064       3.6447   0.00013385
enh69313     2  201331400  201332400      2       1  150064       3.1014   0.00096296
enh69317     2  201373000  201374000      5       3  150064       2.0277     0.021297
enh69320     2  201449600  201450600      1       1  150064       1.9686       0.0245
enh69321     2  201451000  201452000      3       2  150064       2.5799    0.0049417
enh69324     2  201499700  201500700      4       2  150064        1.781     0.037459
enh69330     2  201561400  201562400      5       2  150064       2.0591     0.019743
enh69332     2  201565800  201566800      2       1  150064       1.6635     0.048107
enh69336     2  201606400  201607400      5       2  150064       1.9379     0.026317
enh69350     2  201886400  201887400      1       1  150064       2.4643     0.006865
enh69368     2  202046600  202047600      1       1  150064       1.8405      0.03285
enh69372     2  202060500  202061500      2       1  150064       1.8034      0.03566
enh69378     2  202093400  202094400      1       1  150064       2.3302     0.009897
enh69385     2  202117400  202118400      5       1  150064       2.6017     0.004638
enh69386     2  202120300  202121300      1       1  150064       3.2319    0.0006148
enh69387     2  202129700  202130700      4       2  150064       2.6636    0.0038657
enh69389     2  202144600  202145600      2       1  150064         2.06     0.019699
enh69421     2  202765300  202766300      1       1  150064       2.1469       0.0159
enh69430     2  202829300  202830300      5       3  150064       2.4252    0.0076495
enh69431     2  202834500  202835500      4       1  150064        2.104      0.01769
enh69454     2  203452800  203453800      1       1  150064       1.7028       0.0443
enh69455     2  203453400  203454400      2       1  150064       1.7147     0.043196
enh69462     2  203510900  203511900      1       1  150064       1.7649      0.03879
enh69467     2  203537200  203538200      1       1  150064       2.8652     0.002084
enh69468     2  203627500  203628500      2       1  150064       1.6936     0.045175
enh69472     2  203830100  203831100      5       3  150064       1.9563     0.025218
enh69474     2  203877600  203878600      1       1  150064       2.9017     0.001856
enh69479     2  204105300  204106300      3       1  150064        2.359    0.0091633
enh69480     2  204176200  204177200      3       1  150064       1.7943     0.036382
enh69483     2  204211800  204212800      2       1  150064       1.7092     0.043706
enh69490     2  204521400  204522400      6       2  150064       1.6772     0.046752
enh69492     2  204524400  204525400      2       1  150064       1.6587     0.048593
enh69515     2  204762000  204763000      2       1  150064       2.0595     0.019722
enh69537     2  205832700  205833700      1       1  150064       1.7996      0.03596
enh69545     2  205918300  205919300      1       1  150064       1.7133      0.04333
enh69574     2  206863100  206864100      1       1  150064        1.671      0.04736
enh69585     2  207106300  207107300      1       1  150064       2.1137      0.01727
enh69595     2  207585600  207586600      4       1  150064       1.9542     0.025338
enh69611     2  207911100  207912100      2       1  150064        1.793      0.03649
enh69617     2  207970600  207971600      2       1  150064        1.844     0.032593
enh69644     2  208217500  208218500      2       1  150064       1.8105     0.035107
enh69646     2  208339300  208340300      5       2  150064       3.0452    0.0011627
enh69647     2  208345500  208346500      3       1  150064       2.1836     0.014497
enh69653     2  208398400  208399400      2       1  150064       3.6579   0.00012715
enh69654     2  208402600  208403600      2       1  150064       3.4493     0.000281
enh69658     2  208484400  208485400      1       1  150064       4.1235    1.866e-05
enh69661     2  208497600  208498600      1       1  150064       4.1488    1.671e-05
enh69662     2  208500300  208501300      2       1  150064        3.416   0.00031777
enh69663     2  208526900  208527900      1       1  150064        3.379    0.0003637
enh69693     2  208929200  208930200      5       2  150064       2.3919    0.0083816
enh69726     2  210338500  210339500      2       1  150064       1.8377     0.033057
enh69747     2  213550900  213551900      7       4  150064       2.1618     0.015318
enh69748     2  213641500  213642500      4       1  150064       1.8196     0.034408
enh69749     2  213680000  213681000      2       1  150064       1.7741     0.038024
enh69753     2  213839300  213840300      3       2  150064       1.9201      0.02742
enh69756     2  213867700  213868700      3       2  150064       1.9383     0.026296
enh69767     2  213986100  213987100      1       1  150064       2.0575      0.01982
enh69771     2  214008800  214009800      4       2  150064       2.3989     0.008222
enh69816     2  216830900  216831900      3       1  150064       1.6798       0.0465
enh69845     2  217171400  217172400      2       1  150064       1.9992     0.022796
enh69850     2  217278000  217279000      3       1  150064       2.8614    0.0021086
enh69857     2  217360200  217361200      4       2  150064       1.8798     0.030068
enh69865     2  217483800  217484800      4       2  150064       1.9169     0.027628
enh69881     2  218025700  218026700      1       1  150064        2.421     0.007738
enh69899     2  218621200  218622200      4       2  150064       1.7297     0.041843
enh69902     2  218654900  218655900      1       1  150064       2.4451      0.00724
enh69916     2  218788500  218789500      6       2  150064       2.0134     0.022038
enh69924     2  218817900  218818900      1       1  150064       1.7368      0.04121
enh69981     2  219199200  219200200      1       1  150064       1.7213       0.0426
enh70015     2  219950200  219951200      2       1  150064       2.2807     0.011283
enh70021     2  219992800  219993800      1       1  150064       2.9174     0.001765
enh70022     2  220025700  220026700      2       1  150064       2.6891    0.0035818
enh70025     2  220039400  220040400      2       1  150064       3.3886   0.00035125
enh70026     2  220045000  220046000      3       2  150064       3.5191   0.00021653
enh70027     2  220047900  220048900      3       1  150064       3.8241   6.5625e-05
enh70033     2  220091900  220092900      2       1  150064       1.9286     0.026889
enh70069     2  222308500  222309500      4       1  150064       1.6987     0.044684
enh70070     2  222313100  222314100      4       2  150064       2.0499     0.020185
enh70076     2  222384400  222385400      4       2  150064       1.7407     0.040868
enh70077     2  222391800  222392800      3       2  150064       3.3528   0.00039999
enh70078     2  222394000  222395000      1       1  150064       2.7857     0.002671
enh70079     2  222394800  222395800      3       2  150064       1.6472     0.049754
enh70083     2  223269000  223270000      1       1  150064       2.0033      0.02257
enh70102     2  223728100  223729100      2       1  150064       1.6604     0.048413
enh70134     2  224890300  224891300      4       2  150064       1.7678     0.038547
enh70145     2  225260300  225261300      4       1  150064       2.4275     0.007602
enh70146     2  225262500  225263500      3       1  150064       2.8275     0.002346
enh70147     2  225270400  225271400      5       1  150064       2.8005    0.0025512
enh70148     2  225293400  225294400      2       1  150064       2.2338     0.012749
enh70149     2  225307400  225308400      5       1  150064       1.9937     0.023093
enh70150     2  225349500  225350500      3       2  150064       2.6726    0.0037634
enh70152     2  225381800  225382800      1       1  150064       2.3599     0.009139
enh70154     2  225384700  225385700      3       2  150064       3.6737   0.00011953
enh70156     2  225387400  225388400      3       2  150064       4.1413   1.7269e-05
enh70158     2  225390400  225391400      3       1  150064       5.0926   1.7657e-07
enh70159     2  225391200  225392200      2       1  150064       4.9536   3.6421e-07
enh70160     2  225426000  225427000      5       3  150064       3.4056   0.00033006
enh70161     2  225434600  225435600      1       1  150064       1.6773      0.04674
enh70162     2  225436900  225437900      4       2  150064        4.282   9.2614e-06
enh70164     2  225439900  225440900      9       3  150064       1.6497     0.049506
enh70165     2  225441200  225442200      3       2  150064       4.4226   4.8759e-06
enh70168     2  225446300  225447300      3       2  150064       4.6729   1.4851e-06
enh70170     2  225455600  225456600      2       1  150064       3.6033    0.0001571
enh70171     2  225466600  225467600      3       1  150064       2.0072     0.022362
enh70172     2  225467400  225468400      6       3  150064       4.4939   3.4963e-06
enh70173     2  225502600  225503600      5       3  150064       2.4031    0.0081289
enh70174     2  225747700  225748700      3       1  150064       1.8278     0.033791
enh70176     2  225758200  225759200      1       1  150064       2.1609      0.01535
enh70177     2  225774600  225775600      8       3  150064       1.7529     0.039808
enh70184     2  225813100  225814100      3       2  150064       2.5333    0.0056503
enh70197     2  225889800  225890800      3       2  150064       2.2588     0.011947
enh70203     2  225902000  225903000      1       1  150064        3.889    5.032e-05
enh70206     2  225917300  225918300      2       1  150064       1.9264     0.027026
enh70207     2  225976900  225977900      6       2  150064       1.7029     0.044294
enh70208     2  226029100  226030100      6       2  150064       1.8714     0.030647
enh70237     2  227689200  227690200      2       1  150064       2.6493    0.0040326
enh70238     2  227698800  227699800      2       1  150064       1.7788     0.037639
enh70239     2  227702600  227703600      5       1  150064       1.8918     0.029257
enh70242     2  227770200  227771200      3       1  150064       1.9244     0.027153
enh70254     2  228262000  228263000      6       2  150064       2.7527    0.0029553
enh70256     2  228280200  228281200      4       2  150064       2.6493    0.0040327
enh70260     2  228328900  228329900      8       4  150064       2.1592     0.015416
enh70264     2  228347400  228348400      3       2  150064       1.9634     0.024799
enh70275     2  228648400  228649400      3       1  150064       2.5928    0.0047604
enh70282     2  230165300  230166300      2       1  150064       1.6727     0.047192
enh70283     2  230175100  230176100      5       2  150064       1.7925     0.036523
enh70310     2  231069600  231070600      2       1  150064       2.2384     0.012597
enh70319     2  231190200  231191200      6       2  150064       1.9679     0.024542
enh70339     2  231337800  231338800      2       1  150064       1.7103     0.043601
enh70409     2  232264500  232265500      1       1  150064       2.3044       0.0106
enh70413     2  232325800  232326800      1       1  150064       2.7003     0.003464
enh70414     2  232330200  232331200      2       1  150064       2.7802    0.0027166
enh70415     2  232333900  232334900      9       4  150064       2.1134     0.017282
enh70417     2  232346500  232347500      4       2  150064       2.0823     0.018656
enh70432     2  232470100  232471100      2       1  150064       1.7846      0.03716
enh70434     2  232480500  232481500      4       1  150064       2.0462      0.02037
enh70438     2  232505500  232506500      4       2  150064       1.8608     0.031387
enh70443     2  232528500  232529500      3       1  150064       2.1975     0.013994
enh70444     2  232532100  232533100      1       1  150064       2.7311     0.003156
enh70447     2  232542000  232543000      5       3  150064       1.8461     0.032437
enh70474     2  233101800  233102800      1       1  150064       2.2107      0.01353
enh70480     2  233174500  233175500      4       2  150064       2.0692     0.019262
enh70488     2  233234000  233235000     12       6  150064       2.4141    0.0078881
enh70491     2  233255900  233256900      4       2  150064       1.9258     0.027068
enh70493     2  233277400  233278400      2       1  150064       2.6947    0.0035228
enh70494     2  233294400  233295400      5       2  150064       2.2528     0.012136
enh70495     2  233297100  233298100      5       2  150064       2.5456    0.0054541
enh70500     2  233416500  233417500      1       1  150064       1.6581      0.04865
enh70502     2  233457400  233458400      1       1  150064       2.1019      0.01778
enh70505     2  233585700  233586700      3       2  150064       5.7821   3.6876e-09
enh70506     2  233605700  233606700      2       1  150064       2.4936    0.0063224
enh70507     2  233702300  233703300      1       1  150064       3.5443    0.0001968
enh70508     2  233703900  233704900      2       1  150064       6.0443   7.5018e-10
enh70509     2  233704500  233705500      2       1  150064       2.7775    0.0027391
enh70510     2  233735900  233736900      4       2  150064       5.3095   5.4976e-08
enh70513     2  233765800  233766800      7       3  150064       1.7602     0.039183
enh70515     2  233916100  233917100      4       2  150064       1.8241     0.034069
enh70517     2  233918500  233919500      1       1  150064       2.5708     0.005073
enh70518     2  233923300  233924300      3       1  150064       2.3692    0.0089144
enh70576     2  234473700  234474700      2       1  150064       1.8139     0.034847
enh70599     2  235352600  235353600      6       2  150064       1.7304      0.04178
enh70600     2  235354600  235355600      3       1  150064       1.8716      0.03063
enh70601     2  235359400  235360400      4       1  150064       1.6866     0.045844
enh70637     2  236179200  236180200      6       2  150064       2.4309    0.0075312
enh70641     2  236408900  236409900      2       1  150064       1.6704     0.047417
enh70643     2  236547800  236548800      1       1  150064        2.243      0.01245
enh70646     2  237247100  237248100      3       1  150064       2.4204    0.0077525
enh70647     2  237275200  237276200      2       1  150064       1.9621     0.024876
enh70662     2  237550700  237551700      7       3  150064       1.8106     0.035101
enh70677     2  237897400  237898400      3       1  150064       1.8737     0.030484
enh70730     2  238648500  238649500      7       2  150064       2.0832     0.018616
enh70731     2  238649500  238650500      9       1  150064       1.8577     0.031608
enh70732     2  238651600  238652600      9       2  150064       1.7591     0.039279
enh70735     2  238765200  238766200      4       2  150064       1.8346     0.033284
enh70775     2  239112800  239113800      6       2  150064       1.7886     0.036842
enh70892     2  240877100  240878100     11       3  150064       1.8444     0.032562
enh70903     2  241329300  241330300      4       2  150064       1.8633     0.031213
enh70904     2  241331500  241332500      6       2  150064       2.6522    0.0039981
enh70940     2  241948100  241949100      4       2  150064       1.9416     0.026094
enh70945     2  242027900  242028900      4       2  150064       1.9384     0.026284
enh70957     2  242150400  242151400      3       1  150064       1.6709     0.047373
enh70978     2  242305200  242306200      1       1  150064       1.9684      0.02451
enh70982     2  242444500  242445500      8       4  150064       1.9126     0.027902
enh70987     2  242574100  242575100      3       2  150064       1.8432     0.032647
enh70988     2  242578300  242579300      3       1  150064       2.3244     0.010052
enh70993     2  242670000  242671000      2       1  150064       1.6689     0.047569
enh71006     2  242785600  242786600      1       1  150064       1.8505      0.03212
enh71013     2  242820100  242821100      2       1  150064       1.9287     0.026884
enh71022     2  242907300  242908300      2       1  150064       1.7049     0.044102
enh71047     3    3197900    3198900      5       3  150064       2.2837     0.011196
enh71052     3    3221500    3222500      5       1  150064       1.9388     0.026265
enh71054     3    3236200    3237200      4       2  150064       1.7438     0.040599
enh71078     3    4347800    4348800      3       2  150064       2.4356    0.0074327
enh71129     3    4789600    4790600      3       2  150064       2.0076     0.022344
enh71148     3    4891700    4892700      1       1  150064       2.5974     0.004697
enh71149     3    4896100    4897100     12       3  150064        1.988     0.023408
enh71154     3    4946200    4947200      8       3  150064       1.7122     0.043431
enh71166     3    5068600    5069600      7       2  150064       2.3887    0.0084543
enh71181     3    5209800    5210800      2       1  150064        1.761     0.039116
enh71188     3    5237900    5238900      1       1  150064       2.1472      0.01589
enh71207     3    5810100    5811100      7       2  150064       1.8125     0.034958
enh71220     3    7349200    7350200      5       2  150064       2.2987      0.01076
enh71232     3    8398100    8399100      1       1  150064       2.1365      0.01632
enh71259     3    9177000    9178000      3       2  150064       2.7217    0.0032478
enh71264     3    9222600    9223600      3       2  150064        2.042     0.020577
enh71269     3    9403400    9404400      2       1  150064       2.4557    0.0070301
enh71270     3    9414600    9415600      2       1  150064       2.3867    0.0084996
enh71275     3    9435600    9436600      4       2  150064       1.7764     0.037835
enh71279     3    9462300    9463300      2       1  150064       2.5539    0.0053266
enh71280     3    9463500    9464500      3       1  150064       1.9904     0.023276
enh71281     3    9465000    9466000      3       2  150064       1.6915     0.045367
enh71282     3    9493600    9494600      4       2  150064       1.7547     0.039652
enh71286     3    9756900    9757900      4       2  150064       1.7836     0.037248
enh71345     3   10240300   10241300      2       1  150064       1.7216     0.042573
enh71375     3   10411800   10412800      3       2  150064        3.313    0.0004615
enh71377     3   10437300   10438300      3       2  150064       2.4979    0.0062463
enh71379     3   10593600   10594600      3       1  150064       2.2016     0.013848
enh71412     3   11433300   11434300      2       1  150064       1.8042     0.035598
enh71425     3   11612500   11613500      3       2  150064       2.0001     0.022744
enh71442     3   11685500   11686500      2       1  150064       3.9925   3.2686e-05
enh71447     3   11806200   11807200      4       2  150064       2.6584    0.0039256
enh71449     3   11826200   11827200      2       1  150064         1.94     0.026187
enh71450     3   11885700   11886700      4       1  150064       2.4669    0.0068148
enh71451     3   11888700   11889700      1       1  150064       2.3023      0.01066
enh71452     3   12161300   12162300      2       1  150064       1.7678     0.038544
enh71456     3   12227800   12228800      1       1  150064       1.7216      0.04257
enh71465     3   12392200   12393200      3       1  150064       1.9513     0.025513
enh71466     3   12395300   12396300      3       2  150064       1.7547     0.039652
enh71476     3   12500500   12501500      5       3  150064       1.9652     0.024693
enh71478     3   12520700   12521700      5       2  150064       2.2124      0.01347
enh71479     3   12521300   12522300      4       2  150064       2.1823     0.014543
enh71480     3   12524100   12525100      2       1  150064       1.9554     0.025269
enh71484     3   12595600   12596600      5       3  150064       1.9507     0.025544
enh71486     3   12601000   12602000      3       1  150064       2.5321    0.0056684
enh71492     3   12666300   12667300      2       1  150064       2.4203    0.0077547
enh71496     3   12698000   12699000      2       1  150064       2.2178     0.013283
enh71498     3   12716800   12717800      4       2  150064       2.0919     0.018225
enh71499     3   12718000   12719000      3       2  150064       1.7119     0.043457
enh71500     3   12723100   12724100      1       1  150064       2.3974     0.008255
enh71501     3   12760800   12761800      1       1  150064       1.7088      0.04374
enh71502     3   12761600   12762600      7       2  150064       2.4481    0.0071801
enh71513     3   12919300   12920300      2       1  150064       1.6711     0.047353
enh71518     3   12943300   12944300      2       1  150064       1.9512      0.02552
enh71528     3   13022300   13023300      1       1  150064       1.7275      0.04204
enh71530     3   13033700   13034700      1       1  150064       2.5616      0.00521
enh71539     3   13087300   13088300      3       2  150064       1.7512     0.039954
enh71543     3   13111400   13112400     11       3  150064       2.1783      0.01469
enh71544     3   13128500   13129500      3       2  150064       1.7544     0.039685
enh71546     3   13136600   13137600      5       2  150064       2.2969     0.010813
enh71549     3   13191000   13192000      1       1  150064       2.3537     0.009295
enh71556     3   13335900   13336900      2       1  150064        1.817     0.034612
enh71558     3   13342600   13343600      1       1  150064       1.7837      0.03724
enh71563     3   13395300   13396300      2       1  150064       2.7756    0.0027549
enh71564     3   13427700   13428700      6       2  150064       2.4449    0.0072446
enh71570     3   13462700   13463700      1       1  150064       1.9767      0.02404
enh71573     3   13494000   13495000      3       2  150064        2.009     0.022266
enh71634     3   14416500   14417500      6       3  150064       1.8897       0.0294
enh71635     3   14419000   14420000     10       2  150064       2.5294    0.0057131
enh71636     3   14425400   14426400      8       3  150064       2.8756    0.0020165
enh71656     3   14690300   14691300      3       1  150064       1.7636     0.038897
enh71667     3   14890100   14891100      5       2  150064       2.2687     0.011642
enh71671     3   14962300   14963300      2       1  150064       2.6052    0.0045911
enh71684     3   15138600   15139600      2       1  150064       1.7907     0.036672
enh71792     3   16353200   16354200      3       1  150064       1.7802      0.03752
enh71799     3   16440800   16441800      5       2  150064       2.0809      0.01872
enh71830     3   16842400   16843400      3       1  150064       2.6329    0.0042324
enh71831     3   16852100   16853100      4       2  150064        3.253   0.00057094
enh71832     3   16865200   16866200      2       1  150064       3.3507   0.00040304
enh71833     3   16879800   16880800      1       1  150064       1.8239      0.03408
enh71835     3   16886500   16887500      2       1  150064       1.6759     0.046881
enh71837     3   16891500   16892500      6       2  150064       2.1343      0.01641
enh71845     3   16941700   16942700      4       2  150064       1.8522     0.031999
enh71848     3   16949300   16950300      1       1  150064       2.2188      0.01325
enh71850     3   16955000   16956000      4       2  150064       2.8011    0.0025466
enh71851     3   16956700   16957700      3       2  150064       2.7822    0.0026998
enh71852     3   16959000   16960000      5       1  150064       3.5338   0.00020484
enh71853     3   16969800   16970800      3       2  150064       2.2143     0.013404
enh71854     3   16972000   16973000      2       1  150064       2.9489    0.0015943
enh71860     3   16990200   16991200      3       2  150064       1.8132     0.034899
enh71863     3   17036300   17037300      8       4  150064       1.6567     0.048792
enh71866     3   17046100   17047100      5       2  150064       1.9388     0.026262
enh71867     3   17047500   17048500      2       1  150064       2.2391     0.012573
enh71868     3   17075200   17076200      2       1  150064        1.952     0.025467
enh71870     3   17080600   17081600      4       2  150064       2.5294    0.0057122
enh71871     3   17118100   17119100      5       2  150064       1.9452     0.025876
enh71872     3   17118800   17119800      2       1  150064       2.7256    0.0032096
enh71874     3   17193300   17194300      4       2  150064       2.7683    0.0028174
enh71875     3   17221000   17222000      4       1  150064       4.3756   6.0557e-06
enh71876     3   17231800   17232800      1       1  150064       4.6319    1.812e-06
enh71878     3   17237200   17238200      1       1  150064       4.7199     1.18e-06
enh71879     3   17275500   17276500      3       1  150064       4.2376   1.1297e-05
enh71882     3   17361400   17362400      1       1  150064       4.6052     2.06e-06
enh71883     3   17363700   17364700      1       1  150064       3.4059    0.0003297
enh71886     3   17443100   17444100      4       1  150064       3.0978   0.00097479
enh71888     3   17668200   17669200      1       1  150064       5.0136    2.671e-07
enh71889     3   17671200   17672200      1       1  150064       1.7576      0.03941
enh71890     3   17673600   17674600      2       1  150064       3.3329   0.00042969
enh71891     3   17686400   17687400      3       2  150064       3.7255   9.7464e-05
enh71892     3   17697400   17698400      3       1  150064       4.6014   2.0982e-06
enh71893     3   17706100   17707100      3       1  150064       4.6598   1.5828e-06
enh71894     3   17774900   17775900      3       2  150064       3.2869   0.00050644
enh71895     3   17779700   17780700      3       1  150064       4.2815   9.2812e-06
enh71896     3   17788400   17789400      3       1  150064        4.218   1.2322e-05
enh71897     3   17790500   17791500      1       1  150064       3.0272     0.001234
enh71898     3   17791200   17792200      2       1  150064       3.8504    5.896e-05
enh71899     3   17812300   17813300      5       2  150064       4.8709    5.554e-07
enh71900     3   17816100   17817100      1       1  150064       4.8777    5.367e-07
enh71901     3   17820900   17821900      2       1  150064       4.0065   3.0815e-05
enh71902     3   17881900   17882900      3       2  150064        4.385   5.7995e-06
enh71903     3   17943200   17944200      8       2  150064       2.4812    0.0065464
enh71904     3   17947100   17948100      3       1  150064       2.8856    0.0019535
enh71905     3   17952100   17953100      4       1  150064       1.9462     0.025813
enh71909     3   17988500   17989500      3       2  150064       1.6505     0.049421
enh71910     3   18005300   18006300      3       2  150064       1.9757     0.024092
enh71912     3   18017600   18018600      2       1  150064       1.9945      0.02305
enh71922     3   18152400   18153400      6       3  150064       2.0215     0.021615
enh71925     3   18250400   18251400      1       1  150064       3.1714    0.0007586
enh71927     3   18269300   18270300      3       2  150064       1.6888     0.045631
enh71939     3   18468000   18469000      2       1  150064       1.8385     0.032998
enh71970     3   19942900   19943900      1       1  150064       2.6904     0.003568
enh71973     3   19990600   19991600      6       3  150064       2.0977     0.017964
enh71994     3   21824900   21825900      8       4  150064       3.3525   0.00040046
enh71995     3   21833500   21834500      5       2  150064       2.5317    0.0056748
enh71996     3   21867500   21868500      5       3  150064       1.6926     0.045264
enh71997     3   22003700   22004700      7       3  150064       2.3564    0.0092261
enh72012     3   22577900   22578900      2       1  150064       1.8546     0.031824
enh72035     3   23443900   23444900      2       1  150064       1.8741     0.030459
enh72045     3   23768500   23769500      4       2  150064       1.8796     0.030082
enh72057     3   23861100   23862100      5       3  150064       2.0479     0.020287
enh72060     3   23870300   23871300      4       2  150064       2.4245    0.0076653
enh72064     3   23878600   23879600      2       1  150064       1.7563     0.039518
enh72067     3   23897200   23898200      2       1  150064       1.8287     0.033724
enh72078     3   23969800   23970800      3       2  150064       1.9361     0.026425
enh72081     3   23989000   23990000      5       2  150064        1.698     0.044755
enh72088     3   24040300   24041300      2       1  150064       2.0099     0.022223
enh72091     3   24104000   24105000      2       1  150064       3.0984    0.0009729
enh72093     3   24227000   24228000      6       2  150064       1.7418     0.040776
enh72095     3   24266600   24267600     11       5  150064        2.188     0.014334
enh72099     3   24304600   24305600      2       1  150064       2.0712     0.019172
enh72100     3   24339800   24340800      5       2  150064       2.3722    0.0088401
enh72108     3   24521800   24522800      1       1  150064       2.1304      0.01657
enh72109     3   24524900   24525900      4       2  150064        2.138     0.016259
enh72110     3   24526700   24527700      3       2  150064       2.3344    0.0097875
enh72111     3   24538100   24539100      4       2  150064       2.0111     0.022158
enh72113     3   24560300   24561300      2       1  150064       1.9326     0.026643
enh72115     3   24623600   24624600      1       1  150064       2.2362      0.01267
enh72137     3   25821800   25822800      2       1  150064       1.6863      0.04587
enh72186     3   29195000   29196000      2       1  150064       1.8816     0.029945
enh72194     3   29482100   29483100      8       4  150064       1.9267     0.027011
enh72198     3   29736800   29737800      4       1  150064       1.8102     0.035131
enh72199     3   29800200   29801200      2       1  150064       3.1553   0.00080157
enh72200     3   30153900   30154900      5       2  150064        2.616     0.004448
enh72206     3   30273100   30274100      3       2  150064       1.8928      0.02919
enh72207     3   30275200   30276200      3       2  150064       1.6913     0.045391
enh72210     3   30333500   30334500      1       1  150064        2.155      0.01558
enh72211     3   30356100   30357100      3       1  150064        2.041     0.020626
enh72212     3   30373600   30374600      3       2  150064        2.272     0.011544
enh72218     3   30514800   30515800      3       2  150064       1.7238     0.042375
enh72270     3   31458400   31459400      2       1  150064       2.2637     0.011797
enh72271     3   31480900   31481900      1       1  150064       2.4513     0.007118
enh72272     3   31497400   31498400      6       2  150064       2.2302     0.012866
enh72273     3   31503200   31504200      8       3  150064       1.7961     0.036238
enh72275     3   31507100   31508100      2       1  150064       2.2745     0.011469
enh72276     3   31526300   31527300      4       2  150064       2.8642    0.0020901
enh72282     3   31581100   31582100      1       1  150064       1.6725      0.04721
enh72295     3   31677000   31678000      2       1  150064       1.6942     0.045115
enh72303     3   32001200   32002200      2       1  150064       1.6888     0.045627
enh72306     3   32132500   32133500      6       2  150064       2.0718      0.01914
enh72309     3   32155500   32156500      7       1  150064       1.9681     0.024526
enh72322     3   32324200   32325200      4       2  150064       1.8832      0.02984
enh72323     3   32326800   32327800      6       3  150064       1.7215      0.04258
enh72327     3   32344400   32345400      5       2  150064       2.2564     0.012023
enh72328     3   32353100   32354100      4       2  150064        2.272     0.011543
enh72385     3   32854400   32855400      4       2  150064       2.0734      0.01907
enh72386     3   32856300   32857300      1       1  150064       2.3422     0.009586
enh72389     3   32889400   32890400      7       3  150064       1.7253     0.042233
enh72397     3   33015100   33016100      5       2  150064        1.945      0.02589
enh72415     3   33359400   33360400      2       1  150064        1.648     0.049672
enh72416     3   33413900   33414900      1       1  150064       3.0412     0.001178
enh72417     3   33426500   33427500      3       2  150064       2.6673    0.0038233
enh72418     3   33470900   33471900      2       1  150064       2.2573     0.011995
enh72419     3   33473300   33474300      4       2  150064       3.2911   0.00049894
enh72421     3   33478000   33479000      4       2  150064        3.137   0.00085329
enh72422     3   33483100   33484100      6       3  150064       2.7076    0.0033882
enh72444     3   34097900   34098900      3       2  150064       1.7724     0.038162
enh72451     3   34403100   34404100      1       1  150064       2.8407     0.002251
enh72460     3   36343400   36344400      3       2  150064       1.9225     0.027274
enh72461     3   36422900   36423900      2       1  150064       1.7732     0.038097
enh72467     3   36884600   36885600      2       1  150064       5.3195   5.2032e-08
enh72468     3   36905400   36906400      1       1  150064       2.9618     0.001529
enh72470     3   36909900   36910900      2       1  150064       3.0448    0.0011641
enh72471     3   36916700   36917700      2       1  150064       2.9571    0.0015525
enh72472     3   36918600   36919600      2       1  150064       5.4064   3.2144e-08
enh72473     3   36935100   36936100      3       1  150064       3.0269    0.0012354
enh72474     3   36942800   36943800      2       1  150064       2.6908    0.0035639
enh72475     3   36946700   36947700      1       1  150064       2.6066     0.004572
enh72477     3   36952800   36953800      4       2  150064       4.1104   1.9746e-05
enh72479     3   36959300   36960300      4       2  150064       5.3805   3.7134e-08
enh72480     3   36963900   36964900      3       1  150064         5.24   8.0268e-08
enh72483     3   36984300   36985300      1       1  150064         2.67     0.003792
enh72484     3   36999300   37000300      1       1  150064       2.6176     0.004428
enh72485     3   37006300   37007300      3       1  150064       2.8418    0.0022429
enh72486     3   37010800   37011800      2       1  150064       2.8671     0.002071
enh72487     3   37029300   37030300      1       1  150064       2.1522      0.01569
enh72488     3   37036000   37037000      2       1  150064       1.8574      0.03163
enh72489     3   37065900   37066900      3       1  150064       2.7628    0.0028651
enh72493     3   37144600   37145600      1       1  150064       2.9363     0.001661
enh72494     3   37165600   37166600      2       1  150064       2.6153    0.0044573
enh72498     3   37172900   37173900      1       1  150064       3.0572     0.001117
enh72499     3   37185300   37186300      2       1  150064       2.7109    0.0033552
enh72500     3   37186900   37187900      4       2  150064       2.5639    0.0051751
enh72501     3   37188200   37189200      1       1  150064       2.9771     0.001455
enh72503     3   37196400   37197400      2       1  150064       2.8978    0.0018791
enh72504     3   37204200   37205200      3       1  150064       3.0441    0.0011669
enh72505     3   37210100   37211100      2       1  150064       2.2812     0.011268
enh72506     3   37213600   37214600      1       1  150064       3.0054     0.001326
enh72507     3   37220300   37221300      4       2  150064       3.0927   0.00099164
enh72508     3   37222900   37223900      1       1  150064       2.2626      0.01183
enh72509     3   37224800   37225800      6       2  150064       2.7449    0.0030265
enh72511     3   37254400   37255400      2       1  150064       2.1823     0.014545
enh72513     3   37270000   37271000      4       2  150064       2.0826     0.018644
enh72528     3   37536200   37537200      7       1  150064       1.7937     0.036432
enh72534     3   37568400   37569400      6       2  150064       1.7178     0.042917
enh72535     3   37572200   37573200      8       2  150064        2.397    0.0082646
enh72536     3   37586800   37587800      2       1  150064       2.0869     0.018448
enh72544     3   37710100   37711100      2       1  150064       1.6831     0.046177
enh72546     3   37747000   37748000      4       2  150064       2.2577     0.011982
enh72550     3   37772000   37773000      4       2  150064       1.7547     0.039658
enh72551     3   37777600   37778600      3       2  150064       3.2644   0.00054848
enh72555     3   37828800   37829800      3       1  150064       2.5128     0.005988
enh72569     3   37937000   37938000      6       2  150064       1.7179     0.042904
enh72574     3   37951900   37952900      4       1  150064       3.5907    0.0001649
enh72576     3   37959000   37960000      2       1  150064       3.3504   0.00040347
enh72577     3   37960900   37961900      4       2  150064       1.7385     0.041061
enh72578     3   37964600   37965600      2       1  150064       3.1752   0.00074856
enh72579     3   37969000   37970000     11       4  150064       3.2642   0.00054887
enh72580     3   37972200   37973200      4       2  150064       2.4987    0.0062324
enh72581     3   37976900   37977900      3       2  150064        3.341    0.0004174
enh72584     3   37993200   37994200      3       1  150064       2.2105     0.013535
enh72589     3   38015900   38016900      3       2  150064       1.6536     0.049107
enh72593     3   38033600   38034600      1       1  150064       1.6521      0.04926
enh72594     3   38038000   38039000      4       2  150064       1.6572     0.048739
enh72608     3   38190400   38191400      1       1  150064       1.7923      0.03654
enh72624     3   38468100   38469100      3       1  150064        3.113   0.00092601
enh72625     3   38479200   38480200      2       1  150064       3.1451   0.00083004
enh72626     3   38497400   38498400      3       1  150064       3.1542   0.00080478
enh72628     3   38525300   38526300      5       2  150064       3.0166    0.0012781
enh72630     3   38589500   38590500      1       1  150064       3.2215    0.0006375
enh72639     3   39052300   39053300      5       2  150064       1.9335     0.026586
enh72640     3   39054300   39055300      3       1  150064        1.988     0.023406
enh72641     3   39092200   39093200      1       1  150064       2.7488     0.002991
enh72694     3   40002200   40003200      3       2  150064       1.6959     0.044949
enh72714     3   40732100   40733100      2       1  150064        1.661     0.048356
enh72716     3   40759500   40760500      1       1  150064       2.1459      0.01594
enh72717     3   40783100   40784100      1       1  150064       1.9651       0.0247
enh72734     3   41390400   41391400      1       1  150064       3.1459    0.0008278
enh72775     3   42189200   42190200      1       1  150064       2.5325     0.005663
enh72776     3   42189900   42190900      3       1  150064       2.5561    0.0052933
enh72779     3   42202500   42203500      1       1  150064       1.7506      0.04001
enh72780     3   42205500   42206500      2       1  150064       1.7237     0.042378
enh72781     3   42213700   42214700      4       2  150064       1.6971     0.044836
enh72783     3   42220700   42221700      4       2  150064       2.5747    0.0050163
enh72784     3   42233500   42234500      6       2  150064       1.9939     0.023082
enh72787     3   42288700   42289700      2       1  150064       1.7321     0.041624
enh72790     3   42417000   42418000      4       2  150064       2.4325    0.0074971
enh72801     3   42571600   42572600      2       1  150064        1.709     0.043724
enh72813     3   42693000   42694000      2       1  150064       2.1973     0.013999
enh72855     3   43358500   43359500      2       1  150064       1.7782     0.037685
enh72866     3   43432800   43433800      3       2  150064       2.4738    0.0066849
enh72867     3   43434900   43435900      3       2  150064       2.4605    0.0069373
enh72873     3   43547600   43548600      1       1  150064       1.7813      0.03743
enh72879     3   43680400   43681400      3       1  150064       1.6955     0.044989
enh72883     3   43736100   43737100      4       2  150064       1.7293     0.041875
enh72884     3   43737500   43738500      2       1  150064        3.346   0.00040994
enh72893     3   43964900   43965900      4       2  150064       1.8774     0.030228
enh72894     3   44067400   44068400      4       2  150064       1.8273      0.03383
enh72897     3   44225500   44226500      4       2  150064       2.3715    0.0088578
enh72898     3   44264400   44265400      3       1  150064       2.1857     0.014418
enh72902     3   44359700   44360700      2       1  150064       2.2805     0.011288
enh72908     3   44478900   44479900      1       1  150064       3.6307    0.0001413
enh72912     3   44512900   44513900      1       1  150064       3.7984    7.281e-05
enh72917     3   44554800   44555800      2       1  150064       2.9627    0.0015246
enh72919     3   44597600   44598600      1       1  150064       3.0287     0.001228
enh72952     3   45154900   45155900      6       3  150064       2.3941    0.0083298
enh72954     3   45180500   45181500      6       3  150064         2.03      0.02118
enh72963     3   45314800   45315800      2       1  150064       3.9218   4.3942e-05
enh73043     3   46029100   46030100      4       2  150064       1.9097     0.028084
enh73106     3   46581100   46582100      2       1  150064       1.6802      0.04646
enh73157     3   47124000   47125000      1       1  150064       1.9232      0.02723
enh73205     3   47763900   47764900      3       2  150064       1.8994     0.028754
enh73207     3   47824300   47825300      2       1  150064       1.6567     0.048795
enh73220     3   48131100   48132100      1       1  150064       1.7805       0.0375
enh73221     3   48153300   48154300      1       1  150064       1.8158       0.0347
enh73223     3   48192500   48193500      3       1  150064        1.899     0.028779
enh73224     3   48193100   48194100      3       1  150064       2.1859     0.014412
enh73225     3   48211400   48212400      2       1  150064        1.689     0.045613
enh73227     3   48235700   48236700      1       1  150064       2.3208      0.01015
enh73230     3   48258800   48259800      4       2  150064        1.913     0.027875
enh73232     3   48273700   48274700      1       1  150064       2.3819     0.008612
enh73233     3   48274300   48275300      2       1  150064       2.8184    0.0024135
enh73236     3   48281500   48282500      3       1  150064       2.1688     0.015048
enh73242     3   48343600   48344600      4       1  150064        1.983     0.023681
enh73243     3   48348000   48349000      2       1  150064       1.9194     0.027466
enh73244     3   48375500   48376500      4       2  150064       1.9624     0.024857
enh73278     3   48671100   48672100      2       1  150064       2.3372    0.0097139
enh73284     3   48724000   48725000      1       1  150064       2.3709     0.008872
enh73286     3   48751900   48752900      1       1  150064       2.2268      0.01298
enh73287     3   48754800   48755800      1       1  150064       2.1125      0.01732
enh73293     3   48849600   48850600      2       1  150064        1.655     0.048962
enh73294     3   48872800   48873800      1       1  150064       1.7854       0.0371
enh73297     3   48890900   48891900      1       1  150064       1.8124      0.03496
enh73306     3   48972700   48973700      2       1  150064       2.2907      0.01099
enh73320     3   49156000   49157000      2       1  150064       2.1108     0.017397
enh73324     3   49199400   49200400      1       1  150064       2.1543      0.01561
enh73328     3   49210900   49211900      1       1  150064       1.9109      0.02801
enh73329     3   49224100   49225100      2       1  150064       1.7438     0.040601
enh73331     3   49275800   49276800      5       2  150064       1.7737     0.038055
enh73333     3   49285900   49286900      3       2  150064       1.9876     0.023429
enh73337     3   49334100   49335100      4       2  150064       1.8961     0.028972
enh73346     3   49410600   49411600      1       1  150064       2.1821      0.01455
enh73347     3   49414800   49415800      2       1  150064       1.9668     0.024604
enh73350     3   49423800   49424800      5       3  150064       2.2637     0.011796
enh73351     3   49425200   49426200      1       1  150064       2.3171      0.01025
enh73353     3   49437100   49438100      4       2  150064       2.0955     0.018063
enh73355     3   49443000   49444000      3       2  150064       2.3794    0.0086707
enh73360     3   49458500   49459500      3       1  150064       2.1882     0.014328
enh73363     3   49465300   49466300      2       1  150064       2.3632    0.0090586
enh73366     3   49502800   49503800      2       1  150064        1.769     0.038446
enh73370     3   49532200   49533200      2       1  150064       1.7921     0.036557
enh73371     3   49537900   49538900      1       1  150064       1.9572      0.02516
enh73374     3   49589500   49590500      1       1  150064       1.8786      0.03015
enh73383     3   49749500   49750500      5       3  150064       1.8556     0.031757
enh73389     3   49821600   49822600      3       2  150064        2.037     0.020826
enh73393     3   49851800   49852800      2       1  150064       2.4112      0.00795
enh73394     3   49865500   49866500      2       1  150064       2.2984      0.01077
enh73395     3   49868400   49869400      7       2  150064       1.8031     0.035683
enh73398     3   49894200   49895200      2       1  150064       2.0486     0.020249
enh73399     3   49910000   49911000      4       2  150064       3.2529   0.00057118
enh73404     3   49965300   49966300      3       2  150064       1.7315      0.04168
enh73405     3   49967700   49968700      1       1  150064       3.0538      0.00113
enh73407     3   49976600   49977600      2       1  150064       1.7141     0.043251
enh73408     3   49978700   49979700      2       1  150064        2.531    0.0056873
enh73409     3   49979700   49980700      3       2  150064       2.2091     0.013584
enh73411     3   50020200   50021200      1       1  150064       1.6628      0.04818
enh73412     3   50021000   50022000      2       1  150064       1.7612     0.039099
enh73414     3   50112200   50113200      4       2  150064       3.0641    0.0010915
enh73416     3   50119000   50120000      5       2  150064       2.0649     0.019467
enh73418     3   50128500   50129500      2       1  150064       2.5338    0.0056422
enh73420     3   50160600   50161600      1       1  150064       2.1472      0.01589
enh73425     3   50202300   50203300      4       2  150064       2.9186    0.0017583
enh73438     3   50286800   50287800      3       1  150064       2.5802    0.0049365
enh73440     3   50291700   50292700      4       2  150064       3.0069    0.0013198
enh73441     3   50296500   50297500      1       1  150064       2.6618     0.003886
enh73453     3   50361900   50362900      1       1  150064       2.1638      0.01524
enh73476     3   50518300   50519300      2       1  150064       2.6644    0.0038561
enh73479     3   50552200   50553200      2       1  150064        2.688    0.0035943
enh73501     3   50998700   50999700      2       1  150064       1.9756     0.024101
enh73508     3   51417200   51418200      1       1  150064       1.9309      0.02675
enh73510     3   51426000   51427000      1       1  150064        2.068      0.01932
enh73511     3   51430500   51431500      1       1  150064       2.1198      0.01701
enh73515     3   51531800   51532800      2       1  150064       1.8601     0.031432
enh73517     3   51555900   51556900      1       1  150064       2.0131      0.02205
enh73526     3   51639700   51640700      2       1  150064        3.417   0.00031658
enh73533     3   51721500   51722500      1       1  150064       2.6726     0.003763
enh73552     3   52077400   52078400      1       1  150064       1.8495      0.03219
enh73557     3   52099300   52100300      2       1  150064       1.9623     0.024863
enh73561     3   52143200   52144200      3       1  150064       2.0728     0.019096
enh73565     3   52168600   52169600      1       1  150064       1.7772      0.03777
enh73570     3   52216600   52217600      1       1  150064       3.5508     0.000192
enh73571     3   52220000   52221000      2       1  150064       3.1391   0.00084731
enh73572     3   52223300   52224300      1       1  150064       3.4801    0.0002506
enh73573     3   52228100   52229100      4       2  150064       3.6389   0.00013689
enh73574     3   52230000   52231000      2       1  150064       3.5017   0.00023113
enh73576     3   52237200   52238200      1       1  150064       3.8591    5.691e-05
enh73579     3   52265300   52266300      3       2  150064       3.1329   0.00086534
enh73580     3   52269300   52270300      4       2  150064         2.35    0.0093863
enh73586     3   52288300   52289300      1       1  150064       5.5327    1.577e-08
enh73589     3   52306600   52307600      4       2  150064       2.9172     0.001766
enh73590     3   52308600   52309600      3       2  150064       5.0398   2.3298e-07
enh73597     3   52341300   52342300      1       1  150064       2.9234     0.001731
enh73599     3   52347500   52348500      2       1  150064       2.8812     0.001981
enh73603     3   52406300   52407300      1       1  150064       5.0158     2.64e-07
enh73604     3   52406800   52407800      4       2  150064       3.6841   0.00011474
enh73611     3   52466700   52467700      4       2  150064       3.9566   3.8006e-05
enh73613     3   52478200   52479200      3       2  150064       2.1636     0.015247
enh73615     3   52488000   52489000      3       2  150064       3.1092   0.00093793
enh73616     3   52491000   52492000      3       1  150064       3.8496   5.9145e-05
enh73626     3   52565000   52566000      3       1  150064       3.3555   0.00039616
enh73627     3   52568300   52569300      2       1  150064       4.5023    3.361e-06
enh73629     3   52572100   52573100      3       1  150064       3.9099   4.6163e-05
enh73630     3   52573400   52574400      3       1  150064       3.1335   0.00086361
enh73631     3   52595400   52596400      1       1  150064       4.9831    3.129e-07
enh73632     3   52684400   52685400      2       1  150064       4.5663   2.4821e-06
enh73635     3   52716400   52717400      4       1  150064       4.5002   3.3949e-06
enh73636     3   52717400   52718400      2       1  150064       4.4416   4.4639e-06
enh73637     3   52721300   52722300      1       1  150064       4.9238    4.245e-07
enh73638     3   52737700   52738700      1       1  150064       4.5918    2.197e-06
enh73639     3   52741800   52742800      3       1  150064       5.1293   1.4544e-07
enh73641     3   52754700   52755700      3       1  150064       3.5828   0.00016997
enh73643     3   52796800   52797800      1       1  150064       5.0263      2.5e-07
enh73645     3   52809200   52810200      1       1  150064       4.9788    3.199e-07
enh73648     3   52865200   52866200      3       1  150064       3.6853   0.00011424
enh73649     3   52876100   52877100      2       1  150064       4.6942    1.338e-06
enh73650     3   52877800   52878800      1       1  150064       5.6423    8.392e-09
enh73651     3   52879700   52880700      5       3  150064       5.8545   2.3916e-09
enh73653     3   52924500   52925500      2       1  150064       4.5315   2.9289e-06
enh73655     3   52928300   52929300      4       2  150064       5.2742   6.6653e-08
enh73656     3   52931800   52932800      2       1  150064        4.483   3.6795e-06
enh73657     3   52948800   52949800      2       1  150064        1.962     0.024881
enh73658     3   53016800   53017800      1       1  150064       6.1808    3.188e-10
enh73662     3   53077400   53078400      2       1  150064       4.0936   2.1237e-05
enh73663     3   53105700   53106700      2       1  150064       2.1692     0.015032
enh73665     3   53117500   53118500      3       1  150064       2.7505    0.0029753
enh73670     3   53148300   53149300      3       2  150064       1.7711     0.038274
enh73682     3   53229900   53230900      4       2  150064       3.2444    0.0005884
enh73683     3   53251700   53252700      2       1  150064       2.2329     0.012779
enh73684     3   53269200   53270200     10       2  150064       2.3096     0.010455
enh73685     3   53270600   53271600      8       2  150064       1.8191     0.034449
enh73686     3   53275800   53276800      6       2  150064       2.0251     0.021427
enh73687     3   53278000   53279000      5       2  150064       3.0809    0.0010318
enh73688     3   53281900   53282900      4       2  150064       3.3454   0.00041082
enh73689     3   53290000   53291000      4       2  150064       2.6459    0.0040737
enh73695     3   53321000   53322000      2       1  150064       2.2325     0.012791
enh73696     3   53361800   53362800      6       2  150064       3.6342   0.00013943
enh73700     3   53388800   53389800      2       1  150064       3.5769   0.00017387
enh73703     3   53519600   53520600      3       2  150064       3.0764    0.0010477
enh73705     3   53551600   53552600      3       2  150064       1.7791     0.037614
enh73715     3   53914000   53915000      1       1  150064       2.2603       0.0119
enh73717     3   53923700   53924700      2       1  150064       1.9728     0.024257
enh73739     3   56713700   56714700      4       1  150064       2.3096     0.010455
enh73740     3   56717400   56718400      3       1  150064       1.8379     0.033039
enh73741     3   56726300   56727300      8       2  150064       2.0716      0.01915
enh73742     3   56728200   56729200      4       2  150064       1.8821     0.029911
enh73744     3   56751400   56752400      3       1  150064       1.9995     0.022779
enh73745     3   56772700   56773700      1       1  150064       1.9067      0.02828
enh73764     3   56857600   56858600      4       2  150064       2.1592     0.015418
enh73765     3   56866800   56867800      5       2  150064       1.7768     0.037805
enh73766     3   56871300   56872300      3       2  150064       2.8356    0.0022869
enh73767     3   56889800   56890800      2       1  150064         1.66     0.048452
enh73874     3   58105000   58106000      4       2  150064        1.765     0.038785
enh73879     3   58164000   58165000      5       2  150064       1.7836     0.037246
enh73889     3   58303200   58304200      1       1  150064       1.8874      0.02955
enh73897     3   58337300   58338300      2       1  150064       1.8801     0.030046
enh73902     3   58372900   58373900      4       1  150064       2.3439    0.0095415
enh73903     3   58399900   58400900      2       1  150064       1.8105     0.035106
enh73904     3   58404000   58405000      5       2  150064       2.3778    0.0087073
enh73905     3   58417600   58418600      2       1  150064       2.2582     0.011967
enh73906     3   58419800   58420800      7       3  150064       2.2351     0.012706
enh73913     3   58469500   58470500      1       1  150064       2.4373     0.007399
enh73932     3   58771200   58772200      1       1  150064       2.1033      0.01772
enh73937     3   58878200   58879200      1       1  150064       1.7931      0.03648
enh73953     3   59436900   59437900     10       2  150064        1.829     0.033697
enh73965     3   59842600   59843600      2       1  150064       1.9123     0.027921
enh73966     3   59851500   59852500      8       2  150064       1.6766      0.04681
enh73969     3   59892900   59893900      5       3  150064       1.9569     0.025178
enh73972     3   59970900   59971900      7       3  150064       1.8334     0.033374
enh73979     3   60050800   60051800     12       2  150064       1.7442     0.040564
enh73980     3   60061300   60062300      6       3  150064       2.2938     0.010902
enh73981     3   60062100   60063100     10       2  150064       1.7234     0.042411
enh73983     3   60080500   60081500      4       2  150064       1.9336      0.02658
enh73988     3   60245300   60246300      6       3  150064       2.1142     0.017248
enh73989     3   60311200   60312200      3       2  150064       2.2836     0.011198
enh73990     3   60318900   60319900      2       1  150064        1.827     0.033849
enh73994     3   60705800   60706800      3       2  150064       2.0794      0.01879
enh74003     3   61143700   61144700     10       4  150064       2.6513    0.0040091
enh74004     3   61158100   61159100      6       3  150064       2.8228    0.0023806
enh74005     3   61186200   61187200      8       2  150064        2.363    0.0090635
enh74006     3   61237700   61238700      4       2  150064       1.7454     0.040454
enh74007     3   61833800   61834800      4       1  150064       2.2022     0.013826
enh74023     3   63840900   63841900      2       1  150064       3.5977   0.00016054
enh74025     3   63850800   63851800      4       2  150064       2.2454      0.01237
enh74027     3   63895700   63896700      4       2  150064       2.3692    0.0089141
enh74030     3   63913000   63914000      2       1  150064       3.1341   0.00086204
enh74031     3   63913800   63914800      2       1  150064       4.1739   1.4972e-05
enh74032     3   63917000   63918000      3       2  150064       4.0164   2.9551e-05
enh74035     3   63924500   63925500      2       1  150064       3.1717   0.00075786
enh74038     3   63946400   63947400      1       1  150064       2.7057     0.003408
enh74039     3   63950200   63951200      5       3  150064       2.7735    0.0027728
enh74040     3   63951500   63952500      2       1  150064       4.1676   1.5389e-05
enh74045     3   63965300   63966300      4       2  150064        1.687     0.045802
enh74046     3   63967000   63968000      2       1  150064       2.3836    0.0085726
enh74047     3   63993600   63994600      4       2  150064       4.6468    1.686e-06
enh74048     3   64006500   64007500      4       2  150064       1.9426     0.026032
enh74050     3   64015800   64016800      4       2  150064       1.6919     0.045328
enh74052     3   64135900   64136900      5       3  150064       2.9951     0.001372
enh74053     3   64172200   64173200      9       3  150064       3.5091   0.00022485
enh74054     3   64172800   64173800      4       1  150064       3.7086   0.00010419
enh74055     3   64174200   64175200      3       1  150064       3.8714   5.4105e-05
enh74059     3   64205600   64206600      5       2  150064        1.829     0.033703
enh74068     3   64447600   64448600      4       2  150064       2.8093    0.0024821
enh74069     3   64452800   64453800      4       1  150064       2.4766    0.0066328
enh74071     3   64602400   64603400      2       1  150064       2.1858     0.014415
enh74118     3   67133400   67134400      3       1  150064       1.8876     0.029543
enh74119     3   67385900   67386900      5       3  150064       2.1679     0.015083
enh74121     3   67652700   67653700      3       1  150064       2.6431    0.0041071
enh74122     3   67703100   67704100      4       1  150064       2.1242     0.016827
enh74142     3   69247000   69248000      3       1  150064       1.6533     0.049134
enh74149     3   69355200   69356200      2       1  150064       2.7099    0.0033647
enh74153     3   69382000   69383000      3       1  150064       1.9196     0.027456
enh74154     3   69387600   69388600      4       2  150064       2.6914    0.0035573
enh74156     3   69403200   69404200      3       1  150064       2.4815    0.0065406
enh74157     3   69406300   69407300      8       3  150064       2.6796     0.003686
enh74158     3   69408700   69409700      5       3  150064       2.5872    0.0048383
enh74159     3   69413300   69414300     11       2  150064       3.0841    0.0010208
enh74160     3   69417500   69418500      8       1  150064       3.0117    0.0012991
enh74162     3   69432400   69433400     10       2  150064       2.8948    0.0018973
enh74166     3   69482400   69483400      4       1  150064       1.9613     0.024924
enh74169     3   69507800   69508800      2       1  150064       2.0727     0.019098
enh74176     3   69796600   69797600      3       1  150064       3.3623   0.00038646
enh74177     3   69800100   69801100      1       1  150064       3.1668    0.0007706
enh74178     3   69811300   69812300      2       1  150064       2.6073    0.0045633
enh74181     3   69826400   69827400      1       1  150064       3.2131    0.0006565
enh74182     3   69840400   69841400      2       1  150064       3.6867   0.00011358
enh74183     3   69850400   69851400      3       1  150064       3.4752    0.0002552
enh74184     3   69852600   69853600      1       1  150064       2.4621     0.006907
enh74185     3   69865500   69866500      1       1  150064        2.924     0.001728
enh74186     3   69871100   69872100      3       2  150064        3.512   0.00022235
enh74195     3   70787000   70788000      4       2  150064        2.833    0.0023056
enh74201     3   71074200   71075200      1       1  150064       1.7848      0.03715
enh74202     3   71080400   71081400      2       1  150064       1.7281     0.041988
enh74206     3   71100400   71101400      2       1  150064       2.1929     0.014156
enh74207     3   71105200   71106200      1       1  150064       1.9914      0.02322
enh74211     3   71117100   71118100      1       1  150064       1.7854       0.0371
enh74214     3   71127700   71128700      4       1  150064       1.8485     0.032265
enh74219     3   71151200   71152200      2       1  150064       2.9617    0.0015298
enh74222     3   71166700   71167700      1       1  150064       3.1354    0.0008581
enh74223     3   71175500   71176500      5       2  150064       2.1267     0.016723
enh74226     3   71191600   71192600      3       1  150064       1.6807      0.04641
enh74233     3   71274400   71275400      3       2  150064       3.6639   0.00012418
enh74234     3   71278100   71279100      4       2  150064        2.608     0.004553
enh74236     3   71288800   71289800      2       1  150064       3.6057   0.00015566
enh74237     3   71294800   71295800      1       1  150064       2.5053     0.006117
enh74239     3   71302900   71303900      2       1  150064       1.9283     0.026909
enh74240     3   71318500   71319500      5       2  150064       2.0389     0.020728
enh74241     3   71320600   71321600      6       3  150064       3.5482   0.00019392
enh74244     3   71355400   71356400      3       2  150064       1.8741     0.030461
enh74245     3   71358900   71359900      1       1  150064       3.3887    0.0003511
enh74246     3   71364200   71365200      2       1  150064       3.7618   8.4343e-05
enh74248     3   71371300   71372300      1       1  150064       4.5201    3.091e-06
enh74249     3   71375000   71376000      2       1  150064       2.7391    0.0030806
enh74250     3   71387900   71388900      1       1  150064       3.8679    5.489e-05
enh74251     3   71397100   71398100      2       1  150064       4.5228    3.051e-06
enh74253     3   71432500   71433500      7       2  150064       1.6763     0.046835
enh74269     3   71472700   71473700      3       1  150064        2.399    0.0082202
enh74273     3   71480200   71481200      4       2  150064       2.1466     0.015913
enh74278     3   71494500   71495500      5       3  150064        2.985    0.0014178
enh74279     3   71497800   71498800      1       1  150064       4.5516    2.662e-06
enh74280     3   71499600   71500600      1       1  150064       2.3986     0.008229
enh74281     3   71500900   71501900      3       2  150064       3.2297   0.00061955
enh74284     3   71512800   71513800      6       4  150064        2.298     0.010781
enh74286     3   71516200   71517200      2       1  150064       2.9705    0.0014867
enh74288     3   71527600   71528600      2       1  150064       3.0197    0.0012651
enh74289     3   71532800   71533800      3       2  150064        3.004    0.0013323
enh74290     3   71534600   71535600      4       2  150064        4.597   2.1427e-06
enh74291     3   71535600   71536600      4       1  150064       2.4109    0.0079564
enh74292     3   71537800   71538800      5       2  150064       2.2313     0.012831
enh74293     3   71542200   71543200      1       1  150064       4.7729    9.079e-07
enh74294     3   71545700   71546700      5       1  150064       2.6258     0.004322
enh74295     3   71553000   71554000      1       1  150064       4.9105    4.543e-07
enh74298     3   71563200   71564200      3       1  150064       4.7037   1.2777e-06
enh74300     3   71565200   71566200      1       1  150064       2.6066     0.004572
enh74301     3   71571100   71572100      5       1  150064       4.6774   1.4524e-06
enh74302     3   71573900   71574900      1       1  150064       4.8473    6.259e-07
enh74303     3   71578300   71579300      2       1  150064       4.4115   5.1324e-06
enh74305     3   71585500   71586500      2       1  150064       3.1861   0.00072098
enh74306     3   71589100   71590100      2       1  150064       3.1224   0.00089682
enh74308     3   71594900   71595900      2       1  150064       2.7593    0.0028959
enh74311     3   71603400   71604400      2       1  150064       3.0878    0.0010082
enh74315     3   71635600   71636600      2       1  150064       2.5988    0.0046776
enh74316     3   71678800   71679800      6       2  150064       4.2035   1.3144e-05
enh74324     3   71770600   71771600      3       2  150064       2.5376    0.0055813
enh74326     3   71778500   71779500      6       2  150064       2.4784    0.0065989
enh74328     3   71829800   71830800      3       2  150064       2.7792    0.0027244
enh74361     3   72235100   72236100      5       2  150064       2.0673     0.019352
enh74371     3   72339600   72340600      3       1  150064       2.0694     0.019255
enh74372     3   72347900   72348900      4       2  150064       2.1796     0.014643
enh74379     3   72372400   72373400      3       2  150064       1.9217     0.027321
enh74381     3   72378400   72379400      2       1  150064       2.3925    0.0083672
enh74404     3   72487300   72488300      1       1  150064       1.8821      0.02991
enh74410     3   72531200   72532200      4       1  150064       1.9651     0.024701
enh74415     3   72568700   72569700      1       1  150064        3.011     0.001302
enh74416     3   72571900   72572900      1       1  150064       2.6395     0.004152
enh74417     3   72582300   72583300      4       1  150064       1.8204     0.034352
enh74419     3   72597800   72598800      2       1  150064       1.8494     0.032197
enh74422     3   72631100   72632100      3       2  150064       2.9279    0.0017061
enh74451     3   73044800   73045800      2       1  150064       2.0258     0.021392
enh74453     3   73069000   73070000      1       1  150064       2.0716      0.01915
enh74454     3   73070100   73071100      3       1  150064       1.9903     0.023281
enh74456     3   73077800   73078800      4       2  150064       1.7161     0.043076
enh74459     3   73105000   73106000      1       1  150064       1.6871      0.04579
enh74460     3   73134700   73135700      1       1  150064       2.1323      0.01649
enh74468     3   73670500   73671500      4       2  150064       2.2699     0.011608
enh74485     3   78694200   78695200      3       2  150064       2.4887    0.0064099
enh74495     3   81634100   81635100      3       1  150064       2.0197     0.021706
enh74496     3   81699800   81700800      3       1  150064       1.8513      0.03206
enh74497     3   81792500   81793500      5       2  150064       1.9278     0.026937
enh74506     3   81912800   81913800      1       1  150064       1.7963      0.03622
enh74507     3   81957400   81958400      3       2  150064       2.1785     0.014683
enh74516     3   84838400   84839400      4       2  150064       2.8485    0.0021961
enh74541     3   87864700   87865700      2       1  150064        1.735      0.04137
enh74577     3   93798800   93799800      2       1  150064       2.0702     0.019216
enh74585     3   93951500   93952500      2       1  150064       2.2691     0.011632
enh74586     3   94025100   94026100      1       1  150064       1.9029      0.02853
enh74593     3   97484100   97485100      1       1  150064       2.5832     0.004895
enh74596     3   97620200   97621200      2       1  150064       1.6937      0.04516
enh74623     3   98411600   98412600      1       1  150064       2.4857     0.006465
enh74642     3   99203800   99204800      4       2  150064       2.0676     0.019337
enh74644     3   99261600   99262600      2       1  150064         2.53    0.0057028
enh74707     3  100571300  100572300      5       3  150064        2.098     0.017952
enh74708     3  100583000  100584000      1       1  150064       2.9529     0.001574
enh74712     3  100611700  100612700      5       2  150064       1.7459     0.040412
enh74793     3  101924400  101925400      5       1  150064       1.6903     0.045483
enh74798     3  102251300  102252300      1       1  150064       1.7462      0.04039
enh74806     3  104859300  104860300      3       1  150064       1.7049     0.044109
enh74810     3  105089000  105090000      1       1  150064       2.4325     0.007497
enh74814     3  105149300  105150300      5       3  150064       2.3717    0.0088533
enh74818     3  105448600  105449600      7       3  150064       1.9173     0.027602
enh74826     3  105524800  105525800      4       2  150064       3.0575    0.0011159
enh74827     3  105529900  105530900      2       1  150064       1.6827     0.046218
enh74828     3  105542000  105543000      1       1  150064       1.7223      0.04251
enh74831     3  105583900  105584900      4       2  150064       2.1044     0.017672
enh74838     3  105894200  105895200      1       1  150064       2.2371      0.01264
enh74855     3  106982100  106983100      3       1  150064       2.2331     0.012772
enh74863     3  107151300  107152300      7       4  150064       1.6619     0.048268
enh74865     3  107245400  107246400      1       1  150064       2.1432      0.01605
enh74866     3  107296600  107297600      4       1  150064       2.0645     0.019487
enh74872     3  107360600  107361600      4       2  150064       2.0699      0.01923
enh74873     3  107380200  107381200      1       1  150064       2.2708      0.01158
enh74890     3  107780700  107781700      4       2  150064       1.7687     0.038476
enh74892     3  107810900  107811900      3       2  150064       2.6597    0.0039109
enh74893     3  107819000  107820000      2       1  150064       1.7404     0.040897
enh74897     3  107845300  107846300      4       2  150064       2.8479    0.0022006
enh74898     3  107846800  107847800      5       2  150064       3.4566   0.00027349
enh74901     3  107899300  107900300      8       2  150064       3.3485   0.00040618
enh74902     3  107901800  107902800      9       2  150064       3.3527    0.0004002
enh74903     3  107934500  107935500      7       3  150064       2.7484    0.0029945
enh74910     3  108113200  108114200      6       2  150064       2.1175      0.01711
enh74943     3  111040300  111041300      7       2  150064       2.0106     0.022185
enh74977     3  111686200  111687200      2       1  150064        1.699     0.044659
enh75008     3  112186300  112187300      2       1  150064       1.6624     0.048212
enh75013     3  112196800  112197800      2       1  150064        1.792     0.036563
enh75051     3  112685500  112686500      3       2  150064       2.2739     0.011487
enh75065     3  112821600  112822600      3       2  150064       2.1145     0.017234
enh75086     3  113326500  113327500      2       1  150064       1.7084     0.043785
enh75100     3  113458000  113459000      2       1  150064       2.3717    0.0088526
enh75115     3  113617400  113618400      5       3  150064       2.0123     0.022093
enh75117     3  113631600  113632600      7       3  150064       2.2205     0.013194
enh75141     3  114173900  114174900      1       1  150064       3.2368    0.0006044
enh75147     3  114378300  114379300      5       3  150064       2.8274    0.0023466
enh75184     3  114982800  114983800      6       2  150064       1.9219     0.027309
enh75187     3  115219600  115220600      4       2  150064       1.6896     0.045554
enh75210     3  117603500  117604500      4       2  150064       2.3962    0.0082829
enh75212     3  117612000  117613000      2       1  150064       3.2314   0.00061583
enh75237     3  119186500  119187500      4       2  150064       1.6637     0.048088
enh75245     3  119278200  119279200      7       2  150064       1.7751     0.037944
enh75247     3  119289000  119290000      4       2  150064       1.8216     0.034256
enh75285     3  120069200  120070200      1       1  150064       1.7053      0.04407
enh75288     3  120137200  120138200      1       1  150064       1.8344       0.0333
enh75289     3  120139700  120140700      2       1  150064       1.6791     0.046562
enh75294     3  120286100  120287100      4       2  150064       2.8978    0.0018787
enh75295     3  120314000  120315000      6       2  150064        2.292     0.010953
enh75307     3  121151100  121152100      2       1  150064       1.9809     0.023799
enh75322     3  121632000  121633000      6       2  150064       2.1712     0.014958
enh75323     3  121675900  121676900      2       1  150064       1.9035     0.028486
enh75325     3  121715300  121716300      7       2  150064       2.6389    0.0041587
enh75362     3  122103800  122104800      2       1  150064       1.8218     0.034241
enh75386     3  122396900  122397900      8       3  150064       1.6724     0.047221
enh75388     3  122440000  122441000      7       4  150064       2.1225     0.016896
enh75390     3  122486900  122487900      2       1  150064       2.0303     0.021161
enh75395     3  122608800  122609800      2       1  150064       2.9809    0.0014368
enh75404     3  122787300  122788300      2       1  150064       2.6726    0.0037634
enh75405     3  122790600  122791600      3       2  150064       2.2736     0.011494
enh75407     3  122799400  122800400      3       2  150064       1.9501      0.02558
enh75428     3  123301400  123302400      2       1  150064       2.8251    0.0023635
enh75443     3  123437500  123438500      3       1  150064       1.7083     0.043794
enh75444     3  123438900  123439900      1       1  150064       2.1504      0.01576
enh75450     3  123725500  123726500      2       1  150064       1.8253      0.03398
enh75451     3  123968100  123969100      4       2  150064       3.1738   0.00075217
enh75453     3  124034600  124035600      4       2  150064       3.6635   0.00012439
enh75455     3  124156600  124157600      3       2  150064       3.0234    0.0012499
enh75486     3  124597500  124598500      2       1  150064        2.161     0.015349
enh75488     3  124693400  124694400      9       1  150064       1.7674      0.03858
enh75490     3  124704400  124705400      4       1  150064       1.6788       0.0466
enh75492     3  124720700  124721700      1       1  150064       1.8918      0.02926
enh75499     3  124771900  124772900      4       2  150064       1.7076     0.043852
enh75504     3  124838900  124839900      4       2  150064       2.9938    0.0013778
enh75506     3  124844400  124845400      7       3  150064       2.9921    0.0013853
enh75507     3  124847600  124848600      4       2  150064       2.9011    0.0018595
enh75513     3  124873900  124874900      6       3  150064       2.0099     0.022223
enh75531     3  125237000  125238000      6       3  150064       1.7114     0.043499
enh75538     3  125315000  125316000      5       3  150064       1.9109     0.028007
enh75553     3  126184500  126185500      3       1  150064       1.6735     0.047116
enh75609     3  127389800  127390800      1       1  150064        1.789      0.03681
enh75650     3  127543800  127544800      3       2  150064       2.1528     0.015667
enh75656     3  127729700  127730700      3       2  150064       1.7129     0.043368
enh75657     3  127769400  127770400      3       2  150064       1.7282     0.041973
enh75658     3  127773600  127774600      2       1  150064       2.6506    0.0040175
enh75664     3  127863300  127864300      1       1  150064       3.8908    4.996e-05
enh75667     3  127874100  127875100      2       1  150064       1.7007       0.0445
enh75668     3  127887200  127888200      2       1  150064       2.7581    0.0029073
enh75671     3  127894800  127895800      2       1  150064       3.3146   0.00045882
enh75674     3  127898000  127899000      3       2  150064       3.9156   4.5091e-05
enh75675     3  127901000  127902000      3       2  150064       3.6388   0.00013693
enh75676     3  127914200  127915200      3       1  150064       3.4563   0.00027381
enh75681     3  128067300  128068300      2       1  150064       1.8786     0.030149
enh75683     3  128106300  128107300      3       1  150064       2.0427     0.020542
enh75694     3  128242200  128243200      4       1  150064       2.2096     0.013568
enh75734     3  128454900  128455900      3       2  150064        2.149     0.015817
enh75743     3  128503300  128504300      3       2  150064       2.2573     0.011994
enh75766     3  128711700  128712700      2       1  150064       2.5048    0.0061269
enh75780     3  128806000  128807000      2       1  150064        2.257     0.012005
enh75791     3  128930200  128931200      1       1  150064        2.084      0.01858
enh75797     3  128996000  128997000      2       1  150064       3.1611   0.00078597
enh75798     3  128999000  129000000      4       1  150064       3.2928   0.00049596
enh75799     3  129000800  129001800      3       1  150064       3.2125   0.00065798
enh75800     3  129023100  129024100      1       1  150064       3.6939    0.0001104
enh75807     3  129067900  129068900      2       1  150064       2.3862     0.008511
enh75808     3  129071800  129072800      2       1  150064        1.691     0.045422
enh75825     3  129209000  129210000      3       1  150064       1.7024     0.044341
enh75827     3  129244700  129245700      3       2  150064        2.526    0.0057685
enh75839     3  129320100  129321100      6       2  150064       1.6582     0.048638
enh75841     3  129334200  129335200      5       2  150064       1.7236     0.042386
enh75842     3  129341000  129342000      3       1  150064       2.1601     0.015384
enh75854     3  129511600  129512600      1       1  150064         1.87      0.03074
enh75870     3  129677100  129678100      8       1  150064       1.6665     0.047804
enh75883     3  130395900  130396900      1       1  150064       1.7117      0.04348
enh75884     3  130462600  130463600      1       1  150064       1.9919      0.02319
enh75886     3  130491200  130492200      2       1  150064       1.7198     0.042736
enh75901     3  130746000  130747000      3       2  150064       1.8342     0.033309
enh75917     3  131324400  131325400      3       2  150064        2.213     0.013448
enh75918     3  131348700  131349700      3       1  150064       2.0259     0.021386
enh75925     3  131898800  131899800      7       3  150064       2.1146     0.017233
enh75928     3  131961200  131962200      5       2  150064       2.0063     0.022412
enh75929     3  131964400  131965400      2       1  150064       2.4296    0.0075577
enh75963     3  133074000  133075000      8       3  150064       3.0309     0.001219
enh75967     3  133160000  133161000      2       1  150064       1.7137     0.043293
enh75968     3  133160600  133161600      3       2  150064       1.7901     0.036721
enh75997     3  133698100  133699100      3       2  150064       2.6293    0.0042781
enh75998     3  133705600  133706600      3       1  150064       1.8963     0.028962
enh76018     3  134069700  134070700      3       1  150064       1.8299     0.033635
enh76062     3  135683400  135684400      1       1  150064       2.5892      0.00481
enh76064     3  135710100  135711100      3       1  150064       3.2944   0.00049319
enh76065     3  135768600  135769600      6       2  150064       3.1795   0.00073776
enh76072     3  135889200  135890200      2       1  150064        3.314   0.00045987
enh76073     3  135891000  135892000      1       1  150064       3.1545    0.0008038
enh76078     3  135907200  135908200      3       2  150064       3.4055   0.00033025
enh76079     3  135916800  135917800      2       1  150064       3.4912   0.00024044
enh76080     3  135968000  135969000      2       1  150064       3.6371   0.00013789
enh76082     3  136235200  136236200      3       2  150064       5.1467   1.3256e-07
enh76083     3  136262500  136263500      1       1  150064       1.6815      0.04633
enh76084     3  136264400  136265400      2       1  150064       1.9973     0.022896
enh76086     3  136335100  136336100      2       1  150064       2.5686    0.0051059
enh76092     3  136410500  136411500      2       1  150064        2.401    0.0081754
enh76094     3  136434900  136435900      3       2  150064       4.7931   8.2119e-07
enh76095     3  136444400  136445400      3       2  150064       5.2031   9.7987e-08
enh76099     3  136449700  136450700      2       1  150064       2.5073    0.0060829
enh76101     3  136455000  136456000      3       2  150064       3.0106    0.0013037
enh76102     3  136455500  136456500      3       1  150064        2.456    0.0070252
enh76103     3  136463800  136464800      2       1  150064         2.49     0.006388
enh76105     3  136465900  136466900      5       2  150064       3.7947   7.3912e-05
enh76106     3  136467000  136468000      4       2  150064        2.843    0.0022346
enh76107     3  136472800  136473800      2       1  150064       5.1965   1.0152e-07
enh76109     3  136477200  136478200      2       1  150064       1.9932     0.023119
enh76113     3  136513000  136514000      3       2  150064        3.409   0.00032601
enh76114     3  136521100  136522100      2       1  150064       2.3337    0.0098062
enh76116     3  136539200  136540200      2       1  150064       2.7808    0.0027115
enh76117     3  136556300  136557300      1       1  150064       2.7071     0.003394
enh76118     3  136575100  136576100      2       1  150064       2.8816    0.0019781
enh76119     3  136577400  136578400      1       1  150064       3.1285    0.0008784
enh76120     3  136584400  136585400      1       1  150064       3.0133     0.001292
enh76121     3  136601200  136602200      3       1  150064       2.8713    0.0020436
enh76122     3  136602600  136603600      1       1  150064       3.0032     0.001336
enh76123     3  136603500  136604500      3       1  150064       2.9127    0.0017919
enh76124     3  136604900  136605900      2       1  150064        3.284   0.00051173
enh76125     3  136612700  136613700      1       1  150064       3.0285     0.001229
enh76126     3  136619200  136620200      1       1  150064        3.015     0.001285
enh76127     3  136625400  136626400      2       1  150064       2.5703    0.0050805
enh76128     3  136632600  136633600      2       1  150064       2.4977    0.0062507
enh76129     3  136633200  136634200      2       1  150064       2.5043    0.0061353
enh76131     3  136637300  136638300      1       1  150064       2.8617     0.002107
enh76132     3  136639200  136640200      3       2  150064       2.8552    0.0021504
enh76133     3  136643900  136644900      2       1  150064        2.872    0.0020397
enh76134     3  136648700  136649700      1       1  150064       3.0287     0.001228
enh76135     3  136651400  136652400      4       2  150064       3.1736   0.00075286
enh76137     3  136661500  136662500      2       1  150064       2.4908    0.0063731
enh76138     3  136668500  136669500      2       1  150064        2.893    0.0019076
enh76139     3  136673600  136674600      3       2  150064       3.5259     0.000211
enh76142     3  136733200  136734200      1       1  150064       4.5297    2.954e-06
enh76154     3  137904600  137905600      2       1  150064       1.9238     0.027192
enh76161     3  137940400  137941400      1       1  150064       2.0349      0.02093
enh76181     3  138403800  138404800      1       1  150064       2.0058      0.02244
enh76187     3  138499100  138500100      1       1  150064       1.9906      0.02326
enh76188     3  138500100  138501100      2       1  150064       1.8633     0.031212
enh76189     3  138501800  138502800      4       2  150064       1.9116     0.027964
enh76192     3  138536600  138537600      1       1  150064       1.8135      0.03488
enh76198     3  138563800  138564800      1       1  150064       1.8789      0.03013
enh76202     3  138594200  138595200      2       1  150064       1.6938     0.045156
enh76223     3  139391400  139392400      1       1  150064       1.6535      0.04911
enh76229     3  140432200  140433200      5       1  150064       2.2369     0.012646
enh76230     3  140435000  140436000      8       3  150064       3.0033    0.0013353
enh76231     3  140472900  140473900      1       1  150064       2.2808      0.01128
enh76239     3  140794800  140795800      3       1  150064       1.9318     0.026695
enh76258     3  141022000  141023000      5       3  150064       1.7786     0.037652
enh76259     3  141022400  141023400      5       3  150064       1.7803     0.037517
enh76309     3  141571000  141572000      4       2  150064       2.0388     0.020736
enh76357     3  142722700  142723700      4       2  150064       1.7109     0.043548
enh76370     3  142996000  142997000      3       1  150064       1.8086     0.035258
enh76373     3  143017600  143018600      1       1  150064       1.8767      0.03028
enh76374     3  143021400  143022400      4       2  150064       2.0141     0.022001
enh76422     3  144220100  144221100      3       2  150064        2.316      0.01028
enh76432     3  145818500  145819500      3       2  150064       1.6869     0.045816
enh76452     3  148546000  148547000      5       3  150064       2.8286    0.0023377
enh76472     3  148915000  148916000      4       1  150064       2.1274     0.016692
enh76474     3  148921200  148922200      2       1  150064       1.9905     0.023267
enh76477     3  148943300  148944300      1       1  150064       2.5604     0.005228
enh76478     3  148961400  148962400      4       2  150064       2.3973    0.0082574
enh76486     3  149013800  149014800      6       2  150064       2.3683    0.0089353
enh76581     3  150616300  150617300      3       1  150064        1.979     0.023909
enh76656     3  151901500  151902500      5       3  150064       1.7451     0.040481
enh76677     3  151999600  152000600      2       1  150064       2.0564     0.019872
enh76690     3  152036300  152037300      5       3  150064       1.7468     0.040332
enh76697     3  152062800  152063800      2       1  150064       1.6743     0.047032
enh76698     3  152065000  152066000      3       2  150064        2.464    0.0068701
enh76719     3  152190000  152191000      3       2  150064       1.7883     0.036867
enh76721     3  152223300  152224300      8       3  150064       1.8313     0.033525
enh76723     3  152307300  152308300      1       1  150064       2.5977     0.004693
enh76724     3  152311000  152312000      3       2  150064       2.4228    0.0077008
enh76725     3  152313000  152314000      3       1  150064       2.0084       0.0223
enh76729     3  152367500  152368500      6       2  150064       1.9222     0.027292
enh76730     3  152373400  152374400      3       2  150064       2.2526     0.012143
enh76733     3  152389100  152390100      5       3  150064       2.3344    0.0097862
enh76734     3  152456200  152457200      3       2  150064       2.0715     0.019155
enh76736     3  152551200  152552200      4       1  150064       2.9377    0.0016532
enh76737     3  152555400  152556400      1       1  150064       2.5405     0.005534
enh76746     3  152855700  152856700      1       1  150064       1.6826      0.04623
enh76761     3  153155300  153156300      3       1  150064       2.4859    0.0064616
enh76766     3  153345400  153346400      5       2  150064       2.0212     0.021629
enh76774     3  153942000  153943000      2       1  150064       1.6774     0.046735
enh76778     3  154037600  154038600      1       1  150064       2.4668     0.006817
enh76799     3  154811200  154812200      3       2  150064       1.7917     0.036593
enh76810     3  155266400  155267400      2       1  150064       3.3568   0.00039422
enh76816     3  155382100  155383100      1       1  150064       1.9564      0.02521
enh76820     3  155431500  155432500      3       2  150064       1.6927     0.045257
enh76821     3  155455000  155456000      1       1  150064        2.304      0.01061
enh76822     3  155455600  155456600      1       1  150064        2.304      0.01061
enh76848     3  156209800  156210800      3       2  150064       1.7954     0.036295
enh76858     3  156353500  156354500      1       1  150064       2.2869       0.0111
enh76876     3  156422900  156423900      3       2  150064        1.827     0.033847
enh76891     3  156808200  156809200      1       1  150064       1.7382      0.04109
enh76949     3  159479700  159480700      4       2  150064       1.7059     0.044012
enh76958     3  159554500  159555500      2       1  150064       1.6544     0.049027
enh76959     3  159555700  159556700      3       1  150064        1.902     0.028585
enh76962     3  159563200  159564200      3       1  150064       2.2407     0.012523
enh76963     3  159564000  159565000      2       1  150064       2.4186    0.0077902
enh76980     3  159620500  159621500      2       1  150064        1.968     0.024534
enh76981     3  159622300  159623300      1       1  150064       2.5785     0.004961
enh76988     3  159662100  159663100      4       2  150064       1.6705     0.047414
enh77026     3  160192600  160193600      1       1  150064          2.9     0.001866
enh77035     3  160497700  160498700      5       2  150064       2.4402    0.0073397
enh77036     3  160518500  160519500      3       2  150064       1.6585     0.048613
enh77047     3  160823200  160824200      2       1  150064       1.6716       0.0473
enh77049     3  160941300  160942300      1       1  150064       3.3399     0.000419
enh77050     3  161028300  161029300      3       2  150064       2.8329    0.0023066
enh77053     3  161400300  161401300      4       2  150064       2.5225    0.0058265
enh77054     3  161454800  161455800      7       3  150064       3.2356   0.00060701
enh77055     3  161463200  161464200      4       2  150064       4.4952   3.4751e-06
enh77056     3  161464600  161465600      4       2  150064       4.3745   6.0844e-06
enh77057     3  161488000  161489000      3       1  150064       4.6148   1.9674e-06
enh77058     3  161498800  161499800      2       1  150064       1.8589      0.03152
enh77059     3  161506800  161507800      1       1  150064       3.7674    8.248e-05
enh77060     3  161657600  161658600      3       2  150064       3.8084   6.9938e-05
enh77062     3  161812000  161813000     14       2  150064       1.9207     0.027384
enh77063     3  161852100  161853100      3       2  150064        4.311   8.1242e-06
enh77064     3  162071000  162072000      4       2  150064       1.9375     0.026341
enh77067     3  165877500  165878500      7       3  150064       1.9879     0.023409
enh77068     3  165927000  165928000      3       2  150064       2.3747    0.0087823
enh77071     3  167036600  167037600      3       2  150064       1.8228     0.034169
enh77085     3  167454500  167455500      1       1  150064       2.9064     0.001828
enh77087     3  167468100  167469100      2       1  150064       3.3527   0.00040014
enh77089     3  167546800  167547800      1       1  150064       3.2326    0.0006133
enh77090     3  167555100  167556100      6       2  150064       3.1589   0.00079188
enh77091     3  167561100  167562100      4       1  150064       3.4371   0.00029401
enh77092     3  167577100  167578100      5       2  150064       2.3465    0.0094755
enh77093     3  167579400  167580400      4       2  150064       3.4199   0.00031324
enh77095     3  167594400  167595400      3       2  150064        1.731      0.04173
enh77098     3  167659100  167660100      3       1  150064       2.1983     0.013965
enh77109     3  167805700  167806700      4       1  150064       2.3456    0.0094992
enh77110     3  167807800  167808800      1       1  150064       2.0644      0.01949
enh77111     3  167809400  167810400      5       1  150064       2.1498     0.015786
enh77112     3  167814500  167815500      2       1  150064       2.0918      0.01823
enh77113     3  167859000  167860000      5       2  150064       1.7406     0.040874
enh77117     3  167931000  167932000      3       1  150064       1.8264     0.033892
enh77133     3  168293700  168294700      4       2  150064       2.0795     0.018785
enh77144     3  168432300  168433300      1       1  150064       1.8511      0.03208
enh77149     3  168757800  168758800      1       1  150064       2.0958      0.01805
enh77150     3  168759300  168760300      3       1  150064       1.8583     0.031562
enh77163     3  168931000  168932000      3       2  150064        1.712     0.043447
enh77170     3  169040700  169041700      1       1  150064       2.0792       0.0188
enh77180     3  169080800  169081800      3       2  150064       1.6456     0.049924
enh77196     3  169464500  169465500      2       1  150064       2.4651    0.0068491
enh77197     3  169476800  169477800      1       1  150064       2.5392     0.005555
enh77198     3  169480800  169481800      1       1  150064       2.2445       0.0124
enh77199     3  169492700  169493700      1       1  150064       2.6313     0.004253
enh77201     3  169528200  169529200      3       1  150064       1.8795      0.03009
enh77214     3  169689000  169690000      5       1  150064       2.1784     0.014687
enh77215     3  169701900  169702900      1       1  150064        2.197      0.01401
enh77216     3  169720300  169721300      2       1  150064       2.3225     0.010104
enh77220     3  169761800  169762800      1       1  150064       2.2286      0.01292
enh77221     3  169763000  169764000      1       1  150064       2.0343      0.02096
enh77226     3  169895800  169896800      2       1  150064       2.1719     0.014933
enh77245     3  170715600  170716600      2       1  150064       3.1957    0.0006974
enh77247     3  170891400  170892400      2       1  150064       1.6851     0.045987
enh77254     3  170987200  170988200      2       1  150064       1.7063     0.043972
enh77256     3  171002100  171003100      4       1  150064         2.01     0.022216
enh77288     3  171472400  171473400      3       1  150064       1.9209     0.027375
enh77379     3  172231500  172232500      5       2  150064        2.203     0.013797
enh77396     3  172310900  172311900      5       1  150064       2.4188    0.0077858
enh77397     3  172312600  172313600      7       2  150064         2.72    0.0032646
enh77398     3  172313800  172314800      6       2  150064       2.8667    0.0020741
enh77412     3  172419200  172420200      5       2  150064       1.8783      0.03017
enh77413     3  172426500  172427500      1       1  150064       2.6366     0.004187
enh77415     3  172433600  172434600      2       1  150064       1.6655     0.047908
enh77428     3  173129300  173130300      2       1  150064       2.0813     0.018704
enh77440     3  174160000  174161000      1       1  150064       1.8057      0.03548
enh77441     3  174161900  174162900      5       1  150064       1.7177     0.042927
enh77459     3  176758400  176759400      2       1  150064       2.5578    0.0052673
enh77460     3  176768600  176769600      2       1  150064       2.4725    0.0067091
enh77463     3  176803700  176804700      3       2  150064       3.2682   0.00054123
enh77464     3  176805000  176806000      3       1  150064       2.9145     0.001781
enh77465     3  176806900  176807900      5       2  150064       1.9272     0.026976
enh77466     3  176807800  176808800      2       1  150064       2.2124     0.013468
enh77470     3  176827800  176828800      2       1  150064       2.3749    0.0087757
enh77471     3  176846000  176847000      3       1  150064       2.2848     0.011162
enh77473     3  176850900  176851900      5       3  150064       1.7707     0.038302
enh77476     3  176858700  176859700      4       2  150064       2.0359     0.020879
enh77479     3  176864100  176865100      4       2  150064       2.6366    0.0041868
enh77502     3  177053800  177054800      1       1  150064        3.067     0.001081
enh77503     3  177059600  177060600      4       2  150064       2.1387     0.016229
enh77524     3  177314100  177315100      2       1  150064        2.111     0.017387
enh77528     3  177332600  177333600      5       3  150064       2.8736    0.0020291
enh77548     3  177541500  177542500      1       1  150064       1.7585      0.03933
enh77564     3  177873800  177874800      6       2  150064       2.3055     0.010569
enh77565     3  177877200  177878200      4       2  150064       1.9701     0.024416
enh77567     3  177919800  177920800      5       2  150064       2.8924    0.0019118
enh77569     3  177980800  177981800      3       2  150064       2.6358    0.0041966
enh77632     3  180629000  180630000      2       1  150064       5.4446   2.5956e-08
enh77633     3  180633000  180634000      1       1  150064       6.2898    1.589e-10
enh77635     3  180708500  180709500      1       1  150064       5.9882    1.061e-09
enh77636     3  181203600  181204600      1       1  150064       2.7795     0.002722
enh77637     3  181205000  181206000      4       2  150064       2.7681    0.0028188
enh77638     3  181252200  181253200      1       1  150064       2.0397      0.02069
enh77641     3  181723200  181724200      1       1  150064       1.8962      0.02897
enh77654     3  182631600  182632600      1       1  150064       2.1667      0.01513
enh77661     3  182695600  182696600      1       1  150064       1.8448      0.03253
enh77662     3  182698900  182699900      1       1  150064       1.6873      0.04577
enh77670     3  182903000  182904000      2       1  150064       2.0109     0.022167
enh77734     3  183497800  183498800      2       1  150064       2.4411    0.0073214
enh77743     3  183599800  183600800      2       1  150064       2.0495     0.020209
enh77744     3  183602800  183603800      7       3  150064       1.8104     0.035115
enh77789     3  184243900  184244900      2       1  150064       1.7889     0.036814
enh77813     3  184474300  184475300      5       3  150064       2.5138    0.0059726
enh77815     3  184478800  184479800      1       1  150064       2.2389      0.01258
enh77824     3  184531200  184532200      2       1  150064       2.2819     0.011248
enh77829     3  184699600  184700600      3       2  150064       1.8281     0.033766
enh77832     3  184810400  184811400      1       1  150064       2.3827     0.008593
enh77844     3  185217000  185218000      1       1  150064       1.9695      0.02445
enh77861     3  185426000  185427000      2       1  150064       2.3257     0.010018
enh77866     3  185446400  185447400      2       1  150064       1.8029     0.035703
enh77880     3  185483500  185484500      2       1  150064       2.0968     0.018005
enh77894     3  185660300  185661300      2       1  150064       2.0431      0.02052
enh77896     3  185676700  185677700      3       1  150064       2.4954    0.0062905
enh77902     3  185811200  185812200      3       1  150064       1.7306     0.041762
enh77904     3  185814100  185815100      2       1  150064       2.3921    0.0083766
enh77916     3  186057200  186058200      2       1  150064        1.782     0.037377
enh77919     3  186076700  186077700      1       1  150064       2.5434     0.005489
enh77997     3  187453100  187454100      4       2  150064       1.8605     0.031411
enh78030     3  187869900  187870900      2       1  150064       1.7929     0.036493
enh78033     3  187875200  187876200      5       3  150064       1.8275     0.033815
enh78034     3  187876300  187877300      5       3  150064       2.1425     0.016076
enh78035     3  187881500  187882500      1       1  150064       1.6793      0.04655
enh78041     3  187914400  187915400      4       2  150064       2.2883     0.011059
enh78057     3  188117700  188118700      3       1  150064       1.9363     0.026416
enh78058     3  188118700  188119700      3       1  150064       1.9731     0.024241
enh78059     3  188134800  188135800      2       1  150064       1.9766     0.024041
enh78065     3  188186400  188187400      3       2  150064       4.2612   1.0166e-05
enh78074     3  188389200  188390200      2       1  150064       2.2473     0.012312
enh78089     3  188618700  188619700      4       2  150064       1.8019     0.035784
enh78118     3  189735000  189736000      5       2  150064       2.0192     0.021735
enh78139     3  190293100  190294100      7       3  150064       1.6997     0.044592
enh78140     3  190298500  190299500      4       2  150064       1.8358     0.033194
enh78144     3  190336300  190337300      1       1  150064       1.9631      0.02482
enh78168     3  193047700  193048700      2       1  150064       2.1237      0.01685
enh78169     3  193164400  193165400      5       3  150064       2.8241    0.0023703
enh78183     3  193461000  193462000      1       1  150064       2.2748      0.01146
enh78185     3  193491200  193492200      4       2  150064       1.8157     0.034709
enh78187     3  193505700  193506700      6       2  150064       1.9465     0.025797
enh78193     3  193549300  193550300      2       1  150064       1.6609     0.048366
enh78196     3  193563600  193564600      2       1  150064       2.4636    0.0068776
enh78200     3  193587900  193588900     11       2  150064       1.8098     0.035164
enh78220     3  193785500  193786500      3       2  150064       1.9036     0.028483
enh78223     3  193807300  193808300      6       3  150064       2.1967     0.014021
enh78225     3  193815800  193816800      3       2  150064       1.9177     0.027575
enh78275     3  194305700  194306700      2       1  150064       2.1376     0.016275
enh78340     3  194864800  194865800      8       2  150064       1.8271     0.033842
enh78365     3  194981700  194982700      1       1  150064       2.3337     0.009805
enh78380     3  195271500  195272500      3       1  150064       1.8182     0.034514
enh78432     3  195922900  195923900      4       2  150064       2.1927     0.014164
enh78433     3  195928800  195929800      9       3  150064        3.314   0.00045989
enh78434     3  195929900  195930900      4       2  150064       2.7089    0.0033758
enh78436     3  195945200  195946200      3       2  150064       2.5484    0.0054108
enh78438     3  196001100  196002100      2       1  150064       1.7184     0.042859
enh78439     3  196006200  196007200      4       1  150064       1.7797     0.037563
enh78441     3  196015200  196016200      6       2  150064        2.365    0.0090155
enh78443     3  196064100  196065100      3       2  150064       2.4127    0.0079172
enh78444     3  196066700  196067700      1       1  150064       3.0087     0.001312
enh78446     3  196142800  196143800      4       2  150064       2.9565    0.0015558
enh78449     3  196156500  196157500      3       2  150064       1.8914     0.029284
enh78450     3  196160000  196161000      2       1  150064       3.1878   0.00071689
enh78451     3  196170900  196171900      2       1  150064       1.6772     0.046751
enh78462     3  196298800  196299800      5       3  150064       1.7352     0.041357
enh78490     3  196465400  196466400      2       1  150064       1.8384     0.033001
enh78492     3  196470300  196471300      3       2  150064       1.7564      0.03951
enh78494     3  196481500  196482500      3       2  150064       2.7108    0.0033566
enh78500     3  196670600  196671600      1       1  150064       2.0387      0.02074
enh78512     3  196907300  196908300      1       1  150064       2.0779      0.01886
enh78515     3  196949600  196950600      1       1  150064        2.339     0.009667
enh78516     3  196980800  196981800      5       2  150064       2.4645    0.0068602
enh78518     3  197020100  197021100      6       1  150064       2.4726    0.0067068
enh78523     3  197155300  197156300      2       1  150064       3.2275   0.00062431
enh78525     3  197183800  197184800      3       2  150064       1.9565     0.025205
enh78526     3  197210000  197211000      6       1  150064       1.9122     0.027923
enh78530     3  197248300  197249300      4       1  150064       1.6733     0.047138
enh78587     4     597700     598700      1       1  150064       2.0327      0.02104
enh78589     4     658200     659200      2       1  150064       1.9555     0.025263
enh78594     4     683800     684800      3       2  150064       3.1472   0.00082408
enh78596     4     698200     699200      6       3  150064       2.0344     0.020955
enh78597     4     701900     702900      3       2  150064       3.1089   0.00093905
enh78598     4     713800     714800      5       1  150064       2.6388    0.0041602
enh78601     4     721600     722600      3       2  150064       2.2827     0.011223
enh78629     4    1124200    1125200      3       2  150064       1.8339     0.033336
enh78632     4    1160200    1161200      4       2  150064       1.7705     0.038321
enh78639     4    1204100    1205100      7       3  150064       2.5835    0.0048901
enh78640     4    1209800    1210800      2       1  150064       2.0493     0.020214
enh78641     4    1211200    1212200      3       2  150064       2.4722    0.0067149
enh78642     4    1211800    1212800      4       2  150064       3.2749   0.00052852
enh78643     4    1212400    1213400      1       1  150064       3.4926    0.0002392
enh78644     4    1213100    1214100      3       2  150064       1.9262     0.027041
enh78654     4    1338300    1339300      5       2  150064       2.1289     0.016632
enh78655     4    1342200    1343200      4       2  150064       1.9268     0.027005
enh78656     4    1345200    1346200      6       3  150064       2.5424    0.0055042
enh78657     4    1546100    1547100      6       2  150064       1.7186     0.042839
enh78684     4    1863100    1864100      1       1  150064       1.8425       0.0327
enh78689     4    1878900    1879900      1       1  150064       1.8009      0.03586
enh78705     4    2267200    2268200      3       2  150064        2.015     0.021952
enh78709     4    2291400    2292400      3       1  150064       1.7786     0.037657
enh78711     4    2296900    2297900      3       2  150064       1.8353      0.03323
enh78730     4    2555000    2556000      1       1  150064       1.6737      0.04709
enh78731     4    2569100    2570100      2       1  150064        1.652     0.049268
enh78823     4    3343700    3344700      3       2  150064       1.9176      0.02758
enh78851     4    4541400    4542400      5       2  150064       2.5794     0.004949
enh78858     4    4945200    4946200     15       4  150064       2.1516     0.015714
enh78908     4    6689700    6690700     10       4  150064       2.2895     0.011024
enh78909     4    6691200    6692200      1       1  150064       1.8193      0.03443
enh78942     4    6915800    6916800      2       1  150064       1.8666     0.030981
enh78947     4    6938800    6939800      8       3  150064       1.9237     0.027198
enh78949     4    6942900    6943900      4       2  150064       2.2836     0.011199
enh78951     4    6953300    6954300      1       1  150064       1.9286      0.02689
enh78981     4    7675000    7676000      1       1  150064       2.0708      0.01919
enh78982     4    7745200    7746200      3       2  150064       3.3344   0.00042748
enh78987     4    7807400    7808400      3       2  150064       1.7585     0.039333
enh79005     4    8209100    8210100      6       2  150064       2.1059     0.017606
enh79006     4    8211400    8212400      2       1  150064       2.3141     0.010331
enh79024     4    8404400    8405400      8       3  150064       1.8413      0.03279
enh79027     4    8421200    8422200      7       3  150064       1.9039     0.028462
enh79030     4    8440500    8441500      5       3  150064       2.1675     0.015099
enh79066     4   10146200   10147200     10       2  150064       2.1432     0.016048
enh79070     4   10417800   10418800      5       2  150064       2.4399    0.0073464
enh79094     4   10956100   10957100      6       3  150064       2.1005     0.017842
enh79095     4   10974800   10975800      4       2  150064       1.9772     0.024012
enh79127     4   13090600   13091600      3       1  150064       1.8035     0.035655
enh79151     4   14112700   14113700      2       1  150064       1.7472     0.040302
enh79205     4   15652600   15653600      1       1  150064       1.7645      0.03882
enh79221     4   15720600   15721600      3       2  150064       1.7313     0.041701
enh79274     4   16207800   16208800      7       3  150064       2.0126      0.02208
enh79275     4   16208600   16209600      7       3  150064       1.8816     0.029947
enh79277     4   16214800   16215800      2       1  150064       1.8442     0.032573
enh79288     4   16599700   16600700      3       2  150064       1.7895     0.036765
enh79293     4   17329600   17330600      5       2  150064       2.3933    0.0083495
enh79299     4   17514300   17515300      1       1  150064        2.006      0.02243
enh79300     4   17577400   17578400      5       1  150064       2.0572     0.019832
enh79301     4   17581500   17582500      3       1  150064       2.1817     0.014567
enh79302     4   17614600   17615600      4       1  150064       2.2529     0.012131
enh79303     4   17618200   17619200      3       1  150064       2.3589    0.0091643
enh79304     4   17619700   17620700      3       1  150064       2.3302    0.0098975
enh79305     4   17620700   17621700      3       1  150064       2.1167     0.017142
enh79306     4   17664000   17665000      3       2  150064       2.2003     0.013891
enh79307     4   17666100   17667100      2       1  150064         2.36     0.009138
enh79310     4   17788000   17789000      1       1  150064        1.898      0.02885
enh79312     4   17818500   17819500      2       1  150064       1.7774     0.037751
enh79314     4   18013400   18014400      1       1  150064       2.2473      0.01231
enh79315     4   18020500   18021500      3       1  150064       2.2682     0.011659
enh79316     4   18024400   18025400      2       1  150064       2.0637     0.019521
enh79321     4   19695500   19696500      4       2  150064       2.7101    0.0033635
enh79328     4   20626400   20627400      1       1  150064       3.2885    0.0005037
enh79331     4   20702800   20703800      5       2  150064       1.9287     0.026885
enh79345     4   22704200   22705200      4       2  150064       2.0262     0.021371
enh79350     4   23292800   23293800      8       2  150064       2.2285     0.012925
enh79352     4   23325500   23326500      4       1  150064       2.3645    0.0090262
enh79366     4   24646600   24647600      3       1  150064       1.8207     0.034324
enh79373     4   24807400   24808400      3       1  150064       2.5955    0.0047233
enh79374     4   24913000   24914000      2       1  150064       1.7957     0.036271
enh79399     4   25423500   25424500      1       1  150064       1.8773      0.03024
enh79408     4   25865300   25866300      3       1  150064       2.9199    0.0017506
enh79411     4   25929800   25930800      3       2  150064       2.8159    0.0024318
enh79426     4   26240000   26241000      3       2  150064       2.4754     0.006655
enh79434     4   26319800   26320800      2       1  150064       2.0537     0.020002
enh79439     4   26357000   26358000      2       1  150064       2.2508       0.0122
enh79441     4   26378800   26379800      1       1  150064       2.2668       0.0117
enh79446     4   26624400   26625400      1       1  150064       3.4906     0.000241
enh79447     4   26749600   26750600      1       1  150064       3.1988    0.0006899
enh79450     4   26783000   26784000      3       2  150064       4.2996   8.5547e-06
enh79452     4   26794100   26795100      1       1  150064        2.624     0.004345
enh79453     4   26808700   26809700      5       2  150064       2.8502    0.0021846
enh79454     4   26813600   26814600      2       1  150064       2.4518    0.0071075
enh79464     4   26874700   26875700      2       1  150064       1.8768     0.030271
enh79471     4   26906100   26907100      2       1  150064       1.7489     0.040153
enh79475     4   26917500   26918500      1       1  150064       2.1236      0.01685
enh79478     4   27004700   27005700      2       1  150064       1.7483     0.040209
enh79485     4   29338100   29339100      3       1  150064       1.7049     0.044104
enh79488     4   30762100   30763100      4       1  150064        2.497    0.0062621
enh79489     4   30766300   30767300      2       1  150064       1.8415     0.032777
enh79490     4   30878800   30879800      5       2  150064       3.1417   0.00083995
enh79494     4   33698000   33699000      2       1  150064        2.603    0.0046204
enh79505     4   36226500   36227500      2       1  150064       1.8163      0.03466
enh79524     4   36349700   36350700      5       3  150064       2.0454     0.020408
enh79526     4   37141400   37142400      4       1  150064       2.2618     0.011854
enh79552     4   37817500   37818500      1       1  150064       2.5094     0.006046
enh79553     4   37826100   37827100      2       1  150064       1.7997     0.035952
enh79560     4   37886700   37887700      1       1  150064       2.1643      0.01522
enh79564     4   37947900   37948900      4       2  150064       2.2642      0.01178
enh79576     4   38004200   38005200      5       3  150064       1.6897     0.045545
enh79577     4   38006200   38007200      5       1  150064       2.1912      0.01422
enh79578     4   38024600   38025600      3       1  150064       1.9792     0.023896
enh79579     4   38026000   38027000      6       3  150064       2.2049     0.013732
enh79632     4   38607200   38608200      4       2  150064       1.8197     0.034404
enh79634     4   38612500   38613500      6       2  150064       2.0823     0.018658
enh79644     4   38684500   38685500      3       2  150064       1.8787     0.030144
enh79645     4   38686300   38687300      2       1  150064       2.0673     0.019354
enh79647     4   38725200   38726200      3       2  150064       1.6803      0.04645
enh79663     4   38821800   38822800      3       1  150064       1.9959      0.02297
enh79668     4   38859900   38860900      6       2  150064       2.2836     0.011196
enh79714     4   39599200   39600200      1       1  150064       2.9398     0.001642
enh79715     4   39625400   39626400      2       1  150064       2.1503     0.015766
enh79717     4   39637100   39638100      2       1  150064       2.5878    0.0048293
enh79718     4   39641600   39642600      1       1  150064       2.5731      0.00504
enh79740     4   40122800   40123800      1       1  150064       2.1998      0.01391
enh79744     4   40178000   40179000      1       1  150064       2.1956      0.01406
enh79765     4   40245500   40246500      4       2  150064       1.6506      0.04941
enh79804     4   40624500   40625500      1       1  150064       2.1251      0.01679
enh79836     4   41383100   41384100      1       1  150064       2.5044     0.006133
enh79838     4   41386200   41387200      4       2  150064        1.987     0.023462
enh79872     4   42145700   42146700      2       1  150064       2.3142     0.010329
enh79874     4   42161000   42162000      7       2  150064       1.9765     0.024049
enh79915     4   47434300   47435300      1       1  150064       2.6455     0.004078
enh79916     4   47444300   47445300      7       2  150064       2.3752    0.0087704
enh79921     4   47488400   47489400      5       3  150064        2.309     0.010473
enh79926     4   47566700   47567700      6       2  150064       1.7795      0.03758
enh79939     4   48131300   48132300      4       2  150064       1.7404     0.040897
enh79980     4   48362800   48363800      3       2  150064       1.9401     0.026185
enh79981     4   48372000   48373000      3       1  150064       2.7516    0.0029649
enh79983     4   48382500   48383500      1       1  150064       3.0226     0.001253
enh79984     4   48540700   48541700      1       1  150064       2.3947     0.008318
enh79985     4   48590600   48591600      3       1  150064       2.3563     0.009229
enh80002     4   48742700   48743700      3       1  150064       1.8697     0.030763
enh80003     4   48748600   48749600      1       1  150064       2.4588      0.00697
enh80009     4   48776500   48777500      3       1  150064       2.3619    0.0090908
enh80010     4   48777500   48778500      1       1  150064       2.0972      0.01799
enh80011     4   48783200   48784200      1       1  150064        2.482     0.006533
enh80013     4   48817300   48818300      1       1  150064       1.8633      0.03121
enh80056     4   54413800   54414800      5       2  150064       1.6892      0.04559
enh80083     4   55010800   55011800      2       1  150064       2.3174     0.010242
enh80084     4   55037700   55038700      4       2  150064       1.7174     0.042957
enh80085     4   55083200   55084200      1       1  150064       2.3698       0.0089
enh80087     4   55143200   55144200      3       1  150064       1.8568     0.031667
enh80091     4   55250700   55251700      5       3  150064       2.8869    0.0019453
enh80093     4   55305800   55306800      3       2  150064       2.4778    0.0066101
enh80095     4   55312600   55313600      2       1  150064       3.1918   0.00070685
enh80102     4   55528200   55529200      5       3  150064       2.2753     0.011444
enh80105     4   55543000   55544000      6       1  150064       2.1849     0.014449
enh80115     4   55684900   55685900      2       1  150064       1.9454     0.025864
enh80137     4   56265400   56266400      2       1  150064       1.7153     0.043149
enh80139     4   56311900   56312900      4       2  150064       1.6956     0.044981
enh80140     4   56313300   56314300      3       2  150064       1.7534     0.039768
enh80143     4   56419600   56420600      3       1  150064       1.7467     0.040344
enh80149     4   56732100   56733100      2       1  150064       1.8645     0.031126
enh80150     4   56750300   56751300      3       2  150064       1.7907     0.036672
enh80173     4   57095400   57096400      5       2  150064       1.8827     0.029873
enh80187     4   57335900   57336900      3       2  150064       1.8242     0.034062
enh80188     4   57372600   57373600      5       2  150064       1.7336     0.041494
enh80201     4   57597800   57598800      2       1  150064        1.761     0.039122
enh80210     4   57670900   57671900      2       1  150064       1.7345     0.041413
enh80213     4   57688000   57689000     14       4  150064       1.7148     0.043192
enh80231     4   57964400   57965400      1       1  150064        1.673      0.04716
enh80232     4   57968000   57969000      1       1  150064       1.6622      0.04824
enh80233     4   57970800   57971800      1       1  150064       2.2907      0.01099
enh80234     4   57972600   57973600      1       1  150064        1.734      0.04146
enh80242     4   60419400   60420400      1       1  150064       1.6928      0.04525
enh80253     4   62636400   62637400      2       1  150064       1.7458     0.040422
enh80254     4   62637000   62638000      2       1  150064       1.7458     0.040422
enh80266     4   68069600   68070600      3       2  150064       1.6629     0.048163
enh80279     4   68503600   68504600      3       1  150064       2.7397    0.0030746
enh80280     4   68505900   68506900      2       1  150064       1.7762     0.037848
enh80281     4   68563800   68564800      4       2  150064       2.8429     0.002235
enh80282     4   68564600   68565600      3       1  150064       2.7744    0.0027653
enh80283     4   68567800   68568800      5       2  150064        3.129   0.00087715
enh80284     4   68578900   68579900      2       1  150064       2.9998    0.0013507
enh80391     4   73432400   73433400      2       1  150064       2.8718    0.0020405
enh80393     4   73840200   73841200      1       1  150064       2.2688      0.01164
enh80397     4   74043600   74044600      1       1  150064       2.1517      0.01571
enh80411     4   74140200   74141200      1       1  150064       1.7348      0.04139
enh80465     4   75022100   75023100      1       1  150064       2.1452      0.01597
enh80467     4   75071700   75072700      1       1  150064       1.7774      0.03775
enh80538     4   76932800   76933800      4       2  150064       2.0613     0.019638
enh80554     4   77128200   77129200      3       1  150064       2.1522     0.015689
enh80562     4   77346800   77347800      1       1  150064       2.1612      0.01534
enh80563     4   77351500   77352500      2       1  150064       2.4122    0.0079277
enh80640     4   79087300   79088300      3       2  150064       2.3883    0.0084643
enh80641     4   79218000   79219000      2       1  150064       1.9539     0.025354
enh80664     4   79592500   79593500      2       1  150064       1.9845     0.023601
enh80670     4   79670900   79671900      1       1  150064       2.3241      0.01006
enh80671     4   79690400   79691400      1       1  150064       2.7371     0.003099
enh80691     4   80119900   80120900      1       1  150064       2.2949      0.01087
enh80700     4   80435300   80436300      2       1  150064       1.6734     0.047127
enh80727     4   80990100   80991100      1       1  150064       3.0418     0.001176
enh80733     4   81093600   81094600      3       2  150064       2.0269     0.021339
enh80734     4   81102200   81103200      5       2  150064       1.8637     0.031183
enh80739     4   81122000   81123000      3       2  150064       2.5572    0.0052758
enh80741     4   81255800   81256800      1       1  150064       2.4495     0.007152
enh80768     4   82403300   82404300      5       1  150064       1.7226     0.042484
enh80793     4   83150400   83151400      2       1  150064       3.1959   0.00069705
enh80794     4   83188500   83189500      5       2  150064       2.1694     0.015026
enh80795     4   83189400   83190400      2       1  150064       2.8699    0.0020533
enh80801     4   83284500   83285500      2       1  150064       2.0983     0.017941
enh80802     4   83289100   83290100      2       1  150064       1.6963     0.044919
enh80813     4   83720900   83721900      1       1  150064        1.693      0.04523
enh80815     4   83732800   83733800      1       1  150064         1.89      0.02938
enh80821     4   83813100   83814100      1       1  150064       1.6532      0.04915
enh80826     4   83909800   83910800      3       1  150064       2.5001    0.0062081
enh80828     4   83929400   83930400      1       1  150064       2.2292       0.0129
enh80843     4   84074200   84075200      3       1  150064       1.9275     0.026959
enh80846     4   84101200   84102200      1       1  150064       1.6485      0.04963
enh80864     4   84218600   84219600      3       2  150064       1.7261     0.042163
enh80887     4   84478400   84479400      7       2  150064       2.3846    0.0085479
enh80888     4   84482100   84483100      3       2  150064       1.6564     0.048825
enh80890     4   84490200   84491200      3       1  150064       1.8023     0.035752
enh80891     4   84502900   84503900      3       1  150064       2.7951     0.002594
enh80892     4   84525400   84526400      3       1  150064       2.8439    0.0022281
enh80893     4   84539700   84540700      2       1  150064       2.2656     0.011738
enh80894     4   84548500   84549500      5       1  150064       2.7355     0.003114
enh80895     4   84551300   84552300      2       1  150064       1.8953     0.029027
enh80903     4   86289800   86290800      3       1  150064       2.1928     0.014162
enh80912     4   86622300   86623300      2       1  150064       1.8663     0.031001
enh80929     4   86945400   86946400      2       1  150064       1.7857     0.037076
enh80933     4   86964700   86965700      4       2  150064       2.7312    0.0031554
enh80934     4   87050900   87051900      3       1  150064       3.0679     0.001078
enh80957     4   87553200   87554200      4       2  150064       2.3042     0.010606
enh80959     4   87812200   87813200      2       1  150064       2.7537    0.0029461
enh80960     4   87813800   87814800      3       1  150064        2.604    0.0046067
enh80961     4   87825400   87826400      5       2  150064       2.0871     0.018438
enh80964     4   87840300   87841300      1       1  150064       2.6554     0.003961
enh80965     4   87842900   87843900      2       1  150064       2.0795     0.018784
enh80972     4   87867400   87868400      2       1  150064       2.8693    0.0020568
enh80976     4   87884200   87885200      2       1  150064       2.5695    0.0050921
enh80978     4   87887100   87888100      3       2  150064       2.4889    0.0064068
enh80980     4   87892400   87893400      1       1  150064       3.5507    0.0001921
enh80981     4   87895100   87896100      1       1  150064       2.7898     0.002637
enh80983     4   87899400   87900400      2       1  150064       1.6459     0.049892
enh80985     4   87915100   87916100      4       2  150064       2.4191    0.0077793
enh80988     4   87931700   87932700      4       2  150064       2.6129    0.0044888
enh80992     4   87940800   87941800      4       2  150064       2.0624     0.019585
enh80996     4   87950400   87951400      3       2  150064       2.6331    0.0042302
enh80997     4   87952200   87953200      2       1  150064       1.9813     0.023781
enh80998     4   87953400   87954400      1       1  150064       2.7191     0.003273
enh80999     4   87955000   87956000      3       1  150064       2.4916    0.0063581
enh81001     4   87963700   87964700      2       1  150064       1.8671     0.030942
enh81018     4   88032800   88033800      1       1  150064       1.9804      0.02383
enh81019     4   88041900   88042900      2       1  150064       1.8055     0.035501
enh81020     4   88064800   88065800      1       1  150064        1.716      0.04308
enh81024     4   88156200   88157200      1       1  150064       1.7099      0.04364
enh81060     4   88895400   88896400      1       1  150064        2.184      0.01448
enh81078     4   89140000   89141000      3       2  150064        1.795      0.03633
enh81080     4   89152600   89153600      5       2  150064       1.9786     0.023933
enh81122     4   89874400   89875400      1       1  150064       1.8885      0.02948
enh81142     4   90238700   90239700      5       3  150064       2.3109     0.010419
enh81145     4   90252400   90253400      3       1  150064       1.7911      0.03664
enh81146     4   90255100   90256100      3       1  150064        2.709    0.0033747
enh81161     4   90750900   90751900      3       1  150064       1.8755     0.030362
enh81163     4   90759400   90760400      4       2  150064       1.9092     0.028116
enh81164     4   90776000   90777000      4       2  150064        1.709     0.043724
enh81173     4   90876000   90877000      3       1  150064       2.6282    0.0042925
enh81174     4   90877800   90878800      4       2  150064       2.5747    0.0050169
enh81175     4   90948200   90949200      5       2  150064       3.0417    0.0011761
enh81176     4   90992400   90993400      3       1  150064       2.9403    0.0016395
enh81177     4   90993000   90994000      5       2  150064       3.0433      0.00117
enh81194     4   95130700   95131700      1       1  150064       1.8048      0.03555
enh81198     4   95259000   95260000      2       1  150064       1.9761     0.024071
enh81201     4   95267300   95268300      3       2  150064       2.4664    0.0068235
enh81203     4   95271400   95272400      1       1  150064       2.0583      0.01978
enh81205     4   95275200   95276200      2       1  150064       1.9811     0.023788
enh81237     4   96214000   96215000      1       1  150064       2.2517      0.01217
enh81240     4   96460400   96461400      3       2  150064       1.7131     0.043346
enh81251     4   97756800   97757800      1       1  150064       3.1077    0.0009428
enh81269     4   99492200   99493200      1       1  150064       1.8405      0.03285
enh81304     4  100740800  100741800      4       2  150064        2.128      0.01667
enh81305     4  100743800  100744800      4       2  150064       2.7287    0.0031789
enh81306     4  100767200  100768200      3       1  150064       1.6981     0.044747
enh81313     4  100815900  100816900      6       2  150064       1.7416     0.040791
enh81316     4  101014500  101015500      2       1  150064        2.258     0.011974
enh81327     4  101707500  101708500      1       1  150064       2.2368      0.01265
enh81329     4  101902400  101903400      1       1  150064       2.2511      0.01219
enh81332     4  102004100  102005100      2       1  150064       1.9804     0.023828
enh81333     4  102024100  102025100      1       1  150064         2.09      0.01831
enh81337     4  102112500  102113500      3       1  150064       1.9254     0.027088
enh81340     4  102156900  102157900      1       1  150064       2.4857     0.006465
enh81341     4  102159800  102160800      3       1  150064       1.7503     0.040034
enh81361     4  102713500  102714500      1       1  150064       1.6861      0.04589
enh81362     4  102722700  102723700      6       2  150064       2.0072     0.022364
enh81365     4  102739500  102740500      7       2  150064       1.9924     0.023162
enh81366     4  102756000  102757000      2       1  150064       1.9178     0.027569
enh81368     4  102783200  102784200      2       1  150064       2.3052     0.010577
enh81369     4  102902600  102903600      1       1  150064       4.7338    1.102e-06
enh81370     4  102914100  102915100      2       1  150064       2.2093     0.013577
enh81374     4  103219800  103220800      2       1  150064       3.2456   0.00058603
enh81408     4  103678800  103679800      1       1  150064       2.6531     0.003988
enh81409     4  103699500  103700500      2       1  150064       3.3075   0.00047064
enh81410     4  103700600  103701600      5       2  150064       3.7233   9.8301e-05
enh81411     4  103710200  103711200      2       1  150064       3.5247   0.00021202
enh81412     4  103731000  103732000      4       2  150064       4.2069   1.2943e-05
enh81413     4  103733000  103734000      2       1  150064       3.0361    0.0011982
enh81415     4  103753100  103754100      2       1  150064       3.6335   0.00013978
enh81416     4  103782700  103783700      2       1  150064       2.9254    0.0017199
enh81417     4  103785400  103786400      5       1  150064       3.7567   8.6099e-05
enh81419     4  103792900  103793900      1       1  150064       3.8469     5.98e-05
enh81420     4  103932200  103933200      3       2  150064       3.2745   0.00052919
enh81421     4  103939400  103940400      2       1  150064       3.5984   0.00016012
enh81457     4  106083100  106084100      2       1  150064       1.6467     0.049805
enh81479     4  106636300  106637300      1       1  150064       2.0523      0.02007
enh81507     4  108851200  108852200      4       1  150064       2.3261     0.010008
enh81508     4  108853500  108854500      4       1  150064       1.8969     0.028921
enh81532     4  109422900  109423900      1       1  150064       1.7172      0.04297
enh81539     4  109543800  109544800      1       1  150064       2.0204      0.02167
enh81568     4  110550800  110551800      2       1  150064       1.6981     0.044746
enh81569     4  110552300  110553300      1       1  150064       1.9644      0.02474
enh81579     4  110833200  110834200      1       1  150064       3.3573    0.0003935
enh81581     4  110845600  110846600      4       1  150064       3.0699    0.0010708
enh81583     4  110891200  110892200      5       2  150064       3.1119   0.00092958
enh81584     4  110899800  110900800      2       1  150064       2.7747     0.002763
enh81598     4  111120400  111121400      1       1  150064       1.6484      0.04964
enh81617     4  113077400  113078400      3       2  150064       2.2328     0.012782
enh81637     4  113739600  113740600      5       2  150064       2.0992     0.017898
enh81656     4  114587500  114588500      5       2  150064       1.7596     0.039235
enh81683     4  116245600  116246600      5       2  150064       1.9653     0.024692
enh81685     4  116702000  116703000      2       1  150064       2.1495     0.015796
enh81689     4  118055100  118056100      4       2  150064       2.4964    0.0062723
enh81691     4  118907400  118908400      1       1  150064       3.6148    0.0001503
enh81692     4  118908700  118909700      1       1  150064       3.7842    7.709e-05
enh81712     4  119909600  119910600      3       2  150064        1.804     0.035612
enh81715     4  119929000  119930000      1       1  150064       2.0589      0.01975
enh81741     4  120974200  120975200      3       2  150064       1.7692     0.038428
enh81747     4  121579600  121580600      6       1  150064       2.1599      0.01539
enh81748     4  121636000  121637000      2       1  150064       1.9946     0.023042
enh81750     4  121670200  121671200      3       2  150064       1.8489     0.032234
enh81752     4  121694200  121695200      1       1  150064       1.9491      0.02564
enh81776     4  122794600  122795600      3       2  150064       2.1287     0.016639
enh81781     4  123084600  123085600      1       1  150064       1.6831      0.04618
enh81783     4  123133400  123134400      3       2  150064        2.953    0.0015735
enh81785     4  123379800  123380800      1       1  150064       2.0196      0.02171
enh81794     4  123652400  123653400      1       1  150064       1.7892      0.03679
enh81800     4  123845200  123846200      8       4  150064       2.2575     0.011988
enh81824     4  124363700  124364700      5       3  150064       1.9122     0.027923
enh81828     4  124373700  124374700      1       1  150064       1.6998      0.04458
enh81837     4  124514000  124515000      1       1  150064       1.7218      0.04255
enh81839     4  124523700  124524700      1       1  150064       2.1457      0.01595
enh81840     4  124527900  124528900      7       3  150064       1.9721     0.024298
enh81843     4  124552900  124553900      1       1  150064       1.9374      0.02635
enh81853     4  124777600  124778600      1       1  150064       1.6813      0.04635
enh81885     4  128421900  128422900      6       3  150064       1.9024     0.028561
enh81898     4  129205200  129206200      1       1  150064       1.7304      0.04178
enh81901     4  129307300  129308300      5       3  150064       2.6322    0.0042423
enh81903     4  129389300  129390300      2       1  150064       1.8834     0.029823
enh81904     4  129404700  129405700      2       1  150064       1.9534     0.025388
enh81923     4  129779700  129780700      3       2  150064       1.7134     0.043324
enh81947     4  139327100  139328100      3       2  150064       2.0384     0.020756
enh81964     4  139938200  139939200      3       2  150064       2.7232     0.003233
enh81971     4  140006500  140007500      1       1  150064       1.7745      0.03799
enh81975     4  140066200  140067200      2       1  150064         2.44    0.0073429
enh81977     4  140085100  140086100      1       1  150064       2.5525     0.005348
enh81979     4  140093000  140094000      3       2  150064       1.9157     0.027702
enh81981     4  140095300  140096300      7       3  150064       2.1879      0.01434
enh81982     4  140099800  140100800      4       2  150064       1.9009     0.028657
enh81984     4  140129000  140130000      2       1  150064       2.1132     0.017293
enh81985     4  140134900  140135900      3       2  150064       1.7847     0.037154
enh81988     4  140187900  140188900      2       1  150064       1.8131     0.034907
enh82008     4  140471900  140472900      1       1  150064       2.9567     0.001555
enh82022     4  140610000  140611000      1       1  150064       2.1735      0.01487
enh82039     4  140735600  140736600      4       1  150064       3.1349   0.00085947
enh82060     4  140891800  140892800      3       1  150064       1.7464     0.040368
enh82061     4  140894300  140895300      2       1  150064       1.7219     0.042543
enh82070     4  140958900  140959900      2       1  150064       1.7342     0.041446
enh82074     4  140973600  140974600      2       1  150064       1.7402     0.040914
enh82075     4  140975900  140976900      2       1  150064       1.7316      0.04167
enh82088     4  141023800  141024800      4       2  150064       1.8056     0.035493
enh82116     4  141263800  141264800      1       1  150064       1.9267      0.02701
enh82124     4  141444000  141445000      1       1  150064       1.7094      0.04369
enh82138     4  141855700  141856700      5       3  150064       2.4825     0.006524
enh82139     4  141879000  141880000      7       4  150064       1.7525     0.039846
enh82145     4  142143500  142144500      1       1  150064       2.2479      0.01229
enh82148     4  142232400  142233400      1       1  150064       1.7005      0.04452
enh82201     4  143606500  143607500      3       2  150064       1.9419     0.026076
enh82215     4  143732900  143733900      5       3  150064       1.8127     0.034938
enh82224     4  143882100  143883100      2       1  150064       2.8809    0.0019825
enh82237     4  144281600  144282600      8       3  150064       2.1037     0.017703
enh82239     4  144290600  144291600      2       1  150064       1.6468     0.049805
enh82240     4  144296500  144297500      2       1  150064       1.7799     0.037544
enh82243     4  144303000  144304000      2       1  150064       1.9702     0.024408
enh82249     4  144437600  144438600      3       2  150064       2.2625     0.011832
enh82250     4  144479000  144480000      2       1  150064        2.641    0.0041327
enh82252     4  144539500  144540500      4       2  150064        1.884     0.029782
enh82296     4  146414000  146415000      1       1  150064       1.7686      0.03848
enh82325     4  146792000  146793000      1       1  150064       1.7439      0.04059
enh82329     4  146804700  146805700      2       1  150064       1.7215     0.042584
enh82358     4  148024400  148025400      5       2  150064       2.3328    0.0098304
enh82392     4  148975200  148976200      1       1  150064       2.3313     0.009868
enh82393     4  148977900  148978900      1       1  150064       2.1399      0.01618
enh82396     4  149137300  149138300      4       2  150064       1.7993     0.035988
enh82399     4  149280600  149281600      2       1  150064       3.1307   0.00087195
enh82401     4  149297400  149298400      2       1  150064       2.4215     0.007729
enh82414     4  151138100  151139100      2       1  150064       1.8991     0.028779
enh82415     4  151165200  151166200      4       2  150064       2.5149    0.0059541
enh82439     4  151871600  151872600      2       1  150064         1.79     0.036729
enh82449     4  151927800  151928800      1       1  150064       2.4163      0.00784
enh82452     4  151950800  151951800      2       1  150064        1.858     0.031584
enh82456     4  152018500  152019500      1       1  150064       1.8068       0.0354
enh82461     4  152144300  152145300      5       2  150064       1.8532     0.031929
enh82462     4  152148200  152149200      2       1  150064       1.7727      0.03814
enh82477     4  153030000  153031000      5       3  150064       1.6842     0.046068
enh82479     4  153036200  153037200      6       3  150064       2.1595     0.015405
enh82480     4  153037100  153038100      7       3  150064       1.9791     0.023904
enh82481     4  153059500  153060500      3       1  150064       1.7803     0.037513
enh82490     4  153320300  153321300      1       1  150064       1.7942      0.03639
enh82554     4  154359600  154360600      2       1  150064       1.9025     0.028556
enh82590     4  154649400  154650400      1       1  150064       2.9363     0.001661
enh82591     4  154650900  154651900      3       1  150064       1.7035     0.044241
enh82593     4  154668400  154669400      2       1  150064       2.5382    0.0055718
enh82603     4  155797800  155798800      8       3  150064        2.164     0.015233
enh82617     4  156550300  156551300     10       2  150064       2.0854     0.018517
enh82638     4  156708300  156709300      2       1  150064       2.1858     0.014415
enh82649     4  157219000  157220000      4       2  150064       2.0995     0.017885
enh82657     4  157515600  157516600      4       2  150064       1.7702     0.038347
enh82739     4  159688000  159689000      1       1  150064       2.2991      0.01075
enh82740     4  159692300  159693300      2       1  150064       1.6637     0.048088
enh82747     4  159705700  159706700      6       1  150064       2.0606     0.019672
enh82751     4  159720800  159721800      1       1  150064       1.9963      0.02295
enh82754     4  159730100  159731100      2       1  150064       1.9657     0.024667
enh82758     4  159741000  159742000      2       1  150064       1.7578     0.039394
enh82761     4  159791700  159792700      1       1  150064       2.1862       0.0144
enh82763     4  159826600  159827600      2       1  150064       2.2928      0.01093
enh82764     4  159851200  159852200      2       1  150064       2.2537     0.012106
enh82820     4  160232200  160233200      3       1  150064       1.6612     0.048338
enh82824     4  160321200  160322200      3       1  150064       1.7785     0.037658
enh82829     4  162438700  162439700      3       1  150064       1.7503      0.04003
enh82865     4  166050800  166051800      3       2  150064       1.7797     0.037566
enh82867     4  166125300  166126300      1       1  150064       2.8207     0.002396
enh82873     4  166215300  166216300      2       1  150064       2.2098     0.013559
enh82889     4  167261700  167262700      1       1  150064       2.9948     0.001373
enh82915     4  169531900  169532900      3       1  150064       1.9776     0.023989
enh82936     4  169989200  169990200      8       3  150064       2.1235     0.016857
enh82949     4  170165300  170166300      1       1  150064       2.3403     0.009635
enh82965     4  170212700  170213700      6       2  150064       3.0078    0.0013157
enh82966     4  170215100  170216100      4       2  150064       4.3729   6.1302e-06
enh82967     4  170216700  170217700      4       2  150064       2.5703    0.0050802
enh82968     4  170236600  170237600      3       1  150064       4.6007   2.1057e-06
enh82969     4  170283600  170284600      1       1  150064       4.0093    3.045e-05
enh82970     4  170318900  170319900      1       1  150064       4.6599    1.582e-06
enh82971     4  170331900  170332900      4       1  150064       4.3186   7.8508e-06
enh82972     4  170360600  170361600      2       1  150064       1.7059     0.044016
enh82974     4  170406700  170407700      3       1  150064       1.9236     0.027205
enh82976     4  170494700  170495700      2       1  150064       2.1232      0.01687
enh82977     4  170525600  170526600      3       2  150064       4.3039   8.3909e-06
enh82981     4  170543800  170544800      2       1  150064        3.486   0.00024516
enh82982     4  170579700  170580700      1       1  150064       5.0246    2.523e-07
enh82983     4  170585000  170586000      3       1  150064       3.9918   3.2781e-05
enh82984     4  170586900  170587900      1       1  150064       4.3031    8.421e-06
enh82989     4  170847100  170848100     11       1  150064       2.7615    0.0028765
enh82993     4  170928600  170929600      5       1  150064       1.7675     0.038574
enh82995     4  170933000  170934000      6       2  150064       2.3206     0.010154
enh82996     4  170935400  170936400      4       1  150064       2.2172     0.013305
enh82997     4  171040700  171041700      8       3  150064       2.4918    0.0063551
enh82999     4  171593300  171594300      3       2  150064       1.6748      0.04699
enh83000     4  171595500  171596500     10       2  150064       2.0163     0.021885
enh83031     4  174042000  174043000      3       2  150064       1.6765     0.046823
enh83041     4  174112900  174113900      2       1  150064        2.285     0.011158
enh83073     4  174830700  174831700      5       2  150064       1.7959     0.036256
enh83075     4  175008200  175009200      2       1  150064       2.4577    0.0069909
enh83099     4  176333700  176334700      1       1  150064       1.8115      0.03503
enh83101     4  176867000  176868000      2       1  150064       3.8721   5.3961e-05
enh83102     4  176868300  176869300      4       2  150064        5.101   1.6895e-07
enh83103     4  176934600  176935600      3       1  150064       2.6858    0.0036183
enh83104     4  176973600  176974600      7       4  150064       3.6027   0.00015749
enh83124     4  178237800  178238800      2       1  150064       2.2601     0.011908
enh83128     4  178361400  178362400      4       2  150064       1.8573     0.031637
enh83141     4  180522400  180523400     12       4  150064       1.9406     0.026151
enh83164     4  183750200  183751200      6       2  150064        2.153     0.015661
enh83165     4  183757200  183758200      4       2  150064       1.9739     0.024196
enh83172     4  183859100  183860100      1       1  150064       2.6627     0.003876
enh83174     4  183896700  183897700      7       3  150064       1.9956     0.022991
enh83178     4  184183000  184184000      2       1  150064       1.7548     0.039651
enh83208     4  184796800  184797800      4       2  150064       2.2595     0.011926
enh83217     4  184960500  184961500      4       1  150064       1.8006     0.035879
enh83224     4  185185000  185186000      6       2  150064       2.8168    0.0024251
enh83225     4  185186500  185187500      2       1  150064       2.2319     0.012811
enh83232     4  185234900  185235900      1       1  150064       1.9182      0.02754
enh83239     4  185285200  185286200      6       3  150064       2.2132     0.013442
enh83247     4  185330100  185331100      6       3  150064       2.1175     0.017109
enh83248     4  185334200  185335200      2       1  150064       1.6822     0.046263
enh83252     4  185342500  185343500      2       1  150064       2.2448      0.01239
enh83266     4  185391600  185392600      3       1  150064        1.868      0.03088
enh83281     4  185566200  185567200      2       1  150064       1.8073     0.035355
enh83282     4  185572000  185573000      3       1  150064       1.7089     0.043735
enh83284     4  185585600  185586600      1       1  150064       2.3109      0.01042
enh83287     4  185603300  185604300      1       1  150064       2.5388     0.005562
enh83293     4  185655900  185656900      4       2  150064       2.0452     0.020418
enh83315     4  185772100  185773100      4       2  150064       2.1968     0.014019
enh83316     4  185779500  185780500      8       3  150064       2.7554    0.0029309
enh83335     4  186187000  186188000      3       1  150064       1.8555      0.03176
enh83362     4  186988600  186989600      3       2  150064       2.5305    0.0056955
enh83445     5    1098200    1099200      1       1  150064       2.4143     0.007882
enh83447     5    1112900    1113900      7       2  150064       2.2275     0.012957
enh83454     5    1204800    1205800      8       2  150064       1.9882     0.023393
enh83470     5    1516400    1517400      4       2  150064       2.4959    0.0062821
enh83489     5    5419000    5420000      7       2  150064       2.7739    0.0027693
enh83490     5    5420400    5421400      7       2  150064       2.6778    0.0037053
enh83491     5    5424500    5425500      1       1  150064       2.8418     0.002243
enh83492     5    5492300    5493300      1       1  150064       3.6504    0.0001309
enh83494     5    5497200    5498200      1       1  150064       2.8685     0.002062
enh83495     5    5505500    5506500      3       1  150064       2.2528     0.012136
enh83504     5    6631000    6632000      1       1  150064       2.3401     0.009639
enh83505     5    6634700    6635700      4       2  150064       1.8466     0.032403
enh83508     5    6704300    6705300      4       2  150064       2.4971    0.0062599
enh83510     5    6718200    6719200      4       2  150064       3.0295    0.0012246
enh83511     5    6721000    6722000      3       2  150064       2.6976    0.0034925
enh83512     5    6723500    6724500      8       4  150064       2.0032     0.022579
enh83513     5    6727700    6728700      3       1  150064       1.7192     0.042791
enh83514     5    6731800    6732800      7       3  150064       2.9876    0.0014058
enh83515     5    6733200    6734200      7       3  150064       2.7595    0.0028943
enh83516     5    6765300    6766300      3       2  150064       1.7152     0.043156
enh83537     5    7816200    7817200      1       1  150064       2.3398     0.009647
enh83617     5   10626000   10627000      1       1  150064       1.6877      0.04573
enh83620     5   10632700   10633700      9       2  150064       2.1557     0.015555
enh83621     5   10634900   10635900      4       1  150064       2.3315    0.0098647
enh83622     5   10644100   10645100      6       1  150064       2.6628    0.0038747
enh83645     5   10948300   10949300      3       1  150064       1.6573     0.048734
enh83649     5   11025600   11026600      1       1  150064       1.7916       0.0366
enh83653     5   11224300   11225300      1       1  150064       1.8676      0.03091
enh83666     5   12910600   12911600      1       1  150064       2.0249      0.02144
enh83673     5   13591300   13592300      1       1  150064       1.9634       0.0248
enh83730     5   14490400   14491400      1       1  150064       1.7976      0.03612
enh83748     5   14660100   14661100      1       1  150064       2.5045     0.006131
enh83752     5   14672500   14673500      1       1  150064       2.0484      0.02026
enh83780     5   16713300   16714300      1       1  150064       2.8418     0.002243
enh83801     5   17212800   17213800     10       3  150064        2.005     0.022483
enh83803     5   17222100   17223100      1       1  150064       1.9228      0.02725
enh83917     5   32019800   32020800      5       3  150064       1.7374     0.041161
enh83922     5   32083900   32084900      1       1  150064       2.5151      0.00595
enh83939     5   32206800   32207800      1       1  150064       1.9061      0.02832
enh83946     5   32276400   32277400      3       2  150064       1.7105     0.043588
enh83969     5   32540100   32541100      1       1  150064        2.225      0.01304
enh84009     5   33320000   33321000      5       2  150064       2.3209     0.010147
enh84010     5   33330300   33331300      7       2  150064       2.3161     0.010277
enh84030     5   34523100   34524100      5       1  150064       1.7466     0.040356
enh84047     5   35476400   35477400      4       2  150064       1.9093     0.028109
enh84048     5   35478600   35479600      2       1  150064       1.6872     0.045786
enh84086     5   36301200   36302200      3       1  150064       1.9397     0.026208
enh84090     5   36357400   36358400      4       2  150064       1.9599     0.025004
enh84132     5   36881700   36882700      3       1  150064       1.7733     0.038091
enh84157     5   37737800   37738800      1       1  150064       1.6496      0.04951
enh84167     5   39021200   39022200      2       1  150064       2.8522     0.002171
enh84173     5   39062000   39063000      3       2  150064       2.7002    0.0034644
enh84175     5   39077500   39078500      1       1  150064       2.0619      0.01961
enh84176     5   39080500   39081500      5       1  150064       1.9742     0.024177
enh84190     5   39195300   39196300      3       2  150064       2.0049     0.022485
enh84208     5   39263700   39264700      7       3  150064       1.6693     0.047531
enh84210     5   39268000   39269000      1       1  150064       1.7573      0.03943
enh84212     5   39272100   39273100      2       1  150064       1.9128     0.027885
enh84214     5   39282900   39283900      5       2  150064       1.8298     0.033642
enh84219     5   39421700   39422700      2       1  150064       2.1297       0.0166
enh84220     5   39425600   39426600      7       3  150064        1.906     0.028325
enh84260     5   40516600   40517600      3       1  150064       1.7963     0.036225
enh84263     5   40591600   40592600      1       1  150064       2.1479      0.01586
enh84313     5   42812300   42813300      1       1  150064        1.685      0.04599
enh84340     5   43120000   43121000      2       1  150064       1.7263     0.042146
enh84365     5   44807800   44808800      3       1  150064        3.754   8.7012e-05
enh84366     5   44810700   44811700      2       1  150064       3.2993   0.00048464
enh84367     5   49660000   49661000      5       2  150064       4.0186   2.9269e-05
enh84369     5   49716000   49717000      2       1  150064       3.8362   6.2486e-05
enh84374     5   49729700   49730700      3       1  150064       3.4547   0.00027543
enh84375     5   49730800   49731800      1       1  150064       3.8399    6.153e-05
enh84377     5   49734600   49735600      2       1  150064       4.0829    2.224e-05
enh84378     5   49737900   49738900      2       1  150064       4.1089   1.9878e-05
enh84379     5   49740900   49741900      2       1  150064       3.9237   4.3591e-05
enh84380     5   49743400   49744400      3       1  150064       4.0966   2.0964e-05
enh84381     5   49796800   49797800      2       1  150064       3.3395    0.0004197
enh84382     5   49797700   49798700      5       2  150064       4.0037   3.1182e-05
enh84383     5   49842700   49843700      2       1  150064       3.9143   4.5334e-05
enh84387     5   49930200   49931200      2       1  150064       2.0777     0.018868
enh84390     5   49943500   49944500      7       2  150064       1.7048     0.044116
enh84391     5   49949500   49950500      4       2  150064       2.6279    0.0042953
enh84397     5   49998300   49999300      1       1  150064       1.6669      0.04777
enh84432     5   52323500   52324500      3       2  150064       2.7149    0.0033147
enh84434     5   52336700   52337700      8       2  150064       2.5712    0.0050671
enh84442     5   52855400   52856400      1       1  150064       1.7387      0.04104
enh84455     5   53545000   53546000      6       2  150064       1.7964     0.036215
enh84459     5   53604000   53605000      2       1  150064        1.966     0.024648
enh84460     5   53607600   53608600      2       1  150064        1.647     0.049777
enh84475     5   53886100   53887100      7       4  150064       2.4155    0.0078568
enh84476     5   53897500   53898500      4       2  150064       2.3674    0.0089562
enh84478     5   53911700   53912700      4       2  150064       1.9067      0.02828
enh84492     5   54081700   54082700      3       2  150064       2.1013     0.017806
enh84493     5   54129600   54130600      1       1  150064       1.9192      0.02748
enh84494     5   54140200   54141200      7       2  150064       2.2827     0.011224
enh84533     5   55199100   55200100      1       1  150064       3.2814    0.0005164
enh84536     5   55219400   55220400      6       4  150064       2.4734    0.0066915
enh84565     5   55453900   55454900      1       1  150064       1.6549      0.04897
enh84566     5   55459800   55460800      3       1  150064       1.6582     0.048637
enh84567     5   55462700   55463700      2       1  150064        2.563    0.0051885
enh84569     5   55465300   55466300      5       2  150064       1.7006     0.044507
enh84571     5   55470400   55471400      3       1  150064       1.8177     0.034555
enh84647     5   56482600   56483600      4       2  150064       2.1015     0.017797
enh84678     5   57384500   57385500      7       2  150064       2.5294    0.0057132
enh84679     5   57389200   57390200      9       2  150064        2.104     0.017689
enh84680     5   57501000   57502000      4       2  150064       3.2134    0.0006558
enh84687     5   57765700   57766700     10       4  150064       1.9958      0.02298
enh84694     5   57840200   57841200      1       1  150064       1.7272      0.04207
enh84706     5   58207800   58208800      3       2  150064       1.8447     0.032538
enh84707     5   58218200   58219200      1       1  150064       1.9632      0.02481
enh84711     5   58329700   58330700      2       1  150064       2.2708     0.011579
enh84731     5   58816900   58817900      3       1  150064       2.5117    0.0060078
enh84732     5   58858500   58859500      3       2  150064       2.7821    0.0027005
enh84733     5   58883600   58884600      2       1  150064       1.6588     0.048579
enh84735     5   58893500   58894500      3       1  150064       1.7764     0.037833
enh84737     5   58904900   58905900      6       2  150064       1.7955     0.036284
enh84741     5   58955900   58956900      1       1  150064        1.657      0.04876
enh84747     5   59090900   59091900      1       1  150064       2.8243     0.002369
enh84750     5   59105800   59106800      1       1  150064       2.2539       0.0121
enh84754     5   59573600   59574600      1       1  150064       1.6657      0.04789
enh84759     5   59836900   59837900      5       2  150064       2.8516    0.0021749
enh84766     5   59942000   59943000      4       2  150064       3.3283    0.0004369
enh84768     5   59968700   59969700      2       1  150064       2.8708    0.0020472
enh84771     5   60116600   60117600      5       2  150064       3.8825   5.1685e-05
enh84772     5   60122100   60123100      2       1  150064       2.1779     0.014708
enh84773     5   60126200   60127200      4       2  150064       2.7185    0.0032788
enh84776     5   60257100   60258100      2       1  150064       4.0744   2.3068e-05
enh84777     5   60315200   60316200      3       2  150064       2.7292     0.003174
enh84778     5   60372400   60373400      3       1  150064       2.5134    0.0059795
enh84780     5   60455600   60456600      3       2  150064       3.4759   0.00025456
enh84782     5   60476000   60477000      5       2  150064       2.4719    0.0067198
enh84783     5   60477600   60478600      3       1  150064       1.9454     0.025861
enh84784     5   60508000   60509000      5       2  150064       3.4338   0.00029763
enh84785     5   60524100   60525100      5       3  150064       2.9485    0.0015966
enh84786     5   60541100   60542100      1       1  150064       2.8933     0.001906
enh84787     5   60559600   60560600      3       2  150064       2.7323    0.0031451
enh84788     5   60565100   60566100      1       1  150064       3.7125    0.0001026
enh84789     5   60570500   60571500      3       2  150064       4.2009   1.3292e-05
enh84790     5   60573600   60574600      1       1  150064       3.7821    7.774e-05
enh84791     5   60575900   60576900      4       1  150064       3.9375   4.1163e-05
enh84792     5   60585200   60586200      2       1  150064       3.9038   4.7339e-05
enh84793     5   60586300   60587300      3       2  150064       5.5566   1.3758e-08
enh84794     5   60598800   60599800      2       1  150064       3.8806   5.2107e-05
enh84796     5   60614000   60615000      3       2  150064       5.7393   4.7535e-09
enh84803     5   60698000   60699000      2       1  150064       3.5854   0.00016831
enh84804     5   60703300   60704300      1       1  150064       2.5525     0.005347
enh84805     5   60705600   60706600      5       3  150064       4.3396   7.1368e-06
enh84807     5   60830100   60831100      1       1  150064       1.7599      0.03921
enh84809     5   60893600   60894600      4       2  150064       3.1388   0.00084832
enh84813     5   60961400   60962400      1       1  150064       1.9029      0.02853
enh84818     5   61520200   61521200      1       1  150064       2.6615      0.00389
enh84820     5   61551900   61552900      4       2  150064       3.0729    0.0010599
enh84821     5   61556700   61557700      5       2  150064       1.7488     0.040166
enh84822     5   61561500   61562500      1       1  150064        3.225    0.0006299
enh84824     5   61572600   61573600      2       1  150064       2.9984    0.0013569
enh84827     5   61582600   61583600      3       1  150064       3.1015   0.00096257
enh84828     5   61592400   61593400      4       2  150064       2.8789    0.0019953
enh84829     5   61600500   61601500      1       1  150064       2.9993     0.001353
enh84830     5   61606100   61607100      4       2  150064       3.0342    0.0012059
enh84831     5   61609700   61610700      2       1  150064       1.7238     0.042374
enh84834     5   61615600   61616600      2       1  150064       1.6954     0.044997
enh84835     5   61621500   61622500      1       1  150064       1.8283      0.03375
enh84837     5   61628700   61629700      3       2  150064       3.9918   3.2792e-05
enh84841     5   61700400   61701400      4       2  150064       1.7066     0.043953
enh84842     5   61709700   61710700      2       1  150064       1.9192     0.027478
enh84847     5   61870700   61871700      1       1  150064       1.8184       0.0345
enh84851     5   61948600   61949600      1       1  150064       1.9829      0.02369
enh84870     5   64330200   64331200      4       1  150064       2.6771    0.0037133
enh84878     5   64779200   64780200      4       2  150064       1.9537     0.025369
enh84880     5   64856900   64857900      1       1  150064       2.0131      0.02205
enh84881     5   64860500   64861500      3       2  150064       2.4384    0.0073765
enh84882     5   64917600   64918600      5       2  150064       2.1254     0.016777
enh84911     5   65916400   65917400      4       2  150064        2.452    0.0071032
enh84937     5   66357200   66358200      5       1  150064        2.603    0.0046206
enh84941     5   66390900   66391900      1       1  150064       2.8054     0.002513
enh84993     5   67509300   67510300      2       1  150064       2.2348     0.012715
enh84994     5   67515600   67516600      3       2  150064       1.7567     0.039487
enh84998     5   67527400   67528400      2       1  150064        2.198     0.013976
enh85003     5   67544900   67545900      3       2  150064       2.2079     0.013626
enh85006     5   67557900   67558900      8       4  150064       2.0405     0.020651
enh85020     5   67626800   67627800      1       1  150064        1.682      0.04628
enh85022     5   67642900   67643900      2       1  150064       1.9091     0.028126
enh85026     5   67667600   67668600      3       2  150064       2.3284     0.009946
enh85029     5   67680800   67681800      3       2  150064       2.7437    0.0030379
enh85030     5   67688300   67689300      2       1  150064       1.7965     0.036205
enh85031     5   67702700   67703700      2       1  150064       1.7568     0.039477
enh85032     5   67711000   67712000      2       1  150064        2.807    0.0025005
enh85033     5   67716000   67717000      4       2  150064       2.6381    0.0041691
enh85034     5   67720800   67721800      4       2  150064       1.9984     0.022835
enh85036     5   67731100   67732100      3       2  150064       2.9911    0.0013901
enh85045     5   68291300   68292300      1       1  150064       2.1617      0.01532
enh85070     5   70741200   70742200      1       1  150064       2.2244      0.01306
enh85071     5   70752900   70753900      1       1  150064       2.2458      0.01236
enh85086     5   71589200   71590200      1       1  150064       1.9013      0.02863
enh85089     5   71602400   71603400      1       1  150064        2.217      0.01331
enh85093     5   71644700   71645700      1       1  150064       2.1862       0.0144
enh85094     5   71645600   71646600      1       1  150064       1.7121      0.04344
enh85111     5   71853100   71854100      1       1  150064       2.2165      0.01333
enh85136     5   73047000   73048000      2       1  150064       2.2468     0.012326
enh85138     5   73079500   73080500      1       1  150064       1.6755      0.04692
enh85161     5   73680000   73681000      3       2  150064       1.7089     0.043739
enh85187     5   74229600   74230600      2       1  150064        2.138     0.016258
enh85202     5   74619900   74620900      2       1  150064       2.8314    0.0023175
enh85207     5   74707700   74708700      3       1  150064       2.1441     0.016012
enh85209     5   74761400   74762400      1       1  150064       1.8882       0.0295
enh85210     5   74796400   74797400      4       2  150064       2.2525     0.012145
enh85212     5   74809700   74810700      4       2  150064       1.7841     0.037207
enh85215     5   74821900   74822900      2       1  150064       1.8164     0.034651
enh85217     5   74853800   74854800      1       1  150064       2.5172     0.005915
enh85219     5   74861500   74862500      3       2  150064       2.2594     0.011928
enh85224     5   74876700   74877700      1       1  150064         2.09      0.01831
enh85225     5   74895800   74896800      1       1  150064        2.054      0.01999
enh85226     5   74902900   74903900      2       1  150064       2.0016     0.022663
enh85228     5   74915700   74916700      2       1  150064       2.1466     0.015913
enh85234     5   74965600   74966600      2       1  150064        1.994     0.023076
enh85235     5   74973800   74974800      6       1  150064       3.1254   0.00088772
enh85238     5   75006500   75007500      2       1  150064       1.7844     0.037181
enh85368     5   76412900   76413900      5       2  150064       2.0347     0.020939
enh85383     5   77160700   77161700      2       1  150064       2.2658     0.011732
enh85389     5   77517600   77518600      4       2  150064       1.6508     0.049394
enh85391     5   77564500   77565500      3       1  150064       3.4448   0.00028571
enh85392     5   77581800   77582800      8       3  150064       3.9825   3.4093e-05
enh85393     5   77584800   77585800      5       2  150064       2.6921    0.0035506
enh85394     5   77585600   77586600      5       1  150064       3.9086   4.6408e-05
enh85395     5   77588000   77589000      5       2  150064       2.7975    0.0025754
enh85396     5   77654100   77655100      2       1  150064       1.9902     0.023287
enh85397     5   77658000   77659000      2       1  150064       1.9719     0.024308
enh85398     5   77779600   77780600      3       2  150064       1.9634     0.024799
enh85399     5   77782300   77783300      6       3  150064       2.7572     0.002915
enh85401     5   77794600   77795600      2       1  150064       1.9616     0.024906
enh85402     5   77795800   77796800      6       3  150064       2.0478     0.020291
enh85403     5   77798600   77799600      3       1  150064       1.9553     0.025276
enh85434     5   78402700   78403700      4       1  150064       2.5683    0.0051094
enh85472     5   79500600   79501600      4       2  150064       2.0721      0.01913
enh85473     5   79507700   79508700      5       3  150064       1.9571     0.025165
enh85477     5   79516100   79517100      4       2  150064       2.0573     0.019829
enh85556     5   81006000   81007000      3       2  150064       1.7472     0.040303
enh85567     5   81047900   81048900      1       1  150064       1.8048      0.03555
enh85569     5   81075500   81076500      2       1  150064       1.8606     0.031401
enh85570     5   81078800   81079800      5       3  150064       2.7483     0.002995
enh85577     5   81134000   81135000      1       1  150064       2.8126     0.002457
enh85579     5   81148900   81149900      1       1  150064       1.6663      0.04783
enh85581     5   81152700   81153700      4       2  150064       2.9541    0.0015679
enh85587     5   81365300   81366300      2       1  150064       1.7018       0.0444
enh85589     5   81402400   81403400      1       1  150064       2.0198       0.0217
enh85594     5   81520900   81521900      1       1  150064       2.6016      0.00464
enh85595     5   81571800   81572800      7       3  150064        2.907    0.0018247
enh85616     5   82280700   82281700      3       1  150064       2.1806     0.014608
enh85625     5   82374200   82375200      2       1  150064       1.7557      0.03957
enh85629     5   82602300   82603300      3       1  150064       1.8634     0.031205
enh85633     5   82673800   82674800      2       1  150064       1.6945     0.045089
enh85642     5   83233200   83234200      3       2  150064       2.2285     0.012924
enh85643     5   83260500   83261500      5       2  150064       2.3086     0.010482
enh85654     5   86374900   86375900      6       2  150064       1.7825     0.037337
enh85673     5   87562800   87563800      1       1  150064       3.0352     0.001202
enh85674     5   87565900   87566900      1       1  150064       2.5414      0.00552
enh85677     5   88029500   88030500      3       2  150064       2.4966    0.0062693
enh85679     5   88037400   88038400      2       1  150064       1.8758     0.030345
enh85680     5   88038900   88039900      1       1  150064       2.4369     0.007406
enh85681     5   88047200   88048200      3       1  150064       2.4647    0.0068558
enh85684     5   88065500   88066500      3       1  150064       2.0545     0.019964
enh85685     5   88074300   88075300      2       1  150064        2.341    0.0096152
enh85686     5   88077200   88078200      2       1  150064       2.2606     0.011891
enh85692     5   88116000   88117000      3       2  150064       3.1638   0.00077857
enh85693     5   88118600   88119600      1       1  150064       1.8767      0.03028
enh85694     5   88123100   88124100      1       1  150064       3.5875    0.0001669
enh85695     5   88124000   88125000      1       1  150064       1.8892      0.02943
enh85700     5   88140800   88141800      4       2  150064       2.6644    0.0038558
enh85707     5   88191200   88192200      3       1  150064       1.8843     0.029761
enh85723     5   88580800   88581800      1       1  150064       3.5817    0.0001707
enh85732     5   88716500   88717500      1       1  150064       4.7905    8.319e-07
enh85733     5   88739900   88740900      1       1  150064       3.1991    0.0006893
enh85737     5   89263100   89264100      2       1  150064       2.1639     0.015234
enh85738     5   89311200   89312200      3       2  150064       2.4833    0.0065079
enh85746     5   89768000   89769000      1       1  150064       1.8942       0.0291
enh85757     5   90082300   90083300      2       1  150064       2.3149     0.010309
enh85761     5   90150200   90151200      3       2  150064       2.7583    0.0029054
enh85763     5   90168700   90169700      2       1  150064       2.3639    0.0090423
enh85766     5   90263100   90264100      5       1  150064       2.2346     0.012721
enh85767     5   90278400   90279400      2       1  150064       2.0126     0.022079
enh85769     5   90348900   90349900      4       2  150064       3.3867    0.0003537
enh85771     5   90357900   90358900      1       1  150064       1.9888      0.02336
enh85774     5   90410000   90411000      3       1  150064       2.5203    0.0058632
enh85775     5   90415000   90416000      4       2  150064       2.0612     0.019641
enh85781     5   90466100   90467100      1       1  150064       2.8742     0.002025
enh85785     5   90561800   90562800      2       1  150064       1.7203     0.042687
enh85793     5   90673100   90674100      1       1  150064       1.6709      0.04737
enh85808     5   93581200   93582200      1       1  150064       1.9407      0.02615
enh85811     5   93880600   93881600      1       1  150064       1.6493      0.04954
enh85812     5   93913100   93914100      1       1  150064       2.8847     0.001959
enh85813     5   93951800   93952800      2       1  150064       2.6652    0.0038477
enh85814     5   93952400   93953400      2       1  150064       2.6652    0.0038477
enh85815     5   93955400   93956400      3       2  150064       2.6984    0.0034842
enh85817     5   94043100   94044100      7       3  150064       1.7218     0.042555
enh85829     5   94379300   94380300      3       2  150064       1.7488     0.040159
enh85841     5   94576900   94577900      5       2  150064       1.8197     0.034406
enh85842     5   94597600   94598600      2       1  150064       1.7785     0.037662
enh85849     5   94979700   94980700      1       1  150064       1.9653      0.02469
enh85882     5   95293900   95294900      1       1  150064        1.989      0.02335
enh85888     5   95403200   95404200      3       1  150064       1.8395      0.03292
enh85890     5   95407600   95408600      5       2  150064       1.6953     0.045007
enh85892     5   95419500   95420500      4       2  150064       2.2327     0.012786
enh85907     5   95984300   95985300      3       2  150064       1.7315     0.041678
enh85909     5   95990500   95991500      3       1  150064        1.807     0.035378
enh85910     5   95992200   95993200      2       1  150064       2.2349      0.01271
enh85911     5   95995700   95996700      3       2  150064       1.7955     0.036286
enh85912     5   95999500   96000500      1       1  150064       2.2133      0.01344
enh85913     5   96004200   96005200      4       2  150064       2.4169     0.007827
enh85914     5   96016300   96017300      3       1  150064       2.2827     0.011225
enh85931     5   96210800   96211800      8       4  150064       1.8176     0.034565
enh85935     5   96221300   96222300      5       1  150064       2.0305     0.021153
enh85936     5   96231200   96232200      7       2  150064        2.282     0.011246
enh85937     5   96232600   96233600      3       1  150064       2.4789    0.0065889
enh85939     5   96261600   96262600      5       2  150064        1.678     0.046672
enh85941     5   96274300   96275300      5       1  150064       2.3905    0.0084133
enh85942     5   96293500   96294500      4       2  150064       2.1679     0.015082
enh85943     5   96295800   96296800      1       1  150064       2.6332     0.004229
enh85945     5   96303400   96304400      1       1  150064       2.3999     0.008199
enh85949     5   96345000   96346000      1       1  150064       2.6721     0.003769
enh85950     5   96358300   96359300      6       2  150064       2.1311      0.01654
enh85967     5   96883100   96884100      4       2  150064       1.8758     0.030339
enh85969     5   98174700   98175700      4       2  150064       2.7416    0.0030567
enh85970     5   98246700   98247700      2       1  150064       2.1203     0.016991
enh85971     5   98261300   98262300      2       1  150064       2.6084    0.0045485
enh85973     5   98268000   98269000      3       1  150064        2.181     0.014593
enh85974     5   98269300   98270300      3       1  150064       2.0025     0.022618
enh85976     5   98325000   98326000     15       2  150064       2.0721     0.019128
enh85979     5   98363500   98364500      4       2  150064       1.6736     0.047107
enh85983     5   98373200   98374200      2       1  150064       2.0066     0.022398
enh85986     5   98465400   98466400      2       1  150064       2.2741      0.01148
enh85988     5   99606000   99607000      2       1  150064       1.7802     0.037522
enh86018     5  101279000  101280000      2       1  150064       1.6625     0.048209
enh86024     5  101622200  101623200      5       2  150064       3.5156   0.00021941
enh86025     5  101630000  101631000      3       2  150064       4.3288   7.4956e-06
enh86026     5  101632600  101633600      5       2  150064       3.0192    0.0012673
enh86027     5  101647900  101648900      3       2  150064       3.9808   3.4345e-05
enh86078     5  106631500  106632500      6       2  150064       2.1309     0.016548
enh86080     5  106697600  106698600      5       2  150064       2.3223     0.010109
enh86081     5  106700400  106701400      3       1  150064       2.7686    0.0028148
enh86082     5  106724100  106725100      2       1  150064         2.26     0.011912
enh86083     5  106765500  106766500      2       1  150064       2.6804    0.0036765
enh86111     5  108194400  108195400      1       1  150064       2.0063      0.02241
enh86115     5  108723800  108724800      3       1  150064       2.1118      0.01735
enh86116     5  108730200  108731200      2       1  150064       1.6859     0.045906
enh86117     5  108734400  108735400      3       1  150064        2.337    0.0097188
enh86118     5  108736600  108737600      3       1  150064       1.7224     0.042501
enh86119     5  108741800  108742800      5       2  150064       1.8013     0.035831
enh86121     5  108785600  108786600      4       2  150064       2.0928     0.018184
enh86123     5  108790800  108791800      4       2  150064       2.7231    0.0032333
enh86124     5  108803900  108804900      2       1  150064       2.1804     0.014614
enh86126     5  108841900  108842900      8       3  150064       2.7843    0.0026825
enh86130     5  108991700  108992700      3       2  150064        3.718   0.00010041
enh86132     5  109029800  109030800      3       2  150064       3.5771   0.00017369
enh86133     5  109031800  109032800      3       2  150064       2.0136     0.022028
enh86134     5  109032700  109033700      2       1  150064       4.5211    3.076e-06
enh86135     5  109039300  109040300      4       2  150064        4.598   2.1327e-06
enh86136     5  109047200  109048200      5       3  150064         2.96    0.0015384
enh86137     5  109075300  109076300      2       1  150064       4.1135   1.9482e-05
enh86138     5  109078600  109079600      7       3  150064       2.5345    0.0056299
enh86139     5  109114700  109115700      1       1  150064       2.2587      0.01195
enh86142     5  109211800  109212800      2       1  150064       1.6952     0.045017
enh86192     5  112030600  112031600      2       1  150064       1.9438     0.025961
enh86207     5  112311000  112312000      2       1  150064       2.6321    0.0042434
enh86214     5  112458000  112459000      3       2  150064       1.8158     0.034704
enh86234     5  114819500  114820500      3       2  150064       1.6877     0.045738
enh86235     5  114866900  114867900      1       1  150064       1.7427      0.04069
enh86244     5  115180100  115181100      2       1  150064       1.8686     0.030839
enh86248     5  115374100  115375100      3       1  150064       1.7856     0.037081
enh86249     5  115411500  115412500      6       3  150064       2.1876     0.014351
enh86250     5  115419000  115420000      3       1  150064       2.2671     0.011693
enh86254     5  115707100  115708100      4       1  150064       1.8127     0.034943
enh86267     5  116283500  116284500      3       2  150064       1.8653     0.031068
enh86269     5  116796800  116797800      1       1  150064       2.1648       0.0152
enh86274     5  117225400  117226400      4       1  150064       2.0481     0.020273
enh86307     5  118678700  118679700      3       1  150064       2.5857    0.0048597
enh86323     5  118762500  118763500      4       2  150064       1.8961     0.028971
enh86344     5  119723600  119724600      1       1  150064        1.645      0.04998
enh86350     5  120628300  120629300      3       2  150064       1.9088     0.028145
enh86410     5  123737500  123738500      3       2  150064        2.263     0.011818
enh86412     5  123854700  123855700      3       2  150064       2.2927     0.010934
enh86417     5  123934900  123935900      4       2  150064       1.9146     0.027773
enh86425     5  124022000  124023000      2       1  150064       1.9186     0.027519
enh86463     5  124682500  124683500      8       3  150064       2.3924    0.0083704
enh86478     5  125874200  125875200      6       2  150064       3.0359    0.0011991
enh86479     5  125878000  125879000      3       1  150064       2.7849    0.0026774
enh86488     5  126083000  126084000      1       1  150064       2.0554      0.01992
enh86494     5  126094700  126095700      5       2  150064       1.7978     0.036103
enh86495     5  126097800  126098800      3       1  150064       2.2584     0.011959
enh86506     5  126181900  126182900      1       1  150064       2.3708     0.008876
enh86508     5  126203900  126204900      5       3  150064       2.9094    0.0018108
enh86512     5  126306900  126307900      3       1  150064       3.6535   0.00012932
enh86513     5  126311800  126312800      2       1  150064       3.1227    0.0008961
enh86515     5  126323800  126324800      4       2  150064        3.126   0.00088596
enh86518     5  126347200  126348200      2       1  150064       3.2611   0.00055493
enh86523     5  126466600  126467600      1       1  150064       3.7398    9.207e-05
enh86539     5  127039000  127040000      3       2  150064       2.1357     0.016354
enh86543     5  127137700  127138700      1       1  150064        2.686     0.003616
enh86546     5  127161600  127162600      3       1  150064       1.8831     0.029845
enh86547     5  127169400  127170400      1       1  150064       3.7007    0.0001075
enh86548     5  127174700  127175700      3       2  150064       3.0523    0.0011355
enh86549     5  127202900  127203900      2       1  150064       3.3989    0.0003383
enh86550     5  127211100  127212100      2       1  150064       3.8921   4.9696e-05
enh86556     5  127415300  127416300      1       1  150064       2.5846     0.004874
enh86557     5  127416100  127417100      3       1  150064       2.4815    0.0065408
enh86560     5  127676800  127677800      5       3  150064       3.2829   0.00051372
enh86619     5  130707300  130708300      1       1  150064       1.7018       0.0444
enh86632     5  130815400  130816400      3       1  150064       1.8604     0.031418
enh86633     5  130817100  130818100      1       1  150064       1.7931      0.03648
enh86634     5  130823800  130824800      1       1  150064       1.9822      0.02373
enh86643     5  130871700  130872700      2       1  150064       1.7383     0.041081
enh86646     5  130882300  130883300      4       1  150064        2.054     0.019986
enh86648     5  130887800  130888800      1       1  150064        1.919      0.02749
enh86653     5  130951300  130952300      1       1  150064       1.7351      0.04136
enh86724     5  131778300  131779300      6       3  150064       1.7092      0.04371
enh86725     5  131781600  131782600      2       1  150064       2.1526     0.015675
enh86726     5  131783600  131784600      6       3  150064       1.7416     0.040788
enh86728     5  131790400  131791400      4       2  150064       2.0098     0.022227
enh86729     5  131793400  131794400      4       2  150064       2.4699    0.0067573
enh86730     5  131797100  131798100      2       1  150064       1.8349     0.033258
enh86731     5  131800900  131801900      7       4  150064       2.2034     0.013783
enh86835     5  133922600  133923600      2       1  150064       1.9294     0.026841
enh86840     5  133968600  133969600      2       1  150064       1.9464     0.025804
enh86863     5  134561100  134562100      2       1  150064       1.7093     0.043699
enh86898     5  134996300  134997300      2       1  150064       1.6559     0.048876
enh86899     5  135007100  135008100     10       5  150064       2.1807     0.014603
enh86911     5  135372300  135373300      1       1  150064       2.2179      0.01328
enh86925     5  135967000  135968000      3       2  150064       1.6743     0.047039
enh86926     5  136034300  136035300      5       2  150064       2.4441    0.0072604
enh86927     5  136450400  136451400      2       1  150064       1.7239      0.04236
enh86928     5  136898400  136899400      4       2  150064       2.0136     0.022027
enh86942     5  137050200  137051200      1       1  150064        3.105    0.0009515
enh86943     5  137050600  137051600      1       1  150064        3.105    0.0009515
enh86947     5  137085200  137086200      4       2  150064       2.3321     0.009847
enh86952     5  137223300  137224300      2       1  150064       2.6324    0.0042394
enh86955     5  137331700  137332700      3       1  150064       2.8602    0.0021168
enh86956     5  137358700  137359700      4       2  150064       3.0191    0.0012675
enh86957     5  137363700  137364700      1       1  150064       2.1297       0.0166
enh86958     5  137365200  137366200      1       1  150064       1.7893      0.03678
enh86959     5  137365800  137366800      1       1  150064       1.7893      0.03678
enh86960     5  137369300  137370300      1       1  150064       1.7626      0.03898
enh86965     5  137430000  137431000      1       1  150064       3.3005    0.0004825
enh86966     5  137431300  137432300      3       1  150064       1.8681     0.030874
enh86975     5  137566600  137567600      2       1  150064       2.2562     0.012028
enh86979     5  137641100  137642100      4       1  150064       1.8775     0.030224
enh86982     5  137672000  137673000      3       2  150064        2.518    0.0059018
enh86983     5  137676000  137677000      2       1  150064       3.2846   0.00051069
enh86989     5  137703700  137704700      2       1  150064       2.2537     0.012106
enh86990     5  137706400  137707400      3       1  150064       2.9585    0.0015457
enh86992     5  137775200  137776200      3       2  150064       4.4343   4.6181e-06
enh86993     5  137785100  137786100      1       1  150064       3.4458    0.0002847
enh86994     5  137785600  137786600      1       1  150064       4.2491    1.073e-05
enh86996     5  137798500  137799500      5       2  150064       3.5433   0.00019759
enh87000     5  137880800  137881800      1       1  150064       5.1073    1.634e-07
enh87002     5  137883600  137884600      5       3  150064       3.0261    0.0012387
enh87003     5  137908700  137909700      1       1  150064       3.1639    0.0007783
enh87005     5  137914800  137915800      2       1  150064       4.5477   2.7123e-06
enh87006     5  137936800  137937800      6       3  150064       4.9123   4.5007e-07
enh87007     5  137940700  137941700      3       2  150064       2.7847    0.0026786
enh87008     5  137945700  137946700      3       1  150064        4.491   3.5447e-06
enh87009     5  137947200  137948200      3       1  150064        4.658   1.5961e-06
enh87014     5  138060200  138061200      2       1  150064       1.8564     0.031697
enh87023     5  138160700  138161700      1       1  150064       2.5696     0.005091
enh87031     5  138298500  138299500      2       1  150064       1.7034     0.044245
enh87052     5  138462000  138463000      1       1  150064       1.6763      0.04684
enh87105     5  138842000  138843000      1       1  150064       1.6777       0.0467
enh87106     5  138848500  138849500      1       1  150064       2.2055      0.01371
enh87113     5  138871800  138872800      1       1  150064       1.7968      0.03618
enh87134     5  139052700  139053700      2       1  150064       2.9466    0.0016064
enh87135     5  139053800  139054800      7       2  150064       3.3571   0.00039378
enh87137     5  139055900  139056900      1       1  150064       3.5426    0.0001981
enh87138     5  139058600  139059600      3       1  150064       3.6264   0.00014369
enh87140     5  139066500  139067500      2       1  150064       3.6259   0.00014401
[truncated: 837,383 more chars]
