# Supplementary material for: Identifying enhancer properties associated with genetic risk for complex traits using regulome-wide association studies
Source: PLoS Comput Biol. 2022 Sep 7;18(9):e1010430. doi: 10.1371/journal.pcbi.1010430 (PMC9484640; doi:10.1371/journal.pcbi.1010430)
Supplement: S3 Table — Sample names are as described in the ROADMAP epigenomics project integrative analysis portal: https://egg2.wustl.edu/roadmap/web_portal/meta.html. (ZIP) [file pcbi.1010430.s010.zip › supplemental_table3/E102gi-rectum_sig_enhancers05.gcov.out]

GENE       CHR      START       STOP  NSNPS  NPARAM       N        ZSTAT            P
enh42180     1     894900     895900      1       1  150064       1.8429      0.03267
enh42189     1     966400     967400      1       1  150064       1.6666       0.0478
enh42213     1    1168600    1169600      3       1  150064       1.9619      0.02489
enh42225     1    1253300    1254300      2       1  150064       1.8249     0.034007
enh42279     1    1706200    1707200      2       1  150064       2.8494    0.0021899
enh42303     1    1841200    1842200      3       1  150064       2.0797     0.018775
enh42307     1    1851300    1852300      2       1  150064       1.8266     0.033877
enh42309     1    1874200    1875200      4       1  150064       2.3336    0.0098083
enh42322     1    2058100    2059100      1       1  150064       3.1709    0.0007598
enh42323     1    2063200    2064200      1       1  150064       2.0727       0.0191
enh42324     1    2068200    2069200      4       2  150064       3.2811   0.00051702
enh42325     1    2079900    2080900      1       1  150064       3.5192    0.0002164
enh42326     1    2081900    2082900      8       2  150064       3.1532   0.00080743
enh42331     1    2127000    2128000      2       1  150064       2.5265    0.0057606
enh42341     1    2173800    2174800      1       1  150064       3.7831    7.743e-05
enh42343     1    2181800    2182800      4       2  150064        1.749     0.040148
enh42351     1    2233100    2234100      2       1  150064        2.019     0.021745
enh42363     1    2369100    2370100      4       2  150064       4.5664   2.4814e-06
enh42380     1    2510100    2511100      2       1  150064       2.4407    0.0073298
enh42383     1    2519400    2520400      1       1  150064       2.8421     0.002241
enh42384     1    2523200    2524200     13       2  150064        3.086    0.0010143
enh42385     1    2524500    2525500      7       2  150064       2.8255    0.0023604
enh42386     1    2542400    2543400      1       1  150064       2.6463     0.004069
enh42387     1    2563100    2564100      4       2  150064       2.5625    0.0051966
enh42388     1    2571600    2572600      1       1  150064       3.2206    0.0006397
enh42395     1    3043200    3044200      2       1  150064       1.8963     0.028961
enh42404     1    3130100    3131100      2       1  150064       1.8855     0.029684
enh42405     1    3136500    3137500      4       2  150064       2.4725    0.0067088
enh42411     1    3208300    3209300      7       3  150064       2.5186     0.005892
enh42412     1    3210000    3211000      5       3  150064       2.2427     0.012457
enh42413     1    3229900    3230900      7       3  150064       1.7329     0.041557
enh42471     1    6088000    6089000      3       2  150064       1.8115     0.035031
enh42478     1    6260100    6261100      1       1  150064       1.7453      0.04047
enh42512     1    6520300    6521300      4       2  150064       2.3167     0.010261
enh42513     1    6524600    6525600      2       1  150064        1.883      0.02985
enh42514     1    6526200    6527200      5       2  150064        2.697     0.003498
enh42519     1    6561700    6562700      2       1  150064       2.0159     0.021905
enh42520     1    6567200    6568200      1       1  150064       2.3208      0.01015
enh42526     1    6644100    6645100      1       1  150064       3.4842    0.0002468
enh42528     1    6658600    6659600      8       5  150064       2.7934    0.0026075
enh42531     1    6675600    6676600      3       1  150064       2.1533     0.015649
enh42532     1    6684200    6685200      2       1  150064       2.1264     0.016733
enh42534     1    6694400    6695400      8       2  150064        2.543    0.0054959
enh42535     1    6759400    6760400      3       1  150064        3.954   3.8435e-05
enh42537     1    6763900    6764900      5       2  150064       4.0953    2.108e-05
enh42543     1    6846900    6847900      3       1  150064       1.7795     0.037581
enh42550     1    6867300    6868300      1       1  150064       1.8682      0.03087
enh42565     1    7020000    7021000      1       1  150064       1.9101      0.02806
enh42643     1    8353200    8354200      2       1  150064        3.726   9.7277e-05
enh42644     1    8373800    8374800      3       2  150064        4.624   1.8821e-06
enh42645     1    8403200    8404200      3       2  150064       2.8493    0.0021907
enh42646     1    8409600    8410600      3       2  150064       2.3974    0.0082556
enh42647     1    8412900    8413900      4       2  150064       4.2404   1.1158e-05
enh42649     1    8427300    8428300      1       1  150064       2.9348     0.001669
enh42651     1    8431500    8432500      4       2  150064       5.2959   5.9221e-08
enh42653     1    8436100    8437100      4       2  150064       4.3432   7.0227e-06
enh42657     1    8446800    8447800      3       1  150064       5.1215   1.5158e-07
enh42658     1    8450900    8451900      3       2  150064       2.9505    0.0015861
enh42659     1    8454200    8455200      2       1  150064       3.3185   0.00045251
enh42660     1    8455500    8456500      1       1  150064       1.6624      0.04822
enh42661     1    8457800    8458800      1       1  150064       2.3545     0.009273
enh42662     1    8464500    8465500      2       1  150064       4.6602   1.5796e-06
enh42663     1    8466500    8467500      5       2  150064       5.5447    1.472e-08
enh42665     1    8473000    8474000      4       2  150064       5.1209   1.5201e-07
enh42668     1    8486900    8487900      2       1  150064       4.9564   3.5904e-07
enh42669     1    8489600    8490600      1       1  150064       5.7027    5.896e-09
enh42670     1    8490600    8491600      3       2  150064       4.9891   3.0334e-07
enh42671     1    8498600    8499600      1       1  150064        5.656    7.747e-09
enh42673     1    8516200    8517200      2       1  150064       3.2735   0.00053114
enh42675     1    8524000    8525000      5       3  150064       2.7613    0.0028785
enh42676     1    8536100    8537100      3       2  150064       4.1085   1.9912e-05
enh42677     1    8536900    8537900      3       1  150064       3.2444   0.00058856
enh42678     1    8556900    8557900      3       1  150064       2.7352    0.0031169
enh42679     1    8569900    8570900      2       1  150064        2.394    0.0083322
enh42684     1    8592900    8593900      1       1  150064       2.5418     0.005514
enh42685     1    8600000    8601000      2       1  150064       2.4961    0.0062787
enh42686     1    8600600    8601600      2       1  150064       3.9022   4.7664e-05
enh42688     1    8607600    8608600      2       1  150064       2.3958    0.0082926
enh42689     1    8611700    8612700      2       1  150064       2.5226     0.005825
enh42690     1    8623000    8624000      3       2  150064       2.3761    0.0087482
enh42693     1    8655700    8656700      2       1  150064       2.6443    0.0040927
enh42694     1    8658200    8659200      5       2  150064       2.9347    0.0016695
enh42695     1    8659500    8660500      1       1  150064       3.0959    0.0009812
enh42696     1    8662600    8663600      3       1  150064        2.622    0.0043712
enh42699     1    8707800    8708800      2       1  150064       2.9453    0.0016132
enh42700     1    8711900    8712900      1       1  150064       2.6695     0.003798
enh42701     1    8721200    8722200      1       1  150064        3.686    0.0001139
enh42704     1    8726100    8727100      1       1  150064       2.8965     0.001887
enh42706     1    8729100    8730100      1       1  150064       1.9571      0.02517
enh42707     1    8730500    8731500      2       1  150064       2.3313     0.009868
enh42708     1    8733400    8734400      1       1  150064       2.1292      0.01662
enh42711     1    8741400    8742400      2       1  150064         2.38    0.0086572
enh42715     1    8766800    8767800      3       2  150064       2.0001     0.022746
enh42717     1    8773000    8774000      1       1  150064       2.6506     0.004018
enh42719     1    8807900    8808900      2       1  150064       1.8948     0.029057
enh42726     1    8907600    8908600      1       1  150064        1.827      0.03385
enh42774     1    9343700    9344700      4       2  150064       1.8657     0.031038
enh42789     1    9409500    9410500      1       1  150064       1.7885      0.03685
enh42793     1    9422500    9423500      4       2  150064       1.7315     0.041684
enh42856     1    9937500    9938500      1       1  150064        1.953      0.02541
enh42889     1   10317600   10318600      2       1  150064       1.6877     0.045736
enh42892     1   10346600   10347600      3       1  150064       1.6461     0.049876
enh42936     1   10774300   10775300      1       1  150064       1.9622      0.02487
enh42954     1   10960900   10961900      3       1  150064       2.1209     0.016963
enh42980     1   11335700   11336700      1       1  150064       2.0523      0.02007
enh42989     1   11767400   11768400      4       2  150064       1.7161     0.043076
enh42999     1   11851500   11852500      3       2  150064       1.6519     0.049277
enh43007     1   11986800   11987800      7       4  150064       1.8207     0.034324
enh43011     1   11998300   11999300      2       1  150064       1.9438      0.02596
enh43012     1   12000100   12001100      3       1  150064       2.2993     0.010744
enh43022     1   12112100   12113100      4       2  150064       1.7134     0.043322
enh43081     1   12659700   12660700      6       3  150064       1.7259     0.042179
enh43093     1   14034200   14035200      2       1  150064       1.7762     0.037852
enh43097     1   14074400   14075400      2       1  150064       1.6562     0.048838
enh43102     1   14090600   14091600      1       1  150064       1.7987      0.03603
enh43111     1   14467500   14468500      4       1  150064       1.7981     0.036079
enh43155     1   15522200   15523200      7       2  150064       1.7445     0.040534
enh43187     1   15692600   15693600      2       1  150064       2.5178    0.0059043
enh43245     1   16152000   16153000      7       2  150064       2.0326     0.021046
enh43267     1   16353200   16354200      4       2  150064       2.2654     0.011743
enh43299     1   16546200   16547200      2       1  150064       2.2251     0.013037
enh43300     1   16564000   16565000      2       1  150064       2.7283    0.0031827
enh43301     1   16570400   16571400      1       1  150064        2.126      0.01675
enh43302     1   16575000   16576000      1       1  150064       2.3933     0.008348
enh43303     1   16577200   16578200      2       1  150064       1.8597     0.031464
enh43304     1   16620000   16621000      3       2  150064       1.8576     0.031611
enh43305     1   16644800   16645800      3       1  150064       2.0685     0.019295
enh43309     1   16679400   16680400      1       1  150064       2.0801      0.01876
enh43312     1   16698500   16699500      2       1  150064       1.7669     0.038622
enh43315     1   16703600   16704600      1       1  150064       1.8561      0.03172
enh43318     1   16714000   16715000      3       1  150064       1.8696     0.030773
enh43321     1   16722900   16723900      4       1  150064       2.0449      0.02043
enh43325     1   16824300   16825300      3       1  150064       1.8836     0.029809
enh43349     1   17342400   17343400      5       2  150064       2.0112     0.022154
enh43350     1   17371800   17372800      6       1  150064       2.4293    0.0075639
enh43351     1   17372200   17373200      4       1  150064       2.2589     0.011946
enh43352     1   17378300   17379300      2       1  150064       2.7791    0.0027255
enh43353     1   17386300   17387300      2       1  150064       3.0875    0.0010093
enh43354     1   17390000   17391000      7       3  150064       2.3775    0.0087148
enh43362     1   17552400   17553400      4       2  150064       2.3533    0.0093034
enh43365     1   17561100   17562100      3       2  150064       2.7033    0.0034323
enh43366     1   17563400   17564400      2       1  150064        1.901     0.028652
enh43426     1   18486700   18487700      1       1  150064       2.9971     0.001363
enh43431     1   18740200   18741200      2       1  150064       1.8235     0.034114
enh43486     1   19612600   19613600      2       1  150064       2.2972     0.010804
enh43490     1   19636400   19637400      6       3  150064       1.7159     0.043089
enh43491     1   19639900   19640900      5       3  150064       1.6512     0.049344
enh43492     1   19641600   19642600      4       2  150064       1.8414     0.032783
enh43543     1   19821700   19822700      2       1  150064       3.1151    0.0009193
enh43545     1   19832500   19833500      2       1  150064       1.7854     0.037095
enh43547     1   19835300   19836300      5       2  150064       1.8503     0.032138
enh43569     1   19943300   19944300      2       1  150064       1.6558     0.048884
enh43570     1   19946200   19947200      2       1  150064       1.6624     0.048212
enh43572     1   19966700   19967700      1       1  150064       2.3371     0.009718
enh43614     1   20497900   20498900      3       2  150064       1.9431        0.026
enh43630     1   20651500   20652500      5       2  150064       2.2432     0.012442
enh43637     1   20804800   20805800      2       1  150064       2.0279     0.021283
enh43657     1   21059800   21060800      2       1  150064       2.8097    0.0024792
enh43659     1   21114600   21115600      2       1  150064       2.4415    0.0073133
enh43661     1   21288600   21289600      2       1  150064       1.7163     0.043052
enh43664     1   21322900   21323900      2       1  150064       2.7575     0.002912
enh43665     1   21323600   21324600      4       2  150064       1.8866     0.029605
enh43668     1   21409400   21410400      2       1  150064       2.4697    0.0067617
enh43669     1   21416300   21417300      2       1  150064       2.7459    0.0030177
enh43670     1   21417200   21418200      2       1  150064       2.9799    0.0014419
enh43671     1   21437600   21438600      1       1  150064       2.8777     0.002003
enh43672     1   21438800   21439800      3       1  150064       2.1512     0.015729
enh43673     1   21439700   21440700      1       1  150064       2.4865      0.00645
enh43675     1   21441200   21442200      3       1  150064       1.7377     0.041129
enh43676     1   21442400   21443400      3       2  150064       3.0728    0.0010604
enh43680     1   21475000   21476000      3       2  150064       1.9115     0.027969
enh43681     1   21475400   21476400      4       2  150064       2.6318    0.0042469
enh43682     1   21476400   21477400      4       2  150064       1.7142     0.043247
enh43683     1   21489200   21490200      2       1  150064        2.621    0.0043839
enh43684     1   21497600   21498600      3       1  150064       2.9716     0.001481
enh43685     1   21499900   21500900      1       1  150064       2.4774     0.006618
enh43687     1   21516600   21517600      5       2  150064       2.5985    0.0046812
enh43688     1   21518500   21519500      1       1  150064        1.794      0.03641
enh43689     1   21521100   21522100      1       1  150064       1.7381       0.0411
enh43740     1   21941400   21942400      5       2  150064       2.0311     0.021121
enh43747     1   22088400   22089400      9       4  150064       1.7754     0.037916
enh43748     1   22089200   22090200      5       2  150064       1.7174     0.042958
enh43790     1   22350000   22351000      5       2  150064       2.2927     0.010933
enh43791     1   22352800   22353800      5       2  150064       2.4891    0.0064031
enh43796     1   22369500   22370500      3       2  150064       2.4301    0.0075473
enh43797     1   22375000   22376000      3       2  150064        3.234   0.00061028
enh43800     1   22386500   22387500      5       3  150064       2.5419    0.0055127
enh43803     1   22398700   22399700      1       1  150064       3.3647    0.0003831
enh43807     1   22441500   22442500      4       2  150064       2.9973    0.0013617
enh43809     1   22458300   22459300      5       3  150064       2.6627    0.0038753
enh43829     1   23024300   23025300      3       1  150064       1.8433     0.032641
enh43848     1   23141600   23142600      8       2  150064       1.9944     0.023055
enh43856     1   23438200   23439200      1       1  150064       2.0492      0.02022
enh43917     1   23888400   23889400      1       1  150064       2.2754      0.01144
enh43926     1   23939400   23940400      3       1  150064        2.028     0.021279
enh43966     1   24372600   24373600      3       1  150064       2.5782    0.0049652
enh43985     1   24523400   24524400      4       2  150064       2.4962    0.0062767
enh43999     1   24717300   24718300      5       2  150064       1.7514     0.039939
enh44000     1   24718900   24719900      1       1  150064        1.765      0.03878
enh44003     1   24744900   24745900      4       2  150064       2.1968     0.014018
enh44004     1   24752000   24753000      4       2  150064       1.9969     0.022918
enh44009     1   24833700   24834700      1       1  150064       2.5335     0.005646
enh44010     1   24862200   24863200      4       2  150064       2.4306    0.0075369
enh44011     1   24867000   24868000      5       2  150064       1.7921     0.036556
enh44017     1   24967400   24968400      2       1  150064       2.5702    0.0050815
enh44069     1   25348400   25349400      3       2  150064       1.8001     0.035924
enh44188     1   26508200   26509200      3       1  150064       2.4224    0.0077088
enh44218     1   26865200   26866200      4       2  150064       1.8326     0.033435
enh44222     1   26900700   26901700      8       3  150064       2.7432    0.0030419
enh44227     1   27017200   27018200      1       1  150064       2.4913     0.006363
enh44228     1   27025800   27026800      1       1  150064       2.6787     0.003695
enh44230     1   27033600   27034600      2       1  150064       2.6037    0.0046111
enh44231     1   27039700   27040700      1       1  150064        2.725     0.003215
enh44232     1   27041400   27042400      2       1  150064       1.8757     0.030351
enh44234     1   27047800   27048800      2       1  150064       2.6519    0.0040023
enh44235     1   27050800   27051800      2       1  150064        2.631    0.0042569
enh44238     1   27069700   27070700      2       1  150064       2.0605     0.019674
enh44241     1   27097900   27098900      1       1  150064       2.7473     0.003004
enh44246     1   27146800   27147800      1       1  150064       2.1783      0.01469
enh44249     1   27154200   27155200      2       1  150064       2.1232     0.016866
enh44251     1   27157800   27158800      1       1  150064        2.646     0.004073
enh44255     1   27173800   27174800      2       1  150064       2.4241     0.007674
enh44256     1   27175800   27176800      2       1  150064       2.4054    0.0080773
enh44258     1   27184800   27185800      1       1  150064       1.9879      0.02341
enh44261     1   27214800   27215800      1       1  150064       2.4794      0.00658
enh44264     1   27228400   27229400      1       1  150064       2.4802     0.006566
enh44266     1   27232600   27233600      2       1  150064       2.6979     0.003489
enh44269     1   27247000   27248000      2       1  150064       2.7103    0.0033606
enh44270     1   27249400   27250400      1       1  150064        2.512     0.006003
enh44285     1   27397000   27398000      4       1  150064        1.756     0.039544
enh44286     1   27425700   27426700      1       1  150064         2.29      0.01101
enh44293     1   27449900   27450900      1       1  150064       1.9357      0.02645
enh44327     1   27693800   27694800      1       1  150064       1.8301      0.03362
enh44328     1   27695400   27696400      1       1  150064       2.9448     0.001616
enh44334     1   27726600   27727600      1       1  150064       1.7424      0.04072
enh44380     1   27930700   27931700      2       1  150064       1.7883     0.036866
enh44381     1   27932800   27933800      2       1  150064       1.9507     0.025546
enh44384     1   27944900   27945900      1       1  150064       1.8623      0.03128
enh44385     1   27947700   27948700      2       1  150064       1.6501     0.049462
enh44387     1   27952100   27953100      1       1  150064       2.1084       0.0175
enh44388     1   27955100   27956100      2       1  150064        1.664     0.048061
enh44389     1   27957800   27958800      7       3  150064       1.8081     0.035298
enh44391     1   27969900   27970900      1       1  150064       1.9646      0.02473
enh44442     1   28431500   28432500      3       2  150064        2.405    0.0080863
enh44459     1   28523200   28524200      6       4  150064       1.7939     0.036417
enh44468     1   28575800   28576800      2       1  150064       1.7769     0.037792
enh44471     1   28588100   28589100      3       1  150064        2.265     0.011756
enh44478     1   28622200   28623200      2       1  150064        2.398    0.0082421
enh44482     1   28649300   28650300      2       1  150064       2.1717      0.01494
enh44484     1   28656200   28657200      2       1  150064       1.9853     0.023554
enh44485     1   28692000   28693000      8       2  150064       2.2861     0.011125
enh44489     1   28736100   28737100      8       3  150064       2.2663     0.011716
enh44491     1   28743600   28744600      3       1  150064       2.0259     0.021387
enh44493     1   28765200   28766200      1       1  150064       2.3988     0.008225
enh44495     1   28782400   28783400      1       1  150064       2.4036     0.008118
enh44499     1   28837000   28838000      7       3  150064       2.5351    0.0056213
enh44501     1   28845600   28846600      1       1  150064       2.4689     0.006776
enh44503     1   28877800   28878800      1       1  150064       2.8194     0.002406
enh44505     1   28905600   28906600      1       1  150064        2.917     0.001767
enh44507     1   28916800   28917800      2       1  150064       2.8882    0.0019374
enh44508     1   28967300   28968300      3       1  150064       2.2733     0.011504
enh44509     1   28973600   28974600      2       1  150064       2.0484     0.020261
enh44511     1   28982000   28983000      1       1  150064       1.9969      0.02292
enh44513     1   29060100   29061100      2       1  150064        2.618    0.0044224
enh44516     1   29070600   29071600      2       1  150064       3.3538   0.00039852
enh44520     1   29102200   29103200      2       1  150064       2.3664    0.0089817
enh44521     1   29186600   29187600      2       1  150064       2.5335    0.0056462
enh44524     1   29210300   29211300      5       3  150064       2.7509    0.0029712
enh44525     1   29211800   29212800      5       1  150064       2.1952     0.014076
enh44528     1   29242000   29243000      2       1  150064       2.8521    0.0021717
enh44529     1   29252900   29253900      2       1  150064       2.8159    0.0024324
enh44530     1   29255200   29256200      3       1  150064        2.455    0.0070442
enh44534     1   29312400   29313400      3       2  150064       2.9616    0.0015305
enh44535     1   29459900   29460900      2       1  150064       1.7028     0.044305
enh44536     1   29472200   29473200      2       1  150064       2.2445     0.012401
enh44540     1   29497200   29498200      5       3  150064       1.7057     0.044029
enh44542     1   29505000   29506000      3       2  150064       2.5506    0.0053764
enh44545     1   29555800   29556800      3       1  150064       2.0326     0.021045
enh44553     1   30457500   30458500      4       2  150064       4.7347   1.0966e-06
enh44558     1   30851600   30852600      5       2  150064       2.4226    0.0077049
enh44563     1   31140800   31141800      2       1  150064       1.8753     0.030377
enh44564     1   31150000   31151000      1       1  150064        1.807      0.03538
enh44566     1   31180400   31181400     14       3  150064       1.7291     0.041895
enh44571     1   31214100   31215100      2       1  150064       2.2838      0.01119
enh44572     1   31218800   31219800      2       1  150064        1.789     0.036811
enh44626     1   31688600   31689600      8       2  150064       2.9787    0.0014475
enh44627     1   31696700   31697700      4       1  150064       3.3258   0.00044089
enh44629     1   31770900   31771900      2       1  150064       3.3482   0.00040666
enh44630     1   31841300   31842300      2       1  150064       1.6729     0.047174
enh44631     1   31843900   31844900      1       1  150064        3.082     0.001028
enh44632     1   31847000   31848000      2       1  150064       2.7671    0.0028278
enh44633     1   31854200   31855200      4       2  150064       4.6026   2.0864e-06
enh44634     1   31856500   31857500      6       1  150064       3.8561   5.7601e-05
enh44635     1   31862600   31863600      7       2  150064       3.8162   6.7756e-05
enh44636     1   31866800   31867800      4       1  150064       2.8658    0.0020799
enh44637     1   31888400   31889400      2       1  150064        2.709    0.0033745
enh44639     1   31895100   31896100      5       2  150064       2.0482     0.020269
enh44640     1   31897300   31898300      7       2  150064       3.0686    0.0010753
enh44641     1   31899000   31900000      1       1  150064       2.7268     0.003198
enh44692     1   32302700   32303700      3       2  150064       1.7088     0.043742
enh44699     1   32391300   32392300      2       1  150064       2.0527      0.02005
enh44702     1   32398600   32399600      4       2  150064       1.9842     0.023616
enh44706     1   32411000   32412000      2       1  150064       2.0879     0.018402
enh44743     1   32707600   32708600      3       1  150064       1.7063     0.043974
enh44759     1   32810700   32811700      1       1  150064        2.932     0.001684
enh44765     1   32879000   32880000      2       1  150064       1.6773     0.046739
enh44793     1   33280000   33281000      2       1  150064        1.684      0.04609
enh44795     1   33338000   33339000      2       1  150064        1.997     0.022915
enh44807     1   33412300   33413300      1       1  150064       2.3553     0.009253
enh44826     1   33502600   33503600      2       1  150064       1.8687     0.030829
enh44834     1   33564600   33565600      1       1  150064       2.2931      0.01092
enh44837     1   33618600   33619600      2       1  150064       1.9122     0.027923
enh44839     1   33626400   33627400      2       1  150064       1.6613     0.048329
enh44844     1   33724300   33725300      3       2  150064       2.2615     0.011863
enh44847     1   33766100   33767100      3       2  150064       2.3437    0.0095463
enh44866     1   33924000   33925000      3       2  150064       2.3386    0.0096793
enh44870     1   33937000   33938000      2       1  150064       2.4899    0.0063881
enh44888     1   35318100   35319100      4       2  150064       1.8872     0.029566
enh44889     1   35322900   35323900      4       2  150064        1.898     0.028849
enh44921     1   36102100   36103100      2       1  150064       3.6011   0.00015847
enh44926     1   36275700   36276700      3       2  150064       4.0586   2.4684e-05
enh44927     1   36316600   36317600      3       2  150064       3.0233    0.0012503
enh44934     1   36398000   36399000      1       1  150064        3.492    0.0002397
enh44936     1   36555600   36556600      3       2  150064        3.192   0.00070642
enh44937     1   36564800   36565800      5       2  150064       2.1471     0.015892
enh44938     1   36565300   36566300      6       2  150064       2.5158     0.005938
enh44939     1   36574200   36575200      2       1  150064         1.76     0.039204
enh44940     1   36581100   36582100      3       1  150064       2.1813     0.014579
enh44941     1   36584600   36585600      2       1  150064       1.8279     0.033785
enh44942     1   36600400   36601400      2       1  150064       3.3181   0.00045322
enh44943     1   36607600   36608600      2       1  150064       3.3975   0.00034006
enh44944     1   36613300   36614300      3       1  150064       3.8801   5.2202e-05
enh44947     1   36625000   36626000      3       2  150064       2.2319     0.012811
enh44949     1   36631300   36632300      2       1  150064       3.9408   4.0604e-05
enh44953     1   36645000   36646000      1       1  150064       2.9811     0.001436
enh44955     1   36653200   36654200      4       2  150064       2.5472    0.0054291
enh45024     1   38198000   38199000      4       2  150064       2.8902    0.0019252
enh45025     1   38201200   38202200      7       3  150064       2.1177     0.017101
enh45028     1   38271800   38272800      4       2  150064       2.3417     0.009599
enh45031     1   38294100   38295100      1       1  150064       3.0472     0.001155
enh45036     1   38322700   38323700      1       1  150064       3.1702    0.0007616
enh45037     1   38327400   38328400      2       1  150064       2.5613    0.0052136
enh45068     1   39468800   39469800      1       1  150064       2.3639     0.009042
enh45069     1   39490800   39491800      2       1  150064       1.8507     0.032107
enh45070     1   39492800   39493800      5       2  150064       1.7435     0.040624
enh45072     1   39541900   39542900      2       1  150064       2.9168    0.0017683
enh45076     1   39568600   39569600      2       1  150064       1.8402     0.032873
enh45082     1   39593400   39594400      2       1  150064       1.9828     0.023697
enh45096     1   39648900   39649900      2       1  150064       1.8156     0.034712
enh45098     1   39650900   39651900      2       1  150064       2.1225     0.016899
enh45104     1   39671600   39672600      3       2  150064       2.0739     0.019046
enh45118     1   39863700   39864700      2       1  150064       1.6897     0.045544
enh45125     1   39974500   39975500      4       2  150064       2.3427    0.0095713
enh45128     1   40026900   40027900      2       1  150064       1.8484     0.032271
enh45129     1   40032100   40033100      4       2  150064       2.4861    0.0064585
enh45137     1   40119000   40120000      3       2  150064       2.0009     0.022701
enh45139     1   40166500   40167500      2       1  150064       2.5858    0.0048577
enh45146     1   40308200   40309200      2       1  150064       1.8236     0.034103
enh45149     1   40316800   40317800      2       1  150064       2.3965    0.0082759
enh45152     1   40341100   40342100      1       1  150064       1.8639      0.03117
enh45154     1   40347100   40348100      3       2  150064       2.0052     0.022472
enh45156     1   40364000   40365000      2       1  150064        1.836     0.033181
enh45198     1   40841800   40842800      4       2  150064       2.1002     0.017855
enh45199     1   40842600   40843600      3       2  150064       2.0006      0.02272
enh45202     1   40848000   40849000      2       1  150064       1.7513     0.039945
enh45206     1   40864000   40865000      3       2  150064        2.095     0.018086
enh45216     1   40998200   40999200      3       2  150064       1.9022     0.028572
enh45221     1   41117500   41118500      3       2  150064       1.6987     0.044684
enh45225     1   41155800   41156800      3       2  150064       2.3236     0.010073
enh45226     1   41159300   41160300      4       2  150064       2.4007     0.008182
enh45227     1   41169000   41170000      7       3  150064       1.8022     0.035758
enh45228     1   41170300   41171300      2       1  150064        2.747     0.003007
enh45231     1   41178800   41179800      3       2  150064       2.5619    0.0052053
enh45253     1   41446900   41447900      4       2  150064       2.3025     0.010653
enh45254     1   41452400   41453400      1       1  150064       2.4417     0.007309
enh45260     1   41574500   41575500      4       2  150064       2.1731     0.014886
enh45261     1   41588600   41589600      3       1  150064       2.0114     0.022144
enh45265     1   41698200   41699200      1       1  150064       1.7453      0.04047
enh45277     1   41853200   41854200      2       1  150064       1.9565     0.025206
enh45279     1   41897400   41898400      7       3  150064       2.0306      0.02115
enh45280     1   41898600   41899600      2       1  150064        2.695    0.0035195
enh45285     1   41949900   41950900      6       3  150064       2.0453     0.020413
enh45286     1   41960600   41961600      4       2  150064       3.2234    0.0006334
enh45345     1   42858300   42859300      2       1  150064        2.358    0.0091857
enh45380     1   43415100   43416100      7       2  150064       1.9365     0.026402
enh45383     1   43420700   43421700      3       1  150064         2.19     0.014263
enh45385     1   43426800   43427800      7       2  150064       2.4583    0.0069804
enh45388     1   43430800   43431800      3       1  150064       1.7961      0.03624
enh45389     1   43432500   43433500      7       3  150064       2.1356     0.016354
enh45404     1   43703800   43704800      1       1  150064       2.0292      0.02122
enh45410     1   43739700   43740700      4       2  150064       1.8094     0.035197
enh45412     1   43749200   43750200      1       1  150064       1.8866      0.02961
enh45416     1   43759600   43760600      3       1  150064       2.9059    0.0018308
enh45417     1   43766800   43767800      4       2  150064       2.4449    0.0072456
enh45418     1   43769100   43770100      2       1  150064       2.6374    0.0041776
enh45419     1   43778900   43779900      2       1  150064       2.9815    0.0014343
enh45424     1   43817300   43818300      1       1  150064        2.873     0.002033
enh45425     1   43826100   43827100      1       1  150064       3.3139    0.0004601
enh45430     1   43856300   43857300      4       2  150064       4.1648   1.5578e-05
enh45431     1   43871000   43872000      3       1  150064       3.3585   0.00039177
enh45433     1   43900600   43901600      2       1  150064       3.4907   0.00024088
enh45435     1   43921200   43922200      1       1  150064       3.6151    0.0001501
enh45437     1   43938300   43939300      1       1  150064       3.0047     0.001329
enh45439     1   43989200   43990200      5       2  150064       1.6586     0.048601
enh45442     1   44005300   44006300      1       1  150064       1.7584      0.03934
enh45443     1   44008500   44009500      2       1  150064       1.8901     0.029374
enh45444     1   44012500   44013500      3       2  150064       2.8609    0.0021123
enh45446     1   44018900   44019900      1       1  150064       2.3878     0.008474
enh45447     1   44021900   44022900      5       2  150064       2.6346     0.004212
enh45448     1   44023000   44024000      1       1  150064       3.0287     0.001228
enh45451     1   44031700   44032700      2       1  150064       2.2048     0.013733
enh45452     1   44034400   44035400      3       2  150064       4.2355   1.1403e-05
enh45453     1   44037300   44038300      2       1  150064       5.2324   8.3661e-08
enh45454     1   44047800   44048800      4       2  150064       3.0239    0.0012478
enh45455     1   44051500   44052500     10       3  150064        3.604   0.00015665
enh45456     1   44113800   44114800      3       1  150064       3.3624   0.00038635
enh45457     1   44117600   44118600      3       2  150064       4.0608   2.4453e-05
enh45458     1   44152800   44153800      2       1  150064       2.9551     0.001563
enh45461     1   44177300   44178300      1       1  150064       3.1581     0.000794
enh45462     1   44228700   44229700      1       1  150064       3.2448    0.0005877
enh45463     1   44252000   44253000      3       2  150064       1.9596     0.025019
enh45471     1   44318600   44319600      2       1  150064        3.435   0.00029627
enh45473     1   44334000   44335000      2       1  150064       2.8449    0.0022214
enh45474     1   44348600   44349600      3       2  150064       3.4751   0.00025532
enh45475     1   44350500   44351500      3       2  150064       3.2264   0.00062671
enh45476     1   44378300   44379300      3       2  150064       2.1344     0.016407
enh45477     1   44400300   44401300      3       2  150064        1.882     0.029916
enh45479     1   44414100   44415100      4       2  150064       3.6117   0.00015211
enh45482     1   44439100   44440100      2       1  150064       1.9816     0.023762
enh45483     1   44442800   44443800      5       2  150064       2.5588    0.0052521
enh45485     1   44452300   44453300      1       1  150064       2.2904        0.011
enh45486     1   44455800   44456800      2       1  150064       2.0308     0.021137
enh45487     1   44458000   44459000      1       1  150064       2.9213     0.001743
enh45490     1   44479600   44480600      2       1  150064       3.2733   0.00053156
enh45499     1   44677800   44678800      1       1  150064       2.7892     0.002642
enh45500     1   44679900   44680900      1       1  150064       2.3252      0.01003
enh45509     1   44754500   44755500      1       1  150064       1.9357      0.02645
enh45513     1   44821000   44822000      2       1  150064       1.9614     0.024916
enh45520     1   45060300   45061300      2       1  150064       1.7146     0.043208
enh45677     1   46981900   46982900      7       3  150064       2.5719    0.0050569
enh45679     1   46985600   46986600      2       1  150064       2.3716     0.008855
enh45681     1   46993000   46994000      1       1  150064       1.7653      0.03876
enh45711     1   47229300   47230300      1       1  150064        1.852      0.03201
enh45712     1   47264300   47265300      3       1  150064       1.9283     0.026908
enh45713     1   47269400   47270400      2       1  150064       2.0418     0.020587
enh45760     1   48309600   48310600      5       2  150064       2.5992    0.0046719
enh45780     1   48527100   48528100      3       2  150064       1.6655     0.047904
enh45803     1   49240900   49241900      5       3  150064       1.6972     0.044829
enh45811     1   51316700   51317700      2       1  150064       2.1208     0.016969
enh45853     1   51985700   51986700      4       2  150064       1.6839     0.046102
enh45946     1   53641600   53642600      4       2  150064       1.9399     0.026196
enh45948     1   53649400   53650400      4       2  150064       2.8103    0.0024751
enh45950     1   53660800   53661800      2       1  150064       3.0984   0.00097272
enh45951     1   53664200   53665200      2       1  150064       3.0935   0.00098902
enh45952     1   53679800   53680800      2       1  150064       2.1224     0.016902
enh45954     1   53702200   53703200      4       2  150064       2.5829    0.0048987
enh45956     1   53722200   53723200      2       1  150064       2.7873    0.0026575
enh45957     1   53758500   53759500      1       1  150064       1.8966      0.02894
enh45958     1   53761100   53762100      3       1  150064       1.9188     0.027506
enh45976     1   54447400   54448400      1       1  150064       2.3782     0.008699
enh45977     1   54448200   54449200      2       1  150064       2.3025     0.010653
enh45980     1   54483100   54484100      4       2  150064       1.6528     0.049182
enh45997     1   54685400   54686400      4       2  150064       2.1891     0.014296
enh46037     1   54849300   54850300      4       2  150064       2.0607     0.019668
enh46080     1   55323000   55324000      3       2  150064       1.7845     0.037169
enh46121     1   56001800   56002800      6       3  150064       1.9712     0.024351
enh46126     1   56135800   56136800      3       2  150064       1.8156     0.034718
enh46127     1   56160300   56161300      2       1  150064       2.2876     0.011081
enh46129     1   56184400   56185400      2       1  150064       1.7767      0.03781
enh46184     1   57283400   57284400      6       3  150064       1.8008      0.03587
enh46185     1   57286300   57287300      5       2  150064       1.7706     0.038315
enh46205     1   59184200   59185200      1       1  150064       1.8184       0.0345
enh46220     1   59323400   59324400      3       2  150064       2.1509     0.015741
enh46267     1   59645400   59646400      4       2  150064       2.6023    0.0046299
enh46317     1   60204100   60205100      4       2  150064       2.1759     0.014782
enh46320     1   60217800   60218800      4       2  150064        2.363    0.0090627
enh46321     1   60224100   60225100      2       1  150064       2.2913     0.010974
enh46342     1   61449400   61450400      2       1  150064        1.737     0.041192
enh46343     1   61455100   61456100      4       2  150064       1.7392     0.041002
enh46375     1   61696000   61697000      3       1  150064       1.8764     0.030301
enh46378     1   61709500   61710500      3       1  150064       2.0719     0.019136
enh46395     1   61868900   61869900      3       1  150064       2.1261     0.016747
enh46396     1   61869700   61870700      3       1  150064       2.1244     0.016817
enh46479     1   64504600   64505600      1       1  150064       2.6022     0.004631
enh46510     1   65359400   65360400      3       1  150064       2.8452    0.0022195
enh46511     1   65360200   65361200      3       1  150064       1.8943     0.029093
enh46518     1   65376600   65377600      3       1  150064       2.6756    0.0037299
enh46520     1   65380000   65381000      3       1  150064       2.5092    0.0060508
enh46521     1   65382800   65383800      4       2  150064       3.3401   0.00041881
enh46523     1   65390700   65391700      2       1  150064       2.5407    0.0055313
enh46524     1   65393000   65394000      1       1  150064       2.9146     0.001781
enh46525     1   65398300   65399300      3       1  150064       2.3488    0.0094178
enh46526     1   65399900   65400900      3       2  150064       2.5661    0.0051429
enh46529     1   65412600   65413600      2       1  150064       2.8544    0.0021562
enh46533     1   65419600   65420600      2       1  150064       1.9861     0.023509
enh46534     1   65421500   65422500      2       1  150064       2.4354    0.0074375
enh46535     1   65426600   65427600      5       3  150064       1.6709     0.047375
enh46543     1   65525500   65526500      2       1  150064       2.2948     0.010872
enh46545     1   65529700   65530700      3       2  150064       1.7161     0.043068
enh46548     1   65574000   65575000      2       1  150064        2.055     0.019941
enh46549     1   65606900   65607900      3       2  150064       2.2135     0.013432
enh46552     1   65619200   65620200      3       2  150064       2.0383     0.020759
enh46556     1   65640200   65641200      5       1  150064       1.8082     0.035289
enh46557     1   65641800   65642800      3       2  150064       2.0039     0.022542
enh46558     1   65643400   65644400      1       1  150064       2.0028       0.0226
enh46566     1   66153100   66154100      4       2  150064       2.8438    0.0022287
enh46568     1   66223500   66224500      8       2  150064       1.7651     0.038772
enh46569     1   66277700   66278700      1       1  150064       1.6821      0.04627
enh46570     1   66414500   66415500      5       2  150064       3.0007    0.0013469
enh46571     1   66421100   66422100      3       1  150064       1.7686     0.038483
enh46577     1   66732900   66733900      1       1  150064       2.4753     0.006656
enh46578     1   66736000   66737000      4       2  150064       2.8558    0.0021463
enh46579     1   66737700   66738700      3       1  150064       2.1288     0.016634
enh46580     1   66742400   66743400      3       1  150064       2.3345    0.0097849
enh46583     1   66766000   66767000      7       2  150064        2.249     0.012256
enh46635     1   67858400   67859400      3       2  150064       2.1952     0.014076
enh46642     1   68003000   68004000      2       1  150064       2.2326     0.012789
enh46653     1   68078200   68079200      2       1  150064       1.6808     0.046401
enh46654     1   68084100   68085100      3       2  150064       2.2176     0.013291
enh46661     1   68154100   68155100      4       2  150064       1.9212     0.027352
enh46662     1   68166200   68167200      4       2  150064       1.9657     0.024668
enh46663     1   68174200   68175200      1       1  150064       2.1873      0.01436
enh46683     1   68227000   68228000      1       1  150064       2.2956      0.01085
enh46687     1   68257400   68258400      3       1  150064       3.6703   0.00012111
enh46688     1   68259200   68260200      3       2  150064       3.2428   0.00059183
enh46689     1   68260600   68261600      3       1  150064       3.3003   0.00048284
enh46690     1   68268800   68269800      4       2  150064       2.9318     0.001685
enh46691     1   68278100   68279100      5       2  150064       2.6452    0.0040827
enh46692     1   68283200   68284200      3       1  150064        2.792    0.0026189
enh46693     1   68285600   68286600      2       1  150064       2.5308    0.0056902
enh46694     1   68290000   68291000      4       2  150064       1.7831     0.037287
enh46695     1   68292300   68293300      3       1  150064       1.9308     0.026756
enh46697     1   68295700   68296700      4       2  150064       3.5136     0.000221
enh46698     1   68299600   68300600      2       1  150064       3.1481   0.00082179
enh46699     1   68301000   68302000      4       2  150064       3.3024   0.00047924
enh46700     1   68303600   68304600      4       2  150064       3.8094   6.9665e-05
enh46701     1   68315900   68316900      5       2  150064       2.6032    0.0046185
enh46702     1   68362500   68363500      5       3  150064       3.2828   0.00051395
enh46708     1   68608600   68609600      3       1  150064       1.6751      0.04696
enh46729     1   68957900   68958900      5       3  150064       1.8878     0.029527
enh46745     1   71622500   71623500      2       1  150064       2.6701    0.0037912
enh46748     1   74058300   74059300      4       2  150064       3.2624   0.00055242
enh46749     1   74059200   74060200      2       1  150064       2.2666     0.011706
enh46760     1   76193200   76194200      5       3  150064       1.6523     0.049241
enh46769     1   76619400   76620400      2       1  150064       1.6795     0.046531
enh46791     1   78298900   78299900      1       1  150064       2.6962     0.003507
enh46792     1   78353000   78354000      9       4  150064       2.7102    0.0033617
enh46794     1   78446400   78447400      2       1  150064        2.026     0.021384
enh46795     1   78449200   78450200      2       1  150064       1.7929     0.036491
enh46796     1   78458000   78459000      1       1  150064       1.8001      0.03592
enh46799     1   78474800   78475800      1       1  150064       2.0598      0.01971
enh46823     1   81856900   81857900      4       2  150064       1.6855     0.045947
enh46828     1   81943500   81944500      6       4  150064        1.674     0.047063
enh46829     1   82145800   82146800      2       1  150064       2.3654    0.0090047
enh46830     1   82169400   82170400      4       2  150064       2.8812    0.0019809
enh46846     1   84267600   84268600      2       1  150064       4.1289   1.8224e-05
enh46847     1   84284000   84285000      2       1  150064       4.3231   7.6919e-06
enh46853     1   84542000   84543000      1       1  150064       1.8123      0.03497
enh46858     1   84614000   84615000      1       1  150064       1.8473      0.03235
enh46859     1   84621700   84622700      2       1  150064       2.1147     0.017226
enh46860     1   84639600   84640600      1       1  150064        1.923      0.02724
enh46898     1   85319800   85320800      3       1  150064       2.2982     0.010774
enh46899     1   85378800   85379800      4       1  150064       1.8566     0.031685
enh46903     1   85433700   85434700      2       1  150064       1.8134     0.034883
enh46905     1   85528000   85529000      3       2  150064       2.2418     0.012488
enh46913     1   85710200   85711200      4       2  150064       1.7827     0.037317
enh46926     1   85779500   85780500      2       1  150064        2.087     0.018442
enh46929     1   85809000   85810000      5       3  150064         1.97     0.024421
enh46936     1   85872800   85873800      2       1  150064       1.7445     0.040535
enh46937     1   85892900   85893900      2       1  150064       2.0435     0.020503
enh46939     1   85906300   85907300      3       1  150064       1.7187     0.042831
enh46940     1   85914400   85915400      8       4  150064       2.2358     0.012681
enh46941     1   85918800   85919800      4       2  150064       1.7584     0.039343
enh46942     1   85926400   85927400      5       3  150064        1.973     0.024247
enh46973     1   86992700   86993700      5       2  150064       1.8922     0.029229
enh47018     1   87978200   87979200      3       1  150064       1.9176     0.027579
enh47024     1   88108400   88109400      1       1  150064       2.1609      0.01535
enh47025     1   88148900   88149900      5       3  150064       2.0029     0.022593
enh47038     1   88350600   88351600      3       1  150064       2.1125      0.01732
enh47041     1   88392200   88393200      8       3  150064       2.4071    0.0080399
enh47047     1   88682300   88683300      1       1  150064       1.8428      0.03268
enh47089     1   89823500   89824500      4       2  150064       1.7728     0.038134
enh47107     1   90158700   90159700      1       1  150064       1.7242      0.04234
enh47121     1   90307200   90308200      4       2  150064       2.1993      0.01393
enh47145     1   91389200   91390200      3       1  150064       2.3581    0.0091846
enh47148     1   91482500   91483500      4       2  150064       2.8199    0.0024016
enh47150     1   91488000   91489000      3       1  150064       2.4412    0.0073191
enh47151     1   91501900   91502900      1       1  150064       2.0965      0.01802
enh47152     1   91510400   91511400      2       1  150064       2.4215    0.0077276
enh47157     1   91965200   91966200      3       2  150064       2.3068     0.010532
enh47159     1   92020600   92021600      2       1  150064       1.8567     0.031677
enh47186     1   92242600   92243600      7       2  150064       2.5893     0.004809
enh47187     1   92246300   92247300      1       1  150064       2.6637     0.003864
enh47188     1   92248500   92249500      4       1  150064       1.7863     0.037027
enh47210     1   92765500   92766500      4       2  150064       2.8423    0.0022392
enh47211     1   92766200   92767200      3       2  150064       1.8755     0.030364
enh47212     1   92876100   92877100      2       1  150064        2.789    0.0026438
enh47213     1   92930000   92931000      3       1  150064       3.0893    0.0010033
enh47214     1   93003500   93004500      3       1  150064       3.3912   0.00034792
enh47221     1   93247600   93248600      3       2  150064       1.9032     0.028507
enh47229     1   93319500   93320500      2       1  150064       2.1632     0.015261
enh47233     1   93348100   93349100      2       1  150064        1.731     0.041726
enh47234     1   93382800   93383800      1       1  150064       2.8239     0.002372
enh47235     1   93386700   93387700      2       1  150064       1.6894     0.045572
enh47238     1   93394900   93395900      1       1  150064       1.6959      0.04495
enh47239     1   93399400   93400400      3       1  150064       2.5166    0.0059253
enh47242     1   93415400   93416400      1       1  150064       1.8858      0.02966
enh47243     1   93417700   93418700      1       1  150064       2.1765      0.01476
enh47247     1   93438400   93439400      1       1  150064       1.6825      0.04624
enh47248     1   93440100   93441100      3       2  150064       2.2926     0.010936
enh47250     1   93455600   93456600      1       1  150064       2.1102      0.01742
enh47253     1   93507200   93508200      3       2  150064       2.0066     0.022395
enh47279     1   94051300   94052300      5       2  150064       1.7339     0.041472
enh47357     1   94992800   94993800      1       1  150064       2.1873      0.01436
enh47407     1   95330100   95331100      4       2  150064       1.7244     0.042316
enh47408     1   95349100   95350100      3       2  150064       2.2582     0.011965
enh47428     1   95507600   95508600      2       1  150064       1.8758     0.030341
enh47431     1   95549600   95550600      5       2  150064        2.083     0.018623
enh47432     1   95552300   95553300      3       1  150064       2.2242     0.013066
enh47434     1   95562200   95563200      2       1  150064        3.107   0.00094488
enh47435     1   95563200   95564200      1       1  150064       2.5972       0.0047
enh47436     1   95581600   95582600      4       2  150064       4.1881   1.4067e-05
enh47440     1   95697800   95698800      3       2  150064       2.5955    0.0047225
enh47441     1   96881500   96882500      4       2  150064       2.6126    0.0044929
enh47444     1   97186000   97187000      2       1  150064       1.7221     0.042524
enh47445     1   97189300   97190300      3       1  150064       3.8876   5.0622e-05
enh47453     1   98369100   98370100      2       1  150064       5.3934   3.4576e-08
enh47454     1   98383100   98384100      2       1  150064       5.6442   8.2998e-09
enh47462     1   98895000   98896000      5       2  150064       2.7298    0.0031688
enh47463     1   98895400   98896400      5       2  150064       2.4069     0.008045
enh47563     1  108136300  108137300      2       1  150064       1.6461     0.049874
enh47575     1  108439700  108440700      6       2  150064       1.8204     0.034349
enh47581     1  108508200  108509200      5       3  150064       2.2686     0.011647
enh47586     1  108660400  108661400      6       3  150064       1.9794     0.023886
enh47588     1  108740100  108741100      6       2  150064       2.6406    0.0041376
enh47699     1  110178600  110179600      4       2  150064        2.074     0.019042
enh47704     1  110199500  110200500      4       2  150064        1.982     0.023742
enh47730     1  110438100  110439100      5       2  150064       1.9161     0.027674
enh47747     1  110545500  110546500      1       1  150064        1.927      0.02699
enh47752     1  110576000  110577000      1       1  150064       2.1318      0.01651
enh47756     1  110745600  110746600      1       1  150064       2.2414       0.0125
enh47766     1  110854900  110855900      6       3  150064       2.3396    0.0096531
enh47770     1  110886800  110887800      3       2  150064       2.1752     0.014807
enh47775     1  110926700  110927700      2       1  150064       1.8599     0.031452
enh47784     1  111019900  111020900      2       1  150064       1.8692     0.030799
enh47792     1  111328800  111329800      3       1  150064       2.3524    0.0093251
enh47793     1  111330000  111331000      8       3  150064       3.0474     0.001154
enh47795     1  111417500  111418500      4       2  150064       1.7669     0.038622
enh47817     1  111994000  111995000      3       2  150064       1.8109      0.03508
enh47834     1  112134200  112135200      3       2  150064       2.8477     0.002202
enh47836     1  112139700  112140700      2       1  150064       1.7785     0.037657
enh47837     1  112143800  112144800      3       2  150064       2.3225     0.010104
enh47838     1  112147400  112148400      5       2  150064       2.2784     0.011351
enh47841     1  112164800  112165800      8       4  150064        2.143     0.016057
enh47843     1  112171300  112172300      2       1  150064       1.9574     0.025151
enh47862     1  112462800  112463800      4       1  150064       2.3463    0.0094814
enh47863     1  112490600  112491600      5       2  150064       1.6947     0.045069
enh47873     1  112934000  112935000      2       1  150064       1.8858     0.029664
enh47874     1  112935500  112936500      3       1  150064       1.6799     0.046484
enh47875     1  112941700  112942700      3       1  150064        2.087     0.018442
enh47876     1  112946300  112947300      1       1  150064        2.414     0.007889
enh47879     1  112950200  112951200      3       1  150064       2.9039    0.0018428
enh47880     1  112952000  112953000      3       1  150064       2.3764    0.0087421
enh47881     1  112972900  112973900      3       1  150064       2.3372    0.0097143
enh47882     1  112988800  112989800      4       2  150064       2.3688    0.0089225
enh47884     1  113007200  113008200      1       1  150064       2.0222      0.02158
enh47886     1  113055300  113056300      1       1  150064       3.8697    5.448e-05
enh47889     1  113086700  113087700      4       1  150064       3.1044   0.00095343
enh47892     1  113159600  113160600      4       2  150064       3.9287   4.2698e-05
enh47894     1  113168800  113169800      3       2  150064       2.2809     0.011278
enh47896     1  113178700  113179700      1       1  150064       3.2955    0.0004912
enh47897     1  113215800  113216800      2       1  150064       3.0364    0.0011973
enh47898     1  113218700  113219700      2       1  150064       2.7755    0.0027562
enh47899     1  113240200  113241200      3       1  150064       3.2094   0.00066502
enh47900     1  113241300  113242300      2       1  150064       3.6366   0.00013811
enh47941     1  113682800  113683800      1       1  150064       1.6575      0.04871
enh47945     1  113734300  113735300      1       1  150064       2.0642       0.0195
enh47947     1  113742200  113743200      1       1  150064       2.0602      0.01969
enh48015     1  115000200  115001200      2       1  150064       2.0958     0.018052
enh48018     1  115050200  115051200      1       1  150064       2.5298     0.005706
enh48023     1  115256200  115257200      1       1  150064        2.363     0.009064
enh48024     1  115259500  115260500      2       1  150064       1.9462     0.025816
enh48026     1  115262800  115263800      3       2  150064        3.618   0.00014845
enh48027     1  115294700  115295700      2       1  150064       2.6518    0.0040031
enh48028     1  115301300  115302300      2       1  150064       1.7248     0.042279
enh48030     1  115599200  115600200      2       1  150064       1.9302     0.026792
enh48031     1  115604800  115605800      2       1  150064       2.1718     0.014936
enh48032     1  115610900  115611900      2       1  150064        2.335    0.0097708
enh48034     1  115627600  115628600      3       2  150064         3.46   0.00027013
enh48038     1  115642400  115643400      6       2  150064       3.8735   5.3648e-05
enh48041     1  115677000  115678000      3       1  150064       3.7871     7.62e-05
enh48046     1  115732500  115733500      3       2  150064       1.6909     0.045425
enh48051     1  115906600  115907600      6       2  150064       2.6484    0.0040439
enh48054     1  116186100  116187100      1       1  150064       2.1895      0.01428
enh48071     1  116353400  116354400      4       2  150064       2.1851     0.014441
enh48101     1  116858600  116859600      3       1  150064       2.1775     0.014723
enh48102     1  116861200  116862200      5       2  150064       1.9533     0.025391
enh48145     1  117189600  117190600      1       1  150064       1.7897      0.03675
enh48152     1  117305400  117306400      2       1  150064       2.5856    0.0048606
enh48153     1  117307400  117308400      1       1  150064       2.8793     0.001993
enh48154     1  117311300  117312300      2       1  150064        2.266     0.011725
enh48155     1  117312600  117313600      2       1  150064       2.7526    0.0029558
enh48156     1  117320300  117321300      3       1  150064       3.3991   0.00033806
enh48158     1  117349700  117350700      1       1  150064       3.2432    0.0005909
enh48160     1  117366800  117367800      2       1  150064       3.3514   0.00040195
enh48162     1  117375500  117376500      4       2  150064       2.8936    0.0019043
enh48213     1  118188700  118189700      3       1  150064       1.9446     0.025913
enh48241     1  118837600  118838600      1       1  150064        1.886      0.02965
enh48277     1  120188300  120189300      1       1  150064       1.9527      0.02543
enh48416     1  145609100  145610100      1       1  150064       1.8132       0.0349
enh48422     1  145727000  145728000      1       1  150064        1.699      0.04466
enh48425     1  146639400  146640400      5       3  150064       2.5746    0.0050178
enh48426     1  146645600  146646600      6       2  150064       2.0747     0.019009
enh48427     1  146649300  146650300      4       2  150064       2.0384     0.020756
enh48428     1  146681400  146682400      9       2  150064       2.0477     0.020294
enh48429     1  146683200  146684200      6       2  150064       2.0291     0.021222
enh48431     1  146694800  146695800      7       2  150064       2.5897    0.0048026
enh48432     1  146697300  146698300      7       3  150064       2.6934    0.0035359
enh48434     1  146709500  146710500      3       1  150064       3.1248   0.00088973
enh48435     1  146713000  146714000      2       1  150064       3.1524   0.00080975
enh48452     1  147191000  147192000      3       1  150064       2.3783    0.0086963
enh48453     1  147234400  147235400      2       1  150064       1.7329     0.041556
enh48475     1  149887600  149888600      1       1  150064       1.7468      0.04034
enh48476     1  149897500  149898500      4       2  150064       1.7368     0.041216
enh48478     1  149904200  149905200      1       1  150064       1.6726       0.0472
enh48489     1  149993400  149994400      3       1  150064       1.7071     0.043906
enh48490     1  150036900  150037900      1       1  150064       5.5334     1.57e-08
enh48495     1  150124400  150125400      4       2  150064       4.5844    2.276e-06
enh48496     1  150126200  150127200      1       1  150064       2.7587     0.002902
enh48497     1  150130500  150131500      3       2  150064        4.487   3.6125e-06
enh48498     1  150133600  150134600      1       1  150064       5.8413    2.589e-09
enh48503     1  150158600  150159600      3       2  150064       4.7642   9.4794e-07
enh48504     1  150159400  150160400      1       1  150064       5.4736    2.205e-08
enh48506     1  150185000  150186000      3       2  150064       4.6806   1.4303e-06
enh48508     1  150208900  150209900      2       1  150064       1.9992     0.022793
enh48514     1  150241800  150242800      3       1  150064       4.9797   3.1842e-07
enh48516     1  150245700  150246700      1       1  150064        5.069        2e-07
enh48520     1  150266800  150267800      1       1  150064       1.7334      0.04151
enh48521     1  150294800  150295800      5       2  150064       5.3544   4.2929e-08
enh48522     1  150334800  150335800      5       2  150064       4.6395   1.7465e-06
enh48523     1  150339400  150340400      3       2  150064       4.0739   2.3115e-05
enh48526     1  150359000  150360000      3       2  150064       3.9568   3.7973e-05
enh48527     1  150377800  150378800      3       2  150064       1.8845     0.029749
enh48529     1  150449900  150450900      2       1  150064       4.9026   4.7291e-07
enh48530     1  150479900  150480900      5       2  150064       1.8588      0.03153
enh48531     1  150481200  150482200      4       2  150064       4.0137   2.9892e-05
enh48532     1  150486800  150487800      2       1  150064       4.1525   1.6446e-05
enh48533     1  150488800  150489800      2       1  150064       4.4767   3.7907e-06
enh48538     1  150536500  150537500      2       1  150064        2.174     0.014852
enh48542     1  150544500  150545500      7       3  150064       2.0208      0.02165
enh48543     1  150546100  150547100      5       2  150064       1.6844     0.046052
enh48570     1  150861800  150862800      2       1  150064       2.3696    0.0089047
enh48577     1  150951000  150952000      3       1  150064       2.2704     0.011591
enh48580     1  150967900  150968900      3       2  150064       3.7924     7.46e-05
enh48581     1  150974400  150975400      2       1  150064        4.428   4.7557e-06
enh48591     1  151041700  151042700      2       1  150064       3.0844    0.0010198
enh48595     1  151116100  151117100      5       3  150064       3.6183   0.00014828
enh48598     1  151131000  151132000      1       1  150064       2.5562     0.005291
enh48626     1  151416400  151417400      2       1  150064       2.1019      0.01778
enh48627     1  151428400  151429400      3       1  150064       2.7731    0.0027763
enh48629     1  151444800  151445800      1       1  150064       2.5897     0.004803
enh48655     1  151685000  151686000      2       1  150064       1.9792     0.023895
enh48713     1  153498100  153499100      1       1  150064       2.0546      0.01996
enh48743     1  153702200  153703200      3       2  150064       1.7096     0.043672
enh48754     1  153756200  153757200      1       1  150064       2.9848     0.001419
enh48755     1  153761400  153762400      1       1  150064       2.5081     0.006069
enh48757     1  153775700  153776700      1       1  150064       3.5823    0.0001703
enh48758     1  153777600  153778600      3       1  150064       3.8478   5.9588e-05
enh48760     1  153805000  153806000      3       2  150064        2.959    0.0015432
enh48761     1  153821900  153822900      2       1  150064       3.0358    0.0011996
enh48762     1  153848400  153849400      3       2  150064       3.3643   0.00038366
enh48763     1  153852700  153853700      2       1  150064       3.3154   0.00045762
enh48765     1  153858500  153859500      3       2  150064       3.6193   0.00014768
enh48766     1  153860200  153861200      4       2  150064       2.9093    0.0018114
enh48768     1  153896400  153897400      2       1  150064        2.061     0.019652
enh48769     1  153901100  153902100      3       1  150064       2.0779      0.01886
enh48771     1  153919200  153920200      1       1  150064       2.1821      0.01455
enh48773     1  153931700  153932700      4       2  150064       1.9594     0.025031
enh48774     1  153933600  153934600      2       1  150064       2.7014    0.0034523
enh48775     1  153936800  153937800      2       1  150064       2.0757     0.018962
enh48776     1  153941000  153942000      1       1  150064       2.3237      0.01007
enh48777     1  153947800  153948800      2       1  150064       2.2278     0.012946
enh48785     1  154149200  154150200      3       2  150064       2.3831    0.0085848
enh48789     1  154195300  154196300      1       1  150064       1.9978      0.02287
enh48791     1  154245800  154246800      1       1  150064       2.0864      0.01847
enh48796     1  154309800  154310800      3       2  150064       2.2376     0.012622
enh48799     1  154323700  154324700      3       2  150064       1.9547      0.02531
enh48809     1  154395200  154396200      4       2  150064       2.0719     0.019139
enh48810     1  154398900  154399900      1       1  150064       1.8516      0.03204
enh48811     1  154401200  154402200      2       1  150064       1.8002     0.035914
enh48812     1  154404600  154405600      3       2  150064       1.8075     0.035343
enh48814     1  154411200  154412200      5       3  150064        1.824     0.034075
enh48815     1  154415500  154416500      4       2  150064       2.2968     0.010815
enh48816     1  154417200  154418200      2       1  150064       2.0852     0.018525
enh48817     1  154418100  154419100      3       1  150064       2.5301     0.005701
enh48821     1  154444700  154445700      3       2  150064       2.5183     0.005896
enh48828     1  154528300  154529300      1       1  150064       2.2665      0.01171
enh48833     1  154595200  154596200      3       2  150064       1.7237      0.04238
enh48840     1  154782200  154783200      2       1  150064       2.0848     0.018543
enh48841     1  154785600  154786600      2       1  150064       1.7956     0.036283
enh48846     1  154832200  154833200      6       2  150064        3.068    0.0010777
enh48848     1  154842600  154843600      1       1  150064       3.8504    5.896e-05
enh48849     1  154849900  154850900      2       1  150064       3.2677   0.00054205
enh48852     1  154910500  154911500      3       1  150064       3.6817   0.00011585
enh48854     1  154923400  154924400      1       1  150064       2.0133      0.02204
enh48855     1  154925300  154926300      1       1  150064       2.1154       0.0172
enh48860     1  154940900  154941900      1       1  150064        2.829     0.002335
enh48868     1  154986000  154987000      2       1  150064       3.7761   7.9665e-05
enh48869     1  154987800  154988800      2       1  150064       2.0847     0.018548
enh48870     1  154989200  154990200      1       1  150064       1.7093       0.0437
enh48871     1  154991000  154992000      1       1  150064       2.3559      0.00924
enh48872     1  154995000  154996000      2       1  150064       3.2291   0.00062084
enh48879     1  155038600  155039600      1       1  150064        1.916      0.02768
enh48880     1  155042100  155043100      1       1  150064       1.8595      0.03148
enh48881     1  155043900  155044900      1       1  150064       2.5649     0.005161
enh48905     1  155190000  155191000      2       1  150064       2.2491     0.012254
enh48906     1  155194300  155195300      3       1  150064       1.9033     0.028501
enh48907     1  155195200  155196200      1       1  150064        2.079      0.01881
enh48911     1  155214800  155215800      1       1  150064       2.2046      0.01374
enh48912     1  155219600  155220600      2       1  150064       2.0696     0.019246
enh48914     1  155223000  155224000      1       1  150064       2.1998      0.01391
enh48918     1  155241200  155242200      2       1  150064       2.0835     0.018604
enh48920     1  155248200  155249200      1       1  150064       2.4281      0.00759
enh48922     1  155274200  155275200      2       1  150064       2.0781     0.018851
enh48923     1  155277100  155278100      2       1  150064       2.5297     0.005708
enh48924     1  155280000  155281000      1       1  150064       2.7019     0.003447
enh48926     1  155289300  155290300      2       1  150064       1.8741      0.03046
enh48931     1  155477200  155478200      1       1  150064       2.3163      0.01027
enh48932     1  155505700  155506700      1       1  150064        2.431     0.007528
enh48939     1  155605800  155606800      1       1  150064       2.7108     0.003356
enh48940     1  155618000  155619000      1       1  150064       2.5906      0.00479
enh48946     1  155827500  155828500      1       1  150064       2.1047      0.01766
enh48948     1  155850300  155851300      2       1  150064       1.9298     0.026816
enh48951     1  155862700  155863700      1       1  150064       3.1041    0.0009543
enh48952     1  155879000  155880000      1       1  150064       1.9714      0.02434
enh48954     1  155899000  155900000      2       1  150064       2.8539    0.0021592
enh48955     1  155904600  155905600      1       1  150064       2.0349      0.02093
enh48956     1  155907800  155908800      2       1  150064       2.6992    0.0034752
enh48957     1  155909000  155910000      1       1  150064       1.9564      0.02521
enh48958     1  155914000  155915000      3       1  150064       2.2401     0.012541
enh48963     1  155941600  155942600      1       1  150064        2.449     0.007163
enh48964     1  155943400  155944400      1       1  150064        2.173      0.01489
enh48967     1  155958200  155959200      1       1  150064       2.4907     0.006375
enh48968     1  155959800  155960800      2       1  150064       2.8238    0.0023733
enh48970     1  155974300  155975300      3       2  150064       3.7577   8.5757e-05
enh48972     1  155994500  155995500      2       1  150064       2.5857     0.004859
enh48975     1  156032400  156033400      1       1  150064       3.6454    0.0001335
enh48976     1  156033300  156034300      1       1  150064       1.7568      0.03948
enh48979     1  156059900  156060900      2       1  150064       1.8362     0.033167
enh48980     1  156066200  156067200      1       1  150064       1.6961      0.04493
enh48981     1  156070700  156071700      1       1  150064       1.9914      0.02322
enh48987     1  156100200  156101200      5       1  150064       1.6464     0.049836
enh48988     1  156109800  156110800      4       2  150064       1.7656     0.038731
enh48991     1  156123200  156124200      1       1  150064       1.9076      0.02822
enh48993     1  156131700  156132700      2       1  150064       2.9325     0.001681
enh49045     1  156711300  156712300      4       2  150064       2.4346    0.0074544
enh49050     1  156771000  156772000      2       1  150064       1.7927     0.036514
enh49081     1  157209500  157210500      5       1  150064       1.9593     0.025036
enh49101     1  157961600  157962600      3       1  150064       1.7069     0.043921
enh49156     1  159888700  159889700      2       1  150064       1.9807     0.023814
enh49168     1  159974000  159975000      4       2  150064       1.6588     0.048581
enh49169     1  159993000  159994000      2       1  150064       1.9775     0.023994
enh49170     1  159994100  159995100      3       2  150064       1.9199     0.027435
enh49183     1  160160600  160161600      2       1  150064       1.7672     0.038596
enh49184     1  160162500  160163500      6       2  150064       1.9478     0.025722
enh49185     1  160163100  160164100      4       2  150064       2.5539    0.0053259
enh49186     1  160173700  160174700      1       1  150064       3.0586     0.001112
enh49188     1  160184400  160185400      1       1  150064        2.363     0.009065
enh49191     1  160226000  160227000      1       1  150064       2.5212     0.005847
enh49192     1  160229900  160230900      1       1  150064       2.8501     0.002185
enh49193     1  160233100  160234100      3       1  150064       2.7284    0.0031825
enh49196     1  160310300  160311300      1       1  150064       2.7614     0.002878
enh49197     1  160314100  160315100      1       1  150064       2.4281     0.007589
enh49198     1  160315000  160316000      2       1  150064       1.9329     0.026622
enh49199     1  160316200  160317200      3       1  150064       2.5981    0.0046871
enh49201     1  160346000  160347000      6       2  150064       2.4663    0.0068263
enh49203     1  160371500  160372500      1       1  150064       1.7206      0.04266
enh49205     1  160377400  160378400      6       1  150064       1.9513     0.025512
enh49207     1  160398600  160399600      3       2  150064       2.2241     0.013071
enh49251     1  160850600  160851600      4       1  150064       2.2141     0.013412
enh49296     1  161179300  161180300      1       1  150064       2.1338      0.01643
enh49300     1  161197700  161198700      1       1  150064       1.9315      0.02671
enh49307     1  161352000  161353000      4       2  150064       1.6675     0.047707
enh49313     1  161482200  161483200      1       1  150064       2.1487      0.01583
enh49344     1  162161400  162162400      4       2  150064       1.7349     0.041379
enh49347     1  162175700  162176700      6       2  150064       2.1686     0.015057
enh49359     1  162323100  162324100      1       1  150064       1.6608      0.04838
enh49376     1  162529400  162530400      2       1  150064       1.9017     0.028608
enh49378     1  162537600  162538600      1       1  150064       2.5817     0.004916
enh49382     1  162553100  162554100      2       1  150064       2.5257    0.0057738
enh49396     1  162679400  162680400      3       2  150064       1.9737     0.024207
enh49401     1  163289900  163290900      2       1  150064       1.8664     0.030993
enh49406     1  163634400  163635400      6       3  150064       1.6524     0.049231
enh49407     1  163643000  163644000      2       1  150064       2.7273    0.0031927
enh49408     1  163811200  163812200      1       1  150064       2.5331     0.005653
enh49455     1  164763400  164764400      2       1  150064       1.8374     0.033078
enh49457     1  164774600  164775600      2       1  150064       2.2307     0.012852
enh49470     1  165570600  165571600      8       4  150064       1.9019     0.028591
enh49471     1  165597600  165598600     10       2  150064        2.074      0.01904
enh49472     1  165598600  165599600      8       2  150064       1.8212     0.034289
enh49474     1  165604000  165605000      2       1  150064       1.7128     0.043377
enh49483     1  165721200  165722200      4       2  150064       2.4999    0.0062122
enh49485     1  165739000  165740000      2       1  150064       2.3176     0.010235
enh49489     1  165811200  165812200      6       2  150064       2.0958     0.018051
enh49490     1  165818200  165819200      1       1  150064       2.3829     0.008588
enh49491     1  165820000  165821000      1       1  150064       2.3718     0.008852
enh49492     1  165823000  165824000      1       1  150064       2.4075     0.008032
enh49493     1  165825100  165826100      4       2  150064       2.2535     0.012115
enh49494     1  165829500  165830500      4       2  150064       2.1166     0.017146
enh49497     1  165834300  165835300      2       1  150064       2.1525     0.015678
enh49498     1  165835500  165836500      1       1  150064        1.989      0.02335
enh49513     1  166439000  166440000      2       1  150064       2.7182     0.003282
enh49517     1  166813400  166814400      2       1  150064       2.0991     0.017905
enh49518     1  166843500  166844500      2       1  150064       3.4847   0.00024635
enh49540     1  167131600  167132600      7       3  150064       1.8686     0.030841
enh49633     1  168054100  168055100      1       1  150064       2.2271      0.01297
enh49651     1  168356200  168357200      3       2  150064       2.2226     0.013122
enh49655     1  168408600  168409600      2       1  150064       1.8315     0.033513
enh49711     1  169087400  169088400      9       2  150064       1.8737     0.030483
enh49735     1  169695700  169696700      3       2  150064       1.9873     0.023442
enh49736     1  169731600  169732600     13       3  150064       1.7826     0.037322
enh49742     1  170036000  170037000      4       1  150064       1.6496     0.049507
enh49744     1  170037900  170038900      2       1  150064       2.1519     0.015702
enh49784     1  171366100  171367100      8       3  150064       2.3192     0.010192
enh49800     1  171751800  171752800      3       1  150064       2.1709     0.014968
enh49801     1  171769500  171770500      3       1  150064       2.1251     0.016787
enh49816     1  172312400  172313400      2       1  150064       1.8722     0.030589
enh49819     1  172325800  172326800      3       2  150064       1.7834     0.037264
enh49820     1  172329300  172330300      1       1  150064       1.8053      0.03551
enh49823     1  172359600  172360600      5       2  150064       2.3137     0.010341
enh49824     1  172363100  172364100      6       2  150064       1.8056     0.035494
enh49825     1  172368000  172369000      3       2  150064       1.9916     0.023205
enh49836     1  172500000  172501000      3       2  150064       1.6888     0.045631
enh49868     1  173395000  173396000      3       1  150064       1.9225     0.027271
enh49870     1  173442800  173443800      4       2  150064       1.7748     0.037967
enh49871     1  173448800  173449800      2       1  150064       2.3269    0.0099847
enh49873     1  173683000  173684000      1       1  150064       3.4023    0.0003341
enh49874     1  173685700  173686700      1       1  150064       3.4989    0.0002336
enh49878     1  173973700  173974700      3       2  150064       2.6899    0.0035733
enh49879     1  173974400  173975400      1       1  150064       3.4302    0.0003016
enh49880     1  173977100  173978100      5       1  150064       3.2379   0.00060207
enh49881     1  173978000  173979000      2       1  150064       2.9118    0.0017968
enh49882     1  173987200  173988200      4       2  150064       3.5258    0.0002111
enh49885     1  174129800  174130800      3       1  150064       3.0948   0.00098468
enh49886     1  174133200  174134200      1       1  150064       3.2537    0.0005696
enh49887     1  174134800  174135800      2       1  150064       2.7675    0.0028248
enh49889     1  174235800  174236800      1       1  150064       3.2746    0.0005291
enh49890     1  174238000  174239000      3       1  150064       1.9721     0.024302
enh49891     1  174328200  174329200      2       1  150064       2.0884      0.01838
enh49892     1  174658300  174659300      1       1  150064       2.0447      0.02044
enh49893     1  174767800  174768800      1       1  150064       3.2494    0.0005783
enh49895     1  174845000  174846000      1       1  150064       3.3028    0.0004787
enh49901     1  174885400  174886400      3       2  150064       2.4054    0.0080766
enh49909     1  174945400  174946400      1       1  150064       2.8844     0.001961
enh49910     1  174958600  174959600      2       1  150064       1.7845     0.037175
enh49911     1  174959800  174960800      1       1  150064       2.5691     0.005098
enh49917     1  174998300  174999300      2       1  150064       1.9851     0.023567
enh49924     1  175123800  175124800      6       2  150064       3.5602   0.00018528
enh49925     1  175138400  175139400      3       1  150064       3.3641   0.00038396
enh49926     1  175152200  175153200      3       2  150064       2.9979    0.0013592
enh49927     1  175155700  175156700      5       2  150064       3.5617   0.00018423
enh49929     1  175162500  175163500      4       1  150064       3.3679   0.00037868
enh49938     1  175256200  175257200      2       1  150064        1.717      0.04299
enh49939     1  175257000  175258000      2       1  150064       1.8465     0.032413
enh49940     1  175288200  175289200      3       1  150064       1.6749     0.046977
enh49946     1  175809300  175810300      2       1  150064       3.0722    0.0010625
enh49954     1  176194500  176195500      2       1  150064       2.5582    0.0052608
enh49955     1  176625500  176626500      3       2  150064       1.8445     0.032556
enh49961     1  177316000  177317000      1       1  150064       3.8426    6.088e-05
enh49963     1  177320200  177321200      2       1  150064       1.8755     0.030364
enh49965     1  177554400  177555400      1       1  150064       1.9656      0.02467
enh49981     1  178030000  178031000      3       2  150064       2.4858    0.0064633
enh49997     1  178357600  178358600      1       1  150064       1.8337      0.03335
enh49999     1  178455600  178456600      3       2  150064        2.969    0.0014937
enh50051     1  179138700  179139700      1       1  150064       2.1591      0.01542
enh50058     1  179199400  179200400      1       1  150064       1.8435      0.03263
enh50061     1  179257700  179258700      4       1  150064       1.9506     0.025554
enh50067     1  179333600  179334600      4       2  150064         2.81    0.0024768
enh50073     1  179783000  179784000      2       1  150064       1.8026     0.035728
enh50077     1  179844200  179845200      1       1  150064       1.9217      0.02732
enh50083     1  179938300  179939300      3       1  150064       1.7133     0.043328
enh50110     1  180602900  180603900      3       2  150064       2.4954    0.0062902
enh50112     1  180895800  180896800      3       2  150064       1.8117     0.035014
enh50146     1  181104800  181105800      2       1  150064       1.7918     0.036584
enh50147     1  181108200  181109200     11       2  150064       1.6601     0.048445
enh50159     1  181410500  181411500      3       2  150064       2.0139     0.022012
enh50160     1  181417000  181418000      2       1  150064       2.3873     0.008486
enh50161     1  181417600  181418600      1       1  150064       2.6133     0.004484
enh50162     1  181419900  181420900      3       2  150064       2.3901    0.0084212
enh50163     1  181421300  181422300      4       2  150064         2.94     0.001641
enh50172     1  182115400  182116400      6       3  150064       2.6885    0.0035882
enh50185     1  182226600  182227600      4       1  150064       1.8537     0.031888
enh50195     1  182306900  182307900      1       1  150064       2.1135      0.01728
enh50196     1  182317600  182318600      7       4  150064        1.674     0.047061
enh50197     1  182331300  182332300      3       2  150064       1.7377      0.04113
enh50259     1  183272200  183273200      2       1  150064       2.0999      0.01787
enh50264     1  183339000  183340000      2       1  150064       2.8956     0.001892
enh50269     1  183443500  183444500      2       1  150064       3.0031    0.0013362
enh50271     1  183449600  183450600      2       1  150064       2.6416    0.0041252
enh50318     1  183895300  183896300      2       1  150064       2.3203     0.010163
enh50326     1  184120200  184121200      1       1  150064       2.2839      0.01119
enh50331     1  184191600  184192600      4       1  150064       1.6733     0.047132
enh50337     1  184332300  184333300      3       2  150064       2.3661    0.0089886
enh50349     1  184430500  184431500      3       2  150064       1.7562     0.039529
enh50352     1  184456600  184457600      2       1  150064       3.3913   0.00034784
enh50353     1  184461000  184462000      3       2  150064       2.2858     0.011132
enh50358     1  184504300  184505300      2       1  150064       2.7738      0.00277
enh50364     1  184574600  184575600      1       1  150064       2.4393     0.007357
enh50372     1  184633400  184634400      3       2  150064       2.1721     0.014923
enh50374     1  184715000  184716000      4       2  150064       2.0694     0.019256
enh50376     1  184725000  184726000      3       1  150064       2.1648       0.0152
enh50392     1  184928000  184929000      5       3  150064       1.9742      0.02418
enh50393     1  184939900  184940900      2       1  150064       2.3995    0.0082089
enh50394     1  184950800  184951800      3       1  150064        2.411    0.0079547
enh50401     1  185127300  185128300      1       1  150064       1.9047      0.02841
enh50402     1  185127800  185128800      2       1  150064       2.1308     0.016552
enh50427     1  185506000  185507000      1       1  150064       1.7943      0.03638
enh50445     1  186342200  186343200      1       1  150064        1.751      0.03997
enh50446     1  186345800  186346800      1       1  150064       1.7256      0.04221
enh50452     1  186809400  186810400      2       1  150064       2.7226    0.0032388
enh50483     1  192670100  192671100      1       1  150064       2.0749        0.019
enh50487     1  192873500  192874500      4       2  150064       2.1658     0.015163
enh50488     1  192877000  192878000      3       1  150064       2.8647    0.0020872
enh50496     1  192980000  192981000      2       1  150064       1.8542     0.031858
enh50503     1  193072100  193073100      1       1  150064       3.0838     0.001022
enh50506     1  193089800  193090800      2       1  150064       3.0646    0.0010898
enh50507     1  193092900  193093900      3       1  150064       3.1849   0.00072396
enh50510     1  193153400  193154400      2       1  150064       1.7657      0.03872
enh50511     1  193157000  193158000      2       1  150064       2.6709    0.0037827
enh50512     1  193159400  193160400      1       1  150064       3.2848    0.0005103
enh50518     1  193317400  193318400      2       1  150064       2.4488    0.0071664
enh50533     1  193558400  193559400      4       1  150064       1.7019     0.044389
enh50534     1  193561400  193562400      1       1  150064       1.7194      0.04277
enh50535     1  193643400  193644400      4       2  150064       2.0481     0.020275
enh50542     1  196369800  196370800      1       1  150064       2.2115       0.0135
enh50548     1  197165400  197166400      3       2  150064       2.8876    0.0019407
enh50550     1  197632400  197633400      1       1  150064       2.5566     0.005285
enh50555     1  197745700  197746700      2       1  150064       2.0544     0.019967
enh50556     1  197747300  197748300      1       1  150064        2.516     0.005934
enh50583     1  198611600  198612600      1       1  150064       1.9238      0.02719
enh50595     1  198806100  198807100      2       1  150064       2.4732    0.0066951
enh50599     1  198891800  198892800      1       1  150064       1.6523      0.04924
enh50631     1  200270300  200271300      3       2  150064       2.2916     0.010963
enh50633     1  200322000  200323000      4       1  150064       2.8377    0.0022719
enh50635     1  200379600  200380600      2       1  150064         2.31     0.010443
enh50637     1  200406200  200407200      1       1  150064       3.4739    0.0002565
enh50638     1  200457300  200458300      3       2  150064       2.6382    0.0041671
enh50655     1  200874200  200875200      8       3  150064        3.523   0.00021338
enh50657     1  200878500  200879500      2       1  150064       3.3926   0.00034621
enh50658     1  200881100  200882100      5       2  150064       3.4084   0.00032671
enh50659     1  200885400  200886400      2       1  150064       3.4882   0.00024311
enh50660     1  200939000  200940000      2       1  150064       3.5174   0.00021793
enh50661     1  200941100  200942100      7       3  150064       1.8872     0.029566
enh50662     1  200961600  200962600      4       2  150064       4.1023    2.045e-05
enh50664     1  200981900  200982900      2       1  150064       2.7206     0.003258
enh50668     1  201011400  201012400      5       3  150064       2.9667     0.001505
enh50669     1  201025000  201026000      3       1  150064       2.0282     0.021271
enh50686     1  201278000  201279000      2       1  150064       1.7746     0.037982
enh50690     1  201362000  201363000      3       2  150064       2.2962     0.010833
enh50691     1  201363900  201364900      7       3  150064       2.2773     0.011385
enh50701     1  201434600  201435600      5       2  150064       1.8656      0.03105
enh50704     1  201451400  201452400      6       2  150064       2.0482      0.02027
enh50753     1  201685300  201686300      3       2  150064       1.9464     0.025806
enh50764     1  201729500  201730500      3       2  150064       2.9432    0.0016242
enh50773     1  201797300  201798300      3       2  150064       2.6745    0.0037417
enh50778     1  201868400  201869400      1       1  150064        1.818      0.03453
enh50779     1  201869300  201870300      1       1  150064       1.6739      0.04708
enh50780     1  201874700  201875700      1       1  150064       2.5434     0.005489
enh50801     1  202014600  202015600      1       1  150064       2.1061       0.0176
enh50804     1  202038400  202039400      4       1  150064       1.8574     0.031629
enh50812     1  202078000  202079000      7       3  150064       2.1503     0.015765
enh50818     1  202111200  202112200      5       2  150064       2.1389      0.01622
enh50890     1  202927800  202928800      2       1  150064       1.6632     0.048132
enh50901     1  203015800  203016800      1       1  150064       2.0533      0.02002
enh50905     1  203098400  203099400      3       1  150064       2.1984     0.013961
enh50966     1  203566500  203567500      3       1  150064       1.8166     0.034641
enh50968     1  203593700  203594700      2       1  150064       1.7098     0.043649
enh50985     1  203651200  203652200      6       1  150064       1.7335     0.041505
enh51002     1  204010300  204011300      3       2  150064       2.0032     0.022576
enh51004     1  204041100  204042100      3       2  150064       3.7423   9.1186e-05
enh51005     1  204045500  204046500      2       1  150064       2.5349    0.0056243
enh51006     1  204046800  204047800      3       2  150064       3.0915   0.00099578
enh51008     1  204051000  204052000      4       2  150064       2.2163     0.013337
enh51016     1  204069900  204070900      3       1  150064       3.4308   0.00030094
enh51017     1  204071400  204072400      2       1  150064       1.9284     0.026901
enh51032     1  204195800  204196800      5       1  150064       1.7631      0.03894
enh51033     1  204222900  204223900      1       1  150064       2.5598     0.005237
enh51036     1  204244700  204245700      6       2  150064       2.2743     0.011475
enh51041     1  204254700  204255700      4       1  150064       2.6986    0.0034813
enh51077     1  204411600  204412600      1       1  150064       2.1158      0.01718
enh51078     1  204416000  204417000      2       1  150064        1.882      0.02992
enh51079     1  204421000  204422000      4       1  150064       2.1728       0.0149
enh51080     1  204432800  204433800      1       1  150064       1.7394      0.04098
enh51081     1  204437200  204438200      4       2  150064       2.2551     0.012065
enh51085     1  204450500  204451500      3       1  150064       2.8841    0.0019629
enh51086     1  204452600  204453600      2       1  150064       1.8526      0.03197
enh51087     1  204455600  204456600      1       1  150064       3.1125    0.0009276
enh51088     1  204460200  204461200      1       1  150064       3.1976     0.000693
enh51089     1  204464600  204465600      3       2  150064       2.8938    0.0019028
enh51091     1  204482100  204483100      2       1  150064       3.1888   0.00071438
enh51093     1  204490000  204491000      2       1  150064       2.1818     0.014561
enh51095     1  204534300  204535300      4       2  150064       1.9212     0.027355
enh51096     1  204543400  204544400      3       2  150064       3.2053   0.00067472
enh51097     1  204547200  204548200      3       2  150064       2.5157    0.0059397
enh51098     1  204548400  204549400      5       2  150064        2.768    0.0028203
enh51099     1  204592800  204593800      1       1  150064       3.3053    0.0004743
enh51129     1  204966600  204967600      4       2  150064       3.4567   0.00027343
enh51130     1  204982700  204983700      5       2  150064       1.6684     0.047616
enh51131     1  205030500  205031500      4       2  150064       3.9784   3.4688e-05
enh51132     1  205089000  205090000      5       1  150064       2.1342     0.016412
enh51133     1  205110300  205111300      5       2  150064       3.7788   7.8797e-05
enh51134     1  205110900  205111900      5       2  150064       3.9274   4.2929e-05
enh51135     1  205144300  205145300      2       1  150064       4.1479   1.6775e-05
enh51136     1  205152600  205153600      5       2  150064       4.3555   6.6377e-06
enh51137     1  205159900  205160900      1       1  150064       3.9929    3.264e-05
enh51138     1  205172800  205173800      3       1  150064       3.7427   9.1036e-05
enh51139     1  205173400  205174400      3       2  150064       4.4648   4.0074e-06
enh51140     1  205178800  205179800      4       2  150064       4.4417   4.4622e-06
enh51141     1  205181000  205182000      2       1  150064       2.9775    0.0014529
enh51142     1  205198900  205199900      6       3  150064       2.5449    0.0054647
enh51143     1  205206300  205207300      4       2  150064       3.0768    0.0010461
enh51150     1  205249000  205250000      3       1  150064       2.2487     0.012264
enh51153     1  205263600  205264600      2       1  150064       1.7989     0.036016
enh51162     1  205321200  205322200      3       1  150064       2.2835     0.011199
enh51175     1  205461500  205462500      6       2  150064       1.9059     0.028332
enh51179     1  205481500  205482500      1       1  150064       1.7082       0.0438
enh51184     1  205518600  205519600      3       2  150064       1.8913     0.029289
enh51187     1  205551300  205552300      4       2  150064       1.6664     0.047813
enh51191     1  205562700  205563700      5       2  150064       1.7678     0.038543
enh51192     1  205568000  205569000      8       3  150064       2.3945    0.0083206
enh51214     1  205780200  205781200      1       1  150064       2.4157     0.007853
enh51242     1  206645400  206646400      6       3  150064       1.6566     0.048801
enh51308     1  207192900  207193900      1       1  150064       2.3087      0.01048
enh51311     1  207207300  207208300      1       1  150064       2.3083      0.01049
enh51312     1  207219600  207220600      2       1  150064       3.2002   0.00068663
enh51313     1  207220800  207221800      4       2  150064       1.7642      0.03885
enh51315     1  207227100  207228100      1       1  150064       3.2849    0.0005101
enh51318     1  207239600  207240600      4       1  150064       3.1455     0.000829
enh51319     1  207250600  207251600      2       1  150064       2.7064    0.0034006
enh51334     1  207921600  207922600      1       1  150064       2.8594     0.002122
enh51335     1  207923400  207924400      2       1  150064       3.7753   7.9905e-05
enh51336     1  207928500  207929500      2       1  150064       2.8744    0.0020239
enh51338     1  207970700  207971700      2       1  150064       2.3981    0.0082408
enh51339     1  207978600  207979600      5       2  150064       4.6209   1.9107e-06
enh51340     1  207981000  207982000      1       1  150064       2.4355     0.007435
enh51341     1  207983100  207984100      4       2  150064       2.9729    0.0014748
enh51344     1  207991700  207992700      1       1  150064       4.9996    2.872e-07
enh51345     1  207992800  207993800      6       3  150064       4.3047   8.3618e-06
enh51347     1  208001900  208002900      1       1  150064       4.9466    3.777e-07
enh51349     1  208006600  208007600      4       2  150064       4.6652   1.5417e-06
enh51350     1  208007000  208008000      3       2  150064       3.8044   7.1075e-05
enh51351     1  208010700  208011700      5       2  150064       2.7321    0.0031469
enh51352     1  208014800  208015800      3       2  150064       3.7542    8.695e-05
enh51353     1  208016800  208017800      6       3  150064       4.2131   1.2592e-05
enh51354     1  208018100  208019100      5       2  150064       4.1152   1.9342e-05
enh51355     1  208020600  208021600      5       2  150064       3.3619   0.00038707
enh51356     1  208021500  208022500      4       2  150064       3.2838     0.000512
enh51357     1  208024800  208025800      3       2  150064       1.8867       0.0296
enh51358     1  208031800  208032800      6       3  150064       3.0814    0.0010301
enh51359     1  208034700  208035700      6       2  150064       3.2288   0.00062155
enh51360     1  208037300  208038300      4       2  150064       3.5839   0.00016928
enh51361     1  208038800  208039800      4       2  150064       3.8271   6.4821e-05
enh51363     1  208046300  208047300      4       2  150064       2.8049    0.0025164
enh51364     1  208057500  208058500      5       3  150064       1.7956     0.036276
enh51379     1  208263100  208264100      5       2  150064       2.8939    0.0019023
enh51381     1  208278600  208279600      4       1  150064       2.3049     0.010587
enh51382     1  208281000  208282000      4       2  150064       1.8807     0.030007
enh51385     1  208292800  208293800      2       1  150064       2.3136     0.010346
enh51387     1  208305700  208306700      3       2  150064       2.7775     0.002739
enh51391     1  208322100  208323100      4       2  150064        1.757      0.03946
enh51392     1  208324300  208325300      5       1  150064       1.9765     0.024052
enh51395     1  208337900  208338900      5       2  150064       1.8915      0.02928
enh51405     1  208386700  208387700      2       1  150064       2.0546     0.019961
enh51406     1  208393000  208394000      2       1  150064       2.9953    0.0013711
enh51411     1  208406000  208407000      5       2  150064        2.299     0.010753
enh51412     1  208407700  208408700      2       1  150064       1.6738     0.047086
enh51426     1  209572100  209573100      1       1  150064       2.1746      0.01483
enh51492     1  211434400  211435400      6       4  150064       2.5508    0.0053739
enh51496     1  211507100  211508100      5       2  150064       2.0906     0.018284
enh51497     1  211510300  211511300      4       2  150064       1.8782     0.030179
enh51499     1  211514100  211515100      2       1  150064       1.8677     0.030902
enh51501     1  211522600  211523600      2       1  150064       2.3008     0.010701
enh51505     1  211556800  211557800      4       2  150064       2.1653     0.015181
enh51512     1  211715200  211716200      1       1  150064       1.8722      0.03059
enh51515     1  211732300  211733300      5       3  150064       1.6717     0.047295
enh51516     1  211747800  211748800      2       1  150064       1.9267     0.027006
enh51521     1  211781000  211782000      5       3  150064       2.2041     0.013757
enh51577     1  212428900  212429900      7       2  150064       2.3348    0.0097762
enh51578     1  212433600  212434600      1       1  150064       2.1201        0.017
enh51587     1  212607300  212608300      1       1  150064       2.1962      0.01404
enh51639     1  213843400  213844400     10       3  150064       1.8883     0.029495
enh51645     1  214175400  214176400      3       2  150064       2.9538    0.0015695
enh51652     1  214510600  214511600      4       2  150064       2.3236     0.010075
enh51663     1  214679400  214680400      7       3  150064       1.8492     0.032211
enh51667     1  214715300  214716300      5       2  150064       1.8872     0.029567
enh51668     1  214721000  214722000      1       1  150064       2.3529     0.009314
enh51692     1  217261800  217262800      2       1  150064       2.0115     0.022137
enh51701     1  218632900  218633900      2       1  150064       2.0383     0.020761
enh51730     1  220217500  220218500      2       1  150064       2.0112     0.022151
enh51734     1  220266400  220267400      2       1  150064        2.041     0.020624
enh51744     1  220552100  220553100      5       2  150064       1.7845     0.037173
enh51753     1  220905400  220906400      2       1  150064        1.773     0.038112
enh51774     1  221242000  221243000      1       1  150064        1.732      0.04164
enh51796     1  221912300  221913300      2       1  150064       2.8608     0.002113
enh51807     1  222628000  222629000      3       1  150064       2.8637    0.0020939
enh51816     1  222792800  222793800      3       1  150064       1.7014     0.044431
enh51817     1  222793600  222794600      6       2  150064       1.8347     0.033273
enh51818     1  222816200  222817200      1       1  150064       2.1669      0.01512
enh51819     1  222828000  222829000      2       1  150064       2.3402    0.0096374
enh51827     1  222945600  222946600      3       1  150064       2.5563    0.0052903
enh51858     1  223827000  223828000      1       1  150064       2.7197     0.003267
enh51862     1  223842600  223843600      5       2  150064       2.2048     0.013733
enh51864     1  223853100  223854100      2       1  150064       1.7172     0.042973
enh51866     1  223888100  223889100      1       1  150064       1.9712      0.02435
enh51867     1  223893300  223894300      1       1  150064       3.1898    0.0007119
enh51868     1  223895500  223896500      3       1  150064       1.6824     0.046242
enh51869     1  223898500  223899500      5       2  150064       3.4557   0.00027439
enh51870     1  223905600  223906600      7       2  150064       2.8293    0.0023326
enh51871     1  223909200  223910200      7       1  150064       2.9523    0.0015773
enh51872     1  223910800  223911800      1       1  150064       2.8163     0.002429
enh51873     1  223913000  223914000      1       1  150064       2.8498     0.002187
enh51874     1  223914900  223915900      1       1  150064       2.6463     0.004069
enh51877     1  223921900  223922900      2       1  150064       2.9336    0.0016751
enh51878     1  223925000  223926000      3       2  150064       2.2327     0.012785
enh51882     1  223936800  223937800      3       1  150064       2.5361    0.0056044
enh51883     1  223952700  223953700      3       1  150064       2.5186    0.0058919
enh51884     1  223958300  223959300      2       1  150064       2.9528    0.0015744
enh51885     1  223959600  223960600      7       2  150064       2.7202    0.0032623
enh51888     1  224010400  224011400      5       2  150064       3.6324   0.00014041
enh51890     1  224019600  224020600      3       2  150064       3.8655   5.5423e-05
enh51891     1  224021400  224022400      6       2  150064       2.6392    0.0041545
enh51892     1  224023000  224024000      3       1  150064       3.1781   0.00074126
enh51894     1  224030200  224031200      1       1  150064       3.5734    0.0001762
enh51927     1  224546200  224547200      2       1  150064       2.3981    0.0082411
enh51928     1  224565000  224566000      4       2  150064        2.242     0.012481
enh51931     1  224617400  224618400      2       1  150064       1.9301       0.0268
enh51933     1  224642400  224643400      2       1  150064       3.2782   0.00052233
enh51934     1  224646200  224647200      1       1  150064       2.6379     0.004171
enh51936     1  224685200  224686200      1       1  150064       2.0878      0.01841
enh51937     1  224686500  224687500      6       3  150064       2.2552     0.012062
enh51938     1  224689300  224690300      3       2  150064       2.1965     0.014029
enh51940     1  224700900  224701900      2       1  150064       2.0267     0.021347
enh51952     1  225606300  225607300      1       1  150064       1.8539      0.03188
enh51994     1  225934100  225935100      3       2  150064       1.8934     0.029152
enh52001     1  225960300  225961300      1       1  150064       1.8249      0.03401
enh52007     1  226003000  226004000      2       1  150064       1.9121     0.027931
enh52013     1  226035100  226036100      2       1  150064       1.9978     0.022868
enh52014     1  226051900  226052900      3       1  150064       2.3265    0.0099947
enh52015     1  226053700  226054700      4       2  150064       2.0137     0.022021
enh52018     1  226064000  226065000      3       1  150064       2.8898    0.0019273
enh52022     1  226084900  226085900      4       2  150064       1.7422     0.040738
enh52034     1  226184000  226185000      2       1  150064        1.676     0.046864
enh52041     1  226254200  226255200      2       1  150064       2.7206    0.0032585
enh52042     1  226269800  226270800      2       1  150064       2.3561    0.0092342
enh52047     1  226311200  226312200      1       1  150064       2.6169     0.004437
enh52055     1  226498000  226499000      2       1  150064       2.6384    0.0041644
enh52059     1  226591400  226592400      2       1  150064       2.2468     0.012325
enh52060     1  226595800  226596800      7       3  150064       2.1342     0.016412
enh52066     1  226755600  226756600      7       2  150064        2.103     0.017733
enh52067     1  226762800  226763800      3       2  150064       2.5286    0.0057258
enh52068     1  226790400  226791400      5       3  150064        1.948     0.025706
enh52072     1  226831700  226832700      4       2  150064       1.8042     0.035604
enh52083     1  226898900  226899900      1       1  150064       2.4902     0.006384
enh52088     1  226914800  226915800      2       1  150064       2.3349    0.0097731
enh52089     1  226915800  226916800      2       1  150064       1.8192     0.034437
enh52090     1  226918800  226919800      2       1  150064       1.8456     0.032478
enh52091     1  226920000  226921000      3       2  150064       2.8733    0.0020312
enh52093     1  226927400  226928400      2       1  150064       2.0898     0.018317
enh52100     1  227014600  227015600      5       2  150064       2.1254     0.016775
enh52103     1  227059300  227060300      2       1  150064       1.9534     0.025384
enh52104     1  227063200  227064200      4       2  150064       1.6895     0.045558
enh52105     1  227069300  227070300      2       1  150064       1.7809     0.037463
enh52106     1  227071500  227072500      5       2  150064       2.2744      0.01147
enh52107     1  227073600  227074600      3       2  150064       2.4116    0.0079421
enh52128     1  227522800  227523800      1       1  150064       2.4622     0.006904
enh52130     1  227544500  227545500      6       2  150064       2.4737    0.0066859
enh52190     1  228870000  228871000      2       1  150064       1.8273     0.033824
enh52211     1  229035800  229036800      2       1  150064       1.9543     0.025331
enh52213     1  229066200  229067200      3       2  150064        1.754     0.039717
enh52216     1  229084700  229085700     12       4  150064       1.7526     0.039832
enh52219     1  229121900  229122900      6       2  150064       1.7394     0.040981
enh52224     1  229162900  229163900      1       1  150064       1.8157      0.03471
enh52258     1  229412800  229413800      1       1  150064       1.6464      0.04984
enh52299     1  230238200  230239200      3       2  150064       3.3968    0.0003409
enh52300     1  230239200  230240200      3       1  150064       3.5544   0.00018939
enh52301     1  230240100  230241100      3       1  150064       3.9094   4.6264e-05
enh52302     1  230241600  230242600      5       3  150064        2.823     0.002379
enh52303     1  230243200  230244200      5       3  150064       3.2921    0.0004972
enh52304     1  230244500  230245500      6       2  150064       3.9115   4.5865e-05
enh52305     1  230247600  230248600      2       1  150064       3.9613   3.7271e-05
enh52308     1  230272800  230273800      7       4  150064       2.4952    0.0062941
enh52309     1  230275300  230276300     10       4  150064        3.624   0.00014503
enh52310     1  230276000  230277000      4       2  150064       1.9726     0.024272
enh52321     1  230310600  230311600      7       2  150064       2.2139     0.013419
enh52324     1  230320400  230321400      3       1  150064       1.8281      0.03377
enh52328     1  230344400  230345400      3       1  150064       1.7023     0.044352
enh52336     1  230405700  230406700      2       1  150064       2.0144     0.021985
enh52339     1  230443300  230444300      2       1  150064       2.2896     0.011023
enh52351     1  230840900  230841900      5       2  150064       2.1916     0.014203
enh52352     1  230843900  230844900      6       2  150064       1.9855     0.023544
enh52399     1  231559000  231560000      2       1  150064       2.0492     0.020222
enh52434     1  232608700  232609700      1       1  150064        2.439     0.007363
enh52435     1  232613600  232614600      2       1  150064       1.8114      0.03504
enh52450     1  232757900  232758900      2       1  150064       1.7859      0.03706
enh52511     1  234611600  234612600      7       3  150064       2.2207     0.013185
enh52513     1  234622700  234623700      4       2  150064       1.7362     0.041268
enh52514     1  234626400  234627400      8       4  150064       2.4821    0.0065312
enh52515     1  234630700  234631700      6       2  150064       1.6752     0.046947
enh52516     1  234634200  234635200      8       3  150064       2.7698    0.0028044
enh52517     1  234636000  234637000      3       2  150064       1.8352     0.033238
enh52518     1  234638800  234639800      3       2  150064       2.8768    0.0020087
enh52519     1  234651000  234652000      2       1  150064       2.7282    0.0031841
enh52520     1  234652800  234653800      7       2  150064       2.9931    0.0013809
enh52527     1  234697800  234698800      2       1  150064       1.9754     0.024111
enh52558     1  234895800  234896800      3       2  150064       1.7982     0.036074
enh52576     1  235014800  235015800      4       1  150064       2.5034    0.0061504
enh52593     1  235094800  235095800      5       2  150064       1.8465     0.032409
enh52639     1  235798800  235799800      1       1  150064        2.187      0.01437
enh52698     1  236665700  236666700      1       1  150064       1.7372      0.04118
enh52722     1  239396000  239397000      1       1  150064       1.8159      0.03469
enh52743     1  241365400  241366400      5       3  150064       1.7921     0.036558
enh52751     1  241782600  241783600      3       2  150064       2.3919    0.0083803
enh52753     1  241790900  241791900      5       2  150064       2.6692    0.0038018
enh52761     1  243420100  243421100      1       1  150064       4.8412    6.453e-07
enh52764     1  243427800  243428800      2       1  150064       3.9425   4.0322e-05
enh52767     1  243450200  243451200      1       1  150064       4.8728    5.502e-07
enh52773     1  243645400  243646400      1       1  150064       3.8909    4.993e-05
enh52775     1  243758900  243759900      1       1  150064       5.0012    2.848e-07
enh52778     1  243891100  243892100      2       1  150064       4.1132   1.9514e-05
enh52779     1  243894300  243895300      2       1  150064       3.8836   5.1468e-05
enh52781     1  243954400  243955400      4       2  150064        3.657   0.00012762
enh52782     1  243955400  243956400      2       1  150064       4.2876   9.0309e-06
enh52783     1  243966700  243967700      2       1  150064       4.3381   7.1872e-06
enh52785     1  244011200  244012200      2       1  150064       3.4812   0.00024957
enh52794     1  244255600  244256600      4       1  150064       1.7768       0.0378
enh52795     1  244377300  244378300      6       2  150064       2.5072    0.0060851
enh52803     1  244486400  244487400      5       2  150064        2.393    0.0083554
enh52810     1  244554400  244555400      1       1  150064       1.7011      0.04446
enh52813     1  244602500  244603500      4       2  150064       2.1017     0.017792
enh52814     1  244608600  244609600      2       1  150064       2.3236     0.010074
enh52815     1  244611900  244612900      1       1  150064       2.1862       0.0144
enh52817     1  244623300  244624300      1       1  150064       1.7102      0.04361
enh52823     1  244842000  244843000      6       3  150064       3.1325   0.00086674
enh52847     1  245558600  245559600      8       2  150064         1.66     0.048458
enh52848     1  245561000  245562000      4       2  150064       1.9632      0.02481
enh52849     1  245762100  245763100      8       2  150064       2.5045    0.0061312
enh52855     1  246149500  246150500      3       2  150064       2.1807     0.014603
enh52858     1  246230600  246231600      7       3  150064       1.9767     0.024039
enh52867     1  246743100  246744100      1       1  150064       1.7143      0.04324
enh52868     1  246747200  246748200      3       2  150064       1.8515     0.032047
enh52869     1  246748200  246749200      1       1  150064       2.0615      0.01963
enh52870     1  246750100  246751100      1       1  150064       1.7767      0.03781
enh52872     1  246753600  246754600      3       2  150064       1.8314     0.033524
enh52876     1  246759700  246760700      4       2  150064       1.7285     0.041952
enh52879     1  246771700  246772700      2       1  150064       2.2501      0.01222
enh52881     1  246773900  246774900      3       2  150064       1.8071     0.035373
enh52882     1  246780500  246781500      2       1  150064       1.9448     0.025902
enh52889     1  246861600  246862600      6       3  150064        1.869     0.030814
enh52890     1  246866700  246867700      6       1  150064       2.6681    0.0038138
enh52929     1  247801600  247802600      4       1  150064       1.9614     0.024917
enh52945     1  249134300  249135300      1       1  150064       2.4173     0.007817
enh59893     2      47600      48600      2       1  150064       1.9365     0.026405
enh59909     2     826800     827800      6       2  150064       1.7331     0.041538
enh59910     2     925700     926700      8       3  150064       1.6943     0.045102
enh59931     2    1733800    1734800      6       2  150064        1.825     0.033997
enh59934     2    1745700    1746700      9       2  150064       2.3275      0.00997
enh59935     2    1748600    1749600      7       2  150064       2.2384     0.012596
enh59965     2    3621600    3622600      1       1  150064       2.0286      0.02125
enh59966     2    3625100    3626100      6       3  150064        1.975     0.024132
enh59968     2    3642100    3643100      4       2  150064       1.8022     0.035756
enh59985     2    6512000    6513000      5       3  150064        1.765     0.038778
enh59992     2    7056600    7057600      3       2  150064       2.8319    0.0023136
enh59993     2    7059900    7060900      5       2  150064       2.2749     0.011456
enh59994     2    7061400    7062400      4       2  150064        2.317     0.010252
enh59995     2    7067100    7068100      3       2  150064       1.7886      0.03684
enh60009     2    7197700    7198700      2       1  150064       1.8773      0.03024
enh60011     2    7571200    7572200      1       1  150064       1.9847      0.02359
enh60050     2    8585400    8586400      5       1  150064       3.1424   0.00083791
enh60064     2    8683700    8684700      3       2  150064       1.9324     0.026653
enh60068     2    8738900    8739900      6       3  150064       3.8289   6.4357e-05
enh60071     2    8751600    8752600      3       2  150064       1.9998      0.02276
enh60077     2    8784500    8785500      4       2  150064        1.822     0.034225
enh60079     2    8826000    8827000      2       1  150064       1.7307     0.041755
enh60115     2    9353700    9354700      2       1  150064       2.4114    0.0079461
enh60116     2    9354700    9355700      1       1  150064       1.9041      0.02845
enh60117     2    9355600    9356600      3       1  150064       2.9002    0.0018646
enh60122     2    9370500    9371500      1       1  150064       1.9795      0.02388
enh60124     2    9375700    9376700      3       1  150064       1.7175     0.042942
enh60129     2    9384200    9385200      2       1  150064       3.0992   0.00097013
enh60131     2    9391800    9392800      4       2  150064       3.0426    0.0011728
enh60137     2    9423200    9424200      4       2  150064       2.0882     0.018391
enh60171     2    9750900    9751900      1       1  150064       1.7362      0.04126
enh60173     2    9755300    9756300      3       2  150064        1.755     0.039628
enh60208     2   10159100   10160100      8       4  150064        2.151     0.015739
enh60255     2   10547500   10548500      5       2  150064       1.8294     0.033672
enh60289     2   10953200   10954200      6       3  150064       2.0708     0.019191
enh60290     2   10954200   10955200      4       2  150064       2.5586    0.0052546
enh60327     2   11533500   11534500      2       1  150064       2.2141     0.013412
enh60333     2   11602300   11603300      4       1  150064       1.8165     0.034648
enh60348     2   11883200   11884200      5       3  150064       1.7708     0.038296
enh60354     2   11894600   11895600      2       1  150064       1.6794     0.046542
enh60357     2   11904300   11905300      2       1  150064       1.7834      0.03726
enh60358     2   11915200   11916200      2       1  150064       1.6887     0.045636
enh60359     2   11917000   11918000      4       2  150064       1.9508     0.025539
enh60360     2   11918500   11919500      2       1  150064        1.751      0.03997
enh60361     2   11924700   11925700      2       1  150064       2.6214     0.004379
enh60369     2   12272000   12273000      3       2  150064       2.2404     0.012532
enh60373     2   12332700   12333700      3       2  150064       2.1241     0.016831
enh60383     2   12640400   12641400      4       2  150064       1.9469     0.025773
enh60384     2   12695000   12696000      2       1  150064       1.8598     0.031459
enh60387     2   12777000   12778000      3       1  150064        3.304   0.00047661
enh60420     2   15412900   15413900      3       1  150064       1.9469     0.025775
enh60421     2   15695600   15696600      1       1  150064       1.6965       0.0449
enh60423     2   15699000   15700000      4       1  150064       1.8447     0.032539
enh60446     2   16243200   16244200      1       1  150064       1.9963      0.02295
enh60453     2   16499400   16500400      3       2  150064       1.8499     0.032161
enh60476     2   17933100   17934100      1       1  150064       2.0415       0.0206
enh60477     2   17936600   17937600      1       1  150064       2.1711      0.01496
enh60478     2   17938300   17939300      1       1  150064       2.0909      0.01827
enh60479     2   17982100   17983100      3       1  150064       2.6062    0.0045771
enh60480     2   17996500   17997500      3       2  150064       3.3749   0.00036922
enh60481     2   18003200   18004200      3       2  150064        2.641    0.0041333
enh60513     2   19548000   19549000      2       1  150064        2.264     0.011786
enh60527     2   20087200   20088200      5       3  150064       1.7413     0.040816
enh60535     2   20242100   20243100      3       1  150064       2.0448     0.020436
enh60538     2   20262100   20263100      5       2  150064       2.2205     0.013193
enh60548     2   20308000   20309000      4       2  150064       1.9397     0.026211
enh60549     2   20308700   20309700      3       1  150064       1.8766     0.030288
enh60584     2   20541400   20542400      3       1  150064       1.7864      0.03702
enh60593     2   20584600   20585600      2       1  150064       1.8131     0.034909
enh60618     2   20788800   20789800      1       1  150064       2.4756      0.00665
enh60622     2   20816500   20817500     11       2  150064       1.9069     0.028267
enh60687     2   24066000   24067000      2       1  150064       2.5154    0.0059445
enh60689     2   24124900   24125900      1       1  150064       2.0809      0.01872
enh60690     2   24126500   24127500      3       2  150064       1.6499     0.049485
enh60691     2   24127200   24128200      2       1  150064       2.0112     0.022153
enh60692     2   24127800   24128800      1       1  150064        2.071      0.01918
enh60693     2   24139400   24140400      4       2  150064       2.2374      0.01263
enh60694     2   24144200   24145200      4       2  150064       1.6741     0.047051
enh60696     2   24151200   24152200      2       1  150064       1.9116     0.027966
enh60697     2   24161600   24162600      1       1  150064       2.2362      0.01267
enh60699     2   24167000   24168000      5       2  150064       2.4735    0.0066904
enh60721     2   24658200   24659200      2       1  150064       2.9724    0.0014772
enh60736     2   24798800   24799800      1       1  150064       2.5369     0.005592
enh60738     2   24811000   24812000      2       1  150064       2.1461     0.015933
enh60766     2   25320800   25321800      2       1  150064       1.9089     0.028136
enh60768     2   25351500   25352500      6       3  150064        4.357    6.593e-06
enh60770     2   25410500   25411500      3       1  150064       3.3288   0.00043618
enh60771     2   25420400   25421400      2       1  150064       2.6263    0.0043163
enh60772     2   25439200   25440200      3       1  150064       3.3274   0.00043832
enh60778     2   25501200   25502200      2       1  150064       1.7057      0.04403
enh60779     2   25508400   25509400      2       1  150064       1.9292     0.026854
enh60780     2   25513600   25514600      2       1  150064       2.3009     0.010698
enh60782     2   25518300   25519300      4       2  150064       1.8006     0.035884
enh60784     2   25525900   25526900      4       2  150064       2.7383    0.0030879
enh60786     2   25528900   25529900      1       1  150064       3.7197    9.974e-05
enh60793     2   25559700   25560700      1       1  150064       1.7268       0.0421
enh60798     2   25598800   25599800      3       2  150064       3.8737   5.3599e-05
enh60805     2   25676100   25677100      2       1  150064       1.6521     0.049258
enh60813     2   25887100   25888100      2       1  150064       1.8753     0.030376
enh60815     2   25980400   25981400      4       2  150064       2.2532     0.012125
enh60823     2   26161600   26162600      1       1  150064       1.9976      0.02288
enh60827     2   26214500   26215500      4       2  150064       3.7867   7.6332e-05
enh60828     2   26220300   26221300      7       3  150064       2.8477    0.0022021
enh60830     2   26231400   26232400      5       1  150064         1.72     0.042716
enh60834     2   26249400   26250400      3       2  150064        2.245     0.012384
enh60836     2   26260800   26261800      4       2  150064       2.8396    0.0022588
enh60837     2   26262800   26263800      2       1  150064       2.6277    0.0042987
enh60868     2   26829000   26830000      3       2  150064       1.9089      0.02814
enh60882     2   26986000   26987000      1       1  150064       3.3389    0.0004206
enh60884     2   26989500   26990500      3       2  150064       2.4141     0.007887
enh60885     2   26990500   26991500      1       1  150064       3.3408    0.0004177
enh60886     2   26991200   26992200      1       1  150064       3.3193    0.0004512
enh60888     2   26994400   26995400      3       1  150064        3.144   0.00083325
enh60891     2   27007600   27008600      3       2  150064       2.1143     0.017246
enh60892     2   27169800   27170800      2       1  150064       3.2823   0.00051484
enh60893     2   27184200   27185200      3       2  150064       2.1409     0.016141
enh60894     2   27187100   27188100      4       2  150064       2.4862    0.0064551
enh60897     2   27198800   27199800      3       1  150064       3.2493    0.0005785
enh60902     2   27243300   27244300      1       1  150064       3.3071    0.0004713
enh60903     2   27254300   27255300      1       1  150064       3.0193     0.001267
enh60906     2   27271800   27272800      2       1  150064       3.4335   0.00029787
enh60907     2   27292300   27293300      4       2  150064       3.5829   0.00016991
enh60908     2   27298000   27299000      2       1  150064       2.0918     0.018229
enh60910     2   27307500   27308500      2       1  150064       2.5213    0.0058457
enh60920     2   27404900   27405900      3       2  150064       2.4638    0.0068738
enh60922     2   27417400   27418400      3       2  150064        3.139   0.00084749
enh60923     2   27432200   27433200      5       3  150064       2.1164     0.017157
enh60925     2   27441300   27442300      7       3  150064       2.4104    0.0079678
enh60926     2   27504800   27505800      2       1  150064        2.138     0.016259
enh60928     2   27525400   27526400      1       1  150064       2.1382      0.01625
enh60929     2   27543700   27544700      2       1  150064       1.9898     0.023304
enh60933     2   27595400   27596400      3       1  150064       2.8339    0.0022989
enh60935     2   27604000   27605000      1       1  150064       3.0578     0.001115
enh60936     2   27630200   27631200      1       1  150064       3.1035    0.0009562
enh60937     2   27632800   27633800      2       1  150064       2.0799     0.018769
enh60940     2   27666600   27667600      2       1  150064       2.6845    0.0036321
enh60941     2   27711300   27712300      4       2  150064       3.6298   0.00014183
enh60942     2   27712800   27713800      2       1  150064        2.505    0.0061232
enh60943     2   27807400   27808400      4       2  150064       2.3097     0.010454
enh60951     2   27937400   27938400      2       1  150064       2.0899     0.018314
enh60955     2   27951400   27952400      2       1  150064       3.7633   8.3845e-05
enh60958     2   27974900   27975900      2       1  150064       4.2084   1.2859e-05
enh60962     2   27988900   27989900      2       1  150064       2.9112    0.0018005
enh60967     2   28018700   28019700      3       1  150064       4.2565   1.0384e-05
enh60968     2   28021400   28022400      1       1  150064       3.8846    5.125e-05
enh60969     2   28022100   28023100      3       2  150064        3.992   3.2759e-05
enh60970     2   28031600   28032600      2       1  150064       4.1818   1.4459e-05
enh60971     2   28037500   28038500      1       1  150064       4.4963    3.458e-06
enh60973     2   28106700   28107700      2       1  150064       2.9952    0.0013714
enh60978     2   28142900   28143900      1       1  150064       3.6355    0.0001387
enh60979     2   28144500   28145500      3       1  150064       2.5792    0.0049516
enh60981     2   28153000   28154000      2       1  150064       3.0591    0.0011101
enh60982     2   28155200   28156200      2       1  150064       3.2414   0.00059467
enh60985     2   28189000   28190000      3       2  150064       2.8324    0.0023101
enh60989     2   28290200   28291200      2       1  150064       4.0072   3.0721e-05
enh60990     2   28303400   28304400      5       3  150064       2.3963    0.0082801
enh60992     2   28324800   28325800      1       1  150064       2.2133      0.01344
enh61024     2   28611800   28612800      2       1  150064       3.1887   0.00071447
enh61025     2   28623000   28624000      3       1  150064        2.608    0.0045542
enh61027     2   28635500   28636500      1       1  150064       2.5742     0.005024
enh61029     2   28646900   28647900      6       3  150064       3.9058    4.696e-05
enh61030     2   28658200   28659200      2       1  150064       2.1388     0.016224
enh61031     2   28660400   28661400      3       2  150064       2.7958    0.0025889
enh61072     2   28985600   28986600      1       1  150064        2.729     0.003176
enh61074     2   28998000   28999000      2       1  150064       2.7559    0.0029262
enh61075     2   29032500   29033500      2       1  150064        3.181   0.00073373
enh61078     2   29093600   29094600      6       3  150064         1.99     0.023295
enh61096     2   30368200   30369200      2       1  150064       1.8372     0.033087
enh61098     2   30378500   30379500      1       1  150064       1.7063      0.04398
enh61104     2   30446600   30447600      4       1  150064       2.0073      0.02236
enh61124     2   30589100   30590100      1       1  150064       1.8188      0.03447
enh61169     2   31729100   31730100      4       2  150064       1.6928     0.045247
enh61174     2   32236600   32237600      3       2  150064       2.2825     0.011229
enh61231     2   34467200   34468200      3       2  150064       2.2428     0.012454
enh61257     2   36636200   36637200      1       1  150064       1.8342      0.03331
enh61263     2   36647400   36648400      1       1  150064       2.3588     0.009167
enh61264     2   36650300   36651300      4       2  150064       1.7258     0.042188
enh61275     2   36688100   36689100      2       1  150064       2.0103     0.022198
enh61281     2   36709500   36710500      2       1  150064       2.3593    0.0091541
enh61282     2   36712900   36713900      2       1  150064       1.9432     0.025999
enh61292     2   37047700   37048700     17       4  150064       1.9066     0.028289
enh61294     2   37085900   37086900      4       2  150064       1.7538     0.039729
enh61295     2   37116900   37117900      3       1  150064       1.7748     0.037965
enh61299     2   37178000   37179000      4       2  150064       1.8639     0.031171
enh61300     2   37178600   37179600      5       3  150064        1.859     0.031515
enh61301     2   37189800   37190800      7       2  150064       1.8881     0.029503
enh61304     2   37209100   37210100      1       1  150064       2.2571        0.012
enh61306     2   37231900   37232900      4       2  150064       2.3685    0.0089302
enh61311     2   37376000   37377000      5       2  150064       2.0573     0.019826
enh61315     2   37395200   37396200      8       2  150064       2.1902     0.014257
enh61316     2   37424500   37425500      3       2  150064       1.7105      0.04359
enh61317     2   37456200   37457200      3       2  150064       2.2591     0.011938
enh61318     2   37459700   37460700      6       2  150064       1.9448     0.025901
enh61320     2   37538600   37539600      2       1  150064       3.4388   0.00029217
enh61322     2   37548200   37549200      3       1  150064       3.5795   0.00017209
enh61323     2   37549000   37550000      2       1  150064       3.3541   0.00039817
enh61325     2   37570600   37571600      7       3  150064        3.884   5.1384e-05
enh61328     2   37603400   37604400      5       3  150064       1.8302     0.033612
enh61330     2   37641400   37642400      4       2  150064       2.1762      0.01477
enh61333     2   37733600   37734600      4       1  150064       1.8585     0.031551
enh61388     2   38209100   38210100      2       1  150064        1.731     0.041726
enh61410     2   38605000   38606000      5       3  150064       1.8909     0.029318
enh61412     2   38633500   38634500      1       1  150064       2.1375      0.01628
enh61414     2   38645100   38646100      1       1  150064       3.1539    0.0008056
enh61448     2   38948400   38949400      5       2  150064       2.5385    0.0055665
enh61450     2   38967700   38968700      1       1  150064       2.2486      0.01227
enh61456     2   39016700   39017700      4       1  150064       2.3185     0.010212
enh61473     2   39608600   39609600      2       1  150064       1.7637     0.038888
enh61496     2   39795600   39796600      2       1  150064       2.4136    0.0078969
enh61501     2   40003800   40004800      2       1  150064       2.1676     0.015094
enh61506     2   40392100   40393100      3       1  150064       2.0289     0.021237
enh61509     2   40421500   40422500      3       1  150064       1.8052     0.035519
enh61512     2   40466600   40467600      2       1  150064       2.2639      0.01179
enh61516     2   40500700   40501700      4       1  150064       1.6571     0.048748
enh61519     2   40573100   40574100      5       2  150064       2.1196     0.017022
enh61520     2   40579600   40580600      3       2  150064       2.3671     0.008964
enh61522     2   40598700   40599700      6       2  150064       1.9226     0.027263
enh61525     2   40645800   40646800      1       1  150064       1.9016      0.02861
enh61529     2   40661900   40662900      6       2  150064       2.2156     0.013361
enh61531     2   40681500   40682500      3       2  150064       2.9861     0.001413
enh61533     2   40715200   40716200      3       1  150064       1.7557      0.03957
enh61534     2   40739300   40740300      5       2  150064       3.2777   0.00052331
enh61536     2   41766800   41767800      2       1  150064       1.7024     0.044336
enh61537     2   41824500   41825500      4       1  150064       1.9595     0.025028
enh61541     2   42054200   42055200      4       2  150064       2.8824    0.0019732
enh61542     2   42055700   42056700      3       1  150064       1.6689     0.047567
enh61543     2   42067200   42068200      2       1  150064        2.308       0.0105
enh61544     2   42068600   42069600      5       1  150064       2.4789    0.0065887
enh61545     2   42086700   42087700      4       2  150064       2.2208     0.013182
enh61624     2   42981200   42982200      5       2  150064       1.7573     0.039434
enh61626     2   43013900   43014900      3       2  150064       2.6613     0.003892
enh61640     2   43106900   43107900      3       1  150064       1.6831     0.046179
enh61647     2   43161000   43162000      4       2  150064       1.9837     0.023643
enh61661     2   43233500   43234500      4       2  150064       1.7101      0.04362
enh61689     2   43379600   43380600      4       2  150064       1.9039      0.02846
enh61785     2   44331400   44332400      6       2  150064       1.6889     0.045618
enh61788     2   44399400   44400400      1       1  150064       2.1429      0.01606
enh61790     2   44418100   44419100      1       1  150064       1.7877      0.03691
enh61791     2   44470700   44471700      1       1  150064       2.2331      0.01277
enh61811     2   45639700   45640700      1       1  150064       1.7269      0.04209
enh61821     2   45901900   45902900      3       2  150064       1.9215     0.027334
enh61825     2   45918400   45919400      2       1  150064       2.2649     0.011758
enh61849     2   46157000   46158000      2       1  150064        1.734      0.04146
enh61855     2   46200100   46201100      3       1  150064       2.5456    0.0054547
enh61856     2   46219400   46220400      4       2  150064       2.4906    0.0063764
enh61858     2   46230500   46231500      4       2  150064       2.0058     0.022437
enh61859     2   46233300   46234300      8       2  150064       1.9475     0.025737
enh61862     2   46256600   46257600      2       1  150064       2.6319    0.0042458
enh61864     2   46266800   46267800      1       1  150064       1.6664      0.04782
enh61865     2   46285000   46286000      5       3  150064        2.454    0.0070639
enh61866     2   46290200   46291200      4       2  150064         3.29    0.0005009
enh61916     2   46727400   46728400      3       2  150064        1.713     0.043354
enh61917     2   46747900   46748900      6       3  150064       1.6783      0.04664
enh61927     2   46794200   46795200      2       1  150064       1.7672     0.038598
enh61932     2   46845200   46846200      1       1  150064       1.9138      0.02782
enh61943     2   47007600   47008600      2       1  150064       1.7339     0.041472
enh61980     2   47212100   47213100      1       1  150064       1.7302       0.0418
enh62009     2   47435600   47436600      3       1  150064       2.2505     0.012207
enh62010     2   47444600   47445600      5       2  150064       2.3375    0.0097073
enh62025     2   47563600   47564600      3       1  150064       1.6973     0.044819
enh62044     2   47881100   47882100      4       2  150064       1.7596     0.039241
enh62046     2   48012300   48013300      7       3  150064       2.4451    0.0072404
enh62047     2   48083600   48084600      2       1  150064       1.7494     0.040112
enh62048     2   48094700   48095700      4       2  150064       2.3041     0.010607
enh62049     2   48122000   48123000      2       1  150064       2.3482    0.0094325
enh62053     2   48129300   48130300      1       1  150064       2.9361     0.001662
enh62057     2   48340500   48341500      1       1  150064       2.0415       0.0206
enh62058     2   48371600   48372600      2       1  150064       1.9717     0.024323
enh62063     2   48447100   48448100      4       2  150064       2.8448    0.0022222
enh62067     2   48533400   48534400      2       1  150064        2.354    0.0092865
enh62068     2   48539500   48540500      3       1  150064       2.5746    0.0050181
enh62069     2   48543500   48544500      2       1  150064       2.2372     0.012638
enh62070     2   48551700   48552700      1       1  150064       2.8635     0.002095
enh62072     2   48568300   48569300      5       2  150064       3.0855    0.0010161
enh62074     2   48571500   48572500      5       2  150064       2.2334     0.012762
enh62075     2   48573100   48574100      2       1  150064        3.744   9.0567e-05
enh62076     2   48579000   48580000      3       2  150064       1.6704     0.047424
enh62077     2   48580700   48581700      3       2  150064       1.7453     0.040469
enh62078     2   48583700   48584700      5       2  150064       2.1058      0.01761
enh62080     2   48639600   48640600      2       1  150064        2.089     0.018353
enh62081     2   48642200   48643200      4       2  150064         1.76     0.039204
enh62082     2   48647200   48648200      4       2  150064       2.5545    0.0053166
enh62085     2   48671300   48672300      4       2  150064        2.113       0.0173
enh62089     2   48701400   48702400      2       1  150064       2.2353     0.012699
enh62091     2   48709300   48710300      4       2  150064       2.4451    0.0072406
enh62099     2   48794800   48795800      5       3  150064       2.1054     0.017629
enh62100     2   48941800   48942800      4       2  150064       2.0892     0.018347
enh62102     2   50719000   50720000      1       1  150064       3.0002     0.001349
enh62103     2   51240100   51241100      1       1  150064       2.1981      0.01397
enh62107     2   53992100   53993100      3       2  150064       1.7545     0.039668
enh62109     2   53995700   53996700      4       2  150064       2.0615     0.019627
enh62111     2   54015400   54016400      4       1  150064       2.2744     0.011472
enh62113     2   54046300   54047300      1       1  150064       3.2877    0.0005051
enh62114     2   54053400   54054400      4       2  150064       2.4108    0.0079594
enh62115     2   54054100   54055100      1       1  150064       3.1388    0.0008481
enh62116     2   54172200   54173200      2       1  150064       1.7235     0.042399
enh62117     2   54176700   54177700      5       3  150064       2.4142    0.0078856
enh62118     2   54188400   54189400      2       1  150064       2.5869     0.004842
enh62119     2   54189000   54190000      2       1  150064       2.5869     0.004842
enh62124     2   54280900   54281900      4       2  150064       1.8324     0.033448
enh62125     2   54330700   54331700      4       2  150064       2.5832    0.0048945
enh62126     2   54333700   54334700      2       1  150064       3.4716   0.00025872
enh62127     2   54341400   54342400      5       2  150064        2.161     0.015346
enh62139     2   54628400   54629400      5       2  150064        2.692    0.0035511
enh62154     2   54727700   54728700      7       3  150064       1.7472     0.040298
enh62158     2   54750200   54751200      3       2  150064       2.1909     0.014229
enh62163     2   54773800   54774800      2       1  150064       2.0704     0.019206
enh62165     2   54778500   54779500      4       2  150064       1.8371     0.033095
enh62166     2   54779600   54780600      3       2  150064       1.7175     0.042946
enh62170     2   54789600   54790600      1       1  150064       1.9019      0.02859
enh62173     2   54803700   54804700      4       2  150064       1.7048     0.044117
enh62174     2   54809200   54810200      2       1  150064       1.8623     0.031278
enh62177     2   54822400   54823400      7       3  150064       2.1019      0.01778
enh62178     2   54829000   54830000      4       2  150064       2.5032    0.0061539
enh62179     2   54836900   54837900      3       2  150064        1.991     0.023239
enh62180     2   54840300   54841300      6       2  150064       2.2456     0.012363
enh62182     2   54851700   54852700      2       1  150064       2.8326    0.0023083
enh62187     2   54896700   54897700      3       2  150064       1.7683     0.038502
enh62190     2   54907500   54908500      7       3  150064       2.0777     0.018869
enh62192     2   54999700   55000700      4       2  150064       2.1037     0.017704
enh62193     2   55099800   55100800      3       2  150064       1.9656     0.024671
enh62196     2   55126600   55127600      2       1  150064       3.2187   0.00064391
enh62199     2   55172700   55173700      5       2  150064       2.3761    0.0087491
enh62202     2   55189900   55190900      5       2  150064       1.7017     0.044402
enh62209     2   55221300   55222300      4       2  150064       1.8916     0.029274
enh62215     2   55241400   55242400      2       1  150064       2.0963     0.018028
enh62220     2   55267200   55268200      3       2  150064       2.0004     0.022729
enh62222     2   55272300   55273300      3       2  150064       1.9593     0.025037
enh62223     2   55273900   55274900      1       1  150064       1.7422      0.04074
enh62224     2   55279400   55280400      4       2  150064       1.8963     0.028959
enh62231     2   55346800   55347800      7       4  150064       1.9847     0.023589
enh62244     2   55643600   55644600      7       3  150064        1.684     0.046086
enh62261     2   56096700   56097700      1       1  150064       1.6757       0.0469
enh62264     2   56235800   56236800      2       1  150064        2.049     0.020231
enh62267     2   56609300   56610300      3       2  150064        2.944    0.0016202
enh62270     2   57986500   57987500      1       1  150064       4.5121     3.21e-06
enh62271     2   57987100   57988100      3       2  150064       5.7603   4.1982e-09
enh62273     2   58109900   58110900      1       1  150064       4.0681     2.37e-05
enh62275     2   58272200   58273200      3       1  150064       3.1905   0.00071004
enh62276     2   58275100   58276100      1       1  150064       4.4393    4.513e-06
enh62279     2   58466300   58467300      3       2  150064        3.836   6.2534e-05
enh62286     2   60439600   60440600      2       1  150064       2.3742    0.0087927
enh62289     2   60512800   60513800      5       1  150064       2.3127     0.010369
enh62290     2   60522000   60523000      6       2  150064       1.9735     0.024219
enh62304     2   60721900   60722900      3       1  150064       3.6764   0.00011827
enh62306     2   60738600   60739600      3       1  150064       2.3734    0.0088122
enh62307     2   60740100   60741100      4       2  150064       3.1038   0.00095519
enh62308     2   60741500   60742500      3       1  150064       2.8038     0.002525
enh62309     2   60742700   60743700      2       1  150064       2.0799     0.018768
enh62310     2   60743900   60744900      4       2  150064       2.0437     0.020493
enh62313     2   60755500   60756500      2       1  150064       2.5993    0.0046703
enh62320     2   60904600   60905600      2       1  150064       1.6664     0.047817
enh62321     2   60982400   60983400      4       2  150064       2.3444    0.0095296
enh62338     2   61372600   61373600      2       1  150064       1.6976     0.044788
enh62339     2   61406600   61407600      3       2  150064       2.2473     0.012311
enh62347     2   61583100   61584100      3       2  150064       2.6574     0.003937
enh62353     2   61662800   61663800      4       2  150064       2.6209    0.0043846
enh62357     2   61670800   61671800      3       2  150064       2.7295    0.0031713
enh62362     2   61699300   61700300      1       1  150064        1.971      0.02436
enh62392     2   62432000   62433000      2       1  150064       1.8729     0.030541
enh62401     2   62529600   62530600      8       4  150064       1.7008      0.04449
enh62406     2   62677300   62678300      3       2  150064       4.3113   8.1138e-06
enh62407     2   62683200   62684200      1       1  150064       1.9283      0.02691
enh62410     2   62701800   62702800      1       1  150064       2.9232     0.001732
enh62412     2   62712800   62713800      3       2  150064       2.3505    0.0093749
enh62413     2   62716000   62717000      5       3  150064       2.9446    0.0016166
enh62414     2   62731800   62732800      2       1  150064       1.7793     0.037599
enh62415     2   62733600   62734600      4       2  150064        2.598    0.0046888
enh62420     2   62822500   62823500      4       2  150064       2.0536     0.020008
enh62422     2   62890400   62891400      1       1  150064       2.5693     0.005095
enh62425     2   62926500   62927500      4       2  150064       3.2986   0.00048583
enh62427     2   62934800   62935800      1       1  150064       3.1879    0.0007165
enh62428     2   62952200   62953200      1       1  150064       2.6627     0.003876
enh62479     2   64429000   64430000      1       1  150064       1.6741      0.04706
enh62507     2   64653400   64654400      1       1  150064       2.1111      0.01738
enh62509     2   64674800   64675800      1       1  150064       2.2436      0.01243
enh62510     2   64679300   64680300      1       1  150064       1.6838      0.04611
enh62518     2   64822400   64823400      1       1  150064       2.2417      0.01249
enh62519     2   64827400   64828400      3       2  150064       2.5948    0.0047325
enh62639     2   65634400   65635400      3       1  150064       1.6661     0.047848
enh62651     2   65754700   65755700      2       1  150064       3.7139   0.00010203
enh62652     2   65772700   65773700      1       1  150064       3.1367    0.0008544
enh62653     2   65779900   65780900      2       1  150064       1.6843     0.046065
enh62676     2   66782100   66783100      2       1  150064       2.3121     0.010385
enh62709     2   68348400   68349400      3       2  150064       1.7147     0.043196
enh62711     2   68386100   68387100      5       2  150064       2.8937    0.0019034
enh62712     2   68415600   68416600      2       1  150064       2.5703    0.0050809
enh62715     2   68422100   68423100      3       2  150064       2.0024      0.02262
enh62719     2   68445400   68446400      2       1  150064       2.1862     0.014401
enh62726     2   68474700   68475700      4       1  150064       2.4528    0.0070881
enh62728     2   68482800   68483800      1       1  150064       2.8455     0.002217
enh62738     2   68651400   68652400      4       2  150064       2.0284     0.021259
enh62739     2   68653900   68654900      1       1  150064       1.7041      0.04418
enh62742     2   68661700   68662700      1       1  150064       1.7723      0.03817
enh62806     2   69423100   69424100      2       1  150064       2.1456     0.015953
enh62807     2   69423600   69424600      1       1  150064       2.0351      0.02092
enh62817     2   69536400   69537400      1       1  150064       1.9178      0.02757
enh62818     2   69570600   69571600      2       1  150064       2.0547     0.019955
enh62825     2   69662400   69663400      1       1  150064       2.0166      0.02187
enh62861     2   69961600   69962600      5       1  150064       2.0631     0.019551
enh62863     2   69971000   69972000      3       1  150064        1.813     0.034918
enh62875     2   70016800   70017800      5       2  150064       1.7414     0.040805
enh62877     2   70055200   70056200      5       3  150064       2.4311    0.0075272
enh62879     2   70120000   70121000      3       1  150064       1.6926     0.045261
enh62883     2   70138600   70139600      2       1  150064       1.6613     0.048325
enh62884     2   70140000   70141000      1       1  150064       1.7366      0.04123
enh62885     2   70145400   70146400      6       1  150064       1.8593     0.031492
enh62886     2   70150100   70151100      2       1  150064       1.6862      0.04588
enh62887     2   70153700   70154700      4       1  150064       1.8322     0.033464
enh62892     2   70191000   70192000      1       1  150064       2.1937      0.01413
enh62928     2   70486200   70487200      1       1  150064       1.7425      0.04071
enh62929     2   70487400   70488400      1       1  150064       1.7068      0.04393
enh62931     2   70518800   70519800      2       1  150064       1.6909     0.045424
enh62932     2   70527400   70528400      2       1  150064       2.0229     0.021543
enh62965     2   71298700   71299700      3       1  150064       1.8853     0.029692
enh62966     2   71299600   71300600      2       1  150064       2.1406     0.016152
enh62971     2   71554500   71555500      2       1  150064       2.6033     0.004616
enh62974     2   71561800   71562800      3       1  150064       2.2041     0.013757
enh62976     2   71566800   71567800      5       3  150064       3.0834    0.0010233
enh62994     2   71947600   71948600      1       1  150064       2.6898     0.003575
enh63000     2   72028600   72029600      2       1  150064       2.1933     0.014142
enh63011     2   72365200   72366200      2       1  150064       2.4402    0.0073402
enh63031     2   73228000   73229000      2       1  150064       4.1208   1.8879e-05
enh63032     2   73259300   73260300      2       1  150064       3.5698   0.00017864
enh63034     2   73295800   73296800      1       1  150064       3.5033    0.0002298
enh63038     2   73316400   73317400      3       1  150064       2.3541    0.0092831
enh63039     2   73319600   73320600      2       1  150064       3.1168   0.00091398
enh63040     2   73329800   73330800      6       2  150064       3.1284   0.00087891
enh63041     2   73334100   73335100      2       1  150064       3.4372   0.00029392
enh63043     2   73418700   73419700      4       2  150064       4.3334   7.3418e-06
enh63044     2   73439800   73440800      2       1  150064       2.4099    0.0079777
enh63045     2   73442100   73443100      4       2  150064       2.4479     0.007184
enh63046     2   73462800   73463800      3       1  150064       3.7782   7.8976e-05
enh63047     2   73463400   73464400      1       1  150064       4.0458    2.607e-05
enh63048     2   73611600   73612600      2       1  150064       3.7349   9.3901e-05
enh63050     2   73652900   73653900      3       1  150064       4.4218   4.8938e-06
enh63051     2   73852400   73853400      3       1  150064       2.8526    0.0021682
enh63053     2   73867600   73868600      3       1  150064       4.0881   2.1749e-05
enh63054     2   73869400   73870400      6       1  150064       1.8767     0.030276
enh63065     2   73986300   73987300      3       1  150064       2.8224    0.0023835
enh63085     2   74196800   74197800      3       2  150064       2.3332    0.0098182
enh63094     2   74247700   74248700      1       1  150064       2.1868      0.01438
enh63096     2   74253000   74254000      5       1  150064       3.0081    0.0013146
enh63097     2   74255800   74256800      2       1  150064       1.8502     0.032142
enh63098     2   74258000   74259000      4       1  150064        2.161     0.015348
enh63099     2   74260100   74261100      2       1  150064       2.5036    0.0061474
enh63101     2   74267600   74268600      2       1  150064       2.8441    0.0022268
enh63102     2   74269800   74270800      2       1  150064       2.0478     0.020291
enh63104     2   74306800   74307800      1       1  150064       2.8324      0.00231
enh63110     2   74407800   74408800      2       1  150064       2.0891      0.01835
enh63111     2   74408800   74409800      1       1  150064       2.1993      0.01393
enh63112     2   74413000   74414000      1       1  150064       2.0976      0.01797
enh63138     2   74697600   74698600      1       1  150064       2.0558       0.0199
enh63160     2   74945800   74946800      2       1  150064       1.9111     0.027994
enh63162     2   74967200   74968200      1       1  150064        2.028      0.02128
enh63163     2   74968400   74969400      8       1  150064        1.872     0.030602
enh63182     2   75099800   75100800      4       2  150064       1.8292     0.033683
enh63203     2   76234900   76235900      2       1  150064       2.0811     0.018711
enh63204     2   76356700   76357700      9       3  150064       3.5588   0.00018628
enh63214     2   80358900   80359900      1       1  150064       2.0517       0.0201
enh63243     2   85056600   85057600      3       1  150064       2.3129     0.010363
enh63299     2   85518000   85519000      2       1  150064       1.8685     0.030843
enh63308     2   85619400   85620400      4       2  150064       2.0482     0.020271
enh63309     2   85623600   85624600      3       1  150064       2.2708     0.011579
enh63312     2   85637900   85638900      3       1  150064       2.8256    0.0023599
enh63315     2   85644600   85645600      5       2  150064       3.2498   0.00057749
enh63316     2   85646700   85647700      5       3  150064       1.9963     0.022953
enh63318     2   85654700   85655700      4       2  150064       2.6035    0.0046137
enh63350     2   85844500   85845500      1       1  150064       2.0794      0.01879
enh63353     2   85907800   85908800      1       1  150064       2.3152       0.0103
enh63366     2   85998300   85999300      3       1  150064       2.2507     0.012201
enh63399     2   86295500   86296500      4       2  150064       1.6464      0.04984
enh63418     2   86521600   86522600      1       1  150064       1.6685      0.04761
enh63419     2   86522000   86523000      1       1  150064       1.6685      0.04761
enh63447     2   86930200   86931200      1       1  150064       2.7007      0.00346
enh63450     2   86974000   86975000      4       2  150064       4.1527   1.6429e-05
enh63485     2   88917100   88918100      2       1  150064       1.7497     0.040086
enh63490     2   88928100   88929100      2       1  150064       2.2154     0.013366
enh63522     2   96056300   96057300      4       2  150064       2.2059     0.013694
enh63535     2   96814400   96815400      1       1  150064       1.9042      0.02844
enh63536     2   96823100   96824100      1       1  150064        2.975     0.001465
enh63540     2   96861100   96862100      1       1  150064       4.0923    2.136e-05
enh63543     2   96871900   96872900      2       1  150064       2.6324    0.0042391
enh63546     2   96903200   96904200      2       1  150064       3.5367   0.00020257
enh63551     2   96927600   96928600      1       1  150064        3.299    0.0004851
enh63563     2   97063100   97064100      2       1  150064       2.5724      0.00505
enh63581     2   97205100   97206100      1       1  150064       1.9382       0.0263
enh63583     2   97215200   97216200      1       1  150064        1.664      0.04806
enh63591     2   97288000   97289000      1       1  150064       1.9919      0.02319
enh63596     2   97351200   97352200      2       1  150064       2.5752    0.0050088
enh63597     2   97379700   97380700      1       1  150064       3.7135    0.0001022
enh63599     2   97406000   97407000      1       1  150064       1.9779      0.02397
enh63600     2   97413000   97414000      2       1  150064       3.9458   3.9765e-05
enh63601     2   97423400   97424400      1       1  150064       2.4367     0.007412
enh63602     2   97424800   97425800      3       1  150064        2.197     0.014011
enh63603     2   97434600   97435600      1       1  150064       2.0357      0.02089
enh63605     2   97437900   97438900      2       1  150064       2.9127    0.0017917
enh63606     2   97439000   97440000      1       1  150064       2.4574     0.006998
enh63607     2   97440300   97441300      4       2  150064       1.9491      0.02564
enh63611     2   97476500   97477500      1       1  150064        2.391     0.008401
enh63612     2   97478200   97479200      1       1  150064        1.928      0.02693
enh63614     2   97483600   97484600      1       1  150064       2.1714      0.01495
enh63616     2   97489300   97490300      2       1  150064       2.9683    0.0014971
enh63617     2   97498300   97499300      1       1  150064       2.0026      0.02261
enh63618     2   97504800   97505800      1       1  150064       2.0077      0.02234
enh63620     2   97521800   97522800      1       1  150064       2.0007      0.02271
enh63621     2   97525000   97526000      1       1  150064       2.0166      0.02187
enh63622     2   97527400   97528400      3       2  150064       2.4422     0.007299
enh63623     2   97532000   97533000      1       1  150064       2.6807     0.003673
enh63624     2   97539900   97540900      2       1  150064        2.489    0.0064044
enh63626     2   97552400   97553400      5       2  150064       4.4065   5.2535e-06
enh63629     2   97569000   97570000      4       2  150064       3.6407   0.00013596
enh63630     2   97572600   97573600      3       1  150064        3.547   0.00019479
enh63631     2   97579200   97580200      2       1  150064       3.5059   0.00022755
enh63633     2   97593300   97594300      1       1  150064       3.4016     0.000335
enh63640     2   97760900   97761900      5       1  150064       2.6068      0.00457
enh63642     2   98265900   98266900      1       1  150064       1.6491      0.04956
enh63653     2   98423000   98424000      2       1  150064       2.0199     0.021697
enh63654     2   98460600   98461600      2       1  150064       1.9684     0.024509
enh63659     2   98547100   98548100      1       1  150064       2.0043      0.02252
enh63662     2   98562000   98563000      1       1  150064       1.7704      0.03833
enh63663     2   98567400   98568400      3       2  150064       2.3493    0.0094037
enh63666     2   98582300   98583300      1       1  150064       2.9824      0.00143
enh63667     2   98585000   98586000      2       1  150064        2.231     0.012841
enh63668     2   98599300   98600300      4       2  150064       2.3889    0.0084491
enh63673     2   98608800   98609800      2       1  150064       2.9515     0.001581
enh63674     2   98612800   98613800      3       1  150064       2.9854     0.001416
enh63677     2   98629200   98630200      3       2  150064       1.8218     0.034245
enh63686     2   98701100   98702100      3       1  150064       1.9712     0.024353
enh63687     2   98704100   98705100      2       1  150064       1.6794     0.046533
enh63698     2   99028800   99029800      1       1  150064        1.811      0.03507
enh63701     2   99063200   99064200      4       1  150064       2.1696     0.015019
enh63702     2   99065000   99066000      2       1  150064       1.6915     0.045375
enh63704     2   99068500   99069500      1       1  150064         1.78      0.03754
enh63705     2   99070800   99071800      1       1  150064       1.7237      0.04238
enh63708     2   99074200   99075200      2       1  150064       1.7555     0.039587
enh63717     2   99098500   99099500      1       1  150064        1.862       0.0313
enh63718     2   99100300   99101300      1       1  150064       1.8484      0.03227
enh63719     2   99102300   99103300      2       1  150064       1.8137     0.034862
enh63720     2   99102800   99103800      5       1  150064       1.6953      0.04501
enh63730     2   99200000   99201000      1       1  150064       3.0265     0.001237
enh63731     2   99222700   99223700      3       1  150064       1.6702     0.047443
enh63748     2   99374200   99375200      1       1  150064       1.7572      0.03944
enh63755     2   99422500   99423500      3       1  150064       2.1389      0.01622
enh63759     2   99449600   99450600      4       1  150064       1.8383     0.033011
enh63788     2  100238200  100239200      4       2  150064       2.1649     0.015199
enh63789     2  100252800  100253800      2       1  150064       2.3472    0.0094585
enh63805     2  101350000  101351000      7       2  150064       2.4078    0.0080245
enh63808     2  101383900  101384900      1       1  150064       2.0703      0.01921
enh63821     2  101494000  101495000      4       2  150064       1.9468     0.025777
enh63851     2  101850500  101851500      2       1  150064       2.4755    0.0066531
enh63853     2  101856800  101857800      1       1  150064        2.489     0.006405
enh63855     2  101867200  101868200      1       1  150064       2.5121        0.006
enh63859     2  101881500  101882500      3       2  150064       2.3383     0.009685
enh63862     2  101916400  101917400      3       2  150064       2.2721     0.011541
enh63865     2  101943800  101944800      1       1  150064       1.7071       0.0439
enh63866     2  101946000  101947000      1       1  150064       1.7149      0.04318
enh63867     2  101966600  101967600      1       1  150064       1.6514      0.04933
enh63937     2  102690400  102691400      4       1  150064       1.6649     0.047969
enh63939     2  102718200  102719200      3       1  150064       2.7429    0.0030454
enh63941     2  102722400  102723400      6       3  150064       4.0331   2.7522e-05
enh63943     2  102724400  102725400      5       2  150064       3.5436   0.00019735
enh63946     2  102734200  102735200      3       2  150064       1.7155      0.04313
enh63947     2  102737500  102738500      6       2  150064       2.0762     0.018937
enh63953     2  102782400  102783400      3       2  150064       2.7428    0.0030459
enh63955     2  102804200  102805200      4       2  150064       1.8226     0.034185
enh63977     2  103208900  103209900      2       1  150064       2.1154     0.017198
enh63978     2  103221000  103222000      2       1  150064        1.996     0.022969
enh63983     2  103351000  103352000      3       1  150064       2.6778    0.0037058
enh63985     2  103378100  103379100      4       2  150064       3.3686   0.00037782
enh64048     2  106359800  106360800      3       2  150064        1.892     0.029247
enh64050     2  106370300  106371300      4       2  150064       2.5557     0.005299
enh64116     2  108835800  108836800      3       2  150064       1.8453     0.032494
enh64118     2  108884700  108885700      7       3  150064       1.9105     0.028032
enh64123     2  109039200  109040200      3       1  150064        2.033     0.021029
enh64126     2  109076200  109077200      8       3  150064       1.8504      0.03213
enh64143     2  109200000  109201000      3       2  150064       2.3212     0.010138
enh64152     2  109231300  109232300      5       2  150064       1.8412     0.032798
enh64156     2  109239600  109240600      7       3  150064       1.7272     0.042062
enh64229     2  110271300  110272300      3       2  150064        3.763   8.3956e-05
enh64231     2  110315400  110316400      1       1  150064       3.9136    4.546e-05
enh64232     2  110365000  110366000      1       1  150064       3.0332      0.00121
enh64233     2  110365400  110366400      1       1  150064       3.0332      0.00121
enh64235     2  110368800  110369800      5       3  150064       3.4337   0.00029767
enh64236     2  110374500  110375500      2       1  150064       2.7704    0.0027992
enh64237     2  110375300  110376300      2       1  150064       1.9907     0.023255
enh64239     2  110380400  110381400      3       1  150064       2.9655    0.0015109
enh64240     2  110389300  110390300      6       3  150064       3.4028   0.00033352
enh64241     2  110395500  110396500      4       2  150064       3.3785   0.00036447
enh64243     2  110420400  110421400      4       2  150064       1.8359     0.033183
enh64255     2  110854900  110855900      1       1  150064       2.0367      0.02084
enh64256     2  110857500  110858500      3       1  150064       2.0702     0.019216
enh64273     2  111472000  111473000      2       1  150064       1.9187     0.027509
enh64290     2  111935500  111936500      4       1  150064       2.2944     0.010883
enh64291     2  111942800  111943800      5       1  150064       2.2103     0.013541
enh64298     2  112252600  112253600      1       1  150064        2.238      0.01261
enh64319     2  112676300  112677300      1       1  150064       2.0623      0.01959
enh64327     2  112752600  112753600      4       1  150064        2.013     0.022057
enh64328     2  112761100  112762100      4       2  150064       1.9998      0.02276
enh64329     2  112763500  112764500      3       1  150064       1.7518     0.039905
enh64332     2  112778800  112779800      4       2  150064       1.7925     0.036527
enh64335     2  112799200  112800200      3       1  150064       1.8233     0.034131
enh64364     2  113431600  113432600      1       1  150064       2.4515     0.007114
enh64418     2  113940800  113941800      3       2  150064       1.6552     0.048943
enh64437     2  114081500  114082500      4       2  150064        1.824     0.034076
enh64454     2  114634900  114635900      4       2  150064       2.5767     0.004988
enh64458     2  114650600  114651600      5       2  150064        1.947     0.025765
enh64459     2  114654900  114655900      3       1  150064       1.9474     0.025744
enh64462     2  114667700  114668700      5       2  150064       2.1569     0.015506
enh64489     2  118844800  118845800      3       2  150064       1.9882     0.023393
enh64497     2  119234500  119235500      4       2  150064       2.8235    0.0023751
enh64498     2  119254500  119255500      4       2  150064       2.6936    0.0035338
enh64549     2  120933900  120934900      1       1  150064       1.7135      0.04331
enh64564     2  121015200  121016200      3       1  150064       1.7039     0.044196
enh64566     2  121044600  121045600      3       1  150064       1.7418     0.040776
enh64578     2  121370300  121371300      3       1  150064       2.0293     0.021216
enh64607     2  121954400  121955400      3       1  150064       1.7022     0.044361
enh64625     2  122061000  122062000      1       1  150064       1.8367      0.03313
enh64630     2  122120800  122121800      1       1  150064       2.0078      0.02233
enh64634     2  122289500  122290500      6       2  150064       1.8393     0.032938
enh64635     2  122290300  122291300      2       1  150064        2.287     0.011099
enh64651     2  122529600  122530600      4       2  150064       1.7308     0.041743
enh64652     2  122582400  122583400      5       3  150064       2.9357    0.0016638
enh64658     2  122777000  122778000      2       1  150064       1.9756       0.0241
enh64692     2  127848000  127849000      2       1  150064       2.3128     0.010366
enh64693     2  127849600  127850600      7       4  150064       2.5639    0.0051746
enh64694     2  127850900  127851900      1       1  150064       3.4108    0.0003239
enh64695     2  127854100  127855100      7       4  150064       2.9824    0.0014298
enh64696     2  127857400  127858400      1       1  150064        2.648     0.004049
enh64697     2  127860100  127861100      3       1  150064        2.621    0.0043841
enh64699     2  127873000  127874000      4       2  150064       2.7874    0.0026562
enh64700     2  127885400  127886400      5       2  150064       2.1266     0.016726
enh64702     2  127900900  127901900      4       2  150064       1.8541     0.031863
enh64703     2  127903600  127904600     10       4  150064       1.7458     0.040421
enh64765     2  128613000  128614000      2       1  150064       1.9235     0.027207
enh64772     2  128786400  128787400      2       1  150064       1.7097     0.043657
enh64840     2  131131900  131132900      1       1  150064       2.2907      0.01099
enh64841     2  131134000  131135000      3       2  150064       1.7561     0.039535
enh64844     2  131149500  131150500      1       1  150064       2.1072      0.01755
enh64850     2  131848900  131849900      1       1  150064       2.5573     0.005274
enh64851     2  131852000  131853000      2       1  150064       2.6769    0.0037155
enh64852     2  131861000  131862000      4       2  150064        3.335   0.00042656
enh64853     2  131861400  131862400      4       2  150064        3.335   0.00042656
enh64854     2  131864600  131865600      2       1  150064        2.684    0.0036368
enh64865     2  133105500  133106500      1       1  150064       1.6687      0.04759
enh64866     2  133109500  133110500      3       2  150064       1.7459      0.04041
enh64873     2  133345800  133346800      5       3  150064       1.8317     0.033495
enh64892     2  134880900  134881900      1       1  150064       3.3242    0.0004434
enh64894     2  134889300  134890300      1       1  150064       2.7632     0.002862
enh64895     2  134891600  134892600      3       2  150064       3.2345   0.00060923
enh64896     2  134893200  134894200      1       1  150064       2.5116     0.006009
enh64898     2  134895500  134896500      2       1  150064       3.4136    0.0003206
enh64899     2  134899900  134900900      4       2  150064       2.5705    0.0050783
enh64953     2  135674200  135675200      1       1  150064       3.0217     0.001257
enh65011     2  139006100  139007100      4       2  150064       1.8941     0.029105
enh65014     2  139203200  139204200      1       1  150064       3.8344    6.294e-05
enh65019     2  139272100  139273100      3       2  150064        2.017     0.021846
enh65038     2  144230700  144231700      4       2  150064       1.8423     0.032712
enh65039     2  144232800  144233800      1       1  150064       2.5366     0.005597
enh65050     2  144710600  144711600      1       1  150064       2.9854     0.001416
enh65056     2  145129700  145130700      1       1  150064       3.0087     0.001312
enh65060     2  145171100  145172100      4       2  150064        3.185   0.00072385
enh65061     2  145184100  145185100      2       1  150064       3.2428   0.00059181
enh65062     2  145187300  145188300      1       1  150064        3.432    0.0002996
enh65064     2  145195700  145196700      1       1  150064       4.5173    3.132e-06
enh65065     2  145198200  145199200      6       3  150064       2.3436    0.0095487
enh65066     2  145201700  145202700      1       1  150064       4.3878    5.724e-06
enh65073     2  145219200  145220200      3       2  150064       3.6757   0.00011861
enh65078     2  145235100  145236100      3       1  150064       1.6482     0.049653
enh65086     2  145259400  145260400      1       1  150064       1.9658      0.02466
enh65106     2  147697300  147698300      1       1  150064       1.8205      0.03434
enh65118     2  148371200  148372200      4       2  150064       1.8563     0.031706
enh65125     2  148612400  148613400      2       1  150064       2.1293     0.016614
enh65128     2  148636800  148637800      3       2  150064       1.8244     0.034046
enh65133     2  149309800  149310800      2       1  150064       2.9679     0.001499
enh65134     2  149371700  149372700      1       1  150064       1.7118      0.04347
enh65136     2  149403900  149404900      3       1  150064       1.7192     0.042789
enh65151     2  149684600  149685600      3       2  150064       2.2262     0.012999
enh65156     2  149878000  149879000      1       1  150064       2.1362      0.01633
enh65159     2  149986000  149987000      5       2  150064        2.063     0.019554
enh65168     2  150418100  150419100      1       1  150064       2.1357      0.01635
enh65169     2  150418600  150419600      1       1  150064       2.1357      0.01635
enh65171     2  150429500  150430500      3       2  150064       1.9078     0.028208
enh65175     2  150453900  150454900      3       2  150064       2.2572     0.011997
enh65188     2  151166000  151167000      3       2  150064       1.7322     0.041619
enh65229     2  153023400  153024400      2       1  150064       2.3393    0.0096609
enh65231     2  153029200  153030200      3       2  150064       2.2354     0.012697
enh65233     2  153056800  153057800      2       1  150064       3.3625   0.00038614
enh65234     2  153079700  153080700      1       1  150064       2.8087     0.002487
enh65235     2  153193800  153194800      2       1  150064       1.7091     0.043713
enh65245     2  153277700  153278700      2       1  150064       2.4095    0.0079867
enh65252     2  153325800  153326800      1       1  150064        2.779     0.002726
enh65271     2  153450500  153451500      3       1  150064       1.8641     0.031157
enh65272     2  153468300  153469300      4       1  150064       2.1423     0.016087
enh65273     2  153504400  153505400      4       2  150064       1.8088      0.03524
enh65275     2  153550800  153551800      2       1  150064        2.609    0.0045403
enh65276     2  153571800  153572800      4       2  150064       2.3782    0.0086998
enh65277     2  153576800  153577800      2       1  150064        2.911    0.0018013
enh65348     2  158603900  158604900      1       1  150064       2.2924      0.01094
enh65354     2  158694900  158695900      1       1  150064       1.7127      0.04338
enh65363     2  158863200  158864200      1       1  150064        1.912      0.02794
enh65364     2  158865800  158866800      2       1  150064       1.9687     0.024493
enh65372     2  159316000  159317000      5       3  150064        2.406    0.0080642
enh65373     2  159316800  159317800      4       2  150064       3.1216    0.0008994
enh65374     2  159333500  159334500      1       1  150064       3.0841     0.001021
enh65375     2  159344600  159345600      4       2  150064       3.2208   0.00063926
enh65377     2  159361000  159362000      5       3  150064       1.9275     0.026958
enh65378     2  159395500  159396500      1       1  150064       1.8639      0.03117
enh65379     2  159402700  159403700      5       3  150064       3.2124   0.00065824
enh65439     2  160373000  160374000      1       1  150064       2.9792     0.001445
enh65441     2  160452000  160453000      2       1  150064       2.1157     0.017185
enh65442     2  160456800  160457800      1       1  150064       2.4167     0.007832
enh65443     2  160461500  160462500      4       2  150064       2.1289     0.016633
enh65444     2  160462600  160463600      4       2  150064       2.3056     0.010567
enh65445     2  160463500  160464500      2       1  150064       1.9649     0.024715
enh65447     2  160465000  160466000      3       2  150064       1.9367     0.026389
enh65448     2  160465800  160466800      3       2  150064       1.8426     0.032695
enh65449     2  160466600  160467600      3       1  150064       2.6898    0.0035746
enh65450     2  160467300  160468300      3       2  150064       1.7494     0.040115
enh65451     2  160474100  160475100      2       1  150064       3.4676   0.00026257
enh65452     2  160476400  160477400      3       2  150064       1.7009     0.044483
enh65454     2  160566800  160567800      5       2  150064       2.1417     0.016107
enh65455     2  160572600  160573600      5       2  150064       1.9591      0.02505
enh65456     2  160643800  160644800      3       1  150064       3.4207   0.00031225
enh65458     2  160649100  160650100      1       1  150064       3.0243     0.001246
enh65459     2  160651400  160652400      4       2  150064       2.2215      0.01316
enh65460     2  160655000  160656000      3       1  150064       2.7305    0.0031624
enh65475     2  161021900  161022900      2       1  150064       2.4418    0.0073079
enh65480     2  161064100  161065100      2       1  150064       2.0777     0.018867
enh65501     2  161201500  161202500      3       2  150064       1.9094     0.028103
enh65510     2  161236300  161237300      4       2  150064        1.863     0.031231
enh65524     2  161284400  161285400      6       2  150064       2.2613     0.011869
enh65531     2  161328100  161329100      2       1  150064        2.366    0.0089914
enh65541     2  161508700  161509700      1       1  150064       1.7418      0.04077
enh65543     2  161560600  161561600      5       3  150064       1.8777     0.030209
enh65558     2  162018400  162019400      1       1  150064       2.3141      0.01033
enh65570     2  162851800  162852800      1       1  150064       3.3511    0.0004025
enh65571     2  162867400  162868400      3       1  150064       3.2388   0.00060024
enh65572     2  162869100  162870100      3       1  150064       4.0969   2.0933e-05
enh65574     2  162883900  162884900      1       1  150064       2.6015     0.004641
enh65575     2  162885500  162886500      1       1  150064       3.3731    0.0003716
enh65601     2  164547600  164548600      2       1  150064       1.8937     0.029135
enh65635     2  166651700  166652700      2       1  150064       2.5262    0.0057657
enh65636     2  166659500  166660500      3       2  150064       3.2367   0.00060451
enh65637     2  166726800  166727800      3       2  150064       1.9464     0.025801
enh65641     2  166810900  166811900      2       1  150064       3.2935   0.00049468
enh65644     2  167230200  167231200      5       3  150064       2.7598    0.0028915
enh65646     2  167350600  167351600      4       2  150064       3.2406   0.00059635
enh65704     2  169315400  169316400      3       2  150064       2.2001     0.013901
enh65719     2  169377500  169378500      2       1  150064       1.8727     0.030553
enh65720     2  169380300  169381300      1       1  150064       1.6585      0.04861
enh65723     2  169386000  169387000      2       1  150064       1.8604     0.031415
enh65724     2  169387600  169388600      2       1  150064       2.0834     0.018607
enh65727     2  169424800  169425800      1       1  150064       1.9423      0.02605
enh65732     2  169479200  169480200      6       2  150064       2.2518     0.012167
enh65733     2  169482000  169483000      4       2  150064       3.0976   0.00097563
enh65734     2  169482900  169483900      3       2  150064       3.0456    0.0011611
enh65737     2  169495700  169496700      4       2  150064       2.8634    0.0020954
enh65742     2  169550900  169551900      3       1  150064       1.6887     0.045639
enh65748     2  169621500  169622500      3       1  150064        2.214     0.013414
enh65752     2  169668200  169669200      1       1  150064       2.1827      0.01453
enh65753     2  169681300  169682300      5       2  150064       2.5357    0.0056109
enh65758     2  169867800  169868800      2       1  150064       1.7124     0.043414
enh65780     2  170428300  170429300      1       1  150064       2.0183      0.02178
enh65819     2  171830700  171831700      1       1  150064       1.8782      0.03018
enh65820     2  171942900  171943900      2       1  150064       2.5562    0.0052908
enh65823     2  172002700  172003700      4       2  150064       2.1514     0.015721
enh65827     2  172014100  172015100      2       1  150064       1.9045     0.028423
enh65829     2  172037800  172038800      6       2  150064       1.8628     0.031245
enh65845     2  172543200  172544200      4       2  150064       3.5842   0.00016909
enh65847     2  172734400  172735400      1       1  150064       4.1989    1.341e-05
enh65852     2  172865300  172866300      5       2  150064       3.2481   0.00058082
enh65863     2  173107600  173108600      3       2  150064       2.0761     0.018944
enh65866     2  173138400  173139400      3       2  150064       2.3827    0.0085926
enh65868     2  173149800  173150800      7       2  150064        2.045     0.020425
enh65869     2  173158400  173159400      5       2  150064       2.2216     0.013155
enh65917     2  173942800  173943800      4       2  150064       2.7003    0.0034641
enh65919     2  173955900  173956900      3       2  150064       1.6887     0.045641
enh65922     2  174024700  174025700      3       2  150064       1.7499     0.040064
enh65924     2  174052600  174053600      4       2  150064       2.7049    0.0034158
enh65926     2  174075100  174076100      6       3  150064       2.7938    0.0026043
enh65927     2  174083000  174084000      3       2  150064       2.1942     0.014112
enh65928     2  174091400  174092400      2       1  150064       2.4187     0.007789
enh65945     2  174762800  174763800      4       1  150064       2.2603     0.011901
enh65946     2  174786200  174787200      3       2  150064       2.2868     0.011104
enh65947     2  174787200  174788200      3       1  150064       1.9503      0.02557
enh65951     2  174805200  174806200      6       3  150064       1.8803     0.030032
enh65952     2  174813500  174814500      3       2  150064       1.8153     0.034736
enh65953     2  174814400  174815400      5       1  150064       2.0835     0.018605
enh65968     2  174896500  174897500      6       2  150064       2.2612     0.011873
enh65974     2  175111200  175112200      2       1  150064       2.6259    0.0043211
enh65975     2  175113600  175114600      3       2  150064       2.9971    0.0013628
enh65976     2  175258300  175259300      1       1  150064       1.7408      0.04086
enh65978     2  175352300  175353300      1       1  150064       3.7024    0.0001068
enh65981     2  175389400  175390400      1       1  150064       2.5303     0.005699
enh65990     2  175456200  175457200      3       2  150064       1.6973     0.044824
enh65992     2  175464400  175465400      1       1  150064       1.9423      0.02605
enh65993     2  175467500  175468500      3       1  150064       2.0291     0.021226
enh65994     2  175471000  175472000      2       1  150064       2.0666     0.019385
enh65997     2  175474200  175475200      1       1  150064       2.4213     0.007733
enh65998     2  175475400  175476400      2       1  150064       2.4378    0.0073886
enh65999     2  175477600  175478600      2       1  150064       2.7522    0.0029603
enh66008     2  175545200  175546200      2       1  150064       2.6965    0.0035033
enh66010     2  175623900  175624900      2       1  150064       1.6485     0.049627
enh66012     2  175643000  175644000      2       1  150064       3.0348    0.0012036
enh66017     2  175892100  175893100      2       1  150064       1.7345     0.041413
enh66031     2  177156200  177157200      2       1  150064       1.8023     0.035745
enh66101     2  178978100  178979100      1       1  150064       2.1118      0.01735
enh66117     2  179671700  179672700      4       2  150064        1.787      0.03697
enh66136     2  180325000  180326000      4       2  150064       4.0775   2.2765e-05
enh66139     2  180868200  180869200      9       4  150064       2.3082     0.010493
enh66140     2  180870000  180871000      2       1  150064       2.6466    0.0040648
enh66141     2  180990100  180991100      1       1  150064       3.4796    0.0002511
enh66191     2  182932100  182933100      2       1  150064       1.8191     0.034449
enh66212     2  183922000  183923000      5       3  150064       2.2312     0.012834
enh66214     2  183990500  183991500      9       3  150064       1.9821     0.023734
enh66220     2  185327800  185328800      2       1  150064       1.7372     0.041179
enh66231     2  187408400  187409400      2       1  150064       2.5653    0.0051545
enh66245     2  188412000  188413000      2       1  150064       1.7926     0.036515
enh66247     2  188413600  188414600      1       1  150064         1.98      0.02385
enh66250     2  188419100  188420100      2       1  150064       1.9497     0.025604
enh66256     2  189159400  189160400      5       3  150064       2.1225     0.016897
enh66261     2  189475000  189476000      3       2  150064       1.6615     0.048311
enh66262     2  189651300  189652300      2       1  150064       2.6071    0.0045662
enh66304     2  190398700  190399700      1       1  150064        1.646      0.04988
enh66312     2  190433700  190434700      2       1  150064       2.1181     0.017084
enh66323     2  190528000  190529000      6       3  150064       1.7229     0.042457
enh66351     2  191217000  191218000      2       1  150064       1.8244     0.034047
enh66352     2  191218900  191219900      5       1  150064       1.9129     0.027881
enh66353     2  191220900  191221900      2       1  150064       2.5847    0.0048729
enh66362     2  191277900  191278900      1       1  150064       1.8367      0.03313
enh66364     2  191297300  191298300      6       3  150064       2.0887     0.018366
enh66367     2  191329400  191330400      7       3  150064       2.2797     0.011312
enh66370     2  191364500  191365500      4       2  150064        1.799     0.036008
enh66375     2  191393900  191394900      5       2  150064        1.753     0.039804
enh66377     2  191400700  191401700      3       2  150064       1.7662     0.038684
enh66378     2  191425700  191426700      1       1  150064        1.784      0.03721
enh66379     2  191437400  191438400      1       1  150064       1.6626       0.0482
enh66381     2  191447200  191448200      2       1  150064       2.2845     0.011171
enh66383     2  191493000  191494000      2       1  150064       2.4091    0.0079953
enh66399     2  191719100  191720100      3       1  150064        1.869      0.03081
enh66400     2  191723900  191724900      3       1  150064       1.6957      0.04497
enh66405     2  191756000  191757000      1       1  150064       1.6797      0.04651
enh66415     2  191879400  191880400      4       2  150064       1.7544     0.039678
enh66416     2  191884200  191885200      3       2  150064       1.8504     0.032126
enh66417     2  191886000  191887000      4       2  150064       2.4662    0.0068282
enh66418     2  191887600  191888600      2       1  150064       1.9141     0.027801
enh66421     2  191897100  191898100      1       1  150064       2.2945      0.01088
enh66422     2  191906200  191907200      1       1  150064       2.1558      0.01555
enh66488     2  194385800  194386800      1       1  150064        5.196    1.018e-07
enh66489     2  194492100  194493100      2       1  150064       4.0004   3.1612e-05
enh66491     2  196396800  196397800      3       2  150064       2.6733    0.0037558
enh66492     2  196398400  196399400      4       2  150064       1.9997     0.022769
enh66493     2  196400200  196401200      3       1  150064       2.4243    0.0076687
enh66494     2  196408700  196409700      3       1  150064       3.5838   0.00016935
enh66495     2  196425300  196426300      2       1  150064       2.8788    0.0019958
enh66499     2  196477300  196478300      3       1  150064        1.873     0.030532
enh66508     2  196932200  196933200      7       3  150064       3.1076   0.00094311
enh66509     2  196937800  196938800      5       2  150064        2.695    0.0035198
enh66511     2  196965600  196966600      2       1  150064       1.6653     0.047926
enh66512     2  196977700  196978700      3       2  150064       2.2846     0.011167
enh66515     2  197039200  197040200      2       1  150064        1.817     0.034609
enh66516     2  197047600  197048600      1       1  150064       2.1038       0.0177
enh66517     2  197065500  197066500      3       1  150064       2.7123    0.0033407
enh66537     2  197717400  197718400      3       1  150064       2.1783     0.014692
enh66540     2  197792600  197793600      2       1  150064       1.7068     0.043934
enh66541     2  197830700  197831700      2       1  150064       2.1154     0.017198
enh66542     2  197831600  197832600      3       1  150064       2.6391    0.0041565
enh66544     2  197853000  197854000      1       1  150064       2.8627       0.0021
enh66550     2  197995200  197996200      1       1  150064       2.5018     0.006178
enh66553     2  198006200  198007200      3       1  150064       2.0145      0.02198
enh66556     2  198017200  198018200      3       2  150064       2.4125    0.0079219
enh66558     2  198026400  198027400      2       1  150064       2.2899     0.011013
enh66559     2  198029100  198030100      2       1  150064       2.3458    0.0094928
enh66576     2  198130400  198131400      4       2  150064       1.8806     0.030011
enh66581     2  198157800  198158800      3       1  150064        5.112   1.5937e-07
enh66582     2  198160600  198161600      1       1  150064       5.3602    4.157e-08
enh66583     2  198162200  198163200      1       1  150064       5.4332    2.767e-08
enh66584     2  198166400  198167400      2       1  150064       4.9679   3.3832e-07
enh66585     2  198169000  198170000      4       2  150064       5.1597   1.2367e-07
enh66586     2  198172000  198173000      2       1  150064       5.3304   4.9004e-08
enh66591     2  198295300  198296300      2       1  150064       1.6989     0.044668
enh66592     2  198308100  198309100      1       1  150064        5.405     3.24e-08
enh66596     2  198361300  198362300      1       1  150064       6.2257    2.397e-10
enh66598     2  198478900  198479900      1       1  150064       1.9758      0.02409
enh66599     2  198572900  198573900      2       1  150064        4.101   2.0565e-05
enh66600     2  198667700  198668700      2       1  150064       4.1812   1.4498e-05
enh66601     2  198668200  198669200      5       3  150064       4.8872    5.114e-07
enh66602     2  198702000  198703000      1       1  150064       2.7909     0.002628
enh66613     2  199504000  199505000      3       1  150064       2.5381    0.0055729
enh66615     2  199522200  199523200      3       1  150064       2.2755     0.011439
enh66616     2  199561600  199562600      1       1  150064       2.3783     0.008697
enh66621     2  199832900  199833900      3       1  150064       2.2481     0.012283
enh66623     2  200230500  200231500      2       1  150064       1.8385     0.032991
enh66626     2  200301600  200302600      1       1  150064       2.5405     0.005534
enh66627     2  200306300  200307300      1       1  150064       2.2179      0.01328
enh66628     2  200308000  200309000      2       1  150064        1.758     0.039378
enh66631     2  200313300  200314300      3       1  150064       4.2242   1.1991e-05
enh66633     2  200318200  200319200      1       1  150064        4.181    1.451e-05
enh66638     2  200678600  200679600      2       1  150064       3.2866   0.00050696
enh66639     2  200714600  200715600      3       2  150064        6.421   6.7675e-11
enh66640     2  200774800  200775800      3       2  150064       5.8052   3.2138e-09
enh66641     2  200777200  200778200      3       2  150064        5.733   4.9335e-09
enh66642     2  200778100  200779100      4       2  150064       3.3334   0.00042892
enh66644     2  200806600  200807600      2       1  150064       5.4448   2.5935e-08
enh66645     2  200818000  200819000      4       2  150064       5.9462   1.3719e-09
enh66652     2  200990700  200991700      2       1  150064       3.2627   0.00055185
enh66654     2  201024100  201025100      2       1  150064       5.4442   2.6026e-08
enh66656     2  201085200  201086200      5       3  150064       2.0659     0.019417
enh66657     2  201087000  201088000      8       5  150064       3.9421   4.0385e-05
enh66659     2  201167200  201168200      4       2  150064       3.7059   0.00010532
enh66661     2  201173200  201174200      2       1  150064       3.8492   5.9244e-05
enh66662     2  201175500  201176500      2       1  150064       4.3751   6.0675e-06
enh66663     2  201179600  201180600      3       2  150064       2.5797     0.004945
enh66664     2  201180900  201181900      1       1  150064       2.5725     0.005049
enh66665     2  201183500  201184500      4       2  150064        2.565    0.0051586
enh66666     2  201194200  201195200      4       2  150064       2.8612    0.0021102
enh66669     2  201204400  201205400      7       4  150064       2.3425    0.0095773
enh66676     2  201221100  201222100      2       1  150064       4.1552   1.6251e-05
enh66679     2  201239700  201240700      5       2  150064       5.0095   2.7279e-07
enh66681     2  201247400  201248400      5       2  150064       4.4118   5.1248e-06
enh66682     2  201248400  201249400      2       1  150064       3.0275    0.0012328
enh66685     2  201269700  201270700      3       1  150064       3.3255   0.00044135
enh66687     2  201320000  201321000      1       1  150064       3.8819    5.182e-05
enh66688     2  201331800  201332800      2       1  150064       3.1392   0.00084705
enh66691     2  201373000  201374000      5       3  150064       2.0277     0.021297
enh66696     2  201451000  201452000      3       2  150064       2.5799    0.0049417
enh66701     2  201606200  201607200      5       2  150064       1.9379     0.026317
enh66714     2  201751800  201752800      2       1  150064       2.0896     0.018329
enh66719     2  201834400  201835400      2       1  150064       1.7357     0.041304
enh66721     2  201886400  201887400      1       1  150064       2.4643     0.006865
enh66724     2  201929800  201930800      1       1  150064       1.6614      0.04832
enh66751     2  202093600  202094600      1       1  150064       2.3302     0.009897
enh66756     2  202118300  202119300      7       2  150064       2.6261    0.0043189
enh66758     2  202128400  202129400      1       1  150064       1.6548      0.04898
enh66789     2  202783400  202784400      1       1  150064       1.7825      0.03733
enh66791     2  202839000  202840000     12       3  150064        1.834     0.033326
enh66819     2  203453600  203454600      4       2  150064       2.0539     0.019991
enh66825     2  203510800  203511800      1       1  150064       1.7649      0.03879
enh66826     2  203537300  203538300      1       1  150064       2.8652     0.002084
enh66827     2  203621200  203622200      2       1  150064       2.9166    0.0017695
enh66828     2  203621600  203622600      2       1  150064       2.9166    0.0017695
enh66835     2  203868000  203869000      3       2  150064       2.8004    0.0025518
enh66836     2  203877800  203878800      1       1  150064       2.9017     0.001856
enh66837     2  203884300  203885300      2       1  150064       1.6528      0.04919
enh66842     2  203904700  203905700      2       1  150064       2.0619     0.019607
enh66848     2  204105200  204106200      3       1  150064        2.359    0.0091633
enh66852     2  204316200  204317200      2       1  150064       2.4105    0.0079651
enh66855     2  204354300  204355300      1       1  150064       2.4107     0.007962
enh66859     2  204366500  204367500      4       2  150064       1.7029     0.044295
enh66861     2  204375300  204376300      1       1  150064       2.3611     0.009111
enh66875     2  204524200  204525200      1       1  150064       1.8369      0.03311
enh66894     2  204761400  204762400      1       1  150064       1.8551      0.03179
enh66899     2  204876200  204877200      3       2  150064       1.7646     0.038815
enh66923     2  206342000  206343000      4       1  150064       1.9334     0.026594
enh66954     2  206773300  206774300      2       1  150064       2.4395    0.0073548
enh66964     2  206850400  206851400      6       2  150064       1.6981     0.044741
enh66967     2  206947400  206948400      3       2  150064       1.9901     0.023292
enh66995     2  208272600  208273600      4       2  150064       3.3696   0.00037633
enh66997     2  208345400  208346400      2       1  150064       2.7936    0.0026064
enh66998     2  208364000  208365000      2       1  150064       2.7784    0.0027312
enh67000     2  208369400  208370400      2       1  150064       2.6081    0.0045524
enh67003     2  208391900  208392900      3       2  150064       2.6708    0.0037839
enh67004     2  208398000  208399000      1       1  150064       4.0619    2.434e-05
enh67008     2  208481500  208482500      3       1  150064       3.7659    8.296e-05
enh67009     2  208484100  208485100      1       1  150064       4.1235    1.866e-05
enh67025     2  208643000  208644000      3       2  150064       1.6935     0.045183
enh67058     2  208912100  208913100      2       1  150064        1.965     0.024707
enh67061     2  209007000  209008000      4       2  150064       1.6653     0.047923
enh67062     2  209078000  209079000      1       1  150064       1.8089      0.03523
enh67099     2  213641600  213642600      4       1  150064       1.8196     0.034408
enh67105     2  213844400  213845400      2       1  150064       1.8471     0.032364
enh67108     2  213987200  213988200      3       1  150064       2.1187     0.017056
enh67117     2  215345400  215346400      4       2  150064       1.7813     0.037432
enh67151     2  216696500  216697500      1       1  150064       2.0657      0.01943
enh67159     2  216876000  216877000      7       3  150064       1.9142       0.0278
enh67177     2  217277800  217278800      3       1  150064       2.8614    0.0021086
enh67183     2  217404800  217405800      2       1  150064        1.993     0.023129
enh67189     2  217484100  217485100      4       2  150064       1.9169     0.027628
enh67191     2  217501200  217502200      1       1  150064       2.6239     0.004346
enh67192     2  217502200  217503200      2       1  150064       1.9028     0.028536
enh67197     2  217523100  217524100      1       1  150064       1.9774        0.024
enh67198     2  217529600  217530600      2       1  150064       2.1836     0.014494
enh67199     2  217544300  217545300      1       1  150064       2.0855      0.01851
enh67222     2  217901600  217902600      9       4  150064       1.9389     0.026255
enh67227     2  217939500  217940500     10       3  150064       1.8883     0.029496
enh67248     2  218492800  218493800      2       1  150064       2.4716    0.0067248
enh67265     2  218654300  218655300      5       1  150064       2.5606    0.0052246
enh67287     2  218813600  218814600      1       1  150064       1.7665      0.03866
enh67288     2  218815300  218816300      2       1  150064       1.9827     0.023699
enh67319     2  219139700  219140700      1       1  150064       1.8132       0.0349
enh67374     2  219920800  219921800      3       2  150064       2.3068     0.010534
enh67377     2  219945200  219946200      5       2  150064       2.7108    0.0033559
enh67378     2  219949800  219950800      4       1  150064       2.2764     0.011412
enh67384     2  219981900  219982900      3       2  150064       2.4016    0.0081625
enh67386     2  220005100  220006100      3       1  150064        2.734    0.0031286
enh67387     2  220014100  220015100      2       1  150064       2.3677    0.0089503
enh67388     2  220019400  220020400      7       3  150064       3.4627   0.00026742
enh67389     2  220025700  220026700      2       1  150064       2.6891    0.0035818
enh67390     2  220034800  220035800      3       1  150064       4.2122   1.2643e-05
enh67392     2  220046400  220047400      3       1  150064       4.0379    2.697e-05
enh67393     2  220048000  220049000      5       1  150064       3.8917   4.9779e-05
enh67394     2  220072700  220073700      1       1  150064       2.2918      0.01096
enh67398     2  220091900  220092900      2       1  150064       1.9286     0.026889
enh67421     2  220301400  220302400      2       1  150064       2.0941     0.018126
enh67438     2  222308600  222309600      4       1  150064       1.6987     0.044684
enh67442     2  222384000  222385000      3       2  150064        2.047     0.020331
enh67443     2  222393000  222394000      3       1  150064       2.5562     0.005291
enh67446     2  222644700  222645700      4       1  150064       2.2288     0.012912
enh67482     2  223728200  223729200      4       2  150064       1.9622     0.024867
enh67525     2  224950200  224951200      2       1  150064       1.6951     0.045027
enh67527     2  225011100  225012100      2       1  150064       2.1875     0.014352
enh67533     2  225384800  225385800      3       2  150064       3.6737   0.00011953
enh67538     2  225426000  225427000      5       3  150064       3.4056   0.00033006
enh67540     2  225434600  225435600      1       1  150064       1.6773      0.04674
enh67543     2  225446400  225447400      4       2  150064       5.0507   2.2014e-07
enh67545     2  225472600  225473600      4       2  150064       3.5097   0.00022434
enh67546     2  225478400  225479400      4       2  150064       2.2379     0.012614
enh67547     2  225503800  225504800      2       1  150064       2.1139     0.017261
enh67549     2  225542700  225543700      1       1  150064       1.9343      0.02654
enh67552     2  225759200  225760200      4       2  150064       2.1264     0.016733
enh67553     2  225774700  225775700      6       3  150064       2.1711      0.01496
enh67560     2  225813300  225814300      2       1  150064       2.8813      0.00198
enh67626     2  227699200  227700200      1       1  150064       2.8092     0.002483
enh67627     2  227702100  227703100      4       1  150064       1.8952     0.029032
enh67628     2  227703800  227704800      3       1  150064       1.8996      0.02874
enh67630     2  227769900  227770900      3       1  150064       1.9244     0.027153
enh67631     2  227772800  227773800      3       1  150064       2.0618     0.019612
enh67641     2  228262500  228263500      6       2  150064       2.6837    0.0036411
enh67642     2  228264000  228265000      8       4  150064       1.6599     0.048466
enh67643     2  228265800  228266800     20       3  150064       2.7127    0.0033371
enh67647     2  228280500  228281500      3       2  150064       3.0899    0.0010011
enh67652     2  228330900  228331900      2       1  150064       2.2141     0.013412
enh67656     2  228347300  228348300      2       1  150064       2.2438     0.012421
enh67676     2  228639400  228640400      8       3  150064       1.9767     0.024035
enh67677     2  228646300  228647300      8       3  150064       2.6642    0.0038582
enh67680     2  228660700  228661700      3       1  150064       1.6964     0.044903
enh67681     2  228663700  228664700      5       2  150064       2.7032    0.0034337
enh67694     2  229953500  229954500      4       2  150064       1.9176     0.027583
enh67696     2  230017800  230018800      2       1  150064       2.3505    0.0093734
enh67697     2  230024900  230025900      5       2  150064       1.8154     0.034734
enh67699     2  230130900  230131900      2       1  150064       1.7272     0.042064
enh67718     2  230844900  230845900      1       1  150064        2.353     0.009312
enh67728     2  231190400  231191400      6       1  150064       1.7687     0.038473
enh67743     2  231337700  231338700      2       1  150064       1.7103     0.043601
enh67745     2  231467000  231468000      2       1  150064       1.7855      0.03709
enh67751     2  231532500  231533500      3       2  150064        1.912      0.02794
enh67832     2  232271900  232272900      4       2  150064        2.218     0.013276
enh67847     2  232470100  232471100      2       1  150064       1.7846      0.03716
enh67849     2  232481000  232482000      2       1  150064       1.8806     0.030016
enh67860     2  232526600  232527600      4       1  150064       2.0705     0.019203
enh67861     2  232528500  232529500      3       1  150064       2.1975     0.013994
enh67864     2  232538900  232539900      4       2  150064       2.4399    0.0073451
enh67865     2  232542000  232543000      5       3  150064       1.8461     0.032437
enh67887     2  233100100  233101100      2       1  150064       1.7872      0.03695
enh67899     2  233416400  233417400      1       1  150064       1.6581      0.04865
enh67903     2  233451400  233452400      2       1  150064        1.735     0.041372
enh67904     2  233453100  233454100      3       1  150064       1.7228     0.042464
enh67905     2  233458000  233459000      2       1  150064       1.9191     0.027486
enh67909     2  233643900  233644900      2       1  150064       5.6406   8.4732e-09
enh67910     2  233646600  233647600      3       2  150064       4.2346   1.1448e-05
enh67911     2  233662000  233663000      2       1  150064       4.0259   2.8373e-05
enh67912     2  233698400  233699400      3       2  150064       5.8612   2.2983e-09
enh67913     2  233699500  233700500      6       3  150064       3.5222   0.00021403
enh67915     2  233703200  233704200      1       1  150064       4.5208     3.08e-06
enh67916     2  233704300  233705300      2       1  150064       2.7775    0.0027391
enh67917     2  233718000  233719000      3       2  150064       5.9004    1.813e-09
enh67919     2  233725400  233726400      3       1  150064       3.1001   0.00096714
enh67920     2  233730300  233731300      2       1  150064       2.5979    0.0046902
enh67922     2  233742200  233743200      3       2  150064       5.7284   5.0695e-09
enh67923     2  233845200  233846200      6       3  150064       1.6665     0.047805
enh67960     2  234310700  234311700      2       1  150064       1.7588     0.039303
enh67978     2  234473600  234474600      1       1  150064       2.1638      0.01524
enh68011     2  235354200  235355200      7       2  150064        1.982     0.023741
enh68022     2  235781800  235782800      4       2  150064       1.9651     0.024701
enh68085     2  236471700  236472700      1       1  150064       2.0511      0.02013
enh68094     2  236514100  236515100      1       1  150064       1.8251      0.03399
enh68095     2  236516800  236517800      4       2  150064       1.8795      0.03009
enh68098     2  236548700  236549700      4       2  150064       2.3769    0.0087296
enh68116     2  236617900  236618900      8       4  150064       2.2327     0.012783
enh68124     2  237242500  237243500      5       1  150064        2.607    0.0045669
enh68125     2  237246300  237247300      1       1  150064       2.5282     0.005733
enh68135     2  237550900  237551900      6       2  150064       2.0007      0.02271
enh68155     2  237897200  237898200      4       1  150064       1.8289     0.033704
enh68180     2  238161700  238162700      1       1  150064       1.6558      0.04888
enh68221     2  238480800  238481800      1       1  150064       2.1434      0.01604
enh68222     2  238483600  238484600      9       3  150064       1.7736     0.038063
enh68255     2  238648000  238649000      6       2  150064       2.1625      0.01529
enh68256     2  238651700  238652700      9       2  150064       1.7591     0.039279
enh68280     2  239083100  239084100      4       2  150064       3.6057   0.00015567
enh68295     2  239206800  239207800      2       1  150064       2.2022     0.013825
enh68408     2  240421400  240422400      5       2  150064       1.7664     0.038662
enh68442     2  241393700  241394700      2       1  150064       1.7688     0.038461
enh68487     2  241949800  241950800      1       1  150064       1.6691      0.04755
enh68508     2  242251700  242252700      2       1  150064       1.9405     0.026157
enh68511     2  242279700  242280700      2       1  150064       1.9294     0.026838
enh68512     2  242289000  242290000      3       2  150064       1.7572     0.039439
enh68514     2  242292600  242293600      4       2  150064       2.0975     0.017976
enh68528     2  242350700  242351700      6       4  150064       2.5227    0.0058237
enh68541     2  242555600  242556600      2       1  150064       2.3737    0.0088059
enh68544     2  242579700  242580700      2       1  150064        2.187     0.014372
enh68545     2  242585000  242586000      3       2  150064       1.6763     0.046838
enh68569     2  242843500  242844500      8       2  150064       1.9265     0.027021
enh68596     3    3233800    3234800      1       1  150064       2.0972      0.01799
enh68630     3    4575100    4576100      3       1  150064       1.7872     0.036951
enh68657     3    4890500    4891500      4       1  150064       2.1487     0.015829
enh68658     3    4894900    4895900      1       1  150064       2.3182      0.01022
enh68660     3    4907800    4908800      2       1  150064       1.7891     0.036799
enh68665     3    4947900    4948900      3       1  150064       1.6583     0.048631
enh68690     3    5259500    5260500      7       2  150064       1.7606     0.039154
enh68691     3    5263500    5264500      8       2  150064       1.9435     0.025977
enh68728     3    8676900    8677900      2       1  150064       1.7366     0.041229
enh68739     3    9069400    9070400      7       3  150064        2.941    0.0016359
enh68756     3    9403400    9404400      2       1  150064       2.4557    0.0070301
enh68761     3    9451500    9452500      1       1  150064       2.0714      0.01916
enh68763     3    9455700    9456700      3       2  150064       2.1035     0.017711
enh68765     3    9462300    9463300      2       1  150064       2.5539    0.0053266
enh68766     3    9463500    9464500      3       1  150064       1.9904     0.023276
enh68767     3    9465800    9466800      2       1  150064       2.1241     0.016829
enh68771     3    9757000    9758000      5       2  150064       1.9452     0.025878
enh68789     3    9908200    9909200      4       2  150064       2.7089    0.0033755
enh68821     3   10240300   10241300      2       1  150064       1.7216     0.042573
enh68837     3   10593000   10594000      2       1  150064       2.4468     0.007206
enh68859     3   11426900   11427900      2       1  150064       1.8283     0.033751
enh68862     3   11435700   11436700      1       1  150064        2.231      0.01284
enh68863     3   11475200   11476200      1       1  150064       2.2191      0.01324
enh68875     3   11602000   11603000      4       1  150064       1.7225     0.042486
enh68876     3   11609100   11610100      3       1  150064       1.9176      0.02758
enh68899     3   11672600   11673600      4       1  150064       2.5373    0.0055861
enh68900     3   11674000   11675000      2       1  150064       2.6237    0.0043495
enh68902     3   11680900   11681900      4       2  150064        2.301     0.010695
enh68903     3   11685400   11686400      1       1  150064       4.0817    2.235e-05
enh68904     3   11702200   11703200      4       2  150064       3.2625   0.00055222
enh68914     3   11886000   11887000      4       1  150064       2.4412    0.0073193
enh68915     3   11888600   11889600      1       1  150064       2.3023      0.01066
enh68917     3   12185300   12186300      3       2  150064       2.8109    0.0024698
enh68923     3   12221400   12222400      2       1  150064       2.6385    0.0041636
enh68932     3   12321500   12322500      1       1  150064       2.9461     0.001609
enh68957     3   12482500   12483500      3       2  150064       3.1767   0.00074483
enh68959     3   12502200   12503200      1       1  150064       2.0958      0.01805
enh68960     3   12512400   12513400      3       2  150064       2.5137    0.0059735
enh68966     3   12600600   12601600      3       1  150064        1.927      0.02699
enh68967     3   12662900   12663900      4       2  150064       1.7834     0.037262
enh68973     3   12698000   12699000      2       1  150064       2.2178     0.013283
enh68975     3   12711800   12712800      3       2  150064       2.8368    0.0022781
enh68976     3   12723100   12724100      1       1  150064       2.3974     0.008255
enh68977     3   12735300   12736300      4       2  150064       1.9715     0.024335
enh68978     3   12744800   12745800      3       2  150064       2.6234    0.0043531
enh68979     3   12761200   12762200      2       1  150064       1.7678     0.038545
enh69003     3   13033700   13034700      1       1  150064       2.5616      0.00521
enh69005     3   13041300   13042300      2       1  150064       1.6889     0.045623
enh69013     3   13087400   13088400      5       2  150064       2.1506     0.015753
enh69014     3   13110800   13111800      9       3  150064       2.3205     0.010156
enh69024     3   13388000   13389000      2       1  150064       2.1091     0.017467
enh69027     3   13462600   13463600      2       1  150064        1.901      0.02865
enh69077     3   14418700   14419700     11       2  150064       2.4227    0.0077038
enh69081     3   14442800   14443800      1       1  150064       1.7653      0.03876
enh69096     3   14565500   14566500      6       2  150064       2.0251     0.021429
enh69098     3   14581100   14582100      4       2  150064       2.3877    0.0084782
enh69100     3   14675400   14676400      1       1  150064       2.0695      0.01925
enh69101     3   14690100   14691100      3       1  150064       1.7374     0.041157
enh69102     3   14691600   14692600      2       1  150064       1.7422     0.040736
enh69107     3   14845300   14846300      2       1  150064       1.8175     0.034573
enh69108     3   14855200   14856200      2       1  150064       1.7496     0.040094
enh69115     3   14894100   14895100     11       5  150064       1.9282     0.026917
enh69118     3   14919300   14920300      9       2  150064       1.8131     0.034905
enh69122     3   14962300   14963300      2       1  150064       2.6052    0.0045911
enh69212     3   16293800   16294800      2       1  150064       1.7385     0.041059
enh69219     3   16353200   16354200      3       1  150064       1.7802      0.03752
enh69228     3   16440600   16441600      4       2  150064       2.0361     0.020872
enh69230     3   16460500   16461500      4       2  150064       1.7414     0.040808
enh69249     3   16841700   16842700      5       2  150064       2.7119    0.0033453
enh69250     3   16842600   16843600      3       1  150064       2.6329    0.0042324
enh69251     3   16879400   16880400      1       1  150064       1.8239      0.03408
enh69256     3   16891000   16892000      5       3  150064       1.8073     0.035355
enh69260     3   16939500   16940500      3       2  150064       1.7217     0.042562
enh69264     3   16946800   16947800      2       1  150064       2.0614     0.019632
enh69265     3   16948300   16949300      3       2  150064       1.6755      0.04692
enh69267     3   16954200   16955200      3       2  150064       2.5967    0.0047056
enh69268     3   16958700   16959700      4       1  150064       3.3368   0.00042379
enh69269     3   16959800   16960800      2       1  150064       3.5633    0.0001831
enh69274     3   17036000   17037000      8       4  150064       1.6567     0.048792
enh69276     3   17047500   17048500      2       1  150064       2.2391     0.012573
enh69278     3   17055800   17056800      2       1  150064        1.863     0.031228
enh69280     3   17081000   17082000      4       2  150064       2.4159    0.0078489
enh69283     3   17130100   17131100      3       2  150064       2.8742    0.0020252
enh69285     3   17220800   17221800      2       1  150064       4.2979   8.6213e-06
enh69287     3   17236900   17237900      2       1  150064       3.8841   5.1359e-05
enh69288     3   17443100   17444100      4       1  150064       3.0978   0.00097479
enh69290     3   17686400   17687400      3       2  150064       3.7255   9.7464e-05
enh69291     3   17728700   17729700      3       1  150064       4.8967   4.8736e-07
enh69292     3   17771400   17772400      2       1  150064       3.7124   0.00010265
enh69293     3   17774300   17775300      1       1  150064        4.382     5.88e-06
enh69294     3   17780000   17781000      3       2  150064       4.6669   1.5285e-06
enh69295     3   17784800   17785800      4       1  150064         2.91     0.001807
enh69296     3   17788300   17789300      5       2  150064       4.6373   1.7649e-06
enh69297     3   17790500   17791500      1       1  150064       3.0272     0.001234
enh69298     3   17791200   17792200      2       1  150064       3.8504    5.896e-05
enh69299     3   17794400   17795400      1       1  150064       4.6398    1.744e-06
enh69300     3   18457800   18458800      1       1  150064       2.2682      0.01166
enh69304     3   18467900   18468900      2       1  150064       1.8385     0.032998
enh69312     3   19929600   19930600      3       1  150064       2.0501     0.020179
enh69313     3   19931200   19932200      3       2  150064        1.655     0.048961
enh69314     3   19942600   19943600      1       1  150064       2.6904     0.003568
enh69316     3   19986400   19987400      2       1  150064       2.7132    0.0033315
enh69317     3   19990800   19991800      6       3  150064       2.0977     0.017964
enh69320     3   20082800   20083800      3       2  150064       2.0147     0.021967
enh69355     3   23853000   23854000      4       2  150064       3.4433    0.0002873
enh69358     3   23870600   23871600      4       2  150064       2.3215      0.01013
enh69367     3   23989200   23990200      5       2  150064        1.698     0.044755
enh69376     3   24141800   24142800      2       1  150064       2.4154    0.0078589
enh69377     3   24160600   24161600      1       1  150064       3.2787    0.0005214
enh69378     3   24179400   24180400      1       1  150064       2.9301     0.001694
enh69379     3   24181800   24182800      2       1  150064       2.1646      0.01521
enh69381     3   24254600   24255600      5       2  150064       3.1636   0.00077908
enh69383     3   24266400   24267400      9       4  150064       1.7199     0.042725
enh69403     3   24502200   24503200      2       1  150064       3.1487   0.00082007
enh69405     3   24526700   24527700      3       2  150064       2.3344    0.0097875
enh69407     3   24530600   24531600      4       2  150064       3.1311   0.00087077
enh69408     3   24531500   24532500      5       2  150064        3.236   0.00060598
enh69411     3   24544700   24545700      3       1  150064       2.5069    0.0060904
enh69412     3   24546600   24547600      3       1  150064       2.4547    0.0070493
enh69427     3   25158600   25159600      2       1  150064       2.7774    0.0027397
enh69432     3   25472400   25473400      2       1  150064       1.6949      0.04505
enh69438     3   25634400   25635400      1       1  150064       2.2734       0.0115
enh69444     3   25822300   25823300      1       1  150064       2.0353      0.02091
enh69519     3   29468800   29469800      3       2  150064        2.733    0.0031383
enh69524     3   29555400   29556400      7       2  150064       1.8506     0.032115
enh69529     3   29735200   29736200      3       2  150064       2.1283     0.016657
enh69531     3   29800200   29801200      2       1  150064       3.1553   0.00080157
enh69534     3   30123400   30124400      9       3  150064       2.6687    0.0038068
enh69535     3   30126200   30127200      5       2  150064        2.956    0.0015583
enh69537     3   30156200   30157200      3       2  150064        1.962     0.024881
enh69540     3   30300400   30301400      5       1  150064        2.775    0.0027597
enh69541     3   30327100   30328100      4       2  150064       2.1157     0.017184
enh69543     3   30341000   30342000      4       2  150064       2.4504     0.007134
enh69545     3   30373700   30374700      3       2  150064        2.272     0.011544
enh69547     3   30385600   30386600      1       1  150064       1.7551      0.03962
enh69550     3   30412100   30413100      3       2  150064       3.1646   0.00077635
enh69554     3   30514800   30515800      3       2  150064       1.7238     0.042375
enh69587     3   30706000   30707000      2       1  150064       2.5237    0.0058069
enh69612     3   31411600   31412600      1       1  150064       1.6765      0.04682
enh69613     3   31503400   31504400      7       3  150064       2.0773     0.018887
enh69614     3   31571800   31572800      2       1  150064       3.0998   0.00096833
enh69618     3   31580500   31581500      1       1  150064       1.6725      0.04721
enh69621     3   31589000   31590000      2       1  150064       2.6997    0.0034698
enh69626     3   31654000   31655000      3       2  150064       2.3504    0.0093767
enh69627     3   31678000   31679000      3       2  150064       3.0009    0.0013459
enh69628     3   31678400   31679400      3       2  150064       3.0009    0.0013459
enh69644     3   32016000   32017000      3       1  150064       2.2546      0.01208
enh69645     3   32020100   32021100      3       1  150064       2.4148     0.007872
enh69646     3   32059900   32060900      1       1  150064       3.1554    0.0008015
enh69670     3   32327500   32328500      2       1  150064       1.7242      0.04234
enh69674     3   32343800   32344800      6       3  150064       1.6664     0.047817
enh69675     3   32345200   32346200      3       1  150064       2.1335     0.016442
enh69706     3   32881800   32882800      1       1  150064       1.7591      0.03928
enh69721     3   33396300   33397300      3       2  150064       2.2748     0.011458
enh69723     3   33401500   33402500      1       1  150064       2.2253      0.01303
enh69724     3   33413900   33414900      1       1  150064       3.0412     0.001178
enh69725     3   33468100   33469100      1       1  150064       2.5452     0.005461
enh69726     3   33470000   33471000      2       1  150064       2.8559    0.0021457
enh69727     3   33471400   33472400      2       1  150064       2.2573     0.011995
enh69728     3   33473100   33474100      3       2  150064       3.3894   0.00035028
enh69729     3   33477400   33478400      3       2  150064       2.9535    0.0015711
enh69730     3   33483100   33484100      6       3  150064       2.7076    0.0033882
enh69746     3   34393800   34394800      2       1  150064        2.188     0.014334
enh69749     3   35083700   35084700      1       1  150064       3.7588    8.535e-05
enh69753     3   36917400   36918400      2       1  150064       3.0167    0.0012778
enh69754     3   36918000   36919000      3       1  150064       3.1373   0.00085264
enh69755     3   36933600   36934600      2       1  150064        2.625     0.004332
enh69756     3   36934600   36935600      2       1  150064       2.7851    0.0026757
enh69757     3   36936200   36937200      1       1  150064       3.0229     0.001252
enh69758     3   36946600   36947600      1       1  150064       2.6066     0.004572
enh69759     3   36948300   36949300      1       1  150064       2.9594     0.001541
enh69761     3   36953000   36954000      2       1  150064       3.8557   5.7688e-05
enh69763     3   36960100   36961100      3       2  150064        3.267   0.00054338
enh69767     3   36998800   36999800      3       2  150064       2.8052    0.0025142
enh69768     3   37010700   37011700      2       1  150064       2.8671     0.002071
enh69770     3   37035800   37036800      3       2  150064       3.0748    0.0010533
enh69771     3   37095500   37096500      3       2  150064       2.6262    0.0043168
enh69773     3   37144600   37145600      1       1  150064       2.9363     0.001661
enh69775     3   37167400   37168400      2       1  150064       2.3085     0.010486
enh69776     3   37168300   37169300      1       1  150064       2.8963     0.001888
enh69779     3   37180400   37181400      2       1  150064       2.0809     0.018722
enh69781     3   37204300   37205300      3       1  150064       3.0441    0.0011669
enh69782     3   37209900   37210900      2       1  150064       2.2812     0.011268
enh69783     3   37213200   37214200      1       1  150064       2.9258     0.001718
enh69784     3   37214400   37215400      2       1  150064       2.0011     0.022689
enh69786     3   37224900   37225900      6       2  150064       2.7555    0.0029299
enh69787     3   37239300   37240300      2       1  150064       2.1644     0.015216
enh69788     3   37254400   37255400      2       1  150064       2.1823     0.014545
enh69798     3   37540000   37541000      3       1  150064       1.9193     0.027476
enh69799     3   37552600   37553600      2       1  150064       2.0508     0.020145
enh69801     3   37579100   37580100      5       2  150064       2.4097    0.0079819
enh69828     3   37906800   37907800      2       1  150064        2.173     0.014889
enh69835     3   37948800   37949800      4       2  150064       1.8508     0.032096
enh69836     3   37950500   37951500      2       1  150064       3.6389   0.00013692
enh69837     3   37952200   37953200      4       1  150064       3.5504    0.0001923
enh69838     3   37964200   37965200      2       1  150064       3.1752   0.00074856
enh69839     3   37966100   37967100      4       2  150064       2.8943    0.0019001
enh69841     3   37977500   37978500      2       1  150064       3.6058    0.0001556
enh69843     3   37991100   37992100      2       1  150064       2.6342    0.0042167
enh69844     3   37995300   37996300      1       1  150064       2.3761     0.008749
enh69845     3   37997700   37998700      2       1  150064       2.0516     0.020107
enh69850     3   38015700   38016700      3       2  150064       1.6536     0.049107
enh69865     3   38157800   38158800      1       1  150064        1.716      0.04308
enh69869     3   38190700   38191700      1       1  150064       1.7923      0.03654
enh69877     3   38462300   38463300      2       1  150064       3.2344    0.0006095
enh69878     3   38494000   38495000      3       1  150064       3.1473   0.00082402
enh69879     3   38497600   38498600      5       1  150064       3.0905   0.00099896
enh69880     3   38498600   38499600      2       1  150064       2.7783    0.0027319
enh69881     3   38499800   38500800      3       2  150064       2.6357    0.0041986
enh69882     3   38501700   38502700      1       1  150064       3.2383    0.0006013
enh69883     3   38510100   38511100      2       1  150064        1.984     0.023627
enh69884     3   38513400   38514400      3       1  150064       3.2625   0.00055219
enh69886     3   38694900   38695900      4       2  150064       2.0282     0.021271
enh69895     3   39149800   39150800      8       4  150064       2.0115     0.022138
enh69917     3   39331400   39332400      1       1  150064       1.8839      0.02979
enh69957     3   40732300   40733300      3       1  150064       1.8355     0.033214
enh69958     3   40754600   40755600      4       2  150064       1.8068     0.035397
enh69959     3   40783100   40784100      1       1  150064       1.9651       0.0247
enh70035     3   42205600   42206600      2       1  150064       1.7237     0.042378
enh70036     3   42208200   42209200      2       1  150064       2.1465     0.015918
enh70038     3   42214600   42215600      1       1  150064         2.26      0.01191
enh70039     3   42219600   42220600      6       2  150064        2.194     0.014116
enh70040     3   42221500   42222500      4       2  150064       2.7444    0.0030315
enh70041     3   42222900   42223900      9       2  150064       2.1755     0.014795
enh70042     3   42224900   42225900      4       2  150064       2.2091     0.013584
enh70043     3   42226000   42227000      7       2  150064       2.2189     0.013248
enh70044     3   42229700   42230700      5       1  150064       2.2657     0.011734
enh70045     3   42231300   42232300      8       2  150064       2.2636     0.011798
enh70046     3   42232400   42233400      5       2  150064       3.0545    0.0011273
enh70051     3   42462900   42463900      1       1  150064       1.7307      0.04175
enh70077     3   42692900   42693900      2       1  150064       2.1973     0.013999
enh70082     3   42743000   42744000      2       1  150064       1.9889     0.023356
enh70120     3   43333400   43334400      3       2  150064       1.6519      0.04928
enh70125     3   43358600   43359600      2       1  150064       1.7782     0.037685
enh70128     3   43367800   43368800      3       2  150064       2.4438     0.007266
enh70130     3   43404600   43405600      4       2  150064       1.9069     0.028268
enh70139     3   43688600   43689600      2       1  150064       2.1929     0.014158
enh70140     3   43691000   43692000      2       1  150064       2.2161     0.013341
enh70144     3   43737800   43738800      4       2  150064       3.2514   0.00057409
enh70148     3   43777900   43778900      1       1  150064       3.6714    0.0001206
enh70151     3   43799700   43800700      3       2  150064        2.988    0.0014042
enh70153     3   43811800   43812800      1       1  150064       1.6469      0.04979
enh70156     3   44225700   44226700      5       3  150064       2.1993     0.013929
enh70157     3   44239700   44240700      4       2  150064       2.0554      0.01992
enh70158     3   44242800   44243800      6       2  150064       2.3924    0.0083703
enh70163     3   44388400   44389400      3       2  150064       2.9162    0.0017716
enh70164     3   44396600   44397600      3       1  150064       2.9899    0.0013954
enh70174     3   44597300   44598300      1       1  150064       3.0287     0.001228
enh70209     3   45149800   45150800      5       2  150064       2.0595     0.019725
enh70211     3   45154800   45155800      5       3  150064       2.4326    0.0074964
enh70214     3   45164900   45165900      1       1  150064       1.7014      0.04443
enh70219     3   45179800   45180800      7       4  150064       2.5554    0.0053033
enh70225     3   45219500   45220500      9       4  150064       2.0672     0.019357
enh70234     3   45414400   45415400      4       2  150064       1.7833     0.037269
enh70311     3   46134400   46135400      3       2  150064       1.6623      0.04823
enh70355     3   46579400   46580400      1       1  150064       1.8384        0.033
enh70441     3   47653300   47654300      1       1  150064       2.0591      0.01974
enh70446     3   47865400   47866400      1       1  150064       2.3659     0.008992
enh70463     3   48131100   48132100      1       1  150064       1.7805       0.0375
enh70466     3   48181600   48182600      3       1  150064       1.7485     0.040192
enh70467     3   48192400   48193400      3       1  150064        1.899     0.028779
enh70468     3   48193100   48194100      3       1  150064       2.1859     0.014412
enh70470     3   48235700   48236700      1       1  150064       2.3208      0.01015
enh70473     3   48273500   48274500      2       1  150064       2.5143    0.0059628
enh70474     3   48274200   48275200      2       1  150064       2.8184    0.0024135
enh70506     3   48661400   48662400      1       1  150064        2.289      0.01104
enh70507     3   48670700   48671700      2       1  150064       2.3217     0.010125
enh70511     3   48702000   48703000      1       1  150064       2.6404     0.004141
enh70512     3   48720300   48721300      2       1  150064       1.9742      0.02418
enh70515     3   48745900   48746900      2       1  150064       1.6997     0.044593
enh70516     3   48749900   48750900      1       1  150064       2.0126      0.02208
enh70518     3   48752000   48753000      1       1  150064       2.2268      0.01298
enh70519     3   48757100   48758100      2       1  150064       2.5328    0.0056582
enh70522     3   48764500   48765500      2       1  150064       2.0582     0.019787
enh70529     3   48890900   48891900      1       1  150064       1.8124      0.03496
enh70530     3   48892900   48893900      2       1  150064       2.0464     0.020359
enh70537     3   49004400   49005400      1       1  150064       1.8945      0.02908
enh70550     3   49145600   49146600      1       1  150064       1.8037      0.03564
enh70551     3   49156200   49157200      2       1  150064       2.1108     0.017397
enh70559     3   49210700   49211700      3       2  150064       1.7443     0.040553
enh70561     3   49275700   49276700      5       2  150064       1.7737     0.038055
enh70563     3   49285900   49286900      3       2  150064       1.9876     0.023429
enh70570     3   49334200   49335200      4       2  150064       1.8961     0.028972
enh70578     3   49423400   49424400      5       3  150064       2.2637     0.011796
enh70579     3   49425000   49426000      3       2  150064       2.0131     0.022055
enh70582     3   49441000   49442000      3       2  150064        1.822     0.034225
enh70586     3   49458400   49459400      3       1  150064       2.1882     0.014328
enh70588     3   49465300   49466300      2       1  150064       2.3632    0.0090586
enh70589     3   49467200   49468200      1       1  150064        2.313      0.01036
enh70594     3   49502900   49503900      2       1  150064        1.769     0.038446
enh70599     3   49532400   49533400      3       1  150064       1.9195     0.027459
enh70600     3   49535100   49536100      1       1  150064        2.107      0.01756
enh70604     3   49556200   49557200      2       1  150064       1.8477     0.032325
enh70615     3   49732200   49733200      1       1  150064       2.2998      0.01073
enh70623     3   49843500   49844500      1       1  150064       2.0166      0.02187
enh70624     3   49849200   49850200      1       1  150064       2.3804     0.008648
enh70625     3   49851500   49852500      1       1  150064       2.2098      0.01356
enh70626     3   49876600   49877600      1       1  150064       1.9625      0.02485
enh70628     3   49892600   49893600      2       1  150064       2.2205     0.013191
enh70629     3   49910500   49911500      4       2  150064       1.8309     0.033557
enh70631     3   49923600   49924600      2       1  150064       2.3078     0.010505
enh70632     3   49936100   49937100      3       1  150064       3.0127    0.0012948
enh70633     3   49937700   49938700      1       1  150064       2.8215      0.00239
enh70634     3   49942200   49943200      1       1  150064       2.0164      0.02188
enh70637     3   49964900   49965900      3       2  150064       1.7315      0.04168
enh70638     3   49968200   49969200      1       1  150064       3.0538      0.00113
enh70639     3   49976600   49977600      2       1  150064       1.7141     0.043251
enh70640     3   49978600   49979600      2       1  150064        2.531    0.0056873
enh70643     3   50003800   50004800      1       1  150064       3.0519     0.001137
enh70644     3   50119600   50120600      3       1  150064       1.7884     0.036859
enh70645     3   50128300   50129300      3       1  150064       2.8328    0.0023068
enh70646     3   50159100   50160100      3       2  150064       2.9354    0.0016657
enh70647     3   50162100   50163100      1       1  150064       2.7576     0.002911
enh70650     3   50196400   50197400      5       2  150064       2.3333    0.0098167
enh70651     3   50201400   50202400      3       1  150064       1.6801      0.04647
enh70652     3   50207700   50208700      2       1  150064       1.8387     0.032981
enh70655     3   50248000   50249000      3       2  150064       2.0777     0.018868
enh70665     3   50287500   50288500      3       2  150064       2.4976    0.0062518
enh70666     3   50291700   50292700      4       2  150064       3.0069    0.0013198
enh70676     3   50351800   50352800      1       1  150064       1.8585      0.03155
enh70693     3   50409500   50410500      3       2  150064       3.0316    0.0012165
enh70697     3   50480600   50481600      3       2  150064       2.4427    0.0072892
enh70700     3   50512000   50513000      2       1  150064       2.1402     0.016169
enh70727     3   51430500   51431500      1       1  150064       2.1198      0.01701
enh70728     3   51437000   51438000      4       1  150064       1.9338     0.026567
enh70736     3   51653400   51654400      1       1  150064        1.732      0.04164
enh70737     3   51655400   51656400      3       1  150064       1.8953     0.029025
enh70773     3   52122500   52123500      1       1  150064        1.723      0.04244
enh70774     3   52142200   52143200      2       1  150064       2.0145     0.021978
enh70775     3   52143700   52144700      1       1  150064       2.0967      0.01801
enh70781     3   52223400   52224400      1       1  150064       3.4801    0.0002506
enh70783     3   52233200   52234200      1       1  150064       3.9421    4.039e-05
enh70784     3   52235100   52236100      1       1  150064       3.8792    5.239e-05
enh70785     3   52236500   52237500      1       1  150064        3.771    8.131e-05
enh70786     3   52238100   52239100      2       1  150064       3.7873   7.6159e-05
enh70790     3   52259700   52260700      1       1  150064       3.0852     0.001017
enh70791     3   52268700   52269700      5       3  150064        4.523    3.048e-06
enh70796     3   52287300   52288300      1       1  150064       5.6654    7.336e-09
enh70797     3   52306200   52307200      3       2  150064       3.7742   8.0272e-05
enh70802     3   52332600   52333600      1       1  150064       3.7971     7.32e-05
enh70803     3   52340400   52341400      2       1  150064       4.0216   2.8898e-05
enh70804     3   52347400   52348400      2       1  150064       2.8812     0.001981
enh70813     3   52466800   52467800      4       2  150064       3.9566   3.8006e-05
enh70816     3   52478500   52479500      2       1  150064       2.5522    0.0053525
enh70819     3   52490900   52491900      3       1  150064       3.8496   5.9145e-05
enh70824     3   52531700   52532700      2       1  150064       2.9165    0.0017697
enh70825     3   52532800   52533800      1       1  150064       3.1157    0.0009176
enh70827     3   52558300   52559300      2       1  150064       3.3604    0.0003892
enh70828     3   52559000   52560000      1       1  150064       4.7662    9.387e-07
enh70830     3   52565200   52566200      3       1  150064       3.5432   0.00019762
enh70831     3   52568600   52569600      3       2  150064       4.5318   2.9247e-06
enh70833     3   52572200   52573200      4       2  150064        3.618   0.00014844
enh70834     3   52572900   52573900      4       2  150064       4.1864   1.4171e-05
enh70835     3   52640400   52641400      1       1  150064        4.617    1.947e-06
enh70839     3   52716100   52717100      3       2  150064       4.2563   1.0391e-05
enh70840     3   52717600   52718600      2       1  150064       4.4416   4.4639e-06
enh70841     3   52721300   52722300      1       1  150064       4.9238    4.245e-07
enh70842     3   52737300   52738300      2       1  150064        3.823   6.5922e-05
enh70843     3   52737800   52738800      1       1  150064       4.5918    2.197e-06
enh70844     3   52741500   52742500      2       1  150064       5.2219    8.853e-08
enh70845     3   52748100   52749100      2       1  150064       4.4445   4.4058e-06
enh70846     3   52748700   52749700      2       1  150064       4.2773   9.4603e-06
enh70847     3   52773600   52774600      2       1  150064       4.0313   2.7737e-05
enh70848     3   52803000   52804000      1       1  150064       5.0609    2.086e-07
enh70850     3   52809100   52810100      2       1  150064       4.7884   8.4064e-07
enh70852     3   52864700   52865700      5       2  150064       3.2509   0.00057511
enh70853     3   52868800   52869800      1       1  150064       5.6176    9.684e-09
enh70854     3   52870000   52871000      3       1  150064       5.4002   3.3284e-08
enh70856     3   52877900   52878900      1       1  150064       5.6423    8.392e-09
enh70857     3   52882400   52883400      2       1  150064       4.9173   4.3883e-07
enh70858     3   52926300   52927300      3       1  150064       1.6979     0.044759
enh70860     3   52931800   52932800      2       1  150064        4.483   3.6795e-06
enh70861     3   53011800   53012800      1       1  150064       3.0183     0.001271
enh70862     3   53017200   53018200      1       1  150064       6.1808    3.188e-10
enh70863     3   53039700   53040700      4       2  150064       4.5501   2.6816e-06
enh70866     3   53072600   53073600      1       1  150064       2.8509      0.00218
enh70867     3   53076600   53077600      3       1  150064       4.2995   8.5598e-06
enh70868     3   53077200   53078200      4       2  150064       4.1283   1.8276e-05
enh70869     3   53105700   53106700      2       1  150064       2.1692     0.015032
enh70887     3   53229900   53230900      4       2  150064       3.2444    0.0005884
enh70888     3   53269300   53270300     10       2  150064       2.3101     0.010442
enh70889     3   53270300   53271300     10       3  150064       2.7983    0.0025682
enh70890     3   53271400   53272400      3       1  150064       1.8499     0.032165
enh70891     3   53272600   53273600      7       2  150064       4.1073   2.0016e-05
enh70892     3   53273500   53274500      1       1  150064       1.6483      0.04965
enh70894     3   53281800   53282800      4       2  150064       3.3454   0.00041082
enh70896     3   53284600   53285600      3       2  150064       3.1891    0.0007136
enh70897     3   53290000   53291000      4       2  150064       2.6459    0.0040737
enh70898     3   53303300   53304300      2       1  150064       1.7912     0.036629
enh70900     3   53357800   53358800      3       1  150064       1.8416     0.032765
enh70901     3   53376300   53377300      1       1  150064       4.0947    2.114e-05
enh70902     3   53379400   53380400      1       1  150064        4.146    1.692e-05
enh70904     3   53388700   53389700      2       1  150064       3.5769   0.00017387
enh70905     3   53456600   53457600      5       2  150064       2.1065     0.017579
enh70906     3   53512700   53513700      1       1  150064       3.9247    4.341e-05
enh70907     3   53519600   53520600      3       2  150064       3.0764    0.0010477
enh70908     3   53523600   53524600      2       1  150064       3.6698   0.00012135
enh70909     3   53526400   53527400      2       1  150064       3.8588   5.6964e-05
enh70910     3   53532600   53533600      2       1  150064       2.7599    0.0028912
enh70912     3   53558600   53559600      1       1  150064       1.6755      0.04692
enh70926     3   53928700   53929700      3       2  150064       2.2171     0.013308
enh70928     3   54030000   54031000      1       1  150064       2.7552     0.002933
enh70943     3   55514200   55515200      1       1  150064       1.6527       0.0492
enh70954     3   56224900   56225900      1       1  150064        2.071      0.01918
enh70956     3   56644800   56645800      6       2  150064       2.0567     0.019857
enh70958     3   56663100   56664100      3       1  150064       2.1364     0.016325
enh70959     3   56714300   56715300      5       2  150064       1.7519     0.039898
enh70972     3   56889700   56890700      2       1  150064         1.66     0.048452
enh71008     3   57571900   57572900      3       2  150064        1.764     0.038863
enh71062     3   58021800   58022800      1       1  150064       1.7185      0.04285
enh71063     3   58022700   58023700      1       1  150064       1.7185      0.04285
enh71081     3   58149900   58150900      2       1  150064       1.8904      0.02935
enh71082     3   58152600   58153600      2       1  150064       2.1618     0.015317
enh71084     3   58162200   58163200      2       1  150064       1.8405     0.032845
enh71085     3   58164000   58165000      5       2  150064       1.7836     0.037246
enh71100     3   58320400   58321400      3       2  150064       2.3275    0.0099688
enh71105     3   58373200   58374200      6       1  150064         2.13     0.016584
enh71107     3   58399900   58400900      2       1  150064       1.8105     0.035106
enh71108     3   58405100   58406100      8       2  150064       2.2777     0.011373
enh71109     3   58417600   58418600      2       1  150064       2.2582     0.011967
enh71110     3   58420100   58421100      6       3  150064       1.8137     0.034862
enh71113     3   58456500   58457500      2       1  150064       2.2212     0.013169
enh71116     3   58470000   58471000      2       1  150064       2.5911    0.0047839
enh71144     3   58771100   58772100      1       1  150064       2.1033      0.01772
enh71160     3   61207200   61208200      3       1  150064       1.8367     0.033127
enh71161     3   61237600   61238600      4       2  150064       1.7454     0.040454
enh71186     3   61833600   61834600      3       1  150064       2.2755     0.011438
enh71190     3   61889800   61890800      2       1  150064       2.0449     0.020432
enh71210     3   63545600   63546600      5       2  150064       1.7859     0.037058
enh71213     3   63754100   63755100      2       1  150064       3.2319   0.00061485
enh71215     3   63846600   63847600      4       2  150064       2.6841    0.0036359
enh71218     3   63865600   63866600      3       2  150064       4.0613   2.4403e-05
enh71219     3   63896100   63897100      4       2  150064       2.3692    0.0089141
enh71220     3   63900000   63901000      1       1  150064       5.1478    1.318e-07
enh71221     3   63912700   63913700      4       2  150064       3.2418   0.00059384
enh71231     3   63950100   63951100      4       2  150064       2.9428    0.0016261
enh71232     3   63951700   63952700      2       1  150064       4.1676   1.5389e-05
enh71236     3   63961700   63962700      3       2  150064       3.0614    0.0011014
enh71237     3   63964200   63965200      5       3  150064       3.3449   0.00041161
enh71238     3   64006400   64007400      4       2  150064       1.9426     0.026032
enh71239     3   64007000   64008000      3       2  150064       2.3156     0.010291
enh71240     3   64016000   64017000      4       2  150064       1.7161      0.04307
enh71243     3   64135800   64136800      5       3  150064       2.9951     0.001372
enh71245     3   64152400   64153400      4       2  150064       3.7086    0.0001042
enh71246     3   64173500   64174500      3       1  150064        2.646    0.0040728
enh71250     3   64204600   64205600      4       2  150064       1.7033      0.04426
enh71251     3   64206100   64207100      4       2  150064       2.4391    0.0073619
enh71252     3   64207800   64208800      3       2  150064       1.9626     0.024847
enh71255     3   64224400   64225400      4       2  150064       2.4588    0.0069698
enh71268     3   64354000   64355000      4       2  150064       2.0589     0.019751
enh71271     3   64447800   64448800      2       1  150064       3.0884    0.0010063
enh71279     3   64628200   64629200      2       1  150064       1.7028     0.044302
enh71312     3   65868500   65869500      7       2  150064       1.9433     0.025992
enh71382     3   66872200   66873200      1       1  150064       2.0026      0.02261
enh71387     3   67004300   67005300      1       1  150064       2.3588     0.009167
enh71390     3   67047400   67048400      2       1  150064       1.8736     0.030492
enh71395     3   67650800   67651800      1       1  150064       2.4551     0.007043
enh71396     3   67688400   67689400      2       1  150064       1.7652     0.038767
enh71397     3   67692700   67693700      3       1  150064       1.8759     0.030337
enh71398     3   67699100   67700100      5       2  150064       2.3192     0.010192
enh71399     3   67702800   67703800      4       1  150064       2.1123     0.017329
enh71420     3   69247000   69248000      3       1  150064       1.6533     0.049134
enh71427     3   69297500   69298500      2       1  150064       2.1239     0.016838
enh71433     3   69388200   69389200      5       2  150064       1.7133     0.043326
enh71434     3   69390400   69391400      3       1  150064       3.1836   0.00072735
enh71435     3   69412800   69413800      8       2  150064       1.9316     0.026706
enh71436     3   69417200   69418200     11       1  150064       2.9979    0.0013593
enh71437     3   69418500   69419500      6       1  150064       2.9846    0.0014195
enh71440     3   69452300   69453300      1       1  150064       2.0689      0.01928
enh71447     3   69791000   69792000      1       1  150064       2.9376     0.001654
enh71448     3   69795900   69796900      1       1  150064       3.1258    0.0008866
enh71449     3   69800000   69801000      1       1  150064       3.1668    0.0007706
enh71453     3   69840300   69841300      2       1  150064       3.6867   0.00011358
enh71457     3   70313600   70314600      6       3  150064       1.9557     0.025251
enh71468     3   71079800   71080800      1       1  150064       1.8167      0.03463
enh71478     3   71117100   71118100      1       1  150064       1.7854       0.0371
enh71480     3   71122200   71123200      2       1  150064       1.6546     0.049006
enh71481     3   71127100   71128100      5       1  150064       1.9644      0.02474
enh71482     3   71129400   71130400      4       2  150064       2.0209     0.021646
enh71485     3   71151200   71152200      2       1  150064       2.9617    0.0015298
enh71487     3   71157600   71158600      3       2  150064       1.9673     0.024572
enh71488     3   71161500   71162500      3       2  150064       3.5233   0.00021307
enh71489     3   71166200   71167200      1       1  150064       3.1354    0.0008581
enh71492     3   71169500   71170500      4       2  150064        2.694    0.0035296
enh71493     3   71173700   71174700      2       1  150064       2.7731    0.0027758
enh71494     3   71175500   71176500      5       2  150064       2.1267     0.016723
enh71506     3   71253200   71254200      4       2  150064       2.7802     0.002716
enh71507     3   71255800   71256800      4       2  150064       3.9136   4.5465e-05
enh71511     3   71289000   71290000      5       1  150064       3.7249   9.7678e-05
enh71512     3   71294500   71295500      3       1  150064       1.9355     0.026462
enh71514     3   71301500   71302500      2       1  150064       4.3596   6.5151e-06
enh71517     3   71314600   71315600      5       2  150064       5.5335   1.5699e-08
enh71518     3   71318800   71319800      7       3  150064       2.3719    0.0088473
enh71520     3   71355000   71356000      2       1  150064       2.3747    0.0087808
enh71521     3   71359300   71360300      3       1  150064       3.1417   0.00083982
enh71522     3   71364700   71365700      3       1  150064       1.7128     0.043375
enh71523     3   71366600   71367600      1       1  150064       1.8233      0.03413
enh71524     3   71367300   71368300      1       1  150064       4.1666    1.546e-05
enh71525     3   71375400   71376400      2       1  150064       3.5016   0.00023119
enh71526     3   71397200   71398200      2       1  150064       4.5228    3.051e-06
enh71531     3   71437700   71438700      3       2  150064       3.4526   0.00027764
enh71538     3   71477000   71478000      2       1  150064       1.6827     0.046221
enh71540     3   71481100   71482100      4       2  150064       2.2854     0.011144
enh71541     3   71482800   71483800      8       3  150064       2.1356     0.016357
enh71543     3   71492200   71493200      4       1  150064       2.3067     0.010536
enh71545     3   71495000   71496000      5       3  150064       2.8727    0.0020351
enh71546     3   71496000   71497000      2       1  150064       1.9558     0.025245
enh71547     3   71497100   71498100      1       1  150064       1.8728      0.03055
enh71548     3   71498900   71499900      2       1  150064       2.3312    0.0098708
enh71549     3   71503300   71504300      1       1  150064       4.6339    1.794e-06
enh71550     3   71505500   71506500      3       1  150064       2.4465    0.0072122
enh71554     3   71545400   71546400      6       2  150064       2.6013    0.0046432
enh71556     3   71564300   71565300      2       1  150064       4.1978   1.3478e-05
enh71558     3   71585700   71586700      3       2  150064       3.5472   0.00019469
enh71559     3   71589600   71590600      5       2  150064       2.9322    0.0016831
enh71561     3   71592200   71593200      1       1  150064       3.4803    0.0002504
enh71562     3   71594800   71595800      3       1  150064       3.1147   0.00092072
enh71582     3   71778600   71779600      5       2  150064       2.5384    0.0055687
enh71610     3   72345200   72346200      5       3  150064       2.3868    0.0084989
enh71614     3   72378600   72379600      2       1  150064       2.3925    0.0083672
enh71632     3   72507300   72508300      3       2  150064       2.0868     0.018454
enh71633     3   72531200   72532200      4       1  150064       1.9651     0.024701
enh71637     3   72569000   72570000      3       1  150064        2.895    0.0018958
enh71638     3   72572000   72573000      2       1  150064       1.7675     0.038576
enh71639     3   72598400   72599400      1       1  150064       2.2517      0.01217
enh71640     3   72616800   72617800      4       2  150064       1.6894     0.045571
enh71666     3   73006100   73007100      3       1  150064       2.0631      0.01955
enh71670     3   73044400   73045400      1       1  150064       2.0037      0.02255
enh71672     3   73057500   73058500      6       1  150064        2.187     0.014371
enh71674     3   73074700   73075700      3       1  150064       1.6767     0.046799
enh71677     3   73086500   73087500      2       1  150064       1.9033     0.028498
enh71678     3   73090400   73091400      4       2  150064        1.948     0.025707
enh71680     3   73104500   73105500      1       1  150064       1.6871      0.04579
enh71681     3   73150100   73151100      2       1  150064       1.8439     0.032601
enh71697     3   73565600   73566600      1       1  150064       1.9348      0.02651
enh71698     3   73568500   73569500      1       1  150064       1.7643      0.03884
enh71718     3   73675600   73676600      1       1  150064       2.1507      0.01575
enh71727     3   74424600   74425600      1       1  150064       2.3859     0.008518
enh71739     3   80744700   80745700      2       1  150064       3.4708    0.0002595
enh71740     3   80745300   80746300      2       1  150064       4.1029     2.04e-05
enh71748     3   81792300   81793300      4       2  150064       1.8977     0.028867
enh71767     3   87401000   87402000      5       2  150064       1.7231     0.042435
enh71790     3   93798700   93799700      2       1  150064       2.0702     0.019216
enh71798     3   95641800   95642800      3       2  150064       1.9964     0.022946
enh71802     3   97484100   97485100      1       1  150064       2.5832     0.004895
enh71809     3   97620000   97621000      2       1  150064       1.6937      0.04516
enh71848     3   99377000   99378000      2       1  150064       2.0283     0.021265
enh71849     3   99396400   99397400      2       1  150064       2.1311     0.016538
enh71923     3  100144600  100145600      1       1  150064       1.6565      0.04881
enh71944     3  100598300  100599300      5       2  150064        1.796     0.036245
enh71998     3  101779400  101780400      6       3  150064       2.1128     0.017308
enh72002     3  101808300  101809300      2       1  150064       1.8906     0.029337
enh72019     3  105089000  105090000      1       1  150064       2.4325     0.007497
enh72028     3  105509200  105510200      3       2  150064       1.7655     0.038743
enh72029     3  105511100  105512100      3       2  150064       1.7735     0.038075
enh72032     3  105527900  105528900      3       2  150064       2.0647     0.019475
enh72033     3  105529800  105530800      2       1  150064       1.6827     0.046218
enh72034     3  105530800  105531800      1       1  150064       2.3545     0.009275
enh72043     3  105582800  105583800      5       3  150064       1.7373     0.041169
enh72044     3  105583800  105584800      4       2  150064       2.1044     0.017672
enh72049     3  105656600  105657600      2       1  150064       1.8676     0.030909
enh72063     3  107245100  107246100      1       1  150064       2.1432      0.01605
enh72066     3  107322900  107323900      2       1  150064       1.6703     0.047434
enh72080     3  107725200  107726200      5       2  150064       1.9316     0.026707
enh72084     3  107818900  107819900      2       1  150064       1.7404     0.040897
enh72085     3  107820600  107821600      3       2  150064       2.5812    0.0049226
enh72086     3  107843900  107844900      3       2  150064       2.8475    0.0022029
enh72087     3  107845700  107846700      3       2  150064       3.3753   0.00036871
enh72088     3  107846200  107847200      2       1  150064       3.3802   0.00036222
enh72090     3  107856000  107857000      3       1  150064       2.2373     0.012632
enh72092     3  107938100  107939100      3       1  150064       2.5401    0.0055418
enh72093     3  107942400  107943400      3       2  150064       1.9197     0.027449
enh72108     3  108155800  108156800      1       1  150064       1.9343      0.02654
enh72109     3  108172200  108173200      2       1  150064       2.0259     0.021386
enh72139     3  110798000  110799000      2       1  150064        1.978     0.023965
enh72144     3  111040300  111041300      7       2  150064       2.0106     0.022185
enh72159     3  111457000  111458000      3       1  150064       1.6848     0.046011
enh72176     3  111685800  111686800      3       1  150064       2.3979    0.0082449
enh72189     3  111846300  111847300      2       1  150064       1.9087     0.028152
enh72308     3  114170600  114171600      1       1  150064       4.4478    4.337e-06
enh72309     3  114173900  114174900      1       1  150064       3.2368    0.0006044
enh72317     3  114341200  114342200      6       2  150064        3.192   0.00070638
enh72319     3  114345200  114346200      1       1  150064       1.7002      0.04455
enh72321     3  114378300  114379300      5       3  150064       2.8274    0.0023466
enh72396     3  119186600  119187600      4       2  150064       1.6637     0.048088
enh72403     3  119289600  119290600      8       2  150064       1.7091     0.043717
enh72434     3  119741400  119742400      1       1  150064       1.8218      0.03424
enh72446     3  120136800  120137800      1       1  150064       1.8344       0.0333
enh72463     3  120225900  120226900      1       1  150064       1.6762      0.04685
enh72467     3  120286000  120287000      5       3  150064        2.852    0.0021725
enh72468     3  120314000  120315000      6       2  150064        2.292     0.010953
enh72470     3  120355200  120356200      2       1  150064       1.8731     0.030525
enh72495     3  121632400  121633400      5       2  150064         2.06     0.019698
enh72499     3  121715200  121716200      6       2  150064       2.6855    0.0036208
enh72500     3  121721500  121722500      6       3  150064       2.3729    0.0088252
enh72538     3  122473500  122474500      2       1  150064       1.6602     0.048442
enh72540     3  122486500  122487500      3       1  150064       1.7351     0.041362
enh72544     3  122506400  122507400      2       1  150064       1.9871     0.023456
enh72546     3  122511000  122512000      5       3  150064       1.6935     0.045178
enh72549     3  122608800  122609800      2       1  150064       2.9809    0.0014368
enh72550     3  122650900  122651900      4       2  150064       1.8704     0.030711
enh72555     3  122787700  122788700      6       2  150064       2.9023    0.0018524
enh72562     3  122857300  122858300      1       1  150064       1.8921      0.02924
enh72587     3  123301200  123302200      3       1  150064         2.43    0.0075492
enh72599     3  123405000  123406000      2       1  150064       1.6677     0.047691
enh72606     3  123430800  123431800      6       2  150064       1.6668     0.047776
enh72627     3  123967400  123968400      3       2  150064       3.5508   0.00019206
enh72629     3  123978900  123979900      4       1  150064       3.3847    0.0003563
enh72630     3  123991400  123992400      3       2  150064       2.9628    0.0015243
enh72631     3  123995300  123996300      3       1  150064       3.9678    3.627e-05
enh72633     3  124002500  124003500      2       1  150064       3.0208    0.0012607
enh72634     3  124082200  124083200      1       1  150064       4.5459    2.735e-06
enh72638     3  124132000  124133000      3       1  150064       2.7581    0.0029069
enh72641     3  124231400  124232400      6       3  150064       1.6968     0.044867
enh72644     3  124277000  124278000      2       1  150064       2.7882    0.0026505
enh72680     3  124551700  124552700      2       1  150064       2.1211     0.016955
enh72685     3  124577700  124578700      3       2  150064       2.3357    0.0097542
enh72689     3  124603300  124604300      4       1  150064       1.9767     0.024036
enh72698     3  124693900  124694900     10       1  150064        1.774     0.038029
enh72699     3  124704100  124705100      1       1  150064       1.8041      0.03561
enh72702     3  124718500  124719500      2       1  150064       2.5264    0.0057621
enh72729     3  124926900  124927900      9       3  150064       2.3988    0.0082249
enh72733     3  125070200  125071200      2       1  150064       1.8656     0.031048
enh72746     3  125237000  125238000      6       3  150064       1.7114     0.043499
enh72750     3  125308100  125309100      2       1  150064       2.4263     0.007626
enh72751     3  125309400  125310400      2       1  150064       2.4667     0.006818
enh72753     3  125315000  125316000      5       3  150064       1.9109     0.028007
enh72825     3  127305200  127306200      1       1  150064       1.6953      0.04501
enh72830     3  127390000  127391000      1       1  150064        1.789      0.03681
enh72880     3  127729900  127730900      4       2  150064       3.0073    0.0013178
enh72888     3  127870800  127871800      1       1  150064       3.5232    0.0002132
enh72892     3  127898000  127899000      3       2  150064       3.9156   4.5091e-05
enh72893     3  127912800  127913800      3       1  150064       3.5748   0.00017528
enh72894     3  127934900  127935900      4       2  150064       4.2966    8.671e-06
enh72903     3  128072600  128073600      2       1  150064       2.8475    0.0022029
enh72907     3  128121100  128122100      3       2  150064       1.9249     0.027122
enh72931     3  128506100  128507100      2       1  150064       2.7366    0.0031036
enh72946     3  128724600  128725600      3       2  150064       2.5465    0.0054407
enh72958     3  128805600  128806600      1       1  150064       2.0976      0.01797
enh72960     3  128841600  128842600      2       1  150064       1.7523      0.03986
enh72961     3  128877800  128878800      2       1  150064       1.6767     0.046798
enh72970     3  128930300  128931300      1       1  150064        2.084      0.01858
enh72977     3  128966600  128967600      3       1  150064       2.7164    0.0033002
enh72978     3  128978400  128979400      2       1  150064       3.0155    0.0012828
enh72979     3  128996200  128997200      3       2  150064        3.131   0.00087118
enh72981     3  129023900  129024900      1       1  150064       3.6939    0.0001104
enh72983     3  129031800  129032800      1       1  150064       3.4849    0.0002462
enh72985     3  129065500  129066500      5       2  150064       1.9003     0.028697
enh73003     3  129209000  129210000      3       1  150064       1.7024     0.044341
enh73006     3  129244500  129245500      2       1  150064       2.5855    0.0048625
enh73011     3  129296200  129297200      3       2  150064       1.8092     0.035211
enh73012     3  129305700  129306700      5       2  150064       1.7562     0.039524
enh73014     3  129310600  129311600      5       3  150064       2.0553     0.019927
enh73016     3  129317300  129318300      4       2  150064       1.6537     0.049099
enh73019     3  129328500  129329500      3       1  150064       1.8573     0.031636
enh73021     3  129335500  129336500      3       1  150064       2.1413     0.016125
enh73034     3  129511500  129512500      1       1  150064         1.87      0.03074
enh73065     3  130746000  130747000      3       2  150064       1.8342     0.033309
enh73099     3  133160400  133161400      2       1  150064       1.7137     0.043293
enh73116     3  133259600  133260600      3       1  150064       1.8878     0.029523
enh73127     3  133601500  133602500      8       4  150064       2.9631     0.001523
enh73186     3  135519700  135520700      1       1  150064       4.4265    4.789e-06
enh73187     3  135682900  135683900      2       1  150064       3.2415   0.00059451
enh73188     3  135686700  135687700      2       1  150064       3.6211   0.00014665
enh73191     3  135741300  135742300      4       2  150064       3.8161   6.7781e-05
enh73201     3  135916500  135917500      2       1  150064       2.8409    0.0022496
enh73204     3  136068900  136069900      4       2  150064       3.9783   3.4701e-05
enh73206     3  136344100  136345100      2       1  150064       2.8073    0.0024978
enh73207     3  136351100  136352100      4       2  150064        1.773     0.038114
enh73208     3  136444300  136445300      2       1  150064       4.9473   3.7617e-07
enh73211     3  136449900  136450900      2       1  150064       2.5073    0.0060829
enh73212     3  136464000  136465000      2       1  150064         2.49     0.006388
enh73213     3  136467800  136468800      3       2  150064       3.8258    6.517e-05
enh73214     3  136472800  136473800      2       1  150064       5.1965   1.0152e-07
enh73215     3  136505300  136506300      2       1  150064        3.281   0.00051724
enh73216     3  136520900  136521900      2       1  150064       2.3337    0.0098062
enh73217     3  136539000  136540000      3       1  150064       2.9199    0.0017506
enh73218     3  136554200  136555200      1       1  150064       3.0806     0.001033
enh73219     3  136578900  136579900      1       1  150064       3.0474     0.001154
enh73220     3  136582200  136583200      3       1  150064       2.8193    0.0024062
enh73221     3  136612500  136613500      1       1  150064       3.0285     0.001229
enh73222     3  136617400  136618400      2       1  150064       2.4929    0.0063349
enh73224     3  136625300  136626300      3       1  150064       2.5698    0.0050877
enh73226     3  136648400  136649400      3       1  150064       2.8248    0.0023652
enh73227     3  136650400  136651400      2       1  150064       2.6076    0.0045595
enh73228     3  136651300  136652300      4       2  150064       3.1736   0.00075286
enh73230     3  136661200  136662200      2       1  150064       2.4908    0.0063731
enh73231     3  136662000  136663000      3       1  150064       3.0587    0.0011114
enh73232     3  136674000  136675000      4       2  150064       3.4608   0.00026925
enh73233     3  136700900  136701900      2       1  150064       3.7003   0.00010768
enh73234     3  136703500  136704500      2       1  150064       3.5526   0.00019072
enh73235     3  136708400  136709400      2       1  150064       3.1077   0.00094271
enh73236     3  136713700  136714700      2       1  150064       1.9002     0.028701
enh73237     3  136733200  136734200      1       1  150064       4.5297    2.954e-06
enh73238     3  136750800  136751800      5       1  150064       4.1883   1.4053e-05
enh73249     3  137904600  137905600      2       1  150064       1.9238     0.027192
enh73264     3  138387800  138388800      2       1  150064       1.8562      0.03171
enh73266     3  138392100  138393100      1       1  150064       2.1802      0.01462
enh73267     3  138405200  138406200      1       1  150064       2.0525      0.02006
enh73271     3  138568300  138569300      2       1  150064       1.9324     0.026657
enh73278     3  138609500  138610500      4       1  150064       1.7595     0.039248
enh73305     3  139771700  139772700      5       3  150064       1.8877     0.029534
enh73312     3  140794900  140795900      3       1  150064       1.9318     0.026695
enh73325     3  141022100  141023100      5       3  150064       1.7786     0.037652
enh73352     3  141138500  141139500      6       3  150064       2.3723    0.0088393
enh73354     3  141145500  141146500      1       1  150064       1.8689      0.03082
enh73429     3  142721800  142722800      1       1  150064       2.6068     0.004569
enh73437     3  143026000  143027000      3       2  150064       1.6952     0.045015
enh73439     3  143148700  143149700      4       2  150064        2.101     0.017821
enh73466     3  143549800  143550800      1       1  150064       2.0766      0.01892
enh73501     3  148591400  148592400      5       2  150064       1.7767     0.037808
enh73523     3  148939400  148940400      4       2  150064       2.4525    0.0070927
enh73655     3  150457300  150458300      3       1  150064       1.9566       0.0252
enh73693     3  151256500  151257500      4       2  150064       1.8135     0.034878
enh73729     3  151998700  151999700      1       1  150064       1.8744      0.03044
enh73743     3  152036100  152037100      4       2  150064        2.123     0.016877
enh73749     3  152049400  152050400      1       1  150064       2.1107       0.0174
enh73760     3  152091900  152092900      2       1  150064       1.8112     0.035054
enh73776     3  152156000  152157000      2       1  150064       1.6727     0.047198
enh73779     3  152214700  152215700      3       1  150064       1.9367      0.02639
enh73781     3  152311000  152312000      3       2  150064       2.4228    0.0077008
enh73782     3  152313000  152314000      3       1  150064       2.0084       0.0223
enh73783     3  152314200  152315200      2       1  150064        1.938     0.026311
enh73785     3  152367800  152368800      6       2  150064       1.9116     0.027961
enh73787     3  152436500  152437500      1       1  150064        2.134      0.01642
enh73788     3  152441500  152442500      2       1  150064       2.3713    0.0088619
enh73789     3  152551400  152552400      3       1  150064       2.8442    0.0022259
enh73790     3  152561000  152562000      3       1  150064        2.641    0.0041328
enh73791     3  152561900  152562900      1       1  150064       2.5618     0.005207
enh73807     3  153317100  153318100      2       1  150064       2.0457     0.020394
enh73822     3  154037900  154038900      1       1  150064       2.4668     0.006817
enh73838     3  155323200  155324200      2       1  150064        3.033    0.0012107
enh73840     3  155379000  155380000      1       1  150064        1.942      0.02607
enh73841     3  155381600  155382600      1       1  150064       1.9564      0.02521
enh73862     3  156209800  156210800      3       2  150064       1.7954     0.036295
enh73895     3  156808400  156809400      1       1  150064       1.7382      0.04109
enh73896     3  156815800  156816800      1       1  150064       2.6597     0.003911
enh73897     3  156817000  156818000      5       1  150064        2.453    0.0070833
enh73900     3  156833100  156834100      2       1  150064       2.4107     0.007961
enh73931     3  158494000  158495000      2       1  150064       1.7285     0.041954
enh73951     3  159506700  159507700      5       2  150064       1.7028     0.044306
enh73953     3  159513400  159514400      2       1  150064        2.003     0.022586
enh73962     3  159554500  159555500      2       1  150064       1.6544     0.049027
enh73964     3  159558400  159559400      1       1  150064       1.8891      0.02944
enh73966     3  159562300  159563300      3       1  150064       1.7571     0.039448
enh73983     3  159824900  159825900      5       2  150064       1.7661      0.03869
enh73987     3  159976900  159977900      1       1  150064       1.7991        0.036
enh73997     3  160397100  160398100      4       1  150064       2.7802    0.0027166
enh74000     3  160497800  160498800      4       2  150064       2.2819     0.011249
enh74002     3  160514200  160515200      3       1  150064       1.6771     0.046761
enh74003     3  160519100  160520100      3       1  150064       2.0256     0.021403
enh74005     3  160525800  160526800      5       2  150064       2.4465    0.0072129
enh74008     3  160587500  160588500      5       2  150064       2.6066    0.0045717
enh74016     3  160821600  160822600      2       1  150064       2.4988    0.0062306
enh74019     3  160993200  160994200      2       1  150064       3.2694   0.00053889
enh74020     3  161033500  161034500      2       1  150064       2.4745    0.0066712
enh74022     3  161133300  161134300      1       1  150064       2.3963      0.00828
enh74039     3  167454000  167455000      2       1  150064       3.9169   4.4849e-05
enh74041     3  167594300  167595300      3       2  150064        1.731      0.04173
enh74064     3  167804100  167805100      1       1  150064       2.4413     0.007318
enh74065     3  167805600  167806600      3       1  150064       2.2476       0.0123
enh74067     3  167814500  167815500      2       1  150064       2.0918      0.01823
enh74068     3  167820400  167821400      5       1  150064       2.2373     0.012633
enh74069     3  167834900  167835900      2       1  150064       2.0134     0.022036
enh74109     3  169481000  169482000      1       1  150064       2.2445       0.0124
enh74110     3  169492800  169493800      1       1  150064       2.6313     0.004253
enh74114     3  169581600  169582600      2       1  150064       2.4271    0.0076103
enh74125     3  169729800  169730800      3       1  150064       1.7622     0.039018
enh74132     3  169761900  169762900      1       1  150064       2.2286      0.01292
enh74134     3  169767800  169768800      4       2  150064       2.8052    0.0025142
enh74138     3  169871300  169872300      3       1  150064       2.1271     0.016706
enh74163     3  170184000  170185000      2       1  150064       1.6623     0.048227
enh74165     3  170315000  170316000      2       1  150064       2.4301    0.0075471
enh74176     3  170683600  170684600      2       1  150064       1.6526     0.049206
enh74181     3  170744700  170745700      3       1  150064       2.5854    0.0048631
enh74183     3  170762800  170763800      4       2  150064       2.9499    0.0015896
enh74185     3  170883100  170884100      2       1  150064       1.7317     0.041666
enh74186     3  170885500  170886500      3       1  150064       1.6556     0.048905
enh74216     3  171174300  171175300      1       1  150064       1.9072      0.02825
enh74231     3  171466200  171467200      1       1  150064       1.8479      0.03231
enh74233     3  171472400  171473400      3       1  150064       1.9209     0.027375
enh74241     3  171507700  171508700      2       1  150064       2.4177    0.0078096
enh74243     3  171519500  171520500      5       2  150064       2.0718     0.019141
enh74343     3  172297900  172298900      4       2  150064       1.7558     0.039562
enh74346     3  172313800  172314800      6       2  150064       2.8667    0.0020741
enh74363     3  172419400  172420400      4       2  150064       1.8813     0.029965
enh74367     3  172429200  172430200      5       2  150064       1.7116     0.043487
enh74372     3  173112200  173113200      7       3  150064       2.2723     0.011533
enh74385     3  176638200  176639200      7       2  150064       2.3057     0.010563
enh74387     3  176758500  176759500      1       1  150064        2.666     0.003838
enh74390     3  176806700  176807700      4       2  150064       1.6843     0.046064
enh74397     3  176847200  176848200      5       2  150064       2.5699    0.0050865
enh74399     3  176851500  176852500      3       2  150064       2.1543     0.015608
enh74400     3  176853600  176854600      4       2  150064       2.1154     0.017198
enh74404     3  176868000  176869000      7       4  150064       2.4856    0.0064659
enh74412     3  176896500  176897500      3       2  150064       1.8478     0.032313
enh74475     3  177332700  177333700      4       2  150064       2.7936    0.0026061
enh74488     3  177490000  177491000      3       1  150064       1.8859     0.029654
enh74501     3  177919500  177920500      4       2  150064        2.908    0.0018186
enh74502     3  177920800  177921800      1       1  150064        2.546     0.005449
enh74505     3  178037900  178038900      7       3  150064       2.5421    0.0055099
enh74506     3  178042600  178043600      1       1  150064       2.2633      0.01181
enh74549     3  180629000  180630000      2       1  150064       5.4446   2.5956e-08
enh74550     3  180632000  180633000      4       2  150064       5.8872   1.9634e-09
enh74557     3  182325300  182326300      1       1  150064       1.7828      0.03731
enh74559     3  182354800  182355800      2       1  150064       1.8186     0.034487
enh74574     3  182514400  182515400      3       1  150064       2.0341     0.020972
enh74575     3  182515400  182516400      1       1  150064        1.855       0.0318
enh74579     3  182538700  182539700      2       1  150064       1.8693     0.030791
enh74580     3  182613300  182614300      2       1  150064       2.0375       0.0208
enh74590     3  182698600  182699600      1       1  150064       1.6873      0.04577
enh74595     3  182903000  182904000      2       1  150064       2.0109     0.022167
enh74660     3  183600200  183601200      4       2  150064       1.9349       0.0265
enh74661     3  183602800  183603800      7       3  150064       1.8104     0.035115
enh74662     3  183610300  183611300      1       1  150064        2.689     0.003583
enh74670     3  183732400  183733400      1       1  150064       1.8079      0.03531
enh74731     3  184452700  184453700      4       2  150064       2.3005     0.010711
enh74736     3  184473600  184474600      3       2  150064       2.2035     0.013778
enh74744     3  184515700  184516700      2       1  150064       1.8657      0.03104
enh74747     3  184531300  184532300      2       1  150064       2.2819     0.011248
enh74754     3  184797000  184798000      4       2  150064       1.7487     0.040169
enh74755     3  184852200  184853200      6       2  150064       1.7014     0.044438
enh74760     3  184894400  184895400      3       1  150064       1.6852     0.045975
enh74780     3  185217000  185218000      1       1  150064       1.9695      0.02445
enh74782     3  185229000  185230000      3       1  150064        2.165     0.015194
enh74784     3  185257300  185258300      3       1  150064       1.6628     0.048179
enh74800     3  185411400  185412400      2       1  150064       2.2588     0.011948
enh74804     3  185426400  185427400      2       1  150064       2.3257     0.010018
enh74810     3  185442200  185443200      2       1  150064        2.733    0.0031385
enh74811     3  185446400  185447400      2       1  150064       1.8029     0.035703
enh74816     3  185475400  185476400      1       1  150064       2.1617      0.01532
enh74819     3  185482000  185483000      1       1  150064       2.1268      0.01672
enh74820     3  185483900  185484900      2       1  150064       2.0968     0.018005
enh74827     3  185514300  185515300      3       1  150064       2.1154     0.017198
enh74840     3  185676500  185677500      1       1  150064       2.4354     0.007437
enh74846     3  185824100  185825100      4       1  150064       1.7265      0.04213
enh74915     3  186904300  186905300      2       1  150064       1.8023     0.035749
enh74917     3  186926900  186927900      1       1  150064       2.5277     0.005741
enh74929     3  187453400  187454400      2       1  150064       1.9236     0.027202
enh74938     3  187529000  187530000      1       1  150064       1.6763      0.04684
enh74966     3  187875300  187876300      5       3  150064       1.8275     0.033815
enh74968     3  187880000  187881000     10       5  150064       2.0056     0.022448
enh74969     3  187882600  187883600      5       1  150064       1.7572     0.039441
enh74970     3  187884000  187885000      4       2  150064       1.9967     0.022929
enh74971     3  187888100  187889100      6       3  150064       1.7779     0.037713
enh74973     3  187897100  187898100      7       3  150064       1.6719      0.04727
enh74977     3  187914500  187915500      5       2  150064        2.085     0.018534
enh74985     3  187946000  187947000      1       1  150064       2.2869       0.0111
enh74993     3  187970600  187971600      3       2  150064       1.7046     0.044138
enh75019     3  188118100  188119100      4       1  150064       1.9962     0.022959
enh75020     3  188134700  188135700      1       1  150064       2.4189     0.007783
enh75025     3  188186300  188187300      2       1  150064       4.0197   2.9137e-05
enh75027     3  188225000  188226000      2       1  150064       1.7455     0.040453
enh75033     3  188341500  188342500      4       2  150064       1.8739     0.030475
enh75035     3  188352800  188353800      4       2  150064       2.9446     0.001617
enh75044     3  188550100  188551100      2       1  150064       1.6838     0.046108
enh75047     3  188618700  188619700      4       2  150064       1.8019     0.035784
enh75063     3  188905800  188906800      1       1  150064       2.0073      0.02236
enh75087     3  189729900  189730900      4       2  150064       1.8682     0.030864
enh75153     3  193494800  193495800      4       2  150064       1.7893     0.036786
enh75154     3  193499200  193500200      2       1  150064       2.2104      0.01354
enh75155     3  193505900  193506900      6       2  150064       1.9538     0.025362
enh75161     3  193549300  193550300      2       1  150064       1.6609     0.048366
enh75165     3  193563600  193564600      2       1  150064       2.4636    0.0068776
enh75200     3  193799100  193800100      5       1  150064       2.6693    0.0038009
enh75201     3  193807100  193808100      6       3  150064       2.2949     0.010871
enh75213     3  193865900  193866900      8       2  150064       2.6038    0.0046097
enh75261     3  194341700  194342700      5       2  150064       1.9654     0.024685
enh75294     3  194761500  194762500      9       3  150064       1.9251     0.027108
enh75330     3  195006000  195007000      1       1  150064       1.7888      0.03682
enh75345     3  195272000  195273000      2       1  150064       1.8003     0.035906
enh75408     3  195929100  195930100      6       3  150064       2.4566     0.007013
enh75411     3  195944900  195945900      1       1  150064       1.9815      0.02377
enh75412     3  195946500  195947500      3       2  150064       2.0706     0.019196
enh75414     3  196006500  196007500      4       1  150064       1.7714     0.038249
enh75415     3  196010200  196011200      1       1  150064       1.8952      0.02903
enh75419     3  196159900  196160900      1       1  150064       2.2209      0.01318
enh75443     3  196465800  196466800      4       2  150064       1.7618     0.039056
enh75447     3  196480600  196481600      2       1  150064       1.9029     0.028528
enh75448     3  196481500  196482500      3       2  150064       2.7108    0.0033566
enh75449     3  196498800  196499800      3       1  150064       2.0254     0.021411
enh75452     3  196519700  196520700      2       1  150064       3.2558   0.00056539
enh75470     3  196929400  196930400      1       1  150064       2.8786     0.001997
enh75473     3  196948000  196949000      3       1  150064       2.6434    0.0041043
enh75474     3  196949600  196950600      1       1  150064        2.339     0.009667
enh75475     3  196954500  196955500      3       2  150064       2.4539    0.0070661
enh75476     3  196962100  196963100      4       2  150064       2.0191     0.021737
enh75477     3  196964100  196965100      5       3  150064       2.0702     0.019215
enh75478     3  196980600  196981600      5       2  150064       1.7049      0.04411
enh75479     3  197019300  197020300      7       2  150064       2.4422    0.0072992
enh75480     3  197020200  197021200      7       1  150064       2.6481     0.004047
enh75496     3  197157400  197158400      3       2  150064       1.8644     0.031135
enh75497     3  197180500  197181500      5       2  150064       1.9921      0.02318
enh75503     3  197220900  197221900      2       1  150064       2.5611    0.0052174
enh75504     3  197223100  197224100      1       1  150064       2.8096      0.00248
enh75518     3  197285600  197286600      2       1  150064       2.2907      0.01099
enh75549     4     604400     605400      1       1  150064       2.0886      0.01837
enh75550     4     656400     657400      3       1  150064       2.1924     0.014177
enh75551     4     657800     658800      2       1  150064       1.9956     0.022989
enh75552     4     666200     667200      3       2  150064       2.8772     0.002006
enh75553     4     670600     671600      2       1  150064       2.8569    0.0021387
enh75555     4     676900     677900      4       2  150064       1.8507     0.032104
enh75557     4     683400     684400      5       2  150064       2.4845    0.0064868
enh75560     4     698400     699400      8       3  150064       1.7181     0.042889
enh75561     4     701800     702800      4       2  150064       2.6272    0.0043042
enh75562     4     711200     712200      1       1  150064       2.0247      0.02145
enh75563     4     714700     715700      2       1  150064       2.0964     0.018022
enh75564     4     717400     718400      1       1  150064       1.9425      0.02604
enh75565     4     719400     720400      3       1  150064       2.3163      0.01027
enh75566     4     732600     733600      7       3  150064       4.2463   1.0865e-05
enh75567     4     766500     767500      6       3  150064       2.3949     0.008313
enh75598     4    1129400    1130400      5       3  150064       1.8624     0.031275
enh75601     4    1160300    1161300      4       2  150064       1.7705     0.038321
enh75609     4    1191700    1192700      4       2  150064        2.176     0.014777
enh75626     4    1330600    1331600      7       2  150064       1.7697     0.038389
enh75627     4    1342400    1343400      3       2  150064       2.1708     0.014973
enh75628     4    1345300    1346300      6       3  150064       2.1873      0.01436
enh75651     4    1800300    1801300      1       1  150064       1.8811      0.02998
enh75653     4    1811300    1812300      1       1  150064       2.5366     0.005596
enh75655     4    1851500    1852500      2       1  150064       1.8622     0.031285
enh75680     4    2267600    2268600      3       2  150064       2.4332    0.0074822
enh75753     4    2944500    2945500      3       1  150064        1.704     0.044195
enh75779     4    3343400    3344400      3       2  150064       1.9386     0.026278
enh75803     4    4475200    4476200      7       3  150064       3.0729      0.00106
enh75804     4    4479200    4480200      4       2  150064       2.5209    0.0058526
enh75805     4    4541200    4542200      4       2  150064       2.4288    0.0075743
enh75835     4    6689600    6690600     11       4  150064       2.1116      0.01736
enh75876     4    6916100    6917100      3       2  150064       1.8411       0.0328
enh75889     4    6953500    6954500      1       1  150064       1.9286      0.02689
enh75890     4    6956400    6957400      5       2  150064       1.7272     0.042065
enh75911     4    7136500    7137500      8       3  150064       2.1365     0.016321
enh75929     4    7745100    7746100      3       2  150064       3.3344   0.00042748
enh75939     4    7807600    7808600      5       2  150064       1.8554     0.031771
enh76019     4    8395600    8396600      1       1  150064       1.6801      0.04647
enh76020     4    8404100    8405100      8       4  150064       1.9625     0.024851
enh76023     4    8428300    8429300      3       2  150064       2.0252     0.021422
enh76025     4    8437800    8438800      1       1  150064       1.6643      0.04803
enh76026     4    8439400    8440400      2       1  150064       1.7125     0.043404
enh76027     4    8440300    8441300      5       3  150064       2.1675     0.015099
enh76051     4    9882000    9883000      4       1  150064       1.6761     0.046862
enh76072     4   10111600   10112600      5       2  150064       1.7229     0.042449
enh76077     4   10164000   10165000      6       2  150064       1.8974     0.028887
enh76079     4   10174600   10175600      6       2  150064        1.722     0.042535
enh76111     4   12500800   12501800      1       1  150064       1.8858      0.02966
enh76115     4   13627000   13628000      2       1  150064       1.7364     0.041251
enh76134     4   14864400   14865400     10       2  150064       1.8429     0.032672
enh76161     4   15660900   15661900      3       2  150064       1.9296     0.026829
enh76215     4   17325300   17326300      8       3  150064       2.1933     0.014144
enh76219     4   17577600   17578600      5       1  150064       2.1161      0.01717
enh76220     4   17581600   17582600      3       1  150064       2.1817     0.014567
enh76221     4   17617200   17618200      6       1  150064       2.1848     0.014453
enh76222     4   17618300   17619300      3       1  150064       2.3589    0.0091643
enh76224     4   17809500   17810500      4       1  150064       1.9515     0.025501
enh76226     4   18013300   18014300      1       1  150064       2.2473      0.01231
enh76228     4   18020900   18021900      3       1  150064       2.2472     0.012315
enh76229     4   18024400   18025400      2       1  150064       2.0637     0.019521
enh76233     4   18296000   18297000      5       3  150064       2.3836    0.0085715
enh76234     4   18402900   18403900      5       1  150064       2.2976     0.010791
enh76235     4   18406100   18407100      3       2  150064       3.0294     0.001225
enh76237     4   19188800   19189800      6       3  150064       3.1713   0.00075882
enh76239     4   19195100   19196100      2       1  150064       1.9868      0.02347
enh76240     4   19197000   19198000      1       1  150064       2.2203       0.0132
enh76248     4   20702800   20703800      5       2  150064       1.9287     0.026885
enh76251     4   22240400   22241400      8       4  150064       1.8106     0.035098
enh76271     4   22693200   22694200      4       2  150064       1.8479     0.032305
enh76279     4   23651000   23652000      1       1  150064        1.799      0.03601
enh76324     4   24897200   24898200      1       1  150064        2.905     0.001836
enh76325     4   24912700   24913700      1       1  150064       2.6059     0.004581
enh76344     4   25423400   25424400      1       1  150064       1.8773      0.03024
enh76359     4   25866300   25867300      1       1  150064       2.4119     0.007935
enh76365     4   25921000   25922000      3       2  150064       2.0725     0.019108
enh76367     4   25929600   25930600      3       2  150064       2.8159    0.0024318
enh76369     4   25969500   25970500      8       3  150064       1.7402     0.040908
enh76397     4   26239400   26240400      4       2  150064       2.3838    0.0085668
enh76407     4   26357300   26358300      2       1  150064       2.2508       0.0122
enh76414     4   26586400   26587400      1       1  150064       3.4971    0.0002352
enh76417     4   26813600   26814600      2       1  150064       2.4518    0.0071075
enh76418     4   26823500   26824500      4       2  150064       1.9593     0.025041
enh76420     4   26830600   26831600      3       2  150064       1.6764     0.046831
enh76425     4   26866300   26867300      4       2  150064       1.7861     0.037042
enh76428     4   26874900   26875900      2       1  150064       1.8768     0.030271
enh76433     4   26906400   26907400      2       1  150064       2.1604     0.015371
enh76436     4   26937900   26938900      3       1  150064       1.8588     0.031529
enh76442     4   27127800   27128800      3       2  150064       1.8403     0.032859
enh76443     4   27128700   27129700      3       2  150064       1.8918     0.029258
enh76445     4   30791000   30792000      5       3  150064       1.8905     0.029342
enh76447     4   30867600   30868600      2       1  150064       2.4965    0.0062718
enh76449     4   30905800   30906800      2       1  150064        2.138     0.016259
enh76452     4   30942700   30943700      5       2  150064       2.5027    0.0061626
enh76454     4   30947000   30948000      2       1  150064       1.6863     0.045873
enh76459     4   36226500   36227500      2       1  150064       1.8163      0.03466
enh76477     4   37465600   37466600      5       3  150064       1.7737     0.038054
enh76511     4   37798700   37799700      5       2  150064         1.82     0.034382
enh76512     4   37826400   37827400      2       1  150064       1.7997     0.035952
enh76534     4   38006200   38007200      5       1  150064       2.1912      0.01422
enh76542     4   38052100   38053100      6       2  150064       1.7916     0.036598
enh76547     4   38073200   38074200      5       3  150064         1.89     0.029376
enh76556     4   38104100   38105100      3       2  150064       2.4067    0.0080486
enh76557     4   38107900   38108900      2       1  150064       1.6687     0.047586
enh76609     4   38565100   38566100      2       1  150064       1.9341     0.026552
enh76615     4   38607200   38608200      4       2  150064       1.8197     0.034404
enh76618     4   38614900   38615900      2       1  150064       1.7722     0.038177
enh76621     4   38662900   38663900      4       2  150064       1.8361      0.03317
enh76628     4   38725600   38726600      3       2  150064       1.6803      0.04645
enh76679     4   39541400   39542400      1       1  150064       1.9542      0.02534
enh76686     4   39616100   39617100      6       3  150064       1.9549       0.0253
enh76691     4   39641500   39642500      1       1  150064       2.5731      0.00504
enh76789     4   40589000   40590000      1       1  150064       2.6921      0.00355
enh76791     4   40623900   40624900      3       1  150064       2.0578     0.019803
enh76841     4   41386200   41387200      4       2  150064        1.987     0.023462
enh76859     4   42607200   42608200      7       2  150064       1.9595     0.025028
enh76861     4   42627200   42628200      6       2  150064       1.7079     0.043824
enh76872     4   46658200   46659200      1       1  150064        1.982      0.02374
enh76879     4   47488400   47489400      5       3  150064        2.309     0.010473
enh76889     4   48019600   48020600      5       2  150064       1.6607     0.048392
enh76898     4   48131300   48132300      4       2  150064       1.7404     0.040897
enh76905     4   48339600   48340600      2       1  150064       1.9425      0.02604
enh76909     4   48362600   48363600      3       2  150064       1.9401     0.026185
enh76918     4   48643200   48644200      2       1  150064       1.7304     0.041777
enh76919     4   48644500   48645500      2       1  150064       1.8341     0.033319
enh76920     4   48653600   48654600      3       2  150064       2.7995    0.0025593
enh76923     4   48663000   48664000      3       1  150064       1.8806     0.030011
enh76924     4   48666200   48667200      3       2  150064       2.3788    0.0086836
enh76937     4   48776800   48777800      3       1  150064       2.3619    0.0090908
enh76938     4   48778500   48779500      2       1  150064       1.9604     0.024973
enh76939     4   48783200   48784200      1       1  150064        2.482     0.006533
enh76942     4   48817000   48818000      1       1  150064       1.8633      0.03121
enh77006     4   54511400   54512400      4       2  150064       1.8045     0.035576
enh77007     4   54517800   54518800      3       2  150064       1.8636     0.031186
enh77030     4   55079500   55080500      5       1  150064       2.7423    0.0030505
enh77042     4   55527800   55528800      4       2  150064       2.1825     0.014536
enh77054     4   56274800   56275800      1       1  150064       1.6974      0.04481
enh77058     4   56419600   56420600      3       1  150064       1.7467     0.040344
enh77061     4   56718100   56719100      3       2  150064       1.7581     0.039365
enh77063     4   56731900   56732900      4       2  150064       2.0486     0.020248
enh77079     4   57126500   57127500      3       1  150064       1.7512     0.039953
enh77130     4   57964500   57965500      1       1  150064        1.673      0.04716
enh77131     4   57967800   57968800      1       1  150064       1.6622      0.04824
enh77132     4   57969200   57970200      1       1  150064        2.077       0.0189
enh77133     4   57970800   57971800      1       1  150064       2.2907      0.01099
enh77144     4   62406600   62407600      4       2  150064       2.2184     0.013265
enh77145     4   62421500   62422500      3       2  150064       2.0055     0.022455
enh77153     4   68564700   68565700      4       2  150064       2.7657    0.0028397
enh77154     4   68567600   68568600      4       2  150064       3.3077   0.00047037
enh77189     4   70683600   70684600      3       1  150064       1.8826     0.029874
enh77193     4   70726000   70727000      1       1  150064       3.0855     0.001016
enh77252     4   72577100   72578100      2       1  150064       2.6849    0.0036276
enh77259     4   74140200   74141200      1       1  150064       1.7348      0.04139
enh77292     4   75022000   75023000      1       1  150064       2.1452      0.01597
enh77316     4   75680600   75681600      4       2  150064       2.0556      0.01991
enh77336     4   76212500   76213500     10       1  150064       1.8056     0.035489
enh77337     4   76430600   76431600      2       1  150064       1.8678     0.030897
enh77338     4   76435100   76436100      3       1  150064       1.7819     0.037384
enh77360     4   76842100   76843100      1       1  150064       1.8123      0.03497
enh77364     4   76933000   76934000      3       2  150064       1.9994     0.022781
enh77369     4   77007800   77008800      1       1  150064        1.962      0.02488
enh77380     4   77127500   77128500      4       2  150064       2.2392     0.012571
enh77385     4   77157100   77158100      2       1  150064       1.8703     0.030723
enh77386     4   77199200   77200200      5       2  150064       2.4856    0.0064658
enh77388     4   77204100   77205100      1       1  150064       2.0456       0.0204
enh77389     4   77220600   77221600      3       1  150064       2.2952     0.010862
enh77395     4   77296900   77297900      1       1  150064       2.1095      0.01745
enh77396     4   77298300   77299300      2       1  150064       1.7072     0.043889
enh77402     4   77490600   77491600      2       1  150064       2.2143     0.013403
enh77407     4   77514100   77515100      6       2  150064       1.6967     0.044876
enh77409     4   77528400   77529400      2       1  150064       1.8516     0.032039
enh77410     4   77532500   77533500      3       2  150064       1.9935     0.023105
enh77413     4   77562200   77563200      2       1  150064       1.9054     0.028367
enh77420     4   77608300   77609300      2       1  150064       1.6707     0.047388
enh77447     4   77815300   77816300      3       2  150064       2.3536    0.0092972
enh77449     4   77823600   77824600     10       2  150064       1.6818     0.046303
enh77492     4   78485400   78486400      1       1  150064       2.6993     0.003474
enh77497     4   78591100   78592100      3       2  150064       1.8414     0.032784
enh77520     4   79086700   79087700      3       2  150064       1.8953     0.029029
enh77541     4   79563800   79564800      2       1  150064       1.8125     0.034958
enh77551     4   79592800   79593800      2       1  150064       1.9845     0.023601
enh77557     4   79670900   79671900      1       1  150064       2.3241      0.01006
enh77559     4   79687000   79688000      1       1  150064       1.9781      0.02396
enh77574     4   80208800   80209800      3       2  150064       3.0032    0.0013359
enh77586     4   81046300   81047300      1       1  150064       1.6914      0.04538
enh77621     4   82394200   82395200      3       2  150064       1.6624      0.04822
enh77622     4   82411400   82412400      3       1  150064       1.7933     0.036459
enh77624     4   82414800   82415800      1       1  150064       2.1049      0.01765
enh77628     4   82440400   82441400      5       2  150064       2.4009    0.0081782
enh77629     4   82445000   82446000      6       3  150064       2.1437     0.016028
enh77630     4   82470900   82471900      1       1  150064       2.4929     0.006336
enh77631     4   82472200   82473200      3       2  150064       1.9231     0.027232
enh77644     4   82644600   82645600      4       2  150064       1.8688     0.030828
enh77650     4   83189100   83190100      3       1  150064        2.799    0.0025631
enh77653     4   83282600   83283600      1       1  150064       2.3965     0.008276
enh77666     4   83733000   83734000      1       1  150064         1.89      0.02938
enh77667     4   83754800   83755800      4       1  150064       1.7723     0.038172
enh77670     4   83813100   83814100      1       1  150064       1.6532      0.04915
enh77674     4   83910000   83911000      4       1  150064        2.513    0.0059848
enh77675     4   83911000   83912000      2       1  150064       2.2414     0.012499
enh77687     4   84071000   84072000      1       1  150064       1.7183      0.04287
enh77692     4   84138900   84139900      1       1  150064       2.0847      0.01855
enh77716     4   84469100   84470100      2       1  150064       2.1792     0.014659
enh77718     4   84479200   84480200      6       2  150064       2.7951    0.0025938
enh77719     4   84494900   84495900      4       1  150064       1.8256     0.033956
enh77720     4   84502900   84503900      3       1  150064       2.7951     0.002594
enh77721     4   84520000   84521000      4       1  150064       2.8341    0.0022979
enh77722     4   84523900   84524900      4       2  150064       3.0479    0.0011521
enh77723     4   84526400   84527400      5       2  150064       2.9084    0.0018162
enh77724     4   84539700   84540700      2       1  150064       2.2656     0.011738
enh77725     4   84547100   84548100      1       1  150064       1.9885      0.02338
enh77726     4   84551300   84552300      2       1  150064       1.8953     0.029027
enh77733     4   85581400   85582400      1       1  150064       1.9081      0.02819
enh77734     4   85583100   85584100      2       1  150064       1.8832     0.029834
enh77778     4   86858600   86859600      1       1  150064       2.0716      0.01915
enh77786     4   87813600   87814600      4       1  150064       2.5698    0.0050886
enh77787     4   87824600   87825600      4       2  150064       1.8194     0.034427
enh77789     4   87839200   87840200      2       1  150064          2.3     0.010724
enh77790     4   87843200   87844200      2       1  150064       2.0795     0.018784
enh77797     4   87891700   87892700      5       2  150064       3.2344   0.00060955
enh77799     4   87898100   87899100      5       3  150064       2.1826     0.014531
enh77800     4   87899400   87900400      2       1  150064       1.6459     0.049892
enh77802     4   87915200   87916200      4       2  150064       2.4191    0.0077793
enh77805     4   87921400   87922400      5       3  150064       1.7799      0.03755
enh77807     4   87931400   87932400      5       2  150064       2.3837    0.0085696
enh77810     4   87936800   87937800      2       1  150064       1.9127     0.027896
enh77811     4   87939400   87940400      3       1  150064       2.6285    0.0042886
enh77813     4   87946900   87947900      3       1  150064       2.5648    0.0051625
enh77814     4   87950400   87951400      3       2  150064       2.6331    0.0042302
enh77815     4   87952300   87953300      2       1  150064       1.9813     0.023781
enh77816     4   87953400   87954400      1       1  150064       2.7191     0.003273
enh77817     4   87954700   87955700      3       1  150064       2.4916    0.0063581
enh77818     4   87955800   87956800      2       1  150064       1.7688      0.03846
enh77820     4   87959600   87960600      4       2  150064        2.444    0.0072626
enh77822     4   87964000   87965000      1       1  150064       2.6265     0.004313
enh77823     4   87965500   87966500      2       1  150064       2.1038     0.017699
enh77850     4   88072400   88073400      4       2  150064       2.0592     0.019736
enh77865     4   88348100   88349100      6       2  150064       1.7566     0.039495
enh77894     4   89031300   89032300      5       2  150064       2.2254     0.013029
enh77903     4   89140000   89141000      3       2  150064        1.795      0.03633
enh77904     4   89152600   89153600      5       2  150064       1.9786     0.023933
enh77942     4   89854300   89855300      5       2  150064       2.0709     0.019185
enh77984     4   90674100   90675100      3       2  150064       1.9803     0.023833
enh77985     4   90816000   90817000      5       3  150064       1.6772     0.046752
enh77986     4   90915700   90916700      2       1  150064        2.817    0.0024238
enh77988     4   91136500   91137500      4       1  150064       1.8329     0.033405
enh78040     4   96459800   96460800      2       1  150064       2.2132     0.013443
enh78050     4   99467600   99468600      7       3  150064       2.0675     0.019343
enh78051     4   99468000   99469000      5       2  150064       2.3095     0.010457
enh78091     4  100244700  100245700      3       2  150064       2.3579    0.0091905
enh78097     4  100304200  100305200      8       4  150064       1.7658     0.038711
enh78113     4  100742000  100743000      4       2  150064       2.4745    0.0066703
enh78115     4  100753000  100754000      9       4  150064       2.2356     0.012689
enh78116     4  100767300  100768300      3       1  150064       1.6981     0.044747
enh78119     4  100815800  100816800      6       2  150064       1.7416     0.040791
enh78122     4  100865600  100866600      4       2  150064       2.5919    0.0047717
enh78124     4  101014500  101015500      2       1  150064        2.258     0.011974
enh78126     4  101711700  101712700      3       2  150064       2.0327     0.021039
enh78130     4  101902300  101903300      1       1  150064       2.2994      0.01074
enh78132     4  102024200  102025200      1       1  150064         2.09      0.01831
enh78142     4  102112500  102113500      3       1  150064       1.9254     0.027088
enh78151     4  102159700  102160700      3       1  150064       1.7503     0.040034
enh78163     4  102255900  102256900      1       1  150064       1.7044      0.04415
enh78174     4  103284000  103285000      3       1  150064         3.85   5.9047e-05
enh78177     4  103376000  103377000      5       2  150064       2.6678    0.0038173
enh78181     4  103427000  103428000      2       1  150064       2.0235     0.021513
enh78193     4  103655500  103656500      1       1  150064        2.895     0.001896
enh78195     4  103678500  103679500      2       1  150064       2.3234     0.010078
enh78196     4  103682600  103683600      2       1  150064       2.6844    0.0036333
enh78197     4  103699900  103700900      3       1  150064       3.5593   0.00018593
enh78199     4  103738300  103739300      3       1  150064       3.4323   0.00029929
enh78200     4  103742200  103743200      2       1  150064        3.524   0.00021252
enh78201     4  103750400  103751400      2       1  150064       3.4804   0.00025034
enh78203     4  103788100  103789100      1       1  150064       3.8858      5.1e-05
enh78205     4  103799300  103800300      3       1  150064       3.6459   0.00013324
enh78206     4  103932600  103933600      4       2  150064       2.5792     0.004952
enh78207     4  103939200  103940200      2       1  150064       3.5984   0.00016012
enh78215     4  104121600  104122600      3       2  150064        1.971     0.024361
enh78217     4  105338000  105339000      1       1  150064       1.7447      0.04052
enh78218     4  105407600  105408600      2       1  150064       3.0774    0.0010442
enh78220     4  105414300  105415300      1       1  150064       2.8882     0.001937
enh78223     4  105513300  105514300      5       2  150064        2.308     0.010501
enh78248     4  106507400  106508400      1       1  150064       2.0361      0.02087
enh78256     4  106603800  106604800      3       1  150064       1.9376     0.026338
enh78257     4  106628000  106629000      1       1  150064        2.009      0.02227
enh78259     4  106631400  106632400      1       1  150064       2.0505      0.02016
enh78295     4  108851200  108852200      4       1  150064       2.3261     0.010008
enh78296     4  108853400  108854400      4       1  150064       1.8969     0.028921
enh78322     4  110552400  110553400      1       1  150064       1.9644      0.02474
enh78323     4  110567400  110568400      7       2  150064       1.9279     0.026934
enh78334     4  110833400  110834400      1       1  150064       3.3573    0.0003935
enh78336     4  110888900  110889900      1       1  150064       2.8933     0.001906
enh78337     4  110893600  110894600      2       1  150064       2.4073    0.0080345
enh78338     4  110894400  110895400      2       1  150064       3.0302    0.0012219
enh78350     4  111286100  111287100      2       1  150064       2.9335    0.0016757
enh78390     4  114030200  114031200      5       2  150064       2.9785    0.0014483
enh78391     4  114066800  114067800      6       2  150064       2.3667    0.0089726
enh78392     4  114068800  114069800      5       2  150064       3.5318   0.00020638
enh78399     4  114357300  114358300      1       1  150064       2.2711      0.01157
enh78411     4  114554400  114555400      2       1  150064        1.914     0.027812
enh78422     4  114616600  114617600      2       1  150064       2.1916     0.014206
enh78454     4  115525800  115526800      1       1  150064       2.2517      0.01217
enh78456     4  115535600  115536600      1       1  150064       2.5674     0.005123
enh78457     4  115575200  115576200      2       1  150064       2.0422     0.020565
enh78464     4  119268400  119269400      1       1  150064       2.1848      0.01445
enh78465     4  119269600  119270600      3       1  150064       2.4266    0.0076211
enh78467     4  119511800  119512800      2       1  150064       1.7728     0.038132
enh78473     4  119676900  119677900      1       1  150064       1.8357       0.0332
enh78505     4  119929000  119930000      1       1  150064       2.0589      0.01975
enh78547     4  120636800  120637800      1       1  150064       1.7273      0.04206
enh78575     4  122720900  122721900      4       2  150064       1.8265      0.03389
enh78580     4  123084500  123085500      1       1  150064       1.6831      0.04618
enh78594     4  123845200  123846200      8       4  150064       2.2575     0.011988
enh78609     4  124373600  124374600      1       1  150064       1.6998      0.04458
enh78622     4  124527200  124528200      2       1  150064       1.9816     0.023763
enh78642     4  124777400  124778400      1       1  150064       1.6813      0.04635
enh78675     4  129162200  129163200      3       1  150064       2.0241     0.021479
enh78677     4  129204100  129205100      1       1  150064       1.8543      0.03185
enh78678     4  129204800  129205800      2       1  150064       2.1384     0.016242
enh78688     4  129307100  129308100      4       2  150064       2.6691    0.0038022
enh78691     4  129389200  129390200      2       1  150064       1.8834     0.029823
enh78692     4  129437200  129438200      2       1  150064        1.733     0.041548
enh78696     4  129449700  129450700      4       2  150064       1.6508     0.049387
enh78761     4  139326200  139327200      4       2  150064       2.5925    0.0047642
enh78771     4  139939000  139940000      4       2  150064       2.7699    0.0028033
enh78772     4  139949000  139950000      1       1  150064       2.7598     0.002892
enh78776     4  139998900  139999900      2       1  150064       2.9255    0.0017195
enh78777     4  140002200  140003200      1       1  150064       2.6525     0.003995
enh78779     4  140065500  140066500      4       2  150064       2.3645    0.0090284
enh78780     4  140074600  140075600      1       1  150064       3.2176    0.0006463
enh78782     4  140093100  140094100      3       2  150064       1.9157     0.027702
enh78784     4  140099800  140100800      4       2  150064       1.9009     0.028657
enh78785     4  140128400  140129400      3       1  150064       2.2708     0.011579
enh78787     4  140187800  140188800      2       1  150064       1.8131     0.034907
enh78800     4  140456400  140457400      2       1  150064       1.7281     0.041983
enh78801     4  140472000  140473000      1       1  150064       2.9567     0.001555
enh78814     4  140609900  140610900      1       1  150064       2.1735      0.01487
enh78826     4  140735900  140736900      4       1  150064       3.1349   0.00085947
enh78845     4  140958900  140959900      2       1  150064       1.7342     0.041446
enh78856     4  141015900  141016900      3       1  150064       1.8587     0.031533
enh78859     4  141030400  141031400      2       1  150064       1.7539     0.039728
enh78882     4  141263600  141264600      1       1  150064       1.9267      0.02701
enh78911     4  141865000  141866000      2       1  150064       2.5704    0.0050789
enh78912     4  141923200  141924200     14       2  150064       1.6521     0.049255
enh78913     4  141942400  141943400      1       1  150064        1.953      0.02541
enh78915     4  142143200  142144200      2       1  150064       2.3606    0.0091234
enh78945     4  143476900  143477900      6       3  150064       1.9661     0.024645
enh78948     4  143882200  143883200      2       1  150064       2.8809    0.0019825
enh78971     4  144281500  144282500      8       3  150064       2.1037     0.017703
enh78972     4  144282700  144283700      1       1  150064       1.9397      0.02621
enh78974     4  144290300  144291300      2       1  150064       1.6468     0.049805
enh78975     4  144293300  144294300      5       2  150064       1.8806     0.030014
enh78976     4  144297700  144298700      5       2  150064       1.7068     0.043927
enh78981     4  144310900  144311900      2       1  150064       1.8756     0.030356
enh78983     4  144325600  144326600      3       1  150064       2.6162     0.004446
enh78988     4  144479400  144480400      5       2  150064       2.8259    0.0023571
enh79001     4  146268900  146269900      2       1  150064        1.651      0.04937
enh79006     4  146413700  146414700      1       1  150064       1.7686      0.03848
enh79008     4  146418000  146419000      1       1  150064       1.7146      0.04321
enh79054     4  148024500  148025500      4       2  150064       2.6853    0.0036235
enh79107     4  148977700  148978700      1       1  150064       2.1399      0.01618
enh79112     4  149095200  149096200      4       2  150064       1.9928     0.023141
enh79113     4  149102500  149103500      4       2  150064       1.7979     0.036093
enh79117     4  149137300  149138300      4       2  150064       1.7993     0.035988
enh79127     4  149209300  149210300      2       1  150064       2.4307    0.0075341
enh79129     4  149265200  149266200      4       2  150064       1.7394     0.040982
enh79134     4  149326500  149327500      2       1  150064       2.8891    0.0019319
enh79157     4  149909300  149910300      4       2  150064        2.166     0.015154
enh79168     4  151138200  151139200      2       1  150064       1.8991     0.028779
enh79170     4  151158200  151159200      3       2  150064       2.1946     0.014095
enh79181     4  151871700  151872700      2       1  150064         1.79     0.036729
enh79225     4  152595500  152596500      2       1  150064       2.0846     0.018555
enh79297     4  153920300  153921300      3       2  150064       1.6627     0.048183
enh79340     4  154359800  154360800      2       1  150064       1.9025     0.028556
enh79377     4  154649400  154650400      1       1  150064       2.9363     0.001661
enh79389     4  156225500  156226500      4       2  150064       1.9992     0.022792
enh79404     4  156862500  156863500      4       2  150064       1.9904     0.023274
enh79408     4  157519100  157520100      2       1  150064       2.9665    0.0015062
enh79412     4  157852200  157853200      1       1  150064       1.7455      0.04045
enh79426     4  158725000  158726000      1       1  150064       1.8679      0.03089
enh79456     4  159688300  159689300      2       1  150064       2.1063     0.017588
enh79459     4  159696600  159697600      4       1  150064       2.3459    0.0094909
enh79460     4  159698000  159699000      4       1  150064       1.8273     0.033826
enh79463     4  159705100  159706100      3       1  150064       1.8792     0.030108
enh79468     4  159721500  159722500      1       1  150064       1.9963      0.02295
enh79470     4  159730300  159731300      2       1  150064       1.9657     0.024667
enh79479     4  159758500  159759500      3       2  150064        1.659     0.048557
enh79480     4  159766200  159767200      1       1  150064        2.155      0.01558
enh79521     4  160485400  160486400      5       3  150064       2.2315     0.012825
enh79542     4  165710700  165711700      6       2  150064       1.8698     0.030754
enh79553     4  166215600  166216600      2       1  150064       2.2098     0.013559
enh79555     4  166252500  166253500      4       2  150064       1.8878     0.029527
enh79560     4  166461600  166462600      4       1  150064       1.7603      0.03918
enh79640     4  169991200  169992200      3       2  150064       1.9231     0.027235
enh79641     4  170000300  170001300      2       1  150064       1.9724     0.024281
enh79643     4  170020200  170021200      1       1  150064       2.9011     0.001859
enh79645     4  170036000  170037000      1       1  150064       2.2591      0.01194
enh79646     4  170069800  170070800      1       1  150064        2.344     0.009538
enh79647     4  170077200  170078200      5       1  150064       2.4436    0.0072707
enh79648     4  170077900  170078900      3       1  150064       2.2259     0.013012
enh79650     4  170081000  170082000      3       1  150064       2.0257     0.021397
enh79669     4  170162300  170163300      4       2  150064       1.7415     0.040796
enh79681     4  170232700  170233700      1       1  150064       3.8965    4.879e-05
enh79683     4  170338400  170339400      2       1  150064       3.8477   5.9627e-05
enh79685     4  170406600  170407600      3       1  150064       1.9236     0.027205
enh79688     4  170537900  170538900      1       1  150064       4.1032    2.037e-05
enh79690     4  170544000  170545000      2       1  150064        3.486   0.00024516
enh79692     4  170565800  170566800      3       1  150064       4.0153    2.968e-05
enh79693     4  170571000  170572000      2       1  150064       2.4485    0.0071723
enh79695     4  170578900  170579900      4       2  150064       4.9343   4.0223e-07
enh79697     4  170585300  170586300      1       1  150064       4.3017    8.475e-06
enh79732     4  174113100  174114100      3       2  150064       1.8817     0.029939
enh79735     4  174185400  174186400      4       2  150064       1.7445     0.040533
enh79741     4  174336500  174337500      1       1  150064       2.6598     0.003909
enh79791     4  178361600  178362600      3       1  150064       1.9138     0.027821
enh79796     4  181747800  181748800      2       1  150064       2.0681     0.019317
enh79809     4  184039700  184040700      5       1  150064       2.3375    0.0097066
enh79810     4  184046600  184047600      1       1  150064       2.2688      0.01164
enh79818     4  184183000  184184000      2       1  150064       1.7548     0.039651
enh79835     4  184492200  184493200      8       2  150064       2.2386      0.01259
enh79847     4  184796900  184797900      4       2  150064       2.2595     0.011926
enh79853     4  184985600  184986600      3       2  150064       1.6987     0.044689
enh79861     4  185185200  185186200      7       2  150064       2.9203    0.0017483
enh79871     4  185234800  185235800      1       1  150064       1.9182      0.02754
enh79877     4  185272800  185273800      8       5  150064       1.8702     0.030728
enh79879     4  185285200  185286200      6       3  150064       2.2132     0.013442
enh79888     4  185334200  185335200      2       1  150064       1.6822     0.046263
enh79890     4  185338400  185339400      6       3  150064       1.9499     0.025594
enh79914     4  185390700  185391700      4       2  150064       1.9131     0.027866
enh79927     4  185566300  185567300      2       1  150064       1.8073     0.035355
enh79945     4  185734000  185735000      2       1  150064       1.6688     0.047576
enh79956     4  185889600  185890600      3       1  150064       1.9376     0.026339
enh79975     4  186201600  186202600      1       1  150064       2.1615      0.01533
enh79976     4  186224500  186225500      4       2  150064       2.0961     0.018038
enh79987     4  186425800  186426800      3       1  150064        1.854     0.031871
enh80022     4  186988700  186989700      3       2  150064       2.5305    0.0056955
enh80025     4  187053400  187054400      4       2  150064       1.8017     0.035799
enh80051     4  187628300  187629300      3       1  150064       2.1586     0.015441
enh80060     4  187670500  187671500      5       2  150064       1.8896     0.029408
enh80066     4  187734200  187735200      2       1  150064       1.8421     0.032731
enh80072     4  187761800  187762800      6       3  150064       2.4208    0.0077424
enh80086     4  188105200  188106200      1       1  150064       2.0116      0.02213
enh80087     4  188131200  188132200      6       2  150064       1.7125     0.043405
enh80146     5    1100000    1101000      4       2  150064        1.893     0.029178
enh80147     5    1102700    1103700      6       2  150064       1.9927     0.023147
enh80157     5    1200300    1201300      4       2  150064       2.0812      0.01871
enh80158     5    1204200    1205200     13       2  150064       1.8465      0.03241
enh80176     5    1516400    1517400      4       2  150064       2.4959    0.0062821
enh80180     5    1536800    1537800      1       1  150064       1.6978      0.04477
enh80196     5    5420600    5421600      7       2  150064       2.9492     0.001593
enh80197     5    5424500    5425500      1       1  150064       2.8418     0.002243
enh80198     5    5492200    5493200      1       1  150064       3.6504    0.0001309
enh80199     5    5494000    5495000      3       2  150064       2.4642    0.0068667
enh80200     5    5494700    5495700      4       2  150064       2.5949    0.0047313
enh80211     5    6634800    6635800      5       2  150064       2.0923     0.018206
enh80213     5    6704200    6705200      3       1  150064       2.5447    0.0054681
enh80216     5    6719500    6720500      2       1  150064       2.8878    0.0019396
enh80217     5    6721000    6722000      3       2  150064       2.6976    0.0034925
enh80218     5    6723100    6724100     10       4  150064        1.864     0.031161
enh80220     5    6731000    6732000      4       2  150064       2.1048     0.017653
enh80222     5    6736600    6737600      5       2  150064       3.0069    0.0013198
enh80224     5    6765400    6766400      3       2  150064       1.7152     0.043156
enh80225     5    6766800    6767800      3       1  150064       1.6875     0.045758
enh80228     5    7208900    7209900      4       2  150064       2.4973    0.0062565
enh80303     5   10631700   10632700     10       2  150064        2.081     0.018716
enh80304     5   10633400   10634400      6       1  150064       2.0675     0.019343
enh80305     5   10634900   10635900      4       1  150064       2.3315    0.0098647
enh80353     5   14217800   14218800      1       1  150064       2.0164      0.02188
enh80383     5   14490500   14491500      1       1  150064       1.7976      0.03612
enh80399     5   14675700   14676700      1       1  150064       1.8928      0.02919
enh80428     5   15914500   15915500      1       1  150064       1.9523      0.02545
enh80435     5   16483200   16484200      3       2  150064       1.8026     0.035724
enh80442     5   16540700   16541700      2       1  150064       2.4877    0.0064293
enh80455     5   16713200   16714200      1       1  150064       2.8418     0.002243
enh80456     5   16720500   16721500      3       1  150064       2.0963     0.018029
enh80457     5   16722200   16723200      2       1  150064       2.3979    0.0082446
enh80476     5   16879100   16880100      2       1  150064       1.7723     0.038172
enh80479     5   16883700   16884700      5       3  150064        1.684     0.046092
enh80510     5   17215600   17216600      1       1  150064       1.6458       0.0499
enh80563     5   32276400   32277400      3       2  150064       1.7105     0.043588
enh80574     5   32330400   32331400      2       1  150064       2.0623     0.019591
enh80587     5   32583400   32584400      3       2  150064       1.8004       0.0359
enh80650     5   35050800   35051800      1       1  150064       1.7032      0.04427
enh80659     5   35172400   35173400      3       2  150064       1.9493     0.025629
enh80672     5   35478700   35479700      2       1  150064       1.6872     0.045786
enh80673     5   35479500   35480500      1       1  150064       2.0371      0.02082
enh80675     5   35484200   35485200      1       1  150064       2.1573      0.01549
enh80735     5   37663400   37664400      1       1  150064       1.8089      0.03523
enh80740     5   37738200   37739200      1       1  150064       1.6501      0.04946
enh80753     5   38634600   38635600      3       1  150064       1.6569     0.048765
enh80761     5   38809000   38810000      1       1  150064       2.0195      0.02172
enh80767     5   38923500   38924500      4       2  150064       2.0714     0.019162
enh80768     5   39015300   39016300      2       1  150064         2.25     0.012223
enh80770     5   39058200   39059200      1       1  150064       2.7969      0.00258
enh80772     5   39062800   39063800      3       1  150064       1.7606     0.039153
enh80774     5   39072000   39073000      3       2  150064       2.3459    0.0094907
enh80782     5   39195200   39196200      2       1  150064       1.7652     0.038764
enh80811     5   39426400   39427400      8       2  150064       1.6651     0.047951
enh80812     5   39432900   39433900      1       1  150064       2.3855     0.008528
enh80816     5   39450800   39451800      3       2  150064       2.0803     0.018749
enh80833     5   39671600   39672600      3       2  150064       1.6913     0.045393
enh80897     5   40908900   40909900      1       1  150064       1.6618      0.04828
enh80945     5   43120000   43121000      2       1  150064       1.7263     0.042146
enh80956     5   43418400   43419400      5       1  150064       2.0955     0.018062
enh80967     5   43648800   43649800      4       2  150064       2.2047     0.013739
enh80970     5   44810700   44811700      2       1  150064       3.2993   0.00048464
enh80972     5   49726200   49727200      3       1  150064       4.2499   1.0694e-05
enh80973     5   49735100   49736100      2       1  150064       4.0829    2.224e-05
enh80974     5   49741200   49742200      3       1  150064       4.2152    1.248e-05
enh80979     5   49974200   49975200      1       1  150064       1.7192      0.04279
enh80980     5   49975600   49976600      2       1  150064       3.0057    0.0013248
enh81022     5   52333900   52334900      7       2  150064       2.5366    0.0055968
enh81032     5   52872400   52873400      2       1  150064       2.0748     0.019002
enh81033     5   52898600   52899600      2       1  150064       2.1356     0.016358
enh81041     5   53584400   53585400      4       2  150064       2.3817    0.0086165
enh81044     5   53597400   53598400      2       1  150064       2.6232    0.0043557
enh81046     5   53604100   53605100      2       1  150064        1.966     0.024648
enh81067     5   53897600   53898600      4       2  150064       2.3674    0.0089562
enh81072     5   53927800   53928800      6       4  150064        1.682     0.046284
enh81073     5   53939400   53940400      3       1  150064       1.8124     0.034962
enh81075     5   53942800   53943800      7       2  150064       1.6931     0.045222
enh81085     5   54162700   54163700      1       1  150064         1.97      0.02442
enh81143     5   55209300   55210300      3       2  150064       2.3805    0.0086451
enh81173     5   55460000   55461000      3       1  150064       1.6582     0.048637
enh81174     5   55463200   55464200      4       2  150064       2.2071     0.013655
enh81175     5   55465300   55466300      5       2  150064       1.7006     0.044507
enh81248     5   56328300   56329300      3       2  150064       1.7064     0.043966
enh81257     5   56483800   56484800      1       1  150064       1.9428      0.02602
enh81266     5   56594800   56595800      7       4  150064       2.5164    0.0059281
enh81285     5   57429400   57430400      5       3  150064       1.9578     0.025126
enh81287     5   57749800   57750800      3       2  150064       3.5781   0.00017303
enh81296     5   58218100   58219100      2       1  150064       1.8599     0.031452
enh81297     5   58316600   58317600      3       1  150064       2.6925    0.0035462
enh81327     5   58591900   58592900      4       2  150064       1.7639     0.038871
enh81350     5   58817800   58818800      3       1  150064        2.106     0.017602
enh81351     5   58821000   58822000      1       1  150064       2.0621       0.0196
enh81358     5   58858400   58859400      2       1  150064       2.6337    0.0042232
enh81368     5   58920600   58921600      3       2  150064        2.656    0.0039542
enh81369     5   58944600   58945600      3       2  150064       2.6196    0.0044022
enh81373     5   59005000   59006000      3       2  150064       1.7158     0.043099
enh81382     5   59105700   59106700      2       1  150064       2.2899     0.011014
enh81384     5   59758800   59759800      3       2  150064       1.7056     0.044045
enh81389     5   59836500   59837500      2       1  150064       2.0637     0.019522
enh81391     5   59966900   59967900      3       2  150064       2.2889     0.011043
enh81394     5   59973500   59974500      4       2  150064       1.8207     0.034324
enh81397     5   60133600   60134600      2       1  150064       2.1854     0.014428
enh81400     5   60347000   60348000      2       1  150064       1.8611     0.031363
enh81401     5   60418300   60419300      3       2  150064       2.1261     0.016749
enh81402     5   60419000   60420000      3       1  150064       2.4025    0.0081423
enh81403     5   60455700   60456700      3       2  150064       3.4759   0.00025456
enh81406     5   60541800   60542800      3       2  150064       2.0086     0.022289
enh81407     5   60550900   60551900      5       2  150064       2.9588    0.0015444
enh81410     5   60572600   60573600      4       2  150064       3.9699   3.5957e-05
enh81411     5   60573300   60574300      2       1  150064       3.0502    0.0011435
enh81412     5   60575900   60576900      4       1  150064       3.9375   4.1163e-05
enh81415     5   60598900   60599900      2       1  150064       3.8806   5.2107e-05
enh81416     5   60601900   60602900      2       1  150064       4.2904   8.9193e-06
enh81418     5   60614200   60615200      3       2  150064       5.7393   4.7535e-09
enh81419     5   60617600   60618600      2       1  150064       3.3472   0.00040818
enh81421     5   60631200   60632200      2       1  150064       1.9547      0.02531
enh81422     5   60636300   60637300      1       1  150064       2.4096     0.007984
enh81428     5   60675900   60676900      3       2  150064       3.4223   0.00031041
enh81431     5   60703400   60704400      1       1  150064       2.5525     0.005347
enh81432     5   60705100   60706100      3       2  150064       2.8612    0.0021103
enh81435     5   60727700   60728700      2       1  150064       5.8212   2.9217e-09
enh81436     5   60736200   60737200      5       3  150064        5.535   1.5565e-08
enh81440     5   60760800   60761800      2       1  150064       3.8974   4.8608e-05
enh81442     5   60763700   60764700      1       1  150064       1.7159      0.04309
enh81445     5   60899200   60900200      1       1  150064       3.5562    0.0001881
enh81446     5   60915200   60916200      5       3  150064       2.2047     0.013738
enh81449     5   60922400   60923400      2       1  150064       1.8152     0.034744
enh81453     5   60969400   60970400      1       1  150064       1.8512      0.03207
enh81455     5   61103200   61104200      5       2  150064       2.4454    0.0072346
enh81462     5   61582600   61583600      3       1  150064       3.1015   0.00096257
enh81463     5   61600600   61601600      1       1  150064       2.9993     0.001353
enh81464     5   61603700   61604700      2       1  150064       1.7886     0.036841
enh81465     5   61607700   61608700      7       4  150064       2.2846     0.011167
enh81467     5   61697700   61698700      3       2  150064        1.959     0.025058
enh81468     5   61700400   61701400      4       2  150064       1.7066     0.043953
enh81469     5   61709400   61710400      2       1  150064       1.9192     0.027478
enh81478     5   64310800   64311800      5       2  150064       2.5685    0.0051075
enh81479     5   64330200   64331200      4       1  150064       2.6771    0.0037133
enh81490     5   64779200   64780200      4       2  150064       1.9537     0.025369
enh81494     5   64860200   64861200      2       1  150064       2.2465     0.012337
enh81496     5   64918000   64919000      1       1  150064        1.783      0.03729
enh81537     5   66390100   66391100      1       1  150064       2.8054     0.002513
enh81603     5   67509500   67510500      3       2  150064       1.9903      0.02328
enh81604     5   67515600   67516600      3       2  150064       1.7567     0.039487
enh81614     5   67546500   67547500      4       2  150064       1.8676     0.030908
enh81626     5   67581100   67582100      1       1  150064       1.8169      0.03462
enh81630     5   67627100   67628100      2       1  150064       1.9025     0.028553
enh81631     5   67639600   67640600      3       2  150064       3.0335    0.0012087
enh81640     5   67729700   67730700      3       1  150064       2.1789     0.014668
enh81644     5   67773900   67774900      3       2  150064       1.7132     0.043339
enh81689     5   70752800   70753800      1       1  150064       2.2458      0.01236
enh81702     5   71220500   71221500      1       1  150064       1.8142      0.03482
enh81704     5   71234600   71235600      1       1  150064       1.6544      0.04902
enh81714     5   71541000   71542000      3       2  150064       2.0201     0.021689
enh81717     5   71548400   71549400      1       1  150064       1.9273      0.02697
enh81720     5   71578400   71579400      4       1  150064       1.9137     0.027828
enh81722     5   71602600   71603600      1       1  150064        2.217      0.01331
enh81766     5   72424700   72425700      5       3  150064       1.9803     0.023837
enh81769     5   72434200   72435200      7       1  150064       2.2435     0.012433
enh81770     5   72446300   72447300     12       2  150064       1.9177     0.027575
enh81791     5   72913600   72914600      3       1  150064       1.6673     0.047723
enh81808     5   73118300   73119300      6       3  150064        1.752      0.03989
enh81869     5   74236200   74237200      1       1  150064        2.061      0.01965
enh81871     5   74238200   74239200      1       1  150064       1.6466      0.04982
enh81880     5   74288600   74289600      8       2  150064       1.8848     0.029727
enh81881     5   74344700   74345700      3       2  150064       1.7059     0.044015
enh81888     5   74561400   74562400      3       2  150064       1.8823     0.029894
enh81889     5   74570400   74571400      4       1  150064       1.6765     0.046822
enh81890     5   74571400   74572400      3       2  150064       2.6538    0.0039795
enh81891     5   74572900   74573900      1       1  150064       1.8322      0.03346
enh81897     5   74808900   74809900      3       2  150064       1.8371     0.033098
enh81907     5   74965300   74966300      2       1  150064        2.081     0.018715
enh81908     5   74973300   74974300      4       1  150064       3.1484   0.00082071
enh81926     5   75659300   75660300      2       1  150064       1.9603      0.02498
enh81992     5   77039000   77040000      3       2  150064       1.7637      0.03889
enh81993     5   77069100   77070100      3       1  150064       1.9461      0.02582
enh81996     5   77564100   77565100      3       1  150064       3.4448   0.00028571
enh81997     5   77583500   77584500     10       2  150064       4.3893   5.6848e-06
enh81998     5   77587800   77588800      4       2  150064       3.1666   0.00077111
enh81999     5   77588600   77589600      4       2  150064       3.6686   0.00012193
enh82000     5   77591400   77592400      1       1  150064       2.6042     0.004604
enh82002     5   77654300   77655300      2       1  150064       1.9902     0.023287
enh82003     5   77657700   77658700      3       2  150064       1.6667     0.047784
enh82005     5   77779000   77780000      3       1  150064       2.2771     0.011391
enh82006     5   77791800   77792800      2       1  150064       1.9786     0.023933
enh82013     5   77817100   77818100      2       1  150064       2.8541    0.0021578
enh82034     5   77900500   77901500      3       2  150064       1.7102      0.04361
enh82074     5   78326800   78327800      3       1  150064        1.897     0.028911
enh82100     5   79476000   79477000      5       3  150064       1.9565       0.0252
enh82101     5   79478900   79479900      1       1  150064       1.9103      0.02805
enh82108     5   79503200   79504200      7       3  150064       1.6657     0.047886
enh82109     5   79506300   79507300      2       1  150064       2.1979     0.013978
enh82110     5   79508000   79509000      4       2  150064       2.4099    0.0079779
enh82112     5   79512800   79513800      2       1  150064       1.8464     0.032419
enh82114     5   79516000   79517000      5       3  150064        1.785     0.037133
enh82116     5   79523800   79524800      2       1  150064        1.711     0.043537
enh82156     5   81073800   81074800      4       2  150064       2.2007     0.013878
enh82157     5   81075300   81076300      2       1  150064       1.8606     0.031401
enh82159     5   81115400   81116400      3       2  150064       2.4719    0.0067198
enh82163     5   81152900   81153900      2       1  150064       3.1561   0.00079939
enh82168     5   81572200   81573200      1       1  150064       2.5124     0.005996
enh82169     5   81574900   81575900      5       2  150064       1.9943     0.023058
enh82201     5   83221600   83222600      4       2  150064       2.2871     0.011096
enh82203     5   85757000   85758000      2       1  150064       1.7085     0.043772
enh82228     5   87562800   87563800      1       1  150064       3.0352     0.001202
enh82229     5   87565800   87566800      1       1  150064       2.5414      0.00552
enh82230     5   88028900   88029900      3       2  150064       2.3231     0.010086
enh82234     5   88123200   88124200      2       1  150064       3.0953   0.00098303
enh82240     5   88238000   88239000      1       1  150064       2.5747     0.005017
enh82247     5   88716600   88717600      1       1  150064       4.7905    8.319e-07
enh82252     5   89480500   89481500      4       2  150064       2.2067     0.013666
enh82257     5   89768000   89769000      1       1  150064       1.8942       0.0291
enh82262     5   90167300   90168300      1       1  150064       4.3032    8.416e-06
enh82267     5   90235900   90236900      7       3  150064       4.3175   7.8916e-06
enh82268     5   90244800   90245800      2       1  150064       1.8953      0.02903
enh82269     5   90312700   90313700      2       1  150064       2.2737     0.011491
enh82271     5   90319700   90320700      1       1  150064       3.0464     0.001158
enh82275     5   90349100   90350100      3       2  150064       3.3571   0.00039382
enh82280     5   90406300   90407300      4       2  150064       1.7804     0.037502
enh82281     5   90410100   90411100      4       2  150064        2.533    0.0056553
enh82282     5   90416100   90417100      3       1  150064       1.7323     0.041608
enh82283     5   90418200   90419200      4       2  150064       1.8943     0.029091
enh82284     5   90420400   90421400      2       1  150064       2.2459     0.012355
enh82285     5   90422800   90423800      3       2  150064       2.1065     0.017579
enh82290     5   90447400   90448400      1       1  150064       2.4177      0.00781
enh82294     5   90490300   90491300      3       1  150064       2.0941     0.018127
enh82295     5   90491000   90492000      2       1  150064       2.0126     0.022079
enh82297     5   90514500   90515500      1       1  150064       2.0915      0.01824
enh82306     5   90673500   90674500      1       1  150064       1.6709      0.04737
enh82308     5   92413900   92414900      2       1  150064       1.8438     0.032609
enh82321     5   93576300   93577300      1       1  150064       1.8238      0.03409
enh82324     5   93952200   93953200      2       1  150064       2.6652    0.0038477
enh82325     5   93955200   93956200      3       2  150064       2.6984    0.0034842
enh82339     5   94979500   94980500      1       1  150064       1.9653      0.02469
enh82359     5   95134500   95135500      3       1  150064       2.2136     0.013428
enh82372     5   95197900   95198900      3       1  150064       2.7045    0.0034205
enh82375     5   95237200   95238200      6       2  150064       1.7302       0.0418
enh82377     5   95247200   95248200      3       1  150064       1.7239     0.042365
enh82380     5   95263900   95264900      2       1  150064       1.8894     0.029422
enh82386     5   95336700   95337700      1       1  150064       1.9079       0.0282
enh82387     5   95351300   95352300      2       1  150064       2.5354     0.005616
enh82390     5   95403300   95404300      3       1  150064       1.8395      0.03292
enh82396     5   95492900   95493900      1       1  150064       1.8842      0.02977
enh82398     5   95532600   95533600      3       1  150064       3.1111   0.00093208
enh82399     5   95534800   95535800      2       1  150064       2.8843    0.0019615
enh82402     5   95633200   95634200      2       1  150064       3.5671   0.00018048
enh82405     5   95673400   95674400      3       2  150064       2.6038    0.0046103
enh82406     5   95679800   95680800      2       1  150064       3.1659   0.00077309
enh82411     5   95952400   95953400      6       4  150064       2.1417      0.01611
enh82412     5   95962600   95963600      2       1  150064        2.158     0.015462
enh82414     5   95984500   95985500      2       1  150064       1.9876     0.023428
enh82415     5   95990500   95991500      3       1  150064        1.807     0.035378
enh82417     5   96001600   96002600      2       1  150064        2.213     0.013449
enh82418     5   96004700   96005700      4       2  150064       2.7781    0.0027342
enh82419     5   96006200   96007200      2       1  150064       2.4606    0.0069346
enh82432     5   96083100   96084100      2       1  150064       2.5023      0.00617
enh82443     5   96210800   96211800      8       4  150064       1.8176     0.034565
enh82445     5   96221100   96222100      4       1  150064       2.0314     0.021106
enh82448     5   96273700   96274700      2       1  150064       2.6751    0.0037359
enh82449     5   96288300   96289300      2       1  150064       2.2949     0.010869
enh82450     5   96292800   96293800      5       2  150064       2.2779     0.011366
enh82451     5   96293800   96294800      4       2  150064       2.1679     0.015082
enh82452     5   96295800   96296800      1       1  150064       2.6332     0.004229
enh82455     5   96307600   96308600      3       1  150064       2.1349     0.016385
enh82456     5   96319800   96320800      6       2  150064       2.6582    0.0039275
enh82465     5   96883300   96884300      4       2  150064       1.8758     0.030339
enh82466     5   97241800   97242800      9       2  150064        1.674      0.04707
enh82478     5   97853400   97854400      1       1  150064       2.0652      0.01945
enh82491     5   98246800   98247800      2       1  150064       2.1203     0.016991
enh82492     5   98261800   98262800      2       1  150064       2.6084    0.0045485
enh82494     5   98269100   98270100      3       1  150064       2.0025     0.022618
enh82495     5   98273800   98274800      2       1  150064       2.2805     0.011288
enh82499     5   98356200   98357200      2       1  150064       1.8156     0.034718
enh82500     5   98361300   98362300      4       2  150064       1.6709     0.047375
enh82503     5   98373100   98374100      3       2  150064       1.8359     0.033187
enh82519     5  101488500  101489500      1       1  150064       1.7143      0.04324
enh82521     5  101630500  101631500      4       2  150064        4.437   4.5621e-06
enh82536     5  102211500  102212500      1       1  150064       2.4209     0.007742
enh82566     5  102904400  102905400      2       1  150064       2.2848     0.011162
enh82567     5  102905000  102906000      4       1  150064       2.2958     0.010844
enh82569     5  106629200  106630200      4       2  150064        1.699     0.044659
enh82571     5  106700900  106701900      6       2  150064       2.4083    0.0080135
enh82573     5  106723600  106724600      3       1  150064       2.3799    0.0086579
enh82574     5  106725000  106726000      3       2  150064       2.3372    0.0097143
enh82575     5  106767300  106768300      4       1  150064       1.8701     0.030737
enh82582     5  106855300  106856300      2       1  150064       2.7102     0.003362
enh82583     5  106878000  106879000      1       1  150064       3.3924    0.0003464
enh82591     5  107003500  107004500      1       1  150064        1.883      0.02985
enh82593     5  107100900  107101900      3       1  150064       2.7674    0.0028251
enh82595     5  107205100  107206100      3       2  150064       4.3388   7.1622e-06
enh82609     5  108351800  108352800      7       3  150064       2.5823     0.004907
enh82614     5  108682700  108683700      3       2  150064       2.9834    0.0014253
enh82615     5  108723500  108724500      3       1  150064       2.1118      0.01735
enh82616     5  108729900  108730900      3       1  150064       1.6787     0.046605
enh82618     5  108737100  108738100      4       1  150064       1.7468     0.040337
enh82619     5  108742000  108743000      3       1  150064       1.7813     0.037429
enh82621     5  108790700  108791700      3       1  150064       2.5516    0.0053619
enh82622     5  108803900  108804900      2       1  150064       2.1804     0.014614
enh82624     5  108820700  108821700      3       2  150064        3.241   0.00059564
enh82625     5  108992500  108993500      5       3  150064       3.9686   3.6154e-05
enh82626     5  109028500  109029500      1       1  150064       2.3268     0.009989
enh82628     5  109032700  109033700      2       1  150064       4.5211    3.076e-06
enh82629     5  109035800  109036800      5       3  150064       3.7691   8.1921e-05
enh82630     5  109039300  109040300      4       2  150064        4.598   2.1327e-06
enh82631     5  109040500  109041500      4       2  150064        1.896     0.028977
enh82633     5  109043600  109044600      6       3  150064       3.2395   0.00059861
enh82634     5  109060600  109061600      5       3  150064       1.7337     0.041483
enh82635     5  109075300  109076300      2       1  150064       4.1135   1.9482e-05
enh82636     5  109078000  109079000      4       2  150064       3.7917   7.4814e-05
enh82637     5  109078900  109079900      6       2  150064        2.315     0.010305
enh82638     5  109095000  109096000      5       2  150064       4.5822    2.301e-06
enh82640     5  109237400  109238400      1       1  150064       2.1452      0.01597
enh82656     5  111016500  111017500      7       2  150064       1.8769     0.030267
enh82694     5  112311000  112312000      2       1  150064       2.6321    0.0042434
enh82701     5  112457900  112458900      3       2  150064       1.8158     0.034704
enh82722     5  114673800  114674800      2       1  150064       3.0556    0.0011232
enh82723     5  114678400  114679400      7       4  150064       2.6211    0.0043819
enh82724     5  114684400  114685400      2       1  150064       1.7341     0.041452
enh82727     5  114715100  114716100      9       2  150064        1.744     0.040577
enh82732     5  114758600  114759600      5       2  150064       1.8566     0.031686
enh82734     5  114764200  114765200      3       2  150064       1.7425     0.040709
enh82736     5  114796100  114797100      5       2  150064       1.9736     0.024212
enh82741     5  114867300  114868300      2       1  150064       1.6543     0.049032
enh82761     5  115425400  115426400      4       2  150064       2.8125    0.0024583
enh82764     5  115707200  115708200      5       2  150064       1.8762     0.030314
enh82778     5  115878300  115879300      2       1  150064       2.5223    0.0058293
enh82779     5  115880700  115881700      8       4  150064        2.171     0.014966
enh82780     5  115881400  115882400      4       2  150064       2.5884    0.0048208
enh82830     5  118677500  118678500      3       1  150064       2.5192    0.0058817
enh82834     5  118694200  118695200      2       1  150064       1.6976      0.04479
enh82837     5  118722000  118723000      1       1  150064       1.7184      0.04286
enh82853     5  120366900  120367900      4       2  150064        2.103     0.017735
enh82868     5  121815400  121816400      1       1  150064       2.0341      0.02097
enh82891     5  122841200  122842200      2       1  150064       2.9792    0.0014448
enh82899     5  123006600  123007600      3       2  150064       2.5455    0.0054557
enh82915     5  123862000  123863000      3       1  150064       1.8098     0.035166
enh82919     5  123935000  123936000      4       2  150064       1.9146     0.027773
enh82920     5  123940900  123941900      4       2  150064       2.7943    0.0026007
enh82925     5  123976900  123977900      4       2  150064       1.8602     0.031427
enh82954     5  124145700  124146700      3       2  150064       1.7457     0.040429
enh82983     5  124820900  124821900      2       1  150064       1.9563     0.025216
enh82986     5  124886800  124887800      4       2  150064       1.9837     0.023644
enh82987     5  124911200  124912200      3       1  150064       1.7369     0.041205
enh82991     5  125055100  125056100      6       3  150064       1.6727     0.047189
enh82992     5  125170700  125171700      7       2  150064       2.5475    0.0054244
enh83003     5  125760600  125761600      2       1  150064       1.6873     0.045774
enh83010     5  125805000  125806000      1       1  150064       2.3005      0.01071
enh83022     5  125874200  125875200      6       2  150064       3.0359    0.0011991
enh83023     5  125878900  125879900      5       1  150064       2.8288    0.0023362
enh83034     5  126094700  126095700      5       2  150064       1.7978     0.036103
enh83041     5  126204500  126205500      6       3  150064       3.6514   0.00013039
enh83058     5  126429600  126430600      3       2  150064       2.3613    0.0091062
enh83065     5  126995600  126996600      3       2  150064       2.2598     0.011917
enh83069     5  127156700  127157700      2       1  150064       1.8206     0.034335
enh83070     5  127169400  127170400      1       1  150064       3.7007    0.0001075
enh83075     5  127187600  127188600      6       2  150064       3.7509   8.8102e-05
enh83076     5  127191700  127192700      1       1  150064       3.9135    4.548e-05
enh83077     5  127193700  127194700      1       1  150064        3.928    4.283e-05
enh83079     5  127202800  127203800      2       1  150064       3.3989    0.0003383
enh83081     5  127212000  127213000      5       1  150064       3.9661   3.6535e-05
enh83082     5  127220000  127221000      3       1  150064       3.7925   7.4564e-05
enh83083     5  127228300  127229300      1       1  150064       3.7947    7.391e-05
enh83084     5  127244500  127245500      4       2  150064       2.4944    0.0063083
enh83085     5  127245700  127246700      3       2  150064       2.8618     0.002106
enh83100     5  127415800  127416800      1       1  150064       2.5846     0.004874
enh83101     5  127425200  127426200      1       1  150064        2.461     0.006927
enh83103     5  127428400  127429400      2       1  150064       2.4662    0.0068269
enh83139     5  130592900  130593900      1       1  150064       1.8493      0.03221
enh83140     5  130597800  130598800      1       1  150064       1.6604      0.04842
enh83154     5  130649300  130650300      1       1  150064       1.7445      0.04054
enh83168     5  130871600  130872600      2       1  150064       1.7383     0.041081
enh83219     5  131752100  131753100      1       1  150064        1.679      0.04658
enh83224     5  131767200  131768200      1       1  150064       2.0335        0.021
enh83229     5  131783100  131784100      5       2  150064       2.0965      0.01802
enh83233     5  131809200  131810200      2       1  150064       1.8499     0.032167
enh83245     5  132001700  132002700      3       1  150064       1.8043     0.035592
enh83361     5  133922600  133923600      2       1  150064       1.9294     0.026841
enh83392     5  134521800  134522800      1       1  150064       1.9552      0.02528
enh83397     5  134574800  134575800      5       3  150064        1.782     0.037375
enh83417     5  134769800  134770800      1       1  150064       1.6911      0.04541
enh83425     5  134996400  134997400      2       1  150064       1.6559     0.048876
enh83426     5  135029200  135030200      8       4  150064       2.4774    0.0066168
enh83429     5  135050900  135051900      2       1  150064       1.7549     0.039634
enh83430     5  135054800  135055800      2       1  150064       1.8878     0.029524
enh83432     5  135204700  135205700      6       2  150064       2.1652     0.015185
enh83474     5  137069700  137070700      1       1  150064       2.3083      0.01049
enh83477     5  137150600  137151600      1       1  150064       3.1433    0.0008354
enh83478     5  137164000  137165000      1       1  150064       3.0143     0.001288
enh83481     5  137183500  137184500      1       1  150064       2.9902     0.001394
enh83483     5  137204000  137205000      1       1  150064       1.9618      0.02489
enh83485     5  137223600  137224600      2       1  150064       2.6324    0.0042394
enh83487     5  137268700  137269700      3       2  150064       1.8545     0.031834
enh83490     5  137359200  137360200      4       2  150064       1.7696     0.038396
enh83491     5  137365400  137366400      1       1  150064       1.7893      0.03678
enh83492     5  137369300  137370300      1       1  150064       1.7626      0.03898
enh83494     5  137389800  137390800      4       2  150064       3.2838   0.00051204
enh83499     5  137566300  137567300      3       2  150064       3.4988   0.00023365
enh83502     5  137675700  137676700      3       1  150064       3.2208   0.00063924
enh83505     5  137704700  137705700      4       2  150064       2.8783    0.0019992
enh83507     5  137775400  137776400      3       2  150064       4.4569   4.1576e-06
enh83508     5  137785300  137786300      1       1  150064       3.4458    0.0002847
enh83510     5  137798400  137799400      6       2  150064       3.7326    9.477e-05
enh83512     5  137840400  137841400      2       1  150064       4.9984   2.8901e-07
enh83514     5  137880800  137881800      1       1  150064       5.1073    1.634e-07
enh83515     5  137881700  137882700      2       1  150064       4.6279   1.8473e-06
enh83516     5  137883600  137884600      5       3  150064       3.0261    0.0012387
enh83518     5  137936600  137937600      7       4  150064       5.3634   4.0838e-08
enh83519     5  137946300  137947300      4       2  150064       4.9276   4.1619e-07
enh83520     5  137947000  137948000      3       2  150064       4.2365   1.1353e-05
enh83547     5  138303300  138304300      1       1  150064       2.1604      0.01537
enh83588     5  138772700  138773700      2       1  150064       2.5399    0.0055445
enh83599     5  138872000  138873000      1       1  150064       1.7968      0.03618
enh83601     5  138903900  138904900      1       1  150064       2.5214     0.005845
enh83610     5  138986100  138987100      2       1  150064       2.0527     0.020051
enh83621     5  139036700  139037700      3       1  150064       2.3431    0.0095613
enh83622     5  139043700  139044700      1       1  150064       2.9032     0.001847
enh83623     5  139050800  139051800      1       1  150064       2.9118     0.001797
enh83624     5  139052000  139053000      2       1  150064       3.0434    0.0011695
enh83625     5  139053300  139054300      6       2  150064       3.4557   0.00027439
enh83626     5  139054600  139055600      1       1  150064       3.5172    0.0002181
enh83627     5  139055900  139056900      1       1  150064       3.5426    0.0001981
enh83628     5  139056900  139057900      7       1  150064       3.2744    0.0005295
enh83629     5  139058200  139059200      4       1  150064       3.5825   0.00017017
enh83630     5  139066800  139067800      2       1  150064       3.6259   0.00014401
enh83633     5  139080100  139081100      1       1  150064       3.8986    4.837e-05
enh83639     5  139118100  139119100      1       1  150064       1.8325      0.03344
enh83644     5  139242900  139243900      2       1  150064       2.2927     0.010932
enh83647     5  139348000  139349000      2       1  150064       3.0735    0.0010579
enh83651     5  139489000  139490000      1       1  150064       3.3836    0.0003577
enh83656     5  139521500  139522500      3       1  150064       2.9633    0.0015216
enh83657     5  139530700  139531700      1       1  150064       2.4678     0.006797
enh83659     5  139535800  139536800      1       1  150064       4.2263    1.188e-05
enh83660     5  139544700  139545700      4       1  150064       2.1886     0.014313
enh83662     5  139556200  139557200      3       2  150064       3.3107   0.00046536
enh83664     5  139559000  139560000      2       1  150064       2.6779    0.0037043
enh83666     5  139562800  139563800      2       1  150064       3.2808    0.0005175
enh83667     5  139565700  139566700      1       1  150064       1.7437      0.04061
enh83668     5  139570500  139571500      2       1  150064       3.3055   0.00047409
enh83670     5  139575900  139576900      2       1  150064       1.7298     0.041829
enh83674     5  139598500  139599500      3       1  150064       1.7097     0.043657
enh83676     5  139607200  139608200      1       1  150064       3.3893    0.0003503
enh83677     5  139615600  139616600      2       1  150064       2.8002    0.0025533
enh83692     5  139663800  139664800      3       1  150064       1.6643     0.048028
enh83693     5  139672600  139673600      1       1  150064       3.4603    0.0002698
enh83695     5  139680600  139681600      1       1  150064       3.6524    0.0001299
enh83696     5  139690700  139691700      3       2  150064       2.0504     0.020161
enh83708     5  139779000  139780000      1       1  150064       3.8515    5.871e-05
enh83709     5  139783900  139784900      3       2  150064       2.3455    0.0095016
enh83711     5  139922800  139923800      1       1  150064       3.4583    0.0002718
enh83712     5  139925600  139926600      4       2  150064       2.2754     0.011441
enh83723     5  139974700  139975700      7       2  150064       1.6936     0.045172
enh83725     5  139980400  139981400      5       2  150064       2.6351    0.0042058
enh83728     5  139991700  139992700      4       2  150064       2.0172     0.021839
enh83730     5  140013200  140014200      4       1  150064       3.1149   0.00092014
enh83731     5  140017600  140018600      3       2  150064       2.3221     0.010115
enh83733     5  140025400  140026400      4       2  150064       3.1794    0.0007378
enh83734     5  140028000  140029000      2       1  150064       3.9582   3.7763e-05
enh83735     5  140042900  140043900      2       1  150064       3.6706     0.000121
enh83736     5  140045600  140046600      3       2  150064       2.6047    0.0045975
enh83738     5  140071900  140072900      7       2  150064       4.2648   1.0006e-05
enh83739     5  140079000  140080000      1       1  150064         4.26    1.022e-05
enh83740     5  140080800  140081800      2       1  150064       3.9675   3.6313e-05
enh83741     5  140089300  140090300      1       1  150064        3.128    0.0008801
enh83742     5  140091100  140092100      2       1  150064       3.9564   3.8051e-05
enh83743     5  140097200  140098200      2       1  150064       2.7402    0.0030704
enh83774     5  141164600  141165600      3       1  150064       1.7601     0.039194
enh83776     5  141212400  141213400      6       2  150064       2.8332    0.0023042
enh83777     5  141214500  141215500      4       1  150064       2.4186    0.0077904
enh83785     5  141252500  141253500      2       1  150064       2.3224     0.010106
enh83786     5  141258700  141259700      2       1  150064       1.8746     0.030423
enh83807     5  141443100  141444100      1       1  150064       2.0168      0.02186
enh83826     5  141684900  141685900      4       1  150064       1.7801     0.037528
enh83829     5  141701400  141702400      2       1  150064       2.1061     0.017599
enh83836     5  141763400  141764400      4       2  150064       2.0732     0.019078
enh83868     5  142132600  142133600      2       1  150064       1.8334      0.03337
enh83873     5  142158400  142159400      1       1  150064       3.1275    0.0008816
enh83952     5  142628600  142629600      1       1  150064       2.6736     0.003752
enh83985     5  143548100  143549100      2       1  150064       1.7394     0.040981
enh83993     5  144850000  144851000      1       1  150064       2.1275      0.01669
enh83995     5  144888400  144889400      1       1  150064       1.7272      0.04207
enh84013     5  145322000  145323000      1       1  150064       2.2286      0.01292
enh84024     5  145386700  145387700      2       1  150064       2.2034     0.013782
enh84025     5  145405800  145406800      4       1  150064       1.6681     0.047645
enh84027     5  145427100  145428100      4       1  150064       1.8676     0.030911
enh84058     5  146859300  146860300      1       1  150064       2.6216     0.004376
enh84140     5  148668300  148669300      1       1  150064       2.0866      0.01846
enh84141     5  148678100  148679100      3       2  150064       2.2426     0.012463
enh84144     5  148721200  148722200      1       1  150064       2.2603       0.0119
enh84147     5  148726100  148727100      2       1  150064       2.2419     0.012485
enh84148     5  148736300  148737300      4       2  150064       2.1907     0.014235
enh84152     5  148750800  148751800      2       1  150064       1.8278     0.033789
enh84153     5  148764100  148765100      3       1  150064       2.5902    0.0047955
enh84163     5  148808000  148809000      4       2  150064       1.7517     0.039917
enh84211     5  149082200  149083200      5       2  150064       2.2257     0.013016
enh84215     5  149121400  149122400      1       1  150064       2.0708      0.01919
enh84216     5  149123000  149124000      4       2  150064       2.7364     0.003106
enh84217     5  149124600  149125600      2       1  150064       2.2414     0.012499
enh84219     5  149128400  149129400      3       2  150064       2.2253     0.013029
enh84220     5  149130200  149131200      5       2  150064       2.7661    0.0028368
enh84221     5  149131900  149132900      1       1  150064       2.4938     0.006319
enh84228     5  149149800  149150800      3       2  150064       2.8993    0.0018698
enh84229     5  149151500  149152500      2       1  150064       2.3737    0.0088047
enh84233     5  149163700  149164700     11       3  150064       2.2254     0.013027
enh84234     5  149164600  149165600      4       2  150064       2.3197     0.010178
enh84236     5  149168400  149169400      2       1  150064       2.4651    0.0068486
enh84237     5  149170600  149171600      2       1  150064       3.1952    0.0006986
enh84238     5  149171800  149172800      6       4  150064       3.1788   0.00073943
enh84242     5  149187200  149188200      7       3  150064       1.7299     0.041822
enh84286     5  149543200  149544200      4       1  150064        1.737     0.041191
enh84287     5  149547900  149548900      1       1  150064       1.9709      0.02437
enh84288     5  149550200  149551200      3       2  150064       2.0455     0.020405
enh84289     5  149551800  149552800      2       1  150064       2.2624     0.011837
enh84290     5  149553300  149554300      1       1  150064       2.4503     0.007136
enh84303     5  149678800  149679800      2       1  150064       1.9516      0.02549
enh84331     5  149912000  149913000      6       2  150064       2.0724     0.019113
enh84332     5  149912500  149913500      6       2  150064       1.8079     0.035312
enh84435     5  151076900  151077900      1       1  150064       1.7537      0.03974
enh84451     5  151841600  151842600      8       2  150064       2.6643     0.003857
enh84452     5  151906500  151907500      3       2  150064       4.8291   6.8585e-07
enh84455     5  153381700  153382700      6       3  150064       1.9503     0.025571
enh84456     5  153419200  153420200      4       2  150064       3.3554   0.00039631
enh84457     5  153421700  153422700      1       1  150064       3.2758    0.0005269
enh84459     5  153451500  153452500      2       1  150064       3.2966   0.00048932
enh84460     5  153457600  153458600      4       2  150064       2.7149    0.0033144
enh84464     5  153581900  153582900     11       4  150064       3.6734   0.00011965
enh84465     5  153583800  153584800      6       2  150064       3.6081   0.00015425
enh84466     5  153600600  153601600      3       2  150064       2.7156    0.0033075
enh84467     5  153618100  153619100      4       2  150064       3.2774   0.00052379
enh84468     5  153652200  153653200      6       2  150064       4.5518   2.6593e-06
enh84469     5  153656500  153657500      4       2  150064       5.2003   9.9473e-08
enh84470     5  153666600  153667600      5       3  150064       3.8409   6.1301e-05
enh84471     5  153676400  153677400      5       2  150064       4.1359   1.7681e-05
enh84472     5  153681300  153682300      4       2  150064       2.8536    0.0021613
enh84477     5  153784800  153785800      5       2  150064       2.7745    0.0027647
enh84483     5  154028600  154029600      2       1  150064       2.0602     0.019689
enh84490     5  154093300  154094300      1       1  150064       1.8972       0.0289
enh84497     5  154149700  154150700      6       4  150064       1.6967     0.044877
enh84501     5  154191000  154192000      1       1  150064       2.2495      0.01224
enh84512     5  154319600  154320600      2       1  150064       1.8015     0.035813
enh84516     5  155752900  155753900      2       1  150064       2.2343     0.012733
enh84517     5  155821800  155822800      3       2  150064       1.8892     0.029433
enh84518     5  155826200  155827200      3       2  150064       1.8319     0.033486
enh84519     5  155832800  155833800      3       1  150064       3.3138   0.00046024
enh84520     5  155838000  155839000      2       1  150064       2.8659    0.0020789
enh84521     5  155901300  155902300      4       1  150064       1.8308     0.033563
enh84546     5  156715800  156716800      3       2  150064       1.8122     0.034981
enh84560     5  156890600  156891600      4       2  150064       1.6451     0.049977
enh84600     5  157255600  157256600      3       1  150064       1.9981     0.022853
enh84633     5  158302200  158303200      1       1  150064        2.026      0.02138
enh84652     5  158607400  158608400      2       1  150064       2.4224     0.007709
enh84653     5  158609800  158610800      1       1  150064       2.5004     0.006203
enh84655     5  158625400  158626400      4       2  150064       2.1382     0.016249
enh84658     5  158632100  158633100      4       2  150064        1.803     0.035697
enh84728     5  159932800  159933800      2       1  150064       2.1368     0.016307
enh84786     5  167372800  167373800      6       3  150064       1.9767     0.024035
enh84794     5  167687400  167688400      4       2  150064       1.8509     0.032091
enh84816     5  167780000  167781000      3       2  150064       2.1958     0.014053
enh84817     5  167788900  167789900      3       2  150064        2.456    0.0070242
enh84822     5  167914400  167915400      2       1  150064       2.0713     0.019165
enh84872     5  169780200  169781200      3       2  150064       1.8391     0.032949
enh84873     5  169787000  169788000      4       2  150064       1.8525     0.031974
enh84876     5  169820200  169821200      3       2  150064       1.7116     0.043487
enh84884     5  170058900  170059900      3       2  150064       1.6474     0.049739
enh84893     5  170813200  170814200      1       1  150064        2.005      0.02248
enh84895     5  170845300  170846300      3       1  150064       1.7977     0.036113
enh84936     5  171590200  171591200      5       2  150064       1.7644     0.038831
enh84941     5  171604000  171605000     10       2  150064        1.665     0.047955
enh84970     5  171930900  171931900      1       1  150064       2.2642      0.01178
enh84979     5  172029800  172030800      2       1  150064       1.7825     0.037338
enh84981     5  172049300  172050300      5       2  150064       1.7978     0.036103
enh85058     5  172409700  172410700      4       1  150064       2.9947    0.0013734
enh85080     5  173040800  173041800      4       2  150064       2.3883    0.0084631
enh85086     5  173116700  173117700      6       3  150064       1.7609     0.039128
enh85089     5  173160900  173161900      3       1  150064       2.6291      0.00428
enh85090     5  173163700  173164700      3       1  150064        3.657   0.00012758
enh85091     5  173168600  173169600      5       2  150064       1.7557     0.039568
enh85092     5  173171100  173172100      4       1  150064       2.6236      0.00435
enh85104     5  173260100  173261100      3       1  150064       2.0547     0.019952
enh85110     5  173293100  173294100      1       1  150064       1.7479      0.04024
enh85116     5  173321300  173322300      2       1  150064       1.7127      0.04338
enh85117     5  173322100  173323100      1       1  150064       1.7755      0.03791
enh85127     5  173354900  173355900      1       1  150064       1.7068      0.04393
enh85138     5  173699400  173700400      7       2  150064         2.04     0.020673
enh85140     5  173887100  173888100      4       2  150064        1.935     0.026494
enh85145     5  174035600  174036600      5       2  150064         2.34    0.0096424
enh85156     5  174960800  174961800      1       1  150064       2.0183      0.02178
enh85162     5  175116700  175117700      2       1  150064       1.6646     0.047996
enh85248     5  176843100  176844100      1       1  150064       2.8094     0.002482
enh85265     5  176937100  176938100      1       1  150064       3.0958    0.0009813
enh85269     5  176966400  176967400      2       1  150064        3.387   0.00035335
enh85270     5  176972900  176973900      1       1  150064       3.0418     0.001176
enh85271     5  176974400  176975400      3       1  150064       2.7193    0.0032707
enh85273     5  176983800  176984800      1       1  150064       3.0843      0.00102
enh85292     5  177637700  177638700      4       2  150064       1.7245     0.042308
enh85293     5  177638600  177639600      1       1  150064       2.5991     0.004674
enh85294     5  177643800  177644800      9       4  150064       2.4105     0.007965
enh85297     5  177655500  177656500      6       2  150064       1.9191     0.027486
enh85308     5  177895000  177896000      6       3  150064       1.8821     0.029911
enh85316     5  178667800  178668800      4       2  150064       2.8477    0.0022016
enh85317     5  178670600  178671600      4       2  150064       2.2085     0.013606
enh85320     5  178695100  178696100      6       3  150064       1.7021     0.044372
enh85324     5  178711800  178712800      3       2  150064       2.8818    0.0019768
enh85325     5  178721800  178722800      2       1  150064       2.3865    0.0085057
enh85343     5  179127700  179128700      3       2  150064       1.8618     0.031316
enh85345     5  179158200  179159200      1       1  150064       1.7517      0.03991
enh85349     5  179173800  179174800      2       1  150064        2.379    0.0086801
enh85351     5  179183200  179184200      1       1  150064       2.3515     0.009349
enh85352     5  179184200  179185200      4       2  150064        2.148     0.015855
enh85353     5  179186300  179187300      4       2  150064       1.8363      0.03316
enh85357     5  179206600  179207600      3       1  150064       2.3347    0.0097798
enh85361     5  179229000  179230000      4       2  150064       1.7728     0.038128
enh85362     5  179234700  179235700      2       1  150064       1.8454     0.032487
enh85369     5  179279300  179280300      2       1  150064       2.2807     0.011284
enh85389     5  179894000  179895000      6       2  150064       1.7572      0.03944
enh85406     5  180292800  180293800      6       2  150064       1.7998     0.035948
enh85427     5  180684600  180685600      4       2  150064       1.7325     0.041591
enh85489     6    1044400    1045400      4       2  150064        1.826     0.033925
enh85504     6    1326200    1327200      4       2  150064       1.8869     0.029586
enh85506     6    1335200    1336200      4       2  150064       2.5088    0.0060578
enh85530     6    1903600    1904600      1       1  150064       1.7854       0.0371
enh85533     6    2103900    2104900      2       1  150064       2.2617      0.01186
enh85593     6    2957500    2958500     10       2  150064       2.1833     0.014508
enh85594     6    2960400    2961400      5       2  150064       2.0789     0.018814
enh85600     6    2972200    2973200      7       2  150064       1.9215     0.027336
enh85620     6    3139200    3140200      1       1  150064       2.4976     0.006251
enh85621     6    3155600    3156600      1       1  150064        2.049      0.02023
enh85631     6    3279500    3280500      4       2  150064       2.2873     0.011089
enh85666     6    3452900    3453900      4       1  150064       1.6724      0.04722
enh85673     6    3541300    3542300      1       1  150064         1.86      0.03144
enh85674     6    3545900    3546900      3       1  150064       2.0461     0.020372
enh85675     6    3548600    3549600      5       1  150064       2.2199     0.013214
enh85677     6    3741200    3742200      2       1  150064        2.838    0.0022697
enh85680     6    3747200    3748200      3       2  150064       2.0127     0.022071
enh85681     6    3753000    3754000      1       1  150064       3.2207    0.0006394
enh85710     6    4023600    4024600      4       2  150064       2.2073     0.013646
enh85713     6    4067700    4068700      4       2  150064       1.6503     0.049439
enh85716     6    4091600    4092600      2       1  150064       1.8434     0.032638
enh85718     6    4109300    4110300      4       2  150064       1.9319     0.026688
enh85753     6    4803500    4804500      4       2  150064       2.0763     0.018934
enh85754     6    4806100    4807100      4       2  150064       1.7337     0.041489
enh85757     6    4814300    4815300      3       2  150064       2.4253    0.0076477
enh85762     6    4905300    4906300      2       1  150064       2.6485    0.0040427
enh85763     6    4908700    4909700      2       1  150064       2.9303    0.0016934
enh85764     6    4913900    4914900      5       3  150064       2.6705    0.0037873
enh85783     6    5294400    5295400      6       3  150064       1.8766     0.030285
enh85812     6    6596900    6597900      4       2  150064       1.7633     0.038926
enh85853     6    6885400    6886400      6       2  150064       2.7146    0.0033183
enh85870     6    7053300    7054300      3       1  150064       1.9989     0.022809
enh85872     6    7059900    7060900      3       1  150064       1.8013     0.035831
enh85877     6    7099200    7100200      3       2  150064       1.7797     0.037564
enh85879     6    7111100    7112100      1       1  150064       1.6656       0.0479
enh85920     6    7277900    7278900      7       4  150064       2.4939    0.0063166
enh85943     6    7784600    7785600      1       1  150064       2.1434      0.01604
enh85965     6   10441200   10442200      2       1  150064       1.9639     0.024773
enh86007     6   11194900   11195900      5       2  150064       2.3009     0.010698
enh86012     6   11214600   11215600      2       1  150064       1.9796     0.023874
enh86018     6   11236400   11237400      6       3  150064       2.4664    0.0068243
enh86026     6   11291900   11292900      1       1  150064       1.7943      0.03638
enh86027     6   11297100   11298100      6       2  150064       1.7265     0.042132
enh86042     6   11382500   11383500      3       2  150064       1.6537     0.049097
enh86048     6   11433900   11434900      2       1  150064       2.4056     0.008074
enh86053     6   11496200   11497200      5       2  150064        3.991   3.2904e-05
enh86054     6   11525200   11526200      3       1  150064       2.8513     0.002177
enh86055     6   11536400   11537400      2       1  150064       2.4195    0.0077701
enh86057     6   11586100   11587100      4       2  150064       2.6209    0.0043853
enh86058     6   11599000   11600000      1       1  150064       2.0619      0.01961
enh86061     6   11614000   11615000      1       1  150064       2.1399      0.01618
enh86090     6   11938400   11939400      4       2  150064       1.7393     0.040991
enh86093     6   11975700   11976700     10       2  150064       2.4479    0.0071846
enh86099     6   12033700   12034700      2       1  150064       2.0669     0.019373
enh86100     6   12034400   12035400      1       1  150064       1.9296      0.02683
enh86111     6   12119000   12120000      3       2  150064       2.1999     0.013908
enh86112     6   12151200   12152200      1       1  150064       1.8387      0.03298
enh86155     6   13229400   13230400      1       1  150064       1.9693      0.02446
enh86158     6   13273400   13274400      6       2  150064       2.0601     0.019696
enh86162     6   13326800   13327800      2       1  150064       1.7815     0.037414
enh86189     6   13454500   13455500      5       2  150064       1.7133     0.043331
enh86209     6   13707700   13708700      2       1  150064       2.7686    0.0028147
enh86210     6   13713000   13714000      3       1  150064       1.6542     0.049039
enh86248     6   14533200   14534200      2       1  150064       2.4082    0.0080162
enh86249     6   14550100   14551100      3       1  150064       2.2507     0.012201
enh86251     6   14560500   14561500      3       1  150064       1.6502     0.049453
enh86255     6   14639400   14640400      2       1  150064       2.5105    0.0060281
enh86256     6   14655800   14656800      6       2  150064       1.8394      0.03293
enh86273     6   14825600   14826600      1       1  150064       1.7117      0.04348
enh86309     6   15299600   15300600      2       1  150064       2.0929     0.018181
enh86320     6   15351900   15352900      3       1  150064        1.858     0.031587
enh86375     6   15879600   15880600      5       2  150064       2.5756    0.0050034
enh86376     6   15897000   15898000      5       2  150064         2.03     0.021179
enh86377     6   15901200   15902200      5       2  150064       1.6876     0.045741
enh86396     6   16200800   16201800      1       1  150064       3.1826    0.0007299
enh86398     6   16209700   16210700      5       3  150064       1.7567     0.039481
enh86400     6   16229000   16230000      4       2  150064       2.8741    0.0020258
enh86402     6   16239800   16240800      2       1  150064       1.7514     0.039937
enh86407     6   16331800   16332800      2       1  150064       3.0729    0.0010599
enh86409     6   16334900   16335900      2       1  150064        2.782    0.0027009
enh86414     6   16361800   16362800      5       2  150064       1.8929     0.029188
enh86419     6   16409700   16410700      3       1  150064       1.8456     0.032472
enh86442     6   16670500   16671500      5       2  150064       2.0795     0.018786
enh86447     6   16688800   16689800      2       1  150064       1.8746     0.030421
enh86458     6   16711700   16712700      6       1  150064       1.8169     0.034618
enh86461     6   16719500   16720500      4       2  150064       2.1306     0.016562
enh86462     6   16724300   16725300      4       1  150064        2.918    0.0017617
enh86463     6   16729800   16730800      3       2  150064       2.4261    0.0076308
enh86470     6   16752900   16753900      3       2  150064         2.56    0.0052334
enh86471     6   16754200   16755200      4       2  150064       2.8089    0.0024857
enh86472     6   16755200   16756200      2       1  150064       2.3996    0.0082068
enh86473     6   16757000   16758000      3       2  150064       2.7804    0.0027148
enh86474     6   16758000   16759000      4       2  150064       2.3419    0.0095929
enh86484     6   17016200   17017200      8       3  150064       2.5469    0.0054338
enh86495     6   17225900   17226900      2       1  150064        1.691     0.045414
enh86501     6   17417900   17418900      1       1  150064       2.0206      0.02166
enh86552     6   18121600   18122600      2       1  150064        1.788      0.03689
enh86575     6   18503200   18504200      6       3  150064       2.0508     0.020143
enh86578     6   19035900   19036900      3       2  150064       1.8572      0.03164
enh86581     6   19303300   19304300      4       2  150064       1.7558     0.039562
enh86584     6   19803000   19804000      5       2  150064       2.2296     0.012888
enh86586     6   19851400   19852400      3       1  150064       1.7088     0.043745
enh86594     6   20174000   20175000      5       2  150064       1.7181     0.042892
enh86595     6   20176900   20177900      6       2  150064        2.289     0.011038
enh86627     6   20528400   20529400      6       3  150064       1.9696     0.024441
enh86628     6   20535600   20536600      7       2  150064        2.651     0.004013
enh86630     6   20661900   20662900      5       2  150064       1.7971      0.03616
enh86635     6   20877500   20878500      3       2  150064       2.2916     0.010964
enh86638     6   21124200   21125200      3       2  150064       2.1457      0.01595
enh86650     6   21753300   21754300      3       1  150064       2.4569     0.007007
enh86652     6   21771400   21772400      7       3  150064       2.9339    0.0016734
enh86675     6   22146000   22147000      1       1  150064       2.1187      0.01706
enh86684     6   22828600   22829600      4       2  150064       1.8406      0.03284
enh86692     6   24234200   24235200      5       3  150064       1.9222     0.027292
enh86696     6   24360400   24361400      4       2  150064       2.9419    0.0016308
enh86698     6   24394600   24395600      5       1  150064       3.1928   0.00070446
enh86699     6   24402000   24403000      5       2  150064       2.1063     0.017591
enh86702     6   24495900   24496900      4       2  150064       1.6969      0.04486
enh86705     6   24646600   24647600      6       3  150064       3.0642    0.0010914
enh86706     6   24655500   24656500      2       1  150064       2.0588     0.019755
enh86707     6   24658700   24659700      4       2  150064       3.8241   6.5615e-05
enh86708     6   24660700   24661700      2       1  150064       3.6972   0.00010898
enh86709     6   24668800   24669800      7       3  150064       2.5002     0.006206
enh86710     6   24715400   24716400      2       1  150064       2.7478    0.0029999
enh86713     6   24764100   24765100      4       2  150064       3.8881   5.0518e-05
enh86715     6   24780600   24781600      4       2  150064       2.6522    0.0039988
enh86718     6   24899600   24900600      1       1  150064       3.5801    0.0001717
enh86719     6   24908500   24909500      3       2  150064       3.6021   0.00015782
enh86725     6   24936700   24937700      1       1  150064       1.7915      0.03661
enh86734     6   25014800   25015800      4       2  150064       1.9661     0.024645
enh86736     6   25035300   25036300      6       3  150064       2.4564    0.0070178
enh86739     6   25056200   25057200      2       1  150064       1.8944     0.029083
enh86740     6   25070500   25071500      4       2  150064       2.9567    0.0015548
enh86741     6   25112200   25113200      5       2  150064       2.0534     0.020017
enh86742     6   25118900   25119900      5       2  150064       3.4057   0.00032992
enh86744     6   25130800   25131800      3       2  150064         2.59    0.0047986
enh86745     6   25135200   25136200      3       1  150064       1.8022     0.035754
enh86746     6   25139200   25140200      7       2  150064       2.0607     0.019664
enh86747     6   25153800   25154800      3       2  150064       2.6492    0.0040344
enh86748     6   25155100   25156100      9       4  150064       3.9641   3.6835e-05
enh86749     6   25167200   25168200      5       3  150064       3.8685   5.4743e-05
enh86750     6   25174300   25175300      3       1  150064        4.575   2.3808e-06
enh86751     6   25178800   25179800      6       2  150064        2.289     0.011038
enh86753     6   25223500   25224500      2       1  150064       2.0004      0.02273
enh86754     6   25275700   25276700      3       1  150064       2.2113     0.013506
enh86755     6   25277400   25278400      2       1  150064       2.3129     0.010365
enh86756     6   25295800   25296800      2       1  150064       2.3161     0.010277
enh86764     6   25327000   25328000     10       3  150064       1.7012     0.044448
enh86765     6   25328000   25329000      5       2  150064       3.2715   0.00053496
enh86766     6   25329900   25330900      7       3  150064       2.6622    0.0038821
enh86769     6   25333800   25334800      7       3  150064       1.7912      0.03663
enh86771     6   25342800   25343800      7       3  150064       4.2291   1.1729e-05
enh86778     6   25370700   25371700      6       2  150064       4.5012   3.3781e-06
enh86779     6   25404800   25405800      8       2  150064       2.1823     0.014544
enh86780     6   25407400   25408400      8       3  150064       2.1239     0.016839
enh86782     6   25412300   25413300      7       3  150064       2.4281    0.0075881
enh86783     6   25416000   25417000      6       2  150064       3.2099   0.00066395
enh86784     6   25417400   25418400      7       3  150064       5.1399   1.3742e-07
enh86791     6   25743800   25744800      6       3  150064       2.0501     0.020176
enh86792     6   25751300   25752300      2       1  150064       3.0871    0.0010106
enh86793     6   25757500   25758500      4       2  150064        2.127     0.016711
enh86794     6   25952700   25953700      4       1  150064       3.2625   0.00055221
enh86795     6   25961500   25962500      2       1  150064       6.3781   8.9657e-11
enh86796     6   25964800   25965800      2       1  150064       1.7255     0.042215
enh86804     6   25993700   25994700      2       1  150064       6.2143   2.5779e-10
enh86807     6   26022400   26023400      4       2  150064       5.5222   1.6743e-08
enh86809     6   26027800   26028800      1       1  150064       1.9967      0.02293
enh86810     6   26029800   26030800      3       1  150064       6.7991   5.2641e-12
enh86812     6   26053500   26054500      3       2  150064       6.2917   1.5705e-10
enh86813     6   26057200   26058200      1       1  150064       8.0137    5.564e-16
enh86819     6   26089100   26090100      1       1  150064       7.6989    6.863e-15
enh86820     6   26102700   26103700      3       2  150064       2.9307    0.0016908
enh86821     6   26104700   26105700      4       2  150064       6.3414   1.1387e-10
enh86822     6   26121900   26122900      6       2  150064       5.0796   1.8914e-07
enh86823     6   26128300   26129300      5       2  150064       6.4432   5.8495e-11
enh86825     6   26160400   26161400      3       1  150064       4.2725   9.6633e-06
enh86826     6   26161200   26162200      2       1  150064       7.4691    4.037e-14
enh86831     6   26173600   26174600      1       1  150064       4.3734    6.117e-06
enh86832     6   26175200   26176200      5       3  150064       7.2567   1.9835e-13
enh86836     6   26206700   26207700      9       3  150064       1.9284     0.026904
enh86840     6   26225700   26226700      3       2  150064       3.5422   0.00019839
enh86845     6   26254700   26255700      3       2  150064       2.5725    0.0050483
enh86849     6   26282600   26283600      1       1  150064       4.3395    7.139e-06
enh86850     6   26295900   26296900      2       1  150064       4.0521   2.5384e-05
enh86851     6   26311300   26312300      8       2  150064       3.8418   6.1075e-05
enh86852     6   26313700   26314700      6       3  150064       5.9569    1.285e-09
enh86853     6   26336300   26337300      7       2  150064       6.2812   1.6799e-10
enh86854     6   26342000   26343000      2       1  150064       5.6266   9.1883e-09
enh86855     6   26358600   26359600      4       2  150064       7.5088    2.984e-14
enh86856     6   26361300   26362300      8       3  150064       7.6277   1.1953e-14
enh86857     6   26363800   26364800      4       2  150064       7.2604   1.9301e-13
enh86858     6   26367000   26368000      7       2  150064        7.625   1.2201e-14
enh86859     6   26384500   26385500      5       3  150064       6.2525   2.0199e-10
enh86862     6   26403900   26404900      4       2  150064        5.476   2.1754e-08
enh86863     6   26420400   26421400      8       2  150064       3.7742   8.0262e-05
enh86864     6   26422600   26423600      5       2  150064       2.2864     0.011115
enh86870     6   26477000   26478000      3       1  150064       7.2006   2.9969e-13
enh86871     6   26485100   26486100      2       1  150064       6.5808   2.3393e-11
enh86872     6   26489600   26490600      3       2  150064       6.1388   4.1563e-10
enh86873     6   26520000   26521000      3       1  150064       3.3134   0.00046089
enh86874     6   26523100   26524100      2       1  150064       2.4674     0.006805
enh86875     6   26532200   26533200      2       1  150064       2.8194     0.002406
enh86876     6   26533800   26534800      3       1  150064       2.9258    0.0017177
enh86877     6   26534700   26535700      5       3  150064       3.1172   0.00091295
enh86878     6   26535900   26536900      1       1  150064       3.2398    0.0005981
enh86879     6   26539600   26540600      4       1  150064       3.2499   0.00057725
enh86880     6   26550000   26551000      4       2  150064       6.3183    1.322e-10
enh86881     6   26552600   26553600      2       1  150064        3.275    0.0005283
enh86883     6   26598000   26599000      4       2  150064       6.7992   5.2593e-12
enh86885     6   26660200   26661200      3       2  150064       2.6406    0.0041376
enh86886     6   27046000   27047000      3       2  150064       5.0522    2.184e-07
enh86894     6   27154700   27155700      9       3  150064       1.6669     0.047772
enh86895     6   27156500   27157500      3       2  150064        2.083     0.018624
enh86896     6   27341400   27342400      4       2  150064       5.1752   1.1385e-07
enh86897     6   27342800   27343800      5       3  150064       3.6085   0.00015396
enh86898     6   27355400   27356400      5       2  150064       4.8663   5.6857e-07
enh86899     6   27438000   27439000      6       1  150064        3.518   0.00021739
enh86900     6   27438400   27439400      8       2  150064       3.8031   7.1434e-05
enh86902     6   27469600   27470600      3       2  150064       2.5146    0.0059583
enh86903     6   27485600   27486600      2       1  150064       3.1533   0.00080725
enh86904     6   27721800   27722800      3       2  150064       5.2194   8.9765e-08
enh86906     6   27738800   27739800      6       2  150064        6.977   1.5075e-12
enh86909     6   27758600   27759600      2       1  150064       7.4623   4.2514e-14
enh86911     6   27781000   27782000      1       1  150064       8.9249    2.231e-19
enh86912     6   27783100   27784100      3       1  150064       7.7187   5.8751e-15
enh86916     6   27796900   27797900      1       1  150064       8.8453    4.565e-19
enh86918     6   27835400   27836400      3       1  150064       7.0777   7.3272e-13
enh86919     6   27838800   27839800      1       1  150064       6.7288    8.551e-12
enh86922     6   27859200   27860200      3       1  150064       5.9631   1.2373e-09
enh86923     6   27871000   27872000      1       1  150064       2.9714     0.001482
enh86925     6   28046800   28047800      3       2  150064       2.2322     0.012801
[truncated: 757,145 more chars]
