# Supplementary material for: Identifying enhancer properties associated with genetic risk for complex traits using regulome-wide association studies
Source: PLoS Comput Biol. 2022 Sep 7;18(9):e1010430. doi: 10.1371/journal.pcbi.1010430 (PMC9484640; doi:10.1371/journal.pcbi.1010430)
Supplement: S3 Table — Sample names are as described in the ROADMAP epigenomics project integrative analysis portal: https://egg2.wustl.edu/roadmap/web_portal/meta.html. (ZIP) [file pcbi.1010430.s010.zip › supplemental_table3/E092gi-stomach_sig_enhancers05.gcov.out]

GENE       CHR      START       STOP  NSNPS  NPARAM       N        ZSTAT            P
enh46989     1     966600     967600      1       1  150064       1.6666       0.0478
enh47013     1    1168400    1169400      2       1  150064       1.7908     0.036659
enh47025     1    1253300    1254300      2       1  150064       1.8249     0.034007
enh47056     1    1473700    1474700      1       1  150064       1.6972      0.04483
enh47059     1    1481000    1482000      2       1  150064       1.6625     0.048204
enh47102     1    1841400    1842400      3       1  150064       2.0797     0.018775
enh47104     1    1851400    1852400      2       1  150064       1.8266     0.033877
enh47117     1    2069400    2070400      3       2  150064       2.4428    0.0072862
enh47118     1    2080000    2081000      1       1  150064       3.5192    0.0002164
enh47121     1    2110400    2111400      6       3  150064       3.0452    0.0011625
enh47125     1    2127100    2128100      3       2  150064       2.2406     0.012525
enh47129     1    2137600    2138600      3       2  150064       2.2989     0.010754
enh47130     1    2141400    2142400      5       2  150064       3.3552   0.00039654
enh47136     1    2173000    2174000      3       2  150064       2.9955    0.0013701
enh47146     1    2211400    2212400      3       1  150064       2.1734     0.014875
enh47153     1    2233100    2234100      2       1  150064        2.019     0.021745
enh47154     1    2236200    2237200      5       3  150064       2.5458    0.0054515
enh47170     1    2336100    2337100      2       1  150064       1.8092      0.03521
enh47186     1    2509800    2510800      5       2  150064       1.9065     0.028292
enh47188     1    2519400    2520400      1       1  150064       2.8421     0.002241
enh47189     1    2524300    2525300      9       2  150064       2.9603    0.0015365
enh47190     1    2525400    2526400      2       1  150064       2.7807    0.0027122
enh47191     1    2538400    2539400      8       3  150064       3.0786      0.00104
enh47192     1    2542500    2543500      1       1  150064       2.6463     0.004069
enh47193     1    2571700    2572700      1       1  150064       3.2206    0.0006397
enh47197     1    3043400    3044400      2       1  150064       1.8963     0.028961
enh47258     1    4523000    4524000      9       2  150064       2.1934     0.014138
enh47263     1    4856300    4857300      4       2  150064       2.4331    0.0074858
enh47268     1    5811400    5812400      2       1  150064       1.9271     0.026982
enh47271     1    5831200    5832200      6       2  150064       2.7305    0.0031624
enh47294     1    6260300    6261300      1       1  150064       1.7453      0.04047
enh47330     1    6532500    6533500      1       1  150064       3.1825      0.00073
enh47334     1    6551700    6552700      3       1  150064       1.9459     0.025835
enh47335     1    6554800    6555800      3       1  150064       2.1548      0.01559
enh47338     1    6567200    6568200      1       1  150064       2.3208      0.01015
enh47339     1    6572100    6573100      6       3  150064       1.7847     0.037155
enh47350     1    6658700    6659700      7       4  150064        2.683    0.0036478
enh47352     1    6669600    6670600      1       1  150064       1.8226      0.03418
enh47354     1    6676000    6677000      3       1  150064       2.1533     0.015649
enh47355     1    6684000    6685000      2       1  150064       2.1264     0.016733
enh47357     1    6693700    6694700      6       2  150064       3.4072   0.00032819
enh47360     1    6732400    6733400      4       2  150064       4.1863   1.4177e-05
enh47361     1    6760000    6761000      1       1  150064        3.769    8.194e-05
enh47362     1    6764400    6765400      5       2  150064       4.1504   1.6596e-05
enh47371     1    6862600    6863600      1       1  150064       1.6802      0.04646
enh47382     1    7020100    7021100      1       1  150064       1.9101      0.02806
enh47384     1    7045000    7046000      3       2  150064       2.4135    0.0078999
enh47407     1    7561200    7562200      6       2  150064       1.7432     0.040651
enh47478     1    8353100    8354100      2       1  150064        3.726   9.7277e-05
enh47480     1    8373700    8374700      4       2  150064       4.3324   7.3757e-06
enh47481     1    8383700    8384700      3       2  150064       3.6196    0.0001475
enh47482     1    8402300    8403300      4       2  150064       2.3004     0.010712
enh47483     1    8403900    8404900      2       1  150064       3.1255   0.00088761
enh47484     1    8409400    8410400      4       2  150064       2.1092     0.017462
enh47485     1    8422500    8423500      1       1  150064       5.5299    1.602e-08
enh47487     1    8427300    8428300      1       1  150064       2.9348     0.001669
enh47489     1    8429600    8430600      3       1  150064       2.8972    0.0018824
enh47491     1    8436000    8437000      3       2  150064       4.2536    1.052e-05
enh47494     1    8444500    8445500      2       1  150064       4.8974   4.8548e-07
enh47496     1    8447500    8448500      2       1  150064       4.7983    8.002e-07
enh47498     1    8466800    8467800      3       2  150064       4.5486   2.6996e-06
enh47505     1    8486600    8487600      2       1  150064       4.9564   3.5904e-07
enh47506     1    8487700    8488700      1       1  150064       5.7199     5.33e-09
enh47507     1    8498400    8499400      1       1  150064        5.656    7.747e-09
enh47508     1    8500900    8501900      2       1  150064       4.5893   2.2235e-06
enh47510     1    8510000    8511000      2       1  150064       3.3195   0.00045086
enh47511     1    8514900    8515900      2       1  150064       2.2024     0.013818
enh47512     1    8516200    8517200      2       1  150064       3.2735   0.00053114
enh47515     1    8523600    8524600      3       2  150064       1.9672     0.024582
enh47516     1    8525800    8526800      1       1  150064       3.2186    0.0006441
enh47517     1    8536000    8537000      2       1  150064       3.8195   6.6868e-05
enh47518     1    8537000    8538000      2       1  150064       3.2278   0.00062379
enh47519     1    8557000    8558000      2       1  150064       2.8573    0.0021361
enh47520     1    8569900    8570900      2       1  150064        2.394    0.0083322
enh47524     1    8586000    8587000      3       1  150064        2.376    0.0087516
enh47527     1    8596600    8597600      3       1  150064       2.9378    0.0016526
enh47529     1    8611600    8612600      2       1  150064       2.5226     0.005825
enh47530     1    8623000    8624000      3       2  150064       2.3761    0.0087482
enh47534     1    8655600    8656600      2       1  150064       2.6443    0.0040927
enh47535     1    8657200    8658200      1       1  150064       3.1292    0.0008763
enh47536     1    8659000    8660000      2       1  150064       2.9415    0.0016333
enh47537     1    8686400    8687400      1       1  150064       2.9013     0.001858
enh47539     1    8706700    8707700      2       1  150064       2.9936    0.0013784
enh47542     1    8722400    8723400      1       1  150064       2.2886      0.01105
enh47543     1    8724400    8725400      2       1  150064       2.1855     0.014428
enh47544     1    8726000    8727000      1       1  150064       2.8965     0.001887
enh47545     1    8728200    8729200      2       1  150064       2.1934     0.014141
enh47546     1    8730600    8731600      1       1  150064        2.945     0.001615
enh47547     1    8733400    8734400      1       1  150064       2.1292      0.01662
enh47551     1    8758400    8759400      1       1  150064       2.7985     0.002567
enh47554     1    8766900    8767900      4       2  150064       2.4406    0.0073308
enh47555     1    8771900    8772900      2       1  150064       2.1925     0.014172
enh47559     1    8814800    8815800      1       1  150064       1.9749      0.02414
enh47563     1    8871400    8872400      3       2  150064       2.4797    0.0065747
enh47573     1    8932100    8933100      2       1  150064       1.6928     0.045245
enh47578     1    8998500    8999500      4       2  150064       2.2003     0.013894
enh47623     1    9330300    9331300      4       2  150064       1.9758     0.024088
enh47624     1    9331200    9332200     10       2  150064       2.4703    0.0067496
enh47628     1    9351300    9352300      3       2  150064       2.4918    0.0063544
enh47695     1    9899900    9900900      2       1  150064       1.8595     0.031481
enh47701     1    9923400    9924400      3       2  150064        2.006      0.02243
enh47744     1   10317500   10318500      2       1  150064       1.6877     0.045736
enh47809     1   10774500   10775500      1       1  150064       1.9622      0.02487
enh47821     1   10880000   10881000      6       3  150064        1.691      0.04542
enh47857     1   11335100   11336100      1       1  150064       2.0523      0.02007
enh47864     1   11376700   11377700      2       1  150064       2.1261     0.016749
enh47893     1   11995500   11996500      4       2  150064       2.1548     0.015588
enh47894     1   11998500   11999500      2       1  150064       1.9438      0.02596
enh47895     1   12000200   12001200      4       1  150064       2.0448     0.020437
enh47896     1   12004000   12005000      4       2  150064       1.6737     0.047095
enh47911     1   12147600   12148600      1       1  150064       2.0218       0.0216
enh47914     1   12190200   12191200      3       1  150064       1.6689     0.047567
enh47978     1   12645900   12646900      1       1  150064       1.6494      0.04953
enh47985     1   12661300   12662300      1       1  150064       2.1033      0.01772
enh48005     1   14090900   14091900      1       1  150064       1.8683      0.03086
enh48023     1   14812800   14813800      6       3  150064       1.8795     0.030086
enh48055     1   15253300   15254300      4       1  150064       1.7052      0.04408
enh48108     1   15522200   15523200      7       2  150064       1.7445     0.040534
enh48207     1   16152500   16153500      8       1  150064       2.0343     0.020961
enh48268     1   16536800   16537800      3       1  150064       1.9829     0.023687
enh48273     1   16564100   16565100      2       1  150064       2.7283    0.0031827
enh48275     1   16570000   16571000      2       1  150064       2.4068    0.0080463
enh48283     1   16697800   16698800      2       1  150064       1.6637     0.048085
enh48284     1   16699000   16700000      3       1  150064       1.7831     0.037283
enh48287     1   16711400   16712400      2       1  150064       1.7801     0.037533
enh48288     1   16714100   16715100      2       1  150064       1.7653      0.03876
enh48290     1   16723000   16724000      3       1  150064       2.1032     0.017725
enh48293     1   16824000   16825000      3       1  150064       1.8836     0.029809
enh48294     1   16826200   16827200      4       2  150064       2.0605     0.019675
enh48328     1   17287700   17288700      3       2  150064       1.8156     0.034716
enh48333     1   17310200   17311200      4       2  150064       4.2187   1.2287e-05
enh48337     1   17342300   17343300      5       2  150064       2.0112     0.022154
enh48339     1   17371700   17372700      7       1  150064       2.4055    0.0080747
enh48340     1   17378500   17379500      2       1  150064       2.7791    0.0027255
enh48341     1   17381700   17382700      4       2  150064       1.7769     0.037791
enh48342     1   17386100   17387100      3       1  150064       3.0325    0.0012126
enh48343     1   17389700   17390700      7       3  150064       2.3766    0.0087372
enh48344     1   17407300   17408300      6       2  150064        2.559    0.0052481
enh48405     1   18458400   18459400      2       1  150064       2.3447    0.0095207
enh48433     1   19218300   19219300      2       1  150064       1.6971     0.044838
enh48438     1   19234300   19235300      2       1  150064       1.6468       0.0498
enh48482     1   19636400   19637400      6       3  150064       1.7159     0.043089
enh48483     1   19639800   19640800      5       3  150064       1.6512     0.049344
enh48484     1   19641700   19642700      6       2  150064        1.812     0.034996
enh48492     1   19695800   19696800      3       2  150064       1.8934     0.029151
enh48532     1   19821700   19822700      2       1  150064       3.1151    0.0009193
enh48533     1   19831300   19832300      4       2  150064        2.104     0.017687
enh48534     1   19835400   19836400      6       2  150064       1.6627     0.048186
enh48546     1   19939200   19940200      1       1  150064       1.7696       0.0384
enh48551     1   19966700   19967700      1       1  150064       2.3371     0.009718
enh48590     1   20651600   20652600      5       2  150064       2.2432     0.012442
enh48596     1   20819900   20820900      1       1  150064       1.7361      0.04127
enh48612     1   21059800   21060800      2       1  150064       2.8097    0.0024792
enh48614     1   21114700   21115700      1       1  150064       2.5834     0.004892
enh48616     1   21247800   21248800      1       1  150064       2.4741     0.006678
enh48618     1   21338800   21339800      3       2  150064       1.6757       0.0469
enh48619     1   21339500   21340500      1       1  150064       2.4906     0.006376
enh48621     1   21361400   21362400      2       1  150064       1.9996     0.022773
enh48622     1   21415600   21416600      3       1  150064       2.7094    0.0033702
enh48626     1   21465800   21466800      1       1  150064       2.4763     0.006638
enh48627     1   21476000   21477000      1       1  150064       3.0309     0.001219
enh48628     1   21496900   21497900      1       1  150064       2.4384     0.007376
enh48629     1   21500100   21501100      2       1  150064       2.3653    0.0090067
enh48631     1   21521200   21522200      1       1  150064       1.7381       0.0411
enh48684     1   21922200   21923200      1       1  150064       1.6591      0.04855
enh48687     1   21941100   21942100      4       2  150064       2.2671     0.011692
enh48700     1   22089400   22090400      5       1  150064       2.0897     0.018321
enh48701     1   22090900   22091900      3       1  150064        1.892     0.029244
enh48731     1   22350000   22351000      5       2  150064       2.2927     0.010933
enh48732     1   22352800   22353800      5       2  150064       2.4891    0.0064031
enh48735     1   22369800   22370800      3       2  150064       2.4301    0.0075473
enh48736     1   22378000   22379000      4       2  150064       2.2292     0.012899
enh48738     1   22382200   22383200      2       1  150064       2.7113    0.0033512
enh48739     1   22389800   22390800      3       1  150064       1.7562     0.039531
enh48742     1   22398600   22399600      1       1  150064       3.3647    0.0003831
enh48750     1   22441600   22442600      4       2  150064       2.9973    0.0013617
enh48752     1   22448600   22449600      7       4  150064       1.7571     0.039447
enh48754     1   22454400   22455400      6       3  150064       3.0227    0.0012527
enh48812     1   23141700   23142700      6       2  150064       2.1337     0.016432
enh48892     1   23939500   23940500      3       1  150064        2.028     0.021279
enh48935     1   24372600   24373600      3       1  150064       2.5782    0.0049652
enh48951     1   24548200   24549200      4       1  150064       2.6115    0.0045071
enh48953     1   24550700   24551700      2       1  150064       2.7486    0.0029929
enh48960     1   24691400   24692400      3       2  150064       1.7634     0.038918
enh48962     1   24712800   24713800      4       2  150064       2.3496    0.0093964
enh48963     1   24718800   24719800      1       1  150064        1.765      0.03878
enh48971     1   24833700   24834700      1       1  150064       2.5335     0.005646
enh48972     1   24862000   24863000      4       2  150064       2.4306    0.0075369
enh48974     1   24867500   24868500      7       3  150064       2.6823    0.0036556
enh49188     1   26873100   26874100      3       2  150064       2.0171     0.021842
enh49189     1   26882500   26883500      2       1  150064       1.7497     0.040089
enh49190     1   26900600   26901600      8       3  150064       2.7432    0.0030419
enh49192     1   27003400   27004400      2       1  150064       1.8661     0.031012
enh49195     1   27026400   27027400      2       1  150064       1.9902     0.023285
enh49196     1   27027500   27028500      3       1  150064       2.5099    0.0060391
enh49202     1   27047000   27048000      3       1  150064         2.63    0.0042697
enh49203     1   27048300   27049300      1       1  150064       2.7248     0.003217
enh49204     1   27051900   27052900      4       1  150064       2.7077    0.0033878
enh49205     1   27053700   27054700      2       1  150064        1.943      0.02601
enh49207     1   27094500   27095500      1       1  150064       2.7557     0.002928
enh49208     1   27098100   27099100      1       1  150064       2.7473     0.003004
enh49215     1   27175300   27176300      1       1  150064       2.4217     0.007724
enh49216     1   27181300   27182300      2       1  150064       1.9513     0.025509
enh49221     1   27214800   27215800      1       1  150064       2.4794      0.00658
enh49226     1   27241000   27242000      2       1  150064        1.826     0.033925
enh49227     1   27246900   27247900      2       1  150064       2.7103    0.0033606
enh49228     1   27249500   27250500      1       1  150064        2.512     0.006003
enh49250     1   27396900   27397900      4       1  150064        1.756     0.039544
enh49283     1   27667200   27668200      3       2  150064       1.8403     0.032859
enh49290     1   27693800   27694800      1       1  150064       1.8301      0.03362
enh49291     1   27695400   27696400      1       1  150064       2.9448     0.001616
enh49332     1   27899800   27900800      2       1  150064       1.7821     0.037367
enh49342     1   27941200   27942200      2       1  150064       2.2872     0.011093
enh49343     1   27947800   27948800      2       1  150064       1.6501     0.049462
enh49344     1   27951200   27952200      1       1  150064       2.1084       0.0175
enh49345     1   27952400   27953400      2       1  150064       1.8176      0.03456
enh49346     1   27957500   27958500      7       3  150064       1.8081     0.035298
enh49348     1   27969900   27970900      1       1  150064       1.9646      0.02473
enh49390     1   28431400   28432400      3       2  150064        2.405    0.0080863
enh49402     1   28575000   28576000      5       2  150064       1.6932      0.04521
enh49403     1   28588000   28589000      2       1  150064       2.6132    0.0044846
enh49408     1   28622400   28623400      2       1  150064        2.398    0.0082421
enh49411     1   28650000   28651000      1       1  150064       1.7757      0.03789
enh49413     1   28656200   28657200      2       1  150064       1.9853     0.023554
enh49414     1   28697600   28698600      1       1  150064       2.0562      0.01988
enh49415     1   28721500   28722500      5       1  150064       1.7638     0.038882
enh49416     1   28736100   28737100      8       3  150064       2.2663     0.011716
enh49417     1   28743900   28744900      4       1  150064       2.0635     0.019532
enh49419     1   28782200   28783200      1       1  150064       2.4036     0.008118
enh49424     1   28845600   28846600      1       1  150064       2.4689     0.006776
enh49427     1   28880200   28881200      1       1  150064       2.5866     0.004847
enh49428     1   28905600   28906600      1       1  150064        2.917     0.001767
enh49431     1   28916900   28917900      2       1  150064       2.8882    0.0019374
enh49432     1   28920200   28921200      3       2  150064       1.8449     0.032526
enh49434     1   28967400   28968400      3       1  150064       2.2733     0.011504
enh49435     1   28970700   28971700      1       1  150064       2.3123      0.01038
enh49436     1   28973600   28974600      2       1  150064       2.0484     0.020261
enh49445     1   29081000   29082000      1       1  150064       3.0777     0.001043
enh49448     1   29111200   29112200      1       1  150064       2.4417      0.00731
enh49451     1   29186500   29187500      1       1  150064       2.2708      0.01158
enh49455     1   29211000   29212000      4       2  150064       2.8853    0.0019554
enh49461     1   29446200   29447200      3       1  150064       3.2265   0.00062646
enh49462     1   29472200   29473200      2       1  150064       2.2445     0.012401
enh49469     1   29555900   29556900      3       1  150064       2.0326     0.021045
enh49470     1   29575500   29576500      4       2  150064       2.1119     0.017348
enh49489     1   30457300   30458300      3       2  150064       3.9025   4.7592e-05
enh49490     1   30481800   30482800      8       2  150064       3.2742   0.00052988
enh49491     1   30485500   30486500      5       2  150064       3.7722   8.0919e-05
enh49504     1   31180400   31181400     14       3  150064       1.7291     0.041895
enh49508     1   31194700   31195700      3       2  150064       1.7283     0.041964
enh49571     1   31688100   31689100     11       2  150064       3.1441   0.00083309
enh49574     1   31770900   31771900      2       1  150064       3.3482   0.00040666
enh49575     1   31836900   31837900      5       2  150064       4.0079   3.0625e-05
enh49577     1   31848600   31849600      2       1  150064       4.2058   1.3006e-05
enh49578     1   31854000   31855000      4       2  150064       4.6026   2.0864e-06
enh49579     1   31862800   31863800      8       2  150064       3.8622   5.6184e-05
enh49580     1   31866800   31867800      4       1  150064       2.8658    0.0020799
enh49581     1   31867600   31868600      2       1  150064       2.8315    0.0023167
enh49582     1   31878700   31879700      5       2  150064        2.883    0.0019695
enh49583     1   31888200   31889200      1       1  150064        2.833     0.002306
enh49584     1   31894600   31895600      3       1  150064       1.7846     0.037167
enh49600     1   32029400   32030400      1       1  150064       2.3782     0.008699
enh49611     1   32090600   32091600      3       1  150064       2.0079     0.022328
enh49692     1   32616700   32617700      1       1  150064       2.0177      0.02181
enh49695     1   32663000   32664000      1       1  150064       1.7481      0.04022
enh49701     1   32704500   32705500      2       1  150064       1.6513     0.049341
enh49702     1   32707800   32708800      3       1  150064       1.7063     0.043974
enh49713     1   32811100   32812100      1       1  150064        2.932     0.001684
enh49750     1   33222600   33223600      2       1  150064       2.2327     0.012783
enh49758     1   33280300   33281300      3       1  150064       2.2349     0.012712
enh49763     1   33338300   33339300      2       1  150064        1.997     0.022915
enh49767     1   33371800   33372800      1       1  150064       1.8401      0.03288
enh49772     1   33411800   33412800      1       1  150064       2.3553     0.009253
enh49798     1   33564600   33565600      1       1  150064       2.2931      0.01092
enh49799     1   33593400   33594400      1       1  150064       2.1316      0.01652
enh49807     1   33625900   33626900      4       2  150064       1.9239     0.027183
enh49822     1   33760800   33761800      3       1  150064       1.8874     0.029554
enh49824     1   33766000   33767000      3       2  150064       2.3437    0.0095463
enh49830     1   33810900   33811900      1       1  150064       1.7861      0.03704
enh49852     1   33937000   33938000      2       1  150064       2.4899    0.0063881
enh49854     1   33981500   33982500      1       1  150064        2.199      0.01394
enh49875     1   35318300   35319300      4       2  150064       1.8872     0.029566
enh49876     1   35323100   35324100      3       2  150064       2.0918     0.018229
enh49877     1   35325400   35326400      1       1  150064       2.2918      0.01096
enh49887     1   35585800   35586800      2       1  150064       1.7055      0.04405
enh49889     1   35675400   35676400      1       1  150064       3.7357    9.359e-05
enh49890     1   35676200   35677200      4       1  150064       3.5179   0.00021747
enh49908     1   36102400   36103400      2       1  150064       3.6011   0.00015847
enh49912     1   36181400   36182400      1       1  150064       3.4063    0.0003292
enh49914     1   36190900   36191900      2       1  150064       3.2608   0.00055552
enh49915     1   36275500   36276500      4       2  150064       4.3204    7.789e-06
enh49916     1   36316700   36317700      2       1  150064       3.4571   0.00027304
enh49923     1   36398200   36399200      1       1  150064        3.492    0.0002397
enh49924     1   36401300   36402300      3       2  150064       2.5871    0.0048389
enh49925     1   36553200   36554200      1       1  150064       3.1405    0.0008432
enh49926     1   36555700   36556700      3       2  150064        3.192   0.00070642
enh49929     1   36562300   36563300      2       1  150064       3.0303    0.0012214
enh49930     1   36565100   36566100      6       2  150064       2.3137     0.010343
enh49931     1   36581100   36582100      3       1  150064       2.1813     0.014579
enh49932     1   36584300   36585300      2       1  150064       1.8279     0.033785
enh49933     1   36593300   36594300      1       1  150064       3.8529    5.836e-05
enh49934     1   36600500   36601500      2       1  150064       3.3181   0.00045322
enh49935     1   36613400   36614400      2       1  150064       3.6811   0.00011612
enh49940     1   36624700   36625700      3       2  150064       2.2319     0.012811
enh49941     1   36627900   36628900      2       1  150064       3.9956   3.2268e-05
enh49944     1   36642400   36643400      4       1  150064       2.8124    0.0024588
enh49947     1   36653200   36654200      4       2  150064       2.5472    0.0054291
enh49988     1   37169200   37170200      1       1  150064        2.832     0.002313
enh50002     1   37999200   38000200      3       2  150064       1.8411     0.032803
enh50015     1   38271800   38272800      4       2  150064       2.3417     0.009599
enh50016     1   38275100   38276100      1       1  150064        3.469    0.0002612
enh50021     1   38323500   38324500      1       1  150064       3.1702    0.0007616
enh50024     1   38395600   38396600      3       1  150064       2.8765    0.0020106
enh50047     1   38644900   38645900      2       1  150064       2.0508     0.020142
enh50063     1   39206200   39207200      1       1  150064       1.9001      0.02871
enh50075     1   39490600   39491600      2       1  150064       1.8507     0.032107
enh50077     1   39542000   39543000      2       1  150064       2.9168    0.0017683
enh50086     1   39593100   39594100      1       1  150064       1.6739      0.04708
enh50103     1   39642600   39643600      2       1  150064       1.7482     0.040211
enh50106     1   39650600   39651600      1       1  150064       1.7696       0.0384
enh50107     1   39651100   39652100      2       1  150064       2.1225     0.016899
enh50133     1   39863000   39864000      4       2  150064       2.4163    0.0078392
enh50144     1   39974600   39975600      4       2  150064       2.3427    0.0095713
enh50154     1   40115200   40116200      2       1  150064       2.1652     0.015184
enh50155     1   40118900   40119900      2       1  150064       2.2185     0.013261
enh50157     1   40166200   40167200      1       1  150064       3.3126    0.0004621
enh50162     1   40282900   40283900      2       1  150064       1.7049     0.044106
enh50167     1   40358200   40359200      1       1  150064       1.8066      0.03541
enh50168     1   40362100   40363100      2       1  150064       3.2872   0.00050595
enh50200     1   40775200   40776200      4       2  150064       2.0018     0.022653
enh50206     1   40848700   40849700      3       2  150064       2.0998     0.017875
enh50224     1   41156000   41157000      2       1  150064       2.4813    0.0065445
enh50228     1   41178100   41179100      2       1  150064        2.522    0.0058352
enh50233     1   41206000   41207000      2       1  150064       2.3034     0.010628
enh50239     1   41270200   41271200      6       2  150064       1.6737     0.047094
enh50259     1   41432900   41433900      8       3  150064       1.9368     0.026387
enh50260     1   41446800   41447800      4       2  150064       2.3025     0.010653
enh50261     1   41447700   41448700      1       1  150064       1.7839      0.03722
enh50262     1   41450800   41451800      3       2  150064       2.0422     0.020568
enh50263     1   41452500   41453500      2       1  150064       3.6418   0.00013538
enh50264     1   41468700   41469700      5       2  150064        2.221     0.013176
enh50265     1   41480100   41481100      3       1  150064       1.7402      0.04091
enh50271     1   41574400   41575400      4       2  150064       2.1731     0.014886
enh50272     1   41617900   41618900      3       2  150064        2.078     0.018855
enh50275     1   41701600   41702600      2       1  150064       1.8849     0.029721
enh50284     1   41836900   41837900      2       1  150064       2.6367    0.0041863
enh50285     1   41842700   41843700      4       2  150064       2.6422    0.0041181
enh50286     1   41845100   41846100      4       2  150064       4.2818   9.2696e-06
enh50290     1   41878200   41879200      7       2  150064       1.8742     0.030451
enh50292     1   41888800   41889800      3       1  150064       2.1375      0.01628
enh50294     1   41898600   41899600      2       1  150064        2.695    0.0035195
enh50303     1   41951000   41952000      3       2  150064       2.7411     0.003062
enh50304     1   41953400   41954400      3       1  150064       2.1253      0.01678
enh50305     1   41959500   41960500      5       2  150064        1.871     0.030672
enh50426     1   43415000   43416000      8       2  150064       1.9734     0.024226
enh50429     1   43420300   43421300      2       1  150064       2.2412     0.012506
enh50432     1   43427400   43428400      4       2  150064       2.6331    0.0042308
enh50434     1   43430800   43431800      3       1  150064       1.7961      0.03624
enh50435     1   43432500   43433500      7       3  150064       2.1356     0.016354
enh50462     1   43739600   43740600      2       1  150064        2.174     0.014854
enh50463     1   43742300   43743300      1       1  150064       1.7762      0.03785
enh50464     1   43749500   43750500      1       1  150064       1.8866      0.02961
enh50467     1   43760100   43761100      1       1  150064       3.2077     0.000669
enh50475     1   43826400   43827400      1       1  150064       2.7397     0.003075
enh50476     1   43830900   43831900      2       1  150064       1.9653     0.024692
enh50480     1   43856400   43857400      4       2  150064       4.1648   1.5578e-05
enh50482     1   43900900   43901900      2       1  150064       3.4907   0.00024088
enh50484     1   43917700   43918700      2       1  150064       2.3167     0.010261
enh50485     1   43920300   43921300      3       2  150064       4.1734   1.5006e-05
enh50486     1   43930600   43931600      1       1  150064       3.6313     0.000141
enh50488     1   43937900   43938900      2       1  150064       3.0281    0.0012305
enh50489     1   43941000   43942000      3       1  150064       3.6843   0.00011465
enh50495     1   44002500   44003500      1       1  150064       2.9111     0.001801
enh50496     1   44005500   44006500      2       1  150064       2.8263    0.0023541
enh50499     1   44013300   44014300      5       2  150064       2.8382    0.0022687
enh50500     1   44017800   44018800      2       1  150064        2.368    0.0089419
enh50501     1   44019700   44020700      2       1  150064       3.1776   0.00074247
enh50502     1   44022500   44023500      1       1  150064       2.9139     0.001785
enh50503     1   44025100   44026100      4       2  150064       3.2333   0.00061179
enh50504     1   44028700   44029700      3       1  150064       4.4741   3.8364e-06
enh50506     1   44034800   44035800      4       2  150064       4.0767   2.2835e-05
enh50507     1   44038000   44039000      2       1  150064       2.4668     0.006817
enh50508     1   44042800   44043800      4       2  150064       3.9293   4.2603e-05
enh50509     1   44047000   44048000      3       2  150064       3.7529   8.7384e-05
enh50510     1   44051900   44052900      7       2  150064       2.7012    0.0034542
enh50511     1   44113800   44114800      3       1  150064       3.3624   0.00038635
enh50515     1   44185400   44186400      3       1  150064       4.2919   8.8571e-06
enh50516     1   44197600   44198600      2       1  150064        4.844   6.3641e-07
enh50517     1   44229000   44230000      1       1  150064       3.2448    0.0005877
enh50518     1   44232000   44233000      1       1  150064       3.2827     0.000514
enh50519     1   44248700   44249700      3       2  150064       4.2994   8.5643e-06
enh50520     1   44252000   44253000      3       2  150064       1.9596     0.025019
enh50524     1   44300900   44301900      1       1  150064       2.9436     0.001622
enh50526     1   44318900   44319900      3       1  150064       3.9946   3.2404e-05
enh50528     1   44327500   44328500      2       1  150064        2.298     0.010782
enh50531     1   44346800   44347800      4       2  150064       3.7858   7.6597e-05
enh50532     1   44348800   44349800      3       2  150064       3.4751   0.00025532
enh50533     1   44350600   44351600      4       2  150064       2.8485    0.0021961
enh50537     1   44379000   44380000      4       1  150064         2.82    0.0024013
enh50538     1   44400400   44401400      4       2  150064       2.6634    0.0038677
enh50540     1   44409800   44410800      1       1  150064       2.2578      0.01198
enh50541     1   44414300   44415300      2       1  150064       2.8877    0.0019403
enh50545     1   44439200   44440200      3       2  150064       3.1146   0.00092101
enh50546     1   44442700   44443700      5       2  150064       2.5588    0.0052521
enh50547     1   44446400   44447400      4       2  150064       1.9799      0.02386
enh50548     1   44452300   44453300      1       1  150064       2.2904        0.011
enh50549     1   44455900   44456900      1       1  150064       2.0898      0.01832
enh50550     1   44458100   44459100      1       1  150064       2.9213     0.001743
enh50555     1   44479800   44480800      2       1  150064       3.2733   0.00053156
enh50556     1   44485400   44486400      1       1  150064       1.8609      0.03138
enh50563     1   44525200   44526200      2       1  150064       2.3398    0.0096476
enh50569     1   44554800   44555800      5       2  150064       1.7225     0.042493
enh50570     1   44677800   44678800      1       1  150064       2.7892     0.002642
enh50571     1   44680000   44681000      1       1  150064       2.3252      0.01003
enh50573     1   44685600   44686600      3       2  150064       1.9515     0.025502
enh50574     1   44704700   44705700      2       1  150064       2.6077    0.0045579
enh50634     1   45304800   45305800      3       2  150064       1.7558     0.039565
enh50760     1   47229400   47230400      1       1  150064        1.852      0.03201
enh50795     1   48223900   48224900      2       1  150064       1.8118     0.035009
enh50801     1   48248900   48249900      1       1  150064       2.5494     0.005395
enh50802     1   48257900   48258900      3       1  150064       2.0623     0.019592
enh50812     1   48309700   48310700      5       2  150064       2.5992    0.0046719
enh50815     1   48337200   48338200      5       3  150064       2.6703    0.0037895
enh50817     1   48347200   48348200      2       1  150064       1.9375      0.02634
enh50863     1   49240500   49241500      4       2  150064       1.9819     0.023747
enh50885     1   51763300   51764300      3       2  150064       1.7169     0.043003
enh50896     1   51985500   51986500      4       2  150064       1.6839     0.046102
enh50979     1   53641800   53642800      4       2  150064       1.9399     0.026196
enh50980     1   53649300   53650300      4       2  150064       2.8103    0.0024751
enh50981     1   53660800   53661800      2       1  150064       3.0984   0.00097272
enh50983     1   53680100   53681100      1       1  150064       2.0427      0.02054
enh50984     1   53684300   53685300      2       1  150064       2.1388     0.016228
enh50986     1   53702300   53703300      4       2  150064       2.5829    0.0048987
enh50989     1   53722400   53723400      3       1  150064       2.6242     0.004343
enh50991     1   53746300   53747300      3       1  150064       2.9357    0.0016641
enh50993     1   53760000   53761000      3       2  150064        3.057    0.0011178
enh50996     1   53771800   53772800      4       2  150064       2.1252     0.016783
enh51035     1   54422500   54423500      3       1  150064       1.7584     0.039338
enh51037     1   54483400   54484400      4       2  150064       1.6528     0.049182
enh51055     1   54685800   54686800      5       2  150064       1.8345     0.033287
enh51084     1   54787700   54788700      1       1  150064       2.0393      0.02071
enh51095     1   54815800   54816800      1       1  150064       1.7965      0.03621
enh51099     1   54827900   54828900      3       1  150064       1.8668     0.030963
enh51104     1   54844500   54845500      4       1  150064       1.9154     0.027723
enh51106     1   54848600   54849600      7       1  150064       2.1579     0.015466
enh51107     1   54850000   54851000      1       1  150064       2.1615      0.01533
enh51155     1   55327100   55328100      7       3  150064       1.6762     0.046849
enh51174     1   55529500   55530500      1       1  150064       1.7152      0.04315
enh51219     1   56055200   56056200      4       2  150064       1.7337     0.041487
enh51223     1   56115400   56116400      2       1  150064       2.2302     0.012867
enh51225     1   56135900   56136900      3       2  150064       1.8156     0.034718
enh51226     1   56161000   56162000      9       2  150064       2.0801      0.01876
enh51229     1   56192200   56193200      1       1  150064       1.8387      0.03298
enh51230     1   56206600   56207600      1       1  150064       1.7343      0.04143
enh51341     1   59324500   59325500      3       2  150064       2.3148     0.010312
enh51385     1   59617000   59618000      1       1  150064       1.7215      0.04258
enh51386     1   59622200   59623200      8       2  150064       1.8643     0.031141
enh51388     1   59651900   59652900      1       1  150064        2.723     0.003235
enh51446     1   60203700   60204700      6       3  150064       1.9676     0.024556
enh51449     1   60217800   60218800      4       2  150064        2.363    0.0090627
enh51463     1   60452000   60453000      1       1  150064       2.4008      0.00818
enh51470     1   60969000   60970000      3       2  150064       2.8514    0.0021761
enh51472     1   61085600   61086600      4       2  150064       3.2797   0.00051952
enh51473     1   61087000   61088000      3       1  150064       3.5103   0.00022377
enh51475     1   61218700   61219700      1       1  150064       3.3026     0.000479
enh51476     1   61228900   61229900      6       2  150064       1.8754     0.030368
enh51484     1   61377200   61378200      5       3  150064       1.8739     0.030474
enh51487     1   61402000   61403000      1       1  150064       2.2825      0.01123
enh51491     1   61449300   61450300      2       1  150064        1.737     0.041192
enh51492     1   61455400   61456400      2       1  150064       2.5657    0.0051491
enh51531     1   61709500   61710500      3       1  150064       2.0719     0.019136
enh51546     1   61858100   61859100      6       2  150064        2.115     0.017214
enh51550     1   61869200   61870200      1       1  150064       2.1912      0.01422
enh51551     1   61869600   61870600      2       1  150064        1.906     0.028325
enh51557     1   61956900   61957900      4       2  150064       1.6611     0.048342
enh51595     1   62842700   62843700      1       1  150064        1.905      0.02839
enh51596     1   62847300   62848300      2       1  150064       1.7637     0.038895
enh51617     1   64105900   64106900      3       2  150064       1.7723     0.038176
enh51704     1   64974000   64975000      5       3  150064       1.9194     0.027469
enh51713     1   65033600   65034600      4       2  150064       1.7672     0.038596
enh51730     1   65359400   65360400      3       1  150064       2.8452    0.0022195
enh51736     1   65398000   65399000      3       1  150064       2.3488    0.0094178
enh51737     1   65399300   65400300      3       2  150064       2.5166    0.0059254
enh51738     1   65401000   65402000      2       1  150064       2.5757    0.0050017
enh51741     1   65422000   65423000      3       1  150064       2.7844    0.0026814
enh51742     1   65427800   65428800      5       2  150064       2.9459    0.0016099
enh51743     1   65430000   65431000      3       2  150064       1.7017      0.04441
enh51753     1   65579600   65580600      2       1  150064       2.3224     0.010105
enh51756     1   65640900   65641900      2       1  150064        2.027     0.021333
enh51766     1   65932900   65933900      8       3  150064       1.8564     0.031702
enh51769     1   66153300   66154300      5       2  150064       2.7778    0.0027366
enh51774     1   66731400   66732400      2       1  150064       2.3938    0.0083366
enh51775     1   66732800   66733800      1       1  150064       2.4753     0.006656
enh51776     1   66736000   66737000      4       2  150064       2.8558    0.0021463
enh51777     1   66737900   66738900      4       2  150064       2.1719     0.014933
enh51780     1   66758300   66759300      2       1  150064       2.1378     0.016266
enh51813     1   67858600   67859600      2       1  150064       2.1733     0.014877
enh51823     1   68000400   68001400      4       1  150064       1.7497     0.040083
enh51833     1   68078400   68079400      2       1  150064       1.6808     0.046401
enh51834     1   68084100   68085100      3       2  150064       2.2176     0.013291
enh51844     1   68166200   68167200      4       2  150064       1.9657     0.024668
enh51847     1   68174600   68175600      2       1  150064       1.8513     0.032063
enh51859     1   68213800   68214800      2       1  150064       2.0104     0.022192
enh51863     1   68221200   68222200      1       1  150064       2.4668     0.006817
enh51866     1   68227000   68228000      1       1  150064       2.2956      0.01085
enh51876     1   68257700   68258700      4       2  150064       3.7431   9.0892e-05
enh51877     1   68260200   68261200      3       1  150064       3.3003   0.00048284
enh51878     1   68268100   68269100      7       3  150064        2.067     0.019366
enh51879     1   68269400   68270400      2       1  150064       2.3567      0.00922
enh51881     1   68282000   68283000      5       3  150064       1.8429     0.032669
enh51882     1   68283200   68284200      3       1  150064        2.792    0.0026189
enh51883     1   68285000   68286000      3       2  150064       2.6741    0.0037461
enh51884     1   68288800   68289800      3       2  150064       2.1793     0.014654
enh51885     1   68295800   68296800      4       2  150064       3.5136     0.000221
enh51886     1   68299600   68300600      2       1  150064       3.1481   0.00082179
enh51887     1   68303800   68304800      5       2  150064       3.9573   3.7908e-05
enh51888     1   68305200   68306200      2       1  150064       2.2469     0.012322
enh51889     1   68321300   68322300      4       2  150064       3.3082   0.00046949
enh51890     1   68362700   68363700      7       3  150064       3.3266   0.00043953
enh51900     1   68607100   68608100      2       1  150064       2.2727     0.011521
enh51953     1   74058800   74059800      3       1  150064       2.6569    0.0039432
enh51971     1   76619400   76620400      2       1  150064       1.6795     0.046531
enh51977     1   76744800   76745800      1       1  150064       1.7041      0.04418
enh52001     1   78299000   78300000      1       1  150064       2.6962     0.003507
enh52002     1   78352600   78353600      5       3  150064       1.6727     0.047194
enh52003     1   78353000   78354000      9       4  150064       2.7102    0.0033617
enh52006     1   78446600   78447600      1       1  150064        2.645     0.004084
enh52011     1   78561300   78562300      2       1  150064       1.7587     0.039313
enh52028     1   81943500   81944500      6       4  150064        1.674     0.047063
enh52031     1   82136000   82137000      3       2  150064       2.0532     0.020027
enh52033     1   82169600   82170600      3       2  150064       3.3185   0.00045247
enh52058     1   84226200   84227200      7       3  150064        2.706    0.0034046
enh52074     1   84945900   84946900      3       2  150064       2.1086      0.01749
enh52096     1   85319400   85320400      4       1  150064       2.4091    0.0079965
enh52108     1   85728000   85729000      1       1  150064       2.0187      0.02176
enh52113     1   85761000   85762000      3       1  150064       1.8796     0.030081
enh52116     1   85779400   85780400      2       1  150064        2.087     0.018442
enh52121     1   85828600   85829600      3       2  150064       2.5175    0.0059091
enh52122     1   85845200   85846200      5       2  150064       2.2581     0.011969
enh52124     1   85872600   85873600      1       1  150064       2.0853      0.01852
enh52125     1   85906000   85907000      3       1  150064       1.7187     0.042831
enh52126     1   85914400   85915400      8       4  150064       2.2358     0.012681
enh52127     1   85918900   85919900      3       1  150064       2.0349      0.02093
enh52128     1   85926300   85927300      5       3  150064        1.973     0.024247
enh52140     1   86034800   86035800      4       2  150064        1.734     0.041458
enh52143     1   86044000   86045000      2       1  150064       2.2819     0.011249
enh52157     1   86533400   86534400      2       1  150064       1.6626     0.048198
enh52170     1   86992400   86993400      5       3  150064       1.7631     0.038941
enh52201     1   87811600   87812600      3       1  150064       1.7206     0.042657
enh52209     1   88065400   88066400      2       1  150064       2.9528    0.0015745
enh52212     1   88108100   88109100      1       1  150064       2.1609      0.01535
enh52214     1   88148400   88149400      4       2  150064       2.0967     0.018008
enh52270     1   89828700   89829700      2       1  150064       1.8371     0.033094
enh52277     1   90068700   90069700      3       1  150064       1.8446     0.032545
enh52281     1   90125800   90126800      2       1  150064        2.303     0.010639
enh52282     1   90158000   90159000      2       1  150064       1.6794     0.046541
enh52284     1   90185000   90186000      1       1  150064       1.6991      0.04465
enh52288     1   90204400   90205400      1       1  150064       1.7364      0.04125
enh52290     1   90222700   90223700      3       2  150064       1.8802     0.030044
enh52292     1   90277600   90278600      1       1  150064       1.9384      0.02629
enh52294     1   90307600   90308600      3       2  150064       2.4101    0.0079752
enh52313     1   91485100   91486100      6       2  150064        1.881     0.029987
enh52314     1   91488000   91489000      3       1  150064       2.4412    0.0073191
enh52323     1   92021300   92022300      5       1  150064       1.7154     0.043137
enh52342     1   92102900   92103900      4       2  150064       3.3842   0.00035695
enh52363     1   92236000   92237000      4       1  150064       1.6742     0.047045
enh52364     1   92241500   92242500      7       2  150064       2.7642    0.0028532
enh52365     1   92242500   92243500      7       2  150064       2.5047    0.0061276
enh52367     1   92248900   92249900      2       1  150064       2.7788    0.0027282
enh52396     1   92765200   92766200      2       1  150064        2.813     0.002454
enh52398     1   93175300   93176300      1       1  150064        1.834      0.03333
enh52399     1   93177100   93178100      2       1  150064       2.0033     0.022573
enh52400     1   93221800   93222800      2       1  150064       1.7861     0.037044
enh52406     1   93319700   93320700      2       1  150064       2.1632     0.015261
enh52407     1   93400400   93401400      3       1  150064        1.798     0.036085
enh52410     1   93416500   93417500      2       1  150064        1.846     0.032449
enh52411     1   93421000   93422000      3       1  150064       2.2737     0.011491
enh52521     1   94992800   94993800      1       1  150064       2.1873      0.01436
enh52574     1   95330000   95331000      5       3  150064       2.7381      0.00309
enh52587     1   95386900   95387900      4       2  150064       1.8103     0.035123
enh52593     1   95412200   95413200      5       3  150064       2.2806     0.011286
enh52599     1   95437000   95438000      2       1  150064       2.2949      0.01087
enh52601     1   95446800   95447800      2       1  150064       1.8867     0.029603
enh52602     1   95453000   95454000      1       1  150064       3.0715     0.001065
enh52603     1   95454900   95455900      1       1  150064       1.9067      0.02828
enh52605     1   95459800   95460800      2       1  150064       1.8498     0.032171
enh52607     1   95467900   95468900      1       1  150064       1.9788      0.02392
enh52609     1   95478800   95479800      2       1  150064       2.0346     0.020945
enh52613     1   95507400   95508400      2       1  150064       2.0905     0.018287
enh52616     1   95552300   95553300      3       1  150064       2.2242     0.013066
enh52621     1   96881500   96882500      4       2  150064       2.6126    0.0044929
enh52623     1   96947500   96948500      3       2  150064       2.0392     0.020717
enh52627     1   97176600   97177600      7       2  150064       3.5017   0.00023118
enh52628     1   97186000   97187000      2       1  150064       1.7221     0.042524
enh52629     1   97189300   97190300      3       1  150064       3.8876   5.0622e-05
enh52639     1   98224100   98225100      1       1  150064       2.9854     0.001416
enh52642     1   98383100   98384100      2       1  150064       5.6442   8.2998e-09
enh52695     1  101200900  101201900      1       1  150064       1.7563      0.03952
enh52696     1  101259900  101260900      6       1  150064       1.6455     0.049933
enh52697     1  101347700  101348700      1       1  150064       2.9451     0.001614
enh52716     1  101950200  101951200      4       2  150064       2.0895      0.01833
enh52718     1  103303000  103304000      1       1  150064       2.7945     0.002599
enh52719     1  103318200  103319200      6       4  150064       2.0238     0.021495
enh52722     1  107498600  107499600      4       2  150064       1.7163     0.043054
enh52731     1  108439500  108440500      6       2  150064       1.7419     0.040764
enh52734     1  108508200  108509200      5       3  150064       2.2686     0.011647
enh52735     1  108518700  108519700      3       2  150064       1.8953     0.029025
enh52745     1  108660500  108661500      6       3  150064       1.9794     0.023886
enh52836     1  110082200  110083200      3       1  150064       2.3695    0.0089072
enh52848     1  110178600  110179600      4       2  150064        2.074     0.019042
enh52851     1  110186100  110187100      2       1  150064       2.0658     0.019423
enh52852     1  110191600  110192600      3       2  150064       2.0587     0.019761
enh52854     1  110199400  110200400      4       2  150064        1.982     0.023742
enh52887     1  110438400  110439400      5       2  150064       1.9161     0.027674
enh52934     1  110892800  110893800      2       1  150064       2.1775     0.014723
enh52943     1  111019600  111020600      1       1  150064       2.4479     0.007185
enh52980     1  112134200  112135200      3       2  150064       2.8477     0.002202
enh52983     1  112147500  112148500      5       2  150064       2.2784     0.011351
enh52986     1  112164000  112165000      4       2  150064       2.7119    0.0033454
enh52987     1  112164600  112165600      7       4  150064       2.0755     0.018972
enh52988     1  112166000  112167000      8       4  150064       2.2978     0.010786
enh52993     1  112202800  112203800      5       3  150064        2.294     0.010897
enh52996     1  112232400  112233400      4       2  150064       1.6563     0.048831
enh53006     1  112423400  112424400      4       2  150064       2.6988    0.0034797
enh53007     1  112446800  112447800      3       1  150064       2.1347     0.016393
enh53008     1  112462300  112463300      1       1  150064       2.0527      0.02005
enh53009     1  112463100  112464100      4       2  150064          2.7    0.0034674
enh53010     1  112484000  112485000      3       2  150064       3.6813     0.000116
enh53011     1  112486300  112487300      9       6  150064       2.4859    0.0064618
enh53012     1  112490800  112491800      5       2  150064       1.6947     0.045069
enh53013     1  112498600  112499600      1       1  150064       2.0179       0.0218
enh53017     1  112572300  112573300      4       2  150064       3.0367     0.001196
enh53019     1  112583600  112584600      3       2  150064       2.2482     0.012282
enh53037     1  112934000  112935000      2       1  150064       1.8858     0.029664
enh53038     1  112936600  112937600      4       1  150064       1.8506     0.032113
enh53039     1  112940100  112941100      2       1  150064        2.339    0.0096681
enh53040     1  112973000  112974000      4       1  150064       2.3276    0.0099664
enh53041     1  112981300  112982300      3       2  150064       2.1976     0.013988
enh53046     1  113055500  113056500      2       1  150064        4.041   2.6614e-05
enh53048     1  113079200  113080200      1       1  150064       3.4164    0.0003173
enh53049     1  113086500  113087500      4       1  150064       3.1044   0.00095343
enh53050     1  113159700  113160700      4       2  150064       3.9287   4.2698e-05
enh53052     1  113179000  113180000      1       1  150064       3.2955    0.0004912
enh53053     1  113215700  113216700      4       2  150064       3.9815   3.4237e-05
enh53054     1  113218700  113219700      2       1  150064       2.7755    0.0027562
enh53055     1  113229900  113230900      3       1  150064       2.3508    0.0093666
enh53057     1  113241100  113242100      1       1  150064       2.2791      0.01133
enh53092     1  113742400  113743400      1       1  150064       2.0602      0.01969
enh53093     1  113752000  113753000      1       1  150064       2.0814       0.0187
enh53095     1  113765900  113766900      4       2  150064       1.7006     0.044507
enh53155     1  114853100  114854100      2       1  150064       2.0404     0.020656
enh53160     1  115050400  115051400      2       1  150064       2.0404     0.020655
enh53166     1  115257500  115258500      2       1  150064       1.7788     0.037633
enh53168     1  115293100  115294100      2       1  150064        2.687    0.0036045
enh53169     1  115295600  115296600      4       2  150064       2.5736     0.005033
enh53170     1  115297700  115298700      3       1  150064       3.2988   0.00048552
enh53174     1  115599400  115600400      2       1  150064       1.9302     0.026792
enh53175     1  115604800  115605800      2       1  150064       2.1718     0.014936
enh53176     1  115610800  115611800      2       1  150064        2.335    0.0097708
enh53178     1  115627400  115628400      1       1  150064       1.7163      0.04305
enh53182     1  115642200  115643200      5       2  150064       3.6876   0.00011318
enh53184     1  115677400  115678400      3       2  150064        3.298   0.00048681
enh53186     1  115725900  115726900      6       3  150064       3.0204    0.0012624
enh53188     1  115733000  115734000      5       2  150064       2.1064     0.017586
enh53189     1  115737100  115738100      7       3  150064       3.1876   0.00071731
enh53190     1  115759300  115760300      3       2  150064        2.531    0.0056866
enh53191     1  115762700  115763700      6       3  150064       2.6924    0.0035472
enh53192     1  115794300  115795300      1       1  150064        2.512     0.006003
enh53193     1  115803800  115804800      2       1  150064       1.8629     0.031241
enh53197     1  115856300  115857300      3       1  150064       2.8444    0.0022246
enh53199     1  115878300  115879300      2       1  150064       1.8363      0.03316
enh53200     1  115907200  115908200      3       1  150064       2.2515     0.012176
enh53201     1  115997300  115998300      7       3  150064        1.855     0.031798
enh53208     1  116185900  116186900      1       1  150064       2.1895      0.01428
enh53209     1  116189200  116190200      2       1  150064       1.8622     0.031288
enh53220     1  116219400  116220400      3       2  150064       1.9971     0.022909
enh53223     1  116248700  116249700      3       1  150064       1.7886     0.036843
enh53234     1  116353400  116354400      4       2  150064       2.1851     0.014441
enh53253     1  116859000  116860000      3       1  150064       2.3769    0.0087299
enh53254     1  116861200  116862200      5       2  150064       1.9533     0.025391
enh53256     1  116866900  116867900      4       1  150064       1.6622     0.048233
enh53264     1  116925800  116926800      1       1  150064        1.869      0.03081
enh53296     1  117189500  117190500      1       1  150064       1.7897      0.03675
enh53305     1  117305700  117306700      3       2  150064       2.1517     0.015709
enh53306     1  117308400  117309400      1       1  150064       2.7649     0.002847
enh53307     1  117311400  117312400      2       1  150064        2.266     0.011725
enh53309     1  117368100  117369100      2       1  150064       2.8818    0.0019769
enh53310     1  117376100  117377100      5       2  150064       3.2671   0.00054335
enh53330     1  117514700  117515700      2       1  150064       1.6803     0.046453
enh53344     1  117689600  117690600      7       1  150064        1.791     0.036649
enh53364     1  118188600  118189600      3       1  150064       1.9446     0.025913
enh53383     1  118678500  118679500      4       2  150064       1.7842     0.037199
enh53429     1  120188300  120189300      1       1  150064       1.9527      0.02543
enh53568     1  145587900  145588900      3       1  150064       1.9471     0.025762
enh53570     1  145609300  145610300      1       1  150064       1.8132       0.0349
enh53576     1  145726700  145727700      2       1  150064       2.2974     0.010797
enh53580     1  146639000  146640000      4       2  150064         2.43    0.0075503
enh53581     1  146640100  146641100      1       1  150064       2.1682      0.01507
enh53582     1  146641400  146642400      6       2  150064       2.3072     0.010523
enh53583     1  146697400  146698400      6       3  150064       2.6682    0.0038132
enh53584     1  146708400  146709400      3       1  150064       2.6577    0.0039338
enh53590     1  146981600  146982600      2       1  150064       2.4945    0.0063075
enh53608     1  147233700  147234700      4       2  150064       1.9883     0.023387
enh53630     1  149887400  149888400      1       1  150064       1.7468      0.04034
enh53631     1  149889400  149890400      1       1  150064       1.7202       0.0427
enh53632     1  149897500  149898500      4       2  150064       1.7368     0.041216
enh53646     1  149993200  149994200      4       1  150064       1.8382     0.033014
enh53652     1  150127000  150128000      2       1  150064       2.7677     0.002823
enh53653     1  150129500  150130500      3       1  150064       5.8984   1.8355e-09
enh53654     1  150132100  150133100      4       1  150064       5.4742   2.1975e-08
enh53655     1  150136800  150137800      2       1  150064         4.73   1.1226e-06
enh53658     1  150185000  150186000      3       2  150064       4.6806   1.4303e-06
enh53660     1  150209000  150210000      2       1  150064       1.9992     0.022793
enh53665     1  150241900  150242900      3       1  150064       4.9797   3.1842e-07
enh53669     1  150266800  150267800      1       1  150064       1.7334      0.04151
enh53670     1  150282000  150283000      4       1  150064       1.8087     0.035251
enh53671     1  150294900  150295900      5       2  150064       5.3544   4.2929e-08
enh53672     1  150334600  150335600      4       2  150064       4.6906   1.3623e-06
enh53673     1  150339200  150340200      3       2  150064       3.9134   4.5503e-05
enh53674     1  150382100  150383100      2       1  150064       3.9829   3.4041e-05
enh53676     1  150460400  150461400      3       1  150064       4.5462   2.7315e-06
enh53677     1  150479800  150480800      5       2  150064       1.8588      0.03153
enh53678     1  150481400  150482400      5       3  150064       4.8443   6.3533e-07
enh53680     1  150488900  150489900      2       1  150064       4.4767   3.7907e-06
enh53682     1  150505800  150506800      4       2  150064       3.8042   7.1137e-05
enh53683     1  150510000  150511000      5       2  150064       3.2311   0.00061661
enh53686     1  150525400  150526400      2       1  150064       1.9945     0.023048
enh53691     1  150546400  150547400      2       1  150064       1.9164     0.027657
enh53693     1  150582400  150583400      2       1  150064        2.453    0.0070833
enh53703     1  150738200  150739200      6       2  150064       1.6908     0.045442
enh53704     1  150779500  150780500      1       1  150064       2.3252      0.01003
enh53711     1  150951000  150952000      3       1  150064       2.2704     0.011591
enh53714     1  150967900  150968900      3       2  150064       3.7924     7.46e-05
enh53715     1  150974700  150975700      2       1  150064        4.428   4.7557e-06
enh53718     1  150985800  150986800      2       1  150064       3.5318   0.00020636
enh53723     1  151034900  151035900      2       1  150064       1.8598     0.031455
enh53724     1  151041700  151042700      2       1  150064       3.0844    0.0010198
enh53725     1  151044300  151045300      6       4  150064       2.3316    0.0098612
enh53727     1  151105600  151106600      3       2  150064       2.5737    0.0050313
enh53728     1  151115600  151116600      7       2  150064       2.8513    0.0021769
enh53733     1  151141900  151142900      1       1  150064       1.7299      0.04182
enh53738     1  151168600  151169600      3       2  150064       2.5066    0.0060947
enh53741     1  151228100  151229100      2       1  150064       3.4523   0.00027791
enh53756     1  151370800  151371800      5       2  150064       2.6861    0.0036141
enh53758     1  151417000  151418000      2       1  150064        2.118     0.017088
enh53759     1  151426900  151427900      1       1  150064       3.3109     0.000465
enh53760     1  151429000  151430000      4       2  150064       2.1558     0.015551
enh53785     1  151675400  151676400      2       1  150064       1.7804     0.037503
enh53787     1  151684600  151685600      2       1  150064       1.9792     0.023895
enh53823     1  152157500  152158500      3       2  150064       2.0305     0.021151
enh53825     1  152414900  152415900      5       1  150064       1.7114     0.043502
enh53842     1  153498200  153499200      1       1  150064       2.0546      0.01996
enh53873     1  153702500  153703500      2       1  150064       1.9206     0.027394
enh53883     1  153756300  153757300      1       1  150064       2.9848     0.001419
enh53884     1  153761200  153762200      1       1  150064       2.5081     0.006069
enh53887     1  153775800  153776800      1       1  150064       3.5823    0.0001703
enh53888     1  153777600  153778600      3       1  150064       3.8478   5.9588e-05
enh53889     1  153849000  153850000      2       1  150064       2.0388     0.020736
enh53890     1  153852400  153853400      2       1  150064       3.3154   0.00045762
enh53893     1  153892100  153893100      2       1  150064       2.2218     0.013148
enh53894     1  153900900  153901900      4       2  150064       2.9509    0.0015842
enh53896     1  153919200  153920200      1       1  150064       2.1821      0.01455
enh53898     1  153932000  153933000      3       2  150064       2.1443     0.016006
enh53899     1  153933600  153934600      2       1  150064       2.7014    0.0034523
enh53900     1  153936800  153937800      2       1  150064       2.0757     0.018962
enh53901     1  153938200  153939200      2       1  150064       2.7928     0.002613
enh53902     1  153941200  153942200      3       1  150064       2.4604    0.0069387
enh53903     1  153948200  153949200      2       1  150064       2.2278     0.012946
enh53909     1  153973700  153974700      1       1  150064       2.0022      0.02263
enh53910     1  154126500  154127500      1       1  150064       2.7242     0.003223
enh53918     1  154195000  154196000      1       1  150064       1.9978      0.02287
enh53920     1  154245800  154246800      1       1  150064       2.0864      0.01847
enh53924     1  154323700  154324700      3       2  150064       1.9547      0.02531
enh53929     1  154394400  154395400      7       3  150064       1.8586     0.031544
enh53930     1  154399300  154400300      2       1  150064       1.7126     0.043393
enh53933     1  154418300  154419300      3       1  150064       2.5301     0.005701
enh53937     1  154457500  154458500      1       1  150064       1.6633      0.04813
enh53942     1  154525500  154526500      2       1  150064       1.8993     0.028763
enh53943     1  154528200  154529200      1       1  150064       2.2665      0.01171
enh53947     1  154581500  154582500      2       1  150064       1.6851      0.04598
enh53962     1  154747000  154748000      1       1  150064       1.9831      0.02368
enh53966     1  154782100  154783100      3       2  150064       2.5862     0.004852
enh53968     1  154794500  154795500      8       3  150064       3.8532   5.8289e-05
enh53972     1  154804700  154805700      1       1  150064       1.7455      0.04045
enh53973     1  154806300  154807300      2       1  150064       2.2517     0.012171
enh53976     1  154830900  154831900      3       2  150064       2.2963     0.010829
enh53978     1  154837500  154838500      5       2  150064        3.737   9.3124e-05
enh53980     1  154856700  154857700      2       1  150064        3.115    0.0009198
enh53981     1  154858700  154859700      2       1  150064        3.916   4.5007e-05
enh53982     1  154868400  154869400      1       1  150064       2.1765      0.01476
enh53985     1  154910600  154911600      3       1  150064       3.6817   0.00011585
enh53986     1  154915300  154916300      3       1  150064       3.7877   7.6028e-05
enh53987     1  154923800  154924800      1       1  150064       2.0133      0.02204
enh53988     1  154925100  154926100      1       1  150064       2.1154       0.0172
enh54001     1  154983500  154984500      3       2  150064       2.5274    0.0057453
enh54002     1  154985300  154986300      1       1  150064       2.0143      0.02199
enh54003     1  154990900  154991900      1       1  150064       2.3559      0.00924
enh54004     1  155009000  155010000      3       1  150064       3.1176   0.00091177
enh54009     1  155033400  155034400      2       1  150064       2.2043     0.013751
enh54011     1  155038600  155039600      1       1  150064        1.916      0.02768
enh54022     1  155111100  155112100      2       1  150064       1.7452     0.040475
enh54026     1  155148200  155149200      3       2  150064       1.8078     0.035319
enh54029     1  155151100  155152100      3       1  150064       2.0673     0.019351
enh54030     1  155156800  155157800      3       1  150064        1.809     0.035228
enh54033     1  155175800  155176800      1       1  150064       1.7265      0.04213
enh54036     1  155181100  155182100      3       2  150064       2.0116     0.022132
enh54038     1  155194600  155195600      3       1  150064       1.9033     0.028501
enh54043     1  155214800  155215800      1       1  150064       2.2046      0.01374
enh54044     1  155219400  155220400      3       1  150064       2.0681     0.019317
enh54045     1  155220900  155221900      1       1  150064       2.1125      0.01732
enh54046     1  155222800  155223800      1       1  150064       2.1998      0.01391
enh54050     1  155241200  155242200      2       1  150064       2.0835     0.018604
enh54052     1  155248000  155249000      2       1  150064       2.2396     0.012558
enh54054     1  155277200  155278200      2       1  150064       2.5297     0.005708
enh54057     1  155289100  155290100      1       1  150064       2.5137     0.005974
enh54063     1  155505700  155506700      1       1  150064        2.431     0.007528
enh54072     1  155617900  155618900      2       1  150064       2.5713    0.0050652
enh54078     1  155827000  155828000      1       1  150064       2.1047      0.01766
enh54082     1  155843500  155844500      2       1  150064       1.9611     0.024934
enh54084     1  155862700  155863700      1       1  150064       3.1041    0.0009543
enh54085     1  155879200  155880200      3       1  150064       2.5211    0.0058489
enh54089     1  155904700  155905700      1       1  150064       2.0349      0.02093
enh54092     1  155930900  155931900      2       1  150064       2.8968    0.0018848
enh54097     1  155958200  155959200      1       1  150064       2.4907     0.006375
enh54098     1  155959100  155960100      1       1  150064       2.1154       0.0172
enh54099     1  155960200  155961200      1       1  150064       2.0103       0.0222
enh54102     1  155973800  155974800      4       1  150064        3.577   0.00017377
enh54106     1  155994600  155995600      2       1  150064       2.5857     0.004859
enh54111     1  156039700  156040700      1       1  150064       2.1843      0.01447
enh54112     1  156042200  156043200      2       1  150064       2.8046    0.0025187
enh54117     1  156054500  156055500      4       2  150064       1.6774     0.046728
enh54119     1  156059600  156060600      2       1  150064       1.8628     0.031249
enh54123     1  156070200  156071200      1       1  150064       1.9914      0.02322
enh54128     1  156088500  156089500      2       1  150064       1.6726     0.047208
enh54129     1  156100200  156101200      5       1  150064       1.6464     0.049836
enh54130     1  156110000  156111000      3       1  150064        1.917     0.027618
enh54133     1  156116700  156117700      2       1  150064       2.0195     0.021717
enh54134     1  156122600  156123600      1       1  150064       1.9076      0.02822
enh54136     1  156131900  156132900      1       1  150064       3.0823     0.001027
enh54179     1  156640200  156641200      4       2  150064       1.7349     0.041375
enh54187     1  156709400  156710400      2       1  150064       1.9691     0.024469
enh54188     1  156711500  156712500      4       2  150064       2.4346    0.0074544
enh54196     1  156771000  156772000      2       1  150064       1.7927     0.036514
enh54237     1  157961500  157962500      3       1  150064       1.7069     0.043921
enh54240     1  157970600  157971600      1       1  150064       1.7935      0.03645
enh54262     1  158068400  158069400      2       1  150064       2.8713    0.0020439
enh54302     1  159888600  159889600      1       1  150064       1.8152      0.03475
enh54314     1  159949100  159950100      2       1  150064       1.9724      0.02428
enh54315     1  159973600  159974600      2       1  150064       1.8829     0.029854
enh54322     1  160069100  160070100      1       1  150064       2.4918     0.006355
enh54325     1  160083000  160084000      2       1  150064       2.1182     0.017081
enh54332     1  160163200  160164200      4       2  150064       2.5539    0.0053259
enh54333     1  160173800  160174800      1       1  150064       3.0586     0.001112
enh54334     1  160176900  160177900      1       1  150064       2.3579     0.009189
enh54338     1  160229900  160230900      1       1  150064       2.8501     0.002185
enh54339     1  160232800  160233800      2       1  150064       2.3101     0.010442
enh54343     1  160316200  160317200      3       1  150064       2.5981    0.0046871
enh54344     1  160322700  160323700      2       1  150064       2.4236    0.0076846
enh54345     1  160332000  160333000      2       1  150064       2.1367     0.016313
enh54350     1  160378000  160379000      4       2  150064       2.1174     0.017113
enh54402     1  161155200  161156200      3       1  150064       1.8047      0.03556
enh54407     1  161179300  161180300      1       1  150064       2.1338      0.01643
enh54415     1  161242800  161243800      1       1  150064       2.6022     0.004632
enh54458     1  162166900  162167900      8       4  150064       1.6719     0.047275
enh54459     1  162173800  162174800      2       1  150064        1.939     0.026251
enh54460     1  162176700  162177700      3       2  150064       2.0176     0.021818
enh54473     1  162529800  162530800      2       1  150064       1.9254      0.02709
enh54484     1  162640300  162641300      4       2  150064       1.7747     0.037976
enh54495     1  162679500  162680500      4       2  150064       1.6848     0.046018
enh54507     1  163141300  163142300      5       2  150064       2.3108     0.010423
enh54513     1  163200400  163201400      4       2  150064       1.7974     0.036139
enh54520     1  163625500  163626500      2       1  150064       2.3546    0.0092719
enh54521     1  163643000  163644000      2       1  150064       2.7273    0.0031927
enh54522     1  163744200  163745200      3       1  150064       4.0656   2.3957e-05
enh54523     1  163765500  163766500      2       1  150064       3.9417   4.0455e-05
enh54591     1  164755300  164756300      3       2  150064       2.2307     0.012851
enh54593     1  164763500  164764500      3       1  150064       1.8793     0.030105
enh54594     1  164770600  164771600      1       1  150064        2.031      0.02113
enh54595     1  164774400  164775400      3       1  150064       2.1139     0.017262
enh54597     1  164811800  164812800      3       1  150064       1.7358     0.041301
enh54615     1  165393500  165394500      3       2  150064       1.7568     0.039472
enh54624     1  165563800  165564800      2       1  150064       1.7259     0.042185
enh54626     1  165598600  165599600      8       2  150064       1.8212     0.034289
enh54633     1  165616800  165617800      5       3  150064       1.6932     0.045208
enh54636     1  165739000  165740000      2       1  150064       2.3176     0.010235
enh54639     1  165811200  165812200      6       2  150064       2.0958     0.018051
enh54640     1  165819900  165820900      1       1  150064       2.3611      0.00911
enh54641     1  165823000  165824000      1       1  150064       2.4075     0.008032
enh54643     1  165825600  165826600      2       1  150064       2.7244    0.0032209
enh54645     1  165828200  165829200      2       1  150064       2.7052    0.0034133
enh54658     1  166033100  166034100      3       2  150064       2.2004     0.013891
enh54663     1  166843600  166844600      2       1  150064       3.4847   0.00024635
enh54679     1  167188000  167189000      1       1  150064       2.7692      0.00281
enh54729     1  168054100  168055100      1       1  150064       2.2271      0.01297
enh54745     1  168288600  168289600      2       1  150064       1.6562     0.048841
enh54752     1  168408600  168409600      2       1  150064       1.8315     0.033513
enh54795     1  168941800  168942800      5       2  150064       1.8202     0.034366
enh54807     1  169088300  169089300      7       3  150064       2.7534    0.0029491
enh54808     1  169089000  169090000      1       1  150064       2.5028     0.006161
enh54844     1  170667900  170668900      1       1  150064       1.9528      0.02542
enh54852     1  170986100  170987100      3       1  150064       1.8694     0.030783
enh54892     1  171751700  171752700      4       2  150064       1.9777      0.02398
enh54893     1  171767600  171768600      3       2  150064       1.9745     0.024165
enh54914     1  172208300  172209300      3       1  150064       1.8908     0.029325
enh54919     1  172312300  172313300      2       1  150064       1.8722     0.030589
enh54924     1  172329300  172330300      1       1  150064       1.8053      0.03551
enh54925     1  172351300  172352300      2       1  150064       2.7009     0.003458
enh54926     1  172359900  172360900      5       2  150064       1.8912     0.029298
enh54927     1  172363100  172364100      6       2  150064       1.8056     0.035494
enh54937     1  172500200  172501200      4       2  150064       1.8567     0.031675
enh54947     1  172929300  172930300      1       1  150064       2.6738      0.00375
enh54958     1  173397700  173398700      4       2  150064       2.3375    0.0097071
enh54961     1  173448300  173449300      3       1  150064       2.3809    0.0086353
enh54966     1  173794600  173795600      1       1  150064       3.4042    0.0003318
enh54967     1  173821900  173822900      1       1  150064        3.358    0.0003926
enh54969     1  173838900  173839900      1       1  150064       2.9119     0.001796
enh54970     1  173973800  173974800      3       2  150064       2.6899    0.0035733
enh54971     1  173974500  173975500      1       1  150064       3.4302    0.0003016
enh54972     1  173978000  173979000      2       1  150064       2.9118    0.0017968
enh54973     1  173986100  173987100      2       1  150064       3.0101    0.0013058
enh54974     1  173988800  173989800      2       1  150064       3.3167   0.00045536
enh54975     1  173992300  173993300      2       1  150064       2.9267    0.0017129
enh54978     1  174231800  174232800      5       3  150064       3.7266   9.7057e-05
enh54980     1  174730500  174731500      3       2  150064       2.4482    0.0071795
enh54982     1  174840000  174841000      2       1  150064       2.1345       0.0164
enh54983     1  174841400  174842400      2       1  150064       2.1363     0.016328
enh54990     1  174934800  174935800      1       1  150064       2.9455     0.001612
enh54992     1  174945400  174946400      1       1  150064       2.8844     0.001961
enh54993     1  174958700  174959700      2       1  150064       1.7845     0.037175
enh54998     1  174998300  174999300      2       1  150064       1.9851     0.023567
enh55007     1  175132100  175133100      3       1  150064       4.1664   1.5471e-05
enh55008     1  175156000  175157000      5       2  150064       3.3594   0.00039057
enh55010     1  175162500  175163500      4       1  150064       3.3679   0.00037868
enh55019     1  175257000  175258000      2       1  150064       1.8465     0.032413
enh55021     1  175288200  175289200      3       1  150064       1.6749     0.046977
enh55028     1  175499000  175500000      3       2  150064       2.1487      0.01583
enh55032     1  175757400  175758400      2       1  150064       3.4539   0.00027625
enh55035     1  175770500  175771500      2       1  150064       3.0247    0.0012446
enh55041     1  175845200  175846200      1       1  150064        3.289    0.0005028
enh55043     1  176027800  176028800      6       3  150064       2.2438     0.012422
enh55049     1  176661900  176662900      2       1  150064       1.9979     0.022863
enh55054     1  176989500  176990500      1       1  150064       3.0527     0.001134
enh55055     1  176990200  176991200      1       1  150064       3.0527     0.001134
enh55060     1  177243800  177244800      1       1  150064       1.7228      0.04246
enh55061     1  177247200  177248200      1       1  150064       4.7528    1.003e-06
enh55063     1  177271200  177272200      4       2  150064       4.9563    3.592e-07
enh55065     1  177320000  177321000      2       1  150064       1.8755     0.030364
enh55068     1  177913800  177914800      4       2  150064       2.3007     0.010705
enh55079     1  178025700  178026700      2       1  150064       2.0695     0.019247
enh55080     1  178029800  178030800      6       3  150064       2.1663     0.015143
enh55088     1  178357600  178358600      1       1  150064       1.8337      0.03335
enh55090     1  178454800  178455800      1       1  150064       2.4263     0.007627
enh55129     1  178932100  178933100      1       1  150064       2.3446     0.009523
enh55130     1  178942300  178943300      1       1  150064       2.9835     0.001425
enh55147     1  179098100  179099100      4       1  150064       1.6833     0.046155
enh55148     1  179098900  179099900      1       1  150064       1.8942       0.0291
enh55150     1  179110800  179111800      1       1  150064       1.9879      0.02341
enh55151     1  179122100  179123100      4       2  150064       2.2291     0.012904
enh55158     1  179279700  179280700      4       2  150064       1.9407     0.026146
enh55159     1  179333700  179334700      4       2  150064         2.81    0.0024768
enh55169     1  179782900  179783900      1       1  150064        2.367     0.008966
enh55173     1  179844600  179845600      1       1  150064       1.9217      0.02732
enh55203     1  180602400  180603400      4       2  150064       2.1448     0.015983
enh55208     1  180895700  180896700      3       2  150064       1.8117     0.035014
enh55245     1  181108200  181109200     11       2  150064       1.6601     0.048445
enh55260     1  181410600  181411600      3       2  150064       2.0139     0.022012
enh55261     1  181417600  181418600      1       1  150064       2.6133     0.004484
enh55262     1  181438800  181439800      3       2  150064       2.5023    0.0061696
enh55263     1  181459500  181460500      1       1  150064       1.8578       0.0316
enh55269     1  181680700  181681700      4       2  150064        1.829       0.0337
enh55280     1  182117800  182118800      3       2  150064       1.9061     0.028318
enh55303     1  182306600  182307600      4       2  150064       2.3977    0.0082496
enh55304     1  182318100  182319100      3       2  150064       2.3673    0.0089584
enh55323     1  182644100  182645100      3       2  150064        2.979    0.0014459
enh55325     1  182668100  182669100      2       1  150064       2.4933    0.0063289
enh55329     1  182708300  182709300      2       1  150064       2.5354    0.0056162
enh55331     1  182723100  182724100      4       2  150064       2.6475    0.0040542
enh55332     1  182751000  182752000      1       1  150064       3.4569    0.0002732
enh55338     1  182995700  182996700      5       2  150064       1.9792       0.0239
enh55382     1  183251900  183252900      1       1  150064        1.883      0.02985
enh55395     1  183449200  183450200      2       1  150064       2.7001    0.0034661
enh55398     1  183537500  183538500      4       2  150064       2.3604    0.0091275
enh55399     1  183546100  183547100      3       2  150064       2.6038    0.0046102
enh55440     1  183895300  183896300      2       1  150064       2.3203     0.010163
enh55442     1  183905800  183906800      5       2  150064       1.8198     0.034392
enh55459     1  184120300  184121300      1       1  150064       2.2839      0.01119
enh55464     1  184191600  184192600      4       1  150064       1.6733     0.047132
enh55466     1  184253200  184254200      3       1  150064       2.6108    0.0045161
enh55477     1  184452500  184453500      6       3  150064       2.3215     0.010131
enh55478     1  184460900  184461900      3       2  150064       2.2858     0.011132
enh55479     1  184463000  184464000      2       1  150064        1.661     0.048356
enh55480     1  184476400  184477400      1       1  150064       2.4618     0.006913
enh55484     1  184504300  184505300      2       1  150064       2.7738      0.00277
enh55485     1  184524700  184525700      3       2  150064       2.2174     0.013297
enh55519     1  184928100  184929100      5       3  150064       1.9742      0.02418
enh55520     1  184939800  184940800      1       1  150064       2.8973     0.001882
enh55524     1  185026600  185027600      3       2  150064         2.91    0.0018069
enh55526     1  185127700  185128700      2       1  150064       2.1308     0.016552
enh55543     1  185506100  185507100      1       1  150064       1.7943      0.03638
enh55555     1  186176500  186177500      1       1  150064        1.951      0.02553
enh55556     1  186342300  186343300      1       1  150064        1.751      0.03997
enh55557     1  186345800  186346800      1       1  150064       1.7256      0.04221
enh55569     1  192503600  192504600      3       1  150064       2.0863     0.018474
enh55576     1  192871800  192872800      2       1  150064       2.3399    0.0096454
enh55577     1  192873300  192874300      3       1  150064       2.6284     0.004289
enh55582     1  193072400  193073400      1       1  150064       3.0838     0.001022
enh55584     1  193089800  193090800      2       1  150064       3.0646    0.0010898
enh55585     1  193092600  193093600      4       2  150064       3.2555    0.0005659
enh55587     1  193157600  193158600      4       2  150064       2.9851    0.0014173
enh55589     1  193279400  193280400      1       1  150064       3.0684     0.001076
enh55590     1  193282400  193283400      3       1  150064       2.9667    0.0015049
enh55595     1  193558600  193559600      5       1  150064       1.7012     0.044455
enh55602     1  197741300  197742300      1       1  150064       2.5419     0.005513
enh55605     1  197751900  197752900      1       1  150064        2.368     0.008942
enh55622     1  198650900  198651900      3       2  150064       2.0517     0.020101
enh55624     1  198836100  198837100      2       1  150064       2.0998     0.017875
enh55635     1  199829400  199830400      5       2  150064       1.8567     0.031678
enh55650     1  200374600  200375600      1       1  150064       2.4823     0.006527
enh55654     1  200406400  200407400      1       1  150064       3.4739    0.0002565
enh55656     1  200442700  200443700      2       1  150064       2.6782    0.0037013
enh55657     1  200457300  200458300      3       2  150064       2.6382    0.0041671
enh55658     1  200493900  200494900      5       3  150064       2.0451     0.020421
enh55670     1  200877100  200878100      4       2  150064       3.4408   0.00028998
enh55672     1  200885400  200886400      2       1  150064       3.4882   0.00024311
enh55673     1  200928600  200929600      7       4  150064       3.9057   4.6973e-05
enh55674     1  200934000  200935000      4       1  150064       1.7202     0.042701
enh55675     1  200938900  200939900      2       1  150064       3.5174   0.00021793
enh55676     1  200941300  200942300      7       3  150064       1.8872     0.029566
enh55677     1  200950900  200951900      3       2  150064       4.5685   2.4565e-06
enh55678     1  200960200  200961200      5       2  150064        2.129     0.016627
enh55679     1  200961600  200962600      4       2  150064       4.1023    2.045e-05
enh55681     1  200989000  200990000      4       2  150064       3.7517   8.7833e-05
enh55684     1  201008600  201009600      2       1  150064       2.6201    0.0043958
enh55685     1  201011400  201012400      5       3  150064       2.9667     0.001505
enh55686     1  201023100  201024100      3       1  150064        3.005    0.0013279
enh55696     1  201093900  201094900      2       1  150064       1.7862     0.037037
enh55699     1  201107500  201108500      4       2  150064       1.9288     0.026879
enh55738     1  201451400  201452400      6       2  150064       2.0482      0.02027
enh55805     1  201690000  201691000      6       2  150064       1.9032     0.028506
enh55812     1  201726000  201727000      3       1  150064        1.857     0.031656
enh55820     1  201797100  201798100      3       2  150064       2.6745    0.0037417
enh55827     1  201866000  201867000      2       1  150064       1.6711     0.047355
enh55828     1  201868800  201869800      1       1  150064        1.818      0.03453
enh55829     1  201872500  201873500      3       1  150064       2.3209     0.010146
enh55830     1  201874700  201875700      1       1  150064       2.5434     0.005489
enh55832     1  201883000  201884000      2       1  150064       2.9172    0.0017661
enh55867     1  202111100  202112100      5       2  150064       2.1389      0.01622
enh55912     1  202688600  202689600      4       2  150064       1.9076     0.028221
enh55943     1  203016200  203017200      4       1  150064       1.7683     0.038504
enh55948     1  203059100  203060100      1       1  150064        1.863      0.03123
enh55953     1  203109600  203110600      4       2  150064       1.6788     0.046592
enh55954     1  203121600  203122600      1       1  150064       1.6974      0.04481
enh55984     1  203318400  203319400      1       1  150064       1.8129      0.03492
enh55986     1  203323400  203324400      2       1  150064        1.962     0.024882
enh56029     1  203588000  203589000      3       1  150064       2.1153     0.017202
enh56058     1  204010400  204011400      3       2  150064       2.1398     0.016185
enh56060     1  204045300  204046300      2       1  150064       2.5349    0.0056243
enh56061     1  204046600  204047600      4       2  150064       2.8518    0.0021737
enh56063     1  204051700  204052700      1       1  150064       2.9675     0.001501
enh56067     1  204057800  204058800      5       2  150064       2.3561    0.0092328
enh56071     1  204063600  204064600      3       2  150064       3.0088    0.0013113
enh56073     1  204076400  204077400      2       1  150064       2.4232    0.0076912
enh56088     1  204195200  204196200      4       1  150064       1.9709     0.024366
enh56090     1  204222800  204223800      1       1  150064       2.5598     0.005237
enh56095     1  204244000  204245000      8       3  150064       2.0888     0.018362
enh56099     1  204254400  204255400      9       2  150064       2.6249    0.0043339
enh56127     1  204407100  204408100      1       1  150064       2.0255      0.02141
enh56129     1  204411100  204412100      2       1  150064        2.039     0.020723
enh56131     1  204426700  204427700      1       1  150064       2.1003      0.01785
enh56133     1  204435800  204436800      3       1  150064       1.7244     0.042321
enh56135     1  204452600  204453600      2       1  150064       1.8526      0.03197
enh56136     1  204460400  204461400      1       1  150064       3.1976     0.000693
enh56137     1  204464400  204465400      3       2  150064       2.2606     0.011893
enh56139     1  204482100  204483100      2       1  150064       3.1888   0.00071438
enh56140     1  204484200  204485200      4       2  150064       3.1615   0.00078491
enh56142     1  204489800  204490800      2       1  150064       2.1818     0.014561
enh56143     1  204537400  204538400      2       1  150064       2.1867     0.014381
enh56144     1  204543500  204544500      3       2  150064       3.2053   0.00067472
enh56145     1  204547600  204548600      5       3  150064       1.8029     0.035699
enh56146     1  204561100  204562100      4       2  150064       2.4815     0.006541
enh56148     1  204599000  204600000      7       2  150064       2.8487    0.0021949
enh56150     1  204606800  204607800      7       3  150064       2.4211    0.0077358
enh56175     1  204972600  204973600      4       2  150064       2.0254     0.021411
enh56177     1  205001500  205002500      3       2  150064       1.7721     0.038191
enh56178     1  205030500  205031500      4       2  150064       3.9784   3.4688e-05
enh56179     1  205089100  205090100      5       1  150064       2.1342     0.016412
enh56181     1  205110300  205111300      5       2  150064       3.7788   7.8797e-05
enh56182     1  205110800  205111800      5       2  150064       3.9274   4.2929e-05
enh56183     1  205113800  205114800      1       1  150064       2.8371     0.002276
enh56184     1  205144400  205145400      1       1  150064       4.3031    8.423e-06
enh56185     1  205152600  205153600      5       2  150064       4.3555   6.6377e-06
enh56187     1  205178600  205179600      4       2  150064       4.4417   4.4622e-06
enh56189     1  205198200  205199200      3       2  150064       3.0486    0.0011497
enh56190     1  205199100  205200100      8       2  150064       1.8556     0.031757
enh56191     1  205207300  205208300      3       2  150064       2.8671    0.0020711
enh56192     1  205212500  205213500      2       1  150064       2.3063     0.010547
enh56194     1  205225000  205226000      4       2  150064        2.585    0.0048691
enh56199     1  205242200  205243200      2       1  150064       1.7414     0.040805
enh56210     1  205321200  205322200      3       1  150064       2.2835     0.011199
enh56212     1  205326000  205327000      1       1  150064       2.3607      0.00912
enh56214     1  205338300  205339300      5       2  150064       1.6992     0.044645
enh56216     1  205343800  205344800      4       2  150064       1.9263     0.027033
enh56225     1  205463600  205464600      2       1  150064       2.5456     0.005454
enh56232     1  205551300  205552300      4       2  150064       1.6664     0.047813
enh56238     1  205562600  205563600      3       1  150064       1.8995     0.028752
enh56240     1  205567800  205568800      8       3  150064       2.3828    0.0085916
enh56251     1  205658200  205659200      5       3  150064       2.0099     0.022223
enh56252     1  205662400  205663400      3       2  150064       2.1211     0.016956
enh56255     1  205674200  205675200      2       1  150064        1.669     0.047555
enh56266     1  205774400  205775400      3       1  150064       1.7156     0.043116
enh56291     1  206589000  206590000      2       1  150064       1.6656     0.047892
enh56301     1  206646100  206647100      7       3  150064       2.4993    0.0062222
enh56302     1  206652700  206653700      2       1  150064       1.9277     0.026945
enh56311     1  206713400  206714400      1       1  150064       1.7644      0.03883
enh56363     1  207224900  207225900      3       1  150064       3.1904    0.0007105
enh56364     1  207227000  207228000      1       1  150064       3.2849    0.0005101
enh56367     1  207237600  207238600      1       1  150064       2.4979     0.006247
enh56369     1  207250400  207251400      3       1  150064        2.729     0.003176
enh56380     1  207910700  207911700      4       2  150064       2.4837     0.006502
enh56381     1  207922000  207923000      2       1  150064       2.8682    0.0020642
enh56382     1  207923600  207924600      2       1  150064       3.7753   7.9905e-05
enh56383     1  207926900  207927900      7       4  150064       2.1126     0.017319
enh56386     1  207970500  207971500      3       2  150064        2.105     0.017645
enh56387     1  207980100  207981100      2       1  150064        3.844   6.0526e-05
enh56388     1  207985200  207986200      2       1  150064       2.6418    0.0041237
enh56391     1  207997900  207998900      5       3  150064       3.7165     0.000101
enh56394     1  208005800  208006800      2       1  150064       4.4772    3.781e-06
enh56395     1  208009800  208010800      1       1  150064       1.8747      0.03042
enh56396     1  208011500  208012500      2       1  150064       2.2074     0.013642
enh56397     1  208014900  208015900      3       2  150064       3.7542    8.695e-05
enh56398     1  208018200  208019200      5       2  150064       4.1152   1.9342e-05
enh56399     1  208022000  208023000      4       2  150064       1.7699     0.038369
enh56400     1  208026400  208027400      5       2  150064       2.5168    0.0059219
enh56401     1  208037700  208038700      6       3  150064       3.0892    0.0010036
enh56402     1  208039100  208040100      6       3  150064       3.4125   0.00032188
enh56404     1  208046200  208047200      3       2  150064       2.4471    0.0072008
enh56426     1  208204400  208205400      1       1  150064        2.099      0.01791
enh56428     1  208218100  208219100      1       1  150064       1.6682      0.04764
enh56437     1  208257300  208258300      2       1  150064       2.4237    0.0076825
enh56439     1  208262500  208263500      3       2  150064       1.8841     0.029777
enh56440     1  208278800  208279800      4       1  150064       2.3049     0.010587
enh56441     1  208290800  208291800      2       1  150064       1.9083     0.028175
enh56442     1  208293300  208294300      5       2  150064       2.2735     0.011499
enh56443     1  208300800  208301800     10       2  150064       3.0871    0.0010106
enh56444     1  208304900  208305900      4       2  150064       2.4882    0.0064191
enh56447     1  208316000  208317000      2       1  150064       1.7732     0.038101
enh56465     1  208386600  208387600      2       1  150064       2.0546     0.019961
enh56471     1  208407700  208408700      2       1  150064       1.6738     0.047086
enh56528     1  209943600  209944600      1       1  150064       1.8169      0.03462
enh56543     1  210409300  210410300      1       1  150064       2.4304     0.007541
enh56570     1  211430300  211431300      6       2  150064       1.6817     0.046317
enh56571     1  211434600  211435600      6       3  150064       3.0256    0.0012408
enh56579     1  211516800  211517800      4       2  150064        2.242     0.012481
enh56585     1  211687200  211688200      5       2  150064       1.6472     0.049762
enh56586     1  211689800  211690800      6       3  150064       1.8686     0.030842
enh56588     1  211703400  211704400      8       3  150064       2.1159     0.017175
enh56590     1  211715100  211716100      1       1  150064       1.8722      0.03059
enh56593     1  211748100  211749100      1       1  150064       2.1797      0.01464
enh56596     1  211780700  211781700      5       3  150064       2.2041     0.013757
enh56616     1  211911700  211912700      1       1  150064        1.815      0.03476
enh56649     1  212417400  212418400      2       1  150064       1.9624     0.024861
enh56650     1  212420300  212421300      2       1  150064       1.9187     0.027512
enh56658     1  212604800  212605800      6       3  150064       1.8601     0.031435
enh56659     1  212607400  212608400      1       1  150064       2.1962      0.01404
enh56679     1  212769300  212770300      6       4  150064       1.7786      0.03765
enh56711     1  213141900  213142900      7       3  150064       2.0993     0.017897
enh56731     1  214078300  214079300      1       1  150064       2.6749     0.003738
enh56733     1  214175400  214176400      3       2  150064       2.9538    0.0015695
enh56740     1  214280200  214281200      4       2  150064       1.9413      0.02611
enh56750     1  214470200  214471200      2       1  150064       1.6482     0.049656
enh56755     1  214510500  214511500      3       2  150064        2.452    0.0071034
enh56767     1  214639800  214640800      5       2  150064       1.6772     0.046753
enh56768     1  214645200  214646200     11       2  150064       1.6832     0.046173
enh56771     1  214687600  214688600      2       1  150064       2.1348     0.016389
enh56777     1  214715400  214716400      6       2  150064       1.8077     0.035323
enh56811     1  217580800  217581800      1       1  150064       1.8135      0.03488
enh56836     1  218632900  218633900      2       1  150064       2.0383     0.020761
enh56884     1  219834300  219835300      3       2  150064       1.9852     0.023559
enh56891     1  220217700  220218700      2       1  150064       2.0112     0.022151
enh56893     1  220266400  220267400      2       1  150064        2.041     0.020624
enh56911     1  220919800  220920800      5       3  150064        1.826     0.033925
enh56912     1  220923800  220924800      1       1  150064       2.1008      0.01783
enh56955     1  221885900  221886900      1       1  150064       1.7438       0.0406
enh56957     1  221889200  221890200      1       1  150064       2.0218       0.0216
enh56966     1  221912100  221913100      2       1  150064       2.8608     0.002113
enh56978     1  222627900  222628900      3       1  150064       2.8637    0.0020939
enh56982     1  222763700  222764700      1       1  150064       2.1165      0.01715
enh56986     1  222816200  222817200      1       1  150064       2.1669      0.01512
enh56987     1  222818400  222819400      1       1  150064       2.1321       0.0165
enh56994     1  222945600  222946600      3       1  150064       2.5563    0.0052903
enh57044     1  223888200  223889200      1       1  150064       1.9712      0.02435
enh57046     1  223898600  223899600      7       2  150064       3.8684   5.4769e-05
enh57047     1  223903300  223904300      3       2  150064       3.1691   0.00076461
enh57048     1  223904100  223905100      4       1  150064        2.426    0.0076332
enh57050     1  223912900  223913900      2       1  150064        2.065     0.019461
enh57051     1  223915200  223916200      3       1  150064       2.7735    0.0027725
enh57052     1  223917600  223918600      3       2  150064       2.3796    0.0086658
enh57054     1  223921500  223922500      2       1  150064       2.9336    0.0016751
enh57055     1  223925100  223926100      3       2  150064       2.2327     0.012785
enh57058     1  223929100  223930100      2       1  150064       1.6798     0.046502
enh57059     1  223930300  223931300      9       2  150064        1.693     0.045231
enh57061     1  223936700  223937700      3       1  150064       2.5361    0.0056044
enh57062     1  223952700  223953700      3       1  150064       2.5186    0.0058919
enh57063     1  223959200  223960200      4       2  150064       3.7196   9.9754e-05
enh57064     1  223963700  223964700      3       2  150064       2.6997    0.0034696
enh57070     1  224019600  224020600      3       2  150064       3.8655   5.5423e-05
enh57071     1  224021400  224022400      6       2  150064       2.6392    0.0041545
enh57072     1  224022100  224023100      3       1  150064       2.6036    0.0046124
enh57073     1  224023600  224024600      1       1  150064       3.4465     0.000284
enh57074     1  224025200  224026200      2       1  150064       2.0076     0.022345
enh57075     1  224028300  224029300      3       2  150064       3.4412   0.00028959
enh57076     1  224030200  224031200      1       1  150064       3.5734    0.0001762
enh57102     1  224545800  224546800      1       1  150064       2.4353     0.007439
enh57103     1  224564400  224565400      2       1  150064       2.4366    0.0074134
enh57104     1  224565300  224566300      3       1  150064       1.8923     0.029228
enh57108     1  224642200  224643200      2       1  150064       2.0662     0.019405
enh57109     1  224644300  224645300      4       2  150064       1.9456     0.025854
enh57110     1  224646200  224647200      1       1  150064       2.6379     0.004171
enh57111     1  224646900  224647900      4       1  150064       2.5798     0.004943
enh57113     1  224689700  224690700      3       2  150064       2.1965     0.014029
enh57117     1  224698100  224699100      3       2  150064        1.891     0.029314
enh57121     1  224860600  224861600     10       1  150064       1.9523      0.02545
enh57161     1  225933600  225934600      1       1  150064       1.8974      0.02889
enh57172     1  226012900  226013900      3       2  150064       2.0645     0.019485
enh57180     1  226052600  226053600      2       1  150064       2.2461      0.01235
enh57183     1  226063800  226064800      2       1  150064       2.7427     0.003047
enh57184     1  226065200  226066200      4       1  150064       2.1929     0.014158
enh57185     1  226066100  226067100      2       1  150064       2.5513    0.0053659
enh57188     1  226077500  226078500      4       2  150064       2.0269     0.021338
enh57198     1  226184900  226185900      2       1  150064       1.8909     0.029316
enh57210     1  226310400  226311400      1       1  150064       2.5982     0.004686
enh57220     1  226540800  226541800      1       1  150064        1.734      0.04146
enh57222     1  226551600  226552600      1       1  150064       2.1444        0.016
enh57224     1  226591900  226592900      3       1  150064       1.8195      0.03442
enh57225     1  226596000  226597000      5       2  150064       1.6976     0.044794
enh57240     1  226762800  226763800      3       2  150064       2.5286    0.0057258
enh57241     1  226776200  226777200      1       1  150064       1.9868      0.02347
enh57248     1  226820700  226821700      3       2  150064       1.9506      0.02555
enh57249     1  226825200  226826200      1       1  150064       2.5273     0.005747
enh57260     1  226871800  226872800      5       3  150064       2.7479    0.0029993
enh57268     1  226898400  226899400      1       1  150064       2.4902     0.006384
enh57272     1  226912700  226913700      1       1  150064       1.7832      0.03728
enh57273     1  226914800  226915800      2       1  150064       2.3349    0.0097731
enh57274     1  226919000  226920000      4       2  150064        2.085     0.018535
enh57275     1  226920000  226921000      3       2  150064       2.8733    0.0020312
enh57279     1  226974600  226975600      1       1  150064       2.5984     0.004683
enh57282     1  227004200  227005200      2       1  150064       1.9432     0.025994
enh57285     1  227014400  227015400      4       1  150064        1.984      0.02363
enh57288     1  227071500  227072500      5       2  150064       2.2744      0.01147
enh57289     1  227079500  227080500      7       2  150064       2.3018     0.010672
enh57312     1  227506800  227507800      5       2  150064       1.9373     0.026355
enh57316     1  227544600  227545600      5       2  150064        2.537    0.0055896
enh57365     1  228276300  228277300      4       2  150064       1.8664     0.030995
enh57389     1  228557300  228558300      1       1  150064       1.7486      0.04018
enh57398     1  228856700  228857700      3       1  150064       1.6537     0.049094
enh57399     1  228870000  228871000      2       1  150064       1.8273     0.033824
enh57400     1  228874300  228875300      3       2  150064       1.8093       0.0352
enh57425     1  229065900  229066900      3       2  150064       1.8764     0.030298
enh57523     1  230237900  230238900      6       3  150064       3.7804   7.8274e-05
enh57524     1  230241700  230242700      5       3  150064        2.823     0.002379
enh57525     1  230245900  230246900      5       2  150064       3.7656   8.3071e-05
enh57526     1  230248200  230249200      2       1  150064       3.1926    0.0007051
enh57527     1  230249900  230250900      3       1  150064       3.5765   0.00017411
enh57528     1  230252600  230253600      6       1  150064       3.6529   0.00012965
enh57532     1  230263300  230264300     10       3  150064       3.2148   0.00065264
enh57533     1  230265700  230266700      2       1  150064       1.8541     0.031859
enh57534     1  230271700  230272700      7       3  150064       2.8519    0.0021733
enh57535     1  230272800  230273800      7       4  150064       2.4952    0.0062941
enh57536     1  230275400  230276400      9       4  150064       3.3461   0.00040978
enh57544     1  230301000  230302000      5       2  150064       1.7598     0.039222
enh57550     1  230310000  230311000     10       3  150064       1.8514     0.032053
enh57552     1  230312900  230313900      3       1  150064       1.7817     0.037402
enh57554     1  230321700  230322700      3       2  150064       1.7646     0.038818
enh57555     1  230324300  230325300      4       2  150064       1.8146      0.03479
enh57570     1  230434600  230435600      2       1  150064       2.0874     0.018428
enh57572     1  230439000  230440000      3       2  150064       2.5746    0.0050182
enh57573     1  230443100  230444100      2       1  150064       2.2896     0.011023
enh57603     1  230844000  230845000      7       2  150064       1.9355     0.026465
enh57672     1  231558600  231559600      2       1  150064       2.0492     0.020222
enh57725     1  232411500  232412500      3       1  150064       2.1696     0.015017
enh57738     1  232564200  232565200      2       1  150064       2.5147    0.0059566
enh57743     1  232571500  232572500      6       4  150064       1.7061     0.043999
enh57744     1  232608300  232609300      3       1  150064       2.1716     0.014942
enh57745     1  232613200  232614200      1       1  150064       1.8193      0.03443
enh57746     1  232621300  232622300      3       2  150064       1.9499     0.025593
enh57747     1  232622200  232623200      5       1  150064       2.6452    0.0040827
enh57774     1  232813600  232814600      2       1  150064       1.8877     0.029532
enh57775     1  232814200  232815200      5       2  150064       1.7679     0.038536
enh57801     1  233656100  233657100      5       2  150064       1.9912     0.023228
enh57814     1  234610600  234611600      9       2  150064       1.9318     0.026689
enh57815     1  234612800  234613800      8       3  150064       1.6699     0.047472
enh57817     1  234626400  234627400      8       4  150064       2.4821    0.0065312
enh57818     1  234630600  234631600      5       2  150064       1.9164     0.027658
enh57819     1  234634300  234635300      7       3  150064       2.6283    0.0042902
enh57820     1  234636100  234637100      3       2  150064       1.8352     0.033238
enh57821     1  234638800  234639800      3       2  150064       2.8768    0.0020087
enh57823     1  234650900  234651900      2       1  150064       1.9779     0.023968
enh57831     1  234690100  234691100      4       2  150064       3.2109   0.00066167
enh57833     1  234697400  234698400      2       1  150064       1.9754     0.024111
enh57836     1  234722100  234723100      3       2  150064       2.0786     0.018826
enh57883     1  235010900  235011900      3       1  150064       1.9239     0.027182
enh57884     1  235014900  235015900      4       1  150064       2.5034    0.0061504
enh57894     1  235095100  235096100      6       2  150064        1.916     0.027685
enh57934     1  235716800  235717800      5       2  150064       2.1754     0.014799
enh57998     1  236879100  236880100      5       2  150064        1.697      0.04485
enh58040     1  240081600  240082600      2       1  150064       2.7486    0.0029923
enh58056     1  241365500  241366500      5       3  150064       1.7921     0.036558
enh58072     1  243407400  243408400      1       1  150064       3.8631    5.598e-05
enh58073     1  243409800  243410800      1       1  150064       3.5241    0.0002125
enh58074     1  243413900  243414900      4       2  150064       4.2609   1.0181e-05
enh58076     1  243420100  243421100      1       1  150064       4.8412    6.453e-07
enh58077     1  243427400  243428400      2       1  150064       3.9425   4.0322e-05
enh58078     1  243430000  243431000      1       1  150064       4.4273    4.771e-06
enh58081     1  243450200  243451200      1       1  150064       4.8728    5.502e-07
enh58087     1  243645100  243646100      1       1  150064       4.8235    7.053e-07
enh58088     1  243650400  243651400      5       2  150064       3.8216    6.629e-05
enh58089     1  243652900  243653900      1       1  150064        3.928    4.283e-05
enh58092     1  243671000  243672000      1       1  150064       4.9877    3.055e-07
enh58093     1  243876900  243877900      1       1  150064       2.1802      0.01462
enh58095     1  243894900  243895900      1       1  150064       3.8931    4.948e-05
enh58096     1  244011400  244012400      3       2  150064       3.0738    0.0010569
enh58105     1  244370400  244371400      1       1  150064       2.5433      0.00549
enh58106     1  244376800  244377800      7       3  150064       2.8355    0.0022875
enh58107     1  244397400  244398400      6       1  150064       2.0703     0.019211
enh58115     1  244510000  244511000      4       2  150064       1.9606     0.024964
enh58121     1  244602600  244603600      4       2  150064       2.1017     0.017792
enh58122     1  244607900  244608900      1       1  150064       2.2307      0.01285
enh58123     1  244608700  244609700      2       1  150064       2.3236     0.010074
enh58124     1  244611700  244612700      2       1  150064       1.7693     0.038418
enh58125     1  244612700  244613700      1       1  150064       2.4323     0.007502
enh58127     1  244623400  244624400      3       2  150064       1.7861     0.037045
enh58134     1  244820100  244821100      3       2  150064       1.9286     0.026889
enh58135     1  244827400  244828400      3       1  150064       2.1247     0.016805
enh58136     1  244828700  244829700      6       2  150064       2.0592     0.019736
enh58138     1  244841800  244842800      5       3  150064       2.8518    0.0021736
enh58181     1  245761900  245762900      9       2  150064       2.4489    0.0071648
enh58196     1  246149500  246150500      3       2  150064       2.1807     0.014603
enh58197     1  246154400  246155400      7       1  150064       1.6938     0.045155
enh58198     1  246160600  246161600     10       3  150064       1.8984     0.028824
enh58202     1  246230600  246231600      7       3  150064       1.9767     0.024039
enh58204     1  246670800  246671800     13       5  150064       2.4524    0.0070952
enh58211     1  246746700  246747700      3       2  150064         1.74     0.040928
enh58213     1  246760300  246761300      2       1  150064       1.7267     0.042114
enh58214     1  246772000  246773000      2       1  150064       2.2501      0.01222
enh58215     1  246773800  246774800      4       2  150064       2.0202     0.021684
enh58224     1  246859500  246860500      3       1  150064       2.1281     0.016664
enh58227     1  246862400  246863400      5       3  150064       1.6525     0.049218
enh58253     1  247802000  247803000      5       2  150064       2.0679     0.019323
enh58263     1  249156400  249157400      1       1  150064       1.8718      0.03062
enh58268     1  249199200  249200200      1       1  150064       1.7708       0.0383
enh66385     2     193100     194100      5       2  150064         2.05      0.02018
enh66388     2     203000     204000      5       2  150064       1.9868     0.023472
enh66393     2     568400     569400      3       1  150064       1.7687     0.038474
enh66404     2     826500     827500      5       2  150064       2.0316     0.021097
enh66405     2     969700     970700      6       2  150064       1.9771     0.024014
enh66406     2    1006000    1007000      3       2  150064       1.7095     0.043681
enh66451     2    1733300    1734300      9       2  150064       2.1648     0.015201
enh66454     2    1743500    1744500      3       1  150064        1.662     0.048258
enh66457     2    1759300    1760300      3       1  150064       2.3556    0.0092475
enh66458     2    1761600    1762600      3       1  150064       2.3261     0.010007
enh66484     2    2334300    2335300      2       1  150064       2.8226    0.0023819
enh66487     2    2527200    2528200      6       2  150064       2.3859     0.008519
enh66518     2    3203900    3204900      6       2  150064       1.9912      0.02323
enh66519     2    3245700    3246700      8       1  150064       1.7915     0.036606
enh66522     2    3286700    3287700      4       2  150064       2.0602     0.019688
enh66523     2    3292300    3293300      2       1  150064       2.2594     0.011928
enh66526     2    3307000    3308000      3       1  150064       2.8667     0.002074
enh66559     2    3641800    3642800      5       3  150064       1.6578     0.048676
enh66560     2    3642600    3643600      3       2  150064         1.74     0.040934
enh66591     2    5514600    5515600      2       1  150064       1.7334     0.041515
enh66610     2    6321700    6322700      2       1  150064       1.7199     0.042729
enh66619     2    6646100    6647100      5       2  150064       1.7141     0.043257
enh66634     2    7063800    7064800      3       1  150064       2.9754    0.0014629
enh66651     2    7200400    7201400      3       2  150064       1.6484     0.049634
enh66664     2    7932000    7933000      5       1  150064       2.0996      0.01788
enh66665     2    7935700    7936700      3       1  150064       2.7251    0.0032145
enh66718     2    8543600    8544600      7       3  150064       1.7001     0.044555
enh66737     2    8658000    8659000      1       1  150064       1.6802      0.04646
enh66741     2    8679700    8680700      2       1  150064       2.4627    0.0068955
enh66750     2    8739600    8740600      2       1  150064        3.098   0.00097408
enh66765     2    8962000    8963000      2       1  150064        1.741     0.040839
enh66791     2    9314800    9315800      4       1  150064       2.0648     0.019473
enh66794     2    9331900    9332900      3       2  150064       1.7613     0.039092
enh66800     2    9353200    9354200      1       1  150064       3.2624    0.0005523
enh66804     2    9368900    9369900      1       1  150064        3.181    0.0007338
enh66817     2    9403800    9404800      4       2  150064       2.2769     0.011396
enh66818     2    9409000    9410000      4       1  150064       2.9775    0.0014529
enh66840     2    9471600    9472600      2       1  150064       2.5718    0.0050588
enh66878     2    9794100    9795100      5       3  150064       2.1354     0.016365
enh66921     2   10132300   10133300      6       2  150064        2.695    0.0035195
enh66930     2   10192100   10193100      1       1  150064        1.683      0.04619
enh66992     2   10544200   10545200      5       2  150064       1.7802      0.03752
enh67024     2   10954100   10955100      6       2  150064       2.6681    0.0038141
enh67029     2   11004700   11005700      6       3  150064        1.671     0.047362
enh67072     2   11535000   11536000      5       2  150064        1.661     0.048357
enh67103     2   11883000   11884000      4       2  150064       2.0733      0.01907
enh67105     2   11889400   11890400      3       2  150064       1.7823     0.037353
enh67108     2   11904200   11905200      2       1  150064       1.7834      0.03726
enh67109     2   11918900   11919900      2       1  150064        1.751      0.03997
enh67110     2   11924600   11925600      2       1  150064       2.6214     0.004379
enh67116     2   12077900   12078900      6       3  150064       3.4787   0.00025196
enh67126     2   12249300   12250300      5       2  150064       1.6559     0.048875
enh67127     2   12280800   12281800      2       1  150064       2.2751      0.01145
enh67132     2   12332900   12333900      4       2  150064       1.9062     0.028315
enh67134     2   12342500   12343500      8       4  150064       1.6584     0.048618
enh67149     2   12677700   12678700      1       1  150064       1.7193      0.04278
enh67151     2   12695000   12696000      2       1  150064       1.8598     0.031459
enh67155     2   12776700   12777700      1       1  150064       3.2707    0.0005364
enh67166     2   12880500   12881500      1       1  150064       1.8457      0.03247
enh67199     2   15310200   15311200      7       2  150064       2.4167    0.0078305
enh67200     2   15412900   15413900      3       1  150064       1.9469     0.025775
enh67201     2   15695600   15696600      1       1  150064       1.6965       0.0449
enh67203     2   15699400   15700400      2       1  150064       1.8953     0.029027
enh67223     2   15938800   15939800      5       3  150064       1.7461     0.040395
enh67225     2   15949700   15950700      3       2  150064       1.6683     0.047632
enh67235     2   16084600   16085600      3       2  150064       1.9032     0.028509
enh67236     2   16105100   16106100      2       1  150064       1.6605      0.04841
enh67258     2   16499400   16500400      3       2  150064       1.8499     0.032161
enh67273     2   16803100   16804100      4       2  150064       1.7428     0.040682
enh67288     2   17815900   17816900      2       1  150064       2.5461     0.005446
enh67291     2   17828200   17829200      3       2  150064       1.7582     0.039355
enh67292     2   17933200   17934200      2       1  150064       2.1605     0.015367
enh67293     2   17936400   17937400      1       1  150064       2.1711      0.01496
enh67295     2   17980900   17981900      8       2  150064       2.5325    0.0056631
enh67296     2   17985600   17986600      5       2  150064       1.7924     0.036535
enh67297     2   17986700   17987700      1       1  150064       1.9595      0.02503
enh67299     2   17997000   17998000      4       2  150064       2.2768       0.0114
enh67301     2   18029900   18030900      5       2  150064       2.9603    0.0015367
enh67302     2   18045200   18046200      5       2  150064       1.8906     0.029336
enh67303     2   18074100   18075100      7       3  150064       3.3151   0.00045803
enh67304     2   18082300   18083300      1       1  150064       3.5084    0.0002254
enh67305     2   18093200   18094200      7       4  150064       2.5386    0.0055653
enh67313     2   18285500   18286500      6       2  150064       2.5889    0.0048135
enh67316     2   18305400   18306400      3       2  150064       1.9594     0.025035
enh67356     2   19426400   19427400      2       1  150064       1.8583     0.031562
enh67360     2   19661800   19662800      4       2  150064       2.1761     0.014775
enh67388     2   20242100   20243100      3       1  150064       2.0448     0.020436
enh67392     2   20263400   20264400      3       1  150064       2.7359    0.0031106
enh67401     2   20308300   20309300      3       1  150064       1.8766     0.030288
enh67414     2   20366200   20367200      3       1  150064       1.7712     0.038263
enh67416     2   20369700   20370700      6       3  150064       1.6525      0.04922
enh67424     2   20407100   20408100      4       2  150064       2.2144     0.013399
enh67453     2   20673900   20674900      6       3  150064       1.6585     0.048607
enh67467     2   20772400   20773400      8       3  150064       1.8935     0.029147
enh67470     2   20789800   20790800      5       2  150064       1.8173     0.034583
enh67497     2   21498800   21499800      2       1  150064       1.6755     0.046916
enh67503     2   22503700   22504700      1       1  150064       2.4772      0.00662
enh67504     2   22704600   22705600      2       1  150064       3.8565   5.7508e-05
enh67505     2   22722400   22723400      2       1  150064       3.6525   0.00012985
enh67509     2   23264900   23265900      7       3  150064       1.7888      0.03682
enh67511     2   23358400   23359400      2       1  150064        1.718     0.042901
enh67549     2   23743100   23744100      4       2  150064       2.9808    0.0014373
enh67579     2   23920800   23921800      8       2  150064       2.0862     0.018479
enh67587     2   24123100   24124100      3       2  150064       1.7043     0.044158
enh67588     2   24127800   24128800      1       1  150064        2.071      0.01918
enh67591     2   24150800   24151800      2       1  150064       1.9116     0.027966
enh67593     2   24161400   24162400      1       1  150064       2.2362      0.01267
enh67595     2   24167100   24168100      5       2  150064       2.4735    0.0066904
enh67605     2   24347300   24348300      2       1  150064       1.6722     0.047238
enh67621     2   24658000   24659000      3       2  150064       3.2274   0.00062465
enh67630     2   24810500   24811500      4       2  150064        1.936     0.026432
enh67636     2   24946600   24947600      3       2  150064       1.7307     0.041749
enh67672     2   25321000   25322000      2       1  150064       1.9089     0.028136
enh67673     2   25346200   25347200      4       1  150064       3.6785   0.00011729
enh67674     2   25350200   25351200      2       1  150064       3.4789   0.00025176
enh67675     2   25351400   25352400      6       3  150064        4.357    6.593e-06
enh67676     2   25374300   25375300      4       2  150064        3.298   0.00048693
enh67678     2   25406600   25407600      2       1  150064       2.8543    0.0021569
enh67679     2   25419600   25420600      1       1  150064       3.3917    0.0003473
enh67680     2   25427200   25428200      1       1  150064       2.3427     0.009572
enh67682     2   25432400   25433400      3       2  150064       3.1623   0.00078262
enh67684     2   25437600   25438600      2       1  150064       3.3209   0.00044866
enh67685     2   25439300   25440300      2       1  150064       3.4026   0.00033375
enh67686     2   25452900   25453900      5       2  150064       3.8577   5.7239e-05
enh67691     2   25486300   25487300      3       2  150064       3.6998   0.00010789
enh67692     2   25487600   25488600      4       2  150064       2.2687     0.011644
enh67695     2   25498700   25499700      2       1  150064       1.7146     0.043208
enh67699     2   25513900   25514900      3       2  150064       1.8063     0.035438
enh67703     2   25532200   25533200      3       2  150064       3.4575   0.00027262
enh67704     2   25534900   25535900      4       2  150064       2.9471    0.0016038
enh67705     2   25538800   25539800      2       1  150064       2.5207    0.0058563
enh67708     2   25551200   25552200      2       1  150064       2.5484    0.0054113
enh67710     2   25553400   25554400      1       1  150064       1.9943      0.02306
enh67713     2   25559600   25560600      1       1  150064       1.7268       0.0421
enh67720     2   25598500   25599500      2       1  150064        4.143   1.7136e-05
enh67730     2   25840700   25841700      1       1  150064       2.0558       0.0199
enh67731     2   25887100   25888100      2       1  150064       1.8753     0.030376
enh67737     2   26161800   26162800      1       1  150064       1.9976      0.02288
enh67739     2   26177300   26178300      1       1  150064       1.9905      0.02327
enh67742     2   26205800   26206800      2       1  150064       1.6586     0.048595
enh67743     2   26214300   26215300      3       1  150064        3.715   0.00010161
enh67744     2   26220200   26221200      7       3  150064       2.8477    0.0022021
enh67746     2   26231300   26232300      5       1  150064         1.72     0.042716
enh67750     2   26254800   26255800      2       1  150064        2.286     0.011128
enh67752     2   26266800   26267800      5       1  150064       2.1868      0.01438
enh67756     2   26320800   26321800      2       1  150064       2.9095      0.00181
enh67759     2   26400900   26401900      2       1  150064       2.4287     0.007577
enh67766     2   26523400   26524400      3       2  150064       1.6587     0.048589
enh67781     2   26828900   26829900      3       2  150064       1.9089      0.02814
enh67789     2   26897300   26898300      2       1  150064       1.9556     0.025259
enh67790     2   26898400   26899400      2       1  150064       1.8239     0.034082
enh67792     2   26909300   26910300      2       1  150064       2.1415     0.016115
enh67797     2   26963900   26964900      3       2  150064       3.5277   0.00020956
enh67799     2   26985900   26986900      2       1  150064       3.1708   0.00076023
enh67801     2   26990000   26991000      4       2  150064       3.0451     0.001163
enh67802     2   26992000   26993000      2       1  150064       3.1258   0.00088647
enh67803     2   26994300   26995300      3       1  150064        3.144   0.00083325
enh67804     2   27007600   27008600      3       2  150064       2.1143     0.017246
enh67813     2   27184300   27185300      3       2  150064       2.1409     0.016141
enh67817     2   27204600   27205600      2       1  150064       2.6912    0.0035593
enh67818     2   27239000   27240000      2       1  150064       2.7106     0.003358
enh67819     2   27243200   27244200      1       1  150064       3.3071    0.0004713
enh67820     2   27249200   27250200      1       1  150064       3.3146    0.0004588
enh67821     2   27254100   27255100      1       1  150064       3.0193     0.001267
enh67824     2   27271700   27272700      1       1  150064       2.9272      0.00171
enh67825     2   27275400   27276400      2       1  150064       2.6178    0.0044244
enh67826     2   27291300   27292300      1       1  150064       3.7026    0.0001067
enh67827     2   27292200   27293200      3       1  150064       3.2354   0.00060736
enh67828     2   27297900   27298900      2       1  150064       2.0918     0.018229
enh67838     2   27432200   27433200      5       3  150064       2.1164     0.017157
enh67841     2   27441000   27442000      9       3  150064       2.3197      0.01018
enh67843     2   27504100   27505100      1       1  150064       2.3305     0.009891
enh67845     2   27525700   27526700      2       1  150064       2.4601    0.0069449
enh67847     2   27543900   27544900      2       1  150064       1.9898     0.023304
enh67855     2   27604200   27605200      1       1  150064       3.0578     0.001115
enh67856     2   27630200   27631200      1       1  150064       3.1035    0.0009562
enh67857     2   27632800   27633800      2       1  150064       2.0799     0.018769
enh67858     2   27649900   27650900      1       1  150064       2.7269     0.003197
enh67860     2   27664900   27665900      1       1  150064       3.1687    0.0007655
enh67861     2   27668300   27669300      2       1  150064        1.806     0.035459
enh67862     2   27711200   27712200      4       2  150064       3.6298   0.00014183
enh67865     2   27850300   27851300      2       1  150064       1.8163      0.03466
enh67866     2   27852400   27853400      3       2  150064       1.6838     0.046106
enh67872     2   27934400   27935400      4       2  150064       3.6798    0.0001167
enh67873     2   27937000   27938000      1       1  150064       2.8369     0.002278
enh67876     2   27951500   27952500      3       1  150064       3.8115   6.9052e-05
enh67878     2   27975300   27976300      1       1  150064       4.5947    2.167e-06
enh67882     2   27988900   27989900      2       1  150064       2.9112    0.0018005
enh67883     2   27993400   27994400      1       1  150064       3.8587      5.7e-05
enh67886     2   28018800   28019800      3       1  150064       4.2565   1.0384e-05
enh67887     2   28021800   28022800      2       1  150064       4.0494   2.5671e-05
enh67888     2   28023400   28024400      4       2  150064       5.2017   9.8762e-08
enh67890     2   28114200   28115200      1       1  150064       1.9473      0.02575
enh67891     2   28139000   28140000      1       1  150064       2.2514      0.01218
enh67892     2   28143000   28144000      1       1  150064       3.6355    0.0001387
enh67893     2   28152700   28153700      2       1  150064       3.0591    0.0011101
enh67896     2   28189100   28190100      3       2  150064       2.8324    0.0023101
enh67897     2   28257800   28258800      2       1  150064       3.2946   0.00049281
enh67898     2   28303400   28304400      5       3  150064       2.3963    0.0082801
enh67902     2   28359000   28360000      2       1  150064       1.8516     0.032041
enh67934     2   28603500   28604500      1       1  150064        2.412     0.007933
enh67936     2   28611800   28612800      2       1  150064       3.1887   0.00071447
enh67938     2   28623100   28624100      2       1  150064       2.5793    0.0049499
enh67939     2   28629500   28630500      4       2  150064       1.9916      0.02321
enh67941     2   28636500   28637500      2       1  150064       1.9748     0.024147
enh67944     2   28646200   28647200      6       3  150064       3.0378    0.0011914
enh67945     2   28657100   28658100      2       1  150064       2.5168    0.0059216
enh67946     2   28659600   28660600      1       1  150064       3.5496    0.0001929
enh67947     2   28662200   28663200      7       2  150064       3.7248   9.7729e-05
enh67948     2   28668200   28669200      3       2  150064       2.0575      0.01982
enh67951     2   28750400   28751400      5       3  150064       1.7262     0.042157
enh67954     2   28779700   28780700      4       2  150064       1.6511     0.049364
enh67990     2   29032500   29033500      2       1  150064        3.181   0.00073373
enh67992     2   29093600   29094600      6       3  150064         1.99     0.023295
enh68007     2   29273400   29274400      7       2  150064       1.8252     0.033985
enh68008     2   29276000   29277000      5       2  150064       2.8081    0.0024921
enh68018     2   29643600   29644600      3       1  150064       3.8457   6.0109e-05
enh68019     2   29665800   29666800      4       2  150064       2.4954    0.0062901
enh68028     2   30368200   30369200      2       1  150064       1.8372     0.033087
enh68036     2   30446500   30447500      4       1  150064       2.0094     0.022245
enh68057     2   30588900   30589900      1       1  150064       1.8188      0.03447
enh68090     2   31184900   31185900      6       2  150064       2.7924    0.0026158
enh68092     2   31202200   31203200      6       2  150064       2.2195     0.013225
enh68096     2   31243400   31244400      2       1  150064       1.8551      0.03179
enh68117     2   32236500   32237500      3       2  150064       2.2825     0.011229
enh68177     2   33546700   33547700      2       1  150064       1.8257     0.033946
enh68191     2   33905400   33906400      1       1  150064       1.9595      0.02503
enh68192     2   34467000   34468000      2       1  150064       2.4568    0.0070092
enh68207     2   36615300   36616300      9       3  150064       1.6885     0.045659
enh68210     2   36632000   36633000      6       3  150064        2.015     0.021951
enh68212     2   36636200   36637200      1       1  150064       1.8342      0.03331
enh68218     2   36668000   36669000      3       1  150064       2.0192     0.021733
enh68220     2   36676200   36677200      1       1  150064       2.2365      0.01266
enh68225     2   36687800   36688800      2       1  150064       1.8887     0.029466
enh68228     2   36712500   36713500      4       1  150064       1.8349     0.033259
enh68237     2   36822200   36823200      6       2  150064       1.7792     0.037606
enh68238     2   36823100   36824100      2       1  150064       1.7264     0.042141
enh68248     2   37116700   37117700      2       1  150064       2.0112     0.022153
enh68249     2   37118000   37119000      2       1  150064       2.0931      0.01817
enh68251     2   37194700   37195700      1       1  150064       2.9809     0.001437
enh68253     2   37247600   37248600      1       1  150064       3.0485      0.00115
enh68255     2   37312000   37313000      1       1  150064       2.2046      0.01374
enh68257     2   37382200   37383200      8       2  150064        1.672     0.047258
enh68258     2   37384400   37385400      3       1  150064       1.8706     0.030697
enh68259     2   37394900   37395900      5       3  150064       1.9394     0.026228
enh68261     2   37422600   37423600      1       1  150064       3.5202    0.0002156
enh68262     2   37424600   37425600      3       2  150064       1.7105      0.04359
enh68263     2   37425600   37426600      2       1  150064       2.8072    0.0024987
enh68264     2   37456500   37457500      3       2  150064       2.2591     0.011938
enh68265     2   37459800   37460800      5       2  150064       2.2188     0.013252
enh68267     2   37545200   37546200      1       1  150064       3.9736     3.54e-05
enh68268     2   37549300   37550300      2       1  150064        3.763   8.3938e-05
enh68269     2   37552900   37553900      3       2  150064       3.5159   0.00021917
enh68270     2   37570200   37571200      5       2  150064       3.6298    0.0001418
enh68271     2   37576800   37577800      2       1  150064       2.7638    0.0028562
enh68272     2   37603400   37604400      5       3  150064       1.8302     0.033612
enh68319     2   38151100   38152100      4       2  150064       1.9939     0.023079
enh68321     2   38209100   38210100      2       1  150064        1.731     0.041726
enh68352     2   38633500   38634500      1       1  150064       2.1375      0.01628
enh68354     2   38645400   38646400      1       1  150064       3.1539    0.0008056
enh68358     2   38665600   38666600      3       2  150064       2.0174     0.021826
enh68389     2   38947500   38948500      1       1  150064       3.2525    0.0005719
enh68394     2   39004200   39005200      3       1  150064       2.4957    0.0062859
enh68410     2   39608500   39609500      1       1  150064        2.056      0.01989
enh68422     2   39724100   39725100      1       1  150064       1.7132      0.04334
enh68428     2   39767600   39768600      4       2  150064       2.3227     0.010098
enh68437     2   40000700   40001700      1       1  150064       2.0746      0.01901
enh68439     2   40004000   40005000      2       1  150064       2.1676     0.015094
enh68441     2   40009900   40010900      1       1  150064       1.6763      0.04684
enh68451     2   40392100   40393100      3       1  150064       2.0289     0.021237
enh68455     2   40421400   40422400      3       1  150064       1.8052     0.035519
enh68456     2   40427200   40428200      4       2  150064       2.3134     0.010349
enh68461     2   40466800   40467800      4       2  150064       2.6961    0.0035077
enh68465     2   40500700   40501700      4       1  150064       1.6571     0.048748
enh68471     2   40559000   40560000      4       2  150064       1.9493      0.02563
enh68472     2   40573100   40574100      5       2  150064       2.1196     0.017022
enh68473     2   40579800   40580800      3       2  150064       2.3671     0.008964
enh68476     2   40598700   40599700      6       2  150064       1.9226     0.027263
enh68482     2   41607000   41608000      3       1  150064       1.8285     0.033737
enh68488     2   42054000   42055000      4       2  150064       2.9411     0.001635
enh68490     2   42068600   42069600      5       1  150064       2.4789    0.0065887
enh68491     2   42086900   42087900      4       2  150064       2.2208     0.013182
enh68570     2   42952400   42953400      8       2  150064       1.8589      0.03152
enh68573     2   42981800   42982800      6       3  150064       1.7115     0.043491
enh68576     2   43013700   43014700      5       2  150064       2.4883    0.0064173
enh68585     2   43071300   43072300      2       1  150064       1.7552      0.03961
enh68586     2   43077600   43078600      4       2  150064       1.9237     0.027195
enh68617     2   43253500   43254500     11       4  150064       1.9356     0.026459
enh68620     2   43267800   43268800      3       2  150064        2.064     0.019511
enh68638     2   43379700   43380700      4       2  150064       1.9039      0.02846
enh68762     2   45896100   45897100      4       2  150064        2.375    0.0087753
enh68763     2   45901800   45902800      3       2  150064       1.9215     0.027334
enh68777     2   45985700   45986700      3       2  150064       1.9565     0.025204
enh68793     2   46076300   46077300      6       3  150064       1.7618     0.039054
enh68817     2   46190900   46191900      6       3  150064       2.1596     0.015402
enh68818     2   46195900   46196900      6       2  150064       2.2935     0.010911
enh68820     2   46219600   46220600      3       2  150064       2.4645    0.0068611
enh68822     2   46232700   46233700      5       1  150064       1.9639     0.024771
enh68826     2   46269300   46270300      3       2  150064       2.1418     0.016107
enh68827     2   46273900   46274900      5       3  150064       1.9727     0.024267
enh68828     2   46284900   46285900      5       3  150064        2.454    0.0070639
enh68829     2   46290000   46291000      4       2  150064         3.29    0.0005009
enh68839     2   46349900   46350900      2       1  150064       2.4922    0.0063486
enh68896     2   46790000   46791000      1       1  150064       1.7709      0.03829
enh68897     2   46791400   46792400      4       2  150064       1.6589     0.048568
enh68914     2   47007700   47008700      2       1  150064       1.7339     0.041472
enh68922     2   47089500   47090500      7       3  150064       1.6646     0.047996
enh68942     2   47212400   47213400      1       1  150064       1.7302       0.0418
enh68966     2   47398500   47399500      2       1  150064        2.338    0.0096946
enh68972     2   47445500   47446500      6       2  150064       2.4595    0.0069571
enh69004     2   47881100   47882100      4       2  150064       1.7596     0.039241
enh69005     2   47982700   47983700      1       1  150064       3.3069    0.0004717
enh69006     2   47994800   47995800      2       1  150064       2.2832     0.011209
enh69009     2   48012100   48013100      6       3  150064       2.3277    0.0099645
enh69010     2   48012900   48013900      3       1  150064       2.0429     0.020533
enh69021     2   48340500   48341500      1       1  150064       2.0415       0.0206
enh69024     2   48426000   48427000      6       3  150064       2.0004     0.022727
enh69025     2   48446600   48447600      3       2  150064       2.0228     0.021546
enh69027     2   48475700   48476700      2       1  150064       2.3554    0.0092516
enh69029     2   48533400   48534400      2       1  150064        2.354    0.0092865
enh69030     2   48543400   48544400      2       1  150064       2.2372     0.012638
enh69031     2   48559200   48560200      2       1  150064       3.2332    0.0006121
enh69033     2   48579900   48580900      2       1  150064       1.9463     0.025807
enh69035     2   48642400   48643400      6       4  150064       2.5081    0.0060695
enh69036     2   48647100   48648100      4       2  150064       2.5545    0.0053166
enh69041     2   48701400   48702400      2       1  150064       2.2353     0.012699
enh69042     2   48708300   48709300      4       2  150064       2.7629    0.0028646
enh69044     2   48735900   48736900      2       1  150064       2.8269      0.00235
enh69048     2   48755000   48756000      4       2  150064       1.8753     0.030375
enh69051     2   48787300   48788300      6       2  150064       1.8341     0.033317
enh69052     2   48794100   48795100      5       3  150064       2.0392     0.020713
enh69055     2   48940600   48941600      5       2  150064       2.6039    0.0046083
enh69056     2   48942100   48943100      4       2  150064       2.3992    0.0082158
enh69062     2   50719000   50720000      1       1  150064       3.0002     0.001349
enh69067     2   51184900   51185900      1       1  150064       2.3845     0.008551
enh69068     2   51222100   51223100      3       2  150064       2.1541     0.015615
enh69069     2   51240300   51241300      1       1  150064       2.1981      0.01397
enh69077     2   53995500   53996500      3       1  150064       1.9562     0.025221
enh69079     2   54045800   54046800      1       1  150064       3.2877    0.0005051
enh69080     2   54046400   54047400      1       1  150064       3.2877    0.0005051
enh69081     2   54054000   54055000      2       1  150064        3.149   0.00081925
enh69083     2   54176800   54177800      4       2  150064       2.6881    0.0035929
enh69084     2   54188300   54189300      2       1  150064       2.4166    0.0078321
enh69088     2   54242700   54243700      1       1  150064       2.2655      0.01174
enh69090     2   54315000   54316000      2       1  150064       1.8354     0.033224
enh69091     2   54330600   54331600      4       2  150064       2.5832    0.0048945
enh69092     2   54341400   54342400      5       2  150064        2.161     0.015346
enh69093     2   54389200   54390200      3       1  150064       3.5509   0.00019199
enh69106     2   54628700   54629700      5       2  150064       2.3896    0.0084345
enh69112     2   54661900   54662900      2       1  150064       2.4786    0.0065953
enh69114     2   54666900   54667900      1       1  150064       2.5264     0.005762
enh69117     2   54687200   54688200      5       2  150064       1.9017     0.028608
enh69123     2   54699200   54700200      3       1  150064       2.4015     0.008165
enh69124     2   54700800   54701800      6       4  150064       1.7264      0.04214
enh69130     2   54710700   54711700      5       2  150064       1.9319     0.026683
enh69133     2   54726900   54727900      3       1  150064       1.8684     0.030852
enh69138     2   54745800   54746800      4       2  150064       2.7664    0.0028335
enh69139     2   54746600   54747600      2       1  150064       3.2837   0.00051231
enh69140     2   54750400   54751400      4       2  150064       1.7652     0.038761
enh69153     2   54793800   54794800      2       1  150064       2.2905     0.010997
enh69155     2   54800600   54801600      3       1  150064       2.4053    0.0080799
enh69158     2   54808000   54809000      9       2  150064       2.1486     0.015834
enh69160     2   54811600   54812600      3       1  150064       2.3829    0.0085877
enh69162     2   54824600   54825600      3       2  150064       1.6807     0.046412
enh69163     2   54828700   54829700      4       2  150064       2.6812    0.0036677
enh69164     2   54830800   54831800      3       2  150064       2.9489    0.0015943
enh69165     2   54832700   54833700      4       2  150064       1.9923      0.02317
enh69167     2   54839900   54840900      5       2  150064       2.4294    0.0075625
enh69168     2   54845000   54846000      7       3  150064       2.3754    0.0087654
enh69169     2   54846400   54847400      6       3  150064       1.7242      0.04234
enh69170     2   54851900   54852900      2       1  150064       2.8326    0.0023083
enh69173     2   54863000   54864000      3       2  150064       2.8068    0.0025018
enh69176     2   54885100   54886100      5       2  150064       3.2844   0.00051093
enh69178     2   54894400   54895400      1       1  150064       2.4722     0.006714
enh69179     2   54896700   54897700      3       2  150064       1.7683     0.038502
enh69182     2   54907500   54908500      7       3  150064       2.0777     0.018869
enh69184     2   55087000   55088000      4       2  150064       3.0483    0.0011507
enh69188     2   55133100   55134100      4       2  150064       2.9952    0.0013715
enh69189     2   55154000   55155000      4       2  150064       2.6708    0.0037839
enh69191     2   55172700   55173700      5       2  150064       2.3761    0.0087491
enh69193     2   55184300   55185300      5       3  150064       2.3312    0.0098702
enh69194     2   55189700   55190700      7       3  150064       1.7985     0.036048
enh69196     2   55192100   55193100      1       1  150064       1.7114       0.0435
enh69201     2   55231600   55232600      4       2  150064       3.0157    0.0012819
enh69208     2   55273100   55274100      2       1  150064         2.21     0.013552
enh69209     2   55273900   55274900      1       1  150064       1.7422      0.04074
enh69220     2   55346800   55347800      7       4  150064       1.9847     0.023589
enh69238     2   55643600   55644600      7       3  150064        1.684     0.046086
enh69251     2   56192500   56193500      7       3  150064       1.9255     0.027084
enh69252     2   56193300   56194300      5       2  150064       1.9158     0.027693
enh69253     2   56235700   56236700      2       1  150064        2.049     0.020231
enh69254     2   56476200   56477200      3       1  150064       2.1523     0.015687
enh69262     2   57986400   57987400      1       1  150064       4.5121     3.21e-06
enh69263     2   58272400   58273400      3       1  150064       3.1905   0.00071004
enh69265     2   58466800   58467800      2       1  150064       4.1103   1.9758e-05
enh69266     2   58654000   58655000      2       1  150064       2.3018     0.010672
enh69267     2   58656200   58657200      4       2  150064       1.8312     0.033534
enh69273     2   60298400   60299400      1       1  150064       2.1217      0.01693
enh69276     2   60440400   60441400      3       2  150064        2.635    0.0042066
enh69277     2   60441000   60442000      3       2  150064       2.3795    0.0086683
enh69280     2   60521900   60522900      8       2  150064       2.1352     0.016373
enh69296     2   60707100   60708100      6       3  150064       2.9599    0.0015386
enh69299     2   60723000   60724000      3       2  150064        4.119    1.903e-05
enh69303     2   60736000   60737000      4       2  150064       2.7225    0.0032395
enh69304     2   60737700   60738700      7       3  150064       3.3177   0.00045388
enh69305     2   60739900   60740900      4       2  150064       3.1038   0.00095519
enh69306     2   60742300   60743300      4       2  150064       2.1759     0.014781
enh69307     2   60743400   60744400      2       1  150064       2.4667     0.006818
enh69308     2   60748100   60749100      5       2  150064       1.7423     0.040732
enh69310     2   60755200   60756200      3       2  150064       2.0133      0.02204
enh69322     2   60904500   60905500      2       1  150064       1.6664     0.047817
enh69326     2   60982400   60983400      4       2  150064       2.3444    0.0095296
enh69343     2   61670600   61671600      4       2  150064       2.3138     0.010341
enh69345     2   61692200   61693200      3       2  150064       2.6498    0.0040264
enh69380     2   62532700   62533700      2       1  150064       1.9495     0.025616
enh69381     2   62536400   62537400      1       1  150064       2.1125      0.01732
enh69385     2   62638100   62639100      2       1  150064       1.8643     0.031142
enh69386     2   62683200   62684200      1       1  150064       1.9283      0.02691
enh69387     2   62685400   62686400      3       2  150064       2.2483     0.012277
enh69388     2   62688700   62689700      4       2  150064       1.8055     0.035499
enh69392     2   62713000   62714000      2       1  150064       2.3474     0.009452
enh69393     2   62716000   62717000      5       3  150064       2.9446    0.0016166
enh69394     2   62731800   62732800      2       1  150064       1.7793     0.037599
enh69395     2   62822800   62823800      3       1  150064       1.6993     0.044633
enh69398     2   62890600   62891600      1       1  150064       2.6339      0.00422
enh69422     2   64291100   64292100      2       1  150064       1.9995     0.022775
enh69426     2   64365200   64366200      2       1  150064       1.8243     0.034056
enh69430     2   64428700   64429700      1       1  150064       1.6741      0.04706
enh69461     2   64749400   64750400      2       1  150064        1.778     0.037704
enh69463     2   64826500   64827500      6       2  150064       2.5254     0.005779
enh69464     2   64828200   64829200      2       1  150064        2.508    0.0060714
enh69465     2   64833500   64834500      1       1  150064       2.7279     0.003187
enh69493     2   65024300   65025300      1       1  150064       1.8649       0.0311
enh69572     2   65611800   65612800      1       1  150064       2.0298      0.02119
enh69589     2   65754500   65755500      2       1  150064       3.7139   0.00010203
enh69590     2   65772400   65773400      1       1  150064       3.1367    0.0008544
enh69633     2   66743000   66744000      1       1  150064        2.156      0.01554
enh69634     2   66749200   66750200      6       2  150064       2.7226    0.0032388
enh69637     2   66758600   66759600      2       1  150064       1.6668     0.047777
enh69638     2   66759900   66760900      2       1  150064       2.5608    0.0052209
enh69640     2   66763800   66764800      2       1  150064       2.1276     0.016683
enh69677     2   67190000   67191000      1       1  150064       1.6593      0.04853
enh69694     2   67616600   67617600      2       1  150064       2.2382     0.012605
enh69699     2   67788000   67789000      1       1  150064        1.647      0.04978
enh69721     2   68385900   68386900      5       2  150064       2.2876     0.011081
enh69726     2   68473700   68474700      1       1  150064        2.958     0.001548
enh69729     2   68482800   68483800      1       1  150064       2.8455     0.002217
enh69737     2   68656200   68657200      7       2  150064        2.461    0.0069267
enh69738     2   68661600   68662600      1       1  150064       1.7723      0.03817
enh69754     2   68992600   68993600      2       1  150064       1.7172     0.042969
enh69798     2   69422900   69423900      4       2  150064       1.7031     0.044273
enh69811     2   69526200   69527200      7       1  150064       1.9947     0.023037
enh69818     2   69662500   69663500      1       1  150064       2.0166      0.02187
enh69841     2   69961300   69962300      5       1  150064       2.0585     0.019769
enh69843     2   69970800   69971800      2       1  150064       2.0354     0.020905
enh69844     2   69971200   69972200      3       1  150064        1.813     0.034918
enh69858     2   70016900   70017900      5       2  150064       1.7414     0.040805
enh69860     2   70027800   70028800      2       1  150064       1.6664     0.047817
enh69865     2   70144700   70145700      1       1  150064       1.7393      0.04099
enh69868     2   70191200   70192200      1       1  150064       2.1937      0.01413
enh69874     2   70261800   70262800      2       1  150064       1.6648     0.047979
enh69875     2   70296300   70297300      2       1  150064       2.1038       0.0177
enh69900     2   70486500   70487500      2       1  150064       1.6595     0.048504
enh69903     2   70518800   70519800      2       1  150064       1.6909     0.045424
enh69905     2   70527400   70528400      2       1  150064       2.0229     0.021543
enh69939     2   71561000   71562000      3       2  150064       1.6505     0.049422
enh69942     2   71678800   71679800      2       1  150064       2.3736    0.0088076
enh69943     2   71686000   71687000      4       2  150064        1.702     0.044373
enh69945     2   71701200   71702200      2       1  150064       1.6617     0.048285
enh69954     2   71739400   71740400      3       2  150064       1.8777     0.030214
enh69981     2   71947600   71948600      1       1  150064       2.6898     0.003575
enh69995     2   72061000   72062000      2       1  150064         2.26     0.011911
enh70024     2   73166800   73167800      1       1  150064       4.5247    3.024e-06
enh70027     2   73211500   73212500      2       1  150064       3.6391   0.00013679
enh70028     2   73216600   73217600      1       1  150064        4.059    2.464e-05
enh70029     2   73258700   73259700      3       2  150064       4.1921   1.3819e-05
enh70031     2   73295900   73296900      1       1  150064       3.5033    0.0002298
enh70034     2   73311600   73312600      3       1  150064       2.0993     0.017897
enh70037     2   73319100   73320100      2       1  150064       3.1548   0.00080316
enh70038     2   73321000   73322000      5       2  150064       2.9955    0.0013701
enh70039     2   73329600   73330600      6       2  150064       3.3374    0.0004229
enh70040     2   73333700   73334700      1       1  150064       3.2959    0.0004906
enh70041     2   73337000   73338000      1       1  150064       3.2819    0.0005155
enh70042     2   73439200   73440200      2       1  150064       3.0255    0.0012412
enh70044     2   73442100   73443100      4       2  150064       2.4479     0.007184
enh70045     2   73462700   73463700      3       1  150064       3.7782   7.8976e-05
enh70046     2   73463400   73464400      1       1  150064       4.0458    2.607e-05
enh70047     2   73611600   73612600      2       1  150064       3.7349   9.3901e-05
enh70049     2   73652600   73653600      3       1  150064        4.264    1.004e-05
enh70050     2   73788000   73789000      3       1  150064       4.4118   5.1253e-06
enh70051     2   73867900   73868900      1       1  150064       4.1306    1.809e-05
enh70052     2   73869400   73870400      6       1  150064       1.8767     0.030276
enh70053     2   73912600   73913600      2       1  150064       2.0516     0.020106
enh70058     2   73986300   73987300      3       1  150064       2.8224    0.0023835
enh70067     2   74118000   74119000      4       2  150064        2.119     0.017045
enh70079     2   74226800   74227800      1       1  150064       2.0135      0.02203
enh70083     2   74253100   74254100      4       1  150064        3.009    0.0013105
enh70084     2   74257900   74258900      4       1  150064        2.161     0.015348
enh70085     2   74259800   74260800      2       1  150064       2.6726    0.0037635
enh70088     2   74272300   74273300      2       1  150064         2.73    0.0031667
enh70089     2   74307100   74308100      1       1  150064       2.8324      0.00231
enh70095     2   74428200   74429200      1       1  150064       2.3193      0.01019
enh70117     2   74697700   74698700      1       1  150064       2.0558       0.0199
enh70134     2   74967600   74968600      4       1  150064       2.1729     0.014896
enh70166     2   75785700   75786700      3       2  150064       1.9157     0.027703
enh70192     2   84714000   84715000      4       2  150064       2.2462     0.012346
enh70263     2   85621300   85622300      3       2  150064       2.1436     0.016034
enh70264     2   85623800   85624800      3       1  150064       2.2708     0.011579
enh70267     2   85638000   85639000      4       2  150064       2.7214    0.0032501
enh70270     2   85646600   85647600      3       2  150064       2.2518     0.012167
enh70272     2   85650500   85651500      2       1  150064       2.2434     0.012434
enh70273     2   85659800   85660800      3       2  150064       1.8871     0.029573
enh70305     2   85844400   85845400      1       1  150064       2.0794      0.01879
enh70324     2   85994700   85995700      1       1  150064       2.6539     0.003978
enh70327     2   86001500   86002500      4       1  150064       1.8896     0.029408
enh70364     2   86295400   86296400      2       1  150064       2.0611     0.019645
enh70403     2   86859300   86860300      4       2  150064       1.6547     0.048997
enh70422     2   88376700   88377700      1       1  150064       1.7367      0.04122
enh70435     2   88928200   88929200      2       1  150064       2.2154     0.013366
enh70509     2   96871500   96872500      2       1  150064       2.6324    0.0042391
enh70510     2   96875500   96876500      1       1  150064       3.9123    4.571e-05
enh70518     2   96927300   96928300      1       1  150064        3.299    0.0004851
enh70537     2   97197500   97198500      1       1  150064       1.9138      0.02782
enh70538     2   97205200   97206200      1       1  150064       1.9382       0.0263
enh70539     2   97207200   97208200      5       3  150064       2.0341     0.020973
enh70541     2   97214100   97215100      2       1  150064       2.0005     0.022722
enh70542     2   97215300   97216300      1       1  150064        1.664      0.04806
enh70555     2   97404200   97405200      1       1  150064       1.9779      0.02397
enh70556     2   97406000   97407000      1       1  150064       1.9779      0.02397
enh70557     2   97413000   97414000      2       1  150064       3.9458   3.9765e-05
enh70558     2   97424800   97425800      3       1  150064        2.197     0.014011
enh70559     2   97430200   97431200      1       1  150064        2.061      0.01965
enh70560     2   97436100   97437100      1       1  150064       2.1304      0.01657
enh70562     2   97458400   97459400      2       1  150064       2.9304    0.0016928
enh70564     2   97477000   97478000      1       1  150064        2.391     0.008401
enh70565     2   97483700   97484700      1       1  150064       2.1714      0.01495
enh70567     2   97497900   97498900      1       1  150064       2.0026      0.02261
enh70569     2   97521800   97522800      1       1  150064       2.0007      0.02271
enh70570     2   97524600   97525600      1       1  150064       2.0166      0.02187
enh70573     2   97536500   97537500      2       1  150064       1.9317     0.026699
enh70575     2   97546900   97547900      1       1  150064       1.7491      0.04014
enh70576     2   97549000   97550000      1       1  150064       3.5172    0.0002181
enh70579     2   97558800   97559800      4       2  150064       2.7063    0.0034016
enh70580     2   97564300   97565300      1       1  150064        3.734    9.424e-05
enh70581     2   97569100   97570100      4       2  150064       3.6646   0.00012388
enh70582     2   97571500   97572500      5       1  150064       3.6086   0.00015393
enh70583     2   97573700   97574700      4       1  150064        3.411   0.00032363
enh70586     2   97597200   97598200      3       2  150064       3.1853   0.00072304
enh70594     2   97761200   97762200      6       1  150064       2.4276    0.0075996
enh70595     2   98260800   98261800      2       1  150064       2.3703    0.0088868
enh70598     2   98317800   98318800      2       1  150064       2.3276    0.0099666
enh70600     2   98330700   98331700      3       1  150064       1.7209     0.042636
enh70610     2   98567400   98568400      3       2  150064       2.3493    0.0094037
enh70611     2   98585400   98586400      3       1  150064       2.8673      0.00207
enh70614     2   98609100   98610100      1       1  150064       2.9188     0.001757
enh70615     2   98612900   98613900      3       1  150064       2.9854     0.001416
enh70616     2   98626600   98627600      2       1  150064       2.6621    0.0038827
enh70623     2   98700700   98701700      4       2  150064       1.8193     0.034435
enh70624     2   98704100   98705100      2       1  150064       1.6794     0.046533
enh70628     2   98750400   98751400      2       1  150064       2.2184     0.013264
enh70630     2   98758400   98759400      3       2  150064       2.7701    0.0028022
enh70639     2   99062800   99063800      5       2  150064       2.1669     0.015122
enh70640     2   99067500   99068500      1       1  150064        1.848       0.0323
enh70641     2   99068500   99069500      1       1  150064         1.78      0.03754
enh70647     2   99088200   99089200      5       1  150064       1.7535     0.039756
enh70653     2   99100300   99101300      1       1  150064       1.8484      0.03227
enh70656     2   99107000   99108000      1       1  150064       1.8401      0.03288
enh70660     2   99124400   99125400      3       1  150064       1.8078      0.03532
enh70663     2   99200200   99201200      2       1  150064        2.947    0.0016045
enh70664     2   99222700   99223700      3       1  150064       1.6702     0.047443
enh70679     2   99422300   99423300      3       1  150064       1.7118      0.04347
enh70681     2   99449500   99450500      5       2  150064       1.7134      0.04332
enh70707     2  100252600  100253600      2       1  150064       3.1745   0.00075046
enh70708     2  100254600  100255600      5       2  150064       2.9849    0.0014183
enh70709     2  100257100  100258100      2       1  150064       2.5782    0.0049655
enh70710     2  100260200  100261200      4       2  150064       3.0465    0.0011575
enh70715     2  100308200  100309200      3       2  150064       1.8918     0.029256
enh70719     2  100345400  100346400      4       2  150064       2.1264     0.016734
enh70722     2  100403200  100404200      2       1  150064       1.9652     0.024695
enh70752     2  101350000  101351000      7       2  150064       2.4078    0.0080245
enh70753     2  101359900  101360900      1       1  150064        2.153      0.01566
enh70758     2  101400400  101401400      1       1  150064       2.1584      0.01545
enh70766     2  101494000  101495000      4       2  150064       1.9468     0.025777
enh70774     2  101541300  101542300      6       2  150064        1.864     0.031159
enh70805     2  101850400  101851400      2       1  150064       2.4755    0.0066531
enh70808     2  101867600  101868600      3       2  150064       1.9112     0.027987
enh70813     2  101889100  101890100      1       1  150064       2.5485      0.00541
enh70819     2  101966800  101967800      1       1  150064       1.6514      0.04933
enh70820     2  101987200  101988200      3       1  150064       1.7412     0.040827
enh70824     2  102050600  102051600      7       2  150064        1.735     0.041371
enh70909     2  102688900  102689900      3       1  150064       1.8303     0.033606
enh70912     2  102717700  102718700      4       2  150064       2.0814       0.0187
enh70914     2  102728100  102729100      4       2  150064       2.7562    0.0029238
enh70915     2  102731100  102732100      2       1  150064       2.1521     0.015695
enh70917     2  102738400  102739400      3       1  150064       1.9493     0.025632
enh70919     2  102760600  102761600      4       2  150064       1.7552     0.039612
enh70924     2  102806600  102807600      2       1  150064       1.8839     0.029792
enh70938     2  103204400  103205400      4       1  150064       2.4564    0.0070174
enh70939     2  103208600  103209600      3       1  150064       1.8059     0.035463
enh70940     2  103221000  103222000      2       1  150064        1.996     0.022969
enh70942     2  103351300  103352300      2       1  150064       2.8196    0.0024038
enh70944     2  103377800  103378800      3       2  150064       3.7597   8.5051e-05
enh70954     2  104995400  104996400      3       2  150064       1.8521     0.032007
enh70978     2  106002100  106003100      1       1  150064       1.7877      0.03691
enh70997     2  106084700  106085700      2       1  150064       1.6794     0.046533
enh71018     2  106341200  106342200     13       4  150064       2.0269     0.021337
enh71021     2  106359700  106360700      2       1  150064       2.2947     0.010874
enh71023     2  106367400  106368400      5       1  150064       1.9154     0.027722
enh71024     2  106369900  106370900      2       1  150064       1.6662      0.04784
enh71025     2  106371400  106372400      4       1  150064       1.8943      0.02909
enh71032     2  106380200  106381200      7       2  150064       1.6886     0.045649
enh71067     2  106526300  106527300      1       1  150064        1.723      0.04244
enh71122     2  107457800  107458800      6       3  150064       2.3427    0.0095724
enh71123     2  107464600  107465600      5       3  150064       2.1001      0.01786
enh71137     2  108885400  108886400      6       2  150064       1.8792      0.03011
enh71167     2  109228500  109229500      1       1  150064       2.0866      0.01846
enh71169     2  109231600  109232600      3       1  150064       1.8293     0.033678
enh71271     2  110267700  110268700      3       2  150064       4.5927   2.1875e-06
enh71272     2  110271700  110272700      2       1  150064       3.3942   0.00034421
enh71275     2  110295200  110296200      4       2  150064       3.9927   3.2664e-05
enh71276     2  110316000  110317000      3       2  150064       4.2529   1.0551e-05
enh71277     2  110317800  110318800      2       1  150064       2.9339    0.0016739
enh71279     2  110364000  110365000      2       1  150064       3.9318   4.2148e-05
enh71281     2  110368600  110369600      4       2  150064       2.5369    0.0055916
enh71282     2  110373900  110374900      2       1  150064       2.5733    0.0050372
enh71283     2  110387600  110388600      4       2  150064       2.5813    0.0049212
enh71284     2  110393800  110394800      3       1  150064       2.5283    0.0057301
enh71285     2  110395300  110396300      3       1  150064        2.386    0.0085156
enh71286     2  110402000  110403000      3       2  150064       2.6335    0.0042256
enh71307     2  111529500  111530500      4       2  150064       2.3416    0.0096007
enh71310     2  111600900  111601900      6       3  150064       1.6819     0.046296
enh71322     2  111905800  111906800      4       2  150064       2.3252     0.010032
enh71323     2  111917600  111918600      4       2  150064       1.7494     0.040109
enh71328     2  111936200  111937200      2       1  150064        2.345    0.0095133
enh71329     2  111942900  111943900      5       1  150064       2.2103     0.013541
enh71340     2  112253400  112254400      2       1  150064       1.8224     0.034198
enh71364     2  112661700  112662700      3       2  150064       1.7198     0.042737
enh71368     2  112676500  112677500      2       1  150064       2.1086     0.017491
enh71369     2  112679100  112680100      3       1  150064       2.1012     0.017812
enh71370     2  112680400  112681400      5       2  150064       1.7908     0.036662
enh71373     2  112703600  112704600      3       1  150064       1.7818     0.037389
enh71374     2  112712000  112713000      6       2  150064       2.1972     0.014002
enh71378     2  112743400  112744400      5       2  150064        1.976     0.024077
enh71379     2  112744000  112745000      6       2  150064       1.8476     0.032328
enh71381     2  112789400  112790400      4       2  150064       2.2383     0.012601
enh71442     2  113938100  113939100      1       1  150064       1.7023      0.04435
enh71462     2  114081300  114082300      4       2  150064        1.824     0.034076
enh71476     2  114634400  114635400      4       2  150064       2.8604    0.0021153
enh71501     2  118844800  118845800      3       2  150064       1.9882     0.023393
enh71511     2  119329100  119330100      3       1  150064       1.6902     0.045498
enh71515     2  119450600  119451600      3       2  150064       2.2783     0.011355
enh71516     2  119519200  119520200      1       1  150064       1.8634       0.0312
enh71520     2  119982900  119983900      6       3  150064       1.7663     0.038673
enh71535     2  120177200  120178200      2       1  150064       1.8188     0.034473
enh71588     2  121027600  121028600      1       1  150064       1.8309      0.03356
enh71590     2  121044700  121045700      3       1  150064       1.7418     0.040776
enh71594     2  121072600  121073600      1       1  150064       1.9684      0.02451
enh71610     2  121369700  121370700      2       1  150064       2.0745     0.019016
enh71616     2  121472800  121473800      8       3  150064       1.8596     0.031468
enh71646     2  121598300  121599300      3       1  150064       1.7552     0.039609
enh71714     2  122277600  122278600      3       2  150064       1.7412     0.040824
enh71718     2  122289600  122290600      6       2  150064       1.8393     0.032938
enh71719     2  122290300  122291300      2       1  150064        2.287     0.011099
enh71738     2  122495000  122496000      2       1  150064       2.3082     0.010494
enh71739     2  122511700  122512700      1       1  150064       1.8269      0.03386
enh71741     2  122529600  122530600      4       2  150064       1.7308     0.041743
enh71743     2  122568600  122569600      4       2  150064       1.8472     0.032356
enh71754     2  122766800  122767800      1       1  150064       2.9712     0.001483
enh71755     2  122777000  122778000      2       1  150064       1.9756       0.0241
enh71766     2  125290700  125291700      3       2  150064       2.0266     0.021351
enh71767     2  125299600  125300600     10       1  150064       1.7582     0.039355
enh71768     2  125300600  125301600      5       1  150064       1.7704     0.038327
enh71785     2  127541800  127542800      2       1  150064       1.6932     0.045212
enh71788     2  127589300  127590300      2       1  150064       2.6077    0.0045581
enh71796     2  127665200  127666200      5       1  150064       1.8061     0.035454
enh71798     2  127703500  127704500      1       1  150064       1.6914      0.04538
enh71816     2  127843500  127844500      7       2  150064       2.4133    0.0079045
enh71817     2  127847100  127848100      4       2  150064        2.414    0.0078891
enh71818     2  127849900  127850900      5       2  150064       2.2938       0.0109
enh71819     2  127851300  127852300      3       1  150064       3.1673   0.00076944
enh71820     2  127854500  127855500      9       4  150064       3.1753   0.00074843
enh71823     2  127872400  127873400      6       2  150064       1.8233     0.034129
enh71824     2  127878800  127879800      2       1  150064       2.0543     0.019971
enh71825     2  127885700  127886700      5       1  150064       2.0111     0.022158
enh71827     2  127894400  127895400      8       3  150064       1.7175     0.042944
enh71828     2  127902700  127903700      2       1  150064        1.864     0.031159
enh71885     2  128613000  128614000      2       1  150064       1.9235     0.027207
enh71894     2  128786200  128787200      2       1  150064       1.7097     0.043657
enh71924     2  129153300  129154300      9       1  150064       1.9092     0.028119
enh71925     2  129163500  129164500      9       1  150064       1.8191     0.034451
enh71926     2  129166100  129167100      6       3  150064       1.7116     0.043487
enh72003     2  131132000  131133000      1       1  150064       2.2907      0.01099
enh72006     2  131149600  131150600      1       1  150064       2.1072      0.01755
enh72012     2  131799200  131800200      1       1  150064       3.4002    0.0003367
enh72013     2  131818700  131819700      3       1  150064       3.0965   0.00097919
enh72014     2  131848900  131849900      1       1  150064       2.5573     0.005274
enh72015     2  131851700  131852700      3       2  150064       2.7928    0.0026124
enh72016     2  131861200  131862200      4       2  150064        3.335   0.00042656
enh72017     2  131864300  131865300      2       1  150064        2.684    0.0036368
enh72023     2  132088400  132089400      4       1  150064       2.1207     0.016972
enh72030     2  133105300  133106300      1       1  150064       1.6687      0.04759
enh72071     2  134840800  134841800      3       1  150064       4.4661   3.9826e-06
enh72072     2  134861800  134862800      1       1  150064       2.7339     0.003129
enh72074     2  134881200  134882200      1       1  150064       3.3242    0.0004434
enh72076     2  134885800  134886800      1       1  150064       3.1698    0.0007627
enh72077     2  134889000  134890000      1       1  150064       2.7632     0.002862
enh72078     2  134894500  134895500      2       1  150064       3.6551   0.00012852
enh72079     2  134897300  134898300      1       1  150064       4.2027    1.319e-05
enh72080     2  134899000  134900000      5       2  150064       3.9182   4.4597e-05
enh72153     2  135674200  135675200      1       1  150064       3.0217     0.001257
enh72154     2  135678300  135679300      2       1  150064         2.09      0.01831
enh72177     2  136789100  136790100      6       3  150064       1.9443     0.025932
enh72188     2  136972800  136973800      2       1  150064       1.9272     0.026974
enh72215     2  139033600  139034600      4       2  150064       1.6769     0.046781
enh72218     2  139359000  139360000      1       1  150064       2.0686      0.01929
enh72219     2  139465600  139466600      3       2  150064       2.5046    0.0061302
enh72224     2  143625700  143626700      2       1  150064       1.7656     0.038731
enh72250     2  144576600  144577600      2       1  150064       2.0017      0.02266
enh72251     2  144580900  144581900      2       1  150064       2.8903    0.0019243
enh72254     2  144712900  144713900      1       1  150064       2.9506     0.001586
enh72256     2  145087600  145088600      4       2  150064       1.7884     0.036859
enh72257     2  145090400  145091400      1       1  150064       3.2093    0.0006652
enh72260     2  145129700  145130700      1       1  150064       3.0087     0.001312
enh72264     2  145170600  145171600      3       1  150064       3.1929   0.00070419
enh72265     2  145184200  145185200      2       1  150064       3.2428   0.00059181
enh72266     2  145186100  145187100      2       1  150064       3.6386   0.00013708
enh72267     2  145187200  145188200      1       1  150064        3.432    0.0002996
enh72269     2  145191600  145192600      2       1  150064        4.191   1.3889e-05
enh72271     2  145198100  145199100      6       3  150064       2.3436    0.0095487
enh72272     2  145201500  145202500      1       1  150064       4.3878    5.724e-06
enh72278     2  145213900  145214900      3       1  150064       4.0622   2.4309e-05
enh72296     2  145259500  145260500      1       1  150064       1.9658      0.02466
enh72314     2  145915000  145916000      1       1  150064       1.8551      0.03179
enh72329     2  148109400  148110400      2       1  150064       2.2738      0.01149
enh72347     2  149309800  149310800      2       1  150064       2.9679     0.001499
enh72348     2  149310500  149311500      2       1  150064       3.1153   0.00091871
enh72351     2  149404000  149405000      3       1  150064       1.7192     0.042789
enh72373     2  150323300  150324300      2       1  150064       1.7829       0.0373
enh72377     2  150453700  150454700      3       2  150064       2.2572     0.011997
enh72381     2  150587800  150588800      3       1  150064       1.9563     0.025216
enh72396     2  151153000  151154000      2       1  150064       1.9978     0.022869
enh72397     2  151165800  151166800      4       2  150064          2.1     0.017866
enh72460     2  153022100  153023100      2       1  150064       2.4911    0.0063683
enh72461     2  153023300  153024300      2       1  150064       2.3393    0.0096609
enh72462     2  153025400  153026400      2       1  150064       2.4332     0.007482
enh72465     2  153029700  153030700      3       2  150064       3.2124   0.00065821
enh72466     2  153056900  153057900      1       1  150064        3.074     0.001056
enh72467     2  153079300  153080300      3       1  150064        2.717    0.0032937
enh72468     2  153084200  153085200      4       1  150064        2.749    0.0029893
enh72469     2  153100000  153101000      3       2  150064       2.5596    0.0052395
enh72470     2  153107800  153108800      3       1  150064       1.9933     0.023117
enh72471     2  153194000  153195000      2       1  150064       1.7245     0.042307
enh72479     2  153277900  153278900      1       1  150064       2.5947     0.004734
enh72480     2  153282400  153283400      4       2  150064       2.3737    0.0088057
enh72482     2  153289600  153290600      2       1  150064       2.4729    0.0067002
enh72487     2  153323200  153324200      3       1  150064       1.7491     0.040137
enh72488     2  153325600  153326600      1       1  150064        2.779     0.002726
enh72511     2  153450700  153451700      3       1  150064       1.8641     0.031157
enh72512     2  153468100  153469100      4       2  150064       2.1314     0.016528
enh72513     2  153476500  153477500      5       3  150064       3.6729   0.00011991
enh72517     2  153618300  153619300      3       2  150064       3.8899    5.015e-05
enh72518     2  153683700  153684700      2       1  150064       2.4695    0.0067642
enh72519     2  156894200  156895200      3       1  150064       2.4625    0.0068994
enh72523     2  157196700  157197700      1       1  150064       2.1873      0.01436
enh72574     2  159315900  159316900      4       2  150064       2.2093     0.013576
enh72575     2  159343000  159344000      5       2  150064        2.627    0.0043076
enh72580     2  159358600  159359600      5       3  150064       2.8276    0.0023449
enh72582     2  159394900  159395900      1       1  150064       2.6465     0.004067
enh72584     2  159402600  159403600      5       3  150064       3.1457   0.00082843
enh72586     2  159511800  159512800      6       2  150064       1.9942     0.023063
enh72650     2  160461700  160462700      5       2  150064       2.3077     0.010507
enh72651     2  160466200  160467200      4       2  150064       2.6527    0.0039921
enh72653     2  160474100  160475100      2       1  150064       3.4676   0.00026257
enh72656     2  160651700  160652700      1       1  150064       2.7293     0.003173
enh72666     2  161014200  161015200      6       3  150064       2.0506     0.020152
enh72667     2  161021800  161022800      2       1  150064       2.4418    0.0073079
enh72716     2  161283600  161284600      2       1  150064       2.6417    0.0041247
enh72724     2  161328100  161329100      2       1  150064        2.366    0.0089914
enh72732     2  161508200  161509200      2       1  150064       1.7171     0.042984
enh72734     2  161560400  161561400      4       2  150064       1.6628     0.048171
enh72757     2  162855200  162856200      1       1  150064        4.466    3.984e-06
enh72759     2  162885600  162886600      1       1  150064       3.3731    0.0003716
enh72772     2  163226900  163227900      1       1  150064       2.0302      0.02117
enh72807     2  166810900  166811900      2       1  150064       3.2935   0.00049468
enh72810     2  167342200  167343200      1       1  150064       2.4386     0.007373
enh72811     2  167351000  167352000      4       2  150064       3.2406   0.00059635
enh72858     2  169314800  169315800      3       2  150064       2.2001     0.013901
enh72860     2  169323200  169324200      2       1  150064       1.7044     0.044157
enh72867     2  169374700  169375700      4       1  150064       1.9087     0.028151
enh72868     2  169378000  169379000      2       1  150064       1.8807     0.030008
enh72871     2  169384400  169385400      3       2  150064       2.9642    0.0015174
enh72872     2  169386300  169387300      3       1  150064       1.7742     0.038014
enh72873     2  169387700  169388700      1       1  150064       1.8059      0.03547
enh72874     2  169391000  169392000      6       3  150064       3.6176   0.00014866
enh72876     2  169424600  169425600      1       1  150064       1.9423      0.02605
enh72880     2  169482500  169483500      6       2  150064       3.5883   0.00016643
enh72882     2  169495700  169496700      4       2  150064       2.8634    0.0020954
enh72886     2  169555100  169556100      6       2  150064       1.8284     0.033746
enh72888     2  169560600  169561600      1       1  150064       2.2924      0.01094
enh72901     2  169668200  169669200      1       1  150064       2.1827      0.01453
enh72902     2  169681200  169682200      5       2  150064       2.5357    0.0056109
enh72909     2  170364600  170365600      4       2  150064       1.6791     0.046571
enh72911     2  170428800  170429800      2       1  150064        1.851     0.032082
enh72916     2  170571000  170572000      2       1  150064       2.1133     0.017286
enh72954     2  171787300  171788300      2       1  150064       1.8763     0.030307
enh72958     2  171942900  171943900      2       1  150064       2.5562    0.0052908
enh72960     2  172014300  172015300      2       1  150064       1.9045     0.028423
enh72969     2  172543200  172544200      4       2  150064       3.5842   0.00016909
enh72974     2  172865300  172866300      5       2  150064       3.2481   0.00058082
enh72978     2  172916700  172917700      2       1  150064       2.9718    0.0014805
enh72986     2  173149900  173150900      8       3  150064        1.844     0.032588
enh72988     2  173158300  173159300      4       2  150064       2.3321    0.0098487
enh72990     2  173176200  173177200      1       1  150064       2.3977     0.008249
enh73046     2  173942600  173943600      3       2  150064       2.7189    0.0032748
enh73048     2  173954000  173955000      2       1  150064       3.0006    0.0013473
enh73049     2  173954500  173955500      3       2  150064       2.5413    0.0055224
enh73050     2  173955800  173956800      3       2  150064       1.6887     0.045641
enh73053     2  173988900  173989900      3       2  150064         2.95    0.0015887
enh73055     2  174075200  174076200      5       3  150064       2.7158    0.0033062
enh73056     2  174082800  174083800      4       2  150064         1.95     0.025587
enh73082     2  174823800  174824800      4       2  150064       1.6724     0.047225
enh73086     2  174844400  174845400      5       3  150064       1.6998      0.04458
enh73092     2  174875800  174876800      5       2  150064       2.2239     0.013078
enh73093     2  174878700  174879700      2       1  150064       1.7088     0.043747
enh73095     2  174888000  174889000      4       1  150064       2.3088     0.010478
enh73096     2  174891500  174892500      2       1  150064       1.8343     0.033307
enh73097     2  174895900  174896900      6       2  150064       2.3834    0.0085767
enh73098     2  174897000  174898000      2       1  150064       2.7309    0.0031579
enh73103     2  174918800  174919800      3       1  150064       2.8179    0.0024172
enh73105     2  174926700  174927700      3       2  150064       2.0046     0.022504
enh73106     2  174927300  174928300      2       1  150064       2.2485     0.012273
enh73107     2  174950400  174951400      3       1  150064       4.0879   2.1764e-05
enh73108     2  175111200  175112200      2       1  150064       2.6259    0.0043211
enh73109     2  175258400  175259400      1       1  150064       1.7408      0.04086
enh73118     2  175456200  175457200      3       2  150064       1.6973     0.044824
enh73121     2  175464200  175465200      1       1  150064       1.9423      0.02605
enh73122     2  175471000  175472000      2       1  150064       2.0666     0.019385
enh73123     2  175475000  175476000      3       2  150064       2.8635    0.0020949
enh73133     2  175623800  175624800      2       1  150064       1.6485     0.049627
enh73135     2  175636600  175637600      4       1  150064       1.6662      0.04784
enh73151     2  175892600  175893600      4       2  150064       1.6482     0.049657
enh73167     2  177156100  177157100      2       1  150064       1.8023     0.035745
enh73170     2  177325900  177326900      3       2  150064       1.9113     0.027983
enh73255     2  178978200  178979200      2       1  150064       2.7261    0.0032045
enh73270     2  179630100  179631100      2       1  150064       1.8102     0.035133
enh73290     2  180293300  180294300      3       2  150064       2.6631    0.0038718
enh73291     2  180307500  180308500      4       2  150064       1.9119     0.027947
enh73292     2  180324600  180325600      5       3  150064       4.9887   3.0395e-07
enh73293     2  180325300  180326300      5       3  150064       3.8148   6.8155e-05
enh73295     2  180541200  180542200      7       3  150064       2.1037     0.017701
enh73297     2  180870000  180871000      2       1  150064       2.6466    0.0040648
enh73299     2  180989900  180990900      1       1  150064       3.4796    0.0002511
enh73315     2  182655200  182656200      4       2  150064       1.7244     0.042318
enh73329     2  183579200  183580200      2       1  150064       2.4001    0.0081953
enh73336     2  183874600  183875600      2       1  150064       3.0777     0.001043
enh73338     2  183893900  183894900      4       2  150064       2.0579     0.019801
enh73341     2  183921700  183922700      3       2  150064       2.2836     0.011196
enh73344     2  183990500  183991500      9       3  150064       1.9821     0.023734
enh73348     2  184479300  184480300      3       2  150064       1.9353     0.026477
enh73368     2  188419200  188420200      2       1  150064       1.9497     0.025604
enh73373     2  189260900  189261900      4       2  150064       2.8135    0.0024501
enh73453     2  190433700  190434700      2       1  150064       2.1181     0.017084
enh73479     2  191217200  191218200      2       1  150064       1.8244     0.034047
enh73481     2  191220700  191221700      1       1  150064       1.7229      0.04245
enh73484     2  191244100  191245100      4       2  150064        2.251     0.012192
enh73486     2  191273900  191274900      1       1  150064       2.8772     0.002006
enh73495     2  191364400  191365400      4       2  150064        1.799     0.036008
enh73499     2  191425800  191426800      1       1  150064        1.784      0.03721
enh73500     2  191437400  191438400      1       1  150064       1.6626       0.0482
enh73503     2  191447600  191448600      3       1  150064       2.2885     0.011053
enh73507     2  191493800  191494800      1       1  150064       2.4292     0.007566
enh73509     2  191511500  191512500      5       2  150064       1.9909     0.023245
enh73521     2  191677300  191678300      2       1  150064       2.3229     0.010093
enh73522     2  191684000  191685000      2       1  150064       1.9898     0.023309
enh73525     2  191719700  191720700      3       2  150064       1.8306      0.03358
enh73538     2  191885900  191886900      4       2  150064       2.4662    0.0068282
enh73540     2  191896900  191897900      1       1  150064       2.2945      0.01088
enh73541     2  191906100  191907100      1       1  150064       2.1558      0.01555
enh73575     2  192265100  192266100      2       1  150064        2.081     0.018719
enh73577     2  192282300  192283300      1       1  150064       1.8519      0.03202
enh73580     2  192306000  192307000      1       1  150064       1.9478      0.02572
enh73582     2  192330700  192331700      2       1  150064       2.3072     0.010522
enh73610     2  196397300  196398300      4       1  150064       3.4271   0.00030498
enh73611     2  196398600  196399600      3       2  150064       2.4275    0.0076017
enh73612     2  196401400  196402400      1       1  150064        2.584     0.004883
enh73613     2  196423800  196424800      4       2  150064       3.4686   0.00026163
enh73618     2  196944300  196945300      1       1  150064       1.8707      0.03069
enh73619     2  196966000  196967000      2       1  150064       1.6737       0.0471
enh73620     2  196977900  196978900      3       2  150064       2.2846     0.011167
enh73633     2  197149100  197150100      1       1  150064       2.4366     0.007413
enh73634     2  197156700  197157700      4       2  150064       3.1434   0.00083509
enh73638     2  197264100  197265100      3       2  150064       1.6888     0.045631
enh73641     2  197379400  197380400      3       2  150064       2.9546    0.0015654
enh73642     2  197431300  197432300      1       1  150064       2.5163      0.00593
enh73643     2  197466100  197467100      2       1  150064       2.7355    0.0031146
enh73648     2  197789000  197790000      1       1  150064       2.0893      0.01834
enh73649     2  197792600  197793600      2       1  150064       1.7068     0.043934
enh73653     2  197956200  197957200      2       1  150064       2.0625     0.019578
enh73654     2  197962000  197963000      2       1  150064       2.4016    0.0081622
enh73660     2  198029300  198030300      2       1  150064       2.3458    0.0094928
enh73678     2  198143900  198144900      3       2  150064        5.248   7.6888e-08
enh73679     2  198158100  198159100      3       1  150064        5.112   1.5937e-07
enh73680     2  198171500  198172500      3       2  150064       5.2905   6.0986e-08
enh73683     2  198242000  198243000      1       1  150064       6.0861    5.786e-10
enh73684     2  198243200  198244200      1       1  150064       4.7819    8.681e-07
enh73688     2  198308200  198309200      1       1  150064        5.405     3.24e-08
enh73691     2  198361100  198362100      1       1  150064       6.2257    2.397e-10
enh73692     2  198361700  198362700      2       1  150064       5.7981   3.3529e-09
enh73696     2  198436400  198437400      1       1  150064       6.1104    4.969e-10
enh73697     2  198441000  198442000      1       1  150064       1.8578       0.0316
enh73700     2  198484900  198485900      1       1  150064       5.9155    1.654e-09
enh73701     2  198492500  198493500      4       1  150064       2.0871      0.01844
enh73703     2  198541200  198542200      2       1  150064       4.6838    1.408e-06
enh73704     2  198572800  198573800      2       1  150064        4.101   2.0565e-05
enh73705     2  198667600  198668600      2       1  150064       4.1812   1.4498e-05
enh73706     2  198673200  198674200      4       2  150064       5.0638   2.0547e-07
enh73707     2  198702000  198703000      1       1  150064       2.7909     0.002628
enh73709     2  198703800  198704800      1       1  150064       3.0064     0.001322
enh73710     2  198715900  198716900      1       1  150064       5.1095    1.615e-07
enh73712     2  198743300  198744300      1       1  150064       5.1723    1.156e-07
enh73713     2  198758200  198759200      1       1  150064       5.0337    2.405e-07
enh73715     2  198917600  198918600      3       1  150064       3.2415    0.0005945
enh73728     2  200674800  200675800      2       1  150064       2.1832      0.01451
enh73729     2  200714600  200715600      3       2  150064        6.421   6.7675e-11
enh73730     2  200774700  200775700      2       1  150064       5.8473   2.4979e-09
enh73731     2  200777200  200778200      3       2  150064        5.733   4.9335e-09
enh73732     2  200818200  200819200      6       3  150064        6.199   2.8416e-10
enh73739     2  200868000  200869000      1       1  150064       4.7607    9.647e-07
enh73740     2  200890500  200891500      5       3  150064       3.4141   0.00031996
enh73742     2  200904500  200905500      2       1  150064       5.5961   1.0958e-08
enh73749     2  201001600  201002600      4       2  150064       3.4516   0.00027861
enh73750     2  201003100  201004100      3       1  150064       5.3456   4.5057e-08
enh73751     2  201012900  201013900      2       1  150064       4.2353   1.1412e-05
enh73752     2  201020400  201021400      1       1  150064       5.3896     3.53e-08
enh73753     2  201023700  201024700      1       1  150064       6.7233    8.882e-12
enh73755     2  201042800  201043800      2       1  150064       2.8592    0.0021238
enh73757     2  201064100  201065100      3       2  150064       4.3585   6.5472e-06
enh73762     2  201139600  201140600      1       1  150064       1.7913      0.03662
enh73763     2  201166900  201167900      4       2  150064       3.7059   0.00010532
enh73765     2  201175000  201176000      2       1  150064         4.41   5.1679e-06
enh73766     2  201176300  201177300      4       2  150064       2.4416    0.0073108
enh73768     2  201179600  201180600      3       2  150064       2.5797     0.004945
enh73769     2  201180900  201181900      1       1  150064       2.5725     0.005049
enh73770     2  201181800  201182800      4       2  150064       4.1246   1.8572e-05
enh73771     2  201183600  201184600      4       2  150064        2.565    0.0051586
enh73772     2  201184700  201185700      1       1  150064       1.8854      0.02969
enh73773     2  201193900  201194900      4       2  150064       2.8612    0.0021102
enh73774     2  201199600  201200600      3       1  150064       3.1754   0.00074827
enh73782     2  201220500  201221500      2       1  150064       4.1552   1.6251e-05
enh73783     2  201224700  201225700      1       1  150064       3.5893    0.0001658
enh73784     2  201229000  201230000      3       1  150064       4.8925   4.9787e-07
enh73785     2  201229600  201230600      4       2  150064       5.7961   3.3934e-09
enh73787     2  201238800  201239800      3       2  150064       4.0677   2.3737e-05
enh73788     2  201241400  201242400      4       2  150064       5.4499   2.5199e-08
enh73789     2  201244800  201245800      3       2  150064       4.3008    8.509e-06
enh73791     2  201247200  201248200      5       2  150064       4.4118   5.1248e-06
enh73792     2  201248300  201249300      1       1  150064       3.2062    0.0006724
enh73794     2  201306800  201307800      2       1  150064       3.3803   0.00036206
enh73795     2  201308400  201309400      2       1  150064       3.3635   0.00038477
enh73796     2  201320000  201321000      1       1  150064       3.8819    5.182e-05
enh73797     2  201332400  201333400      5       2  150064       3.6957   0.00010964
enh73802     2  201373000  201374000      5       3  150064       2.0277     0.021297
enh73812     2  201559400  201560400      4       2  150064       2.2416     0.012495
enh73814     2  201606300  201607300      5       2  150064       1.9379     0.026317
enh73846     2  202046800  202047800      1       1  150064       1.8405      0.03285
enh73853     2  202118800  202119800      8       4  150064        3.382   0.00035982
enh73857     2  202126400  202127400      5       2  150064       1.6695     0.047511
enh73858     2  202127100  202128100      8       4  150064       2.3391     0.009666
enh73892     2  202829300  202830300      5       3  150064       2.4252    0.0076495
enh73894     2  202834200  202835200      3       1  150064       2.0301     0.021172
enh73895     2  202837700  202838700      5       3  150064       1.6796     0.046521
enh73896     2  202841200  202842200      3       1  150064       1.7829     0.037304
enh73898     2  202849700  202850700      2       1  150064       1.7175     0.042943
enh73939     2  203452800  203453800      1       1  150064       1.7028       0.0443
enh73940     2  203453500  203454500      3       2  150064       1.6602     0.048435
enh73946     2  203638000  203639000      1       1  150064       1.7616      0.03907
enh73952     2  203796900  203797900      2       1  150064       1.8782     0.030176
enh73954     2  203866700  203867700      2       1  150064       2.8747    0.0020218
enh73959     2  204105300  204106300      3       1  150064        2.359    0.0091633
enh73960     2  204117600  204118600      4       2  150064       2.6536    0.0039813
enh73963     2  204327700  204328700      4       1  150064       2.1728     0.014899
enh73964     2  204354200  204355200      1       1  150064       2.4107     0.007962
enh73978     2  204554900  204555900      1       1  150064       1.9738       0.0242
enh73992     2  204746600  204747600      2       1  150064        1.694     0.045136
enh73998     2  204896400  204897400      1       1  150064       1.7717      0.03822
enh74010     2  205186500  205187500      3       1  150064       1.7117     0.043473
enh74070     2  206713600  206714600      2       1  150064       2.9118    0.0017968
enh74078     2  206773300  206774300      2       1  150064       2.4395    0.0073548
enh74084     2  206920600  206921600      1       1  150064        2.471     0.006737
enh74090     2  207300000  207301000      1       1  150064       2.0484      0.02026
enh74118     2  208092500  208093500      5       3  150064       2.2552      0.01206
enh74126     2  208272700  208273700      4       2  150064       3.3696   0.00037633
enh74129     2  208346300  208347300      6       3  150064        2.175     0.014814
enh74130     2  208362800  208363800      6       2  150064       3.9032   4.7463e-05
enh74132     2  208369000  208370000      3       1  150064       3.2021   0.00068218
enh74135     2  208398600  208399600      2       1  150064       3.6579   0.00012715
enh74137     2  208481600  208482600      3       1  150064       3.7659    8.296e-05
enh74139     2  208497400  208498400      2       1  150064       3.4618   0.00026826
enh74185     2  208956900  208957900      1       1  150064       2.6896     0.003577
enh74187     2  209007000  209008000      4       2  150064       1.6653     0.047923
enh74216     2  213556900  213557900      3       1  150064       1.6927     0.045255
enh74224     2  215345400  215346400      4       2  150064       1.7813     0.037432
enh74252     2  216636400  216637400      4       2  150064       1.6504      0.04943
enh74274     2  216880200  216881200      2       1  150064       1.7857     0.037073
enh74287     2  217163400  217164400      2       1  150064       1.7118     0.043465
enh74290     2  217277900  217278900      3       1  150064       2.8614    0.0021086
enh74295     2  217360200  217361200      4       2  150064       1.8798     0.030068
enh74300     2  217405000  217406000      2       1  150064        1.993     0.023129
enh74302     2  217415100  217416100      2       1  150064       1.7552     0.039613
enh74307     2  217448100  217449100      4       2  150064        2.575    0.0050125
enh74310     2  217484800  217485800      3       2  150064       1.7135     0.043308
enh74318     2  217521700  217522700      3       1  150064        1.825     0.033998
enh74320     2  217523400  217524400      1       1  150064       1.9774        0.024
enh74321     2  217526000  217527000      2       1  150064       1.8677     0.030903
enh74322     2  217528500  217529500      5       1  150064       2.0675     0.019343
enh74323     2  217530200  217531200      6       2  150064       2.2926     0.010935
enh74324     2  217535500  217536500      3       1  150064       2.1502      0.01577
enh74325     2  217537600  217538600      3       1  150064       2.4146    0.0078765
enh74326     2  217543300  217544300      4       1  150064       2.1702     0.014995
enh74340     2  217622400  217623400      3       1  150064       2.3059     0.010558
enh74374     2  217825600  217826600      5       2  150064       2.3865    0.0085057
enh74379     2  217856200  217857200      1       1  150064       2.0359      0.02088
enh74392     2  217939500  217940500     10       3  150064       1.8883     0.029496
enh74394     2  218026400  218027400      1       1  150064       2.1604      0.01537
enh74395     2  218028400  218029400      1       1  150064       1.9618      0.02489
enh74396     2  218032900  218033900      5       1  150064       1.6676     0.047698
enh74444     2  218432600  218433600      2       1  150064       1.6626     0.048194
enh74477     2  218615600  218616600      2       1  150064       2.5292    0.0057162
enh74481     2  218654500  218655500      4       1  150064       2.5392    0.0055552
enh74482     2  218658200  218659200      5       2  150064       2.1962     0.014038
enh74511     2  218780100  218781100      2       1  150064       1.7841       0.0372
enh74512     2  218782300  218783300     10       4  150064        2.677    0.0037144
enh74522     2  218816100  218817100      2       1  150064        1.951     0.025528
enh74523     2  218820100  218821100      3       1  150064       1.6625     0.048209
enh74615     2  219920800  219921800      3       2  150064       2.3068     0.010534
enh74617     2  219945100  219946100      5       2  150064       2.7108    0.0033559
enh74620     2  219973700  219974700      2       1  150064       1.9416     0.026094
enh74621     2  219976200  219977200      2       1  150064       1.7761     0.037861
enh74624     2  220005000  220006000      3       1  150064        2.734    0.0031286
enh74625     2  220025600  220026600      2       1  150064       2.6891    0.0035818
enh74627     2  220039800  220040800      2       1  150064       3.3886   0.00035125
enh74630     2  220072800  220073800      1       1  150064       2.2918      0.01096
enh74633     2  220092000  220093000      1       1  150064        2.173      0.01489
enh74657     2  220290000  220291000      1       1  150064       2.4839     0.006498
enh74667     2  220340000  220341000      3       1  150064         2.09     0.018311
enh74703     2  220776600  220777600      2       1  150064       1.8181     0.034527
enh74716     2  222308600  222309600      4       1  150064       1.6987     0.044684
enh74720     2  222392100  222393100      2       1  150064        2.968    0.0014987
enh74721     2  222394800  222395800      3       2  150064       1.6472     0.049754
enh74723     2  222644700  222645700      4       1  150064       2.2288     0.012912
enh74755     2  223728100  223729100      2       1  150064       1.6604     0.048413
enh74805     2  225011000  225012000      2       1  150064       2.1875     0.014352
enh74812     2  225075300  225076300      3       1  150064       2.0679     0.019323
enh74818     2  225183800  225184800      3       1  150064       1.7368     0.041211
enh74820     2  225266900  225267900      5       2  150064       2.3298    0.0099079
enh74821     2  225276900  225277900      3       2  150064       3.3482   0.00040672
enh74822     2  225349800  225350800      2       1  150064       1.9061     0.028321
enh74823     2  225384700  225385700      3       2  150064       3.6737   0.00011953
enh74824     2  225434600  225435600      1       1  150064       1.6773      0.04674
enh74825     2  225437000  225438000      5       2  150064       4.4131   5.0947e-06
enh74828     2  225446500  225447500      3       1  150064       4.8104   7.5306e-07
enh74830     2  225586600  225587600      1       1  150064       2.7417     0.003056
enh74833     2  225774500  225775500      7       3  150064       2.0494     0.020212
enh74845     2  225978000  225979000      6       2  150064       1.7424     0.040718
enh74846     2  226028900  226029900      5       2  150064       1.9009     0.028658
enh74856     2  227184500  227185500      2       1  150064       2.1982     0.013969
enh74863     2  227348600  227349600      4       2  150064       2.4696    0.0067639
enh74894     2  227699200  227700200      1       1  150064       2.8092     0.002483
enh74895     2  227701900  227702900      2       1  150064        1.826     0.033928
enh74897     2  227772600  227773600      3       1  150064       2.0618     0.019612
enh74907     2  228262000  228263000      6       2  150064       2.7527    0.0029553
enh74908     2  228264000  228265000      8       4  150064       1.6599     0.048466
enh74915     2  228327000  228328000      3       1  150064       2.2849     0.011159
enh74930     2  228663300  228664300      4       2  150064       1.9559     0.025241
enh74933     2  229311200  229312200      1       1  150064        1.792      0.03657
enh74941     2  229948400  229949400      3       2  150064        2.714    0.0033242
enh74942     2  229953100  229954100      5       3  150064       1.9936     0.023099
enh74967     2  230844900  230845900      1       1  150064        2.353     0.009312
enh74975     2  231190800  231191800      5       1  150064       1.6993     0.044628
enh74988     2  231532500  231533500      3       2  150064        1.912      0.02794
enh75027     2  232003200  232004200      1       1  150064       1.8867       0.0296
enh75059     2  232264400  232265400      1       1  150064       2.3044       0.0106
enh75067     2  232330100  232331100      2       1  150064       2.7802    0.0027166
enh75084     2  232481200  232482200      3       1  150064        1.871     0.030673
enh75096     2  232528500  232529500      3       1  150064       2.1975     0.013994
enh75099     2  232538800  232539800      4       2  150064       2.4399    0.0073451
enh75100     2  232542000  232543000      5       3  150064       1.8461     0.032437
enh75114     2  232798600  232799600      2       1  150064       2.5171    0.0059155
enh75139     2  233174400  233175400      3       2  150064       2.1342     0.016413
enh75141     2  233183300  233184300      1       1  150064       2.1382      0.01625
enh75142     2  233183900  233184900      2       1  150064       1.7724     0.038162
enh75149     2  233308500  233309500      3       2  150064       1.9571     0.025168
enh75160     2  233441600  233442600      4       2  150064       2.0523     0.020072
enh75163     2  233453000  233454000      4       1  150064       1.7787     0.037648
enh75164     2  233457400  233458400      1       1  150064       2.1019      0.01778
enh75169     2  233552000  233553000      3       1  150064       5.3099   5.4845e-08
enh75170     2  233553800  233554800      6       3  150064       4.4505   4.2842e-06
enh75172     2  233640500  233641500      4       2  150064       5.6966   6.1121e-09
enh75173     2  233643900  233644900      2       1  150064       5.6406   8.4732e-09
enh75174     2  233702800  233703800      1       1  150064       3.5443    0.0001968
enh75175     2  233704200  233705200      3       2  150064       5.5715    1.263e-08
enh75176     2  233725400  233726400      3       1  150064       3.1001   0.00096714
enh75177     2  233736300  233737300      3       1  150064        2.628    0.0042943
enh75178     2  233738500  233739500      2       1  150064       2.3585    0.0091752
enh75183     2  233896500  233897500      3       2  150064       1.9436     0.025973
enh75184     2  233916200  233917200      4       2  150064       1.8241     0.034069
enh75185     2  233921400  233922400      1       1  150064       2.5308      0.00569
enh75263     2  235354600  235355600      3       1  150064       1.8716      0.03063
enh75283     2  235781700  235782700      4       2  150064       1.9651     0.024701
enh75317     2  236015300  236016300     13       3  150064       1.7277     0.042021
enh75326     2  236195600  236196600      9       3  150064       1.9527      0.02543
enh75330     2  236325500  236326500      1       1  150064       1.6815      0.04633
enh75356     2  236471900  236472900      1       1  150064       2.0511      0.02013
enh75366     2  236513800  236514800      1       1  150064       1.8251      0.03399
enh75378     2  236549500  236550500      3       1  150064        2.016     0.021899
enh75379     2  236556300  236557300      3       1  150064       2.3053     0.010575
enh75380     2  236559800  236560800      3       2  150064       1.7058     0.044018
enh75400     2  236617500  236618500     10       4  150064       2.1306     0.016559
enh75420     2  237244700  237245700      5       2  150064       2.3476    0.0094478
enh75434     2  237550900  237551900      6       2  150064       2.0007      0.02271
enh75472     2  237897300  237898300      4       1  150064       1.8289     0.033704
enh75597     2  238648200  238649200      6       2  150064       2.0924     0.018201
enh75598     2  238651900  238652900      8       2  150064       1.8747     0.030416
enh75634     2  239084800  239085800      3       2  150064       2.8864    0.0019484
enh75650     2  239192200  239193200      1       1  150064       1.6467      0.04981
enh75808     2  240403800  240404800      3       1  150064       2.3531    0.0093092
enh75809     2  240409400  240410400      2       1  150064       2.4268     0.007616
enh75812     2  240421600  240422600      8       3  150064       2.2881     0.011067
enh75813     2  240422200  240423200     11       5  150064       1.6652     0.047934
enh75878     2  241279400  241280400      1       1  150064       2.5279     0.005737
enh75880     2  241290700  241291700      5       2  150064       2.0861     0.018484
enh75886     2  241331300  241332300      5       2  150064       2.4678    0.0067975
enh75887     2  241337300  241338300      3       2  150064       1.6947     0.045066
enh75888     2  241351400  241352400      7       3  150064       2.1842     0.014472
enh75889     2  241366100  241367100     10       2  150064       2.9115    0.0017982
enh75892     2  241386800  241387800     12       3  150064        1.722     0.042537
enh75942     2  242027600  242028600      4       2  150064       1.9927     0.023146
enh75952     2  242162500  242163500      5       3  150064        2.318     0.010223
enh75971     2  242325400  242326400      4       2  150064       2.6583    0.0039269
enh75973     2  242350300  242351300      6       4  150064       2.4997    0.0062141
enh75986     2  242504600  242505600      1       1  150064       3.0935    0.0009892
enh75995     2  242578400  242579400      3       1  150064       2.3244     0.010052
enh75999     2  242605200  242606200      5       2  150064       1.9051     0.028381
enh76021     2  242820200  242821200      4       2  150064       1.6515     0.049323
enh76029     2  242841300  242842300      6       2  150064       1.6543     0.049038
enh76030     2  242844200  242845200      5       1  150064       2.1047     0.017658
enh76044     3    2552800    2553800      3       2  150064        4.068   2.3711e-05
enh76057     3    4203100    4204100      2       1  150064       1.7574     0.039424
enh76061     3    4348200    4349200      2       1  150064       2.5024    0.0061681
enh76090     3    4697800    4698800      5       2  150064       2.3489    0.0094154
enh76111     3    4894800    4895800      1       1  150064       2.3182      0.01022
enh76123     3    5069200    5070200      6       2  150064       2.4613    0.0069225
enh76136     3    5259600    5260600      6       2  150064       1.6473     0.049752
enh76154     3    8512100    8513100      3       2  150064       2.3128     0.010366
enh76213     3    9032200    9033200      1       1  150064       2.4414     0.007316
enh76217     3    9064500    9065500      1       1  150064       1.9689      0.02448
enh76218     3    9068900    9069900      5       2  150064       3.6073   0.00015472
enh76221     3    9109300    9110300      1       1  150064       1.8267      0.03387
enh76228     3    9166000    9167000      2       1  150064       2.1133     0.017288
enh76230     3    9175400    9176400      2       1  150064       1.9232     0.027225
enh76231     3    9177600    9178600      2       1  150064       3.0142    0.0012882
enh76258     3    9403500    9404500      2       1  150064       2.4557    0.0070301
enh76265     3    9462600    9463600      3       2  150064       2.2163     0.013337
enh76266     3    9463500    9464500      3       1  150064       1.9904     0.023276
enh76267     3    9464900    9465900      3       2  150064       1.6915     0.045367
enh76285     3    9907900    9908900      3       2  150064       2.9499    0.0015892
enh76331     3   10418400   10419400      4       1  150064        3.128   0.00088004
enh76334     3   10510500   10511500      2       1  150064       1.9084     0.028173
enh76338     3   10593400   10594400      3       1  150064       2.2016     0.013848
enh76339     3   10598600   10599600      4       2  150064       3.5128   0.00022174
enh76340     3   10642500   10643500      3       2  150064       1.9418     0.026081
enh76377     3   11479800   11480800      2       1  150064        2.094     0.018131
enh76392     3   11596200   11597200      5       2  150064       1.9073     0.028243
enh76393     3   11601200   11602200      5       2  150064       1.6926     0.045262
enh76394     3   11608700   11609700      3       1  150064       1.9176      0.02758
enh76415     3   11680900   11681900      4       2  150064        2.301     0.010695
enh76416     3   11685500   11686500      2       1  150064       3.9925   3.2686e-05
enh76423     3   11780600   11781600      4       2  150064       1.9608     0.024953
enh76430     3   11886100   11887100      7       1  150064       2.3975    0.0082534
enh76431     3   11888600   11889600      1       1  150064       2.3023      0.01066
enh76434     3   12189200   12190200      5       2  150064        2.336    0.0097454
enh76439     3   12221400   12222400      2       1  150064       2.6385    0.0041636
enh76447     3   12333900   12334900      4       2  150064       1.7438     0.040599
enh76451     3   12368600   12369600      2       1  150064       1.9042     0.028439
enh76455     3   12462500   12463500      2       1  150064       1.6522     0.049249
enh76460     3   12481100   12482100      3       2  150064       3.3621   0.00038669
enh76461     3   12484300   12485300      6       3  150064       2.7153    0.0033112
enh76462     3   12486100   12487100      6       3  150064       2.5045    0.0061311
enh76464     3   12503200   12504200      3       2  150064       1.6469     0.049794
enh76465     3   12507200   12508200      7       3  150064        1.815     0.034763
enh76466     3   12512800   12513800      3       2  150064        2.531    0.0056874
enh76467     3   12514400   12515400      2       1  150064       2.5823    0.0049066
enh76469     3   12521200   12522200      3       1  150064       2.1194     0.017028
enh76471     3   12524100   12525100      2       1  150064       1.9554     0.025269
enh76474     3   12558800   12559800      4       2  150064       2.1019     0.017779
enh76476     3   12560000   12561000      5       3  150064       2.0521     0.020078
enh76477     3   12568400   12569400      3       2  150064         1.65     0.049474
enh76481     3   12600800   12601800      3       1  150064       2.5355    0.0056143
enh76482     3   12604400   12605400      2       1  150064       1.7057     0.044032
enh76486     3   12697900   12698900      2       1  150064       2.2178     0.013283
enh76488     3   12702100   12703100      4       2  150064       1.6649     0.047962
enh76490     3   12723600   12724600      1       1  150064       2.3974     0.008255
enh76492     3   12744600   12745600      4       2  150064       2.2744     0.011472
enh76494     3   12761400   12762400      5       1  150064       2.2083      0.01361
enh76495     3   12770300   12771300      3       1  150064       2.5427    0.0054992
enh76512     3   12919300   12920300      2       1  150064       1.6711     0.047353
enh76517     3   12943000   12944000      4       2  150064       1.9341      0.02655
enh76520     3   12973800   12974800      1       1  150064       1.6512      0.04935
enh76531     3   13011000   13012000      3       1  150064       1.8912     0.029299
enh76532     3   13013700   13014700      4       2  150064       1.8556     0.031755
enh76536     3   13026000   13027000      2       1  150064       1.7814     0.037421
enh76545     3   13075900   13076900      2       1  150064       2.8081    0.0024914
enh76547     3   13083600   13084600      2       1  150064       2.5177    0.0059058
enh76549     3   13088000   13089000      4       1  150064       2.3735    0.0088105
enh76551     3   13111200   13112200      9       3  150064       2.5152     0.005948
enh76552     3   13112500   13113500     10       3  150064       1.9284     0.026906
enh76563     3   13420500   13421500      4       1  150064       2.1205     0.016981
enh76569     3   13505000   13506000      2       1  150064       1.6726     0.047207
enh76598     3   14217000   14218000      5       2  150064       1.8216     0.034258
enh76616     3   14337300   14338300      3       2  150064       2.2996     0.010736
enh76624     3   14418900   14419900     10       2  150064       2.5294    0.0057131
enh76650     3   14550300   14551300      5       3  150064       1.7129     0.043363
enh76652     3   14565300   14566300      5       2  150064       1.8904     0.029356
enh76654     3   14582200   14583200      8       3  150064       3.0928   0.00099123
enh76660     3   14690100   14691100      3       1  150064       1.7374     0.041157
enh76661     3   14691600   14692600      2       1  150064       1.7422     0.040736
enh76671     3   14838200   14839200      3       2  150064       1.8049     0.035544
enh76678     3   14890600   14891600      6       2  150064       2.2485     0.012272
enh76679     3   14894100   14895100     11       5  150064       1.9282     0.026917
enh76689     3   14962300   14963300      2       1  150064       2.6052    0.0045911
enh76697     3   15138800   15139800      2       1  150064       1.7907     0.036672
enh76762     3   16000400   16001400      3       2  150064       2.0745     0.019014
enh76764     3   16024100   16025100      3       1  150064       2.0693     0.019259
enh76774     3   16183800   16184800     10       2  150064       1.6963     0.044915
enh76784     3   16353200   16354200      3       1  150064       1.7802      0.03752
enh76793     3   16441300   16442300      5       2  150064       1.9232      0.02723
enh76795     3   16460200   16461200      4       2  150064       1.7414     0.040808
enh76820     3   16879100   16880100      2       1  150064       2.6539    0.0039778
enh76822     3   16890800   16891800      5       3  150064       1.8073     0.035355
enh76827     3   16948300   16949300      3       2  150064       1.6755      0.04692
enh76829     3   16958300   16959300      5       2  150064       4.1512   1.6535e-05
enh76830     3   17036200   17037200      8       4  150064       1.6567     0.048792
enh76832     3   17055800   17056800      2       1  150064        1.863     0.031228
enh76833     3   17080300   17081300      2       1  150064       2.3698    0.0088991
enh76836     3   17118900   17119900      2       1  150064       2.7256    0.0032096
enh76837     3   17130200   17131200      3       2  150064       2.8742    0.0020252
enh76840     3   17198600   17199600      1       1  150064       2.0579       0.0198
enh76841     3   17199900   17200900      3       2  150064       2.1612      0.01534
enh76842     3   17202200   17203200      3       2  150064       1.9001     0.028707
enh76844     3   17231800   17232800      1       1  150064       4.6319    1.812e-06
enh76846     3   17237300   17238300      1       1  150064       4.7199     1.18e-06
enh76847     3   17780400   17781400      3       1  150064       4.7451    1.042e-06
enh76848     3   17784800   17785800      4       1  150064         2.91     0.001807
enh76849     3   17788500   17789500      2       1  150064       4.2259   1.1897e-05
enh76853     3   19929900   19930900      6       2  150064        1.725     0.042268
enh76854     3   19931200   19932200      3       2  150064        1.655     0.048961
enh76855     3   19990800   19991800      6       3  150064       2.0977     0.017964
enh76883     3   21686500   21687500      5       2  150064       1.6511     0.049358
enh76885     3   21792800   21793800      5       3  150064       1.6692     0.047534
enh76886     3   21832400   21833400      5       3  150064       1.9816     0.023761
enh76890     3   21961200   21962200     20       3  150064       2.2828     0.011221
enh76891     3   21983700   21984700      5       2  150064       1.7045     0.044146
enh76906     3   23215600   23216600      6       2  150064       2.7819    0.0027017
enh76926     3   23850600   23851600      1       1  150064       2.4976     0.006252
enh76927     3   23852800   23853800      4       2  150064       3.4433    0.0002873
enh76937     3   23988700   23989700      6       3  150064       1.8885     0.029481
enh76945     3   24142400   24143400      7       2  150064       3.6525   0.00012986
enh76946     3   24176200   24177200      5       3  150064       2.4505    0.0071332
enh76947     3   24179100   24180100      1       1  150064       2.9301     0.001694
enh76950     3   24254100   24255100      7       3  150064       3.1012   0.00096359
enh76967     3   24546800   24547800      3       1  150064       2.5126    0.0059918
enh76985     3   25396400   25397400      3       2  150064       2.1197     0.017015
enh77001     3   25569200   25570200      5       2  150064       1.6498     0.049497
enh77007     3   25634100   25635100      2       1  150064       1.7533     0.039775
enh77013     3   25822800   25823800      2       1  150064       1.8144      0.03481
enh77084     3   29494800   29495800      4       2  150064       2.8451    0.0022197
enh77094     3   29684000   29685000      1       1  150064       2.0431      0.02052
enh77095     3   29736200   29737200      5       1  150064       2.2673     0.011686
enh77097     3   29759600   29760600      7       2  150064       1.6631     0.048143
enh77098     3   29800400   29801400      1       1  150064       3.0275     0.001233
enh77099     3   29805400   29806400      4       1  150064       2.9476     0.001601
enh77100     3   29942600   29943600      5       3  150064       1.7082     0.043797
enh77101     3   29964200   29965200      3       1  150064       3.9647   3.6751e-05
enh77102     3   30123600   30124600      7       2  150064       2.3782    0.0086981
enh77103     3   30269600   30270600      3       2  150064       2.2904     0.010999
enh77106     3   30331600   30332600      5       2  150064       2.7368     0.003102
enh77107     3   30341000   30342000      4       2  150064       2.4504     0.007134
enh77132     3   30706100   30707100      2       1  150064       2.5237    0.0058069
enh77133     3   30706700   30707700      1       1  150064       2.8953     0.001894
enh77154     3   31402500   31403500      6       2  150064       1.9614     0.024913
enh77155     3   31465100   31466100      2       1  150064       1.9217      0.02732
enh77156     3   31503200   31504200      8       3  150064       1.7961     0.036238
enh77175     3   31978200   31979200      7       3  150064       1.8503     0.032132
enh77177     3   31987700   31988700      5       2  150064       1.9903     0.023279
enh77184     3   32016100   32017100      3       1  150064       2.2546      0.01208
enh77185     3   32020100   32021100      3       1  150064       2.4148     0.007872
enh77186     3   32059700   32060700      1       1  150064       3.1554    0.0008015
enh77204     3   32344500   32345500      5       2  150064       2.2564     0.012023
enh77244     3   32888600   32889600      6       3  150064       2.1721     0.014924
enh77246     3   32891700   32892700      3       1  150064       1.8787     0.030143
enh77252     3   33110000   33111000      1       1  150064       1.8652      0.03108
enh77254     3   33139100   33140100      1       1  150064        1.795      0.03633
enh77259     3   33208900   33209900      2       1  150064       1.7679     0.038536
enh77261     3   33318000   33319000      2       1  150064       2.6051    0.0045928
enh77264     3   33468000   33469000      2       1  150064       3.1168   0.00091427
enh77265     3   33473200   33474200      4       2  150064       3.2911   0.00049894
enh77266     3   33478300   33479300      3       2  150064        2.521    0.0058515
enh77267     3   33483200   33484200      6       3  150064       2.7076    0.0033882
enh77286     3   34783800   34784800      4       1  150064       1.8033     0.035672
enh77293     3   35719100   35720100      3       2  150064       2.1663     0.015142
enh77297     3   36587400   36588400      3       1  150064       2.6085    0.0045464
enh77302     3   36855400   36856400      5       3  150064       5.3635   4.0804e-08
enh77303     3   36859000   36860000      3       2  150064       3.9544   3.8364e-05
enh77304     3   36933700   36934700      2       1  150064        2.625     0.004332
enh77305     3   36944600   36945600      1       1  150064       2.9982     0.001358
enh77306     3   36946800   36947800      1       1  150064       2.6066     0.004572
enh77310     3   36965400   36966400      2       1  150064       2.1535      0.01564
enh77312     3   37010800   37011800      2       1  150064       2.8671     0.002071
enh77315     3   37031300   37032300      2       1  150064       2.4627    0.0068953
enh77316     3   37074000   37075000      3       2  150064       2.4249    0.0076563
enh77318     3   37095800   37096800      3       2  150064       2.6262    0.0043168
enh77324     3   37180300   37181300      2       1  150064       2.0809     0.018722
enh77325     3   37186600   37187600      2       1  150064       2.9092    0.0018118
enh77327     3   37211700   37212700      1       1  150064       3.0838     0.001022
enh77330     3   37259400   37260400      3       1  150064       2.6153    0.0044579
enh77332     3   37270100   37271100      4       2  150064       2.0826     0.018644
enh77342     3   37540200   37541200      2       1  150064       1.6756     0.046908
enh77343     3   37552600   37553600      2       1  150064       2.0508     0.020145
enh77346     3   37579600   37580600      4       2  150064       2.2002     0.013896
enh77347     3   37585000   37586000      1       1  150064       2.5285     0.005727
enh77348     3   37588000   37589000      6       1  150064       2.2817     0.011254
enh77352     3   37602900   37603900      5       3  150064       2.0743     0.019025
enh77367     3   37681300   37682300      5       3  150064       1.8647     0.031113
enh77368     3   37687000   37688000      3       2  150064       2.4512    0.0071182
enh77369     3   37694000   37695000      6       1  150064       2.1961     0.014044
enh77370     3   37703300   37704300      5       2  150064       1.7472     0.040303
enh77375     3   37743100   37744100      3       2  150064       1.6573     0.048726
enh77378     3   37778100   37779100      3       1  150064       3.3116   0.00046378
enh77380     3   37804400   37805400      1       1  150064       1.8124      0.03496
enh77396     3   37948900   37949900      3       2  150064       2.0896     0.018327
enh77397     3   37950400   37951400      2       1  150064       3.6389   0.00013692
enh77398     3   37952100   37953100      4       1  150064       3.5504    0.0001923
enh77399     3   37959300   37960300      3       1  150064       2.3769    0.0087299
enh77400     3   37960800   37961800      4       2  150064       1.7385     0.041061
enh77401     3   37961900   37962900      5       2  150064       3.3709   0.00037468
enh77402     3   37963900   37964900      2       1  150064       3.7265   9.7082e-05
enh77403     3   37966100   37967100      4       2  150064       2.8943    0.0019001
enh77404     3   37973800   37974800      7       3  150064       3.9796   3.4522e-05
enh77405     3   37977000   37978000      3       2  150064        3.341    0.0004174
enh77410     3   37995500   37996500      2       1  150064       1.8401     0.032875
enh77411     3   37997900   37998900      2       1  150064       2.0516     0.020107
enh77445     3   38494000   38495000      3       1  150064       3.1473   0.00082402
enh77446     3   38497800   38498800      6       1  150064       3.0547    0.0011263
enh77447     3   38499400   38500400      1       1  150064       3.5425    0.0001982
enh77450     3   38504200   38505200      4       2  150064       2.8533    0.0021635
enh77451     3   38514000   38515000      2       1  150064       3.2491    0.0005789
enh77452     3   38516000   38517000      3       1  150064       3.0983   0.00097333
enh77454     3   38584500   38585500      2       1  150064       3.1777   0.00074226
enh77464     3   39149600   39150600      8       4  150064       2.0115     0.022138
enh77488     3   39331300   39332300      1       1  150064       1.8839      0.02979
enh77518     3   40732200   40733200      2       1  150064        1.661     0.048356
enh77519     3   40782900   40783900      2       1  150064       1.9293     0.026846
enh77537     3   41038000   41039000      1       1  150064       1.6922       0.0453
enh77606     3   42189700   42190700      3       1  150064       2.5561    0.0052933
enh77611     3   42206400   42207400      3       1  150064        2.118     0.017088
enh77613     3   42220500   42221500      3       2  150064       2.0539     0.019994
enh77614     3   42222300   42223300      6       3  150064       2.7247     0.003218
enh77615     3   42223600   42224600      6       2  150064       2.5029    0.0061595
enh77616     3   42224900   42225900      4       2  150064       2.2091     0.013584
enh77617     3   42226600   42227600      7       2  150064       1.6535     0.049111
enh77618     3   42230800   42231800     10       3  150064        2.079     0.018808
enh77619     3   42233800   42234800      6       2  150064       2.4383    0.0073782
enh77623     3   42417500   42418500      5       2  150064       2.4807    0.0065562
enh77638     3   42692600   42693600      2       1  150064       2.1973     0.013999
enh77644     3   42743200   42744200      1       1  150064       2.5331     0.005653
enh77696     3   43358500   43359500      2       1  150064       1.7782     0.037685
enh77699     3   43368100   43369100      2       1  150064       2.3457    0.0094948
enh77703     3   43405400   43406400      3       2  150064       1.7355      0.04133
enh77709     3   43435300   43436300      3       2  150064       2.4605    0.0069373
enh77713     3   43464600   43465600      3       1  150064       2.1292     0.016619
enh77718     3   43680000   43681000      1       1  150064       1.7368      0.04121
enh77721     3   43771200   43772200      1       1  150064       3.6538    0.0001292
enh77724     3   43794600   43795600      6       3  150064       3.2594    0.0005583
enh77725     3   43799900   43800900      4       2  150064       3.0252    0.0012424
enh77727     3   43811700   43812700      1       1  150064       1.6469      0.04979
enh77730     3   44225900   44226900      5       3  150064       2.1993     0.013929
enh77731     3   44239700   44240700      4       2  150064       2.0554      0.01992
enh77732     3   44242700   44243700      5       2  150064       2.4812    0.0065463
enh77735     3   44293800   44294800      5       1  150064         2.15     0.015777
enh77740     3   44388400   44389400      3       2  150064       2.9162    0.0017716
enh77741     3   44396900   44397900      5       2  150064        2.871    0.0020458
enh77749     3   44727000   44728000      5       3  150064       1.6802     0.046456
enh77792     3   45180000   45181000      8       4  150064       2.4107    0.0079616
enh77798     3   45219400   45220400     10       4  150064       1.8367     0.033125
enh77866     3   46017200   46018200      1       1  150064        1.799      0.03601
enh77908     3   46652000   46653000      3       2  150064       1.7545     0.039674
enh77922     3   46752600   46753600      4       2  150064       1.6667     0.047785
enh78013     3   48131000   48132000      1       1  150064       1.7805       0.0375
enh78014     3   48160400   48161400      1       1  150064       1.8275      0.03381
enh78017     3   48182600   48183600      1       1  150064       2.1227      0.01689
enh78018     3   48192800   48193800      5       1  150064       2.0903     0.018296
enh78021     3   48235800   48236800      1       1  150064       2.3208      0.01015
enh78024     3   48273900   48274900      2       1  150064       2.8184    0.0024135
enh78025     3   48281600   48282600      3       1  150064       2.1688     0.015048
enh78060     3   48661200   48662200      1       1  150064        2.289      0.01104
enh78061     3   48671000   48672000      2       1  150064       2.3372    0.0097139
enh78062     3   48674100   48675100      1       1  150064       2.2591      0.01194
enh78063     3   48688800   48689800      2       1  150064       2.5214    0.0058441
enh78064     3   48701700   48702700      1       1  150064       2.6404     0.004141
enh78065     3   48720200   48721200      2       1  150064       1.9742      0.02418
enh78066     3   48724200   48725200      2       1  150064       2.5576    0.0052695
enh78067     3   48731300   48732300      4       2  150064       2.1394       0.0162
enh78068     3   48733000   48734000      1       1  150064       2.2761      0.01142
enh78069     3   48746200   48747200      2       1  150064       1.6997     0.044593
enh78070     3   48752000   48753000      1       1  150064       2.2268      0.01298
enh78071     3   48754800   48755800      1       1  150064       2.1125      0.01732
enh78074     3   48778000   48779000      2       1  150064       1.9242     0.027166
enh78081     3   48890600   48891600      2       1  150064       1.7638     0.038882
enh78083     3   48892800   48893800      2       1  150064       2.0464     0.020359
enh78100     3   49135600   49136600      1       1  150064       1.9164      0.02766
enh78103     3   49156200   49157200      2       1  150064       2.1108     0.017397
enh78108     3   49201800   49202800      1       1  150064       2.1306      0.01656
enh78114     3   49237200   49238200      3       1  150064       2.5434    0.0054887
enh78116     3   49275800   49276800      5       2  150064       1.7737     0.038055
enh78125     3   49334200   49335200      4       2  150064       1.8961     0.028972
enh78128     3   49378700   49379700      3       1  150064       1.7785     0.037657
enh78129     3   49382900   49383900      4       2  150064       1.7794     0.037588
enh78133     3   49414400   49415400      3       2  150064       1.8462     0.032433
enh78135     3   49423300   49424300      4       2  150064       1.9758     0.024089
enh78136     3   49425200   49426200      1       1  150064       2.3171      0.01025
enh78138     3   49437500   49438500      5       2  150064       2.2242     0.013066
enh78143     3   49450800   49451800      3       2  150064       1.7453     0.040468
enh78146     3   49458300   49459300      3       1  150064       2.1251      0.01679
enh78148     3   49465200   49466200      2       1  150064       2.3632    0.0090586
enh78149     3   49467200   49468200      1       1  150064        2.313      0.01036
enh78157     3   49520600   49521600      3       1  150064       1.8899     0.029384
enh78159     3   49535100   49536100      1       1  150064        2.107      0.01756
enh78162     3   49556500   49557500      2       1  150064       1.8477     0.032325
enh78167     3   49590200   49591200      3       2  150064        2.041     0.020626
enh78174     3   49687900   49688900      1       1  150064       1.7485      0.04019
enh78181     3   49732000   49733000      1       1  150064       2.2998      0.01073
enh78184     3   49759600   49760600      2       1  150064       1.7308     0.041743
enh78186     3   49812400   49813400      5       2  150064        2.294     0.010895
enh78188     3   49821800   49822800      1       1  150064       2.3219      0.01012
enh78190     3   49826900   49827900      1       1  150064       2.1898      0.01427
enh78191     3   49845900   49846900      1       1  150064       2.3799     0.008658
enh78192     3   49849600   49850600      1       1  150064       2.3804     0.008648
enh78193     3   49851600   49852600      2       1  150064       2.4112      0.00795
enh78195     3   49881400   49882400      1       1  150064       2.0759      0.01895
enh78196     3   49894200   49895200      2       1  150064       2.0486     0.020249
enh78197     3   49910200   49911200      3       2  150064       1.9178     0.027566
enh78198     3   49918300   49919300      1       1  150064       1.9222      0.02729
enh78199     3   49923600   49924600      2       1  150064       2.3078     0.010505
enh78200     3   49936800   49937800      3       1  150064       2.7068    0.0033969
enh78201     3   49937700   49938700      1       1  150064       2.8215      0.00239
enh78202     3   49938600   49939600      3       1  150064       2.0912     0.018256
enh78204     3   49942400   49943400      1       1  150064       2.0164      0.02188
enh78205     3   49944100   49945100      1       1  150064       2.0409      0.02063
enh78207     3   49965000   49966000      3       2  150064       1.7315      0.04168
enh78208     3   49968000   49969000      1       1  150064       3.0538      0.00113
enh78209     3   49978400   49979400      2       1  150064        2.531    0.0056873
enh78211     3   50004200   50005200      1       1  150064       3.0519     0.001137
enh78212     3   50128000   50129000      4       2  150064       3.1826   0.00072983
enh78213     3   50161300   50162300      4       2  150064       2.9686     0.001496
enh78214     3   50174700   50175700      4       2  150064       1.7291     0.041896
enh78217     3   50196800   50197800      2       1  150064       2.4213    0.0077316
enh78219     3   50207800   50208800      3       2  150064       1.8383     0.033008
enh78225     3   50248200   50249200      3       2  150064       2.0777     0.018868
enh78236     3   50287400   50288400      2       1  150064       3.3452   0.00041105
enh78237     3   50291700   50292700      4       2  150064       3.0069    0.0013198
enh78240     3   50300800   50301800      4       2  150064       2.6457     0.004076
enh78269     3   50409700   50410700      2       1  150064       3.3548   0.00039713
enh78279     3   50481000   50482000      3       2  150064       2.4402    0.0073399
enh78283     3   50518700   50519700      4       2  150064       2.7236    0.0032291
enh78286     3   50551900   50552900      1       1  150064         2.99     0.001395
enh78293     3   50595000   50596000      2       1  150064       2.1698     0.015009
enh78315     3   51392800   51393800      2       1  150064       2.1008     0.017827
enh78319     3   51426100   51427100      1       1  150064        2.068      0.01932
enh78323     3   51535500   51536500      1       1  150064       2.2004      0.01389
enh78326     3   51593100   51594100      3       2  150064       3.2458   0.00058557
enh78327     3   51655700   51656700      3       1  150064       1.8953     0.029025
enh78330     3   51707600   51708600      2       1  150064       1.8649     0.031095
enh78335     3   51847000   51848000      1       1  150064       2.2758      0.01143
enh78363     3   52110100   52111100      1       1  150064       1.8453       0.0325
enh78367     3   52138600   52139600      1       1  150064       2.1015       0.0178
enh78368     3   52142700   52143700      3       1  150064       2.0685     0.019296
enh78378     3   52216700   52217700      1       1  150064       3.5508     0.000192
enh78380     3   52233200   52234200      1       1  150064       3.9421    4.039e-05
enh78381     3   52236200   52237200      1       1  150064        3.771    8.131e-05
enh78383     3   52252800   52253800      2       1  150064       3.3917   0.00034733
enh78384     3   52259500   52260500      1       1  150064       3.0852     0.001017
enh78389     3   52287300   52288300      1       1  150064       5.6654    7.336e-09
enh78391     3   52305500   52306500      3       2  150064        4.546   2.7339e-06
enh78392     3   52309100   52310100      4       2  150064       1.9093     0.028112
enh78395     3   52325200   52326200      1       1  150064       5.5701    1.273e-08
enh78398     3   52340400   52341400      2       1  150064       4.0216   2.8898e-05
enh78400     3   52347500   52348500      2       1  150064       2.8812     0.001981
enh78401     3   52349400   52350400      3       2  150064       3.9844    3.382e-05
enh78413     3   52477700   52478700      3       1  150064       1.6806     0.046423
enh78416     3   52486800   52487800      2       1  150064       1.6686     0.047596
enh78417     3   52491200   52492200      3       2  150064       3.2098   0.00066409
enh78424     3   52532100   52533100      2       1  150064       2.9165    0.0017697
enh78427     3   52558400   52559400      2       1  150064       3.3604    0.0003892
enh78428     3   52560000   52561000      1       1  150064       3.9805    3.439e-05
enh78429     3   52564200   52565200      1       1  150064       4.5547    2.623e-06
enh78431     3   52572500   52573500      4       2  150064       3.1443   0.00083228
enh78434     3   52717600   52718600      2       1  150064       4.4416   4.4639e-06
enh78435     3   52737600   52738600      1       1  150064       4.5918    2.197e-06
enh78436     3   52741300   52742300      1       1  150064       3.4679    0.0002623
enh78437     3   52748300   52749300      1       1  150064       4.6624    1.563e-06
enh78439     3   52809000   52810000      2       1  150064       4.7884   8.4064e-07
enh78440     3   52827600   52828600      1       1  150064       5.0554    2.147e-07
enh78441     3   52843600   52844600      1       1  150064       1.6957      0.04497
enh78442     3   52861500   52862500      3       1  150064        4.983   3.1296e-07
enh78443     3   52868100   52869100      4       2  150064        5.424   2.9146e-08
enh78445     3   52915800   52916800      1       1  150064       5.5459    1.462e-08
enh78446     3   52924900   52925900      2       1  150064       4.5315   2.9289e-06
enh78447     3   52926300   52927300      3       1  150064       1.6979     0.044759
enh78448     3   52927400   52928400      3       1  150064       5.1139   1.5783e-07
enh78450     3   52931800   52932800      2       1  150064        4.483   3.6795e-06
enh78453     3   53077500   53078500      2       1  150064       4.0936   2.1237e-05
enh78454     3   53101600   53102600      7       3  150064       4.2971   8.6516e-06
enh78455     3   53105600   53106600      2       1  150064       2.1692     0.015032
enh78461     3   53137400   53138400      1       1  150064       2.8338       0.0023
enh78463     3   53146800   53147800      2       1  150064       2.3952    0.0083059
enh78467     3   53183900   53184900      2       1  150064       1.7249     0.042276
enh78476     3   53257100   53258100      5       2  150064       2.1129     0.017306
enh78477     3   53270000   53271000     11       2  150064       2.4312    0.0075242
enh78478     3   53272400   53273400      6       2  150064        3.953   3.8594e-05
enh78479     3   53276600   53277600      6       2  150064       2.8156    0.0024345
enh78482     3   53293200   53294200      3       1  150064        3.754   8.7031e-05
enh78484     3   53303800   53304800      1       1  150064       1.9089      0.02814
enh78485     3   53354700   53355700      1       1  150064       1.6692      0.04754
enh78486     3   53357800   53358800      3       1  150064       1.8416     0.032765
enh78487     3   53362400   53363400      2       1  150064       3.4599   0.00027018
enh78488     3   53379500   53380500      1       1  150064        4.146    1.692e-05
enh78490     3   53512400   53513400      2       1  150064       3.2651   0.00054707
enh78491     3   53532400   53533400      1       1  150064       3.5172    0.0002181
enh78493     3   53558900   53559900      1       1  150064       1.6755      0.04692
enh78517     3   53923700   53924700      2       1  150064       1.9728     0.024257
enh78556     3   55100200   55101200      5       2  150064       2.2606     0.011892
enh78561     3   55450100   55451100      2       1  150064       1.9065     0.028296
enh78565     3   55514200   55515200      1       1  150064       1.6527       0.0492
enh78586     3   56084500   56085500      1       1  150064       2.8122      0.00246
enh78587     3   56085600   56086600      1       1  150064       2.1297       0.0166
enh78588     3   56088900   56089900      2       1  150064       2.9898     0.001396
enh78591     3   56224800   56225800      2       1  150064       1.9218     0.027318
enh78594     3   56663300   56664300      4       1  150064       2.1004     0.017847
enh78596     3   56717400   56718400      3       1  150064       1.8379     0.033039
enh78615     3   56865600   56866600      9       4  150064       2.2464      0.01234
enh78616     3   56871100   56872100      3       2  150064       2.8356    0.0022869
enh78617     3   56889900   56890900      2       1  150064         1.66     0.048452
enh78741     3   58148900   58149900      2       1  150064       1.7934     0.036458
enh78742     3   58151300   58152300      6       3  150064        2.423    0.0076972
enh78744     3   58160500   58161500      5       2  150064       1.9982     0.022847
enh78745     3   58164000   58165000      5       2  150064       1.7836     0.037246
enh78759     3   58273000   58274000      2       1  150064        2.578    0.0049682
enh78760     3   58285200   58286200      3       1  150064       1.8029     0.035701
enh78764     3   58320700   58321700      3       2  150064       2.8225    0.0023825
enh78767     3   58337500   58338500      2       1  150064       1.8801     0.030046
enh78770     3   58369800   58370800      5       2  150064       1.9308     0.026756
enh78771     3   58373000   58374000      5       2  150064       2.2083     0.013612
enh78772     3   58377300   58378300      5       2  150064       1.9399     0.026194
enh78773     3   58399900   58400900      2       1  150064       1.8105     0.035106
enh78774     3   58405000   58406000      7       2  150064       2.2735     0.011499
enh78775     3   58407400   58408400      5       2  150064       1.8755      0.03036
enh78776     3   58417800   58418800      2       1  150064       2.2582     0.011967
enh78777     3   58420500   58421500      4       2  150064       1.6809     0.046386
enh78779     3   58456700   58457700      3       2  150064       2.0161     0.021894
enh78780     3   58460500   58461500      1       1  150064       1.7159      0.04309
enh78783     3   58479200   58480200      2       1  150064       1.9968     0.022922
enh78822     3   59437000   59438000     10       2  150064        1.937     0.026371
enh78827     3   59630200   59631200      2       1  150064       1.6479     0.049688
enh78828     3   59639900   59640900      3       1  150064       1.8617      0.03132
enh78834     3   59744800   59745800     10       3  150064       2.5525    0.0053484
enh78845     3   61225400   61226400      4       2  150064       2.1778     0.014709
enh78847     3   61237600   61238600      4       2  150064       1.7454     0.040454
enh78874     3   61833700   61834700      3       1  150064       2.2755     0.011438
enh78891     3   63850600   63851600      5       2  150064       2.7717    0.0027884
enh78892     3   63864100   63865100      2       1  150064       4.5052    3.315e-06
enh78893     3   63896200   63897200      4       2  150064       2.3692    0.0089141
enh78894     3   63899800   63900800      1       1  150064       5.1478    1.318e-07
enh78896     3   63919300   63920300      1       1  150064       2.6535     0.003983
enh78901     3   63950100   63951100      4       2  150064       2.9428    0.0016261
enh78902     3   63951400   63952400      2       1  150064       4.1676   1.5389e-05
enh78904     3   63954000   63955000      2       1  150064        2.671    0.0037808
enh78905     3   63954600   63955600      4       2  150064        2.501    0.0061924
enh78907     3   63958200   63959200      2       1  150064       1.9866     0.023486
enh78908     3   63961600   63962600      2       1  150064       2.3863    0.0085094
enh78911     3   64015900   64016900      4       2  150064       1.6919     0.045328
enh78912     3   64053200   64054200      1       1  150064       2.2004      0.01389
enh78913     3   64059200   64060200      5       2  150064       1.8723     0.030585
enh78917     3   64092000   64093000      2       1  150064       2.6369    0.0041829
enh78919     3   64107500   64108500      8       3  150064       2.3656     0.009001
enh78924     3   64143100   64144100      2       1  150064       1.6638     0.048073
enh78925     3   64147100   64148100      2       1  150064       2.6795    0.0036867
enh78926     3   64148800   64149800      5       2  150064       1.8892     0.029435
enh78927     3   64152100   64153100      5       2  150064       3.7546   8.6821e-05
enh78928     3   64170000   64171000      2       1  150064       4.0114   3.0178e-05
enh78929     3   64173500   64174500      3       1  150064        2.646    0.0040728
enh78930     3   64176300   64177300      7       3  150064       1.9882     0.023393
enh78931     3   64191000   64192000      3       2  150064       1.6871     0.045795
enh78934     3   64196100   64197100      2       1  150064       1.6875     0.045755
enh78936     3   64200900   64201900      4       2  150064         3.23   0.00061896
enh78938     3   64204700   64205700      5       2  150064       1.7065     0.043957
enh78940     3   64212100   64213100      4       2  150064       2.0376     0.020796
enh78942     3   64225500   64226500      5       2  150064       2.4117    0.0079386
enh78944     3   64237800   64238800      2       1  150064       3.3734   0.00037125
enh78949     3   64249500   64250500      3       2  150064       2.6781    0.0037023
enh78957     3   64354100   64355100      3       1  150064       2.1549     0.015583
enh78961     3   64447700   64448700      3       1  150064       2.9695    0.0014915
enh78974     3   64628000   64629000      2       1  150064       1.7028     0.044302
enh78985     3   64794200   64795200      5       3  150064       1.9719     0.024308
enh78990     3   64846000   64847000      2       1  150064       1.8883     0.029496
enh79021     3   65604700   65605700      5       2  150064       1.8333     0.033382
enh79029     3   65869100   65870100      8       2  150064       1.9126     0.027897
enh79130     3   66798000   66799000      3       2  150064        1.764     0.038867
enh79136     3   66957400   66958400      4       2  150064       1.8045     0.035574
enh79138     3   67047500   67048500      1       1  150064       2.2613      0.01187
enh79141     3   67069000   67070000      1       1  150064       2.0002      0.02274
enh79143     3   67144800   67145800      4       2  150064       2.2829     0.011217
enh79145     3   67511800   67512800      7       4  150064       2.1213     0.016946
enh79146     3   67699100   67700100      5       2  150064       2.3192     0.010192
enh79147     3   67703100   67704100      4       1  150064       2.1242     0.016827
enh79149     3   68531400   68532400      9       4  150064       1.7263     0.042145
enh79164     3   69223800   69224800      1       1  150064        1.761      0.03912
enh79173     3   69297400   69298400      3       2  150064       2.5685    0.0051066
enh79176     3   69355500   69356500      3       2  150064       2.7642    0.0028529
enh79180     3   69388200   69389200      5       2  150064       1.7133     0.043326
enh79182     3   69413100   69414100      9       2  150064        2.839    0.0022631
enh79183     3   69417200   69418200     11       1  150064       2.9979    0.0013593
enh79184     3   69419400   69420400      2       1  150064       2.8526    0.0021682
enh79189     3   69628500   69629500      4       2  150064       1.7068     0.043925
enh79194     3   69795200   69796200      2       1  150064        2.829    0.0023345
enh79198     3   69840600   69841600      2       1  150064       3.6867   0.00011358
enh79199     3   69904500   69905500      1       1  150064       3.2983    0.0004863
enh79207     3   70566900   70567900      3       1  150064       2.1277      0.01668
enh79211     3   70900600   70901600      1       1  150064        2.003      0.02259
enh79230     3   71105100   71106100      1       1  150064       1.9914      0.02322
enh79234     3   71117100   71118100      1       1  150064       1.7854       0.0371
enh79238     3   71127700   71128700      4       1  150064       1.8485     0.032265
enh79242     3   71161700   71162700      3       2  150064       3.5233   0.00021307
enh79243     3   71166600   71167600      1       1  150064       3.1354    0.0008581
enh79244     3   71168700   71169700      1       1  150064       3.2453    0.0005867
enh79245     3   71172000   71173000      2       1  150064       3.4366    0.0002945
enh79246     3   71175400   71176400      8       2  150064       2.2052     0.013719
enh79247     3   71182800   71183800      1       1  150064       1.6936      0.04517
enh79248     3   71186000   71187000      4       1  150064       1.6911     0.045409
enh79257     3   71253200   71254200      4       2  150064       2.7802     0.002716
enh79258     3   71254400   71255400      1       1  150064       5.1579    1.249e-07
enh79259     3   71257600   71258600      4       1  150064       1.7293     0.041879
enh79262     3   71288800   71289800      2       1  150064       3.6057   0.00015566
enh79264     3   71294400   71295400      3       1  150064       1.9355     0.026462
enh79266     3   71296300   71297300      4       1  150064       2.2356     0.012688
enh79270     3   71311800   71312800      1       1  150064       2.4199     0.007763
enh79271     3   71318600   71319600      5       2  150064       2.0389     0.020728
enh79274     3   71355000   71356000      2       1  150064       2.3747    0.0087808
enh79275     3   71359600   71360600      3       1  150064       3.1417   0.00083982
enh79276     3   71364700   71365700      3       1  150064       1.7128     0.043375
enh79277     3   71366500   71367500      1       1  150064       1.8233      0.03413
enh79284     3   71472200   71473200      3       2  150064        2.349    0.0094126
enh79285     3   71477200   71478200      2       1  150064       1.6827     0.046221
enh79287     3   71481100   71482100      4       2  150064       2.2854     0.011144
enh79293     3   71499800   71500800      1       1  150064       2.3986     0.008229
enh79294     3   71545000   71546000      4       2  150064       3.9227   4.3781e-05
enh79295     3   71546400   71547400      3       1  150064       2.8922    0.0019129
enh79297     3   71564400   71565400      2       1  150064       4.1978   1.3478e-05
enh79299     3   71585900   71586900      3       2  150064       3.5472   0.00019469
enh79301     3   71592200   71593200      1       1  150064       3.4803    0.0002504
enh79309     3   71777700   71778700      3       1  150064       2.2996     0.010736
enh79310     3   71778900   71779900      3       1  150064       2.6396    0.0041502
enh79332     3   72235100   72236100      5       2  150064       2.0673     0.019352
enh79339     3   72291400   72292400      5       2  150064       1.7648     0.038799
enh79350     3   72377700   72378700      1       1  150064       2.4364     0.007418
enh79351     3   72378700   72379700      2       1  150064       2.3925    0.0083672
enh79363     3   72531200   72532200      4       1  150064       1.9651     0.024701
enh79367     3   72571900   72572900      1       1  150064       2.6395     0.004152
enh79368     3   72616900   72617900      4       2  150064       1.6894     0.045571
enh79404     3   73044800   73045800      2       1  150064       2.0258     0.021392
enh79407     3   73077800   73078800      4       2  150064       1.7161     0.043076
enh79408     3   73086500   73087500      2       1  150064       1.9033     0.028498
enh79409     3   73104600   73105600      1       1  150064       1.6871      0.04579
enh79411     3   73149900   73150900      1       1  150064       1.9443      0.02593
enh79443     3   73565700   73566700      1       1  150064       1.9348      0.02651
enh79463     3   73668700   73669700      6       2  150064       1.8045     0.035573
enh79467     3   73755700   73756700      5       1  150064       1.7039     0.044204
enh79515     3   81792500   81793500      5       2  150064       1.9278     0.026937
enh79521     3   84953800   84954800      7       2  150064        3.333   0.00042959
enh79566     3   97619900   97620900      1       1  150064       1.7455      0.04045
enh79567     3   97676000   97677000      2       1  150064       1.9477     0.025724
enh79608     3   99675900   99676900      2       1  150064       1.8107     0.035095
enh79710     3  101797600  101798600      4       2  150064        1.746     0.040403
enh79727     3  105088800  105089800      1       1  150064       2.4325     0.007497
enh79730     3  105542100  105543100      1       1  150064       1.7223      0.04251
enh79733     3  105648200  105649200      3       2  150064       2.3897     0.008432
enh79760     3  107322800  107323800      2       1  150064       1.6703     0.047434
enh79761     3  107361900  107362900      5       2  150064       1.9043     0.028435
enh79762     3  107380400  107381400      1       1  150064       2.2708      0.01158
enh79775     3  107806700  107807700      4       2  150064       2.1767     0.014752
enh79776     3  107810500  107811500      2       1  150064       1.8906     0.029342
enh79778     3  107843100  107844100      2       1  150064       3.4463   0.00028421
enh79780     3  107845900  107846900      2       1  150064       3.5055   0.00022785
enh79803     3  111040400  111041400      5       1  150064        2.112     0.017344
enh79813     3  111456900  111457900      3       1  150064       1.6848     0.046011
enh79843     3  111775200  111776200      4       1  150064       2.1697     0.015014
enh79903     3  112912600  112913600      2       1  150064       1.9134     0.027848
enh79916     3  112971000  112972000      1       1  150064       1.8656      0.03105
enh79918     3  112976700  112977700      8       3  150064       1.8752     0.030385
enh79932     3  113348700  113349700      2       1  150064       1.8377     0.033051
enh79943     3  113467200  113468200      2       1  150064       2.1893     0.014287
enh79960     3  114129700  114130700      1       1  150064       1.7579      0.03938
enh79965     3  114378300  114379300      5       3  150064       2.8274    0.0023466
enh79969     3  114564800  114565800      2       1  150064       2.0951     0.018083
enh79985     3  115268900  115269900      1       1  150064       1.8814      0.02996
enh79999     3  116583000  116584000      3       1  150064       1.7545     0.039676
enh80041     3  119186700  119187700      4       2  150064       1.6637     0.048088
enh80069     3  119889700  119890700      3       1  150064       1.8037     0.035639
enh80075     3  120069300  120070300      1       1  150064       1.7053      0.04407
enh80078     3  120136700  120137700      1       1  150064       1.8344       0.0333
enh80081     3  120145700  120146700      2       1  150064       2.1319     0.016506
enh80097     3  120216100  120217100      4       2  150064       1.6497     0.049504
enh80099     3  120273800  120274800      2       1  150064         1.74     0.040928
enh80103     3  120286500  120287500      5       3  150064       2.6967    0.0035017
enh80104     3  120313900  120314900      5       2  150064       2.3142     0.010328
enh80105     3  120316200  120317200      9       3  150064       2.5555    0.0053016
enh80127     3  121714000  121715000      3       1  150064        2.163     0.015272
enh80128     3  121716800  121717800      2       1  150064       2.1789     0.014668
enh80146     3  122473500  122474500      2       1  150064       1.6602     0.048442
enh80147     3  122486400  122487400      5       2  150064       1.9829     0.023687
enh80151     3  122608900  122609900      2       1  150064       2.9809    0.0014368
enh80152     3  122612500  122613500      5       2  150064       2.9101    0.0018064
enh80153     3  122648300  122649300     10       2  150064       2.1942     0.014112
enh80170     3  122787600  122788600      5       2  150064       2.9058    0.0018317
enh80176     3  122817100  122818100      2       1  150064       2.0628     0.019564
enh80180     3  122857300  122858300      1       1  150064       1.8921      0.02924
enh80211     3  123301900  123302900      1       1  150064       2.1419       0.0161
enh80213     3  123324300  123325300      5       2  150064        1.714     0.043265
enh80224     3  123372500  123373500      1       1  150064       3.5324    0.0002059
enh80262     3  123893500  123894500      3       1  150064       1.7122      0.04343
enh80263     3  123921200  123922200      1       1  150064       2.8068     0.002502
enh80264     3  123967700  123968700      5       3  150064       3.7697   8.1732e-05
enh80266     3  123978800  123979800      6       2  150064       3.9357   4.1477e-05
enh80267     3  123985100  123986100      4       2  150064       4.2001    1.334e-05
enh80268     3  123995300  123996300      3       1  150064       3.9678    3.627e-05
enh80271     3  124070400  124071400      4       2  150064       3.4943   0.00023761
enh80272     3  124078900  124079900      2       1  150064       4.0054   3.0961e-05
enh80273     3  124080900  124081900      2       1  150064       3.9523   3.8701e-05
enh80274     3  124082700  124083700      3       2  150064       3.3314   0.00043202
enh80280     3  124231600  124232600      4       2  150064       2.1287      0.01664
enh80282     3  124277300  124278300      3       1  150064       2.8608    0.0021129
enh80319     3  124577700  124578700      3       2  150064       2.3357    0.0097542
enh80323     3  124602300  124603300      7       2  150064       2.1001     0.017862
enh80324     3  124603300  124604300      4       1  150064       1.9767     0.024036
enh80331     3  124686800  124687800      6       4  150064       1.7414      0.04081
enh80332     3  124688100  124689100      4       2  150064       1.8736      0.03049
enh80333     3  124688800  124689800      1       1  150064       2.0751      0.01899
enh80343     3  124724300  124725300      3       2  150064       2.0054     0.022459
enh80353     3  124769800  124770800      5       2  150064        1.756     0.039542
enh80360     3  124838200  124839200      5       2  150064       2.5925    0.0047644
enh80373     3  124913500  124914500      3       2  150064       1.7976     0.036122
enh80376     3  124938800  124939800      3       2  150064       3.0673    0.0010801
enh80377     3  124954600  124955600      3       2  150064        2.228      0.01294
enh80391     3  125315000  125316000      5       3  150064       1.9109     0.028007
enh80441     3  126667400  126668400      7       3  150064       1.7493     0.040119
enh80458     3  126856900  126857900      6       3  150064        1.739     0.041021
enh80484     3  127389800  127390800      1       1  150064        1.789      0.03681
enh80528     3  127729900  127730900      4       2  150064       3.0073    0.0013178
enh80531     3  127773600  127774600      2       1  150064       2.6506    0.0040175
enh80540     3  127892400  127893400      1       1  150064       4.3471    6.898e-06
enh80542     3  127907200  127908200      2       1  150064       2.9596    0.0015402
enh80543     3  127911600  127912600      1       1  150064       3.4273    0.0003048
enh80544     3  127913400  127914400      3       1  150064        3.536    0.0002031
enh80545     3  127923700  127924700      1       1  150064       3.7091     0.000104
enh80546     3  127925200  127926200      3       2  150064        3.202   0.00068237
enh80547     3  127936200  127937200      2       1  150064       3.7885   7.5779e-05
enh80548     3  127946500  127947500      3       2  150064       3.8124   6.8803e-05
enh80567     3  128067400  128068400      2       1  150064       1.8786     0.030149
enh80568     3  128073000  128074000      3       2  150064       2.9747    0.0014662
enh80572     3  128094500  128095500      3       1  150064       1.9036     0.028483
enh80574     3  128111400  128112400      2       1  150064       2.4779     0.006607
enh80588     3  128454800  128455800      3       2  150064        2.149     0.015817
enh80593     3  128505400  128506400      3       2  150064       2.1619     0.015314
enh80618     3  128805600  128806600      1       1  150064       2.0976      0.01797
enh80623     3  128877800  128878800      2       1  150064       1.6767     0.046798
enh80632     3  128930300  128931300      1       1  150064        2.084      0.01858
enh80634     3  128950200  128951200      1       1  150064       2.8747     0.002022
enh80637     3  128958400  128959400      3       1  150064       2.8831    0.0019688
enh80639     3  128966600  128967600      3       1  150064       2.7164    0.0033002
enh80640     3  128996200  128997200      3       2  150064        3.131   0.00087118
enh80641     3  128998800  128999800      2       1  150064         3.13   0.00087403
enh80642     3  129023200  129024200      1       1  150064       3.6939    0.0001104
enh80645     3  129032000  129033000      3       1  150064       3.1762   0.00074618
enh80649     3  129065500  129066500      5       2  150064       1.9003     0.028697
enh80650     3  129068000  129069000      2       1  150064       2.3862     0.008511
enh80672     3  129209000  129210000      3       1  150064       1.7024     0.044341
enh80685     3  129305700  129306700      5       2  150064       1.7562     0.039524
enh80687     3  129310200  129311200      3       2  150064       2.0963     0.018029
enh80689     3  129317300  129318300      4       2  150064       1.6537     0.049099
enh80691     3  129329100  129330100      7       2  150064       1.9599     0.025004
enh80692     3  129338600  129339600      6       1  150064       1.7112     0.043519
enh80701     3  129540700  129541700      2       1  150064       1.8391     0.032953
enh80742     3  130746000  130747000      3       2  150064       1.8342     0.033309
enh80770     3  132930400  132931400      2       1  150064       2.3065     0.010542
enh80771     3  132986800  132987800      6       2  150064       2.8375    0.0022737
enh80772     3  133015000  133016000      3       2  150064       2.5373    0.0055851
enh80774     3  133094900  133095900      4       2  150064       2.0136     0.022025
enh80788     3  133259600  133260600      3       1  150064       1.8878     0.029523
enh80810     3  133681100  133682100     11       3  150064       2.4858    0.0064622
enh80811     3  133698200  133699200      2       1  150064        2.883    0.0019693
enh80876     3  134428500  134429500      3       1  150064        1.922     0.027305
enh80889     3  135283900  135284900      7       3  150064       2.9587    0.0015445
enh80890     3  135663300  135664300      2       1  150064       3.6769   0.00011802
enh80891     3  135683100  135684100      2       1  150064       3.2415   0.00059451
enh80892     3  135686800  135687800      2       1  150064       3.6211   0.00014665
enh80893     3  135692700  135693700      1       1  150064       3.8187    6.709e-05
enh80895     3  135889800  135890800      1       1  150064       2.2668       0.0117
enh80899     3  135916400  135917400      2       1  150064       2.8409    0.0022496
enh80903     3  136068800  136069800      4       2  150064       3.9783   3.4701e-05
enh80904     3  136344400  136345400      2       1  150064       2.8073    0.0024978
enh80906     3  136467900  136468900      3       2  150064       3.8258    6.517e-05
enh80907     3  136472500  136473500      3       2  150064       3.2031   0.00067987
enh80908     3  136502200  136503200      1       1  150064       3.1101     0.000935
enh80910     3  136505700  136506700      3       2  150064       3.0324    0.0012131
enh80911     3  136539000  136540000      3       1  150064       2.9199    0.0017506
enh80912     3  136582200  136583200      3       1  150064       2.8193    0.0024062
enh80913     3  136601600  136602600      2       1  150064       2.8566     0.002141
enh80914     3  136625000  136626000      4       1  150064       2.5245    0.0057926
enh80915     3  136648700  136649700      1       1  150064       3.0287     0.001228
enh80917     3  136703200  136704200      4       1  150064       3.8156   6.7914e-05
enh80939     3  137904800  137905800      2       1  150064       1.9238     0.027192
enh80942     3  138057300  138058300      3       1  150064       1.8497      0.03218
enh80944     3  138070500  138071500      2       1  150064       1.8739     0.030472
enh80953     3  138131600  138132600      1       1  150064       1.7416      0.04079
enh80966     3  138563800  138564800      1       1  150064       1.8789      0.03013
enh80967     3  138568200  138569200      2       1  150064       1.9324     0.026657
enh81005     3  139726800  139727800      8       3  150064       2.8856    0.0019536
enh81006     3  139742000  139743000      3       2  150064       1.7441     0.040575
enh81007     3  139771400  139772400      6       4  150064       2.2002     0.013896
enh81017     3  140264000  140265000      2       1  150064       1.7565     0.039503
enh81018     3  140438500  140439500      6       1  150064       2.8912    0.0019188
enh81030     3  140794200  140795200      3       1  150064       1.9477     0.025724
enh81035     3  140823000  140824000      1       1  150064       3.5491    0.0001933
enh81075     3  141133500  141134500      3       1  150064       1.8346     0.033283
enh81129     3  142721700  142722700      1       1  150064       2.6068     0.004569
enh81139     3  143021500  143022500      5       3  150064       1.7472     0.040303
enh81140     3  143028300  143029300      5       3  150064        2.166     0.015157
enh81141     3  143032700  143033700      4       2  150064       1.8563     0.031708
enh81144     3  143070400  143071400      4       2  150064       1.6941     0.045125
enh81209     3  148545200  148546200      5       2  150064        3.055    0.0011251
enh81221     3  148915000  148916000      4       1  150064       2.1274     0.016692
enh81351     3  150323300  150324300      4       2  150064       1.7415     0.040795
enh81358     3  150457400  150458400      3       1  150064       1.9566       0.0252
enh81423     3  152026100  152027100      1       1  150064       1.9048       0.0284
enh81432     3  152121100  152122100      1       1  150064       2.1297       0.0166
enh81438     3  152367700  152368700      6       2  150064       1.9116     0.027961
enh81440     3  152494800  152495800      6       3  150064       2.6679    0.0038159
enh81441     3  152497100  152498100      2       1  150064       1.8089      0.03523
enh81444     3  152855800  152856800      1       1  150064       1.6826      0.04623
enh81465     3  153941900  153942900      2       1  150064       1.6774     0.046735
enh81487     3  155378700  155379700      2       1  150064       1.8669     0.030954
enh81489     3  155422300  155423300      2       1  150064       2.9231    0.0017328
enh81490     3  155431800  155432800      3       2  150064       1.7073     0.043885
enh81508     3  156209800  156210800      3       2  150064       1.7954     0.036295
enh81517     3  156395000  156396000      2       1  150064       1.8562      0.03171
enh81540     3  156795100  156796100      4       1  150064       1.8116     0.035026
enh81544     3  156808300  156809300      1       1  150064       1.7382      0.04109
enh81546     3  156817800  156818800      2       1  150064       2.2336     0.012756
enh81607     3  159507000  159508000      5       2  150064       1.7263     0.042147
enh81609     3  159513200  159514200      2       1  150064        2.003     0.022586
enh81620     3  159554500  159555500      2       1  150064       1.6544     0.049027
enh81638     3  159645300  159646300      5       2  150064       2.0823     0.018656
enh81644     3  159824700  159825700      6       2  150064       1.8537     0.031894
enh81660     3  160515000  160516000      7       3  150064       1.9394     0.026227
enh81661     3  160518700  160519700      3       2  150064       1.6585     0.048613
enh81662     3  160519400  160520400      3       1  150064       2.0256     0.021403
enh81665     3  160527600  160528600      5       2  150064       1.8418     0.032751
enh81666     3  160529200  160530200      6       2  150064       1.6453     0.049953
enh81668     3  160587600  160588600      4       2  150064       2.3267    0.0099919
enh81674     3  160821400  160822400      2       1  150064       2.4988    0.0062306
enh81676     3  160993200  160994200      2       1  150064       3.2694   0.00053889
enh81677     3  161033500  161034500      2       1  150064       2.4745    0.0066712
enh81679     3  161133500  161134500      1       1  150064       2.3963      0.00828
enh81682     3  161632100  161633100      1       1  150064       2.2101      0.01355
enh81683     3  161632800  161633800      4       2  150064       3.3391   0.00042029
enh81684     3  161657600  161658600      3       2  150064       3.8084   6.9938e-05
enh81685     3  161935300  161936300      5       2  150064       2.8452    0.0022192
enh81696     3  167531700  167532700      1       1  150064       1.9569      0.02518
enh81698     3  167588000  167589000      2       1  150064       3.4644   0.00026575
enh81705     3  167809800  167810800      3       1  150064       1.9128     0.027889
enh81706     3  167838900  167839900      1       1  150064       1.8286      0.03373
enh81717     3  169013600  169014600      3       2  150064        2.333    0.0098232
enh81718     3  169016600  169017600      6       3  150064       2.0504     0.020161
enh81720     3  169040700  169041700      1       1  150064       2.0792       0.0188
enh81721     3  169055500  169056500      2       1  150064       2.3248     0.010042
enh81724     3  169081000  169082000      3       2  150064       1.6456     0.049924
enh81733     3  169417100  169418100      2       1  150064       2.2414     0.012499
enh81734     3  169480900  169481900      1       1  150064       2.2445       0.0124
enh81736     3  169491800  169492800      1       1  150064       2.6075      0.00456
enh81747     3  169761100  169762100      1       1  150064       2.3273     0.009975
enh81748     3  169763200  169764200      1       1  150064       2.0343      0.02096
enh81749     3  169767100  169768100      2       1  150064        2.146     0.015937
enh81778     3  170585000  170586000      2       1  150064       2.1509     0.015742
enh81780     3  170715800  170716800      2       1  150064       3.1957    0.0006974
enh81784     3  170744600  170745600      3       1  150064       2.5854    0.0048631
enh81788     3  170885500  170886500      3       1  150064       1.6556     0.048905
enh81792     3  170893800  170894800      5       2  150064       1.7852     0.037112
enh81842     3  171508000  171509000      2       1  150064       2.3313    0.0098693
enh81844     3  171519700  171520700      3       1  150064         2.18     0.014629
enh81944     3  172297800  172298800      4       2  150064       1.7558     0.039562
enh81946     3  172310800  172311800      5       2  150064       2.1299     0.016589
enh81947     3  172312400  172313400      8       2  150064       2.7023    0.0034428
enh81948     3  172313600  172314600      5       2  150064       2.6305    0.0042627
enh81958     3  172419200  172420200      5       2  150064       1.8783      0.03017
enh81959     3  172426700  172427700      1       1  150064       2.6366     0.004187
enh81968     3  173960600  173961600      3       2  150064        2.116     0.017171
enh81973     3  174213400  174214400      5       1  150064       2.9349    0.0016683
enh81976     3  175149500  175150500      1       1  150064       3.3597    0.0003901
enh81980     3  176558100  176559100      2       1  150064       2.4072    0.0080368
enh81982     3  176590400  176591400      2       1  150064       1.8537     0.031893
enh81984     3  176638000  176639000      7       2  150064       2.2051     0.013722
enh81988     3  176758800  176759800      1       1  150064        2.666     0.003838
enh81989     3  176768800  176769800      3       1  150064       2.7462    0.0030147
enh81991     3  176806800  176807800      4       2  150064       1.6843     0.046064
enh81995     3  176851700  176852700      4       2  150064       2.1332     0.016454
enh81996     3  176853800  176854800      5       2  150064       1.9299      0.02681
enh81998     3  176868000  176869000      7       4  150064       2.4856    0.0064659
enh82010     3  177001900  177002900      1       1  150064       1.9435      0.02598
enh82014     3  177054600  177055600      2       1  150064        2.517    0.0059173
enh82017     3  177062500  177063500      3       2  150064       1.7049     0.044104
enh82053     3  177314100  177315100      2       1  150064        2.111     0.017387
enh82058     3  177332700  177333700      4       2  150064       2.7936    0.0026061
enh82085     3  177888400  177889400      2       1  150064       2.1739     0.014856
enh82086     3  177899900  177900900      3       2  150064       1.6712      0.04734
enh82087     3  177919800  177920800      5       2  150064       2.8924    0.0019118
enh82090     3  178037800  178038800      7       3  150064       2.5421    0.0055099
enh82096     3  178225300  178226300      8       2  150064        2.085     0.018533
enh82106     3  178436600  178437600      1       1  150064       1.8943      0.02909
enh82152     3  180629200  180630200      3       1  150064       5.7266   5.1235e-09
enh82153     3  180632100  180633100      3       2  150064       5.1904   1.0493e-07
enh82158     3  182044600  182045600      3       1  150064        1.767     0.038616
enh82179     3  182698800  182699800      1       1  150064       1.6873      0.04577
enh82182     3  182903100  182904100      1       1  150064       2.4024     0.008144
enh82220     3  183304600  183305600      3       1  150064       1.8845     0.029751
enh82227     3  183497700  183498700      3       2  150064       2.7989     0.002564
enh82229     3  183517900  183518900      2       1  150064       2.0917     0.018232
enh82231     3  183543900  183544900      3       1  150064        1.871     0.030674
enh82234     3  183600500  183601500      6       2  150064       2.0295     0.021205
enh82235     3  183602800  183603800      7       3  150064       1.8104     0.035115
enh82303     3  184390500  184391500      4       2  150064       1.7427     0.040694
enh82304     3  184396100  184397100      2       1  150064       1.7178     0.042921
enh82319     3  184473200  184474200      3       2  150064        2.016       0.0219
enh82356     3  185257300  185258300      3       1  150064       1.6628     0.048179
enh82372     3  185419400  185420400      1       1  150064       1.8946      0.02907
enh82374     3  185421600  185422600      4       2  150064       2.5812    0.0049234
enh82375     3  185426000  185427000      2       1  150064       2.3257     0.010018
enh82376     3  185426700  185427700      1       1  150064       2.6721     0.003769
enh82383     3  185442400  185443400      2       1  150064        2.733    0.0031385
enh82384     3  185444000  185445000      3       1  150064       3.3558   0.00039573
enh82385     3  185446000  185447000      3       2  150064       1.8033     0.035669
enh82391     3  185457100  185458100      3       2  150064       1.8372     0.033087
enh82404     3  185514300  185515300      3       1  150064       2.1154     0.017198
enh82411     3  185650100  185651100      1       1  150064       3.3611    0.0003882
enh82412     3  185650900  185651900      3       1  150064       3.4275   0.00030463
enh82415     3  185762700  185763700      2       1  150064       2.0817     0.018686
enh82418     3  185808200  185809200      2       1  150064       2.1716     0.014942
enh82419     3  185813700  185814700      2       1  150064       2.3921    0.0083766
enh82422     3  185824200  185825200      3       1  150064       1.8072     0.035364
enh82435     3  186005700  186006700      7       3  150064       2.8441    0.0022271
enh82461     3  186504900  186505900      2       1  150064       1.8635     0.031197
enh82492     3  186891200  186892200      4       2  150064       1.9813     0.023778
enh82493     3  186904300  186905300      2       1  150064       1.8023     0.035749
enh82531     3  187769100  187770100      1       1  150064       1.7117      0.04348
enh82541     3  187880800  187881800      2       1  150064       3.0138    0.0012898
enh82542     3  187882300  187883300      4       2  150064       2.1981     0.013972
enh82543     3  187884400  187885400      5       2  150064       1.8955     0.029013
enh82544     3  187887200  187888200      8       3  150064       4.3928   5.5952e-06
enh82545     3  187889200  187890200      4       2  150064        3.141   0.00084172
enh82552     3  187913700  187914700      2       1  150064       1.6561     0.048853
enh82553     3  187915700  187916700      2       1  150064       1.9398     0.026202
enh82568     3  187972000  187973000      3       1  150064       1.7234     0.042405
enh82596     3  188079400  188080400     12       3  150064        1.983     0.023684
enh82598     3  188102700  188103700      1       1  150064       1.6734      0.04712
enh82604     3  188151000  188152000      2       1  150064       1.7346     0.041407
enh82606     3  188186100  188187100      2       1  150064       3.0045    0.0013302
enh82607     3  188194500  188195500      2       1  150064       2.9073    0.0018226
enh82626     3  188550200  188551200      2       1  150064       1.6838     0.046108
enh82632     3  188618700  188619700      4       2  150064       1.8019     0.035784
enh82661     3  189712700  189713700      5       2  150064       1.9261     0.027046
enh82663     3  189720800  189721800      3       2  150064       2.4131    0.0079089
enh82664     3  189726200  189727200      3       1  150064        1.654     0.049062
enh82666     3  189735100  189736100      5       2  150064       2.0192     0.021735
enh82682     3  189845200  189846200      2       1  150064       1.8426     0.032694
enh82699     3  192444200  192445200      3       1  150064       1.8201     0.034374
enh82703     3  192551000  192552000      2       1  150064       1.9299      0.02681
enh82726     3  192769900  192770900      4       2  150064       1.7371     0.041187
enh82738     3  193499000  193500000      2       1  150064       2.2104      0.01354
enh82739     3  193506100  193507100      8       3  150064       1.9452     0.025873
enh82745     3  193548800  193549800      2       1  150064       1.6609     0.048366
enh82783     3  193795500  193796500      5       2  150064       1.9871     0.023453
enh82784     3  193802100  193803100      1       1  150064       2.2764      0.01141
enh82785     3  193810900  193811900      6       2  150064       1.9132     0.027862
enh82798     3  193865800  193866800      9       3  150064       2.7323    0.0031448
enh82856     3  194341900  194342900      3       2  150064       1.7422      0.04074
enh82895     3  194796300  194797300      8       3  150064       1.6802      0.04646
enh82923     3  194928200  194929200      1       1  150064       1.7171      0.04298
enh82944     3  195271800  195272800      2       1  150064       1.8003     0.035906
enh82975     3  195596600  195597600      4       2  150064       1.7708     0.038296
enh82976     3  195602800  195603800      3       2  150064       1.7212      0.04261
enh82977     3  195603200  195604200      3       2  150064       1.7212      0.04261
enh83013     3  195929100  195930100      6       3  150064       2.4566     0.007013
enh83016     3  195945400  195946400      3       2  150064       2.5484    0.0054108
enh83019     3  196006000  196007000      6       2  150064       1.7415       0.0408
enh83021     3  196010200  196011200      1       1  150064       1.8952      0.02903
enh83022     3  196011900  196012900      2       1  150064       2.7924     0.002616
enh83023     3  196015200  196016200      6       2  150064        2.365    0.0090155
enh83024     3  196045500  196046500      6       2  150064       2.7976    0.0025743
enh83025     3  196050700  196051700      5       2  150064       1.6958     0.044964
enh83027     3  196156700  196157700      3       2  150064       1.8914     0.029284
enh83028     3  196160000  196161000      2       1  150064       3.1878   0.00071689
enh83048     3  196481000  196482000      4       2  150064       2.5822     0.004909
enh83050     3  196519600  196520600      3       2  150064       2.7879    0.0026521
enh83054     3  196670400  196671400      1       1  150064       2.0387      0.02074
enh83084     3  197155900  197156900      5       2  150064       1.6738     0.047089
enh83087     3  197183800  197184800      3       2  150064       1.9565     0.025205
enh83089     3  197195300  197196300      2       1  150064       2.2304      0.01286
enh83091     3  197215400  197216400      6       2  150064       2.7899    0.0026359
enh83092     3  197221900  197222900      7       3  150064        3.194   0.00070161
enh83093     3  197228900  197229900      2       1  150064       1.6638     0.048078
enh83095     3  197235600  197236600      6       2  150064       1.7276     0.042026
enh83099     3  197247900  197248900      6       2  150064       1.7079     0.043827
enh83129     4     658800     659800      3       2  150064       2.4097     0.007983
enh83130     4     666300     667300      2       1  150064       2.2453     0.012375
enh83131     4     671700     672700      6       2  150064       1.7424     0.040719
enh83133     4     676800     677800      4       2  150064       1.8507     0.032104
enh83136     4     683600     684600      3       2  150064       3.1472   0.00082408
enh83140     4     701200     702200     10       3  150064       2.9272    0.0017103
enh83141     4     703300     704300      5       1  150064       2.2577     0.011983
enh83142     4     711400     712400      2       1  150064       1.7793     0.037599
enh83143     4     713000     714000      3       1  150064       2.4363    0.0074185
enh83144     4     714800     715800      2       1  150064       2.0964     0.018022
enh83147     4     723200     724200      4       2  150064       2.8246    0.0023668
enh83149     4     745500     746500      1       1  150064       2.5991     0.004673
enh83152     4     766200     767200      5       3  150064       2.5709    0.0050716
enh83186     4    1191600    1192600      5       3  150064       2.0235     0.021512
enh83190     4    1205000    1206000      1       1  150064       2.4592     0.006962
enh83192     4    1212000    1213000      4       2  150064       3.2749   0.00052852
enh83201     4    1338300    1339300      5       2  150064       2.1289     0.016632
enh83202     4    1342300    1343300      4       2  150064       1.9268     0.027005
enh83203     4    1345200    1346200      6       3  150064       2.5424    0.0055042
enh83207     4    1546200    1547200      6       2  150064       1.7186     0.042839
enh83236     4    1801000    1802000      4       2  150064        2.151     0.015738
enh83238     4    1811300    1812300      1       1  150064       2.5366     0.005596
enh83240     4    1851600    1852600      2       1  150064       1.8622     0.031285
enh83249     4    1883200    1884200      2       1  150064       1.8136     0.034869
enh83257     4    1994000    1995000      3       1  150064       1.9887     0.023369
enh83283     4    2331700    2332700      3       2  150064       2.1925     0.014172
enh83354     4    2960000    2961000      1       1  150064        1.876      0.03033
enh83358     4    3015000    3016000      4       2  150064       1.6479     0.049684
enh83374     4    3225800    3226800      2       1  150064       2.4838    0.0064988
enh83378     4    3244500    3245500      1       1  150064       1.8225      0.03419
enh83399     4    3343700    3344700      3       2  150064       1.9176      0.02758
enh83423     4    3766800    3767800      1       1  150064       1.7881      0.03688
enh83435     4    4414300    4415300      1       1  150064       3.0195     0.001266
enh83436     4    4428400    4429400     11       3  150064       2.3085     0.010485
enh83438     4    4482300    4483300      4       2  150064       2.5993    0.0046702
enh83439     4    4541600    4542600      4       2  150064         2.95    0.0015887
enh83440     4    4544400    4545400      2       1  150064        1.997     0.022911
enh83454     4    4793000    4794000      3       2  150064       2.2788     0.011341
enh83458     4    4997200    4998200      2       1  150064       1.7299     0.041826
enh83464     4    5086200    5087200      2       1  150064       1.7873     0.036941
enh83467     4    5167100    5168100      6       2  150064       1.9326      0.02664
enh83473     4    5708200    5709200      5       3  150064       2.2642     0.011779
enh83476     4    5748900    5749900     11       4  150064        1.991     0.023241
enh83502     4    6689600    6690600     11       4  150064       2.1116      0.01736
enh83503     4    6692800    6693800      4       1  150064       1.9235     0.027211
enh83525     4    6875500    6876500      2       1  150064       2.0092     0.022259
enh83544     4    6953400    6954400      1       1  150064       1.9286      0.02689
enh83545     4    6956400    6957400      5       2  150064       1.7272     0.042065
enh83576     4    7136900    7137900     11       4  150064       1.9909     0.023243
enh83627     4    7712200    7713200      5       2  150064       2.0174     0.021827
enh83628     4    7745100    7746100      3       2  150064       3.3344   0.00042748
enh83629     4    7751900    7752900      5       2  150064       3.2866   0.00050704
enh83639     4    7811200    7812200      4       2  150064        2.002     0.022643
enh83750     4    8377900    8378900      5       2  150064       1.7055     0.044049
enh83756     4    8403600    8404600      8       3  150064        2.215     0.013381
enh83758     4    8428400    8429400      3       2  150064       2.0252     0.021422
enh83759     4    8430400    8431400      3       1  150064         1.77     0.038365
enh83761     4    8438000    8439000      2       1  150064       2.2102     0.013545
enh83762     4    8439400    8440400      2       1  150064       1.7125     0.043404
enh83763     4    8440400    8441400      5       3  150064       2.1675     0.015099
enh83765     4    8452900    8453900      3       1  150064       2.2274     0.012959
enh83767     4    8474100    8475100      4       2  150064       1.6975     0.044799
enh83768     4    8475500    8476500      5       2  150064       1.7694     0.038414
enh83770     4    8518000    8519000      2       1  150064        2.199      0.01394
enh83821     4   10131000   10132000      5       2  150064       2.3143     0.010326
enh83825     4   10174600   10175600      6       2  150064        1.722     0.042535
enh83848     4   13627300   13628300      2       1  150064       1.7364     0.041251
enh83852     4   13841900   13842900      1       1  150064       2.1786      0.01468
enh83903     4   15653000   15654000      1       1  150064       1.7645      0.03882
enh83904     4   15661400   15662400      3       2  150064       1.6524     0.049223
enh83914     4   15718700   15719700      3       2  150064       1.7442     0.040561
enh83946     4   16207900   16208900      6       3  150064       2.3254     0.010026
enh83948     4   16219000   16220000      4       2  150064       2.5969    0.0047028
enh83953     4   16385800   16386800      9       4  150064       3.3689   0.00037731
enh83954     4   16440900   16441900      2       1  150064       1.6732     0.047144
enh83959     4   16599600   16600600      2       1  150064       2.2956     0.010849
enh83960     4   16609200   16610200      3       2  150064         1.78     0.037538
enh83961     4   16618700   16619700      4       2  150064       2.1953      0.01407
enh83963     4   16659900   16660900      1       1  150064       2.3432      0.00956
enh83966     4   16673500   16674500      2       1  150064       2.6509    0.0040136
enh83998     4   17325100   17326100      8       3  150064       2.1933     0.014144
enh83999     4   17329600   17330600      5       2  150064       2.3933    0.0083495
enh84006     4   17577500   17578500      5       1  150064       2.1161      0.01717
enh84007     4   17581100   17582100      2       1  150064       2.1633     0.015257
enh84008     4   17617700   17618700      4       1  150064        2.304      0.01061
enh84012     4   17809500   17810500      4       1  150064       1.9515     0.025501
enh84014     4   17815500   17816500      2       1  150064       1.8942     0.029097
enh84015     4   18013400   18014400      1       1  150064       2.2473      0.01231
enh84016     4   18021000   18022000      3       1  150064       2.2472     0.012315
enh84018     4   18296000   18297000      5       3  150064       2.3836    0.0085715
enh84019     4   18319900   18320900      2       1  150064       1.7003     0.044537
enh84022     4   18883700   18884700      4       2  150064       3.8475   5.9655e-05
enh84025     4   19685100   19686100      2       1  150064       3.6535   0.00012934
enh84026     4   19695600   19696600      3       2  150064       3.0825    0.0010264
enh84028     4   19750300   19751300      3       2  150064       2.0233     0.021521
enh84036     4   20702700   20703700      5       2  150064       1.9287     0.026885
enh84039     4   22239700   22240700      5       2  150064       1.9755     0.024107
enh84055     4   23370800   23371800      1       1  150064        2.446     0.007223
enh84057     4   23389700   23390700      2       1  150064       1.9376     0.026337
enh84058     4   23391900   23392900      2       1  150064       4.2473   1.0816e-05
enh84069     4   24105100   24106100      4       2  150064       1.8002     0.035918
enh84078     4   24263400   24264400      9       3  150064       2.1973     0.013999
enh84101     4   24806100   24807100      3       2  150064       2.2575      0.01199
enh84102     4   24826100   24827100      2       1  150064       3.0586    0.0011119
enh84103     4   24842800   24843800      1       1  150064       2.2133      0.01344
enh84106     4   24879900   24880900      4       2  150064       2.4084    0.0080112
enh84107     4   24912800   24913800      2       1  150064       1.7957     0.036271
enh84121     4   25106400   25107400      3       1  150064       2.0142     0.021992
enh84132     4   25450100   25451100      4       1  150064       1.9258     0.027064
enh84141     4   25812200   25813200      2       1  150064       1.8406      0.03284
enh84144     4   25828700   25829700      1       1  150064        1.652      0.04927
enh84156     4   25891800   25892800      4       2  150064       1.9353     0.026479
enh84159     4   25920800   25921800      4       2  150064       2.2805     0.011288
enh84161     4   25939800   25940800      3       1  150064       2.6928    0.0035429
enh84163     4   25954700   25955700      9       4  150064       3.2532   0.00057065
enh84197     4   26240300   26241300      3       2  150064       2.0644     0.019489
enh84206     4   26319800   26320800      2       1  150064       2.0537     0.020002
enh84230     4   26808700   26809700      5       2  150064       2.8502    0.0021846
enh84233     4   26823500   26824500      4       2  150064       1.9593     0.025041
enh84239     4   26866500   26867500      4       2  150064       1.7861     0.037042
enh84241     4   26875200   26876200      2       1  150064       1.8768     0.030271
enh84246     4   27005000   27006000      1       1  150064       2.0792       0.0188
enh84250     4   27362000   27363000      5       2  150064       2.1398     0.016185
enh84261     4   30803800   30804800      2       1  150064       2.3696    0.0089047
enh84265     4   30947000   30948000      2       1  150064       1.6863     0.045873
enh84271     4   37465500   37466500      5       3  150064       1.7737     0.038054
enh84301     4   37826500   37827500      2       1  150064       1.7997     0.035952
enh84319     4   38006600   38007600      6       2  150064       1.7735     0.038076
enh84325     4   38025600   38026600      7       3  150064       1.9814     0.023774
enh84333     4   38073300   38074300      5       3  150064         1.89     0.029376
enh84340     4   38107800   38108800      3       1  150064       1.7436     0.040611
enh84342     4   38113400   38114400      3       2  150064       1.7272     0.042064
enh84386     4   38564900   38565900      2       1  150064       1.9341     0.026552
enh84392     4   38611900   38612900      6       3  150064       2.0331     0.021021
enh84393     4   38614900   38615900      2       1  150064       1.7722     0.038177
enh84398     4   38627100   38628100      3       1  150064       1.9971     0.022907
enh84400     4   38662900   38663900      4       2  150064       1.8361      0.03317
enh84407     4   38684600   38685600      3       2  150064       1.8787     0.030144
enh84408     4   38686000   38687000      2       1  150064       2.0673     0.019354
enh84412     4   38725400   38726400      3       2  150064       1.6803      0.04645
enh84459     4   39637000   39638000      2       1  150064       2.5878    0.0048293
enh84460     4   39637400   39638400      2       1  150064       2.5878    0.0048293
enh84473     4   40177900   40178900      1       1  150064       2.1956      0.01406
enh84521     4   40624600   40625600      1       1  150064       2.1251      0.01679
enh84628     4   45045600   45046600      7       2  150064       1.6779     0.046679
enh84630     4   45066200   45067200      3       2  150064        2.822    0.0023863
enh84635     4   46331000   46332000      3       1  150064       3.4818   0.00024903
enh84636     4   47464100   47465100      3       2  150064       1.9229     0.027244
enh84638     4   47488400   47489400      5       3  150064        2.309     0.010473
enh84648     4   48131300   48132300      4       2  150064       1.7404     0.040897
enh84652     4   48605600   48606600      4       2  150064       2.0835     0.018604
enh84654     4   48655700   48656700      1       1  150064       1.7022      0.04436
enh84656     4   48670100   48671100      1       1  150064       2.3414     0.009606
enh84664     4   48783200   48784200      1       1  150064        2.482     0.006533
enh84712     4   53797200   53798200      5       1  150064       1.8369     0.033112
enh84713     4   53798900   53799900      2       1  150064        1.952     0.025467
enh84722     4   53881900   53882900      2       1  150064       1.7194     0.042773
enh84727     4   53988000   53989000      2       1  150064       1.6616     0.048292
enh84751     4   54517100   54518100      4       2  150064       2.0516     0.020103
enh84764     4   54683700   54684700      1       1  150064       1.7287      0.04193
enh84777     4   55063500   55064500      3       2  150064       1.7467     0.040344
enh84782     4   55235100   55236100      1       1  150064       1.7175      0.04294
enh84784     4   55274600   55275600      2       1  150064        2.726    0.0032051
enh84786     4   55313000   55314000      3       1  150064       3.0614    0.0011016
enh84796     4   55527800   55528800      4       2  150064       2.1825     0.014536
enh84797     4   55542400   55543400      7       2  150064       2.1166     0.017147
enh84826     4   56303500   56304500      3       2  150064       2.2626     0.011829
enh84835     4   56732000   56733000      2       1  150064       1.8645     0.031126
enh84848     4   57133700   57134700      2       1  150064        1.911     0.028003
enh84856     4   57176600   57177600      3       2  150064       2.7995    0.0025591
enh84857     4   57189400   57190400      4       2  150064       1.7804     0.037504
enh84890     4   57964600   57965600      1       1  150064        1.673      0.04716
enh84892     4   57968300   57969300      1       1  150064       1.6622      0.04824
enh84893     4   57969700   57970700      1       1  150064        2.077       0.0189
enh84905     4   58136300   58137300      6       2  150064       1.8825     0.029885
enh84910     4   59167200   59168200      1       1  150064       2.2439      0.01242
enh84917     4   62406000   62407000      5       2  150064       2.2125     0.013467
enh84918     4   62406700   62407700      3       2  150064       2.0702     0.019215
enh84919     4   62421400   62422400      4       2  150064       1.8855     0.029682
enh84923     4   65206500   65207500      2       1  150064       2.2364     0.012664
enh84928     4   68564600   68565600      3       1  150064       2.7744    0.0027653
enh84929     4   68567500   68568500      4       2  150064       3.3077   0.00047037
enh84930     4   68578900   68579900      2       1  150064       2.9998    0.0013507
enh85003     4   73432500   73433500      2       1  150064       2.8718    0.0020405
enh85029     4   75022300   75023300      1       1  150064       2.1452      0.01597
enh85032     4   75071600   75072600      1       1  150064       1.7774      0.03775
enh85034     4   75371000   75372000      8       1  150064        2.285     0.011157
enh85039     4   75680900   75681900      4       2  150064        2.053     0.020037
enh85046     4   76213000   76214000     10       2  150064       1.7831     0.037288
enh85060     4   76841000   76842000      1       1  150064       2.0895      0.01833
enh85063     4   76932900   76933900      3       2  150064       1.9994     0.022781
enh85065     4   77007800   77008800      1       1  150064        1.962      0.02488
enh85077     4   77127500   77128500      4       2  150064       2.2392     0.012571
enh85083     4   77203800   77204800      1       1  150064       2.0456       0.0204
enh85087     4   77298200   77299200      2       1  150064       1.7072     0.043889
enh85088     4   77351400   77352400      2       1  150064       2.4122    0.0079277
enh85096     4   77490900   77491900      2       1  150064       2.2143     0.013403
enh85097     4   77500600   77501600      3       2  150064       2.3775    0.0087164
enh85100     4   77515900   77516900      2       1  150064       2.8514    0.0021764
enh85103     4   77528800   77529800      5       2  150064       2.1139      0.01726
enh85104     4   77532100   77533100      2       1  150064       2.2832      0.01121
enh85114     4   77604200   77605200      1       1  150064       2.1759      0.01478
enh85176     4   78222000   78223000     14       2  150064       2.2994      0.01074
enh85197     4   79188400   79189400      3       2  150064       1.8342     0.033314
enh85216     4   79563800   79564800      2       1  150064       1.8125     0.034958
enh85241     4   80434800   80435800      2       1  150064       1.6734     0.047127
enh85254     4   80990500   80991500      2       1  150064       2.9362    0.0016612
enh85256     4   81075200   81076200      2       1  150064       1.8764     0.030298
enh85275     4   82414800   82415800      1       1  150064       2.1049      0.01765
enh85277     4   82440000   82441000      7       2  150064       1.9524     0.025448
enh85278     4   82471100   82472100      1       1  150064       2.4857     0.006464
enh85287     4   82645900   82646900      3       2  150064       1.8738      0.03048
enh85294     4   83284700   83285700      2       1  150064       2.0983     0.017941
enh85319     4   83754800   83755800      4       1  150064       1.7723     0.038172
enh85323     4   83818600   83819600      1       1  150064       1.7584      0.03934
enh85325     4   83910500   83911500      3       1  150064        2.409    0.0079978
enh85327     4   83957600   83958600      3       1  150064       2.1971     0.014008
enh85331     4   84071000   84072000      1       1  150064       1.7183      0.04287
enh85334     4   84139200   84140200      1       1  150064       2.0847      0.01855
enh85345     4   84469400   84470400      2       1  150064       2.1792     0.014659
enh85346     4   84503200   84504200      1       1  150064       1.9576      0.02514
enh85347     4   84538900   84539900      3       2  150064       1.9171     0.027613
enh85353     4   85581200   85582200      1       1  150064       1.9081      0.02819
enh85376     4   86727900   86728900      2       1  150064       1.7222     0.042517
enh85391     4   86886900   86887900      4       2  150064       1.9979     0.022862
enh85400     4   87812200   87813200      2       1  150064       2.7537    0.0029461
enh85401     4   87813900   87814900      3       1  150064       2.1295     0.016608
enh85402     4   87825400   87826400      5       2  150064       2.0871     0.018438
enh85404     4   87839300   87840300      2       1  150064          2.3     0.010724
enh85408     4   87860400   87861400      1       1  150064       2.8133     0.002452
enh85410     4   87867700   87868700      2       1  150064       2.8693    0.0020568
enh85412     4   87891500   87892500      5       2  150064       2.7788    0.0027279
enh85414     4   87898300   87899300      6       3  150064       2.6599    0.0039082
enh85416     4   87926100   87927100      2       1  150064       2.2269     0.012978
enh85417     4   87930400   87931400      2       1  150064       3.0005    0.0013479
enh85420     4   87936700   87937700      2       1  150064       1.9127     0.027896
enh85421     4   87940100   87941100      3       1  150064       3.0524    0.0011351
enh85422     4   87946200   87947200      3       1  150064       2.5648    0.0051625
enh85425     4   87950700   87951700      4       2  150064       2.3684    0.0089321
enh85427     4   87954800   87955800      3       1  150064       2.4916    0.0063581
enh85431     4   87960300   87961300      2       1  150064       2.6756    0.0037299
enh85432     4   87963900   87964900      1       1  150064       2.6265     0.004313
enh85433     4   87965500   87966500      2       1  150064       2.1038     0.017699
enh85435     4   87975300   87976300      5       3  150064        3.191   0.00070895
enh85436     4   87978400   87979400      2       1  150064       1.7944     0.036376
enh85451     4   88042200   88043200      2       1  150064       1.8055     0.035501
enh85486     4   89152600   89153600      5       2  150064       1.9786     0.023933
enh85539     4   90629800   90630800      1       1  150064       2.8863     0.001949
enh85540     4   90674000   90675000      4       2  150064       1.6945     0.045087
enh85542     4   90815900   90816900      5       3  150064       1.6772     0.046752
enh85543     4   90819300   90820300      7       2  150064       1.7171     0.042985
enh85547     4   91136500   91137500      4       1  150064       1.8329     0.033405
enh85555     4   95228100   95229100      6       3  150064       1.8753     0.030374
enh85556     4   95275200   95276200      2       1  150064       1.9811     0.023788
enh85557     4   95279500   95280500      2       1  150064       1.9122     0.027927
enh85558     4   95292100   95293100      1       1  150064       1.8222      0.03421
enh85575     4   95770600   95771600      7       1  150064       2.7409    0.0030635
enh85584     4   96114200   96115200      3       2  150064       1.9356     0.026458
enh85586     4   96332800   96333800      2       1  150064       2.0384     0.020755
enh85590     4   96459900   96460900      3       2  150064       1.7131     0.043346
enh85599     4   99404200   99405200      1       1  150064        2.184      0.01448
enh85601     4   99416400   99417400      2       1  150064       2.0368     0.020833
enh85608     4   99468400   99469400      2       1  150064       2.2797     0.011311
enh85613     4   99489800   99490800      3       2  150064       1.8183      0.03451
enh85631     4   99584500   99585500      1       1  150064       3.2478    0.0005815
enh85651     4  100304300  100305300      7       3  150064       1.7141     0.043251
enh85669     4  100815800  100816800      6       2  150064       1.7416     0.040791
enh85671     4  100865700  100866700      5       3  150064       2.4061    0.0080626
enh85675     4  101207500  101208500      2       1  150064       1.8517     0.032031
enh85679     4  102023800  102024800      1       1  150064         2.09      0.01831
enh85680     4  102112500  102113500      3       1  150064       1.9254     0.027088
enh85687     4  102756000  102757000      2       1  150064       1.9178     0.027569
enh85688     4  102914300  102915300      2       1  150064       2.2093     0.013577
enh85690     4  103360800  103361800      8       3  150064       1.7238      0.04237
enh85691     4  103375900  103376900      4       2  150064        2.832    0.0023129
enh85702     4  103601800  103602800      2       1  150064        2.457    0.0070057
enh85703     4  103617300  103618300      1       1  150064        2.417     0.007825
enh85704     4  103655500  103656500      1       1  150064        2.895     0.001896
enh85705     4  103678400  103679400      2       1  150064       2.3234     0.010078
enh85706     4  103680200  103681200      2       1  150064       3.0803    0.0010341
enh85707     4  103682700  103683700      2       1  150064       2.6844    0.0036333
enh85708     4  103700000  103701000      3       1  150064       3.5593   0.00018593
enh85709     4  103736900  103737900      3       1  150064       3.6081   0.00015424
enh85710     4  103740900  103741900      2       1  150064       3.1801   0.00073607
enh85711     4  103750400  103751400      2       1  150064       3.4804   0.00025034
enh85713     4  103932600  103933600      4       2  150064       2.5792     0.004952
enh85714     4  103939300  103940300      2       1  150064       3.5984   0.00016012
enh85715     4  103941300  103942300      3       2  150064       1.6808     0.046402
enh85723     4  105338000  105339000      1       1  150064       1.7447      0.04052
enh85728     4  105512300  105513300      2       1  150064         1.84     0.032881
enh85729     4  105513600  105514600      6       3  150064       2.8888    0.0019335
enh85730     4  105514000  105515000      8       3  150064       3.3587   0.00039151
enh85750     4  106507800  106508800      2       1  150064       1.9099     0.028073
enh85754     4  106628000  106629000      1       1  150064        2.009      0.02227
enh85789     4  108926800  108927800      2       1  150064       2.7387    0.0030843
enh85794     4  109259200  109260200      2       1  150064       2.0427     0.020541
enh85799     4  109480800  109481800      2       1  150064       2.1548      0.01559
enh85820     4  110833500  110834500      1       1  150064       3.3573    0.0003935
enh85821     4  110835100  110836100      3       2  150064       1.6792     0.046559
enh85835     4  111285900  111286900      2       1  150064       3.1344    0.0008609
enh85860     4  113740600  113741600      3       1  150064       2.2613      0.01187
enh85872     4  114029900  114030900     10       2  150064       3.1675    0.0007687
enh85875     4  114066300  114067300      4       2  150064       3.5775   0.00017345
enh85876     4  114068500  114069500      4       2  150064       3.4443   0.00028628
enh85877     4  114078200  114079200     11       1  150064        3.369   0.00037722
enh85878     4  114091600  114092600      1       1  150064       2.5503     0.005381
enh85936     4  115536800  115537800      1       1  150064        2.168      0.01508
enh85940     4  119269700  119270700      3       1  150064       2.4266    0.0076211
enh85948     4  119675100  119676100      2       1  150064       1.6984     0.044716
enh85949     4  119677200  119678200      1       1  150064       1.8357       0.0332
enh85950     4  119679100  119680100      1       1  150064       2.0866      0.01846
enh85951     4  119683600  119684600      1       1  150064       1.9304      0.02678
enh85989     4  120037800  120038800      1       1  150064       1.8834      0.02982
enh86037     4  122720600  122721600      3       1  150064       2.0174     0.021828
enh86039     4  122723000  122724000      1       1  150064       2.0458      0.02039
enh86056     4  123805500  123806500      3       2  150064       2.0101     0.022208
enh86058     4  123845200  123846200      8       4  150064       2.2575     0.011988
enh86059     4  123938700  123939700      1       1  150064         1.89      0.02938
enh86062     4  124048700  124049700      1       1  150064       1.9662      0.02464
enh86077     4  124373600  124374600      1       1  150064       1.6998      0.04458
enh86090     4  124523700  124524700      1       1  150064       2.1457      0.01595
enh86093     4  124552800  124553800      1       1  150064       1.9374      0.02635
enh86113     4  124777600  124778600      1       1  150064       1.6813      0.04635
enh86155     4  126352800  126353800      2       1  150064       1.9237     0.027196
enh86165     4  127454400  127455400      2       1  150064       2.0947     0.018099
enh86180     4  128454100  128455100      6       3  150064       1.8529     0.031945
enh86191     4  129162200  129163200      3       1  150064       2.0241     0.021479
enh86201     4  129305400  129306400      2       1  150064       2.7674    0.0028249
enh86202     4  129307400  129308400      5       3  150064       2.6322    0.0042423
enh86203     4  129314300  129315300      7       3  150064        1.724     0.042356
enh86206     4  129389200  129390200      2       1  150064       1.8834     0.029823
enh86207     4  129438700  129439700      4       2  150064       1.9323      0.02666
enh86209     4  129449700  129450700      4       2  150064       1.6508     0.049387
enh86230     4  129678300  129679300      1       1  150064       1.9123      0.02792
enh86277     4  139483100  139484100      4       2  150064       2.1261     0.016749
enh86278     4  139516700  139517700      4       2  150064       1.8743     0.030444
enh86287     4  139819000  139820000      1       1  150064       1.7202       0.0427
enh86297     4  139937800  139938800      3       1  150064       3.2198   0.00064145
enh86298     4  139939400  139940400      5       3  150064       2.0889      0.01836
enh86299     4  139949000  139950000      1       1  150064       2.7598     0.002892
enh86302     4  140002600  140003600      1       1  150064       2.6525     0.003995
enh86304     4  140065500  140066500      4       2  150064       2.3645    0.0090284
enh86306     4  140092000  140093000      3       2  150064       1.8184     0.034501
enh86308     4  140099800  140100800      4       2  150064       1.9009     0.028657
enh86309     4  140129000  140130000      2       1  150064       2.1132     0.017293
enh86310     4  140134800  140135800      2       1  150064       1.7963     0.036224
enh86311     4  140187800  140188800      2       1  150064       1.8131     0.034907
enh86326     4  140453900  140454900      1       1  150064       2.2445       0.0124
enh86327     4  140456700  140457700      3       2  150064       1.8982     0.028832
enh86328     4  140471200  140472200      2       1  150064       2.7525    0.0029567
enh86329     4  140473000  140474000      3       2  150064       2.2174     0.013298
enh86332     4  140489400  140490400      5       2  150064       3.5675   0.00018021
enh86333     4  140494800  140495800      4       2  150064       3.0612    0.0011024
enh86334     4  140496800  140497800      5       2  150064       3.8408   6.1324e-05
enh86335     4  140513800  140514800      1       1  150064       1.6754      0.04693
enh86348     4  140603400  140604400      2       1  150064        2.045     0.020428
enh86350     4  140610000  140611000      1       1  150064       2.1735      0.01487
enh86369     4  140735800  140736800      4       1  150064       3.1349   0.00085947
enh86390     4  140888000  140889000      6       1  150064       1.6595     0.048504
enh86399     4  140958700  140959700      2       1  150064       1.7342     0.041446
enh86412     4  141016000  141017000      3       1  150064       1.8587     0.031533
enh86413     4  141019000  141020000      3       2  150064       2.0461     0.020375
enh86438     4  141444000  141445000      1       1  150064       1.7094      0.04369
enh86449     4  141641100  141642100      2       1  150064       3.1516   0.00081196
enh86463     4  141779900  141780900      3       1  150064       1.7627     0.038979
enh86468     4  141814700  141815700      2       1  150064       1.9175     0.027587
enh86475     4  141865000  141866000      2       1  150064       2.5704    0.0050789
enh86476     4  141876500  141877500      3       1  150064       1.6565     0.048811
enh86479     4  141923500  141924500     10       1  150064       1.6475     0.049723
enh86481     4  141942100  141943100      2       1  150064       1.6736     0.047107
enh86492     4  142143100  142144100      2       1  150064       2.3606    0.0091234
enh86498     4  143186800  143187800      4       2  150064       1.8658     0.031034
enh86513     4  143673100  143674100      5       3  150064       1.7903     0.036706
enh86516     4  143866400  143867400      5       1  150064       2.9643    0.0015169
enh86517     4  143874000  143875000      2       1  150064       2.8407    0.0022509
enh86518     4  143879800  143880800      3       1  150064       2.8476    0.0022026
enh86519     4  143881500  143882500      1       1  150064       2.8597      0.00212
enh86527     4  144202700  144203700      2       1  150064       2.8138     0.002448
enh86541     4  144296500  144297500      2       1  150064       1.7799     0.037544
enh86546     4  144318100  144319100      2       1  150064       2.8485    0.0021966
enh86552     4  144479300  144480300      5       2  150064       2.8259    0.0023571
enh86555     4  144555500  144556500      2       1  150064        2.258     0.011972
enh86576     4  146413500  146414500      1       1  150064       1.7686      0.03848
enh86631     4  147981100  147982100      2       1  150064       2.2347      0.01272
enh86632     4  147999800  148000800      2       1  150064       1.9359     0.026439
enh86634     4  148024200  148025200      5       2  150064       3.1704   0.00076123
enh86699     4  148974700  148975700      2       1  150064       2.2553     0.012056
enh86700     4  148977900  148978900      1       1  150064       2.1399      0.01618
enh86705     4  149000700  149001700      2       1  150064       2.4566    0.0070136
enh86716     4  149317900  149318900      1       1  150064       4.0893    2.163e-05
enh86717     4  149326500  149327500      2       1  150064       2.8891    0.0019319
enh86718     4  149352200  149353200      6       3  150064       1.8049     0.035542
enh86721     4  149771900  149772900      1       1  150064       1.7621      0.03903
enh86725     4  150214100  150215100      2       1  150064       2.0526     0.020055
enh86744     4  151244800  151245800      6       3  150064       1.9561     0.025226
enh86793     4  153036400  153037400      5       2  150064       1.7626     0.038986
enh86794     4  153039200  153040200      3       1  150064       1.6734     0.047124
enh86838     4  154056100  154057100      2       1  150064       2.0554      0.01992
enh86938     4  156513000  156514000      3       2  150064        1.896      0.02898
enh86947     4  156693300  156694300      3       1  150064       2.2334     0.012761
enh86948     4  156694700  156695700      3       1  150064       2.2586     0.011953
enh86949     4  156699200  156700200      3       2  150064       3.1852   0.00072332
enh86952     4  156862400  156863400      6       3  150064       1.8872     0.029565
enh86962     4  157219300  157220300      3       2  150064       2.0512     0.020123
enh86964     4  157519000  157520000      3       1  150064       2.7566    0.0029204
enh87005     4  159688700  159689700      1       1  150064       1.8692       0.0308
enh87006     4  159691200  159692200      1       1  150064       1.9175      0.02759
enh87007     4  159692100  159693100      1       1  150064       1.9175      0.02759
enh87010     4  159698700  159699700      3       1  150064       1.7565     0.039505
enh87011     4  159699600  159700600      3       1  150064        1.769     0.038449
enh87013     4  159705400  159706400      5       1  150064       1.9199     0.027437
enh87014     4  159706200  159707200      3       2  150064       1.9093      0.02811
enh87015     4  159707800  159708800      4       1  150064       1.9598      0.02501
enh87022     4  159740900  159741900      2       1  150064       1.7578     0.039394
enh87025     4  159745100  159746100      1       1  150064       2.1459      0.01594
enh87027     4  159758800  159759800      3       2  150064        1.659     0.048557
enh87029     4  159823500  159824500      2       1  150064       1.8648     0.031107
enh87053     4  160321300  160322300      3       1  150064       1.7785     0.037658
enh87072     4  166099300  166100300      3       1  150064       2.4488    0.0071668
enh87083     4  166382100  166383100      3       2  150064       2.5488    0.0054052
enh87096     4  169240400  169241400      2       1  150064       1.7671     0.038602
enh87147     4  169787600  169788600      2       1  150064       1.7404     0.040896
enh87163     4  170000300  170001300      2       1  150064       1.9724     0.024281
enh87165     4  170020800  170021800      2       1  150064       2.7468    0.0030094
enh87167     4  170036700  170037700      2       1  150064       2.9329    0.0016788
enh87168     4  170054800  170055800      1       1  150064       2.4425     0.007292
enh87169     4  170069800  170070800      1       1  150064        2.344     0.009538
enh87180     4  170162300  170163300      4       2  150064       1.7415     0.040796
enh87194     4  170226500  170227500      4       2  150064       4.4322   4.6648e-06
enh87195     4  170228300  170229300      3       2  150064       4.5897   2.2195e-06
enh87196     4  170236100  170237100      4       1  150064       4.4245   4.8336e-06
enh87197     4  170263100  170264100      1       1  150064       4.5171    3.134e-06
enh87198     4  170266000  170267000      4       2  150064       3.8522    5.854e-05
enh87199     4  170318500  170319500      3       2  150064       4.3045   8.3665e-06
enh87200     4  170406600  170407600      3       1  150064       1.9236     0.027205
enh87202     4  170570700  170571700      3       2  150064       2.3768    0.0087315
enh87203     4  170580200  170581200      3       2  150064       3.9536    3.849e-05
enh87216     4  174041900  174042900      3       2  150064       1.6765     0.046823
enh87219     4  174106900  174107900      2       1  150064       1.7183     0.042869
enh87225     4  174185600  174186600      4       2  150064       1.7445     0.040533
enh87247     4  176592600  176593600      2       1  150064       1.7685     0.038485
enh87254     4  177198100  177199100      1       1  150064       1.7222      0.04252
enh87258     4  177556200  177557200      1       1  150064       1.9669       0.0246
enh87290     4  183514400  183515400      1       1  150064       2.1086      0.01749
enh87292     4  183669400  183670400      6       3  150064       2.6262    0.0043178
enh87309     4  184039800  184040800      5       1  150064       2.3375    0.0097066
enh87318     4  184183200  184184200      2       1  150064       1.7548     0.039651
enh87342     4  184492200  184493200      8       2  150064       2.2386      0.01259
enh87367     4  184769800  184770800      1       1  150064       2.2655      0.01174
enh87370     4  184796700  184797700      3       1  150064       2.4408    0.0073274
enh87401     4  185235000  185236000      1       1  150064       1.9182      0.02754
enh87412     4  185285400  185286400      3       1  150064       2.0842     0.018573
enh87417     4  185313700  185314700      4       2  150064       2.2487     0.012265
enh87422     4  185338300  185339300      7       3  150064       1.7993     0.035985
enh87437     4  185390700  185391700      4       2  150064       1.9131     0.027866
enh87438     4  185392500  185393500      3       1  150064       2.0966     0.018017
enh87450     4  185567500  185568500      3       1  150064       1.8044     0.035584
enh87456     4  185652000  185653000      8       2  150064       2.0459     0.020383
enh87458     4  185668200  185669200      3       1  150064       1.9627     0.024843
enh87504     4  186425900  186426900      3       1  150064        1.854     0.031871
enh87562     4  186988800  186989800      3       2  150064       2.5305    0.0056955
enh87583     4  187623900  187624900      1       1  150064       2.5473     0.005428
enh87594     4  187761700  187762700      6       3  150064       2.4208    0.0077424
enh87596     4  187766200  187767200      8       3  150064       1.9588     0.025071
enh87600     4  187856800  187857800      3       2  150064       2.0517       0.0201
enh87605     4  187948200  187949200      3       2  150064        2.033     0.021025
enh87606     4  187992800  187993800      7       2  150064       3.0595    0.0011086
enh87610     4  188097400  188098400      3       2  150064       1.8748     0.030411
enh87629     4  190225400  190226400      1       1  150064       2.7313     0.003154
enh87638     5     189400     190400      2       1  150064       1.7982     0.036075
enh87690     5    1097200    1098200      8       4  150064       2.0965     0.018021
enh87691     5    1100000    1101000      4       2  150064        1.893     0.029178
enh87692     5    1106800    1107800      3       2  150064        1.803     0.035694
enh87763     5    4905300    4906300      5       3  150064       2.1032     0.017722
enh87764     5    4907500    4908500      3       2  150064        2.448    0.0071825
enh87790     5    5418800    5419800      8       2  150064       2.1565     0.015524
enh87791     5    5420600    5421600      7       2  150064       2.9492     0.001593
enh87793     5    5429400    5430400      1       1  150064        3.608    0.0001543
enh87796     5    5573200    5574200      6       3  150064        1.963      0.02482
enh87805     5    6634800    6635800      5       2  150064       2.0923     0.018206
enh87807     5    6704600    6705600      3       1  150064       2.3348    0.0097782
enh87810     5    6720300    6721300      6       2  150064       2.7104    0.0033599
enh87811     5    6722100    6723100      4       2  150064       2.6854    0.0036223
enh87812     5    6723300    6724300     10       4  150064        1.864     0.031161
enh87814     5    6729600    6730600      6       3  150064       2.2934     0.010913
enh87815     5    6731800    6732800      7       3  150064       2.9876    0.0014058
enh87816     5    6734000    6735000      7       2  150064       3.3528   0.00040005
enh87818     5    6766100    6767100      4       2  150064        1.781     0.037453
enh87825     5    7208600    7209600      7       2  150064       2.8995    0.0018685
enh87827     5    7412400    7413400      2       1  150064       2.2243     0.013063
enh87831     5    7815900    7816900      1       1  150064       2.3398     0.009647
enh87884     5    9820600    9821600      2       1  150064       2.2738      0.01149
enh88033     5   14486600   14487600      3       1  150064       2.1986     0.013953
enh88044     5   14672000   14673000      1       1  150064       2.0484      0.02026
enh88045     5   14675700   14676700      1       1  150064       1.8928      0.02919
enh88062     5   15285700   15286700      2       1  150064       1.6514     0.049333
enh88089     5   15929500   15930500      2       1  150064       2.4232    0.0076917
enh88100     5   16537200   16538200      2       1  150064        2.351    0.0093616
enh88104     5   16568900   16569900      1       1  150064       1.6963      0.04491
enh88105     5   16666800   16667800      1       1  150064       1.7204      0.04268
enh88108     5   16721400   16722400      2       1  150064       2.4475    0.0071929
enh88130     5   16883900   16884900      6       3  150064       1.8674     0.030923
enh88171     5   24539200   24540200      2       1  150064       2.2202     0.013202
enh88190     5   31936400   31937400      1       1  150064       2.1479      0.01586
enh88239     5   32330400   32331400      2       1  150064       2.0623     0.019591
enh88261     5   33238600   33239600      1       1  150064       2.1297       0.0166
enh88263     5   33257600   33258600      2       1  150064       1.8956     0.029005
enh88266     5   33320000   33321000      5       2  150064       2.3209     0.010147
enh88269     5   33329500   33330500      3       1  150064       1.9866     0.023483
enh88323     5   34531800   34532800      9       4  150064       2.0389     0.020731
enh88368     5   35172000   35173000      4       1  150064       1.8027     0.035719
enh88379     5   35484200   35485200      1       1  150064       2.1573      0.01549
enh88395     5   36300600   36301600      5       2  150064       2.0368     0.020833
enh88397     5   36337100   36338100      6       2  150064       1.9905     0.023269
enh88402     5   36652400   36653400      1       1  150064       2.2072      0.01365
enh88410     5   36704100   36705100      1       1  150064       2.3787     0.008688
enh88427     5   37663300   37664300      1       1  150064       1.8089      0.03523
enh88428     5   37665500   37666500      3       2  150064        1.661     0.048358
enh88442     5   38059700   38060700      4       2  150064       1.7889     0.036812
enh88443     5   38166800   38167800      2       1  150064       2.2575     0.011989
enh88447     5   38316700   38317700      1       1  150064       1.9488      0.02566
enh88467     5   38607200   38608200      2       1  150064       1.6996     0.044602
enh88474     5   38672300   38673300      3       1  150064        1.794     0.036408
enh88489     5   38808300   38809300      1       1  150064       2.0195      0.02172
enh88491     5   39015000   39016000      2       1  150064         2.25     0.012223
enh88492     5   39072000   39073000      3       2  150064       2.3459    0.0094907
enh88496     5   39331700   39332700      2       1  150064       1.9507     0.025549
enh88501     5   39399800   39400800      6       3  150064       1.7577     0.039398
enh88505     5   39432700   39433700      3       1  150064       2.3613    0.0091061
enh88561     5   42812300   42813300      1       1  150064        1.685      0.04599
enh88573     5   43120000   43121000      2       1  150064       1.7263     0.042146
enh88581     5   43421400   43422400      3       1  150064       1.9424     0.026043
enh88594     5   44810400   44811400      1       1  150064        4.127    1.838e-05
enh88638     5   52864200   52865200      3       1  150064       1.9214     0.027341
enh88639     5   52898700   52899700      1       1  150064        1.689      0.04561
enh88648     5   53597400   53598400      2       1  150064       2.6232    0.0043557
enh88650     5   53607500   53608500      2       1  150064        1.647     0.049777
enh88651     5   53639800   53640800      5       1  150064       1.7062     0.043985
enh88669     5   53897500   53898500      4       2  150064       2.3674    0.0089562
enh88670     5   53899100   53900100      3       2  150064        2.544    0.0054803
enh88673     5   53927700   53928700      6       4  150064       1.8425     0.032704
enh88674     5   53933100   53934100      4       2  150064       1.8047      0.03556
enh88675     5   53939600   53940600      2       1  150064       2.1057     0.017617
enh88677     5   53942700   53943700      7       2  150064       1.6931     0.045222
enh88690     5   54098700   54099700      3       2  150064       2.3282      0.00995
enh88693     5   54131400   54132400      1       1  150064        2.778     0.002735
enh88695     5   54140100   54141100      5       2  150064       2.2299     0.012876
enh88696     5   54172100   54173100      3       2  150064       2.1634     0.015256
enh88741     5   55219300   55220300      5       3  150064       2.6588    0.0039205
enh88770     5   55459900   55460900      3       1  150064       1.6582     0.048637
enh88771     5   55465300   55466300      5       2  150064       1.7006     0.044507
enh88857     5   56483900   56484900      2       1  150064        1.654      0.04906
enh88861     5   56594800   56595800      7       4  150064       2.5164    0.0059281
enh88885     5   57133600   57134600      1       1  150064       1.8157      0.03471
enh88886     5   57137400   57138400      2       1  150064         1.93     0.026806
enh88889     5   57376600   57377600      3       1  150064       2.5777    0.0049728
enh88891     5   57424200   57425200      4       2  150064       3.0406    0.0011806
enh88892     5   57429400   57430400      5       3  150064       1.9578     0.025126
enh88893     5   57452300   57453300      1       1  150064       2.8545     0.002155
enh88899     5   57569300   57570300      2       1  150064        3.589   0.00016596
enh88912     5   58218300   58219300      1       1  150064       1.9632      0.02481
enh88913     5   58316400   58317400      2       1  150064        2.658    0.0039304
enh88915     5   58330200   58331200      2       1  150064       2.2708     0.011579
enh88941     5   58858500   58859500      3       2  150064       2.7821    0.0027005
enh88942     5   58879100   58880100      2       1  150064        1.653      0.04917
enh88943     5   58882200   58883200      1       1  150064       2.1502      0.01577
enh88944     5   58883600   58884600      2       1  150064       1.6588     0.048579
enh88945     5   58886100   58887100      1       1  150064         1.96        0.025
enh88948     5   58944600   58945600      3       2  150064       2.6196    0.0044022
enh88951     5   59000200   59001200      4       2  150064       2.0606     0.019668
enh88952     5   59005100   59006100      3       2  150064       1.7158     0.043099
enh88957     5   59628400   59629400      5       1  150064       1.6775     0.046727
enh88966     5   59836800   59837800      5       2  150064       2.8516    0.0021749
enh88970     5   60097600   60098600      1       1  150064       4.6324    1.807e-06
enh88973     5   60455400   60456400      3       2  150064       3.4759   0.00025456
enh88977     5   60541500   60542500      2       1  150064       2.4221    0.0077157
enh88979     5   60559300   60560300      3       2  150064       2.7323    0.0031451
enh88980     5   60570700   60571700      4       2  150064       4.0373   2.7033e-05
enh88981     5   60572800   60573800      4       2  150064       3.9699   3.5957e-05
enh88982     5   60575600   60576600      4       1  150064       4.0088   3.0519e-05
enh88983     5   60576100   60577100      3       1  150064       3.7649   8.3299e-05
enh88984     5   60586800   60587800      4       2  150064       1.6705     0.047407
enh88985     5   60588500   60589500      2       1  150064       4.2904   8.9184e-06
enh88986     5   60594200   60595200      4       1  150064       4.1943   1.3687e-05
enh88987     5   60597600   60598600      2       1  150064       6.0168   8.8954e-10
enh88988     5   60600300   60601300      3       1  150064        4.054   2.5171e-05
enh88990     5   60615100   60616100      3       2  150064       6.1932   2.9478e-10
enh88997     5   60699000   60700000      1       1  150064       4.7789    8.811e-07
enh88998     5   60704000   60705000      2       1  150064        4.271   9.7277e-06
enh88999     5   60705100   60706100      3       2  150064       2.8612    0.0021103
enh89000     5   60711800   60712800      1       1  150064       5.0953    1.741e-07
enh89002     5   60727600   60728600      2       1  150064       5.8212   2.9217e-09
enh89004     5   60750900   60751900      3       1  150064       5.7432   4.6457e-09
enh89006     5   60760200   60761200      1       1  150064       4.6098    2.015e-06
enh89009     5   60859800   60860800      2       1  150064       1.8195     0.034421
enh89012     5   60882200   60883200      3       2  150064        3.003    0.0013368
enh89014     5   60896800   60897800      5       3  150064       1.9377     0.026333
enh89016     5   60912600   60913600      2       1  150064       3.1774   0.00074296
enh89017     5   60915200   60916200      5       3  150064       2.2047     0.013738
enh89020     5   60922400   60923400      2       1  150064       1.8152     0.034744
enh89026     5   60969300   60970300      1       1  150064       1.8512      0.03207
enh89035     5   61551900   61552900      4       2  150064       3.0729    0.0010599
enh89037     5   61600600   61601600      1       1  150064       2.9993     0.001353
enh89038     5   61603400   61604400      2       1  150064       3.0167    0.0012776
enh89039     5   61606000   61607000      3       2  150064       2.1313     0.016532
enh89041     5   61628800   61629800      3       2  150064       3.9918   3.2792e-05
enh89043     5   61709400   61710400      2       1  150064       1.9192     0.027478
enh89045     5   61938900   61939900      1       1  150064       1.7874      0.03694
enh89046     5   61943900   61944900      2       1  150064        1.988     0.023404
enh89055     5   64310800   64311800      5       2  150064       2.5685    0.0051075
enh89056     5   64322700   64323700      1       1  150064       2.7858      0.00267
enh89057     5   64330000   64331000      4       1  150064       2.6771    0.0037133
enh89075     5   64779100   64780100      4       2  150064       1.9537     0.025369
enh89077     5   64860000   64861000      3       2  150064       2.0854     0.018515
enh89125     5   66390700   66391700      1       1  150064       2.8054     0.002513
enh89179     5   67509600   67510600      3       2  150064       1.9903      0.02328
enh89184     5   67527800   67528800      2       1  150064        2.198     0.013976
enh89188     5   67546100   67547100      3       2  150064       2.6378    0.0041723
enh89201     5   67587800   67588800      3       2  150064       2.0796     0.018783
enh89205     5   67639800   67640800      3       2  150064       3.0335    0.0012087
enh89211     5   67720500   67721500      3       2  150064       1.7997     0.035951
enh89215     5   67772400   67773400      3       2  150064       2.3846    0.0085481
enh89227     5   68302900   68303900      5       1  150064        1.945     0.025886
enh89255     5   70752800   70753800      1       1  150064       2.2458      0.01236
enh89275     5   71234700   71235700      1       1  150064       1.6544      0.04902
enh89304     5   71577900   71578900      2       1  150064       1.9287     0.026887
enh89305     5   71602500   71603500      1       1  150064        2.217      0.01331
enh89318     5   71698600   71699600      3       1  150064       1.6774     0.046728
enh89357     5   72446300   72447300     12       2  150064       1.9177     0.027575
enh89358     5   72447800   72448800      9       2  150064       1.8177     0.034556
enh89378     5   72913200   72914200      3       2  150064       1.8972     0.028898
enh89380     5   72923900   72924900      1       1  150064       2.6994     0.003473
enh89394     5   73045200   73046200      2       1  150064       2.0149     0.021958
enh89396     5   73081900   73082900      4       2  150064       1.8445     0.032554
enh89452     5   73685400   73686400      3       2  150064       1.7458     0.040425
enh89508     5   74916500   74917500      5       2  150064       2.1994     0.013924
enh89509     5   74918000   74919000      2       1  150064       1.8006     0.035885
enh89511     5   74951600   74952600      2       1  150064       2.1506     0.015754
enh89513     5   74965000   74966000      3       1  150064        1.976     0.024075
enh89538     5   75834400   75835400      2       1  150064        2.413    0.0079111
enh89575     5   77069200   77070200      3       1  150064       1.9461      0.02582
enh89577     5   77583800   77584800      8       3  150064       4.4254   4.8123e-06
enh89578     5   77588700   77589700      4       2  150064       3.6686   0.00012193
enh89579     5   77654500   77655500      2       1  150064       1.9902     0.023287
enh89580     5   77657500   77658500      2       1  150064       1.6495      0.04952
enh89581     5   77783800   77784800      3       1  150064       2.2539     0.012102
enh89582     5   77791800   77792800      2       1  150064       1.9786     0.023933
enh89587     5   77802800   77803800      3       1  150064       2.2062     0.013684
enh89592     5   77817200   77818200      1       1  150064        2.755     0.002935
enh89593     5   77820500   77821500      1       1  150064       1.8966      0.02894
enh89613     5   77887600   77888600      3       1  150064       2.1907     0.014236
enh89618     5   77900800   77901800      3       2  150064       1.7102      0.04361
enh89619     5   77905900   77906900      1       1  150064       1.7238      0.04237
enh89620     5   77907000   77908000      2       1  150064       1.7723      0.03817
enh89632     5   77955400   77956400      1       1  150064       2.0642       0.0195
enh89688     5   79170700   79171700      3       1  150064       1.8362     0.033167
enh89713     5   79500100   79501100      4       2  150064        2.179     0.014666
enh89715     5   79506200   79507200      2       1  150064       2.1979     0.013978
enh89718     5   79512700   79513700      2       1  150064       1.8464     0.032419
enh89744     5   80541800   80542800      1       1  150064       2.2018      0.01384
enh89754     5   81073800   81074800      4       2  150064       2.2007     0.013878
enh89755     5   81075300   81076300      2       1  150064       1.8606     0.031401
enh89758     5   81115200   81116200      3       2  150064       2.4719    0.0067198
enh89763     5   81152400   81153400      5       3  150064       2.5629    0.0051902
enh89770     5   81572200   81573200      1       1  150064       2.5124     0.005996
enh89771     5   81602800   81603800      2       1  150064       1.9672      0.02458
enh89810     5   83221500   83222500      4       2  150064       2.3284    0.0099453
enh89813     5   86263700   86264700      1       1  150064       1.7755      0.03791
enh89817     5   87562800   87563800      1       1  150064       3.0352     0.001202
enh89818     5   87565900   87566900      1       1  150064       2.5414      0.00552
enh89827     5   88194900   88195900      5       3  150064       3.5166   0.00021857
enh89828     5   88237700   88238700      2       1  150064       2.5096    0.0060436
enh89829     5   88238600   88239600      3       1  150064       2.4465    0.0072123
enh89832     5   88250500   88251500      2       1  150064       2.3842    0.0085574
enh89836     5   88733800   88734800      2       1  150064       2.1001     0.017862
enh89841     5   89352800   89353800      1       1  150064       3.2466    0.0005839
enh89842     5   89407200   89408200      1       1  150064       2.8207     0.002396
enh89847     5   90167200   90168200      2       1  150064       3.4721   0.00025823
enh89850     5   90229200   90230200      4       1  150064       2.2131     0.013446
enh89851     5   90235800   90236800      5       3  150064       4.0617   2.4359e-05
enh89852     5   90263300   90264300      6       2  150064       2.6014    0.0046427
enh89853     5   90278100   90279100      1       1  150064       4.5689    2.452e-06
enh89854     5   90320300   90321300      2       1  150064       1.6457     0.049916
enh89857     5   90338800   90339800      2       1  150064       2.4935    0.0063254
enh89861     5   90406200   90407200      3       2  150064       1.8082     0.035291
enh89862     5   90410300   90411300      3       1  150064       2.7795    0.0027221
enh89863     5   90415200   90416200      4       2  150064       2.0612     0.019641
enh89864     5   90415900   90416900      4       2  150064       2.1503     0.015764
enh89865     5   90418200   90419200      4       2  150064       1.8943     0.029091
enh89866     5   90422300   90423300      1       1  150064       2.1306      0.01656
enh89867     5   90440300   90441300      1       1  150064       2.9786     0.001448
enh89868     5   90458000   90459000      3       1  150064        2.518    0.0059019
enh89871     5   90486000   90487000      2       1  150064       2.9127    0.0017915
enh89898     5   92911400   92912400      2       1  150064       1.7353     0.041342
enh89908     5   93576000   93577000      1       1  150064       1.8238      0.03409
enh89909     5   93955300   93956300      3       2  150064       2.6984    0.0034842
enh89950     5   95197600   95198600      3       2  150064       2.7969      0.00258
enh89953     5   95213800   95214800      1       1  150064       1.8473      0.03235
enh89955     5   95276200   95277200      3       1  150064        1.944     0.025945
enh89960     5   95351200   95352200      4       2  150064        2.142     0.016097
enh89963     5   95535400   95536400      2       1  150064       3.0374     0.001193
enh89968     5   95984800   95985800      4       2  150064       2.2119     0.013486
enh89969     5   95991900   95992900      3       2  150064       2.0584     0.019778
enh89970     5   95995700   95996700      3       2  150064       1.7955     0.036286
enh89971     5   95999600   96000600      1       1  150064       2.2133      0.01344
enh89973     5   96034800   96035800      1       1  150064        2.464     0.006869
enh89989     5   96211000   96212000      8       4  150064       1.8176     0.034565
enh89994     5   96272800   96273800      6       1  150064       2.6936     0.003534
enh90001     5   96344400   96345400      2       1  150064        1.676     0.046866
enh90008     5   96471800   96472800      2       1  150064       1.6583     0.048631
enh90016     5   96883700   96884700      3       1  150064       2.2291     0.012904
enh90017     5   96890800   96891800      1       1  150064       2.5229     0.005819
enh90018     5   96963700   96964700      3       1  150064       2.2524     0.012147
enh90025     5   97760400   97761400      4       2  150064       2.0258     0.021393
enh90035     5   98122600   98123600      2       1  150064       1.8729     0.030543
enh90041     5   98329700   98330700      7       2  150064       1.8701     0.030734
enh90043     5   98361500   98362500      3       1  150064       1.7303     0.041788
enh90058     5  101330400  101331400      3       2  150064       1.9875     0.023433
enh90059     5  101435200  101436200      5       2  150064        2.337    0.0097204
enh90060     5  101632300  101633300      4       2  150064       3.3781   0.00036497
enh90072     5  102457100  102458100      4       2  150064       1.7967     0.036191
enh90084     5  106589100  106590100      6       3  150064       1.9765     0.024051
enh90087     5  106697500  106698500      6       2  150064       2.7581    0.0029065
enh90088     5  106723900  106724900      3       1  150064       2.3799    0.0086579
enh90090     5  106771700  106772700      4       2  150064       2.1957     0.014056
enh90099     5  106855300  106856300      2       1  150064       2.7102     0.003362
enh90101     5  106874500  106875500      2       1  150064       2.5051     0.006121
enh90102     5  106878000  106879000      1       1  150064       3.3924    0.0003464
enh90103     5  106890200  106891200      1       1  150064       2.5193     0.005879
enh90104     5  106892700  106893700      5       2  150064       2.4607    0.0069342
enh90108     5  106902600  106903600      3       1  150064       1.6568     0.048781
enh90115     5  107040400  107041400      6       3  150064       2.2482      0.01228
enh90118     5  107148000  107149000      2       1  150064       2.0666     0.019384
enh90129     5  108352200  108353200      6       3  150064       2.5595     0.005241
enh90133     5  108643800  108644800      3       1  150064       2.7383    0.0030875
enh90134     5  108645400  108646400      5       2  150064       3.1739   0.00075211
enh90135     5  108658400  108659400      2       1  150064       3.2559   0.00056516
enh90137     5  108670700  108671700      1       1  150064       1.7098      0.04365
enh90138     5  108682700  108683700      3       2  150064       2.9834    0.0014253
enh90139     5  108742400  108743400      4       2  150064       3.4588   0.00027134
enh90140     5  108747000  108748000      7       3  150064       2.7297    0.0031699
enh90141     5  108748600  108749600      3       1  150064       2.2013     0.013858
enh90142     5  108762600  108763600      4       2  150064       2.3324    0.0098391
enh90143     5  108790600  108791600      4       2  150064       2.4616    0.0069164
enh90145     5  108820300  108821300      3       2  150064        3.241   0.00059564
enh90147     5  108980800  108981800      3       2  150064       1.9848     0.023581
enh90148     5  108987800  108988800      2       1  150064       2.3675    0.0089542
enh90149     5  108992600  108993600      4       2  150064       4.3304   7.4427e-06
enh90150     5  109028500  109029500      1       1  150064       2.3268     0.009989
enh90152     5  109037200  109038200      7       4  150064       3.6239   0.00014507
enh90153     5  109039500  109040500      3       1  150064       4.6116   1.9983e-06
enh90154     5  109040700  109041700      4       2  150064        1.896     0.028977
enh90155     5  109043700  109044700      5       3  150064       3.1756   0.00074763
enh90156     5  109075100  109076100      5       2  150064       3.3506   0.00040325
enh90157     5  109076000  109077000      6       3  150064       2.9936    0.0013785
enh90158     5  109078600  109079600      7       3  150064       2.5345    0.0056299
enh90177     5  111012200  111013200      5       2  150064         3.06    0.0011067
enh90179     5  111016900  111017900      8       2  150064       1.9383     0.026293
enh90181     5  111071300  111072300      1       1  150064       1.8388      0.03297
enh90258     5  113143200  113144200      2       1  150064       1.8957     0.028999
enh90268     5  114678200  114679200      5       3  150064       2.3456    0.0094988
enh90269     5  114684100  114685100      1       1  150064       1.9653      0.02469
enh90271     5  114701600  114702600      6       2  150064        2.902    0.0018541
enh90274     5  114715600  114716600     17       3  150064       1.6983     0.044721
enh90278     5  114758900  114759900      7       2  150064       1.6797     0.046512
enh90281     5  114795700  114796700      5       2  150064       2.1253      0.01678
enh90284     5  114836800  114837800      3       1  150064       1.7166     0.043028
enh90293     5  115021400  115022400      6       3  150064       2.5023    0.0061687
enh90305     5  115706900  115707900      3       1  150064       1.7899     0.036732
enh90327     5  115881200  115882200      5       2  150064       2.3147     0.010314
enh90355     5  116497300  116498300      6       3  150064       2.9517    0.0015801
enh90358     5  117741000  117742000      5       2  150064       2.9654    0.0015116
enh90359     5  117892600  117893600      3       1  150064       2.0025     0.022617
enh90398     5  118694300  118695300      2       1  150064       1.6976      0.04479
enh90403     5  118722000  118723000      1       1  150064       1.7184      0.04286
enh90409     5  118789000  118790000      3       1  150064       1.8087     0.035251
enh90412     5  120366900  120367900      4       2  150064        2.103     0.017735
enh90426     5  121648900  121649900      1       1  150064       1.6799      0.04649
enh90446     5  122764200  122765200      3       2  150064        2.561    0.0052184
enh90466     5  123624800  123625800      4       1  150064       2.7684    0.0028167
enh90469     5  123707000  123708000      3       1  150064       2.0493     0.020217
enh90478     5  123934700  123935700      4       2  150064       1.9146     0.027773
enh90479     5  123940900  123941900      4       2  150064       2.7943    0.0026007
enh90484     5  123976800  123977800      4       2  150064       1.8602     0.031427
enh90491     5  123998200  123999200      4       2  150064       1.9747      0.02415
enh90499     5  124021800  124022800      4       2  150064       1.7406     0.040876
enh90510     5  124057400  124058400      1       1  150064       2.0112      0.02215
enh90548     5  124820900  124821900      2       1  150064       1.9563     0.025216
enh90549     5  124884700  124885700      2       1  150064       1.9556     0.025253
enh90559     5  125338200  125339200      4       2  150064       3.2748   0.00052873
enh90563     5  125689600  125690600      3       2  150064       1.7999     0.035936
enh90570     5  125750100  125751100      2       1  150064        1.927     0.026988
enh90571     5  125758000  125759000      3       2  150064       1.7156     0.043121
enh90572     5  125760300  125761300      3       1  150064       1.6549     0.048971
enh90585     5  125874200  125875200      6       2  150064       3.0359    0.0011991
enh90586     5  125878800  125879800      3       1  150064       2.6985    0.0034829
enh90595     5  126193000  126194000      3       1  150064       1.9836     0.023648
enh90597     5  126203900  126204900      5       3  150064       2.9094    0.0018108
enh90600     5  126211900  126212900      2       1  150064       3.0868    0.0010118
enh90602     5  126306300  126307300      4       2  150064       2.9669    0.0015039
enh90604     5  126308500  126309500      3       1  150064       2.1627     0.015283
enh90607     5  126334100  126335100      7       2  150064       2.2947     0.010876
enh90614     5  126430600  126431600      5       3  150064       1.8939     0.029116
enh90632     5  126995500  126996500      4       2  150064        2.187     0.014373
enh90633     5  127090200  127091200      1       1  150064       2.5614     0.005212
enh90637     5  127202800  127203800      2       1  150064       3.3989    0.0003383
enh90639     5  127211300  127212300      3       1  150064       3.9318   4.2164e-05
enh90640     5  127220400  127221400      2       1  150064       3.8476   5.9637e-05
enh90641     5  127228300  127229300      1       1  150064       3.7947    7.391e-05
enh90642     5  127234600  127235600      3       2  150064       3.1032   0.00095711
enh90650     5  127388600  127389600      2       1  150064       1.7209      0.04263
enh90652     5  127416200  127417200      3       1  150064       2.4815    0.0065408
enh90658     5  127584200  127585200      1       1  150064       2.6954     0.003515
enh90659     5  127588300  127589300      2       1  150064       2.6257     0.004324
enh90664     5  127676400  127677400      4       2  150064       3.2414   0.00059462
enh90665     5  127694500  127695500      3       2  150064       2.9499    0.0015895
enh90666     5  127791300  127792300      3       2  150064       1.9955     0.022996
enh90689     5  129082600  129083600      2       1  150064       2.2233     0.013097
enh90704     5  130598200  130599200      1       1  150064       1.6604      0.04842
enh90749     5  131609600  131610600      4       2  150064        1.816     0.034683
enh90782     5  131770200  131771200      2       1  150064       1.8845      0.02975
enh90783     5  131771300  131772300      3       2  150064       1.6936     0.045167
enh90786     5  131783500  131784500      5       2  150064       1.8752     0.030382
enh90787     5  131793500  131794500      4       2  150064       2.4699    0.0067573
enh90790     5  131806100  131807100      5       2  150064       1.7579     0.039382
enh90802     5  132001900  132002900      4       1  150064       1.7967     0.036191
enh90935     5  133926400  133927400      4       2  150064       1.7533     0.039779
enh91018     5  135006800  135007800     13       4  150064       1.7478     0.040247
enh91023     5  135054500  135055500      2       1  150064        1.947      0.02577
enh91024     5  135057000  135058000      2       1  150064       2.3745    0.0087869
enh91027     5  135149300  135150300      9       2  150064       2.4724    0.0067108
enh91028     5  135150000  135151000      4       2  150064       1.7668     0.038627
enh91029     5  135157000  135158000      3       1  150064       2.1523     0.015686
enh91038     5  135330100  135331100      1       1  150064       2.0492      0.02022
enh91048     5  135372200  135373200      1       1  150064       2.2179      0.01328
enh91071     5  136481400  136482400      3       1  150064       2.0162     0.021892
enh91073     5  136527600  136528600      2       1  150064       2.7137    0.0033269
enh91074     5  136636000  136637000      3       1  150064       2.0415     0.020602
enh91086     5  137069500  137070500      1       1  150064       2.3083      0.01049
enh91094     5  137223500  137224500      2       1  150064       2.6324    0.0042394
enh91095     5  137225200  137226200      2       1  150064       2.3254     0.010024
enh91098     5  137366000  137367000      1       1  150064       1.7893      0.03678
enh91099     5  137369200  137370200      1       1  150064       1.7626      0.03898
enh91101     5  137390400  137391400      4       1  150064        2.571    0.0050696
enh91106     5  137566000  137567000      2       1  150064       3.6348   0.00013912
enh91110     5  137672100  137673100      5       3  150064       2.9152    0.0017774
enh91111     5  137675500  137676500      3       1  150064       3.2208   0.00063924
enh91119     5  137781200  137782200      3       2  150064       3.1136   0.00092411
enh91120     5  137784800  137785800      1       1  150064       3.4458    0.0002847
enh91121     5  137785500  137786500      1       1  150064       4.2491    1.073e-05
enh91125     5  137798400  137799400      6       2  150064       3.7326    9.477e-05
enh91126     5  137828900  137829900      2       1  150064         3.06    0.0011065
enh91127     5  137839800  137840800      1       1  150064       5.6147    9.845e-09
enh91129     5  137876100  137877100      2       1  150064        4.384   5.8268e-06
enh91130     5  137880600  137881600      2       1  150064       4.4219    4.891e-06
enh91132     5  137908800  137909800      1       1  150064       3.1639    0.0007783
enh91134     5  137931600  137932600      3       1  150064       4.1052   2.0195e-05
enh91135     5  137939400  137940400      3       2  150064       4.7874    8.447e-07
enh91136     5  137945300  137946300      2       1  150064       5.1516   1.2917e-07
enh91137     5  137947200  137948200      3       1  150064        4.658   1.5961e-06
enh91138     5  137966500  137967500      2       1  150064       1.7812     0.037439
enh91175     5  138303300  138304300      1       1  150064       2.1604      0.01537
enh91186     5  138449400  138450400      2       1  150064       2.1553     0.015568
enh91187     5  138461800  138462800      1       1  150064       1.6763      0.04684
enh91192     5  138482900  138483900      3       2  150064       1.7215     0.042581
enh91216     5  138688200  138689200      1       1  150064       2.5479     0.005419
enh91229     5  138781000  138782000      1       1  150064       2.0433      0.02051
enh91232     5  138842000  138843000      1       1  150064       1.6777       0.0467
enh91235     5  138853300  138854300      1       1  150064       2.2705      0.01159
enh91240     5  138871900  138872900      1       1  150064       1.7968      0.03618
enh91241     5  138893200  138894200      2       1  150064       1.8659     0.031029
enh91244     5  138922500  138923500      2       1  150064       2.3016      0.01068
enh91254     5  139036400  139037400      3       1  150064       2.3431    0.0095613
enh91255     5  139043800  139044800      1       1  150064       2.9032     0.001847
enh91256     5  139051900  139052900      1       1  150064       3.7447     9.03e-05
enh91257     5  139054000  139055000      5       1  150064       3.3882   0.00035172
enh91258     5  139055900  139056900      1       1  150064       3.5426    0.0001981
enh91259     5  139058000  139059000      2       1  150064       3.5227   0.00021359
enh91260     5  139064300  139065300      3       1  150064       4.2129   1.2608e-05
enh91261     5  139069900  139070900      4       1  150064       4.6032   2.0799e-06
enh91264     5  139085100  139086100      2       1  150064       2.5134    0.0059795
enh91273     5  139147600  139148600      2       1  150064       1.6678     0.047674
enh91276     5  139236200  139237200      1       1  150064       2.2581      0.01197
enh91277     5  139242800  139243800      2       1  150064       2.2927     0.010932
enh91287     5  139488900  139489900      1       1  150064       3.3836    0.0003577
enh91291     5  139530800  139531800      1       1  150064       2.4678     0.006797
enh91292     5  139535700  139536700      1       1  150064       4.2263    1.188e-05
enh91293     5  139541400  139542400      3       2  150064       3.3995    0.0003376
enh91297     5  139562700  139563700      3       2  150064       2.9821    0.0014314
enh91301     5  139599500  139600500      1       1  150064       1.9667      0.02461
enh91302     5  139607000  139608000      1       1  150064       3.3893    0.0003503
enh91305     5  139622500  139623500      1       1  150064       1.6787      0.04661
enh91313     5  139680700  139681700      1       1  150064       3.6524    0.0001299
enh91314     5  139690900  139691900      3       2  150064       2.0504     0.020161
enh91328     5  139779000  139780000      1       1  150064       3.8515    5.871e-05
enh91329     5  139783100  139784100      1       1  150064       3.4622    0.0002679
enh91331     5  139925800  139926800      4       2  150064       2.2754     0.011441
enh91338     5  139973400  139974400      2       1  150064       2.9024    0.0018515
enh91339     5  139982600  139983600      1       1  150064       3.6674    0.0001225
enh91340     5  139988200  139989200      1       1  150064       2.8179     0.002417
enh91341     5  140017800  140018800      3       2  150064       2.3221     0.010115
enh91343     5  140025400  140026400      4       2  150064       3.1794    0.0007378
enh91344     5  140028000  140029000      2       1  150064       3.9582   3.7763e-05
enh91345     5  140042900  140043900      2       1  150064       3.6706     0.000121
enh91346     5  140045400  140046400      2       1  150064       2.3365    0.0097317
enh91347     5  140069400  140070400      5       2  150064       4.2883   9.0009e-06
enh91348     5  140071900  140072900      7       2  150064       4.2648   1.0006e-05
enh91349     5  140078900  140079900      1       1  150064         4.26    1.022e-05
enh91350     5  140080800  140081800      2       1  150064       3.9675   3.6313e-05
enh91351     5  140089400  140090400      1       1  150064        3.128    0.0008801
enh91352     5  140097400  140098400      2       1  150064       2.7402    0.0030704
enh91355     5  140368400  140369400      4       2  150064       2.3839    0.0085649
enh91372     5  140909200  140910200      1       1  150064        1.817      0.03461
enh91385     5  141062800  141063800      1       1  150064       2.2371      0.01264
enh91388     5  141108700  141109700      3       2  150064       1.7107     0.043566
enh91392     5  141163900  141164900      4       2  150064        1.678     0.046674
enh91393     5  141179500  141180500      5       2  150064       2.5556    0.0053003
enh91399     5  141214500  141215500      4       1  150064       2.4186    0.0077904
enh91423     5  141442600  141443600      1       1  150064       2.0168      0.02186
enh91426     5  141485400  141486400      2       1  150064        1.996     0.022967
enh91434     5  141564600  141565600      4       2  150064       1.8573     0.031635
enh91435     5  141566400  141567400      2       1  150064       3.0828    0.0010253
enh91444     5  141659600  141660600      6       1  150064        1.911     0.028005
enh91452     5  141685200  141686200      5       2  150064       1.7467     0.040342
enh91458     5  141706800  141707800      3       2  150064       3.0707    0.0010678
enh91461     5  141737700  141738700      3       1  150064       2.2533      0.01212
enh91466     5  141761600  141762600      2       1  150064       1.7018     0.044392
enh91467     5  141764400  141765400      4       1  150064       2.2382     0.012603
enh91528     5  142132600  142133600      2       1  150064       1.8334      0.03337
enh91530     5  142158300  142159300      2       1  150064        2.664    0.0038605
enh91609     5  142623900  142624900      5       2  150064       1.6574     0.048721
enh91619     5  142873600  142874600      3       1  150064        2.806    0.0025077
enh91652     5  143468900  143469900      2       1  150064       1.6476     0.049719
enh91655     5  143548200  143549200      2       1  150064       1.7394     0.040981
enh91659     5  144888300  144889300      1       1  150064       1.7272      0.04207
enh91678     5  145406000  145407000      3       1  150064       1.6644     0.048017
enh91711     5  146883300  146884300      2       1  150064       1.7007     0.044497
enh91720     5  147069400  147070400      4       2  150064       2.2948     0.010872
enh91769     5  148646600  148647600      3       2  150064       1.9189       0.0275
enh91771     5  148658900  148659900      3       2  150064       2.0095     0.022242
enh91772     5  148660000  148661000      2       1  150064       1.9122     0.027924
enh91774     5  148666000  148667000      3       1  150064       2.7805    0.0027141
enh91775     5  148668000  148669000      1       1  150064       2.1323      0.01649
enh91776     5  148674000  148675000      2       1  150064       2.5664    0.0051386
enh91777     5  148677800  148678800      2       1  150064       2.6764    0.0037207
enh91778     5  148681600  148682600      2       1  150064         3.02     0.001264
enh91789     5  148725800  148726800      3       1  150064       2.2633     0.011808
enh91790     5  148736500  148737500      4       2  150064       2.1907     0.014235
enh91793     5  148750900  148751900      2       1  150064       1.8278     0.033789
enh91794     5  148756500  148757500      6       3  150064       1.7565     0.039502
enh91795     5  148757200  148758200      7       2  150064       1.6534     0.049126
enh91818     5  148931600  148932600      2       1  150064       1.8835     0.029815
enh91840     5  149081800  149082800      8       3  150064       1.7967     0.036194
enh91845     5  149123900  149124900      6       4  150064       3.0084    0.0013133
enh91846     5  149128000  149129000      2       1  150064       2.2711      0.01157
enh91849     5  149138800  149139800      7       4  150064       1.8044     0.035586
enh91850     5  149156100  149157100      2       1  150064         1.75     0.040058
enh91853     5  149173800  149174800      3       2  150064       2.6996    0.0034711
enh91854     5  149180200  149181200      2       1  150064       1.7262     0.042156
enh91858     5  149199600  149200600      4       2  150064       1.7491     0.040136
enh91859     5  149203600  149204600      4       2  150064       1.9484     0.025684
enh91861     5  149219300  149220300      1       1  150064       2.0693      0.01926
enh91906     5  149554400  149555400      1       1  150064       2.0755      0.01897
enh91920     5  149678800  149679800      2       1  150064       1.9516      0.02549
enh91960     5  149921100  149922100      1       1  150064       1.8539      0.03188
enh91961     5  149923800  149924800      2       1  150064       1.9048     0.028403
enh92065     5  150994300  150995300      3       1  150064       1.9814     0.023774
enh92073     5  151055600  151056600      2       1  150064       2.0692     0.019264
enh92079     5  151073900  151074900      1       1  150064       1.8406      0.03284
enh92105     5  151784400  151785400      2       1  150064       2.4525    0.0070926
enh92109     5  153381400  153382400      4       2  150064       2.3666     0.008977
enh92110     5  153416800  153417800      1       1  150064       3.3858    0.0003548
enh92111     5  153419000  153420000      5       2  150064       3.6317   0.00014077
enh92112     5  153421900  153422900      2       1  150064       2.9928    0.0013821
enh92114     5  153451700  153452700      2       1  150064       3.2966   0.00048932
enh92115     5  153457400  153458400      4       2  150064       2.7149    0.0033144
enh92116     5  153460900  153461900      2       1  150064       3.8299   6.4107e-05
enh92117     5  153465800  153466800      4       2  150064       2.4401    0.0073423
enh92118     5  153470700  153471700      1       1  150064       3.3594    0.0003906
enh92119     5  153482400  153483400      3       1  150064       3.3069   0.00047167
enh92120     5  153489700  153490700      2       1  150064       3.9867   3.3493e-05
enh92121     5  153497000  153498000      7       3  150064        4.404   5.3132e-06
enh92122     5  153518100  153519100      2       1  150064       3.3595   0.00039046
enh92123     5  153529500  153530500      4       1  150064       4.1369   1.7602e-05
enh92125     5  153544800  153545800      3       1  150064       3.3489    0.0004056
enh92126     5  153547600  153548600      2       1  150064       3.5851   0.00016847
enh92127     5  153550800  153551800      2       1  150064       3.2752   0.00052796
enh92129     5  153573300  153574300      3       2  150064       1.6534     0.049122
enh92130     5  153577700  153578700      4       2  150064       1.8583     0.031562
enh92131     5  153582000  153583000     10       4  150064       3.5639   0.00018272
enh92132     5  153595200  153596200      2       1  150064       3.3114   0.00046414
enh92134     5  153600600  153601600      3       2  150064       2.7156    0.0033075
enh92135     5  153618000  153619000      3       2  150064       3.9323   4.2062e-05
enh92136     5  153620200  153621200      4       2  150064       3.5001   0.00023259
enh92137     5  153621700  153622700      3       2  150064       2.9454    0.0016125
enh92138     5  153623100  153624100      4       2  150064       3.5594   0.00018586
enh92139     5  153629200  153630200      1       1  150064       1.7322      0.04162
enh92140     5  153639500  153640500     10       2  150064       4.9822    3.144e-07
enh92141     5  153652600  153653600      6       2  150064       4.6038   2.0745e-06
enh92142     5  153655900  153656900      7       3  150064       4.4352   4.6004e-06
enh92143     5  153666100  153667100      4       2  150064       3.3795   0.00036311
enh92144     5  153675700  153676700      4       1  150064        4.085   2.2037e-05
enh92145     5  153681200  153682200      5       2  150064       4.4901   3.5603e-06
enh92153     5  153784800  153785800      5       2  150064       2.7745    0.0027647
enh92157     5  154006900  154007900      6       3  150064       2.1273     0.016699
enh92159     5  154033100  154034100      1       1  150064       1.8329      0.03341
enh92166     5  154092900  154093900      1       1  150064       1.8972       0.0289
enh92190     5  154319600  154320600      2       1  150064       1.8015     0.035813
enh92194     5  155362400  155363400      5       3  150064       1.7147     0.043196
enh92195     5  155363500  155364500      1       1  150064       1.9634       0.0248
enh92196     5  155575900  155576900      5       1  150064       2.0084     0.022303
enh92197     5  155752500  155753500      1       1  150064       2.4165     0.007836
enh92199     5  155810000  155811000      7       3  150064       3.0233    0.0012504
enh92200     5  155811800  155812800      3       2  150064       2.4459    0.0072255
enh92202     5  155822900  155823900      3       1  150064       1.6515     0.049323
enh92203     5  155827800  155828800      3       2  150064       3.2677   0.00054219
enh92204     5  155833100  155834100      2       1  150064       2.9524    0.0015768
enh92206     5  155837900  155838900      2       1  150064       2.8659    0.0020789
enh92212     5  155923400  155924400      3       2  150064       2.6767    0.0037173
enh92294     5  157254900  157255900      6       3  150064       1.9716      0.02433
enh92362     5  158302100  158303100      1       1  150064        2.026      0.02138
enh92377     5  158446900  158447900      3       2  150064       1.8624     0.031273
enh92391     5  158518100  158519100      1       1  150064       2.2591      0.01194
enh92395     5  158609400  158610400      1       1  150064       2.3957     0.008294
enh92399     5  158637700  158638700      2       1  150064       3.2814   0.00051655
enh92426     5  159596100  159597100      5       1  150064       2.0813     0.018705
enh92466     5  159932800  159933800      2       1  150064       2.1368     0.016307
enh92494     5  165423200  165424200      7       3  150064       1.7685     0.038491
enh92496     5  165774200  165775200      2       1  150064       1.7688      0.03846
enh92502     5  167376900  167377900      3       2  150064       2.3741     0.008795
enh92504     5  167433400  167434400      2       1  150064       1.6827     0.046216
enh92513     5  167599200  167600200      2       1  150064       1.8398       0.0329
enh92536     5  167914400  167915400      2       1  150064       2.0713     0.019165
enh92537     5  168002200  168003200      2       1  150064       2.3522    0.0093307
enh92538     5  168004100  168005100      1       1  150064       2.2049      0.01373
enh92546     5  168123400  168124400      1       1  150064       1.6895      0.04556
enh92548     5  168161600  168162600      2       1  150064       1.6625     0.048203
enh92583     5  168724000  168725000      1       1  150064       2.5423     0.005506
enh92593     5  169300700  169301700      3       2  150064       2.2413     0.012503
enh92594     5  169331300  169332300      4       2  150064       1.8764     0.030303
enh92626     5  169782400  169783400      5       2  150064       1.9751     0.024126
enh92627     5  169787100  169788100      4       2  150064       1.8525     0.031974
enh92641     5  169917700  169918700      1       1  150064       2.1008      0.01783
enh92659     5  170060700  170061700      3       1  150064       2.2629     0.011822
enh92667     5  170813200  170814200      1       1  150064        2.005      0.02248
enh92669     5  170845100  170846100      2       1  150064       1.6565     0.048809
enh92787     5  171930800  171931800      2       1  150064       2.2841     0.011181
enh92788     5  171933000  171934000      2       1  150064       2.0401      0.02067
enh92789     5  171935600  171936600      6       3  150064       2.1629     0.015275
enh92791     5  171957900  171958900      2       1  150064       2.1706     0.014983
enh92795     5  171972300  171973300      2       1  150064       2.1047     0.017661
enh92811     5  172047300  172048300      4       1  150064        1.803     0.035695
enh92866     5  172286300  172287300      4       2  150064       1.6932     0.045209
enh92877     5  172312600  172313600      2       1  150064        1.935     0.026492
enh92880     5  172324000  172325000      5       3  150064       2.1727     0.014902
enh92881     5  172325400  172326400      3       1  150064       1.7259     0.042184
enh92887     5  172357700  172358700      5       3  150064       1.6838     0.046106
enh92893     5  172382000  172383000      4       2  150064       1.9571     0.025168
enh92896     5  172409600  172410600      3       1  150064       2.8339    0.0022993
enh92901     5  172455900  172456900      4       2  150064       2.4613    0.0069219
enh92926     5  172863300  172864300      2       1  150064       1.8931     0.029173
enh92937     5  172970300  172971300      3       1  150064       1.9163     0.027664
enh92959     5  173160600  173161600      4       1  150064       2.2701     0.011599
enh92960     5  173161700  173162700      5       1  150064       2.4686    0.0067829
enh92961     5  173163700  173164700      3       1  150064        3.657   0.00012758
enh92962     5  173171100  173172100      4       1  150064       2.6236      0.00435
enh92973     5  173282100  173283100      4       1  150064       2.0189     0.021749
enh93004     5  173947000  173948000      2       1  150064        1.825        0.034
enh93006     5  173961000  173962000      3       2  150064       1.9727     0.024262
enh93007     5  173998600  173999600      2       1  150064       2.0569     0.019846
enh93008     5  174035000  174036000      5       2  150064       1.7765     0.037822
enh93009     5  174037600  174038600      4       2  150064       2.1718     0.014937
enh93023     5  174960800  174961800      1       1  150064       2.0183      0.02178
enh93037     5  175829300  175830300      2       1  150064        1.748     0.040235
enh93041     5  175851600  175852600      2       1  150064       2.3155     0.010294
enh93047     5  175957300  175958300      7       3  150064       2.0137     0.022018
enh93053     5  176073000  176074000      2       1  150064       1.6802      0.04646
enh93131     5  176936600  176937600      3       1  150064       2.9219    0.0017393
enh93133     5  176947800  176948800      4       2  150064       2.7346    0.0031231
enh93135     5  176972300  176973300      2       1  150064       2.9024    0.0018516
enh93136     5  176973600  176974600      3       1  150064       3.4147   0.00031929
enh93137     5  176974900  176975900      2       1  150064        2.483    0.0065141
enh93139     5  176983900  176984900      1       1  150064       3.0843      0.00102
enh93150     5  177545600  177546600      3       2  150064       1.9373     0.026357
enh93161     5  177641000  177642000      1       1  150064        1.919      0.02749
enh93162     5  177649400  177650400      3       2  150064       1.9779      0.02397
enh93192     5  177869300  177870300      3       2  150064       1.9379     0.026319
enh93194     5  177890100  177891100      2       1  150064       1.6997     0.044593
enh93213     5  178556000  178557000      1       1  150064       1.8358      0.03319
enh93214     5  178564800  178565800      9       3  150064       2.2602     0.011906
enh93215     5  178569200  178570200      2       1  150064       1.7483     0.040202
enh93216     5  178581400  178582400      3       1  150064       2.1245     0.016813
enh93227     5  178660600  178661600      1       1  150064       3.1475    0.0008235
enh93228     5  178667800  178668800      4       2  150064       2.8477    0.0022016
enh93229     5  178668600  178669600      6       2  150064       2.3268    0.0099882
enh93230     5  178670100  178671100      4       2  150064       2.2812     0.011267
enh93231     5  178685000  178686000      8       2  150064       2.9718    0.0014804
enh93234     5  178695000  178696000      7       3  150064       1.7705     0.038325
enh93235     5  178697700  178698700      5       2  150064       2.0329     0.021034
enh93239     5  178711900  178712900      3       2  150064       2.8818    0.0019768
enh93241     5  178721800  178722800      2       1  150064       2.3865    0.0085057
enh93249     5  178745200  178746200      1       1  150064       3.1336    0.0008635
enh93254     5  178758500  178759500      1       1  150064       2.6392     0.004155
enh93255     5  178763500  178764500      5       2  150064       3.1486   0.00082025
enh93256     5  178768600  178769600      3       2  150064       2.9786    0.0014478
enh93257     5  178798400  178799400      5       2  150064       2.1839     0.014486
enh93259     5  178833500  178834500      2       1  150064       2.1809     0.014594
enh93276     5  179127700  179128700      3       2  150064       1.8618     0.031316
enh93277     5  179158400  179159400      1       1  150064       1.7517      0.03991
enh93282     5  179189100  179190100      1       1  150064       1.8839      0.02979
enh93288     5  179235100  179236100      3       1  150064       1.8923     0.029226
enh93367     5  180661800  180662800      1       1  150064       1.6784      0.04663
enh93437     6    1334900    1335900      2       1  150064       2.9482    0.0015983
enh93440     6    1364700    1365700      8       3  150064       1.7747      0.03797
enh93473     6    1837700    1838700      2       1  150064       1.7355     0.041322
enh93475     6    1872300    1873300      1       1  150064       2.3432     0.009559
enh93488     6    2258900    2259900      2       1  150064       1.8399     0.032893
enh93493     6    2433700    2434700      3       1  150064       1.7094     0.043686
enh93510     6    2749700    2750700      3       1  150064       2.0548     0.019948
enh93541     6    2957700    2958700     13       3  150064       2.3404    0.0096326
enh93542     6    2960400    2961400      5       2  150064       2.0789     0.018814
enh93546     6    2972200    2973200      7       2  150064       1.9215     0.027336
enh93566     6    3139200    3140200      1       1  150064       2.4976     0.006251
enh93567     6    3151300    3152300     10       1  150064       1.9933     0.023114
enh93569     6    3155800    3156800      1       1  150064        2.049      0.02023
enh93574     6    3208600    3209600      2       1  150064       1.8076     0.035337
enh93585     6    3281700    3282700      2       1  150064       1.7641     0.038858
enh93628     6    3722200    3723200      4       2  150064       2.3317    0.0098577
enh93629     6    3739200    3740200      9       4  150064        2.721    0.0032546
enh93630     6    3742000    3743000      3       2  150064       2.2372     0.012638
enh93631     6    3745500    3746500      2       1  150064       2.8735    0.0020295
enh93632     6    3753200    3754200      1       1  150064       3.3049     0.000475
enh93669     6    4023500    4024500      2       1  150064       1.7887     0.036835
enh93676     6    4253600    4254600      7       2  150064       1.7431     0.040658
enh93677     6    4262000    4263000      3       1  150064       2.5394    0.0055515
enh93679     6    4287700    4288700      6       3  150064       2.8012    0.0025455
enh93680     6    4301400    4302400      2       1  150064       3.2779   0.00052282
enh93715     6    4804000    4805000      3       2  150064       2.2084     0.013607
enh93716     6    4806100    4807100      4       2  150064       1.7337     0.041489
enh93720     6    4901200    4902200      3       2  150064       1.6605     0.048403
enh93722     6    4905000    4906000      2       1  150064       2.6485    0.0040427
enh93724     6    4910100    4911100      4       2  150064        2.219     0.013244
enh93725     6    4913600    4914600      4       2  150064       2.2453     0.012374
enh93726     6    4914600    4915600      6       2  150064       2.6468    0.0040624
enh93729     6    4970600    4971600      7       1  150064        1.757     0.039461
enh93755     6    5294500    5295500      6       3  150064       1.9155     0.027717
enh93758     6    5359400    5360400      2       1  150064       1.9816     0.023764
enh93766     6    5665400    5666400      3       1  150064       1.7644     0.038834
enh93849     6    6885800    6886800      6       2  150064        2.446     0.007223
enh93868     6    7053100    7054100      2       1  150064       1.9897     0.023315
enh93870     6    7061200    7062200      2       1  150064       1.9819     0.023744
enh93873     6    7099100    7100100      3       2  150064       1.7797     0.037564
enh93891     6    7144700    7145700      2       1  150064       1.7154     0.043138
enh93915     6    7278800    7279800      6       3  150064        2.064     0.019507
enh93964     6   10440900   10441900      2       1  150064       1.9639     0.024773
enh93965     6   10510700   10511700      1       1  150064       1.9554      0.02527
enh93966     6   10519700   10520700      3       1  150064        1.894     0.029114
enh94021     6   11236400   11237400      6       3  150064       2.4664    0.0068243
enh94050     6   11434500   11435500      7       3  150064       2.5029    0.0061582
enh94053     6   11492400   11493400      6       3  150064       3.5865   0.00016757
enh94054     6   11495800   11496800      5       2  150064       3.8173   6.7469e-05
enh94055     6   11536400   11537400      2       1  150064       2.4195    0.0077701
enh94061     6   11609400   11610400      4       2  150064       2.1913     0.014214
enh94066     6   11637500   11638500      3       2  150064       2.2575     0.011988
enh94102     6   11938400   11939400      4       2  150064       1.7393     0.040991
enh94104     6   12001100   12002100      4       2  150064       2.6236    0.0043506
enh94108     6   12033800   12034800      1       1  150064       2.1399      0.01618
enh94150     6   13229400   13230400      1       1  150064       1.9693      0.02446
enh94173     6   13452800   13453800      3       1  150064        1.858     0.031582
enh94187     6   13707800   13708800      2       1  150064       2.7686    0.0028147
enh94188     6   13712900   13713900      3       1  150064       1.6542     0.049039
enh94191     6   13736100   13737100      2       1  150064       2.2882     0.011062
enh94192     6   13755100   13756100      4       2  150064       3.0511    0.0011402
enh94219     6   14141800   14142800      5       2  150064       1.9447     0.025907
enh94242     6   14549400   14550400      3       1  150064       2.2503     0.012217
enh94243     6   14551000   14552000      7       3  150064       2.2368      0.01265
enh94246     6   14639800   14640800      3       2  150064       2.7205    0.0032587
enh94247     6   14641300   14642300      4       2  150064       2.8493    0.0021907
enh94248     6   14655700   14656700      6       2  150064       1.8394      0.03293
enh94279     6   15066200   15067200      2       1  150064       1.8654     0.031062
enh94299     6   15290800   15291800      2       1  150064       1.7272     0.042067
enh94302     6   15299600   15300600      2       1  150064       2.0929     0.018181
enh94307     6   15326900   15327900      5       3  150064       2.3829    0.0085891
enh94315     6   15351800   15352800      3       1  150064        1.858     0.031587
enh94317     6   15356700   15357700      1       1  150064       2.0375       0.0208
enh94320     6   15365000   15366000      2       1  150064       1.7276      0.04203
enh94331     6   15409200   15410200      1       1  150064       2.0873      0.01843
enh94363     6   15615800   15616800      2       1  150064       1.8774     0.030229
enh94376     6   15879800   15880800      7       3  150064       2.3943     0.008326
enh94377     6   15882700   15883700      7       3  150064       1.7452     0.040477
enh94378     6   15897100   15898100      3       2  150064       1.9535     0.025378
enh94400     6   16135000   16136000      1       1  150064       1.7302       0.0418
enh94402     6   16138600   16139600      1       1  150064       1.7536      0.03975
enh94404     6   16146100   16147100      2       1  150064       1.7475     0.040277
enh94414     6   16223200   16224200      2       1  150064       2.6239    0.0043467
enh94418     6   16244600   16245600      3       2  150064       2.0374     0.020803
enh94426     6   16319600   16320600      2       1  150064       1.6506      0.04941
enh94428     6   16332000   16333000      2       1  150064       3.0729    0.0010599
enh94431     6   16342200   16343200      2       1  150064       2.4297    0.0075546
enh94435     6   16359700   16360700      2       1  150064        3.109   0.00093876
enh94436     6   16361800   16362800      5       2  150064       1.8929     0.029188
enh94440     6   16399400   16400400     13       5  150064         2.23     0.012873
enh94443     6   16409600   16410600      3       1  150064       1.8456     0.032472
enh94448     6   16433200   16434200      4       2  150064       1.7356     0.041314
enh94462     6   16673100   16674100      3       1  150064       2.5693    0.0050952
enh94474     6   16719500   16720500      4       2  150064       2.1306     0.016562
enh94475     6   16721900   16722900      2       1  150064       3.4734   0.00025699
enh94476     6   16724300   16725300      4       1  150064        2.918    0.0017617
enh94477     6   16728600   16729600      6       3  150064       2.8655    0.0020816
enh94478     6   16731400   16732400      2       1  150064       2.8203     0.002399
enh94482     6   16752100   16753100      4       2  150064       2.2159     0.013348
enh94483     6   16753000   16754000      2       1  150064       2.8948    0.0018969
enh94484     6   16758200   16759200      2       1  150064       2.2365     0.012661
enh94507     6   17225800   17226800      2       1  150064        1.691     0.045414
enh94514     6   17418000   17419000      1       1  150064       2.0206      0.02166
enh94557     6   18327600   18328600      7       3  150064       2.3801    0.0086542
enh94567     6   19035200   19036200      1       1  150064       2.2543      0.01209
enh94572     6   19303400   19304400      4       2  150064       1.7558     0.039562
enh94578     6   19803200   19804200      7       3  150064       1.8179     0.034542
enh94589     6   20206500   20207500      1       1  150064       1.8525      0.03198
enh94605     6   20535600   20536600      7       2  150064        2.651     0.004013
enh94608     6   20877400   20878400      3       2  150064       2.2916     0.010964
enh94609     6   20952600   20953600      1       1  150064       2.3888     0.008452
enh94610     6   21003700   21004700      5       2  150064        2.352    0.0093357
enh94636     6   21753300   21754300      3       1  150064       2.4569     0.007007
enh94638     6   21771500   21772500      5       2  150064       2.6543    0.0039733
enh94641     6   21809000   21810000      3       1  150064       1.6822     0.046265
enh94668     6   22099100   22100100      3       1  150064       1.7688     0.038464
enh94708     6   24360400   24361400      4       2  150064       2.9419    0.0016308
enh94710     6   24490600   24491600      3       2  150064       1.9397     0.026211
enh94715     6   24646400   24647400      6       3  150064       3.0642    0.0010914
enh94716     6   24661200   24662200      3       2  150064       3.4234   0.00030926
enh94717     6   24662800   24663800      1       1  150064       2.1677      0.01509
enh94723     6   24779400   24780400      1       1  150064       1.6974      0.04481
enh94726     6   24875100   24876100      5       2  150064       2.1265     0.016733
enh94728     6   24900700   24901700      4       2  150064       1.7376     0.041141
enh94729     6   24905600   24906600      5       2  150064       3.9201   4.4263e-05
enh94730     6   24908600   24909600      6       3  150064       4.1505   1.6587e-05
enh94731     6   24915600   24916600      1       1  150064       3.5829    0.0001699
enh94737     6   25006900   25007900      2       1  150064        1.933      0.02662
enh94738     6   25015100   25016100      4       2  150064       1.9661     0.024645
enh94744     6   25127800   25128800      3       1  150064       2.0935     0.018151
enh94746     6   25169800   25170800      6       3  150064       4.5796   2.3292e-06
enh94747     6   25174200   25175200      3       1  150064        4.575   2.3808e-06
enh94748     6   25178900   25179900      6       2  150064        2.289     0.011038
enh94751     6   25223500   25224500      2       1  150064       2.0004      0.02273
enh94753     6   25263700   25264700      4       1  150064       1.9811      0.02379
enh94754     6   25266300   25267300      5       1  150064       2.2189     0.013246
enh94755     6   25278000   25279000      3       2  150064       1.7999     0.035935
enh94757     6   25296400   25297400      2       1  150064       2.3128     0.010367
enh94758     6   25302300   25303300      7       3  150064       2.4348    0.0074508
enh94771     6   25404600   25405600     10       2  150064       2.1596       0.0154
enh94777     6   25960300   25961300      4       2  150064       3.2142   0.00065402
enh94778     6   25961500   25962500      2       1  150064       6.3781   8.9657e-11
enh94781     6   25993600   25994600      2       1  150064       6.2143   2.5779e-10
enh94782     6   26015600   26016600      2       1  150064       3.3392   0.00042015
enh94784     6   26022400   26023400      4       2  150064       5.5222   1.6743e-08
enh94785     6   26025200   26026200      1       1  150064       7.9707    7.886e-16
enh94786     6   26028000   26029000      2       1  150064       3.6342   0.00013942
enh94787     6   26046000   26047000      4       2  150064       2.3168     0.010257
enh94788     6   26053500   26054500      3       2  150064       6.2917   1.5705e-10
enh94790     6   26088900   26089900      1       1  150064        3.072     0.001063
enh94792     6   26104800   26105800      4       2  150064       6.3414   1.1387e-10
enh94793     6   26121900   26122900      6       2  150064       5.0796   1.8914e-07
enh94794     6   26127700   26128700      6       2  150064        6.087   5.7518e-10
enh94796     6   26160300   26161300      2       1  150064       3.8021   7.1728e-05
enh94798     6   26170800   26171800      1       1  150064       2.4731     0.006697
enh94799     6   26173600   26174600      1       1  150064       4.3734    6.117e-06
enh94801     6   26189300   26190300      8       3  150064       5.3878   3.5669e-08
enh94804     6   26206800   26207800      9       3  150064       1.9284     0.026904
[truncated: 831,277 more chars]
