# Supplementary material for: Identifying enhancer properties associated with genetic risk for complex traits using regulome-wide association studies
Source: PLoS Comput Biol. 2022 Sep 7;18(9):e1010430. doi: 10.1371/journal.pcbi.1010430 (PMC9484640; doi:10.1371/journal.pcbi.1010430)
Supplement: S3 Table — Sample names are as described in the ROADMAP epigenomics project integrative analysis portal: https://egg2.wustl.edu/roadmap/web_portal/meta.html. (ZIP) [file pcbi.1010430.s010.zip › supplemental_table3/E031blood_sig_enhancers05.gcov.out]

GENE       CHR      START       STOP  NSNPS  NPARAM       N        ZSTAT            P
enh41833     1     847600     848600      3       1  150064       1.7332     0.041531
enh41834     1     890500     891500      2       1  150064       1.7844     0.037181
enh41864     1    1168500    1169500      3       1  150064       1.9619      0.02489
enh41896     1    1510900    1511900      4       1  150064       1.6881     0.045692
enh41929     1    1817200    1818200      1       1  150064       1.6936      0.04517
enh41931     1    1829800    1830800      1       1  150064       1.7657      0.03872
enh41934     1    1841000    1842000      3       1  150064       2.0797     0.018775
enh41939     1    2043400    2044400      4       1  150064       2.5425    0.0055028
enh41941     1    2058600    2059600      1       1  150064       3.2129    0.0006569
enh41942     1    2063200    2064200      1       1  150064       2.0727       0.0191
enh41943     1    2068900    2069900      3       2  150064       2.3725    0.0088343
enh41944     1    2071000    2072000      5       2  150064       3.2169   0.00064792
enh41945     1    2078700    2079700      2       1  150064        3.129   0.00087706
enh41946     1    2090300    2091300      3       2  150064       2.4773    0.0066189
enh41953     1    2126900    2127900      2       1  150064       2.5265    0.0057606
enh41956     1    2133200    2134200      3       2  150064       2.2004     0.013889
enh41958     1    2137100    2138100      3       2  150064       2.1045     0.017666
enh41961     1    2155300    2156300      3       2  150064       1.9472     0.025756
enh41974     1    2233500    2234500      2       1  150064       2.0543     0.019974
enh41984     1    2365300    2366300      1       1  150064       2.2652      0.01175
enh41994     1    2510600    2511600      3       1  150064       2.4245    0.0076641
enh41997     1    2524500    2525500      7       2  150064       2.8255    0.0023604
enh41998     1    2542200    2543200      1       1  150064       2.6463     0.004069
enh42007     1    2784800    2785800      4       2  150064       2.7048    0.0034175
enh42028     1    3123500    3124500      3       1  150064       3.2339    0.0006105
enh42029     1    3131800    3132800      1       1  150064       2.7633     0.002861
enh42030     1    3134100    3135100      4       2  150064       2.8056    0.0025108
enh42031     1    3137800    3138800      7       3  150064       1.9337     0.026575
enh42088     1    4855800    4856800      3       2  150064       2.6429    0.0041098
enh42092     1    5448900    5449900      1       1  150064       1.6795      0.04653
enh42097     1    5896600    5897600      8       3  150064       2.0681     0.019316
enh42116     1    6260200    6261200      1       1  150064       1.7453      0.04047
enh42129     1    6524800    6525800      2       1  150064        1.883      0.02985
enh42130     1    6531800    6532800      2       1  150064       2.2622     0.011844
enh42133     1    6566900    6567900      1       1  150064       2.3208      0.01015
enh42134     1    6569100    6570100      4       1  150064       2.4525    0.0070927
enh42142     1    6657900    6658900      7       4  150064       2.1107     0.017398
enh42145     1    6675600    6676600      3       1  150064       2.1533     0.015649
enh42146     1    6684200    6685200      2       1  150064       2.1264     0.016733
enh42148     1    6760000    6761000      1       1  150064        3.769    8.194e-05
enh42159     1    6846800    6847800      3       1  150064       1.7795     0.037581
enh42180     1    7800200    7801200      4       1  150064       1.7022      0.04436
enh42182     1    7829900    7830900      1       1  150064       1.8858      0.02966
enh42235     1    8438700    8439700      1       1  150064       5.5166    1.728e-08
enh42238     1    8446800    8447800      3       1  150064       5.1215   1.5158e-07
enh42239     1    8448300    8449300      1       1  150064       5.1376    1.391e-07
enh42240     1    8450700    8451700      2       1  150064       3.1862   0.00072075
enh42241     1    8453900    8454900      2       1  150064       3.3185   0.00045251
enh42242     1    8454900    8455900      1       1  150064       1.6624      0.04822
enh42243     1    8457900    8458900      1       1  150064       2.3545     0.009273
enh42244     1    8468500    8469500      2       1  150064       4.9784   3.2059e-07
enh42248     1    8485900    8486900      3       1  150064       5.0495   2.2148e-07
enh42249     1    8487700    8488700      1       1  150064       5.7199     5.33e-09
enh42250     1    8489400    8490400      1       1  150064       5.7027    5.896e-09
enh42252     1    8495400    8496400      2       1  150064       5.0697   1.9924e-07
enh42257     1    8524000    8525000      5       3  150064       2.7613    0.0028785
enh42258     1    8527000    8528000      3       2  150064       2.2527     0.012137
enh42260     1    8536900    8537900      3       1  150064       3.2444   0.00058856
enh42261     1    8556600    8557600      2       1  150064       2.4612    0.0069245
enh42263     1    8574800    8575800      2       1  150064       2.9651     0.001513
enh42267     1    8582600    8583600      2       1  150064       1.9051     0.028382
enh42269     1    8590800    8591800      2       1  150064       2.9386    0.0016484
enh42271     1    8599600    8600600      2       1  150064       2.4961    0.0062787
enh42272     1    8614900    8615900      2       1  150064       3.0698    0.0010711
enh42273     1    8621100    8622100      1       1  150064       2.5716     0.005062
enh42274     1    8622500    8623500      2       1  150064       3.4997   0.00023291
enh42275     1    8631800    8632800      2       1  150064       2.8998    0.0018668
enh42276     1    8650800    8651800      3       2  150064       2.5933    0.0047533
enh42277     1    8658600    8659600      3       1  150064       2.9559     0.001559
enh42278     1    8660200    8661200      1       1  150064       2.2741      0.01148
enh42279     1    8663400    8664400      1       1  150064       2.8826     0.001972
enh42281     1    8686500    8687500      1       1  150064       2.9013     0.001858
enh42282     1    8690200    8691200      1       1  150064       3.1268    0.0008837
enh42283     1    8691800    8692800      1       1  150064        2.875      0.00202
enh42284     1    8693400    8694400      2       1  150064       3.1799   0.00073672
enh42285     1    8703200    8704200      1       1  150064       2.8288     0.002336
enh42286     1    8707400    8708400      1       1  150064       2.3807      0.00864
enh42289     1    8722300    8723300      1       1  150064       2.2886      0.01105
enh42290     1    8725600    8726600      1       1  150064       2.9385     0.001649
enh42291     1    8727900    8728900      4       2  150064       1.7639     0.038877
enh42292     1    8730100    8731100      3       2  150064       2.5074    0.0060804
enh42295     1    8740800    8741800      2       1  150064         2.38    0.0086572
enh42297     1    8744400    8745400      1       1  150064       2.2705      0.01159
enh42305     1    8773400    8774400      1       1  150064       2.6506     0.004018
enh42307     1    8780800    8781800      3       2  150064       2.7974    0.0025757
enh42310     1    8811800    8812800      2       1  150064       2.1502     0.015768
enh42315     1    8843600    8844600      2       1  150064       2.4847    0.0064836
enh42331     1    8959500    8960500      4       2  150064       2.2143     0.013406
enh42333     1    8970800    8971800      4       2  150064       2.1078     0.017526
enh42334     1    8978100    8979100      4       1  150064       2.2139     0.013419
enh42336     1    8985200    8986200      2       1  150064       2.1125     0.017322
enh42337     1    8986900    8987900      8       3  150064       1.6652     0.047934
enh42338     1    8998700    8999700      4       2  150064       2.8836    0.0019657
enh42386     1    9422600    9423600      4       2  150064       1.7315     0.041684
enh42409     1    9651300    9652300      1       1  150064       1.8634       0.0312
enh42457     1    9959500    9960500      4       1  150064       1.7508     0.039988
enh42498     1   10449100   10450100      2       1  150064       1.8793     0.030099
enh42562     1   11350900   11351900      2       1  150064       1.8014     0.035822
enh42579     1   11778400   11779400      1       1  150064       1.7455      0.04045
enh42599     1   11953300   11954300      3       1  150064       1.6978     0.044768
enh42618     1   12107500   12108500      2       1  150064       2.6349    0.0042078
enh42620     1   12128000   12129000      2       1  150064       2.6411    0.0041314
enh42621     1   12129700   12130700      3       1  150064       2.8273     0.002347
enh42623     1   12147400   12148400      2       1  150064       2.6777    0.0037067
enh42682     1   14034800   14035800      4       2  150064       1.9076     0.028222
enh42692     1   14074000   14075000      2       1  150064       1.7549     0.039638
enh42709     1   15210800   15211800      2       1  150064       2.0204     0.021673
enh42795     1   16151800   16152800      9       2  150064       1.9534     0.025387
enh42823     1   16352900   16353900      5       3  150064       2.0835     0.018603
enh42841     1   16542100   16543100      5       2  150064       1.9718     0.024318
enh42844     1   16564000   16565000      2       1  150064       2.7283    0.0031827
enh42845     1   16570400   16571400      1       1  150064        2.126      0.01675
enh42846     1   16574900   16575900      1       1  150064       2.3933     0.008348
enh42847     1   16592500   16593500      3       1  150064       2.1759      0.01478
enh42848     1   16594000   16595000      4       1  150064       2.0877     0.018412
enh42850     1   16620100   16621100      3       2  150064       1.8576     0.031611
enh42851     1   16645000   16646000      3       1  150064       2.0685     0.019295
enh42854     1   16679500   16680500      1       1  150064       2.0801      0.01876
enh42855     1   16691100   16692100      1       1  150064       2.0558       0.0199
enh42857     1   16697900   16698900      2       1  150064       1.6637     0.048085
enh42859     1   16711300   16712300      3       1  150064       1.7799     0.037547
enh42862     1   16722900   16723900      4       1  150064       2.0449      0.02043
enh42866     1   16824200   16825200      3       1  150064       1.8836     0.029809
enh42867     1   16826800   16827800      3       1  150064        2.091     0.018265
enh42893     1   17286700   17287700      4       2  150064       1.6512     0.049351
enh42894     1   17287500   17288500      3       2  150064       1.7123     0.043425
enh42898     1   17342200   17343200      6       2  150064       2.1841     0.014477
enh42899     1   17349600   17350600      6       3  150064       1.9207     0.027385
enh42901     1   17371500   17372500      7       2  150064       2.3144     0.010324
enh42902     1   17372500   17373500      4       1  150064       2.2675     0.011681
enh42903     1   17378500   17379500      2       1  150064       2.7791    0.0027255
enh42904     1   17385700   17386700      2       1  150064        2.242     0.012479
enh42906     1   17401600   17402600     15       2  150064       2.2203     0.013199
enh42907     1   17408200   17409200      6       2  150064        2.498    0.0062444
enh42915     1   17454400   17455400      1       1  150064       1.8736      0.03049
enh42942     1   17757100   17758100      3       1  150064       1.8195      0.03442
enh43005     1   19641000   19642000      3       1  150064       2.1377     0.016271
enh43036     1   19835000   19836000      3       2  150064       2.2663     0.011715
enh43044     1   19939200   19940200      1       1  150064       1.7696       0.0384
enh43069     1   20497600   20498600      1       1  150064       1.9738       0.0242
enh43072     1   20819800   20820800      1       1  150064       1.7361      0.04127
enh43095     1   21114600   21115600      2       1  150064       2.4415    0.0073133
enh43097     1   21276500   21277500      4       2  150064       2.5101    0.0060351
enh43100     1   21325000   21326000      1       1  150064       2.4158     0.007851
enh43101     1   21329900   21330900      1       1  150064       2.1596       0.0154
enh43103     1   21369200   21370200      5       3  150064       2.6484    0.0040443
enh43105     1   21377700   21378700      3       2  150064        3.157   0.00079714
enh43106     1   21395600   21396600      2       1  150064       1.9849      0.02358
enh43108     1   21402700   21403700      3       1  150064       2.1445     0.015997
enh43109     1   21416400   21417400      2       1  150064       2.7459    0.0030177
enh43114     1   21464600   21465600      4       2  150064       1.7718     0.038213
enh43117     1   21475900   21476900      1       1  150064       3.0309     0.001219
enh43120     1   21480300   21481300      1       1  150064       2.7934     0.002608
enh43121     1   21481500   21482500      3       1  150064       2.6069    0.0045687
enh43122     1   21483200   21484200      1       1  150064       2.7054     0.003411
enh43123     1   21491800   21492800      4       2  150064       2.5446    0.0054697
enh43124     1   21500000   21501000      1       1  150064       2.4774     0.006618
enh43127     1   21516600   21517600      5       2  150064       2.5985    0.0046812
enh43173     1   21992000   21993000      5       3  150064        2.509    0.0060539
enh43176     1   22047800   22048800      2       1  150064       2.2302     0.012868
enh43177     1   22083800   22084800      3       1  150064       1.9871     0.023457
enh43178     1   22085500   22086500      5       2  150064        1.674     0.047065
enh43183     1   22104600   22105600      7       3  150064       1.9024     0.028559
enh43184     1   22105700   22106700      3       2  150064       2.6344    0.0042145
enh43208     1   22349500   22350500      2       1  150064       2.5516    0.0053615
enh43209     1   22353400   22354400     13       3  150064       2.9813    0.0014354
enh43214     1   22374700   22375700      2       1  150064       3.2572   0.00056259
enh43216     1   22389700   22390700      3       1  150064       1.7562     0.039531
enh43218     1   22404500   22405500      1       1  150064       3.3584     0.000392
enh43223     1   22430700   22431700      6       4  150064       2.3105      0.01043
enh43224     1   22444500   22445500      3       2  150064       1.7638     0.038881
enh43225     1   22454300   22455300      8       3  150064       3.3291   0.00043557
enh43257     1   23437900   23438900      2       1  150064       1.9202     0.027415
enh43301     1   23937000   23938000      4       1  150064       2.2008     0.013875
enh43326     1   24143400   24144400      1       1  150064       1.7612       0.0391
enh43361     1   24522600   24523600      3       1  150064       1.9316     0.026702
enh43364     1   24691400   24692400      3       2  150064       1.7634     0.038918
enh43367     1   24711700   24712700      3       1  150064       1.7244     0.042314
enh43369     1   24719200   24720200      2       1  150064       2.4106    0.0079635
enh43370     1   24737400   24738400      1       1  150064       1.8673      0.03093
enh43374     1   24780600   24781600      2       1  150064       1.8804     0.030029
enh43377     1   24791700   24792700      1       1  150064        1.848       0.0323
enh43380     1   24806600   24807600      4       2  150064       2.1522      0.01569
enh43384     1   24838300   24839300      2       1  150064       1.8611     0.031364
enh43385     1   24850400   24851400      5       2  150064       1.9225     0.027272
enh43386     1   24854000   24855000      4       1  150064       2.4896    0.0063935
enh43387     1   24861900   24862900      4       2  150064       2.4306    0.0075369
enh43388     1   24866800   24867800      6       3  150064       1.6486     0.049612
enh43393     1   24967400   24968400      2       1  150064       2.5702    0.0050815
enh43599     1   26699900   26700900      2       1  150064        1.667      0.04776
enh43618     1   26900600   26901600      8       3  150064       2.7432    0.0030419
enh43625     1   26955400   26956400      1       1  150064       3.3261    0.0004403
enh43629     1   27002900   27003900      1       1  150064       2.3408      0.00962
enh43630     1   27004300   27005300      3       1  150064       2.2655      0.01174
enh43632     1   27016700   27017700      2       1  150064       2.0566     0.019861
enh43634     1   27033600   27034600      2       1  150064       2.6037    0.0046111
enh43635     1   27042200   27043200      1       1  150064       2.7222     0.003242
enh43636     1   27047600   27048600      2       1  150064       2.6519    0.0040023
enh43640     1   27067900   27068900      2       1  150064       2.3583    0.0091803
enh43641     1   27072100   27073100      1       1  150064       2.7083     0.003381
enh43642     1   27094500   27095500      1       1  150064       2.7557     0.002928
enh43643     1   27097800   27098800      1       1  150064       2.7473     0.003004
enh43655     1   27160800   27161800      1       1  150064       1.8565      0.03169
enh43659     1   27214800   27215800      1       1  150064       2.4794      0.00658
enh43662     1   27246900   27247900      2       1  150064       2.7103    0.0033606
enh43663     1   27249300   27250300      1       1  150064        2.512     0.006003
enh43664     1   27258700   27259700      1       1  150064        2.537      0.00559
enh43665     1   27298200   27299200      2       1  150064       2.1812     0.014585
enh43679     1   27432400   27433400      1       1  150064       2.2751      0.01145
enh43681     1   27448700   27449700      1       1  150064       2.1775      0.01472
enh43687     1   27466400   27467400      1       1  150064       1.6802      0.04646
enh43702     1   27601500   27602500      6       3  150064       2.6146    0.0044671
enh43762     1   27941200   27942200      2       1  150064       2.2872     0.011093
enh43763     1   27946200   27947200      1       1  150064       2.0583      0.01978
enh43764     1   27948200   27949200      2       1  150064       2.2887     0.011049
enh43765     1   27948800   27949800      4       2  150064       2.0423     0.020559
enh43766     1   27953900   27954900      3       1  150064       1.7172     0.042971
enh43770     1   27970100   27971100      2       1  150064       1.7707     0.038307
enh43807     1   28262000   28263000      4       2  150064        1.828     0.033777
enh43808     1   28268800   28269800      1       1  150064       1.8448      0.03253
enh43830     1   28461900   28462900      3       2  150064       3.0157     0.001282
enh43832     1   28470300   28471300      1       1  150064       3.7192    9.994e-05
enh43851     1   28609100   28610100      5       3  150064       1.8461     0.032436
enh43856     1   28650000   28651000      1       1  150064       1.7757      0.03789
enh43861     1   28697600   28698600      1       1  150064       2.0562      0.01988
enh43863     1   28721400   28722400      5       1  150064       1.7638     0.038882
enh43864     1   28736100   28737100      8       3  150064       2.2663     0.011716
enh43866     1   28743400   28744400      2       1  150064       2.0408     0.020638
enh43868     1   28754000   28755000      2       1  150064       2.7225    0.0032394
enh43870     1   28765800   28766800      3       1  150064       2.1488     0.015824
enh43871     1   28774100   28775100      1       1  150064       1.8358      0.03319
enh43873     1   28782100   28783100      2       1  150064       1.8159     0.034693
enh43875     1   28820700   28821700      1       1  150064       2.0615      0.01963
enh43877     1   28837700   28838700      4       2  150064       3.0434    0.0011697
enh43879     1   28845600   28846600      1       1  150064       2.4689     0.006776
enh43880     1   28878200   28879200      1       1  150064       2.8194     0.002406
enh43882     1   28905600   28906600      1       1  150064        2.917     0.001767
enh43884     1   28916500   28917500      3       1  150064       2.7318    0.0031493
enh43887     1   28967100   28968100      2       1  150064       2.2745     0.011467
enh43888     1   28970900   28971900      1       1  150064       2.3123      0.01038
enh43889     1   28973500   28974500      2       1  150064       2.0484     0.020261
enh43891     1   28978800   28979800      1       1  150064       3.1032    0.0009573
enh43905     1   29210800   29211800      3       2  150064       2.8059    0.0025088
enh43910     1   29249000   29250000      3       1  150064       2.3606     0.009123
enh43911     1   29250100   29251100      4       2  150064       3.5038   0.00022932
enh43912     1   29251800   29252800      1       1  150064       2.0678      0.01933
enh43914     1   29266100   29267100      3       1  150064       2.6893    0.0035799
enh43916     1   29282100   29283100      1       1  150064       2.0212      0.02163
enh43917     1   29285000   29286000      3       2  150064       3.2268   0.00062597
enh43920     1   29299000   29300000      2       1  150064       2.8308    0.0023213
enh43921     1   29307400   29308400      2       1  150064       2.8365    0.0022807
enh43922     1   29312400   29313400      3       2  150064       2.9616    0.0015305
enh43928     1   29528200   29529200      2       1  150064       2.3593    0.0091552
enh43930     1   29555800   29556800      3       1  150064       2.0326     0.021045
enh43931     1   29557600   29558600      3       1  150064       2.1232     0.016867
enh43933     1   29575200   29576200      3       2  150064       2.6613    0.0038925
enh43942     1   30457400   30458400      4       2  150064       4.7347   1.0966e-06
enh43952     1   31211100   31212100      1       1  150064       2.1168      0.01714
enh43991     1   31770900   31771900      2       1  150064       3.3482   0.00040666
enh43992     1   31772400   31773400      6       3  150064       4.1843   1.4304e-05
enh43993     1   31866600   31867600      3       1  150064       2.9803    0.0014397
enh43994     1   31867600   31868600      2       1  150064       2.8315    0.0023167
enh43995     1   31869500   31870500      3       1  150064       3.4974    0.0002349
enh43996     1   31895100   31896100      5       2  150064       2.0482     0.020269
enh43997     1   31896400   31897400      3       1  150064       3.1268   0.00088363
enh44038     1   32312900   32313900      4       2  150064       1.8803     0.030033
enh44061     1   32490100   32491100      1       1  150064        2.487     0.006441
enh44088     1   32707600   32708600      3       1  150064       1.7063     0.043974
enh44089     1   32712200   32713200      4       1  150064       1.7135     0.043314
enh44107     1   32810700   32811700      1       1  150064        2.932     0.001684
enh44112     1   32856800   32857800      1       1  150064       2.0082      0.02231
enh44136     1   33232800   33233800      2       1  150064       2.3703    0.0088876
enh44139     1   33279900   33280900      2       1  150064        1.684      0.04609
enh44159     1   33502600   33503600      2       1  150064       1.8687     0.030829
enh44177     1   33724400   33725400      3       2  150064       2.2615     0.011863
enh44202     1   33936900   33937900      2       1  150064       2.0795     0.018788
enh44212     1   35323000   35324000      4       2  150064        1.898     0.028849
enh44228     1   35585700   35586700      2       1  150064       1.7055      0.04405
enh44263     1   36102100   36103100      2       1  150064       3.6011   0.00015847
enh44270     1   36264700   36265700      2       1  150064       3.2262   0.00062729
enh44271     1   36270500   36271500      2       1  150064       3.7614    8.448e-05
enh44273     1   36279100   36280100      1       1  150064       2.3786      0.00869
enh44274     1   36285200   36286200      2       1  150064       2.3498    0.0093927
enh44276     1   36313400   36314400      3       2  150064       3.8886   5.0412e-05
enh44284     1   36364600   36365600      2       1  150064       3.4143   0.00031973
enh44287     1   36401700   36402700      3       2  150064       2.5871    0.0048389
enh44290     1   36500200   36501200      1       1  150064       4.0461    2.604e-05
enh44292     1   36539800   36540800      1       1  150064       3.5814    0.0001709
enh44294     1   36553200   36554200      1       1  150064       3.1405    0.0008432
enh44295     1   36555600   36556600      3       2  150064        3.192   0.00070642
enh44297     1   36565100   36566100      6       2  150064       2.3137     0.010343
enh44298     1   36574300   36575300      2       1  150064         1.76     0.039204
enh44299     1   36581200   36582200      3       1  150064       2.1813     0.014579
enh44301     1   36587500   36588500      4       2  150064       2.3105      0.01043
enh44302     1   36600100   36601100      3       1  150064       3.6681   0.00012219
enh44304     1   36613300   36614300      3       1  150064       3.8801   5.2202e-05
enh44310     1   36653200   36654200      4       2  150064       2.5472    0.0054291
enh44338     1   36835900   36836900      4       2  150064       1.7182     0.042877
enh44386     1   38271800   38272800      4       2  150064       2.3417     0.009599
enh44388     1   38285400   38286400      4       2  150064       2.4588      0.00697
enh44389     1   38291000   38292000      2       1  150064       2.6184    0.0044174
enh44390     1   38309400   38310400      3       2  150064        2.687     0.003605
enh44395     1   38388200   38389200      1       1  150064       1.9881       0.0234
enh44396     1   38390500   38391500      2       1  150064       2.7968    0.0025808
enh44397     1   38392200   38393200      1       1  150064       2.5346     0.005629
enh44398     1   38395300   38396300      5       2  150064       2.8028     0.002533
enh44400     1   38411100   38412100      5       3  150064       1.7668     0.038629
enh44402     1   38453400   38454400      1       1  150064        2.104      0.01769
enh44419     1   38800300   38801300      5       2  150064       2.4365    0.0074156
enh44420     1   38858000   38859000      6       3  150064        2.479    0.0065875
enh44434     1   39490800   39491800      2       1  150064       1.8507     0.032107
enh44435     1   39492800   39493800      5       2  150064       1.7435     0.040624
enh44438     1   39530200   39531200      3       1  150064       1.9652     0.024698
enh44449     1   39650900   39651900      2       1  150064       2.1225     0.016899
enh44483     1   39974700   39975700      5       3  150064       2.0765     0.018926
enh44484     1   39990500   39991500      4       2  150064       2.2521     0.012158
enh44504     1   40316800   40317800      2       1  150064       2.3965    0.0082759
enh44513     1   40358400   40359400      1       1  150064       1.8066      0.03541
enh44514     1   40363900   40364900      2       1  150064        1.836     0.033181
enh44515     1   40370700   40371700      5       3  150064       3.0299    0.0012233
enh44516     1   40372900   40373900      2       1  150064       2.2891     0.011037
enh44578     1   40864000   40865000      3       2  150064        2.095     0.018086
enh44588     1   40973100   40974100      3       2  150064       1.7554     0.039594
enh44602     1   41155800   41156800      3       2  150064       2.3236     0.010073
enh44603     1   41159700   41160700      5       2  150064       2.0703     0.019212
enh44606     1   41170200   41171200      2       1  150064        2.747     0.003007
enh44608     1   41178100   41179100      2       1  150064        2.522    0.0058352
enh44609     1   41179400   41180400      3       2  150064       2.5635    0.0051813
enh44618     1   41274600   41275600      4       2  150064       3.0359    0.0011992
enh44633     1   41447000   41448000      2       1  150064       2.1477     0.015868
enh44634     1   41468700   41469700      5       2  150064        2.221     0.013176
enh44638     1   41574700   41575700      3       2  150064       2.5747     0.005017
enh44639     1   41636600   41637600      4       2  150064       1.7675     0.038576
enh44641     1   41701600   41702600      2       1  150064       1.8849     0.029721
enh44656     1   41898100   41899100      6       3  150064       2.2582     0.011965
enh44657     1   41920000   41921000      1       1  150064         1.69      0.04551
enh44658     1   41949800   41950800      6       3  150064       2.0453     0.020413
enh44708     1   42317100   42318100      2       1  150064       1.8417     0.032759
enh44783     1   43412400   43413400     10       2  150064       1.7257     0.042201
enh44785     1   43416100   43417100      5       2  150064       2.8117    0.0024641
enh44787     1   43427000   43428000      6       2  150064       2.5218    0.0058379
enh44804     1   43739800   43740800      4       2  150064       1.8094     0.035197
enh44807     1   43765800   43766800      1       1  150064       3.1944    0.0007005
enh44808     1   43769100   43770100      2       1  150064       2.6374    0.0041776
enh44810     1   43802400   43803400      3       1  150064        3.517   0.00021824
enh44811     1   43803700   43804700      2       1  150064       2.3329    0.0098275
enh44814     1   43825800   43826800      2       1  150064       2.9374     0.001655
enh44815     1   43831000   43832000      2       1  150064       1.9653     0.024692
enh44819     1   43856400   43857400      4       2  150064       4.1648   1.5578e-05
enh44821     1   43920300   43921300      3       2  150064       4.1734   1.5006e-05
enh44824     1   44011000   44012000      2       1  150064       3.4093   0.00032567
enh44825     1   44014700   44015700      3       1  150064       2.0947     0.018098
enh44826     1   44015600   44016600      3       1  150064       2.0885     0.018378
enh44828     1   44023200   44024200      1       1  150064       3.0287     0.001228
enh44829     1   44047800   44048800      4       2  150064       3.0239    0.0012478
enh44830     1   44113800   44114800      3       1  150064       3.3624   0.00038635
enh44831     1   44117500   44118500      2       1  150064       4.8424   6.4153e-07
enh44833     1   44153800   44154800      1       1  150064       3.5304    0.0002075
enh44837     1   44229000   44230000      1       1  150064       3.2448    0.0005877
enh44838     1   44232100   44233100      1       1  150064       3.2827     0.000514
enh44840     1   44239900   44240900      2       1  150064       2.7456    0.0030204
enh44841     1   44241700   44242700      2       1  150064       2.4065    0.0080536
enh44842     1   44247900   44248900      3       2  150064       3.1074   0.00094358
enh44843     1   44252000   44253000      3       2  150064       1.9596     0.025019
enh44844     1   44255200   44256200      3       1  150064       2.7864    0.0026647
enh44850     1   44289800   44290800      2       1  150064       2.3578     0.009191
enh44852     1   44301600   44302600      2       1  150064         2.25     0.012225
enh44856     1   44318500   44319500      2       1  150064        3.435   0.00029627
enh44857     1   44326500   44327500      4       2  150064       2.9253    0.0017207
enh44859     1   44333400   44334400      2       1  150064       2.8449    0.0022214
enh44860     1   44344600   44345600      2       1  150064       3.9801   3.4443e-05
enh44861     1   44346700   44347700      4       2  150064       3.7858   7.6597e-05
enh44862     1   44378400   44379400      3       2  150064       2.1344     0.016407
enh44863     1   44402200   44403200      4       2  150064        2.011      0.02216
enh44865     1   44413600   44414600      5       3  150064       3.3699   0.00037591
enh44866     1   44429600   44430600      1       1  150064       2.3325     0.009836
enh44869     1   44439000   44440000      2       1  150064       1.9816     0.023762
enh44870     1   44443000   44444000      4       2  150064       2.3775    0.0087156
enh44871     1   44446300   44447300      4       2  150064       1.9799      0.02386
enh44873     1   44456000   44457000      1       1  150064       2.0898      0.01832
enh44874     1   44458100   44459100      1       1  150064       2.9213     0.001743
enh44883     1   44677700   44678700      1       1  150064       2.7892     0.002642
enh44884     1   44679800   44680800      1       1  150064       2.3252      0.01003
enh44885     1   44685700   44686700      2       1  150064       2.0377     0.020791
enh44892     1   44739300   44740300      4       2  150064       2.2739     0.011486
enh44894     1   44747700   44748700      2       1  150064       2.7045      0.00342
enh44899     1   44821000   44822000      2       1  150064       1.9614     0.024916
enh44914     1   45005400   45006400      4       2  150064       1.6693      0.04753
enh45060     1   47015100   47016100      3       2  150064       1.9002     0.028706
enh45108     1   48303600   48304600      2       1  150064       1.7708     0.038297
enh45109     1   48324400   48325400      2       1  150064       2.1084       0.0175
enh45110     1   48527200   48528200      3       2  150064       1.6655     0.047904
enh45130     1   50588900   50589900      2       1  150064       3.6868   0.00011354
enh45132     1   50648500   50649500      1       1  150064       1.9162      0.02767
enh45142     1   51382400   51383400      2       1  150064       2.0839     0.018585
enh45151     1   51633600   51634600      4       2  150064       2.2826     0.011228
enh45184     1   51981200   51982200      5       2  150064       1.7599     0.039211
enh45185     1   51985600   51986600      4       2  150064       1.6839     0.046102
enh45192     1   52042600   52043600      5       2  150064       1.8101     0.035143
enh45237     1   52988800   52989800      2       1  150064        2.073     0.019085
enh45271     1   53648700   53649700      3       1  150064        2.889    0.0019323
enh45272     1   53661100   53662100      1       1  150064       2.0792       0.0188
enh45274     1   53684600   53685600      1       1  150064       2.2179      0.01328
enh45276     1   53702200   53703200      4       2  150064       2.5829    0.0048987
enh45278     1   53711300   53712300      1       1  150064       3.5803    0.0001716
enh45279     1   53751600   53752600      2       1  150064       2.4234    0.0076881
enh45282     1   53771700   53772700      4       2  150064       2.1252     0.016783
enh45294     1   53874900   53875900      3       2  150064       1.6712     0.047341
enh45320     1   54447200   54448200      3       1  150064       2.3027     0.010649
enh45321     1   54448000   54449000      1       1  150064       2.3145      0.01032
enh45333     1   54688400   54689400      4       2  150064        2.968    0.0014986
enh45335     1   54695500   54696500      1       1  150064       2.1102      0.01742
enh45355     1   54801200   54802200      2       1  150064       1.6758     0.046885
enh45358     1   54815700   54816700      1       1  150064       1.7965      0.03621
enh45361     1   54841500   54842500      3       1  150064       1.8758     0.030339
enh45457     1   58577000   58578000      1       1  150064       2.0387      0.02074
enh45476     1   59183800   59184800      1       1  150064       1.8184       0.0345
enh45478     1   59201000   59202000      7       2  150064       1.6707     0.047395
enh45495     1   59324100   59325100      4       2  150064       1.9851     0.023568
enh45581     1   61087200   61088200      5       2  150064       3.5138   0.00022085
enh45582     1   61224800   61225800      5       2  150064       3.5544    0.0001894
enh45586     1   61377300   61378300      4       2  150064        1.968     0.024537
enh45610     1   61698600   61699600      4       1  150064       1.7147     0.043204
enh45618     1   61869400   61870400      1       1  150064       2.1912      0.01422
enh45624     1   61969800   61970800      1       1  150064       2.3761     0.008748
enh45650     1   62891600   62892600      4       1  150064       1.8736     0.030491
enh45722     1   65235200   65236200      4       2  150064       1.7729     0.038123
enh45725     1   65293900   65294900      3       2  150064       2.4033     0.008123
enh45728     1   65342000   65343000      1       1  150064       2.4852     0.006474
enh45735     1   65376300   65377300      3       2  150064        3.012    0.0012976
enh45737     1   65390300   65391300      3       1  150064       2.5278    0.0057395
enh45738     1   65398200   65399200      3       1  150064       2.3488    0.0094178
enh45740     1   65405200   65406200      2       1  150064       3.3414   0.00041678
enh45744     1   65415900   65416900      2       1  150064       2.2473     0.012311
enh45745     1   65419200   65420200      3       1  150064       2.0133     0.022042
enh45746     1   65424200   65425200      3       1  150064       2.3492     0.009407
enh45747     1   65426500   65427500      4       2  150064       1.7317     0.041667
enh45759     1   65521300   65522300      4       2  150064         1.87     0.030743
enh45760     1   65525500   65526500      2       1  150064       2.2948     0.010872
enh45762     1   65529700   65530700      3       2  150064       1.7161     0.043068
enh45768     1   65578900   65579900      2       1  150064       2.4646     0.006858
enh45769     1   65606700   65607700      4       2  150064       1.8617     0.031322
enh45777     1   65641700   65642700      3       2  150064       2.0039     0.022542
enh45790     1   66082600   66083600      4       2  150064       1.9685     0.024505
enh45791     1   66153200   66154200      5       2  150064       2.7778    0.0027366
enh45792     1   66156600   66157600      4       2  150064        1.722     0.042536
enh45793     1   66277800   66278800      1       1  150064       1.6821      0.04627
enh45795     1   66478500   66479500      3       2  150064        2.579    0.0049537
enh45804     1   66732300   66733300      2       1  150064       2.6176    0.0044279
enh45805     1   66738000   66739000      3       1  150064       2.4017    0.0081602
enh45806     1   66743200   66744200      2       1  150064       2.2796     0.011315
enh45809     1   66761500   66762500      1       1  150064       2.1829      0.01452
enh45810     1   66766000   66767000      7       2  150064        2.249     0.012256
enh45818     1   66810800   66811800      1       1  150064       1.9498       0.0256
enh45821     1   66832400   66833400      1       1  150064       3.2356     0.000607
enh45828     1   66877800   66878800      1       1  150064       2.5143     0.005964
enh45829     1   66880700   66881700      3       2  150064       1.8878     0.029527
enh45834     1   66903500   66904500      3       1  150064       2.6641    0.0038593
enh45879     1   67802000   67803000      4       1  150064        1.806      0.03546
enh45898     1   68154700   68155700      5       2  150064       2.4228    0.0077013
enh45899     1   68160300   68161300      2       1  150064        2.246     0.012351
enh45902     1   68189200   68190200      1       1  150064       2.0043      0.02252
enh45905     1   68214300   68215300      2       1  150064       2.0104     0.022192
enh45906     1   68220000   68221000      2       1  150064       1.7258     0.042194
enh45910     1   68282000   68283000      5       3  150064       1.8429     0.032669
enh45939     1   70453600   70454600      7       2  150064        2.455    0.0070441
enh45953     1   71230500   71231500      1       1  150064       1.9101      0.02806
enh45957     1   71357400   71358400      5       2  150064       3.1059   0.00094845
enh45959     1   71374600   71375600      5       2  150064       2.3163      0.01027
enh45961     1   71413800   71414800      3       1  150064       2.2327     0.012784
enh45967     1   72197800   72198800      3       2  150064       2.3346    0.0097817
enh45982     1   72754600   72755600      4       2  150064       1.8431     0.032654
enh45985     1   73100400   73101400      1       1  150064       3.3574    0.0003934
enh45988     1   74058700   74059700      3       1  150064       2.6569    0.0039432
enh45989     1   74102600   74103600      1       1  150064       2.7162     0.003302
enh46059     1   77941800   77942800      5       2  150064       1.8871     0.029571
enh46088     1   78446200   78447200      3       2  150064       1.9066     0.028289
enh46090     1   78472600   78473600      1       1  150064       1.7785      0.03766
enh46091     1   78474800   78475800      1       1  150064       2.0598      0.01971
enh46100     1   79114500   79115500      1       1  150064       2.3844     0.008554
enh46109     1   81381400   81382400      6       2  150064       1.8214     0.034274
enh46137     1   84284200   84285200      2       1  150064       4.3231   7.6919e-06
enh46139     1   84542100   84543100      1       1  150064       1.8123      0.03497
enh46147     1   84621800   84622800      2       1  150064       2.1147     0.017226
enh46154     1   84634000   84635000      1       1  150064       1.7669      0.03862
enh46157     1   84639200   84640200      1       1  150064        1.923      0.02724
enh46197     1   85319700   85320700      4       1  150064       2.4091    0.0079965
enh46199     1   85327700   85328700      3       2  150064       1.8415     0.032777
enh46201     1   85378800   85379800      4       1  150064       1.8566     0.031685
enh46206     1   85438600   85439600      5       1  150064       2.2255     0.013025
enh46209     1   85460400   85461400      4       1  150064       2.2007     0.013879
enh46211     1   85527800   85528800      3       2  150064       2.2976     0.010792
enh46216     1   85710200   85711200      4       2  150064       1.7827     0.037317
enh46226     1   85800100   85801100      2       1  150064       2.6093    0.0045366
enh46256     1   86969500   86970500      2       1  150064       2.1501     0.015774
enh46300     1   87811500   87812500      3       1  150064       1.7206     0.042657
enh46304     1   87971900   87972900      3       2  150064       1.7657     0.038719
enh46307     1   88108300   88109300      1       1  150064       2.1609      0.01535
enh46309     1   88229400   88230400      6       3  150064       1.6656       0.0479
enh46377     1   89776600   89777600      3       2  150064       2.6202    0.0043942
enh46380     1   89823500   89824500      4       2  150064       1.7728     0.038134
enh46391     1   90001600   90002600      5       2  150064       1.7217     0.042559
enh46425     1   90163400   90164400      1       1  150064       1.7523      0.03986
enh46429     1   90185100   90186100      1       1  150064       1.6991      0.04465
enh46440     1   90265000   90266000      6       1  150064       1.7384     0.041072
enh46441     1   90270100   90271100      5       2  150064       1.9993     0.022786
enh46442     1   90275400   90276400      1       1  150064       2.0944      0.01811
enh46451     1   90307400   90308400      4       2  150064       2.1993      0.01393
enh46456     1   90321400   90322400      5       3  150064       1.7005     0.044515
enh46488     1   91389300   91390300      3       1  150064       2.3581    0.0091846
enh46489     1   91391200   91392200      2       1  150064       2.1155     0.017195
enh46497     1   91488300   91489300      3       1  150064       2.4412    0.0073191
enh46498     1   91489400   91490400      2       1  150064       3.1923   0.00070572
enh46505     1   91965000   91966000      5       2  150064       2.0894     0.018336
enh46514     1   92021100   92022100      6       2  150064       1.7445     0.040537
enh46520     1   92112200   92113200      3       2  150064       1.9386     0.026274
enh46543     1   92765600   92766600      4       2  150064       2.8423    0.0022392
enh46544     1   92766200   92767200      3       2  150064       1.8755     0.030364
enh46553     1   92889600   92890600      2       1  150064       2.8082    0.0024909
enh46557     1   92941200   92942200      2       1  150064       1.8804     0.030027
enh46558     1   92952600   92953600      1       1  150064       3.4903    0.0002412
enh46559     1   92955800   92956800      2       1  150064       1.6579     0.048666
enh46560     1   92960300   92961300      1       1  150064       3.4695    0.0002607
enh46561     1   92970100   92971100      3       1  150064       3.3785   0.00036441
enh46562     1   92981000   92982000      2       1  150064       2.4617    0.0069145
enh46563     1   93002600   93003600      2       1  150064        2.821    0.0023936
enh46565     1   93008900   93009900      2       1  150064       2.9625    0.0015255
enh46566     1   93016800   93017800      4       1  150064       2.1111     0.017381
enh46567     1   93028400   93029400      1       1  150064       3.5756    0.0001747
enh46580     1   93324400   93325400      1       1  150064        1.779      0.03762
enh46583     1   93348300   93349300      2       1  150064        1.731     0.041726
enh46584     1   93369400   93370400      1       1  150064       1.7266      0.04212
enh46585     1   93392800   93393800      1       1  150064       1.7792       0.0376
enh46586     1   93394800   93395800      1       1  150064       1.6959      0.04495
enh46587     1   93398900   93399900      5       2  150064       1.7624     0.038997
enh46588     1   93399600   93400600      3       1  150064       2.5166    0.0059253
enh46589     1   93400200   93401200      4       1  150064       2.3802    0.0086515
enh46590     1   93401000   93402000      3       1  150064       1.7756       0.0379
enh46592     1   93411600   93412600      2       1  150064       1.9281     0.026923
enh46593     1   93414800   93415800      1       1  150064       1.8291      0.03369
enh46594     1   93417800   93418800      1       1  150064       2.1765      0.01476
enh46596     1   93421600   93422600      1       1  150064       2.1151      0.01721
enh46603     1   93459100   93460100      1       1  150064        1.827      0.03385
enh46610     1   93507600   93508600      5       2  150064       1.8333     0.033382
enh46615     1   93561200   93562200      1       1  150064       2.2738      0.01149
enh46728     1   95319500   95320500      2       1  150064        1.685     0.045994
enh46730     1   95349000   95350000      3       2  150064       2.5628    0.0051921
enh46734     1   95445100   95446100      2       1  150064       2.5905    0.0047921
enh46735     1   95447700   95448700      1       1  150064       1.8509      0.03209
enh46736     1   95459900   95460900      2       1  150064       1.8498     0.032171
enh46737     1   95532700   95533700      2       1  150064       2.3697    0.0089024
enh46740     1   95562500   95563500      1       1  150064       3.3451    0.0004112
enh46742     1   95698200   95699200      5       3  150064       1.8727     0.030558
enh46748     1   96762600   96763600      3       2  150064       2.3368    0.0097242
enh46749     1   96774000   96775000      3       1  150064       2.2608     0.011886
enh46750     1   96827100   96828100      4       2  150064       2.0613     0.019635
enh46754     1   97177500   97178500      3       1  150064       3.6096   0.00015336
enh46755     1   97181000   97182000      1       1  150064       2.5074     0.006082
enh46756     1   97186000   97187000      2       1  150064       1.7221     0.042524
enh46757     1   97189300   97190300      3       1  150064       3.8876   5.0622e-05
enh46758     1   97192500   97193500      3       1  150064       2.4628    0.0068937
enh46759     1   97195900   97196900      4       2  150064        3.075    0.0010527
enh46761     1   97212200   97213200      2       1  150064       1.8213      0.03428
enh46762     1   97213200   97214200      2       1  150064       2.1013     0.017805
enh46768     1   98096300   98097300      1       1  150064       2.5085     0.006062
enh46769     1   98125800   98126800      3       1  150064       3.4072   0.00032811
enh46771     1   98299100   98300100      1       1  150064       6.4957    4.132e-11
enh46773     1   98314400   98315400      1       1  150064       6.3099    1.396e-10
enh46775     1   98330000   98331000      2       1  150064        5.147   1.3237e-07
enh46776     1   98351200   98352200      2       1  150064       4.9823   3.1417e-07
enh46778     1   98365300   98366300      2       1  150064       4.5654    2.493e-06
enh46780     1   98368800   98369800      1       1  150064       6.0887    5.691e-10
enh46782     1   98376500   98377500      2       1  150064       6.3348   1.1883e-10
enh46783     1   98377700   98378700      2       1  150064       5.3665   4.0146e-08
enh46784     1   98378900   98379900      1       1  150064       6.3419    1.135e-10
enh46786     1   98382100   98383100      3       1  150064       5.9479    1.358e-09
enh46788     1   98403200   98404200      1       1  150064       5.2412    7.977e-08
enh46790     1   98630000   98631000      3       2  150064       3.3797   0.00036284
enh46793     1   98853500   98854500      3       2  150064        1.968     0.024534
enh46796     1   98871000   98872000      4       1  150064       3.0149    0.0012854
enh46797     1   98917600   98918600      5       1  150064       2.8042    0.0025217
enh46878     1  101407000  101408000      3       1  150064       2.1857      0.01442
enh46906     1  101656300  101657300     10       2  150064       2.0074     0.022352
enh46929     1  101918800  101919800      3       2  150064       2.1347     0.016393
enh46949     1  108281400  108282400      6       3  150064       2.5686    0.0051056
enh46957     1  108347400  108348400      9       2  150064       2.7379    0.0030918
enh46958     1  108353400  108354400      7       2  150064       2.4902    0.0063844
enh46960     1  108362000  108363000      5       2  150064       1.9456     0.025849
enh46961     1  108364000  108365000      4       2  150064       2.2704     0.011593
enh46978     1  108437000  108438000      3       1  150064       1.9691     0.024471
enh46980     1  108442000  108443000      4       2  150064       2.0283     0.021263
enh47015     1  108661000  108662000      6       2  150064       1.7316     0.041674
enh47017     1  108669100  108670100      5       2  150064       2.8524    0.0021695
enh47020     1  108740500  108741500      5       2  150064       2.2112     0.013513
enh47112     1  110088400  110089400      3       2  150064       1.7333     0.041525
enh47118     1  110146400  110147400      3       2  150064        1.883     0.029853
enh47119     1  110150100  110151100      2       1  150064       1.7954     0.036298
enh47120     1  110153900  110154900      4       2  150064       2.0265     0.021356
enh47124     1  110178600  110179600      4       2  150064        2.074     0.019042
enh47127     1  110186100  110187100      2       1  150064       2.0658     0.019423
enh47129     1  110199200  110200200      3       2  150064       2.2718     0.011549
enh47150     1  110438500  110439500      6       2  150064       1.8306     0.033578
enh47161     1  110545800  110546800      1       1  150064        1.927      0.02699
enh47165     1  110575700  110576700      2       1  150064       1.8614     0.031341
enh47168     1  110745600  110746600      1       1  150064       2.2414       0.0125
enh47180     1  110861900  110862900      5       2  150064       2.5672    0.0051259
enh47183     1  110887200  110888200      2       1  150064       1.9302      0.02679
enh47185     1  110892800  110893800      2       1  150064       2.1775     0.014723
enh47187     1  110927100  110928100      2       1  150064       1.8599     0.031452
enh47216     1  111323100  111324100      4       2  150064       2.3344    0.0097885
enh47217     1  111327000  111328000      7       4  150064       2.7755     0.002756
enh47218     1  111330700  111331700      7       3  150064       3.9998   3.1693e-05
enh47219     1  111412700  111413700      4       2  150064       2.0334     0.021004
enh47222     1  111439000  111440000      3       1  150064       1.8727     0.030557
enh47251     1  111994000  111995000      3       2  150064       1.8109      0.03508
enh47269     1  112165700  112166700     10       5  150064       2.5155    0.0059436
enh47270     1  112171800  112172800      2       1  150064       1.9574     0.025151
enh47279     1  112232400  112233400      4       2  150064       1.6563     0.048831
enh47287     1  112462600  112463600      3       1  150064       2.4432    0.0072786
enh47293     1  112936600  112937600      4       1  150064       1.8506     0.032113
enh47298     1  113086600  113087600      4       1  150064       3.1044   0.00095343
enh47299     1  113165400  113166400      3       2  150064       2.1612     0.015339
enh47300     1  113169400  113170400      6       3  150064       2.3759    0.0087541
enh47304     1  113215800  113216800      2       1  150064       3.0364    0.0011973
enh47305     1  113218700  113219700      2       1  150064       2.7755    0.0027562
enh47306     1  113241700  113242700      2       1  150064       2.5326    0.0056605
enh47307     1  113243800  113244800      1       1  150064       2.4386     0.007372
enh47309     1  113246200  113247200      5       2  150064       2.2074     0.013643
enh47330     1  113675200  113676200      2       1  150064       1.7914     0.036612
enh47331     1  113682700  113683700      1       1  150064       1.6575      0.04871
enh47334     1  113734400  113735400      2       1  150064       2.0063     0.022412
enh47362     1  114392100  114393100      3       1  150064       1.7084     0.043782
enh47401     1  114876600  114877600      2       1  150064       1.9104     0.028038
enh47403     1  114883900  114884900      2       1  150064       2.1314     0.016528
enh47408     1  115000400  115001400      2       1  150064       2.0958     0.018052
enh47411     1  115025300  115026300      7       3  150064       2.0774     0.018883
enh47423     1  115259500  115260500      2       1  150064       1.9462     0.025816
enh47424     1  115294600  115295600      2       1  150064       2.6518    0.0040031
enh47428     1  115380800  115381800      1       1  150064       1.7126      0.04339
enh47430     1  115605300  115606300      4       2  150064       2.4618    0.0069116
enh47431     1  115617400  115618400      5       2  150064       1.9037     0.028477
enh47432     1  115618800  115619800      9       4  150064       3.2071   0.00067038
enh47433     1  115627700  115628700      3       2  150064         3.46   0.00027013
enh47435     1  115633800  115634800      5       2  150064        2.858    0.0021313
enh47437     1  115643000  115644000      4       2  150064       3.7716   8.1087e-05
enh47439     1  115655100  115656100      7       4  150064       3.7919   7.4742e-05
enh47442     1  115883400  115884400      3       2  150064       1.8375     0.033067
enh47444     1  116004800  116005800      4       1  150064       2.9715    0.0014816
enh47445     1  116012500  116013500      2       1  150064       2.4932    0.0063296
enh47448     1  116185700  116186700      1       1  150064       2.1895      0.01428
enh47454     1  116263600  116264600      2       1  150064       1.6571      0.04875
enh47456     1  116355900  116356900      6       3  150064       1.7754     0.037919
enh47457     1  116368000  116369000      3       2  150064       2.0536     0.020005
enh47469     1  116550200  116551200      2       1  150064       1.7207     0.042652
enh47526     1  117308100  117309100      2       1  150064        2.712    0.0033437
enh47527     1  117320500  117321500      3       1  150064       3.3991   0.00033806
enh47528     1  117337100  117338100      3       1  150064       2.7356    0.0031134
enh47529     1  117339400  117340400      3       1  150064       2.7976    0.0025741
enh47530     1  117341400  117342400      4       1  150064       2.9556    0.0015601
enh47531     1  117342600  117343600      4       2  150064       1.9655      0.02468
enh47532     1  117347000  117348000      1       1  150064        3.049     0.001148
enh47533     1  117350200  117351200      1       1  150064       3.2432    0.0005909
enh47534     1  117352700  117353700      2       1  150064       3.4129    0.0003214
enh47535     1  117358600  117359600      1       1  150064       3.5666    0.0001808
enh47536     1  117368400  117369400      1       1  150064       3.0317     0.001216
enh47537     1  117376000  117377000      4       2  150064       2.9261    0.0017165
enh47547     1  117526100  117527100      5       3  150064       1.7721     0.038185
enh47565     1  118079400  118080400      5       2  150064       1.7111     0.043529
enh47820     1  145588000  145589000      3       1  150064       1.9471     0.025762
enh47831     1  146509000  146510000     12       4  150064       1.8373     0.033085
enh47833     1  146641400  146642400      6       2  150064       2.3072     0.010523
enh47834     1  146645400  146646400      6       2  150064       2.0747     0.019009
enh47835     1  146675500  146676500     10       2  150064       2.2323     0.012798
enh47838     1  146695800  146696800      1       1  150064       2.3824     0.008601
enh47839     1  146697600  146698600      5       3  150064       2.3168     0.010258
enh47840     1  146708900  146709900      3       1  150064       3.2484   0.00058023
enh47842     1  146716900  146717900     11       2  150064       2.3102      0.01044
enh47843     1  146718900  146719900      5       3  150064       1.7537     0.039744
enh47844     1  146721700  146722700      4       1  150064       2.1444        0.016
enh47861     1  147234400  147235400      2       1  150064       1.7329     0.041556
enh47862     1  147306200  147307200      4       2  150064       2.5168    0.0059206
enh47909     1  149853400  149854400      2       1  150064       2.1646     0.015209
enh47915     1  149889400  149890400      1       1  150064       1.7202       0.0427
enh47916     1  149897400  149898400      4       2  150064       1.7368     0.041216
enh47917     1  149903500  149904500      2       1  150064       1.6513     0.049341
enh47918     1  149909300  149910300      1       1  150064       1.7142      0.04325
enh47920     1  149966900  149967900      1       1  150064       1.6967      0.04488
enh47921     1  150022500  150023500      3       2  150064       5.6863     6.49e-09
enh47922     1  150023700  150024700      1       1  150064        5.973    1.165e-09
enh47923     1  150025800  150026800      5       2  150064       5.5329   1.5753e-08
enh47925     1  150037200  150038200      1       1  150064       5.5334     1.57e-08
enh47928     1  150062200  150063200      2       1  150064       4.6673   1.5257e-06
enh47929     1  150074800  150075800      2       1  150064       5.2062   9.6389e-08
enh47930     1  150080200  150081200      2       1  150064       5.0805   1.8821e-07
enh47931     1  150090400  150091400      1       1  150064       5.7411    4.702e-09
enh47933     1  150119000  150120000      3       1  150064       5.2081   9.5414e-08
enh47934     1  150126900  150127900      2       1  150064       2.7677     0.002823
enh47935     1  150129500  150130500      3       1  150064       5.8984   1.8355e-09
enh47936     1  150132100  150133100      4       1  150064       5.4742   2.1975e-08
enh47937     1  150137300  150138300      2       1  150064       5.1703   1.1685e-07
enh47939     1  150152300  150153300      2       1  150064       4.6663    1.533e-06
enh47940     1  150157900  150158900      3       2  150064       4.7642   9.4794e-07
enh47941     1  150159500  150160500      1       1  150064       5.4736    2.205e-08
enh47942     1  150185000  150186000      3       2  150064       4.6806   1.4303e-06
enh47946     1  150204900  150205900      2       1  150064       4.2775   9.4514e-06
enh47948     1  150242000  150243000      3       1  150064       4.9797   3.1842e-07
enh47950     1  150245500  150246500      2       1  150064       4.3458   6.9391e-06
enh47953     1  150266800  150267800      1       1  150064       1.7334      0.04151
enh47955     1  150295000  150296000      4       2  150064        5.228   8.5681e-08
enh47956     1  150296200  150297200      2       1  150064       1.8333     0.033378
enh47957     1  150334800  150335800      5       2  150064       4.6395   1.7465e-06
enh47958     1  150339400  150340400      3       2  150064       4.0739   2.3115e-05
enh47960     1  150344600  150345600      3       2  150064        5.254   7.4425e-08
enh47962     1  150359100  150360100      3       2  150064       3.9228   4.3755e-05
enh47964     1  150384900  150385900      1       1  150064       4.6783    1.446e-06
enh47966     1  150486800  150487800      2       1  150064       4.1525   1.6446e-05
enh47967     1  150488900  150489900      2       1  150064       4.4767   3.7907e-06
enh47969     1  150520400  150521400      4       2  150064       2.8151    0.0024382
enh47976     1  150553300  150554300      1       1  150064       1.7288      0.04192
enh47981     1  150582000  150583000      2       1  150064        2.453    0.0070833
enh47998     1  150752600  150753600      2       1  150064       2.2702     0.011596
enh48000     1  150765100  150766100      1       1  150064       2.3033      0.01063
enh48005     1  150825400  150826400      2       1  150064       1.8476     0.032332
enh48014     1  150948200  150949200      1       1  150064       1.9752      0.02412
enh48018     1  150954500  150955500      3       2  150064       1.7477     0.040255
enh48019     1  150967900  150968900      3       2  150064       3.7924     7.46e-05
enh48020     1  150972500  150973500      4       2  150064       3.7199    9.967e-05
enh48024     1  151018000  151019000      3       2  150064       3.0771    0.0010452
enh48030     1  151035000  151036000      2       1  150064       1.8598     0.031455
enh48031     1  151041400  151042400      4       2  150064       2.9276    0.0017081
enh48032     1  151044200  151045200      5       3  150064       2.7302    0.0031644
enh48036     1  151119600  151120600      3       2  150064       2.7149    0.0033143
enh48045     1  151168400  151169400      4       2  150064       1.8421     0.032727
enh48064     1  151370800  151371800      5       2  150064       2.6861    0.0036141
enh48066     1  151416400  151417400      2       1  150064       2.1019      0.01778
enh48068     1  151427800  151428800      1       1  150064       3.2691    0.0005394
enh48070     1  151444900  151445900      1       1  150064       2.5897     0.004803
enh48088     1  151651700  151652700      2       1  150064       2.0952     0.018079
enh48091     1  151675700  151676700      1       1  150064       2.5736     0.005032
enh48106     1  151893100  151894100      1       1  150064       2.3451     0.009512
enh48169     1  153583600  153584600      2       1  150064       2.4537    0.0070704
enh48183     1  153641400  153642400      3       2  150064         1.92     0.027429
enh48185     1  153669800  153670800      1       1  150064       2.0054      0.02246
enh48187     1  153702200  153703200      3       2  150064       1.7096     0.043672
enh48196     1  153761300  153762300      1       1  150064       2.5081     0.006069
enh48198     1  153768500  153769500      5       2  150064        3.378   0.00036509
enh48199     1  153777100  153778100      3       1  150064       3.8478   5.9588e-05
enh48201     1  153813600  153814600      1       1  150064       3.6578    0.0001272
enh48202     1  153821700  153822700      2       1  150064       3.0358    0.0011996
enh48203     1  153824700  153825700      3       2  150064       3.3975   0.00034007
enh48204     1  153826600  153827600      2       1  150064       3.3063   0.00047276
enh48205     1  153838500  153839500      1       1  150064       2.2649      0.01176
enh48210     1  153868200  153869200      2       1  150064       2.0912     0.018253
enh48211     1  153890200  153891200      2       1  150064       2.0632     0.019546
enh48213     1  153896400  153897400      2       1  150064        2.061     0.019652
enh48214     1  153900600  153901600      3       1  150064       2.9317    0.0016856
enh48216     1  153919900  153920900      2       1  150064       2.1083     0.017504
enh48218     1  153931400  153932400      5       3  150064       2.2696     0.011615
enh48219     1  153933400  153934400      2       1  150064       2.7014    0.0034523
enh48220     1  153937700  153938700      3       1  150064       1.8292     0.033688
enh48221     1  153941200  153942200      3       1  150064       2.4604    0.0069387
enh48223     1  153947800  153948800      2       1  150064       2.2278     0.012946
enh48229     1  154086700  154087700      2       1  150064       2.1151     0.017209
enh48231     1  154120900  154121900      2       1  150064       3.0302    0.0012219
enh48241     1  154237500  154238500      3       1  150064       3.6341   0.00013947
enh48242     1  154243400  154244400      1       1  150064       1.8912       0.0293
enh48247     1  154308200  154309200      4       1  150064       1.9962     0.022959
enh48248     1  154311000  154312000      3       2  150064       3.2519   0.00057324
enh48249     1  154316600  154317600      4       2  150064       2.4569    0.0070079
enh48250     1  154324000  154325000      3       2  150064       2.1166     0.017146
enh48253     1  154357900  154358900      1       1  150064       1.6588      0.04858
enh48261     1  154395500  154396500      4       2  150064       2.1786      0.01468
enh48264     1  154404600  154405600      3       2  150064       1.8075     0.035343
enh48266     1  154417100  154418100      3       2  150064       2.3498    0.0093908
enh48271     1  154450200  154451200      2       1  150064       2.6705    0.0037874
enh48275     1  154528300  154529300      1       1  150064       2.2665      0.01171
enh48278     1  154591800  154592800      3       2  150064       1.7115     0.043494
enh48284     1  154687600  154688600      3       2  150064       1.8721     0.030599
enh48297     1  154792500  154793500      4       2  150064       4.2661   9.9458e-06
enh48299     1  154832500  154833500      3       1  150064       3.0179    0.0012726
enh48300     1  154836800  154837800      3       2  150064        2.588    0.0048266
enh48302     1  154858600  154859600      2       1  150064        3.916   4.5007e-05
enh48303     1  154898000  154899000      1       1  150064       2.2952      0.01086
enh48305     1  154911800  154912800      4       1  150064       3.5745   0.00017547
enh48311     1  154941000  154942000      1       1  150064        2.829     0.002335
enh48316     1  154968600  154969600      1       1  150064       2.4289     0.007572
enh48317     1  154987100  154988100      1       1  150064       3.9339    4.179e-05
enh48318     1  154990600  154991600      1       1  150064       2.3559      0.00924
enh48319     1  154995000  154996000      2       1  150064       3.2291   0.00062084
enh48320     1  155001200  155002200      2       1  150064       3.7949   7.3861e-05
enh48321     1  155008600  155009600      4       2  150064       2.9609    0.0015335
enh48328     1  155042100  155043100      1       1  150064       1.8595      0.03148
enh48329     1  155044000  155045000      1       1  150064       2.5649     0.005161
enh48332     1  155058900  155059900      2       1  150064        2.524    0.0058022
enh48341     1  155110900  155111900      2       1  150064       1.7452     0.040475
enh48346     1  155148100  155149100      3       2  150064       1.8078     0.035319
enh48347     1  155151100  155152100      3       1  150064       2.0673     0.019351
enh48348     1  155157400  155158400      4       2  150064       1.6924     0.045283
enh48351     1  155181300  155182300      3       1  150064       2.2292     0.012901
enh48352     1  155184800  155185800      1       1  150064       1.8644      0.03113
enh48358     1  155219400  155220400      3       1  150064       2.0681     0.019317
enh48360     1  155223100  155224100      1       1  150064       2.2083      0.01361
enh48362     1  155229900  155230900      2       1  150064       2.0295     0.021205
enh48364     1  155241200  155242200      2       1  150064       2.0835     0.018604
enh48366     1  155248000  155249000      2       1  150064       2.2396     0.012558
enh48367     1  155277100  155278100      2       1  150064       2.5297     0.005708
enh48368     1  155279900  155280900      1       1  150064       2.7019     0.003447
enh48369     1  155288800  155289800      1       1  150064       2.5137     0.005974
enh48373     1  155369300  155370300      2       1  150064       2.1066     0.017577
enh48380     1  155477400  155478400      1       1  150064       2.3163      0.01027
enh48387     1  155505200  155506200      1       1  150064        2.431     0.007528
enh48394     1  155605800  155606800      1       1  150064       2.7108     0.003356
enh48397     1  155618600  155619600      2       1  150064       1.8937     0.029134
enh48408     1  155879000  155880000      1       1  150064       1.9714      0.02434
enh48410     1  155900600  155901600      1       1  150064        1.938      0.02631
enh48412     1  155907800  155908800      2       1  150064       2.6992    0.0034752
enh48413     1  155909300  155910300      1       1  150064       1.9564      0.02521
enh48417     1  155929400  155930400      6       2  150064       2.5731     0.005039
enh48423     1  155958200  155959200      1       1  150064       2.4907     0.006375
enh48424     1  155960400  155961400      1       1  150064       2.0103       0.0222
enh48426     1  155973100  155974100      1       1  150064        3.317     0.000455
enh48427     1  155974500  155975500      3       2  150064       3.6245   0.00014478
enh48433     1  156059600  156060600      2       1  150064       1.8628     0.031249
enh48442     1  156105200  156106200      5       1  150064       1.8898     0.029391
enh48444     1  156116800  156117800      2       1  150064       2.0195     0.021717
enh48445     1  156120500  156121500      3       2  150064       2.1271     0.016705
enh48446     1  156128500  156129500      1       1  150064       3.3513    0.0004021
enh48447     1  156131000  156132000      4       2  150064       3.1085   0.00094024
enh48502     1  156709200  156710200      3       2  150064        1.714     0.043261
enh48503     1  156711400  156712400      4       2  150064       2.4346    0.0074544
enh48597     1  158227600  158228600      2       1  150064       2.2171      0.01331
enh48598     1  158244600  158245600      3       1  150064       1.7026      0.04432
enh48599     1  158253300  158254300      1       1  150064       1.7324       0.0416
enh48602     1  158293900  158294900      4       2  150064       1.6792     0.046555
enh48604     1  158303400  158304400      2       1  150064       2.6285     0.004288
enh48611     1  158369600  158370600      2       1  150064       1.6638      0.04808
enh48629     1  158921400  158922400      9       2  150064       1.6915     0.045369
enh48650     1  159260800  159261800      1       1  150064       1.7542       0.0397
enh48651     1  159269300  159270300      5       3  150064       1.8029       0.0357
enh48652     1  159271700  159272700      1       1  150064       1.9286      0.02689
enh48654     1  159288700  159289700      3       1  150064       2.0268     0.021339
enh48656     1  159410600  159411600      3       1  150064       1.7721     0.038191
enh48682     1  159888400  159889400      1       1  150064       1.8152      0.03475
enh48694     1  160046000  160047000      5       2  150064       1.7112     0.043524
enh48696     1  160069800  160070800      1       1  150064       2.4918     0.006355
enh48706     1  160162600  160163600      7       2  150064       2.1637     0.015243
enh48707     1  160173300  160174300      1       1  150064       3.0586     0.001112
enh48708     1  160176800  160177800      1       1  150064       2.3579     0.009189
enh48709     1  160226000  160227000      1       1  150064       2.5212     0.005847
enh48710     1  160229400  160230400      3       2  150064       2.3705    0.0088829
enh48711     1  160232800  160233800      2       1  150064       2.3101     0.010442
enh48714     1  160276900  160277900      1       1  150064       2.2959      0.01084
enh48715     1  160309300  160310300      4       1  150064       2.9413     0.001634
enh48716     1  160314000  160315000      1       1  150064       2.4281     0.007589
enh48717     1  160315000  160316000      2       1  150064       1.9329     0.026622
enh48718     1  160317100  160318100      4       2  150064       2.4273     0.007605
enh48721     1  160346000  160347000      6       2  150064       2.4663    0.0068263
enh48726     1  160416400  160417400      2       1  150064       1.8769     0.030264
enh48728     1  160424200  160425200      3       2  150064       1.8728      0.03055
enh48730     1  160436200  160437200      2       1  150064       3.0109    0.0013024
enh48731     1  160440600  160441600      2       1  150064       3.3307   0.00043317
enh48733     1  160458300  160459300      2       1  150064       2.8797    0.0019903
enh48766     1  160654700  160655700      2       1  150064       2.3982    0.0082382
enh48796     1  160838100  160839100      4       1  150064       2.3817    0.0086161
enh48797     1  160845500  160846500      8       2  150064       2.1655     0.015175
enh48798     1  160850000  160851000      2       1  150064       2.1825     0.014538
enh48840     1  161154500  161155500      1       1  150064        2.099      0.01791
enh48846     1  161179600  161180600      1       1  150064       2.1338      0.01643
enh48847     1  161183200  161184200      2       1  150064       1.8556     0.031753
enh48852     1  161197600  161198600      1       1  150064       1.9315      0.02671
enh48853     1  161211500  161212500      5       2  150064       1.6981     0.044747
enh48854     1  161237000  161238000      2       1  150064         1.81     0.035149
enh48872     1  161469600  161470600      5       2  150064       2.1435     0.016036
enh48873     1  161474200  161475200      3       2  150064       1.8705     0.030707
enh48875     1  161478400  161479400      6       2  150064       2.4841    0.0064938
enh48876     1  161482100  161483100      1       1  150064       2.1487      0.01583
enh48947     1  162529800  162530800      2       1  150064       1.9254      0.02709
enh48974     1  164743600  164744600      4       2  150064       1.7874     0.036938
enh48980     1  165570500  165571500      6       3  150064       1.8958     0.028994
enh48983     1  165604200  165605200      2       1  150064       1.7128     0.043377
enh48985     1  165611000  165612000      4       1  150064        2.027     0.021334
enh48995     1  165721100  165722100      3       2  150064       2.7885    0.0026476
enh48997     1  165739100  165740100      2       1  150064       2.3176     0.010235
enh49001     1  165811500  165812500      5       2  150064       1.9816     0.023764
enh49002     1  165818400  165819400      2       1  150064       1.7394     0.040981
enh49003     1  165820300  165821300      2       1  150064       1.7741      0.03802
enh49004     1  165824400  165825400      2       1  150064       1.9485     0.025678
enh49023     1  166843500  166844500      2       1  150064       3.4847   0.00024635
enh49025     1  166871300  166872300      1       1  150064        3.555     0.000189
enh49029     1  166939900  166940900      4       2  150064       2.9893    0.0013981
enh49049     1  167127400  167128400      3       2  150064       1.8823     0.029897
enh49050     1  167131700  167132700      7       3  150064       1.8686     0.030841
enh49052     1  167188000  167189000      1       1  150064       2.7692      0.00281
enh49058     1  167216600  167217600      3       2  150064       2.2084      0.01361
enh49096     1  167487900  167488900      3       2  150064       1.7372     0.041175
enh49145     1  168053900  168054900      1       1  150064       2.2271      0.01297
enh49149     1  168115400  168116400      2       1  150064       1.8848     0.029727
enh49162     1  168356000  168357000      2       1  150064       2.0245     0.021461
enh49166     1  168408600  168409600      2       1  150064       1.8315     0.033513
enh49243     1  169847900  169848900      4       2  150064       1.8119     0.035003
enh49251     1  170038000  170039000      3       2  150064       1.6493     0.049543
enh49252     1  170042000  170043000      3       1  150064       2.0649     0.019466
enh49271     1  171477300  171478300      3       2  150064       1.8939     0.029121
enh49272     1  171565700  171566700      2       1  150064        2.748    0.0029978
enh49278     1  171735500  171736500      6       3  150064       1.9233     0.027224
enh49282     1  171752200  171753200      3       2  150064       1.7503     0.040029
enh49291     1  171937800  171938800      2       1  150064       1.8825     0.029887
enh49303     1  172311900  172312900      1       1  150064       2.2672      0.01169
enh49306     1  172348800  172349800      2       1  150064       2.0178     0.021807
enh49308     1  172360500  172361500      5       2  150064       2.3705    0.0088828
enh49322     1  172500000  172501000      3       2  150064       1.6888     0.045631
enh49393     1  173389000  173390000      5       2  150064       2.6576    0.0039345
enh49394     1  173391400  173392400      5       2  150064       2.0802     0.018753
enh49396     1  173397900  173398900      4       2  150064       2.3375    0.0097071
enh49397     1  173399700  173400700      1       1  150064        2.312      0.01039
enh49402     1  173448400  173449400      3       1  150064       2.3809    0.0086353
enh49406     1  173685800  173686800      1       1  150064       3.4989    0.0002336
enh49408     1  173794700  173795700      1       1  150064       3.4042    0.0003318
enh49411     1  173841100  173842100      3       2  150064       3.9485   3.9318e-05
enh49413     1  173929600  173930600      2       1  150064       3.1236   0.00089311
enh49414     1  173967400  173968400      2       1  150064       3.2789   0.00052106
enh49415     1  173970700  173971700      1       1  150064       3.4298     0.000302
enh49416     1  173974100  173975100      2       1  150064       2.9816    0.0014339
enh49417     1  173977100  173978100      5       1  150064       3.2379   0.00060207
enh49418     1  173980600  173981600      1       1  150064       3.4179    0.0003155
enh49419     1  173983400  173984400      4       2  150064       3.1305   0.00087247
enh49420     1  173984500  173985500      1       1  150064       3.1996    0.0006881
enh49421     1  173987200  173988200      4       2  150064       3.5258    0.0002111
enh49424     1  174121500  174122500      2       1  150064       3.8232   6.5877e-05
enh49426     1  174130200  174131200      3       1  150064       2.9874    0.0014067
enh49427     1  174135100  174136100      2       1  150064       2.7675    0.0028248
enh49428     1  174141100  174142100      2       1  150064       3.1179   0.00091077
enh49429     1  174173800  174174800      1       1  150064       2.4562     0.007021
enh49430     1  174175100  174176100      3       2  150064       2.9516    0.0015809
enh49431     1  174187900  174188900      1       1  150064       2.8307     0.002322
enh49435     1  174760900  174761900      1       1  150064       2.0002      0.02274
enh49436     1  174784200  174785200      2       1  150064       1.9926     0.023153
enh49437     1  174841400  174842400      2       1  150064       2.1363     0.016328
enh49440     1  174862600  174863600      1       1  150064         1.71      0.04363
enh49442     1  174885500  174886500      2       1  150064       2.8679    0.0020657
enh49465     1  175123900  175124900      5       3  150064       2.9024    0.0018517
enh49467     1  175152800  175153800      2       1  150064       2.7227     0.003238
enh49477     1  175256600  175257600      1       1  150064        1.899      0.02878
enh49479     1  175265900  175266900      1       1  150064       1.8889      0.02945
enh49481     1  175288300  175289300      4       2  150064       1.6744     0.047027
enh49493     1  176152700  176153700      3       2  150064       2.9858     0.001414
enh49494     1  176156600  176157600      3       2  150064       2.1309     0.016549
enh49495     1  176160000  176161000      1       1  150064       3.4814    0.0002494
enh49496     1  176163700  176164700      3       2  150064       2.6097    0.0045314
enh49499     1  176177500  176178500      1       1  150064       2.2069      0.01366
enh49516     1  178454300  178455300      1       1  150064       2.5219     0.005836
enh49517     1  178456200  178457200      3       1  150064       3.2407   0.00059624
enh49544     1  178942500  178943500      2       1  150064       2.2512     0.012186
enh49559     1  179095800  179096800      2       1  150064       1.6824      0.04625
enh49561     1  179099200  179100200      3       1  150064       1.6662     0.047834
enh49563     1  179112000  179113000      3       1  150064       1.7358     0.041304
enh49565     1  179137600  179138600      2       1  150064        2.058     0.019794
enh49568     1  179159800  179160800      2       1  150064       1.8908     0.029325
enh49569     1  179174200  179175200      2       1  150064       1.7559     0.039553
enh49576     1  179270300  179271300      3       1  150064       1.7514     0.039937
enh49582     1  179333600  179334600      4       2  150064         2.81    0.0024768
enh49585     1  179783000  179784000      2       1  150064       1.8026     0.035728
enh49588     1  179825500  179826500      2       1  150064        2.145     0.015977
enh49590     1  179844500  179845500      1       1  150064       1.9217      0.02732
enh49597     1  179938300  179939300      3       1  150064       1.7133     0.043328
enh49624     1  180360500  180361500      1       1  150064       2.1802      0.01462
enh49626     1  180365800  180366800      2       1  150064       1.7879     0.036896
enh49627     1  180371200  180372200      3       2  150064       2.2616     0.011861
enh49636     1  180586500  180587500      1       1  150064       1.9612      0.02493
enh49638     1  180602900  180603900      3       2  150064       2.4954    0.0062902
enh49640     1  180739000  180740000      2       1  150064       4.0654   2.3972e-05
enh49646     1  180862600  180863600      3       1  150064       2.3148     0.010311
enh49647     1  180895000  180896000      7       4  150064        2.358    0.0091879
enh49681     1  181105400  181106400      2       1  150064         2.27     0.011603
enh49700     1  182106800  182107800      2       1  150064       2.2702     0.011599
enh49701     1  182115500  182116500      6       3  150064       2.6885    0.0035882
enh49702     1  182122400  182123400      1       1  150064       2.2322       0.0128
enh49714     1  182247600  182248600      2       1  150064       1.8012     0.035832
enh49719     1  182362800  182363800      2       1  150064       1.9988     0.022814
enh49732     1  182601400  182602400      3       1  150064       1.9619     0.024889
enh49773     1  183537400  183538400      6       2  150064       2.0017     0.022659
enh49777     1  183554000  183555000      5       3  150064        2.219     0.013242
enh49804     1  184022100  184023100      2       1  150064       2.1799     0.014632
enh49805     1  184120200  184121200      1       1  150064       2.2839      0.01119
enh49819     1  184452100  184453100      5       3  150064       2.3288    0.0099353
enh49821     1  184458800  184459800      2       1  150064       2.3194     0.010188
enh49822     1  184460600  184461600      5       2  150064       2.5477     0.005422
enh49823     1  184476400  184477400      1       1  150064       2.4618     0.006913
enh49836     1  184716000  184717000      4       1  150064        2.255     0.012065
enh49838     1  184724800  184725800      3       1  150064       2.1648       0.0152
enh49854     1  184886600  184887600      2       1  150064       2.8332    0.0023042
enh49855     1  184888500  184889500      1       1  150064       1.9162      0.02767
enh49861     1  184937600  184938600      5       2  150064       2.2537     0.012109
enh49862     1  184939900  184940900      2       1  150064       2.3995    0.0082089
enh49877     1  185252200  185253200      2       1  150064       3.1884   0.00071523
enh49929     1  186273400  186274400      5       1  150064       1.6661     0.047848
enh49932     1  186345900  186346900      1       1  150064       1.7256      0.04221
enh49974     1  192126700  192127700      1       1  150064       2.7003     0.003464
enh49975     1  192131600  192132600      1       1  150064       2.4243     0.007668
enh49977     1  192132800  192133800      2       1  150064       2.0485     0.020255
enh49991     1  192515200  192516200      5       2  150064       1.7198     0.042733
enh50002     1  192671400  192672400      1       1  150064       2.6524     0.003996
enh50009     1  192838000  192839000      3       1  150064       2.9664    0.0015067
enh50011     1  192873300  192874300      3       1  150064       2.6284     0.004289
enh50012     1  192876900  192877900      1       1  150064       2.9385     0.001649
enh50019     1  192979200  192980200      1       1  150064       2.7441     0.003034
enh50024     1  193032400  193033400      3       2  150064       2.0773     0.018885
enh50027     1  193072300  193073300      1       1  150064       3.0838     0.001022
enh50028     1  193074800  193075800      5       2  150064       2.2378     0.012616
enh50030     1  193089800  193090800      2       1  150064       3.0646    0.0010898
enh50031     1  193093100  193094100      3       1  150064       3.1849   0.00072396
enh50032     1  193147200  193148200      3       1  150064       2.9891     0.001399
enh50033     1  193151700  193152700      3       1  150064       3.0302    0.0012219
enh50049     1  193537800  193538800      4       1  150064       1.7171      0.04298
enh50050     1  193558300  193559300      4       1  150064       1.7019     0.044389
enh50058     1  194028100  194029100      4       2  150064       1.7883     0.036865
enh50066     1  196369600  196370600      2       1  150064       1.7256     0.042206
enh50068     1  196622700  196623700      1       1  150064       4.0574    2.481e-05
enh50075     1  197165600  197166600      3       2  150064       2.8876    0.0019407
enh50076     1  197254000  197255000      2       1  150064       3.2642   0.00054888
enh50079     1  197438600  197439600      2       1  150064       2.1834     0.014503
enh50086     1  197732600  197733600      2       1  150064       2.4774    0.0066165
enh50087     1  197733700  197734700      2       1  150064       2.5775    0.0049764
enh50091     1  197738100  197739100      3       1  150064       2.4005    0.0081861
enh50094     1  197746500  197747500      4       1  150064        2.015      0.02195
enh50096     1  197807300  197808300      1       1  150064        2.235      0.01271
enh50097     1  197807800  197808800      3       2  150064       2.7436    0.0030389
enh50142     1  198544700  198545700      6       2  150064       1.7333     0.041522
enh50153     1  198638800  198639800      6       3  150064       1.7466     0.040354
enh50159     1  198669500  198670500      3       2  150064       2.0084       0.0223
enh50165     1  198730800  198731800      5       2  150064       3.0143    0.0012877
enh50167     1  198757800  198758800      1       1  150064       1.7767      0.03781
enh50169     1  198806000  198807000      1       1  150064       3.2068    0.0006712
enh50206     1  199248000  199249000      3       2  150064        1.902     0.028586
enh50207     1  199252100  199253100      2       1  150064       1.7949     0.036332
enh50209     1  199368600  199369600     11       3  150064       1.6593      0.04853
enh50210     1  199372900  199373900      7       2  150064       3.3249   0.00044219
enh50233     1  200202200  200203200      2       1  150064       2.0258     0.021395
enh50236     1  200251500  200252500      2       1  150064        1.837     0.033104
enh50237     1  200270100  200271100      2       1  150064       1.8872     0.029566
enh50242     1  200306400  200307400      3       2  150064       1.7229     0.042453
enh50243     1  200311400  200312400      4       1  150064       3.0806    0.0010329
enh50244     1  200320100  200321100      1       1  150064       2.8818     0.001977
enh50245     1  200323600  200324600      5       2  150064       2.9232    0.0017323
enh50246     1  200328800  200329800      6       1  150064       2.8948    0.0018972
enh50247     1  200334000  200335000      5       2  150064       2.6958    0.0035108
enh50248     1  200364100  200365100      4       2  150064       3.3574   0.00039339
enh50251     1  200379600  200380600      2       1  150064         2.31     0.010443
enh50252     1  200380300  200381300      1       1  150064       2.3083      0.01049
enh50253     1  200406600  200407600      1       1  150064       3.4739    0.0002565
enh50255     1  200494800  200495800      5       3  150064       1.7103     0.043602
enh50280     1  200864600  200865600      1       1  150064       2.5305     0.005695
enh50281     1  200867900  200868900      2       1  150064       2.4639    0.0068714
enh50282     1  200874400  200875400      4       1  150064       3.5285   0.00020897
enh50283     1  200876600  200877600      2       1  150064       3.0823    0.0010271
enh50285     1  200981500  200982500      2       1  150064       2.7206     0.003258
enh50286     1  200987900  200988900      3       2  150064       1.7939     0.036411
enh50288     1  200995400  200996400      1       1  150064       2.3237      0.01007
enh50289     1  201011500  201012500      6       3  150064       2.6968    0.0035006
enh50300     1  201436000  201437000      5       3  150064       1.6808     0.046397
enh50303     1  201451100  201452100      7       2  150064       2.0246     0.021452
enh50341     1  201725900  201726900      4       2  150064       2.1384     0.016244
enh50343     1  201797200  201798200      3       2  150064       2.6745    0.0037417
enh50345     1  201811500  201812500      4       2  150064       2.3203     0.010162
enh50346     1  201818500  201819500      1       1  150064       1.6978      0.04477
enh50349     1  201864900  201865900      1       1  150064       1.6949      0.04505
enh50398     1  202585200  202586200      1       1  150064        1.812      0.03499
enh50400     1  202688500  202689500      4       2  150064       1.9076     0.028221
enh50419     1  202927800  202928800      2       1  150064       1.6632     0.048132
enh50434     1  203051600  203052600      2       1  150064       1.7998     0.035948
enh50435     1  203098700  203099700      1       1  150064       1.8161      0.03468
enh50486     1  203599600  203600600      1       1  150064        1.656      0.04886
enh50499     1  203651200  203652200      6       1  150064       1.7335     0.041505
enh50518     1  204057500  204058500      3       2  150064       2.9892    0.0013987
enh50532     1  204222900  204223900      1       1  150064       2.5598     0.005237
enh50537     1  204254500  204255500      6       2  150064       2.5887     0.004817
enh50559     1  204419100  204420100      3       1  150064       1.7121     0.043436
enh50560     1  204425300  204426300      6       2  150064        2.494    0.0063161
enh50565     1  204449300  204450300      2       1  150064       2.0405     0.020651
enh50566     1  204450000  204451000      5       2  150064        3.588   0.00016664
enh50567     1  204451200  204452200      2       1  150064       2.5646    0.0051653
enh50568     1  204452600  204453600      2       1  150064       1.8526      0.03197
enh50570     1  204460400  204461400      1       1  150064       3.1976     0.000693
enh50571     1  204465000  204466000      4       2  150064       2.8373    0.0022752
enh50576     1  204480600  204481600      4       1  150064       3.3507   0.00040297
enh50577     1  204483600  204484600      5       2  150064        1.922     0.027301
enh50578     1  204487900  204488900      2       1  150064       3.3949   0.00034324
enh50579     1  204488700  204489700      2       1  150064       3.2089   0.00066626
enh50580     1  204491200  204492200      5       1  150064       3.1664    0.0007717
enh50581     1  204493500  204494500      3       1  150064       2.0129     0.022063
enh50582     1  204500100  204501100      1       1  150064       2.6702      0.00379
enh50586     1  204547100  204548100      1       1  150064       3.4754     0.000255
enh50587     1  204548800  204549800      5       2  150064        3.562   0.00018399
enh50588     1  204553300  204554300      2       1  150064        2.446    0.0072218
enh50598     1  204940000  204941000      2       1  150064        2.686    0.0036155
enh50605     1  205107200  205108200      6       2  150064         4.51   3.2407e-06
enh50606     1  205110500  205111500      4       2  150064       3.4959   0.00023627
enh50607     1  205144300  205145300      2       1  150064       4.1479   1.6775e-05
enh50608     1  205152600  205153600      5       2  150064       4.3555   6.6377e-06
enh50609     1  205154900  205155900      2       1  150064       3.6115   0.00015223
enh50610     1  205158300  205159300      1       1  150064       3.7135    0.0001022
enh50611     1  205168500  205169500      4       2  150064       4.1241   1.8606e-05
enh50612     1  205172800  205173800      3       1  150064       3.7427   9.1036e-05
enh50614     1  205181600  205182600      2       1  150064       3.2557    0.0005656
enh50615     1  205183500  205184500      2       1  150064       3.0667    0.0010823
enh50617     1  205206300  205207300      4       2  150064       3.0768    0.0010461
enh50619     1  205224800  205225800      3       2  150064       2.1051      0.01764
enh50620     1  205225200  205226200      4       2  150064        2.585    0.0048691
enh50624     1  205242200  205243200      2       1  150064       1.7414     0.040805
enh50629     1  205260700  205261700      6       2  150064       2.0618     0.019613
enh50635     1  205338200  205339200      5       2  150064       1.6992     0.044645
enh50651     1  205551200  205552200      4       2  150064       1.6664     0.047813
enh50658     1  205573700  205574700      5       2  150064       2.3688    0.0089227
enh50667     1  205661200  205662200      6       2  150064        2.034     0.020975
enh50681     1  205762900  205763900      4       2  150064        1.771     0.038282
enh50682     1  205774500  205775500      3       1  150064       1.7156     0.043116
enh50684     1  205779900  205780900      1       1  150064       2.4157     0.007853
enh50727     1  206646300  206647300      5       2  150064       2.8872    0.0019434
enh50728     1  206652600  206653600      2       1  150064       1.9277     0.026945
enh50794     1  207220300  207221300      2       1  150064       2.7408    0.0030641
enh50795     1  207224900  207225900      3       1  150064       3.1904    0.0007105
enh50796     1  207226900  207227900      1       1  150064       3.2849    0.0005101
enh50799     1  207243000  207244000      2       1  150064       3.0753    0.0010514
enh50800     1  207250800  207251800      1       1  150064        2.859     0.002125
enh50841     1  207915600  207916600      1       1  150064       3.3326    0.0004302
enh50842     1  207922500  207923500      3       2  150064        3.773   8.0646e-05
enh50844     1  207971500  207972500      2       1  150064       3.4269   0.00030525
enh50845     1  207980200  207981200      2       1  150064        3.844   6.0526e-05
enh50846     1  207993500  207994500      5       2  150064       4.7744   9.0134e-07
enh50847     1  208001900  208002900      1       1  150064       4.9466    3.777e-07
enh50848     1  208003900  208004900      2       1  150064       1.6881     0.045692
enh50849     1  208006400  208007400      5       2  150064       4.9819   3.1482e-07
enh50850     1  208009700  208010700      1       1  150064       1.8747      0.03042
enh50851     1  208010600  208011600      4       2  150064       2.7929    0.0026119
enh50852     1  208012000  208013000      1       1  150064       1.9286      0.02689
enh50853     1  208014200  208015200      3       2  150064       3.7764   7.9544e-05
enh50855     1  208017900  208018900      6       2  150064       4.5428   2.7761e-06
enh50856     1  208020500  208021500      4       2  150064       2.8247    0.0023664
enh50857     1  208024500  208025500      3       2  150064       1.8867       0.0296
enh50858     1  208027700  208028700      3       2  150064       2.7525    0.0029569
enh50859     1  208031000  208032000      2       1  150064        3.103   0.00095787
enh50860     1  208035100  208036100      6       3  150064       3.6419   0.00013532
enh50862     1  208044300  208045300      4       2  150064       2.4614    0.0069188
enh50863     1  208048000  208049000      5       3  150064        1.909      0.02813
enh50881     1  208305000  208306000      2       1  150064       3.2442   0.00058896
enh50883     1  208338400  208339400      3       1  150064       1.8232     0.034133
enh50892     1  208386600  208387600      2       1  150064       2.0546     0.019961
enh50893     1  208392700  208393700      2       1  150064       2.4943    0.0063098
enh50896     1  208408000  208409000      4       2  150064       2.2047     0.013737
enh50897     1  208409200  208410200      7       3  150064       2.0582     0.019787
enh50953     1  211421100  211422100      3       2  150064       2.3593    0.0091543
enh50955     1  211434600  211435600      6       3  150064       3.0256    0.0012408
enh50956     1  211438800  211439800      5       3  150064        2.006      0.02243
enh50959     1  211498600  211499600      1       1  150064       2.8602     0.002117
enh50964     1  211516600  211517600      3       2  150064       2.0689     0.019277
enh50967     1  211522600  211523600      2       1  150064       2.3008     0.010701
enh50972     1  211556800  211557800      4       2  150064       2.1653     0.015181
enh50975     1  211665600  211666600      1       1  150064        1.891      0.02931
enh50990     1  211781100  211782100      4       2  150064       2.1908     0.014234
enh51000     1  211911900  211912900      1       1  150064        1.815      0.03476
enh51031     1  212417200  212418200      2       1  150064       1.9624     0.024861
enh51038     1  212454700  212455700      2       1  150064       1.6632     0.048139
enh51043     1  212474300  212475300      2       1  150064       1.8451     0.032513
enh51044     1  212483400  212484400      1       1  150064       2.2238      0.01308
enh51047     1  212575400  212576400      2       1  150064       1.8339     0.033333
enh51050     1  212588800  212589800      2       1  150064       2.2218     0.013148
enh51052     1  212604800  212605800      6       3  150064       1.8601     0.031435
enh51053     1  212607100  212608100      1       1  150064       2.1962      0.01404
enh51067     1  212769100  212770100      5       3  150064       2.1181     0.017082
enh51069     1  212787500  212788500      1       1  150064       1.7017      0.04441
enh51113     1  213843400  213844400     10       3  150064       1.8883     0.029495
enh51125     1  214475600  214476600      5       2  150064        2.074     0.019038
enh51131     1  214601200  214602200      8       4  150064       1.7509     0.039982
enh51132     1  214603000  214604000      6       2  150064       2.1424     0.016082
enh51138     1  214687900  214688900      2       1  150064       2.2557     0.012044
enh51141     1  214721600  214722600      1       1  150064       2.3529     0.009314
enh51142     1  214731100  214732100      2       1  150064       2.1024     0.017761
enh51144     1  214812100  214813100      4       2  150064       1.8054     0.035505
enh51159     1  218632600  218633600      2       1  150064       2.0383     0.020761
enh51166     1  219018600  219019600      2       1  150064       1.7839     0.037218
enh51186     1  220161200  220162200      8       3  150064       1.8813     0.029965
enh51188     1  220217500  220218500      2       1  150064       2.0112     0.022151
enh51191     1  220266300  220267300      2       1  150064        2.041     0.020624
enh51192     1  220268500  220269500      3       2  150064       1.6464     0.049836
enh51199     1  220442100  220443100      2       1  150064       1.7508      0.03999
enh51201     1  220447300  220448300      2       1  150064       1.6588     0.048577
enh51209     1  220950700  220951700      2       1  150064       1.6529      0.04918
enh51264     1  221912300  221913300      2       1  150064       2.8608     0.002113
enh51267     1  221928200  221929200      2       1  150064       2.7189    0.0032751
enh51292     1  222593600  222594600      9       2  150064       1.7287     0.041928
enh51294     1  222628100  222629100      3       1  150064       2.8637    0.0020939
enh51301     1  222763800  222764800      2       1  150064       1.9374     0.026347
enh51304     1  222818800  222819800      1       1  150064       2.1321       0.0165
enh51311     1  222945800  222946800      4       1  150064       2.4529     0.007086
enh51332     1  223373500  223374500      3       2  150064       1.8852     0.029705
enh51342     1  223866600  223867600      6       3  150064       2.1967     0.014021
enh51344     1  223892400  223893400      3       2  150064       3.1024   0.00095976
enh51345     1  223898700  223899700      4       2  150064       3.3897    0.0003498
enh51346     1  223905300  223906300      5       3  150064       3.2641    0.0005491
enh51347     1  223909300  223910300      6       1  150064       2.9972    0.0013624
enh51348     1  223913600  223914600      2       1  150064       2.7539    0.0029444
enh51349     1  223914800  223915800      1       1  150064       2.6463     0.004069
enh51351     1  223935600  223936600      1       1  150064       1.9807      0.02381
enh51352     1  223959000  223960000      4       2  150064       3.7196   9.9754e-05
enh51353     1  223963300  223964300      2       1  150064       2.9646    0.0015153
enh51354     1  224000500  224001500      3       2  150064       3.6579   0.00012715
enh51355     1  224011300  224012300      5       2  150064       3.1463   0.00082663
enh51356     1  224014800  224015800      1       1  150064       3.5115    0.0002228
enh51357     1  224017100  224018100      2       1  150064       3.4352   0.00029609
enh51358     1  224018900  224019900      6       3  150064       3.1597   0.00078962
enh51359     1  224021600  224022600      5       2  150064       2.3553    0.0092551
enh51361     1  224030000  224031000      1       1  150064       3.5734    0.0001762
enh51391     1  224546500  224547500      2       1  150064       2.3981    0.0082411
enh51395     1  224616900  224617900      2       1  150064       2.3121     0.010386
enh51396     1  224623600  224624600      2       1  150064       2.0591     0.019744
enh51397     1  224644300  224645300      4       2  150064       1.9456     0.025854
enh51398     1  224646500  224647500      2       1  150064       2.4324    0.0074988
enh51399     1  224684400  224685400      1       1  150064       2.0878      0.01841
enh51400     1  224686700  224687700      6       3  150064       2.2552     0.012062
enh51402     1  224689500  224690500      3       2  150064       2.1965     0.014029
enh51403     1  224690200  224691200      3       2  150064         2.69    0.0035731
enh51405     1  224698100  224699100      3       2  150064        1.891     0.029314
enh51410     1  224922400  224923400      3       2  150064        2.023     0.021536
enh51440     1  225951600  225952600      3       2  150064       1.6786     0.046611
enh51446     1  226001000  226002000      1       1  150064       1.9914      0.02322
enh51452     1  226054000  226055000      4       2  150064       2.1141     0.017252
enh51454     1  226061400  226062400      2       1  150064       2.0687     0.019285
enh51455     1  226064200  226065200      3       1  150064       2.8898    0.0019273
enh51458     1  226077600  226078600      4       2  150064       1.7634     0.038913
enh51459     1  226085000  226086000      4       2  150064       1.7422     0.040738
enh51485     1  226269800  226270800      2       1  150064       2.3561    0.0092342
enh51488     1  226295800  226296800      3       2  150064       2.0411     0.020622
enh51489     1  226299600  226300600      3       2  150064       1.8205     0.034338
enh51490     1  226307200  226308200      3       1  150064       2.7158    0.0033056
enh51493     1  226319500  226320500      7       3  150064       2.2585     0.011958
enh51498     1  226387100  226388100      2       1  150064       2.3897    0.0084312
enh51506     1  226541000  226542000      1       1  150064        1.734      0.04146
enh51509     1  226596000  226597000      5       2  150064       1.6976     0.044794
enh51516     1  226644600  226645600      2       1  150064        1.995      0.02302
enh51518     1  226763000  226764000      3       2  150064       2.5286    0.0057258
enh51519     1  226775500  226776500      3       2  150064       2.0078     0.022333
enh51525     1  226846000  226847000      4       2  150064       2.1639     0.015236
enh51539     1  226898400  226899400      1       1  150064       2.4902     0.006384
enh51543     1  226910300  226911300      4       2  150064       1.9897     0.023313
enh51545     1  226916600  226917600      2       1  150064       2.1689     0.015043
enh51546     1  226928300  226929300      2       1  150064       2.1571     0.015498
enh51547     1  226935700  226936700      1       1  150064       2.4835     0.006505
enh51549     1  226951700  226952700      1       1  150064       2.1459      0.01594
enh51554     1  227014600  227015600      5       2  150064       2.1254     0.016775
enh51559     1  227069300  227070300      2       1  150064       1.7809     0.037463
enh51561     1  227079600  227080600      7       2  150064       2.3018     0.010672
enh51625     1  228870000  228871000      2       1  150064       1.8273     0.033824
enh51626     1  228873500  228874500      9       4  150064       1.9712      0.02435
enh51646     1  229033900  229034900      3       1  150064       1.7338     0.041477
enh51647     1  229050300  229051300      4       1  150064       1.8128     0.034933
enh51653     1  229106400  229107400      3       1  150064       2.1482     0.015848
enh51654     1  229108100  229109100      4       1  150064       2.0434     0.020509
enh51730     1  230209500  230210500      4       2  150064       1.8226     0.034181
enh51733     1  230238900  230239900      3       1  150064       3.5544   0.00018939
enh51734     1  230242000  230243000      6       3  150064       3.3863   0.00035423
enh51735     1  230244600  230245600      6       2  150064       3.9115   4.5865e-05
enh51736     1  230245600  230246600      3       2  150064       2.9045    0.0018393
enh51737     1  230247500  230248500      3       2  150064       4.1016   2.0518e-05
enh51738     1  230259900  230260900      3       2  150064       1.6459     0.049889
enh51739     1  230263100  230264100     10       3  150064       3.2148   0.00065264
enh51740     1  230275600  230276600      8       4  150064       3.1945   0.00070042
enh51750     1  230310400  230311400      8       2  150064       1.9515     0.025501
enh51752     1  230321700  230322700      3       2  150064       1.7646     0.038818
enh51762     1  230426500  230427500      3       2  150064         2.19     0.014261
enh51773     1  230843400  230844400     12       4  150064       1.9071     0.028252
enh51809     1  231567500  231568500      1       1  150064       2.0949      0.01809
enh51810     1  231596300  231597300      1       1  150064       2.5729     0.005043
enh51861     1  232606700  232607700      5       2  150064       2.5412    0.0055232
enh51928     1  234237600  234238600      4       1  150064       1.7573     0.039436
enh51930     1  234306200  234307200      1       1  150064       1.9483      0.02569
enh51934     1  234396000  234397000      3       2  150064       2.0621     0.019599
enh51939     1  234461400  234462400      4       2  150064       1.7151     0.043159
enh51941     1  234466500  234467500      2       1  150064       1.9629     0.024831
enh51953     1  234626500  234627500      9       5  150064       2.6977    0.0034906
enh51954     1  234634200  234635200      8       3  150064       2.7698    0.0028044
enh51955     1  234635900  234636900      3       2  150064       1.8352     0.033238
enh51956     1  234641000  234642000      4       2  150064       1.8159     0.034691
enh51965     1  234722100  234723100      3       2  150064       2.0786     0.018826
enh52085     1  235733000  235734000      4       1  150064       2.0839     0.018582
enh52088     1  235804500  235805500      2       1  150064       2.2448      0.01239
enh52089     1  235805800  235806800      7       2  150064       1.9266     0.027012
enh52098     1  236019900  236020900      2       1  150064        2.232     0.012809
enh52147     1  236665600  236666600      1       1  150064       1.7372      0.04118
enh52182     1  239568200  239569200      2       1  150064       2.0224     0.021566
enh52183     1  239579700  239580700      1       1  150064       2.2559      0.01204
enh52185     1  239619900  239620900      3       1  150064       2.0359     0.020881
enh52194     1  239867400  239868400      4       1  150064        1.672     0.047258
enh52215     1  240072900  240073900      3       1  150064       2.0443     0.020461
enh52233     1  241790300  241791300      6       3  150064        2.565    0.0051584
enh52252     1  243277300  243278300      2       1  150064       2.1798     0.014634
enh52255     1  243410500  243411500      4       2  150064       3.2022   0.00068191
enh52256     1  243414300  243415300      2       1  150064        3.639   0.00013685
enh52257     1  243421200  243422200      2       1  150064       4.0095   3.0424e-05
enh52260     1  243430000  243431000      1       1  150064       4.4273    4.771e-06
enh52261     1  243433100  243434100      2       1  150064       4.4701   3.9099e-06
enh52262     1  243449500  243450500      1       1  150064       4.8785    5.346e-07
enh52265     1  243485400  243486400      3       2  150064        4.094   2.1202e-05
enh52274     1  243614900  243615900     10       3  150064       4.3299   7.4576e-06
enh52275     1  243622000  243623000      1       1  150064       2.9015     0.001857
enh52278     1  243640700  243641700      3       1  150064       4.5811   2.3125e-06
enh52279     1  243644900  243645900      2       1  150064       4.1066   2.0075e-05
enh52280     1  243646600  243647600      3       1  150064       3.6675   0.00012246
enh52283     1  243760300  243761300      1       1  150064       1.9669       0.0246
enh52286     1  243878000  243879000      2       1  150064       4.8436   6.3738e-07
enh52290     1  243894800  243895800      1       1  150064       3.8931    4.948e-05
enh52291     1  243908400  243909400      1       1  150064       4.8466     6.28e-07
enh52292     1  243914700  243915700      1       1  150064       2.0924       0.0182
enh52293     1  243954600  243955600      3       2  150064       2.0206     0.021663
enh52294     1  243955400  243956400      2       1  150064       4.2876   9.0309e-06
enh52295     1  243966800  243967800      1       1  150064       4.7773    8.883e-07
enh52299     1  244011100  244012100      2       1  150064       3.4812   0.00024957
enh52300     1  244087100  244088100      1       1  150064       4.2458    1.089e-05
enh52301     1  244102200  244103200      3       1  150064       2.8385    0.0022661
enh52312     1  244239500  244240500      5       2  150064       1.9952     0.023013
enh52318     1  244372800  244373800      8       2  150064       2.6228      0.00436
enh52319     1  244377300  244378300      6       2  150064       2.5072    0.0060851
enh52321     1  244402300  244403300      2       1  150064        2.016     0.021901
enh52323     1  244409100  244410100      2       1  150064       2.0513     0.020121
enh52343     1  244602500  244603500      4       2  150064       2.1017     0.017792
enh52344     1  244608600  244609600      2       1  150064       2.3236     0.010074
enh52347     1  244623300  244624300      1       1  150064       1.7102      0.04361
enh52395     1  245762300  245763300      6       1  150064       2.5013    0.0061871
enh52407     1  246200900  246201900      4       2  150064       2.2742     0.011478
enh52408     1  246230600  246231600      7       3  150064       1.9767     0.024039
enh52420     1  246377300  246378300      6       1  150064       1.8742     0.030449
enh52421     1  246379800  246380800     14       1  150064       2.0219     0.021591
enh52422     1  246382000  246383000      8       2  150064       2.7245    0.0032204
enh52423     1  246388800  246389800     11       2  150064       2.5459    0.0054502
enh52428     1  246622700  246623700      3       2  150064       2.1248     0.016801
enh52431     1  246660500  246661500      2       1  150064        2.001     0.022697
enh52433     1  246670800  246671800     13       5  150064       2.4524    0.0070952
enh52449     1  246862400  246863400      5       3  150064       1.6525     0.049218
enh52450     1  246869800  246870800      6       1  150064        1.683     0.046186
enh52513     1  247802100  247803100      5       3  150064       1.6876     0.045747
enh52545     1  249134700  249135700      1       1  150064       2.4173     0.007817
enh52554     1  249199100  249200100      1       1  150064       1.7708       0.0383
enh59398     2     193400     194400      6       3  150064       1.8472     0.032361
enh59419     2     766500     767500      1       1  150064        1.716      0.04308
enh59420     2     826600     827600      5       2  150064       2.0316     0.021097
enh59421     2     829000     830000     11       3  150064        2.906    0.0018302
enh59424     2     969700     970700      6       2  150064       1.9771     0.024014
enh59425     2     974800     975800     10       2  150064       2.2733     0.011505
enh59427     2    1006000    1007000      3       2  150064       1.7095     0.043681
enh59460     2    2717600    2718600      5       2  150064        2.671    0.0037813
enh59461     2    2849900    2850900      4       2  150064       1.8371     0.033094
enh59467     2    3221100    3222100      5       1  150064       1.7865     0.037005
enh59468     2    3226500    3227500      3       1  150064       2.4924    0.0063448
enh59469     2    3242900    3243900      7       1  150064        2.673    0.0037587
enh59472     2    3260700    3261700      5       2  150064       1.6683     0.047625
enh59473     2    3267700    3268700      2       1  150064       2.4762    0.0066389
enh59474     2    3307000    3308000      3       1  150064       2.8667     0.002074
enh59488     2    3621500    3622500      1       1  150064       2.0286      0.02125
enh59496     2    6395600    6396600      7       2  150064       1.9156     0.027709
enh59507     2    7050800    7051800      4       2  150064        2.882    0.0019759
enh59508     2    7056400    7057400      3       2  150064       2.8319    0.0023136
enh59510     2    7062300    7063300      4       2  150064       3.0894    0.0010026
enh59511     2    7065100    7066100      2       1  150064        2.123     0.016876
enh59512     2    7067000    7068000      2       1  150064       1.7144     0.043232
enh59514     2    7070800    7071800      4       2  150064       1.9314     0.026716
enh59532     2    7197600    7198600      2       1  150064       1.8773      0.03024
enh59542     2    7571800    7572800      3       2  150064       1.7544     0.039679
enh59544     2    7589200    7590200      3       1  150064       3.1513   0.00081279
enh59545     2    7592200    7593200      3       1  150064       3.3375   0.00042262
enh59546     2    7609300    7610300      5       1  150064        2.949    0.0015941
enh59547     2    7637000    7638000      2       1  150064       2.6045    0.0046004
enh59548     2    7655900    7656900      4       2  150064       2.3873    0.0084854
enh59554     2    7832500    7833500      1       1  150064       1.9468      0.02578
enh59558     2    7935100    7936100      2       1  150064       2.1912     0.014217
enh59617     2    8582000    8583000      3       1  150064       2.2977     0.010789
enh59627     2    8649200    8650200      1       1  150064       2.5253      0.00578
enh59644     2    8740300    8741300      5       2  150064       3.0878    0.0010081
enh59653     2    8825800    8826800      3       1  150064       1.8469     0.032377
enh59654     2    8961700    8962700      1       1  150064       2.4502     0.007138
enh59658     2    8989000    8990000      3       2  150064       1.9191     0.027485
enh59677     2    9246000    9247000      3       2  150064       2.0939     0.018134
enh59680     2    9255300    9256300      3       1  150064       2.0667     0.019379
enh59688     2    9314700    9315700      3       1  150064       2.0327     0.021043
enh59692     2    9355600    9356600      3       1  150064       2.9002    0.0018646
enh59695     2    9374300    9375300      2       1  150064       2.6857    0.0036193
enh59699     2    9403500    9404500      5       3  150064       2.0582     0.019783
enh59729     2    9795500    9796500      7       3  150064       2.3547    0.0092682
enh59758     2   10131100   10132100      1       1  150064       1.7486      0.04018
enh59760     2   10159300   10160300      9       4  150064       2.4135    0.0078997
enh59803     2   10541900   10542900      4       2  150064       1.7464     0.040367
enh59805     2   10547500   10548500      5       2  150064       1.8294     0.033672
enh59821     2   10953200   10954200      6       3  150064       2.0708     0.019191
enh59824     2   11005000   11006000      3       2  150064       1.8724     0.030573
enh59871     2   11890700   11891700      2       1  150064        1.706     0.044003
enh59878     2   11915100   11916100      2       1  150064       1.6887     0.045636
enh59897     2   12084800   12085800      7       3  150064       2.1826     0.014533
enh59904     2   12157600   12158600      5       3  150064       1.8395     0.032917
enh59929     2   12449900   12450900      3       2  150064       1.6636     0.048098
enh59935     2   12559600   12560600      1       1  150064        2.065      0.01946
enh59937     2   12571200   12572200      4       2  150064        1.771      0.03828
enh59951     2   12654300   12655300      3       1  150064       2.3348    0.0097762
enh59953     2   12695600   12696600      2       1  150064       1.8598     0.031459
enh59954     2   12700600   12701600      6       2  150064       2.1049      0.01765
enh59957     2   12777000   12778000      3       1  150064        3.304   0.00047661
enh59979     2   15317400   15318400      3       2  150064        2.255     0.012068
enh59981     2   15440800   15441800      1       1  150064        2.008      0.02232
enh59987     2   15697900   15698900      2       1  150064       1.8407      0.03283
enh59988     2   15699100   15700100      4       1  150064       1.8447     0.032539
enh59999     2   16105500   16106500      2       1  150064       2.2496     0.012237
enh60013     2   16512200   16513200      1       1  150064       1.6884      0.04567
enh60028     2   16798800   16799800      4       2  150064       1.6767     0.046797
enh60030     2   16803500   16804500      1       1  150064       2.2738      0.01149
enh60050     2   16894400   16895400      1       1  150064       2.0847      0.01855
enh60056     2   17042600   17043600      1       1  150064       2.5688     0.005103
enh60067     2   17936700   17937700      1       1  150064       2.1711      0.01496
enh60068     2   17937900   17938900      1       1  150064       2.0909      0.01827
enh60070     2   17940600   17941600      3       2  150064         2.06       0.0197
enh60073     2   17985600   17986600      5       2  150064       1.7924     0.036535
enh60074     2   17993800   17994800      2       1  150064       1.9517     0.025486
enh60082     2   19519000   19520000      2       1  150064       3.4949   0.00023714
enh60084     2   19673300   19674300      3       2  150064       1.8886      0.02947
enh60089     2   20087000   20088000      4       2  150064       1.9334      0.02659
enh60127     2   20778500   20779500      3       1  150064       2.1385     0.016237
enh60145     2   22499300   22500300      2       1  150064       4.1568   1.6137e-05
enh60146     2   22504100   22505100      2       1  150064       1.7075     0.043868
enh60156     2   23726300   23727300      4       2  150064        4.587   2.2486e-06
enh60163     2   23939100   23940100      2       1  150064       2.2935     0.010909
enh60164     2   23984200   23985200      5       3  150064       2.0232     0.021528
enh60168     2   24024000   24025000      2       1  150064       1.7572      0.03944
enh60171     2   24127200   24128200      2       1  150064       2.0112     0.022153
enh60173     2   24144000   24145000      3       2  150064       1.7384     0.041073
enh60175     2   24151200   24152200      2       1  150064       1.9116     0.027966
enh60176     2   24161300   24162300      1       1  150064       2.2362      0.01267
enh60210     2   24798800   24799800      1       1  150064       2.5369     0.005592
enh60213     2   24835900   24836900      2       1  150064       1.8495     0.032195
enh60216     2   24919000   24920000      3       2  150064       2.0242     0.021472
enh60238     2   25346300   25347300      4       1  150064       3.6785   0.00011729
enh60239     2   25351400   25352400      6       3  150064        4.357    6.593e-06
enh60241     2   25384400   25385400      3       1  150064       4.1609   1.5851e-05
enh60242     2   25420300   25421300      2       1  150064       2.6263    0.0043163
enh60243     2   25425500   25426500      3       1  150064       3.2101   0.00066352
enh60244     2   25427400   25428400      4       2  150064       3.4807   0.00025004
enh60245     2   25429300   25430300      4       2  150064       3.1779   0.00074185
enh60246     2   25432300   25433300      2       1  150064       3.3358   0.00042534
enh60247     2   25433600   25434600      1       1  150064       3.5184    0.0002171
enh60248     2   25437800   25438800      2       1  150064       3.3209   0.00044866
enh60249     2   25439500   25440500      4       1  150064       3.2685   0.00054051
enh60250     2   25452000   25453000      2       1  150064       3.1586   0.00079263
enh60256     2   25500700   25501700      1       1  150064       1.8921      0.02924
enh60258     2   25508200   25509200      2       1  150064       1.9292     0.026854
enh60259     2   25514200   25515200      3       2  150064       1.8063     0.035438
enh60261     2   25526600   25527600      4       2  150064       2.7383    0.0030879
enh60262     2   25531700   25532700      2       1  150064       4.1932   1.3752e-05
enh60263     2   25536000   25537000      1       1  150064       2.8611     0.002111
enh60265     2   25545600   25546600      2       1  150064       1.7595     0.039251
enh60266     2   25559200   25560200      1       1  150064       1.7268       0.0421
enh60271     2   25598700   25599700      2       1  150064        4.143   1.7136e-05
enh60295     2   25831700   25832700      3       1  150064       1.8993     0.028761
enh60297     2   25887100   25888100      2       1  150064       1.8753     0.030376
enh60301     2   25934900   25935900      4       2  150064       1.8488     0.032246
enh60303     2   25979300   25980300      1       1  150064       1.8352      0.03324
enh60309     2   26054200   26055200      3       2  150064        1.725     0.042263
enh60311     2   26075400   26076400      3       1  150064       2.2035     0.013779
enh60317     2   26161800   26162800      1       1  150064       1.9976      0.02288
enh60320     2   26213700   26214700      2       1  150064       2.3868    0.0084985
enh60321     2   26214600   26215600      4       2  150064       3.7867   7.6332e-05
enh60322     2   26220300   26221300      7       3  150064       2.8477    0.0022021
enh60324     2   26232100   26233100      1       1  150064       2.7219     0.003245
enh60327     2   26249400   26250400      3       2  150064        2.245     0.012384
enh60328     2   26254800   26255800      2       1  150064        2.286     0.011128
enh60330     2   26262600   26263600      2       1  150064       2.6277    0.0042987
enh60333     2   26267300   26268300      3       1  150064       2.7318    0.0031492
enh60339     2   26304100   26305100      4       2  150064        2.138     0.016258
enh60341     2   26309600   26310600      4       2  150064       2.4593    0.0069613
enh60349     2   26491700   26492700      2       1  150064       2.1871     0.014367
enh60352     2   26523300   26524300      3       2  150064       1.6587     0.048589
enh60361     2   26699800   26700800      7       3  150064       2.7897    0.0026376
enh60370     2   26963500   26964500      3       1  150064        3.665   0.00012365
enh60372     2   26986000   26987000      1       1  150064       3.3389    0.0004206
enh60374     2   26990300   26991300      3       1  150064       3.0209      0.00126
enh60376     2   26994400   26995400      3       1  150064        3.144   0.00083325
enh60377     2   27002600   27003600      3       2  150064       2.0431     0.020521
enh60380     2   27033400   27034400      3       2  150064       3.6152   0.00015006
enh60383     2   27181900   27182900      3       1  150064       2.9757    0.0014618
enh60388     2   27254400   27255400      1       1  150064       3.0193     0.001267
enh60391     2   27271800   27272800      2       1  150064       3.4335   0.00029787
enh60392     2   27292400   27293400      4       2  150064       3.5829   0.00016991
enh60395     2   27300400   27301400      1       1  150064       2.6139     0.004476
enh60396     2   27300800   27301800      2       1  150064       3.1008   0.00096492
enh60399     2   27307500   27308500      2       1  150064       2.5213    0.0058457
enh60400     2   27310000   27311000      2       1  150064       2.2794     0.011321
enh60403     2   27344700   27345700      1       1  150064       3.0392     0.001186
enh60409     2   27441300   27442300      7       3  150064       2.4104    0.0079678
enh60410     2   27472900   27473900      1       1  150064       2.5646     0.005165
enh60412     2   27519000   27520000      3       1  150064       2.8532    0.0021641
enh60413     2   27525500   27526500      2       1  150064       1.9622      0.02487
enh60415     2   27544200   27545200      1       1  150064       2.5713     0.005066
enh60416     2   27574700   27575700      1       1  150064       2.7773     0.002741
enh60420     2   27595400   27596400      3       1  150064       2.8339    0.0022989
enh60422     2   27604000   27605000      1       1  150064       3.0578     0.001115
enh60424     2   27632800   27633800      2       1  150064       2.0799     0.018769
enh60427     2   27664800   27665800      1       1  150064       3.1687    0.0007655
enh60428     2   27668100   27669100      1       1  150064       1.9908      0.02325
enh60429     2   27683800   27684800      1       1  150064        3.141     0.000842
enh60430     2   27711300   27712300      4       2  150064       3.6298   0.00014183
enh60431     2   27712800   27713800      2       1  150064        2.505    0.0061232
enh60433     2   27807800   27808800      3       2  150064       2.1673     0.015106
enh60435     2   27821300   27822300      2       1  150064       1.6805     0.046428
enh60437     2   27852600   27853600      4       2  150064       1.6601     0.048445
enh60440     2   27888600   27889600      2       1  150064        1.985     0.023573
enh60447     2   27958700   27959700      2       1  150064       3.4552   0.00027493
enh60451     2   27988800   27989800      3       2  150064       4.4211   4.9099e-06
enh60452     2   27993400   27994400      1       1  150064       3.8587      5.7e-05
enh60455     2   28019600   28020600      4       1  150064       4.5306   2.9408e-06
enh60458     2   28037500   28038500      1       1  150064       4.4963    3.458e-06
enh60459     2   28050000   28051000      2       1  150064       3.5278   0.00020948
enh60461     2   28063700   28064700      4       2  150064       2.7241    0.0032237
enh60462     2   28076700   28077700      1       1  150064        3.787    7.625e-05
enh60463     2   28081400   28082400      2       1  150064       3.2544   0.00056815
enh60464     2   28088500   28089500      3       1  150064       2.4346    0.0074536
enh60466     2   28115700   28116700      3       1  150064       1.7546     0.039666
enh60468     2   28137300   28138300      2       1  150064       1.9275     0.026958
enh60469     2   28138400   28139400      2       1  150064       2.4002    0.0081929
enh60470     2   28143000   28144000      1       1  150064       3.6355    0.0001387
enh60474     2   28168800   28169800      1       1  150064       3.4674    0.0002628
enh60475     2   28179400   28180400      1       1  150064       2.0886      0.01837
enh60476     2   28188500   28189500      3       2  150064       3.2273   0.00062488
enh60478     2   28202600   28203600      2       1  150064         4.51   3.2416e-06
enh60487     2   28303400   28304400      5       3  150064       2.3963    0.0082801
enh60511     2   28612200   28613200      1       1  150064        2.969     0.001494
enh60512     2   28627500   28628500      1       1  150064       2.7405     0.003067
enh60513     2   28646700   28647700      7       3  150064       3.4769   0.00025358
enh60514     2   28650800   28651800      2       1  150064        2.569    0.0050992
enh60515     2   28653700   28654700      3       1  150064       2.1719      0.01493
enh60516     2   28658300   28659300      1       1  150064       2.8941     0.001901
enh60517     2   28660400   28661400      3       2  150064       2.7958    0.0025889
enh60546     2   28968300   28969300      4       2  150064       2.9535    0.0015711
enh60552     2   28992600   28993600      3       2  150064       2.3535    0.0092993
enh60554     2   28997900   28998900      3       2  150064       2.5028    0.0061607
enh60555     2   29032300   29033300      3       1  150064       3.1758   0.00074719
enh60557     2   29093600   29094600      6       3  150064         1.99     0.023295
enh60574     2   29412100   29413100      3       2  150064       3.0524    0.0011353
enh60581     2   29645800   29646800      3       1  150064       3.4892   0.00024225
enh60584     2   29678300   29679300      3       2  150064       1.6996       0.0446
enh60597     2   30445700   30446700      3       1  150064        1.705     0.044093
enh60621     2   30583700   30584700      3       1  150064       1.8711     0.030665
enh60622     2   30589000   30590000      1       1  150064       1.8188      0.03447
enh60658     2   31156000   31157000      7       4  150064       2.2757     0.011431
enh60674     2   31547400   31548400      2       1  150064       1.6604     0.048421
enh60687     2   32180800   32181800      3       2  150064       1.9233     0.027224
enh60688     2   32182800   32183800      2       1  150064       1.9374     0.026349
enh60692     2   32236900   32237900      3       2  150064       1.8982     0.028835
enh60759     2   35073400   35074400      8       3  150064       2.1029     0.017735
enh60778     2   36632000   36633000      6       3  150064        2.015     0.021951
enh60781     2   36668000   36669000      3       1  150064       2.0192     0.021733
enh60784     2   36688100   36689100      2       1  150064       2.0103     0.022198
enh60789     2   36769000   36770000      3       1  150064       1.6648     0.047981
enh60794     2   36822800   36823800      5       2  150064       2.1206     0.016979
enh60799     2   36932700   36933700      4       2  150064       2.1082     0.017508
enh60802     2   37016200   37017200      2       1  150064       1.9155     0.027712
enh60803     2   37025900   37026900      2       1  150064        1.936     0.026436
enh60804     2   37048200   37049200     11       3  150064       2.7424    0.0030499
enh60806     2   37116700   37117700      2       1  150064       2.0112     0.022153
enh60809     2   37153600   37154600      3       2  150064       2.7715    0.0027901
enh60810     2   37178000   37179000      4       2  150064       1.8639     0.031171
enh60813     2   37232100   37233100      3       2  150064       1.9022     0.028573
enh60819     2   37319500   37320500      4       1  150064       1.9439     0.025954
enh60824     2   37422700   37423700      1       1  150064       3.5202    0.0002156
enh60825     2   37425000   37426000      5       3  150064       2.8351    0.0022909
enh60826     2   37456100   37457100      3       2  150064       2.2591     0.011938
enh60827     2   37459700   37460700      6       2  150064       1.9448     0.025901
enh60830     2   37522200   37523200      2       1  150064       2.7759    0.0027528
enh60831     2   37532600   37533600      3       2  150064       1.8277     0.033798
enh60832     2   37534400   37535400      3       2  150064       3.0357    0.0011999
enh60833     2   37542200   37543200      4       2  150064       3.3774   0.00036586
enh60834     2   37544800   37545800      3       2  150064       2.9199    0.0017509
enh60835     2   37546100   37547100      3       1  150064        4.511   3.2259e-06
enh60836     2   37548500   37549500      3       1  150064       3.5822   0.00017033
enh60837     2   37553000   37554000      3       2  150064       3.5159   0.00021917
enh60838     2   37557400   37558400      2       1  150064       3.4031   0.00033319
enh60839     2   37562100   37563100      5       2  150064       4.1716   1.5123e-05
enh60840     2   37565100   37566100      3       2  150064       2.7175    0.0032887
enh60841     2   37570100   37571100      5       2  150064       3.8456   6.0128e-05
enh60842     2   37572500   37573500      7       4  150064       2.4225    0.0077074
enh60843     2   37573600   37574600      5       2  150064       2.1421     0.016093
enh60844     2   37576000   37577000      6       2  150064       3.8151   6.8053e-05
enh60850     2   37621100   37622100      2       1  150064       1.7379     0.041114
enh60851     2   37641600   37642600      4       2  150064       2.1762      0.01477
enh60858     2   37760200   37761200      3       1  150064       1.7977     0.036112
enh60883     2   37947900   37948900      3       2  150064       1.9159     0.027687
enh60904     2   38209100   38210100      2       1  150064        1.731     0.041726
enh60955     2   38840000   38841000      1       1  150064        1.815      0.03476
enh60970     2   38942900   38943900      4       2  150064       3.0991   0.00097046
enh60971     2   38949000   38950000      1       1  150064       2.1091      0.01747
enh60972     2   38954200   38955200      5       2  150064       3.0349    0.0012031
enh60973     2   38964500   38965500      2       1  150064       2.4299    0.0075516
enh60974     2   38967800   38968800      1       1  150064       2.2486      0.01227
enh60977     2   38980600   38981600      3       1  150064       1.8303     0.033603
enh60978     2   38981800   38982800      4       2  150064       2.3701    0.0088909
enh60979     2   39004200   39005200      3       1  150064       2.4957    0.0062859
enh60981     2   39033100   39034100      1       1  150064       2.8935     0.001905
enh60983     2   39058500   39059500      6       2  150064       2.1428     0.016064
enh60992     2   39320300   39321300      3       1  150064       1.6751     0.046955
enh60993     2   39322000   39323000      1       1  150064       1.6606       0.0484
enh61003     2   39443900   39444900      1       1  150064       2.2862      0.01112
enh61004     2   39454800   39455800      3       2  150064       1.8022     0.035754
enh61034     2   40000700   40001700      1       1  150064       2.0746      0.01901
enh61036     2   40003800   40004800      2       1  150064       2.1676     0.015094
enh61041     2   40256000   40257000      5       2  150064       2.0818     0.018681
enh61046     2   40405100   40406100      4       2  150064       1.8383     0.033011
enh61048     2   40478100   40479100      6       3  150064       1.8564     0.031699
enh61052     2   40558700   40559700      4       2  150064       2.3806    0.0086431
enh61053     2   40579500   40580500      3       2  150064       2.3671     0.008964
enh61061     2   40662500   40663500      4       1  150064       2.3271    0.0099808
enh61062     2   40667600   40668600      5       2  150064       2.0459     0.020383
enh61065     2   40681500   40682500      3       2  150064       2.9861     0.001413
enh61066     2   40698300   40699300      3       2  150064       2.9671    0.0015031
enh61069     2   40710800   40711800      3       2  150064       2.4464    0.0072144
enh61070     2   40714800   40715800      4       2  150064       2.3782    0.0086979
enh61072     2   40738100   40739100      2       1  150064        2.759     0.002899
enh61074     2   40773800   40774800      3       1  150064        3.178   0.00074136
enh61078     2   40895400   40896400      3       2  150064       1.7715      0.03824
enh61080     2   40979500   40980500      4       1  150064       2.8383    0.0022677
enh61084     2   41682800   41683800      1       1  150064       1.8809      0.02999
enh61089     2   42067200   42068200      2       1  150064        2.308       0.0105
enh61090     2   42068500   42069500      5       1  150064       2.4789    0.0065887
enh61164     2   42952200   42953200      4       2  150064       1.6719     0.047269
enh61171     2   43021200   43022200      3       2  150064       1.6521     0.049252
enh61181     2   43071800   43072800      2       1  150064       1.9464     0.025805
enh61187     2   43106400   43107400      3       1  150064       1.6831     0.046179
enh61205     2   43245800   43246800      1       1  150064       1.6885      0.04566
enh61230     2   43389400   43390400      6       2  150064       1.7241     0.042346
enh61256     2   43542900   43543900      1       1  150064       1.7262      0.04216
enh61274     2   43792800   43793800      3       1  150064       1.6593     0.048524
enh61288     2   44324800   44325800      3       2  150064       2.0409     0.020633
enh61302     2   44471000   44472000      1       1  150064       2.2331      0.01277
enh61320     2   45006200   45007200      2       1  150064       1.7957     0.036274
enh61336     2   45802500   45803500      3       2  150064       2.0886     0.018371
enh61347     2   45895700   45896700      2       1  150064       2.0769     0.018907
enh61371     2   46083100   46084100      4       2  150064       1.6847     0.046025
enh61376     2   46115800   46116800      1       1  150064       2.2402      0.01254
enh61382     2   46187300   46188300      4       2  150064       1.6761     0.046855
enh61385     2   46211800   46212800      6       3  150064        2.549    0.0054015
enh61393     2   46369300   46370300      4       2  150064        2.003     0.022586
enh61433     2   46727400   46728400      3       2  150064        1.713     0.043354
enh61435     2   46747900   46748900      6       3  150064       1.6783      0.04664
enh61439     2   46773100   46774100      1       1  150064       1.6782      0.04665
enh61445     2   46790300   46791300      1       1  150064       1.7709      0.03829
enh61452     2   46845300   46846300      2       1  150064       1.6933     0.045203
enh61463     2   47038800   47039800      2       1  150064       1.8471     0.032363
enh61464     2   47041100   47042100      4       1  150064       2.0049     0.022488
enh61486     2   47212300   47213300      1       1  150064       1.7302       0.0418
enh61509     2   47445300   47446300      9       4  150064       2.7129    0.0033348
enh61514     2   47516100   47517100      1       1  150064        1.907      0.02826
enh61520     2   47563600   47564600      3       1  150064       1.6973     0.044819
enh61529     2   47748800   47749800      3       2  150064       1.8383     0.033008
enh61537     2   47978900   47979900      3       2  150064       1.6925     0.045279
enh61538     2   47994600   47995600      3       2  150064        2.471    0.0067377
enh61540     2   48012000   48013000      7       3  150064       2.4957    0.0062859
enh61544     2   48083700   48084700      2       1  150064       1.7494     0.040112
enh61545     2   48094700   48095700      4       2  150064       2.3041     0.010607
enh61547     2   48115600   48116600      5       3  150064       3.1409   0.00084206
enh61548     2   48121100   48122100      2       1  150064       2.3256     0.010019
enh61551     2   48128900   48129900      1       1  150064       2.9361     0.001662
enh61553     2   48144600   48145600      2       1  150064       2.6178    0.0044254
enh61559     2   48340700   48341700      1       1  150064       2.0415       0.0206
enh61560     2   48343600   48344600      2       1  150064       2.0623     0.019591
enh61561     2   48347600   48348600      3       1  150064       1.6978     0.044773
enh61563     2   48372200   48373200      1       1  150064       1.9537      0.02537
enh61564     2   48375700   48376700      3       1  150064       3.8638   5.5821e-05
enh61565     2   48389100   48390100      4       2  150064       2.9242    0.0017268
enh61568     2   48399600   48400600      5       2  150064       2.0686     0.019292
enh61569     2   48401600   48402600      5       2  150064       2.1045     0.017669
enh61572     2   48424500   48425500      2       1  150064       2.5134    0.0059779
enh61575     2   48447400   48448400      2       1  150064       2.9554    0.0015615
enh61578     2   48468300   48469300      2       1  150064        2.833    0.0023054
enh61581     2   48492400   48493400      2       1  150064       2.9028    0.0018494
enh61585     2   48535200   48536200      3       2  150064       2.6919    0.0035527
enh61586     2   48539400   48540400      3       1  150064       2.5746    0.0050181
enh61587     2   48545100   48546100      3       2  150064       2.2742     0.011476
enh61588     2   48547400   48548400      4       2  150064       1.9898     0.023305
enh61590     2   48552700   48553700      5       2  150064       2.6788    0.0036946
enh61591     2   48557700   48558700     10       4  150064       2.6078    0.0045565
enh61592     2   48559600   48560600      5       2  150064       3.3683   0.00037813
enh61593     2   48566200   48567200      3       1  150064       3.1904   0.00071027
enh61597     2   48573000   48574000      4       2  150064       4.5346   2.8856e-06
enh61600     2   48581800   48582800      4       2  150064       1.9315      0.02671
enh61602     2   48598700   48599700      5       3  150064       1.8615     0.031339
enh61604     2   48622700   48623700      4       2  150064       2.1457     0.015947
enh61607     2   48642300   48643300      5       3  150064       2.5089    0.0060555
enh61610     2   48647700   48648700      3       2  150064       2.8124    0.0024586
enh61611     2   48657400   48658400      6       2  150064       2.2937     0.010904
enh61613     2   48665300   48666300      2       1  150064       1.6778      0.04669
enh61620     2   48736700   48737700      3       2  150064       2.8665    0.0020754
enh61626     2   50719000   50720000      1       1  150064       3.0002     0.001349
enh61628     2   51240300   51241300      1       1  150064       2.1981      0.01397
enh61636     2   53966200   53967200      1       1  150064       2.5202     0.005865
enh61637     2   53995700   53996700      4       2  150064       2.0615     0.019627
enh61639     2   54010400   54011400      2       1  150064        3.487   0.00024424
enh61641     2   54015400   54016400      4       1  150064       2.2744     0.011472
enh61643     2   54166700   54167700      1       1  150064       2.5182     0.005898
enh61644     2   54168800   54169800      2       1  150064       2.6875    0.0035994
enh61645     2   54172400   54173400      2       1  150064       1.7235     0.042399
enh61646     2   54176600   54177600      5       3  150064       2.4142    0.0078856
enh61647     2   54187300   54188300      4       2  150064       2.2127      0.01346
enh61650     2   54194300   54195300      5       2  150064       2.2426     0.012463
enh61653     2   54220600   54221600      3       2  150064       2.3125     0.010374
enh61654     2   54222700   54223700      1       1  150064       2.0814       0.0187
enh61657     2   54240300   54241300      4       2  150064       2.0878     0.018408
enh61658     2   54242600   54243600      1       1  150064       2.2655      0.01174
enh61659     2   54267800   54268800      1       1  150064       3.6393    0.0001367
enh61661     2   54280700   54281700      2       1  150064       2.1753     0.014802
enh61663     2   54320300   54321300      6       3  150064        2.679    0.0036923
enh61666     2   54341200   54342200      5       2  150064        2.161     0.015346
enh61670     2   54648600   54649600      3       1  150064       2.7942    0.0026017
enh61672     2   54659400   54660400      4       2  150064       2.5311    0.0056859
enh61673     2   54667100   54668100      1       1  150064       2.5264     0.005762
enh61683     2   54762800   54763800      1       1  150064       1.8954      0.02902
enh61685     2   54773100   54774100      2       1  150064       2.0531      0.02003
enh61689     2   54803700   54804700      4       2  150064       1.7048     0.044117
enh61690     2   54807800   54808800     10       2  150064       2.3173     0.010244
enh61691     2   54809300   54810300      2       1  150064       1.8623     0.031278
enh61693     2   54820200   54821200      2       1  150064       2.1912     0.014219
enh61697     2   54837000   54838000      3       2  150064        1.991     0.023239
enh61698     2   54845700   54846700      5       3  150064       1.8213     0.034284
enh61702     2   54892900   54893900      1       1  150064       2.0337      0.02099
enh61703     2   54896500   54897500      1       1  150064       1.6458       0.0499
enh61706     2   54907500   54908500      7       3  150064       2.0777     0.018869
enh61709     2   54982600   54983600      1       1  150064       4.0212    2.895e-05
enh61710     2   54983400   54984400      1       1  150064       2.0443      0.02046
enh61711     2   54984200   54985200      2       1  150064       2.9821    0.0014312
enh61718     2   55185700   55186700      3       1  150064       1.7837     0.037235
enh61728     2   55244700   55245700      4       2  150064       1.9155     0.027717
enh61729     2   55251300   55252300      4       2  150064       1.9824     0.023717
enh61731     2   55264900   55265900      3       2  150064       1.7431     0.040657
enh61736     2   55310100   55311100      3       2  150064       1.7524     0.039856
enh61745     2   55347400   55348400      5       3  150064       1.9172     0.027609
enh61751     2   55379200   55380200      4       2  150064       3.1275   0.00088147
enh61755     2   55395200   55396200      6       2  150064       1.7607     0.039146
enh61772     2   55635900   55636900      7       2  150064       1.6988     0.044674
enh61774     2   55643400   55644400      5       2  150064       1.7164     0.043048
enh61775     2   55650400   55651400      5       2  150064       1.7046      0.04413
enh61785     2   56098300   56099300      1       1  150064       1.9554      0.02527
enh61786     2   56106900   56107900      4       2  150064       1.8653     0.031073
enh61796     2   57947800   57948800      2       1  150064       3.8989   4.8315e-05
enh61797     2   57986500   57987500      1       1  150064       4.5121     3.21e-06
enh61798     2   57987200   57988200      4       2  150064        6.132   4.3395e-10
enh61799     2   58135300   58136300      3       2  150064       5.3793   3.7379e-08
enh61803     2   58271600   58272600      4       2  150064       3.2461   0.00058492
enh61804     2   58275100   58276100      1       1  150064       4.4393    4.513e-06
enh61806     2   58334700   58335700      3       2  150064       3.6433   0.00013457
enh61808     2   58466300   58467300      3       2  150064        3.836   6.2534e-05
enh61809     2   58468600   58469600      2       1  150064       2.0489     0.020238
enh61810     2   58653600   58654600      2       1  150064       2.7799    0.0027188
enh61824     2   58991900   58992900      4       2  150064       1.6577      0.04869
enh61827     2   59127000   59128000      1       1  150064       2.4003      0.00819
enh61837     2   60114000   60115000      4       2  150064       1.7552      0.03961
enh61842     2   60148200   60149200      3       2  150064       1.7304     0.041778
enh61844     2   60164800   60165800      1       1  150064       1.9799      0.02386
enh61847     2   60298400   60299400      1       1  150064       2.1217      0.01693
enh61848     2   60324000   60325000      2       1  150064       2.5601    0.0052319
enh61849     2   60331000   60332000      4       2  150064       2.5526    0.0053464
enh61850     2   60332600   60333600      3       2  150064       2.6815    0.0036651
enh61852     2   60440500   60441500      3       2  150064        2.635    0.0042066
enh61857     2   60489100   60490100      1       1  150064       2.6828      0.00365
enh61859     2   60516200   60517200      6       2  150064       1.6571     0.048752
enh61867     2   60588700   60589700     11       4  150064       1.9305     0.026771
enh61873     2   60618400   60619400      3       1  150064        2.879    0.0019949
enh61874     2   60624700   60625700      5       2  150064       3.5331   0.00020534
enh61878     2   60638000   60639000      1       1  150064       2.1762      0.01477
enh61891     2   60706600   60707600      4       2  150064       3.2144   0.00065361
enh61892     2   60713100   60714100      1       1  150064       4.8862     5.14e-07
enh61893     2   60714800   60715800      2       1  150064       3.7836   7.7273e-05
enh61894     2   60716900   60717900      2       1  150064       3.3129   0.00046172
enh61895     2   60723300   60724300      4       2  150064        2.618    0.0044217
enh61897     2   60734500   60735500      2       1  150064       2.7538     0.002945
enh61898     2   60737100   60738100      4       1  150064       3.3362   0.00042466
enh61899     2   60740500   60741500      2       1  150064        2.985     0.001418
enh61900     2   60741500   60742500      3       1  150064       2.8038     0.002525
enh61901     2   60745100   60746100      2       1  150064       1.6575     0.048709
enh61910     2   60787900   60788900      1       1  150064       1.7762      0.03785
enh61911     2   60792300   60793300      1       1  150064       2.8777     0.002003
enh61913     2   60839100   60840100      3       2  150064       1.8942     0.029099
enh61915     2   60888600   60889600      3       1  150064       2.2427     0.012458
enh61960     2   61406900   61407900      3       2  150064       2.2473     0.012311
enh61962     2   61465200   61466200      2       1  150064       2.3692    0.0089127
enh61966     2   61583200   61584200      3       2  150064       2.0802     0.018755
enh61967     2   61583800   61584800      3       2  150064       2.0802     0.018755
enh61968     2   61592200   61593200      3       2  150064       1.6989     0.044671
enh61971     2   61652100   61653100      3       1  150064       2.4048    0.0080915
enh61973     2   61662000   61663000      3       2  150064       2.4843    0.0064904
enh61976     2   61670700   61671700      4       2  150064       2.3138     0.010341
enh61980     2   61685500   61686500      2       1  150064        1.899     0.028781
enh61985     2   61699400   61700400      1       1  150064        1.971      0.02436
enh62025     2   62432300   62433300      1       1  150064       2.6856      0.00362
enh62027     2   62444000   62445000      1       1  150064       2.2089      0.01359
enh62030     2   62491700   62492700      2       1  150064       2.4811    0.0065487
enh62031     2   62494600   62495600      3       1  150064       2.1539     0.015623
enh62035     2   62531400   62532400      4       2  150064       1.9696     0.024444
enh62036     2   62534200   62535200      3       1  150064       1.8191      0.03445
enh62037     2   62537300   62538300      2       1  150064       1.6968     0.044871
enh62046     2   62625200   62626200      4       2  150064       2.0457     0.020395
enh62047     2   62631900   62632900      7       3  150064       2.1625     0.015289
enh62048     2   62638100   62639100      2       1  150064       1.8643     0.031142
enh62050     2   62683400   62684400      1       1  150064       1.9283      0.02691
enh62051     2   62684400   62685400      1       1  150064       1.9612      0.02493
enh62052     2   62702600   62703600      3       2  150064       2.7505    0.0029754
enh62053     2   62731800   62732800      2       1  150064       1.7793     0.037599
enh62054     2   62887200   62888200      2       1  150064        1.737     0.041191
enh62056     2   62934800   62935800      1       1  150064       3.1879    0.0007165
enh62059     2   63004700   63005700      1       1  150064       2.7245      0.00322
enh62066     2   64064100   64065100      2       1  150064       1.8105     0.035108
enh62082     2   64291300   64292300      3       2  150064       2.0792     0.018798
enh62137     2   64749400   64750400      2       1  150064        1.778     0.037704
enh62143     2   64814200   64815200      5       2  150064       1.8407      0.03283
enh62144     2   64833200   64834200      1       1  150064       2.7279     0.003187
enh62177     2   65024500   65025500      1       1  150064       1.8649       0.0311
enh62253     2   65629600   65630600      1       1  150064       2.0333      0.02101
enh62255     2   65634400   65635400      3       1  150064       1.6661     0.047848
enh62271     2   66756200   66757200      6       1  150064       2.5719    0.0050577
enh62273     2   66781500   66782500      2       1  150064       2.3134      0.01035
enh62292     2   68348400   68349400      3       2  150064       1.7147     0.043196
enh62294     2   68362700   68363700      2       1  150064       2.1416     0.016113
enh62297     2   68386400   68387400      3       2  150064       3.0763     0.001048
enh62300     2   68415400   68416400      1       1  150064       2.8012     0.002546
enh62303     2   68422300   68423300      5       2  150064       1.8373     0.033084
enh62306     2   68434000   68435000      2       1  150064       3.0277    0.0012321
enh62311     2   68482300   68483300      4       2  150064       1.9285     0.026896
enh62333     2   68679000   68680000      5       2  150064       1.7643     0.038842
enh62360     2   69028900   69029900      4       1  150064       1.9346     0.026517
enh62384     2   69527400   69528400      6       2  150064       1.8614     0.031344
enh62385     2   69534500   69535500      1       1  150064       2.2815      0.01126
enh62386     2   69536400   69537400      1       1  150064       1.9178      0.02757
enh62445     2   69971000   69972000      3       1  150064        1.813     0.034918
enh62455     2   70017000   70018000      5       2  150064       1.7414     0.040805
enh62462     2   70062000   70063000      4       2  150064       2.0779     0.018859
enh62465     2   70127800   70128800      2       1  150064       1.9686       0.0245
enh62467     2   70138800   70139800      2       1  150064       1.6613     0.048325
enh62469     2   70146100   70147100      4       1  150064       1.8551     0.031789
enh62470     2   70150100   70151100      2       1  150064       1.6862      0.04588
enh62471     2   70153400   70154400      4       1  150064       1.8322     0.033464
enh62475     2   70179400   70180400      3       1  150064       2.0795     0.018786
enh62476     2   70183800   70184800      2       1  150064        2.202     0.013833
enh62477     2   70191300   70192300      1       1  150064       2.1937      0.01413
enh62478     2   70200200   70201200      1       1  150064       1.9103      0.02805
enh62481     2   70212600   70213600      1       1  150064       1.6722      0.04724
enh62483     2   70229300   70230300      1       1  150064       1.7059      0.04401
enh62489     2   70261800   70262800      2       1  150064       1.6648     0.047979
enh62491     2   70296300   70297300      2       1  150064       2.1038       0.0177
enh62520     2   70527400   70528400      2       1  150064       2.0229     0.021543
enh62538     2   70883400   70884400      6       3  150064        2.599    0.0046749
enh62557     2   71272800   71273800      3       1  150064       2.3047     0.010591
enh62558     2   71289400   71290400      5       2  150064       1.8067     0.035403
enh62573     2   71561900   71562900      3       1  150064       2.2041     0.013757
enh62575     2   71567000   71568000      6       3  150064        2.399      0.00822
enh62576     2   71653500   71654500      2       1  150064       2.1032     0.017725
enh62578     2   71676800   71677800      5       2  150064       1.9916     0.023207
enh62579     2   71679000   71680000      2       1  150064       2.3736    0.0088076
enh62581     2   71685300   71686300      3       1  150064       2.3418    0.0095958
enh62608     2   73261200   73262200      2       1  150064       4.7225    1.165e-06
enh62609     2   73271400   73272400      3       2  150064       3.3061   0.00047302
enh62612     2   73295500   73296500      2       1  150064       3.0522     0.001136
enh62614     2   73319000   73320000      3       1  150064       3.0385    0.0011887
enh62616     2   73439600   73440600      2       1  150064       3.9133   4.5522e-05
enh62617     2   73442100   73443100      4       2  150064       2.4479     0.007184
enh62619     2   73462800   73463800      3       1  150064       3.7782   7.8976e-05
enh62623     2   73611600   73612600      2       1  150064       3.7349   9.3901e-05
enh62626     2   73868300   73869300      3       2  150064       3.4835   0.00024742
enh62627     2   73869500   73870500      6       1  150064       1.8767     0.030276
enh62652     2   74199200   74200200      2       1  150064       2.2639     0.011789
enh62662     2   74247500   74248500      1       1  150064       2.1868      0.01438
enh62664     2   74252400   74253400      3       2  150064       2.5212    0.0058484
enh62666     2   74256700   74257700      2       1  150064       2.1161     0.017167
enh62667     2   74258400   74259400      1       1  150064       2.3537     0.009295
enh62669     2   74262900   74263900      3       1  150064       2.2928      0.01093
enh62672     2   74298600   74299600      3       1  150064       2.7658     0.002839
enh62673     2   74306800   74307800      1       1  150064       2.8324      0.00231
enh62680     2   74407900   74408900      2       1  150064       2.0891      0.01835
enh62720     2   74789200   74790200      3       2  150064        1.786     0.037053
enh62733     2   74967400   74968400      2       1  150064       2.4491    0.0071609
enh62771     2   75658400   75659400     17       6  150064       1.7341      0.04145
enh62772     2   75791400   75792400      4       2  150064       2.6117    0.0045053
enh62779     2   79084700   79085700      2       1  150064       1.6635      0.04811
enh62817     2   84983900   84984900      1       1  150064       1.6735      0.04711
enh62826     2   85072400   85073400      5       3  150064       1.6639     0.048063
enh62874     2   85518000   85519000      2       1  150064       1.8685     0.030843
enh62882     2   85629100   85630100      6       4  150064       3.1935    0.0007027
enh62884     2   85633600   85634600      4       2  150064       1.9157       0.0277
enh62885     2   85638000   85639000      4       2  150064       2.7214    0.0032501
enh62887     2   85642400   85643400      2       1  150064       2.9998    0.0013508
enh62888     2   85644600   85645600      5       2  150064       3.2498   0.00057749
enh62889     2   85646700   85647700      5       3  150064       1.9963     0.022953
enh62919     2   85839400   85840400      1       1  150064       1.8344       0.0333
enh62920     2   85844700   85845700      1       1  150064       2.0794      0.01879
enh62938     2   85999100   86000100      1       1  150064       2.5508     0.005374
enh62947     2   86088700   86089700      5       2  150064       1.8439     0.032596
enh62968     2   86295100   86296100      4       2  150064       2.1463     0.015923
enh62973     2   86369700   86370700      3       2  150064       1.8271     0.033843
enh63002     2   86858800   86859800      3       2  150064       2.2344     0.012729
enh63006     2   87008000   87009000      1       1  150064       2.1343      0.01641
enh63008     2   87012800   87013800      1       1  150064       2.3294     0.009919
enh63010     2   87045600   87046600      1       1  150064       1.9669       0.0246
enh63012     2   87054300   87055300      3       1  150064       2.0784     0.018836
enh63080     2   88922900   88923900      1       1  150064       1.8843      0.02976
enh63163     2   96807900   96808900      1       1  150064       1.7112      0.04352
enh63166     2   96816500   96817500      2       1  150064       3.0804    0.0010335
enh63168     2   96821800   96822800      1       1  150064       1.9965      0.02294
enh63169     2   96824500   96825500      2       1  150064       1.6976      0.04479
enh63176     2   96871900   96872900      2       1  150064       2.6324    0.0042391
enh63178     2   96880000   96881000      1       1  150064       3.3584     0.000392
enh63180     2   96886700   96887700      1       1  150064       3.6731    0.0001198
enh63185     2   96912000   96913000      3       2  150064        2.309     0.010472
enh63187     2   96920600   96921600      2       1  150064       3.7326   9.4746e-05
enh63189     2   96927300   96928300      1       1  150064        3.299    0.0004851
enh63196     2   96988000   96989000      1       1  150064       2.8722     0.002038
enh63208     2   97154800   97155800      2       1  150064        2.035     0.020924
enh63223     2   97259900   97260900      1       1  150064       1.6771      0.04676
enh63226     2   97288700   97289700      1       1  150064       2.8336     0.002301
enh63232     2   97359400   97360400      2       1  150064       3.1315   0.00086968
enh63234     2   97404200   97405200      1       1  150064       1.9779      0.02397
enh63235     2   97406100   97407100      1       1  150064       1.9779      0.02397
enh63236     2   97413300   97414300      3       1  150064       3.4173   0.00031622
enh63237     2   97424900   97425900      3       1  150064        2.197     0.014011
enh63238     2   97430500   97431500      1       1  150064        2.061      0.01965
enh63240     2   97434000   97435000      1       1  150064       2.3494     0.009401
enh63241     2   97438600   97439600      1       1  150064       2.4574     0.006998
enh63242     2   97439900   97440900      2       1  150064       2.1376     0.016273
enh63243     2   97454000   97455000      2       1  150064       2.3678     0.008946
enh63248     2   97483700   97484700      1       1  150064       2.1714      0.01495
enh63249     2   97485600   97486600      1       1  150064       1.7377      0.04113
enh63250     2   97504300   97505300      1       1  150064       2.0077      0.02234
enh63252     2   97521700   97522700      1       1  150064       2.0007      0.02271
enh63255     2   97528700   97529700      1       1  150064       2.8597      0.00212
enh63256     2   97552500   97553500      5       2  150064       4.4065   5.2535e-06
enh63258     2   97561300   97562300      6       2  150064       2.3819    0.0086126
enh63259     2   97569200   97570200      3       1  150064        3.538    0.0002016
enh63260     2   97579100   97580100      2       1  150064       3.5059   0.00022755
enh63262     2   97606400   97607400      2       1  150064       3.1987   0.00069024
enh63269     2   97760900   97761900      5       1  150064       2.6068      0.00457
enh63270     2   97866200   97867200      1       1  150064       3.2656    0.0005461
enh63272     2   98260800   98261800      2       1  150064       2.3703    0.0088868
enh63279     2   98327800   98328800      4       1  150064       1.6653     0.047929
enh63280     2   98332900   98333900      2       1  150064       2.6124    0.0044949
enh63281     2   98335600   98336600      4       2  150064       2.1749      0.01482
enh63283     2   98338400   98339400      2       1  150064       2.4304    0.0075415
enh63284     2   98339200   98340200      4       2  150064       2.3197     0.010179
enh63295     2   98487200   98488200      4       2  150064       2.2372     0.012637
enh63296     2   98523700   98524700      3       2  150064       1.7731     0.038104
enh63297     2   98524400   98525400      7       3  150064       2.2341     0.012739
enh63301     2   98545800   98546800      2       1  150064        1.712     0.043445
enh63302     2   98550500   98551500      2       1  150064       1.7451     0.040483
enh63304     2   98567400   98568400      3       2  150064       2.3493    0.0094037
enh63308     2   98584700   98585700      3       1  150064       2.7019    0.0034477
enh63309     2   98596000   98597000      4       2  150064       2.0347     0.020938
enh63311     2   98606800   98607800      2       1  150064       3.0585    0.0011121
enh63312     2   98609100   98610100      1       1  150064       2.9188     0.001757
enh63313     2   98612900   98613900      3       1  150064       2.9854     0.001416
enh63320     2   98700700   98701700      4       2  150064       1.8193     0.034435
enh63323     2   98750400   98751400      2       1  150064       2.2184     0.013264
enh63329     2   99060200   99061200      2       1  150064        1.857     0.031655
enh63330     2   99063700   99064700      1       1  150064       1.8569      0.03166
enh63332     2   99074100   99075100      2       1  150064       1.7555     0.039587
enh63333     2   99078100   99079100      2       1  150064       1.7664     0.038666
enh63334     2   99078800   99079800      1       1  150064         1.86      0.03144
enh63338     2   99104200   99105200      1       1  150064       1.8729      0.03054
enh63348     2   99222700   99223700      3       1  150064       1.6702     0.047443
enh63378     2   99422200   99423200      3       1  150064       1.7118      0.04347
enh63382     2   99449700   99450700      3       1  150064       1.7629     0.038962
enh63412     2  100130500  100131500      2       1  150064       2.6835    0.0036429
enh63415     2  100254700  100255700      4       2  150064       3.3546   0.00039745
enh63419     2  100308100  100309100      2       1  150064       1.6594     0.048516
enh63420     2  100317400  100318400      2       1  150064       1.8989     0.028787
enh63422     2  100345400  100346400      4       2  150064       2.1264     0.016734
enh63428     2  100400700  100401700      5       3  150064       1.7835     0.037255
enh63432     2  100443500  100444500      3       1  150064       2.2485     0.012274
enh63433     2  100454000  100455000      3       1  150064        2.007     0.022373
enh63434     2  100457600  100458600      1       1  150064        1.704      0.04419
enh63435     2  100479400  100480400      3       1  150064       2.8104     0.002474
enh63441     2  100544400  100545400      6       3  150064       2.0718     0.019142
enh63489     2  101364200  101365200      4       2  150064       2.3063     0.010548
enh63491     2  101396800  101397800      3       2  150064        2.002     0.022641
enh63494     2  101541000  101542000      4       1  150064       1.9327     0.026634
enh63511     2  101791500  101792500      2       1  150064       2.2807     0.011284
enh63519     2  101842400  101843400      3       1  150064       2.2928     0.010929
enh63522     2  101867800  101868800      4       2  150064        1.782     0.037378
enh63527     2  101918500  101919500      1       1  150064       2.3392     0.009663
enh63621     2  102690600  102691600      5       2  150064        1.742     0.040757
enh63624     2  102711100  102712100      2       1  150064       2.2969     0.010812
enh63625     2  102720400  102721400      5       3  150064       1.7652     0.038764
enh63626     2  102731200  102732200      3       1  150064       1.6988     0.044679
enh63627     2  102733000  102734000      2       1  150064       1.9801     0.023843
enh63628     2  102745400  102746400      3       2  150064       2.5946    0.0047349
enh63629     2  102754500  102755500      1       1  150064       2.8171     0.002423
enh63631     2  102788500  102789500      3       2  150064       1.7765     0.037828
enh63662     2  103256500  103257500      2       1  150064       2.1047     0.017659
enh63665     2  103351200  103352200      3       1  150064       2.6778    0.0037058
enh63667     2  103366500  103367500      1       1  150064       2.1189      0.01705
enh63674     2  104995500  104996500      3       2  150064       1.8521     0.032007
enh63702     2  105929300  105930300      4       2  150064       2.1966     0.014025
enh63730     2  106349500  106350500      7       2  150064       1.9295     0.026834
enh63785     2  106693800  106694800      2       1  150064       2.5384    0.0055686
enh63824     2  108979400  108980400      2       1  150064       1.9394     0.026227
enh63829     2  109149000  109150000      1       1  150064        1.995      0.02302
enh63834     2  109200000  109201000      3       2  150064       2.3212     0.010138
enh63836     2  109208300  109209300      7       3  150064       2.2184     0.013264
enh63914     2  110264100  110265100      5       2  150064       2.1194      0.01703
enh63915     2  110389300  110390300      6       3  150064       3.4028   0.00033352
enh63916     2  110390700  110391700      8       3  150064       3.9836   3.3944e-05
enh63918     2  110395400  110396400      4       2  150064       3.3785   0.00036447
enh63919     2  110401900  110402900      3       2  150064       2.6335    0.0042256
enh63924     2  110859000  110860000      3       2  150064       1.9862     0.023508
enh63939     2  111584600  111585600      2       1  150064       2.1063     0.017591
enh63941     2  111600900  111601900      6       3  150064       1.6819     0.046296
enh63971     2  111905900  111906900      4       2  150064       2.3252     0.010032
enh63975     2  111934000  111935000      4       2  150064       1.7348     0.041387
enh64006     2  112249100  112250100      3       1  150064       1.8719     0.030608
enh64008     2  112253100  112254100      2       1  150064       2.6208    0.0043864
enh64037     2  112677000  112678000      3       2  150064       2.0374     0.020804
enh64038     2  112751300  112752300      5       2  150064       2.3067     0.010537
enh64139     2  113915800  113916800      1       1  150064       1.9238      0.02719
enh64159     2  114081600  114082600      4       2  150064        1.824     0.034076
enh64187     2  114617600  114618600      7       2  150064        1.918     0.027558
enh64194     2  114680800  114681800      7       2  150064       2.7078    0.0033868
enh64210     2  118853400  118854400      1       1  150064       2.0045      0.02251
enh64211     2  118856600  118857600      4       2  150064       2.1367      0.01631
enh64212     2  118861900  118862900      8       4  150064       2.7581    0.0029071
enh64216     2  118926500  118927500      3       1  150064       1.9362     0.026422
enh64235     2  119982200  119983200     10       3  150064       1.7983     0.036068
enh64247     2  120172200  120173200      3       2  150064        2.114     0.017257
enh64286     2  120984700  120985700      1       1  150064        1.671      0.04736
enh64291     2  120999100  121000100      2       1  150064       1.8645     0.031128
enh64296     2  121015500  121016500      2       1  150064       1.6983     0.044727
enh64306     2  121060200  121061200      1       1  150064       1.9742      0.02418
enh64309     2  121075600  121076600      1       1  150064        2.012      0.02211
enh64310     2  121077000  121078000      2       1  150064       1.9115     0.027967
enh64327     2  122061000  122062000      1       1  150064       1.8367      0.03313
enh64335     2  122289900  122290900      4       2  150064       2.2455     0.012369
enh64357     2  122511600  122512600      1       1  150064       1.8269      0.03386
enh64360     2  122577200  122578200      3       2  150064       2.3318    0.0098543
enh64367     2  122766900  122767900      1       1  150064       2.9712     0.001483
enh64368     2  122777200  122778200      2       1  150064       1.9756       0.0241
enh64398     2  127533600  127534600      4       2  150064       2.4173    0.0078178
enh64402     2  127580800  127581800      5       2  150064       1.8498     0.032169
enh64406     2  127603900  127604900      5       1  150064       2.9107    0.0018032
enh64418     2  127841200  127842200      7       4  150064       2.7918    0.0026206
enh64419     2  127843700  127844700      6       2  150064       2.3336    0.0098085
enh64420     2  127846300  127847300      6       3  150064       2.6423    0.0041169
enh64421     2  127850700  127851700      1       1  150064       3.4108    0.0003239
enh64422     2  127857900  127858900      3       2  150064       2.1412      0.01613
enh64423     2  127862400  127863400      8       3  150064        2.546    0.0054484
enh64424     2  127885900  127886900      5       1  150064       2.0111     0.022158
enh64427     2  127916200  127917200      2       1  150064       1.8935     0.029145
enh64429     2  127934000  127935000      7       3  150064       1.7018     0.044398
enh64432     2  127942500  127943500      2       1  150064       1.8874     0.029551
enh64492     2  128612400  128613400      4       2  150064       1.6489     0.049579
enh64501     2  128783100  128784100      1       1  150064         1.67      0.04746
enh64502     2  128786300  128787300      2       1  150064       1.7097     0.043657
enh64521     2  129165800  129166800      8       4  150064       2.2796     0.011317
enh64551     2  129918600  129919600      4       1  150064       1.7149     0.043186
enh64568     2  131134400  131135400      2       1  150064        1.841     0.032808
enh64572     2  131149400  131150400      1       1  150064       2.1072      0.01755
enh64575     2  131622800  131623800      4       2  150064       1.7126     0.043394
enh64579     2  131799400  131800400      1       1  150064       3.4002    0.0003367
enh64580     2  131848900  131849900      1       1  150064       2.5573     0.005274
enh64582     2  131861200  131862200      4       2  150064        3.335   0.00042656
enh64583     2  131864500  131865500      2       1  150064        2.684    0.0036368
enh64592     2  133129600  133130600      3       1  150064       1.8009     0.035862
enh64593     2  133132700  133133700      3       1  150064       1.8746     0.030423
enh64606     2  134889200  134890200      1       1  150064       2.7632     0.002862
enh64607     2  134893200  134894200      1       1  150064       2.5116     0.006009
enh64609     2  134895600  134896600      2       1  150064       3.4136    0.0003206
enh64610     2  134897500  134898500      1       1  150064       4.2027    1.319e-05
enh64611     2  134899100  134900100      5       2  150064       3.9182   4.4597e-05
enh64675     2  135543000  135544000      4       1  150064       2.2093     0.013578
enh64676     2  135674100  135675100      1       1  150064       3.0217     0.001257
enh64681     2  135700700  135701700      2       1  150064       1.7693     0.038419
enh64722     2  136788600  136789600      6       2  150064       2.3859    0.0085192
enh64733     2  136887100  136888100      1       1  150064       2.0862      0.01848
enh64734     2  136897300  136898300      3       2  150064       1.7406     0.040879
enh64738     2  136929800  136930800      7       2  150064       2.2217     0.013153
enh64749     2  137012200  137013200      2       1  150064       1.6965       0.0449
enh64768     2  138737600  138738600      1       1  150064        1.833       0.0334
enh64780     2  139446900  139447900      7       4  150064       1.7041     0.044177
enh64820     2  143922500  143923500      1       1  150064       1.9937      0.02309
enh64821     2  143924700  143925700      1       1  150064       2.3334     0.009814
enh64830     2  144013800  144014800      2       1  150064       1.8263       0.0339
enh64849     2  144660600  144661600      1       1  150064       3.2983    0.0004863
enh64854     2  144900800  144901800      3       1  150064       1.9965     0.022939
enh64869     2  145087700  145088700      4       2  150064       1.7884     0.036859
enh64870     2  145090600  145091600      1       1  150064       3.2093    0.0006652
enh64871     2  145129800  145130800      1       1  150064       2.7902     0.002634
enh64874     2  145139200  145140200      1       1  150064       4.5198    3.095e-06
enh64875     2  145171400  145172400      2       1  150064       2.9452    0.0016138
enh64876     2  145183300  145184300      1       1  150064       4.6396    1.745e-06
enh64879     2  145202100  145203100      1       1  150064       4.3878    5.724e-06
enh64890     2  145282600  145283600      1       1  150064       1.8418      0.03275
enh64925     2  146439700  146440700      2       1  150064       5.0361   2.3756e-07
enh64939     2  148257600  148258600      2       1  150064       2.0445     0.020451
enh64959     2  148775800  148776800      2       1  150064       2.2751     0.011451
enh64964     2  149096000  149097000      4       2  150064       1.6975     0.044797
enh64965     2  149251100  149252100      3       1  150064       2.9039    0.0018427
enh64968     2  149283600  149284600      6       3  150064       2.0089     0.022275
enh64973     2  149309600  149310600      2       1  150064       2.9679     0.001499
enh64974     2  149310900  149311900      3       1  150064       2.2658     0.011732
enh64975     2  149324900  149325900      9       3  150064       2.6523     0.003997
enh64978     2  149404200  149405200      3       1  150064       2.5582    0.0052609
enh64990     2  149521500  149522500      2       1  150064       2.2395     0.012561
enh64993     2  149684700  149685700      3       2  150064       2.2262     0.012999
enh65003     2  149985900  149986900      6       2  150064       1.9774     0.023998
enh65012     2  150453600  150454600      3       2  150064       2.2572     0.011997
enh65013     2  150714300  150715300      5       3  150064       2.2391     0.012576
enh65042     2  152279600  152280600      3       2  150064       1.7117     0.043479
enh65055     2  152691700  152692700      1       1  150064       2.4332     0.007484
enh65056     2  152696600  152697600      1       1  150064       2.4157     0.007852
enh65074     2  152906400  152907400      1       1  150064       1.7838      0.03723
enh65079     2  152945600  152946600      1       1  150064       2.7533      0.00295
enh65080     2  153021000  153022000      5       2  150064       2.3841    0.0085598
enh65081     2  153022200  153023200      3       2  150064       3.2706   0.00053656
enh65082     2  153023700  153024700      2       1  150064       2.3393    0.0096609
enh65083     2  153025500  153026500      2       1  150064       2.4332     0.007482
enh65085     2  153030100  153031100      2       1  150064       2.0004     0.022726
enh65087     2  153193600  153194600      3       1  150064       1.7082     0.043799
enh65089     2  153263800  153264800      3       2  150064       1.6451     0.049974
enh65091     2  153276200  153277200      4       1  150064        2.594    0.0047438
enh65101     2  153450500  153451500      3       1  150064       1.8641     0.031157
enh65102     2  153468700  153469700      5       2  150064       1.8902     0.029367
enh65103     2  153491600  153492600      2       1  150064       2.4826    0.0065207
enh65106     2  153576900  153577900      2       1  150064        2.911    0.0018013
enh65107     2  153585900  153586900      5       2  150064       2.6152    0.0044585
enh65108     2  153587400  153588400      3       1  150064        1.949     0.025646
enh65110     2  155293300  155294300      3       1  150064        2.371    0.0088691
enh65117     2  156553200  156554200      3       2  150064        2.321     0.010144
enh65118     2  156879400  156880400      2       1  150064       2.3659    0.0089924
enh65125     2  157254800  157255800      1       1  150064       2.2442      0.01241
enh65190     2  158767800  158768800      1       1  150064        2.704     0.003425
enh65200     2  158976900  158977900      3       2  150064       2.1871     0.014368
enh65202     2  158998200  158999200      2       1  150064       2.1073     0.017545
enh65206     2  159053500  159054500      2       1  150064       2.1699     0.015006
enh65208     2  159073400  159074400      6       3  150064        2.703    0.0034362
enh65215     2  159315600  159316600      5       3  150064       2.3756    0.0087603
enh65216     2  159333500  159334500      1       1  150064       3.0841     0.001021
enh65218     2  159395200  159396200      2       1  150064       2.8233    0.0023768
enh65262     2  160373200  160374200      3       1  150064       3.2503   0.00057649
enh65263     2  160374100  160375100      3       2  150064       3.3424   0.00041536
enh65264     2  160405400  160406400      3       2  150064       2.0486     0.020252
enh65269     2  160441300  160442300      6       2  150064       2.8208    0.0023953
enh65270     2  160452000  160453000      2       1  150064       2.1157     0.017185
enh65271     2  160462200  160463200      5       2  150064       2.5663    0.0051388
enh65272     2  160468700  160469700      1       1  150064       2.9459      0.00161
enh65274     2  160473900  160474900      1       1  150064       3.6704    0.0001211
enh65275     2  160477000  160478000      2       1  150064       2.1464     0.015922
enh65277     2  160494100  160495100      9       4  150064       1.8292     0.033685
enh65278     2  160515300  160516300      5       1  150064       2.7928    0.0026124
enh65279     2  160552300  160553300      3       1  150064       2.5828    0.0048997
enh65280     2  160566800  160567800      5       2  150064       2.1417     0.016107
enh65281     2  160572300  160573300      5       1  150064       2.5574    0.0052728
enh65282     2  160579000  160580000      5       3  150064        2.193     0.014155
enh65283     2  160584100  160585100      7       1  150064       2.5681    0.0051127
enh65286     2  160634800  160635800      3       2  150064       3.0597     0.001108
enh65287     2  160640900  160641900      3       2  150064       2.2611     0.011878
enh65289     2  160646400  160647400      8       3  150064       3.6721   0.00012029
enh65290     2  160648700  160649700      2       1  150064       2.3471    0.0094594
enh65293     2  160655100  160656100      3       1  150064       2.7305    0.0031624
enh65294     2  160657700  160658700      4       2  150064       2.6276    0.0042991
enh65296     2  160673300  160674300      2       1  150064       3.3778   0.00036528
enh65297     2  160688300  160689300      5       3  150064       1.7323     0.041607
enh65300     2  160748200  160749200      2       1  150064       1.7573     0.039436
enh65330     2  161201900  161202900      4       2  150064       2.0584     0.019777
enh65344     2  161240900  161241900      2       1  150064       1.6706       0.0474
enh65352     2  161276500  161277500      2       1  150064       1.7479     0.040244
enh65368     2  161328100  161329100      2       1  150064        2.366    0.0089914
enh65390     2  161507900  161508900      3       1  150064       1.8646      0.03112
enh65391     2  161516900  161517900      4       2  150064       2.1767     0.014751
enh65394     2  161560500  161561500      4       2  150064       1.6628     0.048171
enh65419     2  162810700  162811700      2       1  150064       4.2023    1.321e-05
enh65421     2  162835600  162836600      1       1  150064       4.8645    5.737e-07
enh65422     2  162850100  162851100      2       1  150064       2.4937    0.0063204
enh65423     2  162854800  162855800      2       1  150064       3.0845    0.0010196
enh65425     2  162869000  162870000      3       1  150064       4.0969   2.0933e-05
enh65485     2  166050000  166051000      1       1  150064       2.7662     0.002836
enh65500     2  166652300  166653300      5       2  150064        2.989    0.0013995
enh65501     2  166671200  166672200      2       1  150064       2.5965    0.0047089
enh65502     2  166674200  166675200      2       1  150064       2.5137    0.0059731
enh65507     2  166754100  166755100      2       1  150064       1.9638     0.024775
enh65512     2  166811100  166812100      2       1  150064       3.2935   0.00049468
enh65515     2  167230700  167231700      3       2  150064       3.0568    0.0011185
enh65518     2  167534300  167535300      2       1  150064       1.6502     0.049448
enh65521     2  167813900  167814900      2       1  150064       1.7094     0.043688
enh65540     2  169040100  169041100      3       1  150064       1.9404     0.026167
enh65566     2  169289800  169290800      3       1  150064         1.85      0.03216
enh65571     2  169315200  169316200      3       2  150064       2.2001     0.013901
enh65582     2  169374700  169375700      4       1  150064       1.9087     0.028151
enh65583     2  169377600  169378600      2       1  150064       1.8727     0.030553
enh65586     2  169385100  169386100      3       2  150064       3.2223   0.00063589
enh65587     2  169387200  169388200      4       2  150064       2.0137     0.022021
enh65588     2  169389600  169390600      5       3  150064       1.8527     0.031963
enh65590     2  169399000  169400000      1       1  150064       3.4662    0.0002639
enh65601     2  169482200  169483200      4       2  150064       3.0976   0.00097563
enh65602     2  169489100  169490100      4       2  150064       2.4168     0.007829
enh65603     2  169491400  169492400      3       1  150064       3.4519   0.00027834
enh65604     2  169495300  169496300      4       2  150064       1.8572     0.031641
enh65643     2  170428300  170429300      1       1  150064       2.0183      0.02178
enh65659     2  170837000  170838000      1       1  150064       1.6803      0.04645
enh65681     2  171795800  171796800      2       1  150064       1.7012     0.044449
enh65690     2  171943600  171944600      1       1  150064       3.1075    0.0009435
enh65693     2  171990500  171991500      5       1  150064       1.8592     0.031502
enh65694     2  171993300  171994300      4       2  150064       1.9067     0.028282
enh65698     2  172003200  172004200      2       1  150064       1.9482     0.025695
enh65733     2  172543200  172544200      4       2  150064       3.5842   0.00016909
enh65737     2  172597300  172598300      1       1  150064       4.5167    3.141e-06
enh65738     2  172650400  172651400      1       1  150064       3.1278    0.0008806
enh65739     2  172654600  172655600      3       2  150064       3.3947   0.00034357
enh65749     2  172813200  172814200      4       2  150064       4.0204   2.9048e-05
enh65751     2  172865200  172866200      3       1  150064        3.113   0.00092594
enh65752     2  172876900  172877900      2       1  150064       3.7264   9.7134e-05
enh65773     2  173139100  173140100      5       2  150064       1.9082     0.028183
enh65775     2  173158400  173159400      5       2  150064       2.2216     0.013155
enh65827     2  173991100  173992100      3       1  150064       1.6904     0.045479
enh65828     2  174000200  174001200      3       2  150064       2.5849      0.00487
enh65831     2  174080000  174081000      3       2  150064       1.8036     0.035645
enh65845     2  174763000  174764000      4       2  150064       1.8982     0.028836
enh65846     2  174786900  174787900      3       1  150064       1.9503      0.02557
enh65847     2  174790100  174791100      3       1  150064       2.4107    0.0079618
enh65849     2  174806700  174807700      5       2  150064       2.5344    0.0056315
enh65850     2  174815000  174816000      5       2  150064       1.8101      0.03514
enh65859     2  174871400  174872400      2       1  150064       1.6938     0.045152
enh65860     2  174875400  174876400      7       2  150064       2.3883    0.0084642
enh65862     2  174887800  174888800      6       2  150064       2.2393      0.01257
enh65867     2  174936500  174937500      5       2  150064       2.6899    0.0035734
enh65868     2  175017200  175018200      5       2  150064       2.7451    0.0030243
enh65869     2  175018400  175019400      2       1  150064       2.2438     0.012424
enh65871     2  175111500  175112500      2       1  150064       2.6259    0.0043211
enh65872     2  175124400  175125400      3       1  150064       3.0443    0.0011662
enh65873     2  175146700  175147700      3       2  150064       2.1243     0.016824
enh65879     2  175352300  175353300      1       1  150064       3.7024    0.0001068
enh65895     2  175456700  175457700      4       2  150064       1.8431     0.032658
enh65896     2  175465900  175466900      3       1  150064       2.1437     0.016028
enh65897     2  175467800  175468800      2       1  150064       2.3623      0.00908
enh65898     2  175471000  175472000      2       1  150064       2.0666     0.019385
enh65899     2  175472600  175473600      2       1  150064       1.7895     0.036768
enh65900     2  175474400  175475400      2       1  150064       2.2738      0.01149
enh65901     2  175479700  175480700      1       1  150064       1.9596      0.02502
enh65917     2  175615500  175616500      5       2  150064       2.0604      0.01968
enh65918     2  175617400  175618400      3       1  150064       1.7109     0.043554
enh65927     2  175900800  175901800      4       2  150064       2.0455     0.020405
enh65946     2  177147600  177148600      1       1  150064       1.9747      0.02415
enh65947     2  177156200  177157200      2       1  150064       1.8023     0.035745
enh65948     2  177161600  177162600      2       1  150064       2.0144     0.021985
enh66014     2  178978200  178979200      2       1  150064       2.7261    0.0032045
enh66031     2  179396000  179397000      5       3  150064       1.8952     0.029034
enh66058     2  180275000  180276000      3       2  150064       2.0638      0.01952
enh66063     2  180990200  180991200      1       1  150064       3.4796    0.0002511
enh66159     2  183885800  183886800      3       2  150064       2.6236    0.0043505
enh66164     2  183990500  183991500      9       3  150064       1.9821     0.023734
enh66166     2  185442200  185443200      3       2  150064       3.1448   0.00083109
enh66167     2  185459800  185460800      3       2  150064        5.329   4.9385e-08
enh66168     2  185460900  185461900      2       1  150064       3.9945   3.2414e-05
enh66170     2  185474900  185475900      2       1  150064       3.0352    0.0012017
enh66171     2  185498800  185499800      4       2  150064       4.8963   4.8818e-07
enh66173     2  185633400  185634400      4       2  150064       2.1928     0.014159
enh66202     2  188411500  188412500      3       1  150064       1.6685     0.047606
enh66205     2  188419200  188420200      2       1  150064       1.9497     0.025604
enh66227     2  190399200  190400200      1       1  150064        1.646      0.04988
enh66231     2  190433400  190434400      2       1  150064       2.1181     0.017084
enh66247     2  190528000  190529000      6       3  150064       1.7229     0.042457
enh66260     2  190735100  190736100      2       1  150064       2.1946     0.014096
enh66261     2  190739400  190740400      1       1  150064       2.1003      0.01785
enh66271     2  191217300  191218300      1       1  150064       2.4495     0.007153
enh66272     2  191220700  191221700      1       1  150064       1.7229      0.04245
enh66275     2  191226000  191227000      7       3  150064       2.1351     0.016377
enh66279     2  191277700  191278700      1       1  150064       1.8367      0.03313
enh66280     2  191279800  191280800      2       1  150064        1.876     0.030327
enh66281     2  191281100  191282100      2       1  150064       2.2216     0.013156
enh66283     2  191289700  191290700      1       1  150064       2.2815      0.01126
enh66290     2  191329000  191330000      3       2  150064       2.6303    0.0042649
enh66296     2  191400500  191401500      3       2  150064       1.7662     0.038684
enh66298     2  191439800  191440800      3       2  150064       2.1005     0.017841
enh66300     2  191470500  191471500      5       3  150064       2.0851     0.018531
enh66302     2  191492700  191493700      2       1  150064       2.4091    0.0079953
enh66305     2  191511900  191512900      7       2  150064       1.7545     0.039669
enh66330     2  191897100  191898100      1       1  150064       2.2945      0.01088
enh66333     2  191916700  191917700      2       1  150064       1.6677     0.047691
enh66335     2  191928100  191929100      1       1  150064       1.7985      0.03605
enh66359     2  192282400  192283400      1       1  150064       1.8519      0.03202
enh66398     2  194136000  194137000      1       1  150064       1.6921      0.04531
enh66399     2  194191200  194192200      3       1  150064       2.3161     0.010277
enh66404     2  194340400  194341400      2       1  150064       4.0819   2.2338e-05
enh66415     2  196374000  196375000      5       1  150064       3.3089   0.00046839
enh66418     2  196401200  196402200      1       1  150064        2.584     0.004883
enh66419     2  196407800  196408800      1       1  150064       3.5268    0.0002103
enh66421     2  196422500  196423500      1       1  150064        3.813    6.865e-05
enh66424     2  196434100  196435100      1       1  150064       2.4217     0.007723
enh66425     2  196439300  196440300      3       2  150064       2.0438     0.020486
enh66426     2  196441600  196442600      2       1  150064       3.1934   0.00070312
enh66429     2  196460500  196461500      5       2  150064       1.7747     0.037972
enh66442     2  196531600  196532600      3       2  150064       1.9569     0.025178
enh66443     2  196541800  196542800      3       2  150064       2.0852     0.018527
enh66446     2  196727800  196728800      1       1  150064        2.513     0.005986
enh66448     2  196932200  196933200      7       3  150064       3.1076   0.00094311
enh66451     2  196944300  196945300      1       1  150064       1.8707      0.03069
enh66452     2  196965800  196966800      3       1  150064       1.9611     0.024932
enh66454     2  196977700  196978700      3       2  150064       2.2846     0.011167
enh66456     2  197009200  197010200      2       1  150064       2.4531    0.0070811
enh66457     2  197013500  197014500      7       3  150064       1.6793     0.046547
enh66458     2  197015800  197016800      2       1  150064       1.9268     0.027005
enh66459     2  197019300  197020300      4       2  150064       2.1478     0.015864
enh66460     2  197021100  197022100      4       1  150064       1.7452     0.040476
enh66463     2  197045500  197046500      3       1  150064       2.1695     0.015024
enh66464     2  197048200  197049200      5       3  150064       2.2175     0.013295
enh66467     2  197055700  197056700      6       3  150064       1.7419     0.040766
enh66468     2  197059600  197060600      1       1  150064       2.0723      0.01912
enh66469     2  197066000  197067000      2       1  150064       2.5229    0.0058194
enh66490     2  197141200  197142200      2       1  150064       2.8795    0.0019915
enh66491     2  197152800  197153800      4       2  150064       3.3163   0.00045608
enh66492     2  197156400  197157400      3       1  150064       3.1197   0.00090516
enh66500     2  197755600  197756600      3       2  150064       1.9391     0.026247
enh66502     2  197788900  197789900      1       1  150064       2.0893      0.01834
enh66508     2  197853900  197854900      1       1  150064       2.8042     0.002522
enh66509     2  197875200  197876200      2       1  150064       2.6383    0.0041663
enh66510     2  197896300  197897300      3       2  150064       2.5286    0.0057266
enh66517     2  197994600  197995600      1       1  150064       2.5018     0.006178
enh66519     2  197998800  197999800      2       1  150064       2.5248    0.0057887
enh66521     2  198003000  198004000      3       2  150064       2.7351    0.0031183
enh66525     2  198017100  198018100      4       2  150064       2.1824      0.01454
enh66526     2  198019300  198020300      4       2  150064       2.7764    0.0027481
enh66528     2  198029300  198030300      2       1  150064       2.3458    0.0094928
enh66529     2  198031000  198032000      3       2  150064       1.6888     0.045633
enh66550     2  198107200  198108200      1       1  150064        1.867      0.03095
enh66552     2  198113000  198114000      4       1  150064        2.435     0.007445
enh66554     2  198118000  198119000      2       1  150064         2.67    0.0037921
enh66555     2  198122400  198123400      2       1  150064       1.9182      0.02754
enh66558     2  198144000  198145000      5       2  150064       5.1584   1.2456e-07
enh66559     2  198148400  198149400      5       1  150064       4.1269   1.8383e-05
enh66560     2  198152400  198153400      2       1  150064       4.1386   1.7469e-05
enh66563     2  198164500  198165500      2       1  150064       4.8906   5.0265e-07
enh66564     2  198167700  198168700      1       1  150064       5.4244    2.908e-08
enh66566     2  198187700  198188700      1       1  150064       5.5826    1.185e-08
enh66571     2  198294900  198295900      2       1  150064       1.7139     0.043274
enh66572     2  198307700  198308700      2       1  150064        4.865   5.7234e-07
enh66577     2  198361200  198362200      1       1  150064       6.2257    2.397e-10
enh66583     2  198568700  198569700      1       1  150064       4.1225    1.874e-05
enh66584     2  198572900  198573900      2       1  150064        4.101   2.0565e-05
enh66586     2  198575400  198576400      3       2  150064        4.768   9.3011e-07
enh66588     2  198703400  198704400      1       1  150064       3.0064     0.001322
enh66589     2  198707400  198708400      4       2  150064       4.0702   2.3491e-05
enh66591     2  198721500  198722500      4       2  150064       5.0414   2.3109e-07
enh66595     2  198754600  198755600      2       1  150064       4.8379   6.5606e-07
enh66596     2  198758600  198759600      2       1  150064       4.0666   2.3857e-05
enh66597     2  198761600  198762600      2       1  150064        5.102   1.6804e-07
enh66598     2  198768700  198769700      2       1  150064       4.9151    4.436e-07
enh66600     2  198780300  198781300      2       1  150064       3.5144   0.00022033
enh66601     2  198799600  198800600      3       1  150064       5.1366   1.3991e-07
enh66602     2  198808400  198809400      3       1  150064       3.9898   3.3062e-05
enh66604     2  198818900  198819900      1       1  150064       4.3205    7.784e-06
enh66605     2  198860500  198861500      2       1  150064       4.6088   2.0249e-06
enh66607     2  198880500  198881500      2       1  150064       4.9695   3.3569e-07
enh66608     2  198906500  198907500      2       1  150064       5.1918   1.0412e-07
enh66625     2  200714300  200715300      2       1  150064       4.4982   3.4271e-06
enh66626     2  200716000  200717000      1       1  150064       7.4192     5.89e-14
enh66627     2  200771900  200772900      2       1  150064       5.7555   4.3205e-09
enh66628     2  200774800  200775800      3       2  150064       5.8052   3.2138e-09
enh66629     2  200778500  200779500      3       2  150064       3.7227   9.8536e-05
enh66630     2  200818000  200819000      4       2  150064       5.9462   1.3719e-09
enh66637     2  201173000  201174000      4       2  150064       5.8969   1.8519e-09
enh66638     2  201180600  201181600      1       1  150064       2.5725     0.005049
enh66643     2  201241400  201242400      4       2  150064       5.4499   2.5199e-08
enh66644     2  201245400  201246400      5       2  150064       1.8892     0.029435
enh66645     2  201270400  201271400      1       1  150064       3.5598    0.0001856
enh66646     2  201315000  201316000      1       1  150064       3.0002     0.001349
enh66647     2  201320300  201321300      3       1  150064       3.6447   0.00013385
enh66648     2  201321800  201322800      4       2  150064       2.6927    0.0035436
enh66650     2  201331800  201332800      2       1  150064       3.1392   0.00084705
enh66653     2  201373000  201374000      5       3  150064       2.0277     0.021297
enh66657     2  201392200  201393200      1       1  150064       2.5746     0.005018
enh66658     2  201449600  201450600      1       1  150064       1.9686       0.0245
enh66659     2  201450800  201451800      3       2  150064       2.1709     0.014968
enh66660     2  201469400  201470400      6       4  150064       2.2494     0.012243
enh66663     2  201499800  201500800      4       2  150064        1.781     0.037459
enh66669     2  201560900  201561900      3       1  150064       2.2549      0.01207
enh66670     2  201562400  201563400      5       2  150064       1.9262     0.027037
enh66689     2  201886200  201887200      2       1  150064        2.026     0.021381
enh66690     2  201886600  201887600      1       1  150064       2.4643     0.006865
enh66711     2  202046700  202047700      1       1  150064       1.8405      0.03285
enh66720     2  202093400  202094400      1       1  150064       2.3302     0.009897
enh66726     2  202115200  202116200     10       5  150064       2.3946    0.0083194
enh66727     2  202118700  202119700      7       3  150064       2.9491    0.0015935
enh66730     2  202144000  202145000      3       2  150064        1.839     0.032961
enh66759     2  202765600  202766600      1       1  150064       2.1469       0.0159
enh66764     2  202834600  202835600      4       1  150064        2.104      0.01769
enh66784     2  203453600  203454600      4       2  150064       2.0539     0.019991
enh66797     2  203521800  203522800      1       1  150064       1.8253      0.03398
enh66805     2  203582300  203583300      1       1  150064       1.8509      0.03209
enh66808     2  203627500  203628500      2       1  150064       1.6936     0.045175
enh66816     2  203877800  203878800      1       1  150064       2.9017     0.001856
enh66817     2  203882000  203883000      3       2  150064       3.0312    0.0012177
enh66819     2  204105200  204106200      3       1  150064        2.359    0.0091633
enh66822     2  204316100  204317100      2       1  150064       2.4105    0.0079651
enh66823     2  204349000  204350000      2       1  150064       2.4373    0.0073984
enh66827     2  204416200  204417200      4       2  150064       2.8915    0.0019172
enh66834     2  204523100  204524100      1       1  150064       1.8388      0.03297
enh66862     2  204758700  204759700      5       3  150064       1.9731     0.024239
enh66907     2  206410000  206411000      1       1  150064       1.7885      0.03685
enh66914     2  206578800  206579800      1       1  150064       2.1306      0.01656
enh66916     2  206595000  206596000      3       2  150064       1.6625     0.048209
enh66931     2  206863300  206864300      1       1  150064        1.671      0.04736
enh66957     2  207911200  207912200      3       2  150064       1.8611     0.031363
enh66976     2  208089700  208090700      3       2  150064       2.3381    0.0096897
enh66995     2  208339300  208340300      5       2  150064       3.0452    0.0011627
enh66998     2  208365600  208366600      6       3  150064       2.8901    0.0019256
enh67001     2  208380400  208381400      1       1  150064       3.9126    4.565e-05
enh67005     2  208402200  208403200      2       1  150064       3.4493     0.000281
enh67007     2  208411200  208412200      3       2  150064       4.0868   2.1867e-05
enh67013     2  208497600  208498600      1       1  150064       4.1488    1.671e-05
enh67014     2  208500300  208501300      2       1  150064        3.416   0.00031777
enh67015     2  208526800  208527800      2       1  150064       3.1667   0.00077102
enh67016     2  208531500  208532500      4       2  150064       3.9132   4.5541e-05
enh67099     2  213550900  213551900      7       4  150064       2.1618     0.015318
enh67100     2  213641600  213642600      4       1  150064       1.8196     0.034408
enh67107     2  213839200  213840200      3       2  150064       1.8883     0.029495
enh67109     2  213844400  213845400      2       1  150064       1.8471     0.032364
enh67129     2  213987200  213988200      3       1  150064       2.1187     0.017056
enh67149     2  215547700  215548700      1       1  150064       2.1537      0.01563
enh67190     2  216751800  216752800      3       1  150064       1.7838     0.037231
enh67194     2  216830500  216831500      2       1  150064       1.9224     0.027278
enh67201     2  216876000  216877000      7       3  150064       1.9142       0.0278
enh67221     2  217171500  217172500      2       1  150064       1.9992     0.022796
enh67227     2  217277800  217278800      3       1  150064       2.8614    0.0021086
enh67239     2  217419100  217420100      4       2  150064       1.8559     0.031731
enh67242     2  217483800  217484800      4       2  150064       1.9169     0.027628
enh67254     2  218025400  218026400      2       1  150064       2.3866    0.0085019
enh67271     2  218619200  218620200      5       3  150064       2.6167    0.0044391
enh67273     2  218653500  218654500      7       3  150064       2.2778     0.011369
enh67274     2  218655000  218656000      2       1  150064       2.4467    0.0072085
enh67284     2  218776300  218777300      4       2  150064       1.7179     0.042911
enh67386     2  219936100  219937100      3       1  150064       1.6493     0.049548
enh67387     2  219940800  219941800      3       2  150064       1.7253     0.042238
enh67388     2  219945300  219946300      3       1  150064       1.6669     0.047767
enh67389     2  219950400  219951400      1       1  150064       2.3947     0.008317
enh67392     2  219976800  219977800      1       1  150064       1.9173       0.0276
enh67393     2  219981800  219982800      3       2  150064       2.4016    0.0081625
enh67396     2  219992900  219993900      1       1  150064       2.9174     0.001765
enh67397     2  220025700  220026700      2       1  150064       2.6891    0.0035818
enh67399     2  220039500  220040500      2       1  150064       3.3886   0.00035125
enh67401     2  220046600  220047600      3       1  150064       4.0379    2.697e-05
enh67407     2  220092000  220093000      1       1  150064        2.173      0.01489
enh67438     2  222308400  222309400      4       1  150064       1.6987     0.044684
enh67439     2  222313300  222314300      3       2  150064       2.0583     0.019779
enh67445     2  222392900  222393900      3       1  150064       2.5562     0.005291
enh67479     2  223728700  223729700      2       1  150064       1.8571     0.031651
enh67527     2  224890300  224891300      4       2  150064       1.7678     0.038547
enh67533     2  225260600  225261600      2       1  150064       3.0013     0.001344
enh67534     2  225263000  225264000      4       1  150064       2.8346    0.0022939
enh67535     2  225267100  225268100      4       2  150064       2.4554    0.0070366
enh67536     2  225270500  225271500      8       2  150064        2.741    0.0030625
enh67537     2  225293500  225294500      4       2  150064       2.0365     0.020852
enh67538     2  225307400  225308400      5       1  150064       1.9937     0.023093
enh67539     2  225349800  225350800      2       1  150064       1.9061     0.028321
enh67540     2  225381800  225382800      1       1  150064       2.3599     0.009139
enh67541     2  225383700  225384700      1       1  150064       4.0748    2.303e-05
enh67542     2  225386900  225387900      4       2  150064       3.3889   0.00035092
enh67543     2  225389900  225390900      2       1  150064       1.9646      0.02473
enh67544     2  225411200  225412200      1       1  150064       2.1044      0.01767
enh67545     2  225422800  225423800      3       2  150064       4.2098    1.278e-05
enh67546     2  225427100  225428100      3       2  150064       2.5162     0.005931
enh67548     2  225437300  225438300      5       2  150064       4.4131   5.0947e-06
enh67551     2  225455600  225456600      2       1  150064       3.6033    0.0001571
enh67552     2  225466800  225467800      3       1  150064       2.0072     0.022362
enh67553     2  225467400  225468400      6       3  150064       4.4939   3.4963e-06
enh67558     2  225758300  225759300      2       1  150064       2.1426     0.016071
enh67559     2  225774600  225775600      8       3  150064       1.7529     0.039808
enh67570     2  225818800  225819800      1       1  150064       2.1217      0.01693
enh67587     2  225888100  225889100      5       2  150064        2.203     0.013798
enh67588     2  225889600  225890600      3       2  150064       2.2588     0.011947
enh67593     2  225901500  225902500      3       2  150064       3.2294   0.00062026
enh67597     2  225976900  225977900      6       2  150064       1.7029     0.044294
enh67599     2  226029000  226030000      5       2  150064       1.9009     0.028658
enh67603     2  226603900  226604900      1       1  150064       1.7779      0.03771
enh67633     2  227698200  227699200      3       1  150064       2.0206     0.021659
enh67634     2  227702100  227703100      4       1  150064       1.8952     0.029032
enh67635     2  227703800  227704800      3       1  150064       1.8996      0.02874
enh67636     2  227707800  227708800      1       1  150064       1.6787      0.04661
enh67639     2  227727000  227728000      4       1  150064       2.3948    0.0083141
enh67641     2  227740000  227741000      1       1  150064        1.825        0.034
enh67642     2  227766500  227767500      2       1  150064       1.7014     0.044438
enh67643     2  227772100  227773100      4       1  150064        1.945     0.025888
enh67644     2  227781100  227782100      3       1  150064       1.9394     0.026228
enh67653     2  228199900  228200900      3       2  150064       1.9285     0.026894
enh67658     2  228258100  228259100      7       2  150064        1.664     0.048059
enh67659     2  228262400  228263400      6       2  150064       2.6837    0.0036411
enh67663     2  228293200  228294200      6       2  150064       1.9116     0.027967
enh67667     2  228326400  228327400      3       1  150064       1.8834     0.029821
enh67672     2  228347600  228348600      3       2  150064       1.9634     0.024799
enh67680     2  228646000  228647000     12       4  150064       2.2228     0.013115
enh67681     2  228647200  228648200      7       3  150064       3.1985   0.00069061
enh67682     2  228648400  228649400      3       1  150064       2.5928    0.0047604
enh67691     2  230147200  230148200      1       1  150064        1.951      0.02553
enh67694     2  230165000  230166000      2       1  150064       1.6727     0.047192
enh67695     2  230176500  230177500      4       2  150064       1.6508     0.049395
enh67734     2  231094500  231095500      1       1  150064       2.4535     0.007073
enh67735     2  231096500  231097500      1       1  150064       1.9651       0.0247
enh67745     2  231185900  231186900      1       1  150064       1.7204      0.04268
enh67746     2  231190100  231191100      6       2  150064       1.9679     0.024542
enh67812     2  231704500  231705500      1       1  150064       1.7449       0.0405
enh67854     2  232264700  232265700      1       1  150064       2.3044       0.0106
enh67858     2  232326200  232327200      2       1  150064       1.9244     0.027151
enh67859     2  232333700  232334700     10       4  150064        2.723    0.0032351
enh67873     2  232470000  232471000      2       1  150064       1.7846      0.03716
enh67875     2  232480400  232481400      5       2  150064       1.9978      0.02287
enh67885     2  232528500  232529500      3       1  150064       2.1975     0.013994
enh67887     2  232539400  232540400      4       2  150064       1.6685     0.047604
enh67914     2  233102000  233103000      1       1  150064       1.6755      0.04692
enh67922     2  233183800  233184800      2       1  150064       1.7724     0.038162
enh67930     2  233416500  233417500      1       1  150064       1.6581      0.04865
enh67936     2  233605600  233606600      2       1  150064       2.4936    0.0063224
enh67937     2  233636700  233637700      1       1  150064       6.1794    3.218e-10
enh67938     2  233679500  233680500      2       1  150064       2.8545    0.0021554
enh67939     2  233680800  233681800      3       1  150064       4.4413   4.4699e-06
enh67940     2  233702000  233703000      1       1  150064       3.5443    0.0001968
enh67941     2  233703300  233704300      2       1  150064       6.0443   7.5018e-10
enh67942     2  233704600  233705600      2       1  150064       2.7775    0.0027391
enh67943     2  233738200  233739200      4       2  150064        1.739     0.041013
enh67944     2  233765800  233766800      7       3  150064       1.7602     0.039183
enh67949     2  233913800  233914800      2       1  150064       2.5633    0.0051834
enh67951     2  233923400  233924400      3       1  150064       2.3692    0.0089144
enh68044     2  235280600  235281600      3       2  150064       2.7706    0.0027976
enh68052     2  235354700  235355700      3       1  150064       2.1345     0.016401
enh68084     2  236408700  236409700      2       1  150064       1.6704     0.047417
enh68085     2  236419800  236420800      1       1  150064       2.9263     0.001715
enh68093     2  236617100  236618100      7       2  150064       1.8172     0.034589
enh68115     2  237666800  237667800      2       1  150064       1.7837     0.037234
enh68128     2  237896900  237897900      3       1  150064       1.6607     0.048387
enh68163     2  238649100  238650100      4       1  150064       1.7396     0.040963
enh68164     2  238650500  238651500      8       2  150064       1.8853     0.029697
enh68165     2  238652600  238653600      5       1  150064       1.6837     0.046124
enh68201     2  239112800  239113800      6       2  150064       1.7886     0.036842
enh68300     2  240568700  240569700      1       1  150064       2.4032     0.008127
enh68301     2  240577600  240578600      4       2  150064       1.9982     0.022847
enh68320     2  240884900  240885900      7       3  150064       1.7081     0.043805
enh68327     2  241331600  241332600      7       2  150064       2.1881     0.014333
enh68329     2  241393400  241394400      3       1  150064       1.7794     0.037585
enh68358     2  241948200  241949200      4       2  150064       1.9416     0.026094
enh68362     2  242028100  242029100      3       2  150064       2.0268     0.021343
enh68366     2  242042900  242043900      1       1  150064       1.7636       0.0389
enh68376     2  242229000  242230000      3       2  150064         2.35    0.0093858
enh68384     2  242251300  242252300      3       2  150064        1.831     0.033553
enh68388     2  242275200  242276200      2       1  150064       1.6827     0.046212
enh68393     2  242320800  242321800      5       3  150064       1.9771     0.024017
enh68399     2  242555500  242556500      2       1  150064       2.3737    0.0088059
enh68402     2  242578600  242579600      2       1  150064       2.0466     0.020347
enh68422     2  242785700  242786700      1       1  150064       1.8505      0.03212
enh68427     2  242813100  242814100     11       4  150064       1.9698     0.024431
enh68436     2  242907200  242908200      2       1  150064       1.7049     0.044102
enh68461     3    3221400    3222400      4       2  150064       1.7359     0.041293
enh68463     3    3236400    3237400      4       2  150064       1.7438     0.040599
enh68477     3    3878300    3879300      2       1  150064       1.7021     0.044371
enh68513     3    4573100    4574100      3       2  150064       1.7179     0.042906
enh68543     3    4894600    4895600      1       1  150064       2.3182      0.01022
enh68545     3    4907900    4908900      2       1  150064       1.7891     0.036799
enh68549     3    4948100    4949100      3       1  150064       1.6583     0.048631
enh68558     3    5057700    5058700      6       2  150064       1.6661      0.04785
enh68560     3    5068600    5069600      7       2  150064       2.3887    0.0084543
enh68569     3    5175000    5176000      2       1  150064         1.65     0.049467
enh68581     3    5241200    5242200      3       1  150064       1.8008     0.035866
enh68600     3    5810200    5811200      6       2  150064       1.8351     0.033243
enh68608     3    7349400    7350400      5       2  150064        2.363    0.0090632
enh68624     3    8398300    8399300      2       1  150064       1.9324     0.026656
enh68646     3    9221300    9222300      1       1  150064       1.6988      0.04468
enh68651     3    9403400    9404400      2       1  150064       2.4557    0.0070301
enh68657     3    9455600    9456600      3       2  150064       2.1035     0.017711
enh68659     3    9462200    9463200      2       1  150064       2.5539    0.0053266
enh68660     3    9463700    9464700      3       2  150064       2.5992    0.0046721
enh68661     3    9464900    9465900      3       2  150064       1.6915     0.045367
enh68662     3    9493500    9494500      3       2  150064       2.1722     0.014919
enh68759     3   10437200   10438200      3       1  150064       3.3372   0.00042317
enh68763     3   10593200   10594200      3       1  150064       2.3492     0.009407
enh68766     3   10825500   10826500      4       2  150064       2.9268    0.0017125
enh68794     3   11433500   11434500      4       1  150064       1.9958     0.022977
enh68804     3   11609300   11610300      1       1  150064        1.772       0.0382
enh68806     3   11612200   11613200      3       2  150064       2.1981      0.01397
enh68818     3   11680500   11681500      5       3  150064       1.9744      0.02417
enh68819     3   11685400   11686400      1       1  150064       4.0817    2.235e-05
enh68825     3   11826100   11827100      1       1  150064       1.9874      0.02344
enh68826     3   11886100   11887100      7       1  150064       2.3975    0.0082534
enh68827     3   11888700   11889700      1       1  150064       2.3023      0.01066
enh68830     3   12218700   12219700      1       1  150064       2.1998      0.01391
enh68831     3   12227600   12228600      1       1  150064       1.7216      0.04257
enh68832     3   12232800   12233800      1       1  150064       1.9157       0.0277
enh68833     3   12239500   12240500      3       1  150064       1.7183     0.042869
enh68836     3   12288400   12289400      3       1  150064       2.3001     0.010723
enh68840     3   12311700   12312700      3       2  150064       1.8356     0.033211
enh68842     3   12319600   12320600      4       2  150064        3.243    0.0005914
enh68843     3   12344700   12345700      1       1  150064       2.1794      0.01465
enh68846     3   12393600   12394600      1       1  150064       2.0992       0.0179
enh68847     3   12398000   12399000      1       1  150064       2.0875      0.01842
enh68851     3   12439100   12440100      4       2  150064        3.181   0.00073371
enh68856     3   12485900   12486900      2       1  150064       2.7152    0.0033119
enh68858     3   12500600   12501600      5       3  150064       1.9652     0.024693
enh68859     3   12503700   12504700      3       1  150064       2.0879     0.018405
enh68860     3   12521000   12522000      3       1  150064       2.2586     0.011955
enh68861     3   12524100   12525100      2       1  150064       1.9554     0.025269
enh68862     3   12527700   12528700      2       1  150064       2.0758     0.018957
enh68864     3   12600900   12601900      2       1  150064       2.4381    0.0073824
enh68866     3   12631600   12632600      1       1  150064       2.3676     0.008951
enh68868     3   12662100   12663100      3       2  150064        2.329    0.0099306
enh68869     3   12663400   12664400      2       1  150064       1.8685     0.030845
enh68870     3   12666300   12667300      2       1  150064       2.4203    0.0077547
enh68878     3   12699400   12700400      2       1  150064       2.2026     0.013811
enh68879     3   12717700   12718700      3       2  150064       1.7119     0.043457
enh68880     3   12723100   12724100      1       1  150064       2.3974     0.008255
enh68881     3   12737500   12738500      3       1  150064       2.3142     0.010329
enh68882     3   12748500   12749500      4       2  150064       2.1782     0.014694
enh68885     3   12760800   12761800      1       1  150064       1.7088      0.04374
enh68886     3   12761400   12762400      5       1  150064       2.2083      0.01361
enh68902     3   13013800   13014800      4       1  150064       1.8492     0.032211
enh68906     3   13026400   13027400      4       1  150064       1.7152     0.043158
enh68917     3   13110900   13111900     11       3  150064       2.5319    0.0056716
enh68919     3   13123600   13124600      6       4  150064       2.4952    0.0062944
enh68920     3   13128800   13129800      7       4  150064       2.1933     0.014143
enh68922     3   13136600   13137600      5       2  150064       2.2969     0.010813
enh68925     3   13190900   13191900      2       1  150064       1.7917     0.036588
enh68932     3   13335800   13336800      2       1  150064        1.817     0.034612
enh68939     3   13427500   13428500      5       2  150064       2.5924    0.0047661
enh68944     3   13463100   13464100      2       1  150064       1.7782     0.037682
enh68989     3   14418100   14419100      3       1  150064       1.8644     0.031131
enh68990     3   14425600   14426600      6       3  150064       2.6146    0.0044663
enh68993     3   14442100   14443100      5       3  150064       1.6509     0.049375
enh69008     3   14689800   14690800      4       1  150064       1.6976     0.044792
enh69009     3   14691600   14692600      2       1  150064       1.7422     0.040736
enh69031     3   15138600   15139600      2       1  150064       1.7907     0.036672
enh69033     3   15143100   15144100      2       1  150064        2.031     0.021128
enh69131     3   16358800   16359800      8       2  150064       1.8349     0.033259
enh69166     3   16830200   16831200      5       3  150064       2.0334     0.021005
enh69168     3   16838700   16839700      4       2  150064       2.6721    0.0037691
enh69169     3   16842300   16843300      3       1  150064       2.6329    0.0042324
enh69170     3   16846700   16847700      3       2  150064       3.9845   3.3808e-05
enh69171     3   16852200   16853200      6       3  150064       3.2394   0.00059899
enh69172     3   16865400   16866400      3       1  150064       3.3366   0.00042409
enh69173     3   16879400   16880400      1       1  150064       1.8239      0.03408
enh69176     3   16891500   16892500      6       2  150064       2.1343      0.01641
enh69178     3   16910700   16911700      3       2  150064       1.6589      0.04857
enh69184     3   16936800   16937800      2       1  150064       2.2577     0.011983
enh69188     3   16960800   16961800      3       2  150064       2.9651    0.0015131
enh69189     3   16966900   16967900      2       1  150064       3.3791    0.0003636
enh69190     3   16970200   16971200      5       2  150064       2.4467    0.0072078
enh69196     3   17035400   17036400      3       2  150064       1.8255     0.033965
enh69199     3   17046200   17047200      5       2  150064       1.9261     0.027044
enh69200     3   17047500   17048500      2       1  150064       2.2391     0.012573
enh69202     3   17063400   17064400      3       2  150064       2.2439     0.012419
enh69205     3   17075400   17076400      2       1  150064        1.952     0.025467
enh69206     3   17080600   17081600      4       2  150064       2.5294    0.0057122
enh69207     3   17091000   17092000      3       2  150064       1.8246     0.034028
enh69208     3   17093200   17094200      3       1  150064       2.4889    0.0064066
enh69209     3   17115800   17116800      3       2  150064       2.9324    0.0016817
enh69211     3   17192800   17193800      5       2  150064       2.4701    0.0067542
enh69212     3   17220800   17221800      2       1  150064       4.2979   8.6213e-06
enh69214     3   17231800   17232800      1       1  150064       4.6319    1.812e-06
enh69215     3   17235900   17236900      2       1  150064       3.9585   3.7717e-05
enh69216     3   17275400   17276400      2       1  150064       4.2243   1.1984e-05
enh69218     3   17363900   17364900      1       1  150064       3.4059    0.0003297
enh69219     3   17425800   17426800      5       1  150064       4.2886   8.9906e-06
enh69221     3   17440500   17441500      1       1  150064       3.9313    4.225e-05
enh69222     3   17607200   17608200      4       2  150064       4.3812   5.9027e-06
enh69224     3   17667300   17668300      3       1  150064       2.0597     0.019714
enh69225     3   17668400   17669400      1       1  150064       5.0136    2.671e-07
enh69226     3   17671200   17672200      1       1  150064       1.7576      0.03941
enh69227     3   17673600   17674600      2       1  150064       3.3329   0.00042969
enh69228     3   17679700   17680700      2       1  150064       1.8609     0.031377
enh69229     3   17686300   17687300      3       2  150064       3.7255   9.7464e-05
enh69230     3   17706100   17707100      3       1  150064       4.6598   1.5828e-06
enh69231     3   17774000   17775000      1       1  150064        4.382     5.88e-06
enh69232     3   17774800   17775800      3       2  150064       3.2869   0.00050644
enh69233     3   17784800   17785800      4       1  150064         2.91     0.001807
enh69234     3   17788700   17789700      3       1  150064       4.4783    3.762e-06
enh69235     3   17790400   17791400      1       1  150064       3.0272     0.001234
enh69236     3   17791200   17792200      2       1  150064       3.8504    5.896e-05
enh69237     3   17816300   17817300      1       1  150064       4.8777    5.367e-07
enh69238     3   17821000   17822000      2       1  150064       4.0065   3.0815e-05
enh69239     3   17942600   17943600      6       1  150064       2.3965    0.0082753
enh69240     3   17947200   17948200      3       1  150064       2.8856    0.0019535
enh69241     3   17952600   17953600      3       1  150064       2.7458    0.0030182
enh69245     3   17986900   17987900      3       2  150064       2.1101     0.017424
enh69246     3   17988800   17989800      4       2  150064       2.4989    0.0062285
enh69248     3   18017500   18018500      2       1  150064       1.9945      0.02305
enh69257     3   18249900   18250900      3       2  150064       3.4265   0.00030568
enh69261     3   18293700   18294700      4       2  150064        2.591    0.0047842
enh69271     3   18434300   18435300      2       1  150064       1.8883     0.029491
enh69277     3   18482100   18483100      3       2  150064       2.8959    0.0018904
enh69327     3   19942900   19943900      1       1  150064       2.6904     0.003568
enh69329     3   19990800   19991800      6       3  150064       2.0977     0.017964
enh69330     3   20007900   20008900      3       2  150064       2.4032    0.0081263
enh69361     3   23246200   23247200      1       1  150064       1.8886      0.02947
enh69379     3   23444200   23445200      1       1  150064       1.9392      0.02624
enh69393     3   23768500   23769500      4       2  150064       1.8796     0.030082
enh69401     3   23853000   23854000      4       2  150064       3.4433    0.0002873
enh69403     3   23860900   23861900      3       2  150064       1.7084     0.043782
enh69410     3   23897300   23898300      2       1  150064       1.8287     0.033724
enh69420     3   23967400   23968400      3       2  150064       2.3774    0.0087173
enh69422     3   23988900   23989900      5       2  150064       1.6824     0.046248
enh69429     3   24040300   24041300      2       1  150064       2.0099     0.022223
enh69430     3   24079200   24080200      3       1  150064       2.5239    0.0058026
enh69436     3   24524800   24525800      4       2  150064       3.1869     0.000719
enh69437     3   24544400   24545400      1       1  150064       2.6094     0.004535
enh69454     3   25821700   25822700      3       1  150064       1.7892     0.036792
enh69490     3   27811800   27812800      6       2  150064        2.048     0.020281
enh69494     3   27941800   27942800      5       3  150064       1.6705     0.047414
enh69517     3   28993200   28994200      7       1  150064       2.1247     0.016805
enh69531     3   29728000   29729000      7       1  150064       2.0531     0.020031
enh69533     3   29800100   29801100      2       1  150064       3.1553   0.00080157
enh69534     3   29805300   29806300      5       1  150064       2.9172    0.0017661
enh69536     3   30082000   30083000      2       1  150064       3.5786   0.00017271
enh69544     3   30304600   30305600      3       1  150064       2.5268    0.0057558
enh69545     3   30311100   30312100      3       1  150064       2.5937    0.0047468
enh69548     3   30333500   30334500      1       1  150064        2.155      0.01558
enh69549     3   30355800   30356800      3       1  150064        2.041     0.020626
enh69550     3   30373100   30374100      2       1  150064       1.6481     0.049664
enh69551     3   30374000   30375000      2       1  150064       2.2932     0.010918
enh69552     3   30389000   30390000      3       1  150064       1.6587     0.048593
enh69553     3   30391200   30392200      5       2  150064       2.0295     0.021205
enh69599     3   30801200   30802200      5       2  150064       1.6992     0.044643
enh69624     3   31480700   31481700      1       1  150064       2.4513     0.007118
enh69625     3   31489900   31490900      2       1  150064        1.684     0.046087
enh69626     3   31497300   31498300      6       2  150064       2.2302     0.012866
enh69627     3   31503500   31504500      5       2  150064       2.5007    0.0061967
enh69628     3   31507200   31508200      1       1  150064       2.3346     0.009781
enh69629     3   31526300   31527300      4       2  150064       2.8642    0.0020901
enh69635     3   31584500   31585500      2       1  150064        2.804    0.0025239
enh69637     3   31595100   31596100      1       1  150064       2.3913     0.008395
enh69642     3   31623400   31624400      1       1  150064        3.196    0.0006967
enh69644     3   31675600   31676600      2       1  150064       2.6739    0.0037483
enh69663     3   31975000   31976000      8       3  150064       1.9047     0.028411
enh69666     3   31993500   31994500      4       2  150064       1.9057     0.028342
enh69668     3   32003600   32004600      3       2  150064       2.4984    0.0062372
enh69669     3   32011800   32012800      5       2  150064        3.166   0.00077281
enh69671     3   32019400   32020400      6       4  150064       2.6646    0.0038545
enh69672     3   32026900   32027900      5       2  150064       2.0324     0.021056
enh69673     3   32041100   32042100      5       2  150064       3.3914   0.00034772
enh69674     3   32051000   32052000      4       2  150064       3.2999   0.00048356
enh69677     3   32132500   32133500      6       2  150064       2.0718      0.01914
enh69696     3   32344100   32345100      7       3  150064       1.9708     0.024374
enh69746     3   32671300   32672300      9       1  150064       1.9027     0.028538
enh69749     3   32744700   32745700      5       3  150064       1.6734     0.047124
enh69768     3   33015300   33016300      5       2  150064       2.1946     0.014096
enh69783     3   33144700   33145700      4       2  150064       1.8218     0.034242
enh69788     3   33359300   33360300      2       1  150064        1.648     0.049672
enh69789     3   33426700   33427700      3       2  150064       2.6673    0.0038233
enh69790     3   33442700   33443700      5       2  150064       2.9321    0.0016833
enh69791     3   33458300   33459300      2       1  150064       1.9733     0.024231
enh69792     3   33461500   33462500      3       1  150064       2.2706     0.011586
enh69793     3   33472200   33473200      3       1  150064       3.1141   0.00092256
enh69795     3   33483100   33484100      6       3  150064       2.7076    0.0033882
enh69798     3   33617000   33618000      1       1  150064       2.1615      0.01533
enh69799     3   33619900   33620900      2       1  150064       1.6786     0.046615
enh69818     3   34062700   34063700      6       3  150064       2.1122     0.017333
enh69820     3   34098400   34099400      3       2  150064       2.0432     0.020515
enh69828     3   34402900   34403900      2       1  150064       2.0718     0.019143
enh69846     3   36343700   36344700      5       2  150064        1.934     0.026558
enh69852     3   36884600   36885600      2       1  150064       5.3195   5.2032e-08
enh69853     3   36905400   36906400      1       1  150064       2.9618     0.001529
enh69854     3   36916700   36917700      2       1  150064       2.9571    0.0015525
enh69855     3   36919300   36920300      4       2  150064        5.249   7.6482e-08
enh69856     3   36934600   36935600      2       1  150064       2.7851    0.0026757
enh69857     3   36942700   36943700      2       1  150064       2.6908    0.0035639
enh69858     3   36946700   36947700      1       1  150064       2.6066     0.004572
enh69861     3   36959300   36960300      4       2  150064       5.3805   3.7134e-08
enh69862     3   36961400   36962400      1       1  150064       5.5129    1.765e-08
enh69863     3   36963900   36964900      3       1  150064         5.24   8.0268e-08
enh69865     3   36984600   36985600      2       1  150064       2.7253    0.0032117
enh69866     3   36986600   36987600      4       2  150064       3.3887   0.00035117
enh69867     3   37006400   37007400      3       1  150064       2.8852    0.0019558
enh69868     3   37010900   37011900      2       1  150064       2.8671     0.002071
enh69869     3   37029200   37030200      1       1  150064       2.1522      0.01569
enh69870     3   37065800   37066800      3       1  150064       2.7628    0.0028651
enh69871     3   37144700   37145700      2       1  150064       2.1841     0.014478
enh69877     3   37182000   37183000      2       1  150064       2.2843     0.011178
enh69878     3   37185600   37186600      1       1  150064       3.0267     0.001236
enh69879     3   37187500   37188500      7       4  150064       2.2112     0.013512
enh69881     3   37196100   37197100      2       1  150064        2.251     0.012192
enh69882     3   37204300   37205300      3       1  150064       3.0441    0.0011669
enh69883     3   37211600   37212600      1       1  150064       3.0838     0.001022
enh69886     3   37254400   37255400      2       1  150064       2.1823     0.014545
enh69887     3   37258600   37259600      5       2  150064       2.4625    0.0068994
enh69890     3   37270200   37271200      3       2  150064       1.7485     0.040189
enh69891     3   37277600   37278600      4       2  150064       2.0412     0.020618
enh69893     3   37288400   37289400      1       1  150064       1.6743      0.04704
enh69896     3   37343700   37344700      1       1  150064       1.8619      0.03131
enh69899     3   37366300   37367300      1       1  150064       1.9351      0.02649
enh69903     3   37432200   37433200      1       1  150064       2.1424      0.01608
enh69913     3   37534300   37535300      1       1  150064        1.971      0.02436
enh69919     3   37747100   37748100      4       2  150064       2.2577     0.011982
enh69921     3   37771800   37772800      4       2  150064       1.7547     0.039658
enh69922     3   37803600   37804600      1       1  150064        1.677      0.04677
enh69924     3   37828500   37829500      2       1  150064       2.2195     0.013226
enh69932     3   37940000   37941000      4       1  150064        1.721     0.042623
enh69934     3   37952000   37953000      2       1  150064       3.6433   0.00013458
enh69936     3   37959000   37960000      2       1  150064       3.3504   0.00040347
enh69937     3   37963600   37964600      2       1  150064       3.6835     0.000115
enh69938     3   37976900   37977900      3       2  150064        3.341    0.0004174
enh69940     3   37995300   37996300      1       1  150064       2.3761     0.008749
enh69941     3   37997800   37998800      2       1  150064       2.0516     0.020107
enh69944     3   38015900   38016900      3       2  150064       1.6536     0.049107
enh69945     3   38020800   38021800      2       1  150064       1.9269     0.026994
enh69949     3   38037800   38038800      2       1  150064        1.715     0.043174
enh69964     3   38157200   38158200      2       1  150064       1.9698     0.024432
enh69988     3   38468300   38469300      2       1  150064       3.0781    0.0010415
enh69989     3   38479300   38480300      2       1  150064       3.1451   0.00083004
enh69990     3   38497400   38498400      3       1  150064       3.1542   0.00080478
enh69991     3   38525200   38526200      5       2  150064       3.0166    0.0012781
enh69997     3   39052200   39053200      5       2  150064       1.9335     0.026586
enh69999     3   39092100   39093100      1       1  150064       2.7488     0.002991
enh70070     3   40732100   40733100      2       1  150064        1.661     0.048356
enh70072     3   40759400   40760400      1       1  150064       2.1459      0.01594
enh70073     3   40783000   40784000      2       1  150064       1.9293     0.026846
enh70131     3   42189400   42190400      3       1  150064       2.5561    0.0052933
enh70134     3   42201900   42202900      1       1  150064       2.3561     0.009233
enh70135     3   42202800   42203800      1       1  150064       1.7506      0.04001
enh70136     3   42205500   42206500      2       1  150064       1.7237     0.042378
enh70138     3   42213900   42214900      3       1  150064       2.0205     0.021668
enh70139     3   42216800   42217800      3       2  150064       2.4672    0.0068081
enh70140     3   42220400   42221400      5       2  150064       2.7289    0.0031772
enh70141     3   42233600   42234600      6       2  150064       1.9939     0.023082
enh70142     3   42256600   42257600      4       2  150064       1.9369     0.026381
enh70148     3   42416800   42417800      2       1  150064       2.1651      0.01519
enh70158     3   42570600   42571600      3       2  150064        2.484    0.0064961
enh70170     3   42692900   42693900      2       1  150064       2.1973     0.013999
enh70213     3   43358800   43359800      2       1  150064       1.7782     0.037685
enh70216     3   43387000   43388000      3       1  150064       1.9536     0.025377
enh70221     3   43434800   43435800      3       2  150064       2.4605    0.0069373
enh70237     3   43715800   43716800      3       2  150064       3.7248   9.7721e-05
enh70238     3   43717600   43718600      5       2  150064       2.5285    0.0057281
enh70242     3   43737400   43738400      4       2  150064       2.5512    0.0053676
enh70245     3   43811300   43812300      1       1  150064       1.6469      0.04979
enh70247     3   43914200   43915200      1       1  150064       1.8833      0.02983
enh70251     3   44225500   44226500      4       2  150064       2.3715    0.0088578
enh70252     3   44249300   44250300      2       1  150064       3.1165    0.0009151
enh70253     3   44264200   44265200      4       2  150064         2.35    0.0093877
enh70257     3   44359900   44360900      2       1  150064       2.2485     0.012274
enh70261     3   44397100   44398100      5       2  150064        2.871    0.0020458
enh70270     3   44597500   44598500      1       1  150064       3.0287     0.001228
enh70307     3   45154300   45155300      4       2  150064       2.5462    0.0054453
enh70310     3   45164900   45165900      1       1  150064       1.7014      0.04443
enh70314     3   45180600   45181600      6       3  150064       1.7972     0.036152
enh70322     3   45315000   45316000      3       2  150064       3.7135   0.00010222
enh70401     3   46070600   46071600      4       2  150064       1.7296     0.041848
enh70527     3   47123900   47124900      1       1  150064       1.9232      0.02723
enh70576     3   47824200   47825200      2       1  150064       1.6567     0.048795
enh70582     3   48027000   48028000      3       1  150064       1.7796     0.037569
enh70589     3   48131100   48132100      1       1  150064       1.7805       0.0375
enh70590     3   48153800   48154800      1       1  150064       1.8158       0.0347
enh70592     3   48235700   48236700      1       1  150064       2.3208      0.01015
enh70597     3   48274100   48275100      2       1  150064       2.8184    0.0024135
enh70599     3   48281100   48282100      1       1  150064       2.3351      0.00977
enh70604     3   48343600   48344600      4       1  150064        1.983     0.023681
enh70605     3   48348100   48349100      2       1  150064       1.9194     0.027466
enh70606     3   48360200   48361200      4       1  150064       1.9531     0.025403
enh70607     3   48362000   48363000      4       1  150064       2.0024     0.022619
enh70608     3   48375500   48376500      4       2  150064       1.9624     0.024857
enh70610     3   48407100   48408100      2       1  150064        2.232     0.012808
enh70641     3   48661300   48662300      1       1  150064        2.289      0.01104
enh70642     3   48671100   48672100      2       1  150064       2.3372    0.0097139
enh70648     3   48721100   48722100      1       1  150064        1.682      0.04628
enh70650     3   48751900   48752900      1       1  150064       2.2268      0.01298
enh70651     3   48754800   48755800      1       1  150064       2.1125      0.01732
enh70654     3   48777100   48778100      1       1  150064        1.712      0.04345
enh70655     3   48786400   48787400      1       1  150064       2.0133      0.02204
enh70656     3   48800000   48801000      1       1  150064        1.794      0.03641
enh70680     3   49067000   49068000      1       1  150064       1.6834      0.04615
enh70686     3   49156200   49157200      2       1  150064       2.1108     0.017397
enh70689     3   49199900   49200900      3       1  150064       2.4053    0.0080805
enh70690     3   49201800   49202800      1       1  150064       2.1306      0.01656
enh70694     3   49224300   49225300      1       1  150064       1.8518      0.03203
enh70696     3   49275800   49276800      5       2  150064       1.7737     0.038055
enh70703     3   49334200   49335200      4       2  150064       1.8961     0.028972
enh70705     3   49375100   49376100      1       1  150064       1.7766      0.03782
enh70706     3   49385700   49386700      2       1  150064       2.4368    0.0074083
enh70708     3   49410500   49411500      1       1  150064       2.1821      0.01455
enh70709     3   49414900   49415900      2       1  150064       1.9668     0.024604
enh70711     3   49422100   49423100      1       1  150064       2.3101      0.01044
enh70712     3   49423800   49424800      5       3  150064       2.2637     0.011796
enh70713     3   49425600   49426600      2       1  150064       2.6292    0.0042788
enh70715     3   49437800   49438800      3       2  150064       1.7741     0.038025
enh70716     3   49443100   49444100      2       1  150064        2.571    0.0050703
enh70720     3   49458500   49459500      3       1  150064       2.1882     0.014328
enh70723     3   49465300   49466300      2       1  150064       2.3632    0.0090586
enh70730     3   49532300   49533300      2       1  150064       1.7921     0.036557
enh70731     3   49537900   49538900      1       1  150064       1.9572      0.02516
enh70738     3   49749500   49750500      5       3  150064       1.8556     0.031757
enh70741     3   49759600   49760600      2       1  150064       1.7308     0.041743
enh70745     3   49821600   49822600      3       2  150064        2.037     0.020826
enh70747     3   49826900   49827900      1       1  150064       2.1898      0.01427
enh70750     3   49845700   49846700      1       1  150064       2.3799     0.008658
enh70751     3   49851800   49852800      2       1  150064       2.4112      0.00795
enh70752     3   49868200   49869200      6       2  150064       1.8089     0.035235
enh70753     3   49892600   49893600      2       1  150064       2.2205     0.013191
enh70754     3   49894200   49895200      2       1  150064       2.0486     0.020249
enh70755     3   49937800   49938800      1       1  150064       2.8215      0.00239
enh70756     3   49940500   49941500      1       1  150064        2.735     0.003119
enh70757     3   49942600   49943600      2       1  150064       1.6838     0.046107
enh70761     3   49968700   49969700      1       1  150064       2.1328      0.01647
enh70762     3   49971800   49972800      3       1  150064       2.8925    0.0019108
enh70763     3   49974400   49975400      1       1  150064       3.0846     0.001019
enh70764     3   49976500   49977500      2       1  150064       1.7141     0.043251
enh70765     3   49978800   49979800      4       2  150064       2.5603    0.0052297
enh70770     3   50112200   50113200      4       2  150064       3.0641    0.0010915
enh70772     3   50119100   50120100      5       2  150064       2.0649     0.019467
enh70773     3   50120300   50121300      1       1  150064       2.0716      0.01915
enh70774     3   50125200   50126200      4       2  150064       2.2616     0.011861
enh70775     3   50128400   50129400      3       1  150064       2.8875    0.0019418
enh70776     3   50160600   50161600      1       1  150064       2.1472      0.01589
enh70781     3   50207700   50208700      2       1  150064       1.8387     0.032981
enh70792     3   50296500   50297500      1       1  150064       2.6618     0.003886
enh70816     3   50409800   50410800      2       1  150064       3.3548   0.00039713
enh70829     3   50518300   50519300      2       1  150064       2.6644    0.0038561
enh70831     3   50552200   50553200      2       1  150064        2.688    0.0035943
enh70854     3   50998800   50999800      3       2  150064       2.0053     0.022465
enh70855     3   51008900   51009900      2       1  150064       2.0342     0.020965
enh70859     3   51295900   51296900      1       1  150064       1.8882       0.0295
enh70866     3   51425000   51426000      2       1  150064       2.0497     0.020197
enh70869     3   51437300   51438300      1       1  150064       2.1019      0.01778
enh70871     3   51532000   51533000      2       1  150064       1.8601     0.031432
enh70873     3   51535500   51536500      1       1  150064       2.2004      0.01389
enh70874     3   51555700   51556700      1       1  150064       2.0131      0.02205
enh70880     3   51639800   51640800      2       1  150064        3.417   0.00031658
enh70881     3   51655600   51656600      3       1  150064       1.8953     0.029025
enh70890     3   51721500   51722500      1       1  150064       2.6726     0.003763
enh70894     3   51768300   51769300      5       2  150064       2.2642     0.011782
enh70896     3   51776600   51777600      1       1  150064       2.2495      0.01224
enh70908     3   52029800   52030800      4       2  150064        2.469     0.006775
enh70913     3   52077200   52078200      1       1  150064       1.8495      0.03219
enh70921     3   52143200   52144200      3       1  150064       2.0728     0.019096
enh70922     3   52152600   52153600      1       1  150064       2.1241      0.01683
enh70931     3   52220100   52221100      3       1  150064       2.4089    0.0080007
enh70932     3   52223200   52224200      1       1  150064       3.4801    0.0002506
enh70933     3   52229900   52230900      2       1  150064       3.5017   0.00023113
enh70935     3   52237800   52238800      3       1  150064       3.7404    9.187e-05
enh70939     3   52266800   52267800      3       1  150064       3.3796   0.00036295
enh70940     3   52268800   52269800      6       3  150064       4.4128   5.1032e-06
enh70942     3   52277100   52278100      2       1  150064       4.1743   1.4945e-05
enh70943     3   52281600   52282600      1       1  150064       1.8029       0.0357
enh70946     3   52288200   52289200      1       1  150064       5.5327    1.577e-08
enh70947     3   52289200   52290200      1       1  150064       3.7843    7.706e-05
enh70952     3   52318800   52319800      2       1  150064       3.1234   0.00089378
enh70955     3   52341300   52342300      1       1  150064       2.9234     0.001731
enh70957     3   52347500   52348500      2       1  150064       2.8812     0.001981
enh70960     3   52374300   52375300      3       1  150064       2.2181     0.013273
enh70961     3   52406300   52407300      1       1  150064       5.0158     2.64e-07
enh70966     3   52449600   52450600      1       1  150064       4.8348    6.664e-07
enh70967     3   52466600   52467600      4       2  150064       3.9566   3.8006e-05
enh70970     3   52487900   52488900      3       2  150064       3.1092   0.00093793
enh70971     3   52490900   52491900      3       1  150064       3.8496   5.9145e-05
enh70979     3   52565500   52566500      2       1  150064       4.3104   8.1465e-06
enh70980     3   52568200   52569200      2       1  150064       4.5023    3.361e-06
enh70982     3   52572100   52573100      3       1  150064       3.9099   4.6163e-05
enh70983     3   52573300   52574300      3       2  150064       3.7811    7.806e-05
enh70986     3   52716100   52717100      3       2  150064       4.2563   1.0391e-05
enh70987     3   52717400   52718400      2       1  150064       4.4416   4.4639e-06
enh70988     3   52721000   52722000      1       1  150064       4.9238    4.245e-07
enh70989     3   52737500   52738500      1       1  150064       4.5918    2.197e-06
enh70990     3   52741700   52742700      3       1  150064       5.1293   1.4544e-07
enh70991     3   52744200   52745200      3       2  150064       5.4136    3.089e-08
enh70992     3   52749300   52750300      4       2  150064       3.4726    0.0002577
enh70993     3   52754900   52755900      3       1  150064       3.5828   0.00016997
enh70995     3   52797100   52798100      1       1  150064       5.0263      2.5e-07
enh70996     3   52803000   52804000      1       1  150064       5.0609    2.086e-07
enh70998     3   52809200   52810200      1       1  150064       4.9788    3.199e-07
enh71000     3   52827200   52828200      2       1  150064       4.5645   2.5031e-06
enh71003     3   52878000   52879000      1       1  150064       5.6423    8.392e-09
enh71004     3   52907400   52908400      1       1  150064       5.6131    9.939e-09
enh71005     3   52909000   52910000      1       1  150064       5.0388    2.342e-07
enh71006     3   52925000   52926000      1       1  150064       4.9932    2.969e-07
enh71007     3   52928200   52929200      4       2  150064       5.2742   6.6653e-08
enh71008     3   52931800   52932800      2       1  150064        4.483   3.6795e-06
enh71009     3   52948800   52949800      2       1  150064        1.962     0.024881
enh71010     3   52957400   52958400      2       1  150064       1.9618     0.024895
enh71011     3   52964400   52965400      2       1  150064       3.7753   7.9893e-05
enh71012     3   52968400   52969400      2       1  150064       5.4771   2.1615e-08
enh71013     3   53016600   53017600      3       2  150064       4.8738   5.4726e-07
enh71019     3   53069700   53070700      3       2  150064       2.1356     0.016357
enh71020     3   53074100   53075100      3       1  150064        3.124   0.00089216
enh71021     3   53076700   53077700      4       2  150064       4.1532   1.6394e-05
enh71022     3   53105600   53106600      2       1  150064       2.1692     0.015032
enh71025     3   53137300   53138300      2       1  150064       2.2295     0.012891
enh71044     3   53229900   53230900      4       2  150064       3.2444    0.0005884
enh71045     3   53245900   53246900      5       2  150064       1.8863     0.029627
enh71046     3   53251800   53252800      3       2  150064       2.1746     0.014829
enh71047     3   53269900   53270900     10       2  150064       2.4965    0.0062713
enh71048     3   53272100   53273100      4       2  150064       2.9854    0.0014158
enh71049     3   53277800   53278800      7       3  150064       3.0421    0.0011748
enh71050     3   53281800   53282800      4       2  150064       3.3454   0.00041082
enh71051     3   53290000   53291000      4       2  150064       2.6459    0.0040737
enh71061     3   53388700   53389700      2       1  150064       3.5769   0.00017387
enh71080     3   53923400   53924400      2       1  150064       1.9728     0.024257
enh71086     3   55021400   55022400      2       1  150064       1.9121     0.027931
enh71103     3   56707400   56708400      3       2  150064       2.5733    0.0050371
enh71105     3   56713500   56714500      4       1  150064       2.3096     0.010455
enh71109     3   56766000   56767000      4       1  150064       1.7399     0.040942
enh71120     3   56857600   56858600      4       2  150064       2.1592     0.015418
enh71122     3   56866800   56867800      5       2  150064       1.7768     0.037805
enh71123     3   56871300   56872300      3       2  150064       2.8356    0.0022869
enh71124     3   56889700   56890700      2       1  150064         1.66     0.048452
enh71217     3   58160900   58161900      4       2  150064       2.6702    0.0037904
enh71219     3   58164000   58165000      5       2  150064       1.7836     0.037246
enh71234     3   58326200   58327200      4       2  150064       1.7418      0.04077
enh71235     3   58331500   58332500      6       3  150064       1.8576     0.031612
enh71239     3   58360000   58361000      4       2  150064       2.0545     0.019962
enh71240     3   58372500   58373500      5       2  150064       2.0987     0.017921
enh71241     3   58374300   58375300      4       1  150064       1.6738     0.047081
enh71243     3   58404200   58405200      6       2  150064       2.2405      0.01253
enh71244     3   58405000   58406000      7       2  150064       2.2735     0.011499
enh71245     3   58417700   58418700      2       1  150064       2.2582     0.011967
enh71246     3   58419800   58420800      7       3  150064       2.2351     0.012706
enh71248     3   58456000   58457000      2       1  150064       2.2212     0.013169
enh71251     3   58470300   58471300      2       1  150064       2.5911    0.0047839
enh71268     3   58771100   58772100      1       1  150064       2.1033      0.01772
enh71290     3   59411300   59412300      9       2  150064       1.7329     0.041555
enh71302     3   59742200   59743200      6       3  150064       2.1487     0.015829
enh71311     3   59851600   59852600      8       2  150064       1.6766      0.04681
enh71328     3   59974400   59975400      2       1  150064       2.4651    0.0068479
enh71330     3   59980800   59981800      5       2  150064       1.7365     0.041236
enh71338     3   60047000   60048000      4       2  150064        2.323      0.01009
enh71339     3   60050500   60051500     13       2  150064       1.8838     0.029795
enh71342     3   60080500   60081500      4       2  150064       1.9336      0.02658
enh71345     3   60245200   60246200      6       3  150064       2.1142     0.017248
enh71358     3   61157900   61158900      4       2  150064       2.3849    0.0085426
enh71359     3   61159200   61160200      3       2  150064       2.1758     0.014783
enh71360     3   61186800   61187800     13       4  150064       2.3854    0.0085312
enh71362     3   61237600   61238600      4       2  150064       1.7454     0.040454
enh71372     3   63841000   63842000      3       1  150064       3.8713   5.4135e-05
enh71374     3   63850800   63851800      4       2  150064       2.2454      0.01237
enh71377     3   63880800   63881800      2       1  150064       3.4688   0.00026138
enh71378     3   63895700   63896700      4       2  150064       2.3692    0.0089141
enh71381     3   63910700   63911700      2       1  150064       2.7873    0.0026575
enh71383     3   63914100   63915100      2       1  150064       4.1739   1.4972e-05
enh71384     3   63917100   63918100      3       2  150064       4.0164   2.9551e-05
enh71389     3   63950200   63951200      5       3  150064       2.7735    0.0027728
enh71390     3   63951700   63952700      2       1  150064       4.1676   1.5389e-05
enh71391     3   63962000   63963000      2       1  150064       3.4776   0.00025299
enh71393     3   63993700   63994700      4       2  150064       4.6468    1.686e-06
enh71394     3   64006700   64007700      4       2  150064       1.9426     0.026032
enh71395     3   64015900   64016900      4       2  150064       1.6919     0.045328
enh71399     3   64136000   64137000      6       3  150064       3.4284    0.0003036
enh71451     3   67133300   67134300      2       1  150064       1.8972     0.028898
enh71452     3   67341000   67342000      7       3  150064       1.7342     0.041438
enh71456     3   67651000   67652000      1       1  150064       2.4551     0.007043
enh71457     3   67655600   67656600      7       1  150064       2.6804    0.0036768
enh71458     3   67695400   67696400      1       1  150064       2.0202      0.02168
enh71459     3   67698800   67699800      4       1  150064       2.1984     0.013959
enh71460     3   67700600   67701600      3       2  150064       3.1657   0.00077359
enh71461     3   67702400   67703400      3       1  150064       2.1081     0.017512
enh71497     3   69355300   69356300      2       1  150064       2.7099    0.0033647
enh71505     3   69406200   69407200      7       2  150064       2.6268     0.004309
enh71506     3   69413200   69414200     10       2  150064       3.0746    0.0010539
enh71507     3   69417500   69418500      8       1  150064       3.0117    0.0012991
enh71509     3   69432900   69433900      3       2  150064       3.4573    0.0002728
enh71513     3   69482400   69483400      4       1  150064       1.9613     0.024924
enh71515     3   69507700   69508700      2       1  150064       2.0727     0.019098
enh71522     3   69794900   69795900      5       1  150064       2.9021    0.0018533
enh71523     3   69796600   69797600      3       1  150064       3.3623   0.00038646
enh71524     3   69800500   69801500      2       1  150064       3.6982   0.00010856
enh71526     3   69826200   69827200      1       1  150064       3.2131    0.0006565
enh71527     3   69840200   69841200      2       1  150064       3.6867   0.00011358
enh71528     3   70032700   70033700      1       1  150064       2.2392      0.01257
enh71537     3   70786800   70787800      4       2  150064        2.917    0.0017672
enh71544     3   71074400   71075400      1       1  150064       1.7848      0.03715
enh71549     3   71117000   71118000      1       1  150064       1.7854       0.0371
enh71551     3   71122000   71123000      2       1  150064       1.6546     0.049006
enh71552     3   71123500   71124500      2       1  150064       1.8206     0.034335
enh71553     3   71127800   71128800      4       1  150064       1.8485     0.032265
enh71554     3   71132700   71133700      1       1  150064       2.0983      0.01794
enh71556     3   71140800   71141800      3       1  150064       1.6688     0.047583
enh71562     3   71166600   71167600      1       1  150064       3.1354    0.0008581
enh71564     3   71168000   71169000      1       1  150064       1.7172      0.04297
enh71565     3   71169100   71170100      3       1  150064       2.6697    0.0037959
enh71566     3   71172400   71173400      6       2  150064       2.1652     0.015186
enh71567     3   71174100   71175100      5       2  150064       3.1063   0.00094726
enh71569     3   71182400   71183400      2       1  150064       1.7233     0.042418
enh71570     3   71191600   71192600      3       1  150064       1.6807      0.04641
enh71578     3   71254300   71255300      1       1  150064       5.1579    1.249e-07
enh71579     3   71257900   71258900      4       1  150064       1.7293     0.041879
enh71580     3   71261000   71262000      6       3  150064       3.3409   0.00041761
enh71582     3   71277300   71278300      4       2  150064       2.9169    0.0017676
enh71583     3   71281000   71282000      4       2  150064       3.2186   0.00064414
enh71586     3   71288700   71289700      2       1  150064       3.6057   0.00015566
enh71588     3   71294800   71295800      1       1  150064       2.5053     0.006117
enh71590     3   71300300   71301300      2       1  150064       1.7004      0.04453
enh71591     3   71301600   71302600      2       1  150064       4.3596   6.5151e-06
enh71593     3   71314200   71315200      3       2  150064       4.2244   1.1977e-05
enh71594     3   71318900   71319900      7       3  150064       2.3719    0.0088473
enh71595     3   71320500   71321500      5       2  150064       3.3829   0.00035863
enh71597     3   71355500   71356500      3       2  150064       1.8741     0.030461
enh71598     3   71358800   71359800      1       1  150064       3.3887    0.0003511
enh71599     3   71366300   71367300      1       1  150064       1.8233      0.03413
enh71600     3   71388400   71389400      3       2  150064       4.4771   3.7833e-06
enh71601     3   71394300   71395300      3       1  150064       3.6239   0.00014512
enh71602     3   71397100   71398100      2       1  150064       4.5228    3.051e-06
enh71609     3   71432300   71433300      7       2  150064       1.6763     0.046835
enh71621     3   71472700   71473700      3       1  150064        2.399    0.0082202
enh71622     3   71474500   71475500      1       1  150064        1.927      0.02699
enh71623     3   71477100   71478100      2       1  150064       1.6827     0.046221
enh71627     3   71491800   71492800      3       2  150064       2.6218    0.0043734
enh71628     3   71498200   71499200      2       1  150064       3.8552   5.7813e-05
enh71631     3   71512900   71513900      6       4  150064       2.7251    0.0032146
enh71632     3   71514200   71515200      1       1  150064       2.4369     0.007406
enh71634     3   71527500   71528500      2       1  150064       3.0197    0.0012651
enh71635     3   71530000   71531000      2       1  150064       1.7532     0.039782
enh71636     3   71532100   71533100      6       3  150064        4.699   1.3074e-06
enh71637     3   71534600   71535600      4       2  150064        4.597   2.1427e-06
enh71638     3   71541800   71542800      1       1  150064       4.7729    9.079e-07
enh71639     3   71548300   71549300      3       1  150064       3.1609   0.00078636
enh71640     3   71551400   71552400      5       2  150064       4.7648   9.4506e-07
enh71641     3   71553000   71554000      1       1  150064       4.9105    4.543e-07
enh71645     3   71569600   71570600      2       1  150064       4.6792   1.4402e-06
enh71646     3   71573900   71574900      1       1  150064       4.8473    6.259e-07
enh71647     3   71574800   71575800      1       1  150064       1.8126      0.03495
enh71648     3   71578200   71579200      2       1  150064       4.4115   5.1324e-06
enh71650     3   71582800   71583800      3       1  150064       4.4975   3.4375e-06
enh71651     3   71585600   71586600      2       1  150064       3.1861   0.00072098
enh71652     3   71589700   71590700      5       2  150064       2.9322    0.0016831
enh71654     3   71594100   71595100      1       1  150064       3.3476    0.0004075
enh71657     3   71603600   71604600      1       1  150064       3.0188     0.001269
enh71663     3   71635500   71636500      2       1  150064       2.5988    0.0046776
enh71664     3   71678600   71679600      4       2  150064       4.1094   1.9831e-05
enh71673     3   71769900   71770900      3       2  150064       2.2551     0.012064
enh71674     3   71775500   71776500      1       1  150064       1.7146      0.04321
enh71675     3   71778500   71779500      6       2  150064       2.4784    0.0065989
enh71676     3   71808500   71809500      4       2  150064        2.212     0.013482
enh71677     3   71826000   71827000      5       3  150064       1.9681     0.024529
enh71716     3   72234800   72235800      5       2  150064       2.0673     0.019352
enh71727     3   72339300   72340300      3       2  150064       1.8379     0.033036
enh71728     3   72347800   72348800      4       2  150064       2.1796     0.014643
enh71734     3   72378500   72379500      2       1  150064       2.3925    0.0083672
enh71741     3   72424500   72425500      1       1  150064       1.9315      0.02671
enh71745     3   72446400   72447400      3       2  150064         1.78      0.03754
enh71757     3   72531300   72532300      4       1  150064       1.9651     0.024701
enh71762     3   72568800   72569800      1       1  150064        3.011     0.001302
enh71763     3   72571800   72572800      1       1  150064       2.6395     0.004152
enh71764     3   72582300   72583300      4       1  150064       1.8204     0.034352
enh71765     3   72597900   72598900      2       1  150064       1.8494     0.032197
enh71766     3   72599000   72600000      2       1  150064       2.3116       0.0104
enh71768     3   72625800   72626800      1       1  150064       1.8209      0.03431
enh71798     3   73044800   73045800      2       1  150064       2.0258     0.021392
enh71800     3   73065800   73066800      2       1  150064       1.8878     0.029529
enh71801     3   73068700   73069700      2       1  150064       2.1292     0.016619
enh71804     3   73083200   73084200      3       1  150064       1.7981     0.036083
enh71806     3   73090000   73091000      4       2  150064       1.7969      0.03618
enh71807     3   73094200   73095200      5       2  150064       2.2177     0.013286
enh71808     3   73105000   73106000      1       1  150064       1.6871      0.04579
enh71810     3   73134700   73135700      1       1  150064       2.1323      0.01649
enh71828     3   81540400   81541400      2       1  150064       1.6955     0.044991
enh71830     3   81634100   81635100      3       1  150064       2.0197     0.021706
enh71831     3   81699500   81700500      3       1  150064       1.8513      0.03206
enh71838     3   81811500   81812500      5       2  150064       1.6726     0.047206
enh71843     3   81912700   81913700      1       1  150064       1.7963      0.03622
enh71892     3   93798800   93799800      2       1  150064       2.0702     0.019216
enh71899     3   97484000   97485000      1       1  150064       2.5832     0.004895
enh71933     3   98411600   98412600      1       1  150064       2.4857     0.006465
enh71951     3   99203800   99204800      4       2  150064       2.0676     0.019337
enh72013     3  100611700  100612700      5       2  150064       1.7459     0.040412
enh72102     3  102251300  102252300      1       1  150064       1.7462      0.04039
enh72111     3  104858900  104859900      5       2  150064        1.985     0.023571
enh72112     3  104876800  104877800      5       2  150064       2.1251      0.01679
enh72114     3  105052800  105053800      2       1  150064       1.9311     0.026737
enh72115     3  105069800  105070800      5       1  150064       2.0126     0.022079
enh72116     3  105071000  105072000      4       2  150064       1.8549     0.031806
enh72117     3  105074100  105075100      4       2  150064        2.104     0.017688
enh72124     3  105136200  105137200      3       1  150064       1.8799     0.030064
enh72125     3  105149300  105150300      5       3  150064       2.3717    0.0088533
enh72139     3  105504800  105505800      2       1  150064       1.6825     0.046234
enh72141     3  105516400  105517400      5       2  150064       2.3243     0.010054
enh72144     3  105524900  105525900      3       1  150064       2.5405    0.0055352
enh72145     3  105529800  105530800      2       1  150064       1.6827     0.046218
enh72146     3  105541800  105542800      1       1  150064       1.7223      0.04251
enh72154     3  105572500  105573500      3       1  150064       2.1685      0.01506
enh72155     3  105576300  105577300      2       1  150064       1.8703      0.03072
enh72157     3  105582500  105583500      5       3  150064       1.7373     0.041169
enh72167     3  105894200  105895200      1       1  150064       2.2371      0.01264
enh72177     3  106138800  106139800      1       1  150064       2.0002      0.02274
enh72191     3  107245100  107246100      1       1  150064       2.1432      0.01605
enh72192     3  107296400  107297400      4       1  150064       2.0645     0.019487
enh72197     3  107339800  107340800      5       2  150064       1.7865     0.037012
enh72200     3  107360500  107361500      2       1  150064       2.6226     0.004363
enh72201     3  107369300  107370300      3       2  150064       1.6742     0.047048
enh72206     3  107403000  107404000      1       1  150064       2.6608     0.003898
enh72223     3  107801900  107802900      1       1  150064       3.2007    0.0006854
enh72224     3  107811500  107812500      1       1  150064       2.6782     0.003701
enh72225     3  107816200  107817200      5       2  150064       2.1668     0.015125
enh72226     3  107820500  107821500      2       1  150064       3.1927   0.00070475
enh72234     3  107899900  107900900      7       2  150064       3.2458    0.0005856
enh72235     3  107934500  107935500      7       3  150064       2.7484    0.0029945
enh72242     3  108106800  108107800      1       1  150064       1.8925      0.02921
enh72311     3  111685900  111686900      2       1  150064        2.109     0.017473
enh72323     3  111854400  111855400      1       1  150064       1.8513      0.03206
enh72352     3  112195900  112196900      3       1  150064       1.6997     0.044592
enh72357     3  112212100  112213100      2       1  150064       1.9596      0.02502
enh72358     3  112219600  112220600      3       1  150064       1.9093      0.02811
enh72360     3  112227300  112228300      1       1  150064       1.8353      0.03323
enh72407     3  112686000  112687000      5       3  150064       1.6791     0.046566
enh72465     3  113617300  113618300      5       3  150064       2.0123     0.022093
enh72496     3  114170600  114171600      1       1  150064       4.4478    4.337e-06
enh72497     3  114171600  114172600      5       2  150064        4.349   6.8365e-06
enh72498     3  114174300  114175300      3       1  150064       2.7301    0.0031653
enh72503     3  114341600  114342600      2       1  150064       2.4413    0.0073176
enh72548     3  116582600  116583600      4       1  150064       1.7704      0.03833
enh72562     3  117603600  117604600      3       2  150064       2.7086    0.0033781
enh72587     3  119186500  119187500      4       2  150064       1.6637     0.048088
enh72594     3  119274400  119275400      9       5  150064       2.3602    0.0091323
enh72596     3  119278300  119279300      9       2  150064       1.7161     0.043072
enh72598     3  119289100  119290100      4       2  150064       1.8898     0.029395
enh72641     3  120063300  120064300      2       1  150064       1.8352     0.033241
enh72643     3  120069100  120070100      1       1  150064       1.7053      0.04407
enh72645     3  120137000  120138000      1       1  150064       1.8344       0.0333
enh72652     3  120314000  120315000      6       2  150064        2.292     0.010953
enh72653     3  120316400  120317400      9       3  150064       2.6592    0.0039163
enh72681     3  121632100  121633100      6       2  150064       2.1712     0.014958
enh72685     3  121714100  121715100      2       1  150064        2.308     0.010499
enh72733     3  122103800  122104800      2       1  150064       1.8218     0.034241
enh72761     3  122396700  122397700      8       4  150064       1.6718     0.047278
enh72762     3  122402900  122403900      3       2  150064       1.8173     0.034589
enh72769     3  122473500  122474500      2       1  150064       1.6602     0.048442
enh72771     3  122487000  122488000      1       1  150064        2.155      0.01558
enh72775     3  122507200  122508200      4       2  150064       1.9881     0.023399
enh72776     3  122509500  122510500      1       1  150064       2.1139      0.01726
enh72778     3  122519000  122520000      3       1  150064       2.0207     0.021657
enh72781     3  122608800  122609800      2       1  150064       2.9809    0.0014368
enh72789     3  122787200  122788200      2       1  150064       2.6726    0.0037634
enh72790     3  122790700  122791700      4       2  150064        2.276     0.011423
enh72808     3  123301300  123302300      2       1  150064       2.8251    0.0023635
enh72811     3  123324300  123325300      5       2  150064        1.714     0.043265
enh72812     3  123328900  123329900      3       2  150064       1.6517     0.049299
enh72821     3  123439200  123440200      2       1  150064       1.6938     0.045149
enh72827     3  123968100  123969100      4       2  150064       3.1738   0.00075217
enh72829     3  124034500  124035500      4       2  150064       3.6635   0.00012439
enh72855     3  124693000  124694000      6       1  150064       1.6865     0.045846
enh72857     3  124703700  124704700      1       1  150064       1.8041      0.03561
enh72870     3  124837400  124838400      2       1  150064       2.8664    0.0020759
enh72872     3  124844300  124845300      7       3  150064       2.2885     0.011054
enh72873     3  124847500  124848500      4       2  150064       2.9011    0.0018595
enh72879     3  124873700  124874700      3       2  150064       2.2224     0.013127
enh72881     3  124959400  124960400      2       1  150064       1.9353     0.026474
enh72889     3  125067500  125068500      1       1  150064       2.6795     0.003687
enh72902     3  125309300  125310300      2       1  150064       2.4667     0.006818
enh72954     3  127043400  127044400      5       2  150064        1.704     0.044194
enh72969     3  127389800  127390800      1       1  150064        1.789      0.03681
enh73001     3  127729800  127730800      4       2  150064       3.0073    0.0013178
enh73002     3  127773500  127774500      2       1  150064       2.6506    0.0040175
enh73010     3  127863400  127864400      1       1  150064       3.8908    4.996e-05
enh73011     3  127868300  127869300      2       1  150064       3.1103   0.00093454
enh73013     3  127874100  127875100      2       1  150064       1.7007       0.0445
enh73014     3  127887200  127888200      2       1  150064       2.7581    0.0029073
enh73016     3  127894800  127895800      2       1  150064       3.3146   0.00045882
enh73018     3  127901000  127902000      3       2  150064       3.6388   0.00013693
enh73019     3  127914400  127915400      3       1  150064       3.4563   0.00027381
enh73020     3  127944900  127945900      3       2  150064       3.2226   0.00063518
enh73027     3  128067400  128068400      2       1  150064       1.8786     0.030149
enh73029     3  128106300  128107300      3       1  150064       2.0427     0.020542
enh73035     3  128241900  128242900      1       1  150064       2.4156     0.007854
enh73075     3  128503700  128504700      2       1  150064       2.6181    0.0044207
enh73092     3  128689400  128690400      1       1  150064       3.2968     0.000489
enh73118     3  128877800  128878800      2       1  150064       1.6767     0.046798
enh73126     3  128930200  128931200      1       1  150064        2.084      0.01858
enh73131     3  128966600  128967600      3       1  150064       2.7164    0.0033002
enh73133     3  128995300  128996300      2       1  150064       2.8073    0.0024977
enh73134     3  128999600  129000600      4       1  150064       3.2987    0.0004857
enh73135     3  129002300  129003300      2       1  150064       3.4004   0.00033641
enh73136     3  129023100  129024100      1       1  150064       3.6939    0.0001104
enh73139     3  129031800  129032800      1       1  150064       3.4849    0.0002462
enh73141     3  129065700  129066700      5       2  150064       1.7074     0.043873
enh73142     3  129067900  129068900      2       1  150064       2.3862     0.008511
enh73158     3  129244600  129245600      2       1  150064       2.5855    0.0048625
enh73165     3  129310200  129311200      3       2  150064       2.0963     0.018029
enh73166     3  129315100  129316100      4       1  150064       1.9276     0.026952
enh73168     3  129320100  129321100      6       2  150064       1.6582     0.048638
enh73170     3  129328600  129329600      3       1  150064       2.0466     0.020351
enh73171     3  129334400  129335400      3       2  150064       1.7441     0.040567
enh73172     3  129341000  129342000      3       1  150064       2.1601     0.015384
enh73173     3  129343000  129344000      1       1  150064       1.6463      0.04985
enh73180     3  129511800  129512800      1       1  150064         1.87      0.03074
enh73204     3  130462700  130463700      1       1  150064       1.9919      0.02319
enh73205     3  130466900  130467900      1       1  150064       1.7512      0.03996
enh73222     3  130746000  130747000      3       2  150064       1.8342     0.033309
enh73242     3  131961200  131962200      5       2  150064       2.0063     0.022412
enh73243     3  131964300  131965300      2       1  150064       2.4296    0.0075577
enh73274     3  133160000  133161000      2       1  150064       1.7137     0.043293
enh73287     3  133259500  133260500      2       1  150064       1.7055     0.044052
enh73300     3  133705400  133706400      3       1  150064       1.8963     0.028962
enh73348     3  135794400  135795400      4       1  150064       2.4678    0.0067978
enh73355     3  135907200  135908200      3       2  150064       3.4055   0.00033025
enh73356     3  135916600  135917600      2       1  150064       2.8409    0.0022496
enh73357     3  135968200  135969200      2       1  150064       3.6371   0.00013789
enh73359     3  136000500  136001500      2       1  150064       4.8233   7.0616e-07
enh73360     3  136193800  136194800      1       1  150064       4.3686    6.253e-06
enh73363     3  136267900  136268900      1       1  150064       3.5347    0.0002041
enh73365     3  136313700  136314700      2       1  150064       1.8185     0.034495
enh73366     3  136314700  136315700      2       1  150064       1.9771     0.024016
enh73367     3  136334900  136335900      2       1  150064       2.5686    0.0051059
enh73370     3  136344900  136345900      2       1  150064       2.5305    0.0056954
enh73374     3  136408200  136409200      2       1  150064       2.0036     0.022557
enh73376     3  136411000  136412000      2       1  150064        2.401    0.0081754
enh73377     3  136426800  136427800      3       2  150064       4.6729   1.4851e-06
enh73380     3  136434800  136435800      4       2  150064        4.714   1.2142e-06
enh73382     3  136449800  136450800      2       1  150064       2.5073    0.0060829
enh73384     3  136455000  136456000      3       2  150064       3.0106    0.0013037
enh73385     3  136455800  136456800      2       1  150064       2.5401    0.0055403
enh73386     3  136464600  136465600      2       1  150064         2.49     0.006388
enh73387     3  136465900  136466900      5       2  150064       3.7947   7.3912e-05
enh73388     3  136467600  136468600      3       2  150064       3.4121   0.00032226
enh73389     3  136472500  136473500      3       2  150064       3.2031   0.00067987
enh73390     3  136476600  136477600      3       2  150064       1.7361     0.041277
enh73392     3  136505800  136506800      3       2  150064       3.0324    0.0012131
enh73393     3  136539100  136540100      2       1  150064       2.7808    0.0027115
enh73394     3  136553400  136554400      3       1  150064       2.9437    0.0016218
enh73395     3  136556400  136557400      1       1  150064       2.7071     0.003394
enh73396     3  136575100  136576100      2       1  150064       2.8816    0.0019781
enh73397     3  136576900  136577900      3       2  150064       4.0592   2.4621e-05
enh73398     3  136578700  136579700      2       1  150064       2.9288    0.0017013
enh73399     3  136585800  136586800      4       2  150064       3.6941   0.00011034
enh73400     3  136597000  136598000      1       1  150064       4.0538     2.52e-05
enh73401     3  136602000  136603000      1       1  150064       3.0454     0.001162
enh73402     3  136603600  136604600      2       1  150064       2.9356    0.0016645
enh73403     3  136604900  136605900      2       1  150064        3.284   0.00051173
enh73404     3  136605600  136606600      4       1  150064          3.1   0.00096775
enh73405     3  136612500  136613500      1       1  150064       3.0285     0.001229
enh73406     3  136617300  136618300      2       1  150064       2.4929    0.0063349
enh73407     3  136620500  136621500      6       2  150064       2.9074    0.0018222
enh73408     3  136625000  136626000      4       1  150064       2.5245    0.0057926
enh73410     3  136633000  136634000      1       1  150064       2.5368     0.005594
enh73412     3  136638800  136639800      3       2  150064       2.6461    0.0040712
enh73413     3  136643200  136644200      2       1  150064       1.8349      0.03326
enh73415     3  136648600  136649600      4       1  150064        2.867    0.0020716
enh73416     3  136650900  136651900      4       2  150064       2.9057    0.0018319
enh73418     3  136661600  136662600      3       2  150064       2.6271    0.0043052
enh73419     3  136668500  136669500      2       1  150064        2.893    0.0019076
enh73420     3  136713700  136714700      2       1  150064       1.9002     0.028701
enh73431     3  137904700  137905700      2       1  150064       1.9238     0.027192
enh73436     3  137932300  137933300      2       1  150064       3.3817   0.00036024
enh73437     3  137939900  137940900      2       1  150064       2.2833     0.011206
enh73444     3  138089300  138090300      3       1  150064       1.6765     0.046825
enh73454     3  138403000  138404000      1       1  150064       2.0866      0.01846
enh73455     3  138406300  138407300      2       1  150064       2.0947     0.018098
enh73459     3  138499500  138500500      1       1  150064       1.9213      0.02735
enh73460     3  138500200  138501200      2       1  150064       1.8633     0.031212
enh73462     3  138509600  138510600      1       1  150064       1.8289      0.03371
enh73463     3  138524800  138525800      2       1  150064       2.0458     0.020388
enh73466     3  138536600  138537600      1       1  150064       1.8135      0.03488
enh73467     3  138537500  138538500      1       1  150064       2.0092      0.02226
enh73472     3  138564400  138565400      2       1  150064       1.7239     0.042367
enh73473     3  138571800  138572800      3       1  150064       1.9487     0.025666
enh73499     3  139434000  139435000      2       1  150064       1.9021     0.028577
enh73502     3  140435000  140436000      8       3  150064       3.0033    0.0013353
enh73503     3  140473000  140474000      1       1  150064       2.2808      0.01128
enh73509     3  140582100  140583100      3       2  150064       1.7084      0.04378
enh73513     3  140794900  140795900      3       1  150064       1.9318     0.026695
enh73558     3  141246500  141247500      1       1  150064       2.8461     0.002213
enh73562     3  141257600  141258600      3       2  150064       2.1158     0.017181
enh73584     3  141570600  141571600      2       1  150064       2.2123     0.013472
enh73588     3  141613300  141614300      4       2  150064       2.2536     0.012111
enh73627     3  142569400  142570400      1       1  150064       1.7897      0.03675
enh73631     3  142722600  142723600      4       2  150064       1.7109     0.043548
enh73655     3  143020900  143021900      5       3  150064       2.1562     0.015535
enh73689     3  143550000  143551000      2       1  150064       2.3039     0.010615
enh73701     3  143699700  143700700      1       1  150064        2.003      0.02259
enh73709     3  144219900  144220900      3       2  150064        2.316      0.01028
enh73747     3  148915100  148916100      4       1  150064       2.1274     0.016692
enh73749     3  148921200  148922200      2       1  150064       1.9905     0.023267
enh73754     3  148961500  148962500      4       2  150064       2.3973    0.0082574
enh73788     3  149368800  149369800      1       1  150064       1.8782      0.03018
enh73825     3  150326200  150327200      2       1  150064       2.6927    0.0035443
enh73849     3  150616800  150617800      2       1  150064       1.9337     0.026577
enh73897     3  151278400  151279400      6       4  150064       2.3816    0.0086184
enh73938     3  151999100  152000100      3       2  150064       2.4716    0.0067247
enh73945     3  152036200  152037200      5       3  150064       1.7468     0.040332
enh73948     3  152049400  152050400      1       1  150064       2.1107       0.0174
enh73957     3  152091900  152092900      2       1  150064       1.8112     0.035054
enh73968     3  152214700  152215700      3       1  150064       1.9367      0.02639
enh73969     3  152217200  152218200      2       1  150064       3.0754    0.0010511
enh73970     3  152223300  152224300      8       3  150064       1.8313     0.033525
enh73971     3  152230400  152231400      4       1  150064       3.1207   0.00090208
enh73972     3  152233700  152234700      5       2  150064       1.8995     0.028748
enh73974     3  152311200  152312200      2       1  150064       1.8397     0.032903
enh73979     3  152389100  152390100      5       3  150064       2.3344    0.0097862
enh73980     3  152486800  152487800      3       1  150064       2.6461    0.0040708
enh73981     3  152515800  152516800      1       1  150064       2.0288      0.02124
enh73982     3  152551600  152552600      3       1  150064       2.8442    0.0022259
enh73983     3  152554600  152555600      1       1  150064       2.5405     0.005534
enh73984     3  152575800  152576800      2       1  150064       2.8628    0.0020993
enh73993     3  152855900  152856900      1       1  150064       1.6826      0.04623
enh74012     3  153128000  153129000      5       2  150064       1.6833     0.046156
enh74013     3  153155800  153156800      1       1  150064       2.5266     0.005758
enh74019     3  153345600  153346600      5       2  150064       2.0212     0.021629
enh74029     3  153941900  153942900      2       1  150064       1.6774     0.046735
enh74037     3  154436400  154437400      2       1  150064       1.8035     0.035652
enh74055     3  154810800  154811800      1       1  150064       1.7459      0.04041
enh74064     3  155266900  155267900      3       2  150064       3.1416   0.00084022
enh74067     3  155381800  155382800      1       1  150064       1.9564      0.02521
enh74069     3  155455400  155456400      1       1  150064        2.304      0.01061
enh74105     3  156353500  156354500      1       1  150064       2.2869       0.0111
enh74180     3  159555300  159556300      1       1  150064       1.6551      0.04895
enh74185     3  159562800  159563800      3       1  150064       2.0309     0.021132
enh74186     3  159565000  159566000      3       2  150064       1.6484     0.049635
enh74199     3  159620500  159621500      2       1  150064        1.968     0.024534
enh74200     3  159622300  159623300      1       1  150064       2.5785     0.004961
enh74208     3  159662100  159663100      4       2  150064       1.6705     0.047414
enh74245     3  160395700  160396700      3       1  150064       1.8198     0.034393
enh74247     3  160497600  160498600      5       2  150064       2.4402    0.0073397
enh74248     3  160503000  160504000      2       1  150064       1.8898     0.029394
enh74249     3  160519200  160520200      3       1  150064       2.0256     0.021403
enh74261     3  160821600  160822600      2       1  150064       2.4988    0.0062306
enh74262     3  160823200  160824200      2       1  150064       1.6716       0.0473
enh74263     3  160825900  160826900      4       2  150064       2.5262    0.0057655
enh74265     3  160940900  160941900      2       1  150064       2.5511    0.0053689
enh74269     3  161067300  161068300      4       1  150064       2.0241     0.021481
enh74271     3  161112000  161113000      1       1  150064       2.0585      0.01977
enh74273     3  161207100  161208100      8       1  150064        3.263   0.00055111
enh74274     3  161209200  161210200      3       2  150064       2.5022    0.0061711
enh74275     3  161454800  161455800      7       3  150064       3.2356   0.00060701
enh74276     3  161657900  161658900      2       1  150064       3.0557    0.0011227
enh74287     3  167454000  167455000      2       1  150064       3.9169   4.4849e-05
enh74288     3  167464500  167465500      4       2  150064       2.6401    0.0041442
enh74291     3  167547300  167548300      2       1  150064       2.2431     0.012444
enh74292     3  167561200  167562200      3       1  150064         3.27   0.00053765
enh74293     3  167577300  167578300      6       2  150064       2.8528    0.0021667
enh74294     3  167580400  167581400      4       2  150064       3.0986   0.00097221
enh74295     3  167583900  167584900      5       3  150064       3.2426   0.00059213
enh74299     3  167659000  167660000      3       1  150064       2.1983     0.013965
enh74304     3  167805800  167806800      4       1  150064       2.3456    0.0094992
enh74306     3  167810100  167811100      2       1  150064       1.7067      0.04394
enh74307     3  167814300  167815300      2       1  150064       2.0918      0.01823
enh74308     3  167859200  167860200      5       2  150064       1.7406     0.040874
enh74309     3  167874300  167875300      3       1  150064       1.8387     0.032981
enh74324     3  168856600  168857600      1       1  150064       2.1414      0.01612
enh74325     3  168876400  168877400      5       2  150064       1.7291     0.041894
enh74333     3  169080800  169081800      3       2  150064       1.6456     0.049924
enh74340     3  169476700  169477700      1       1  150064       2.5392     0.005555
enh74341     3  169480700  169481700      1       1  150064       2.2445       0.0124
enh74342     3  169492100  169493100      1       1  150064       2.6075      0.00456
enh74346     3  169554100  169555100      4       1  150064       2.4497     0.007149
enh74348     3  169581600  169582600      2       1  150064       2.4271    0.0076103
enh74357     3  169680700  169681700      3       1  150064         2.73    0.0031669
enh74359     3  169688400  169689400      2       1  150064       2.0416     0.020596
enh74360     3  169697200  169698200      1       1  150064       2.1399      0.01618
enh74362     3  169716400  169717400      3       1  150064       1.9151     0.027738
enh74363     3  169719100  169720100      2       1  150064       2.1937     0.014128
enh74371     3  169761900  169762900      1       1  150064       2.2286      0.01292
enh74377     3  169847000  169848000      1       1  150064       2.5028     0.006161
enh74378     3  169868900  169869900      1       1  150064       2.5128     0.005989
enh74380     3  169871300  169872300      3       1  150064       2.1271     0.016706
enh74384     3  169895800  169896800      2       1  150064       2.1719     0.014933
enh74405     3  170891400  170892400      2       1  150064       1.6851     0.045987
enh74419     3  171046400  171047400      1       1  150064       2.0855      0.01851
enh74431     3  171173900  171174900      2       1  150064        1.803     0.035695
enh74446     3  171472400  171473400      3       1  150064       1.9209     0.027375
enh74450     3  171499000  171500000      2       1  150064       2.4706    0.0067445
enh74451     3  171500100  171501100      6       2  150064       1.7712     0.038263
enh74453     3  171507200  171508200      3       1  150064       2.4954    0.0062903
enh74455     3  171509800  171510800      2       1  150064       1.7162     0.043064
enh74457     3  171518500  171519500      3       2  150064       1.8639     0.031166
enh74531     3  172231600  172232600      5       2  150064        2.203     0.013797
enh74544     3  172310900  172311900      5       1  150064       2.4188    0.0077858
enh74545     3  172313600  172314600      5       2  150064       2.6305    0.0042627
enh74559     3  172419300  172420300      5       2  150064       1.8783      0.03017
enh74561     3  172426700  172427700      1       1  150064       2.6366     0.004187
enh74569     3  173338200  173339200      3       2  150064       1.6555     0.048908
enh74578     3  174159800  174160800      1       1  150064       1.8057      0.03548
enh74579     3  174161800  174162800      4       1  150064       1.7868     0.036981
enh74584     3  176382000  176383000      5       3  150064       1.7171     0.042982
enh74585     3  176590000  176591000      2       1  150064       1.8537     0.031893
enh74586     3  176590400  176591400      2       1  150064       1.8537     0.031893
enh74589     3  176759000  176760000      1       1  150064        2.666     0.003838
enh74590     3  176768700  176769700      3       1  150064       2.7462    0.0030147
enh74595     3  176803200  176804200      2       1  150064       2.4375    0.0073941
enh74596     3  176805300  176806300      3       1  150064       2.8669    0.0020723
enh74600     3  176827500  176828500      3       2  150064       2.9074    0.0018222
enh74604     3  176841500  176842500      4       2  150064       2.4196    0.0077679
enh74609     3  176851600  176852600      3       2  150064       2.1543     0.015608
enh74611     3  176859000  176860000      3       2  150064       1.9742     0.024181
enh74614     3  176867900  176868900      4       2  150064       2.2678      0.01167
enh74636     3  177035600  177036600      4       2  150064       2.3067     0.010537
enh74640     3  177059600  177060600      4       2  150064       2.1387     0.016229
enh74641     3  177062900  177063900      3       2  150064       1.7049     0.044104
enh74667     3  177332500  177333500      3       2  150064       1.6937     0.045156
enh74670     3  177364900  177365900      2       1  150064       3.1881   0.00071604
enh74679     3  177490100  177491100      2       1  150064       1.8477     0.032323
enh74693     3  177733200  177734200      4       1  150064       1.8974     0.028888
enh74699     3  177874000  177875000      5       2  150064       2.2634     0.011805
enh74700     3  177920600  177921600      1       1  150064        2.546     0.005449
enh74702     3  177981100  177982100      2       1  150064       2.6814    0.0036655
enh74739     3  179177400  179178400      4       2  150064       1.7812     0.037443
enh74756     3  180628900  180629900      2       1  150064       5.4446   2.5956e-08
enh74757     3  180632100  180633100      3       2  150064       5.1904   1.0493e-07
enh74760     3  180708200  180709200      1       1  150064       5.9882    1.061e-09
enh74761     3  181204600  181205600      3       2  150064       3.0336    0.0012083
enh74763     3  181964600  181965600      3       2  150064       1.8179     0.034536
enh74764     3  182323800  182324800      1       1  150064       2.1914      0.01421
enh74769     3  182506800  182507800      3       2  150064       2.1166     0.017146
enh74784     3  182698800  182699800      1       1  150064       1.6873      0.04577
enh74792     3  182902900  182903900      2       1  150064       2.0109     0.022167
enh74817     3  183068200  183069200      6       1  150064       1.7835     0.037253
enh74822     3  183098600  183099600      4       2  150064        2.111     0.017388
enh74848     3  183497900  183498900      2       1  150064       2.4411    0.0073214
enh74857     3  183602800  183603800      7       3  150064       1.8104     0.035115
enh74915     3  184396100  184397100      2       1  150064       1.7178     0.042921
enh74924     3  184474000  184475000      5       2  150064       2.5502    0.0053834
enh74934     3  184533300  184534300      3       1  150064       1.6878     0.045722
enh74940     3  184892800  184893800      2       1  150064       1.6874     0.045762
enh74965     3  185405200  185406200      1       1  150064       2.5332     0.005652
enh74969     3  185426000  185427000      2       1  150064       2.3257     0.010018
enh74974     3  185446700  185447700      2       1  150064       1.8029     0.035703
enh74994     3  185630700  185631700      2       1  150064       2.5898    0.0048018
enh74996     3  185660300  185661300      2       1  150064       2.0431      0.02052
enh74998     3  185676700  185677700      3       1  150064       2.4954    0.0062905
enh75003     3  185823700  185824700      5       2  150064       2.1541     0.015617
enh75017     3  186050900  186051900      1       1  150064       1.6474      0.04974
enh75018     3  186057400  186058400      1       1  150064       1.9167      0.02764
enh75021     3  186077000  186078000      1       1  150064       2.5434     0.005489
enh75047     3  186504800  186505800      1       1  150064       2.3562     0.009231
enh75106     3  187087400  187088400      3       2  150064       1.9813     0.023779
enh75119     3  187529300  187530300      1       1  150064       1.6763      0.04684
enh75122     3  187568500  187569500      2       1  150064       1.8053     0.035517
enh75154     3  187865700  187866700      4       2  150064       2.0225     0.021561
enh75155     3  187870000  187871000      2       1  150064       1.7929     0.036493
enh75158     3  187881800  187882800      2       1  150064       1.6832      0.04617
enh75159     3  187887400  187888400      8       4  150064       4.0134   2.9926e-05
enh75160     3  187888100  187889100      6       3  150064       1.7779     0.037713
enh75163     3  187897400  187898400      6       2  150064       1.6581     0.048652
enh75168     3  187913800  187914800      3       2  150064       1.8591     0.031507
enh75192     3  188079600  188080600     10       3  150064       2.0514     0.020113
enh75200     3  188118000  188119000      4       1  150064       1.9962     0.022959
enh75201     3  188135100  188136100      2       1  150064       1.9766     0.024041
enh75248     3  188618700  188619700      4       2  150064       1.8019     0.035784
enh75261     3  188889800  188890800      4       1  150064       2.4417    0.0073088
enh75309     3  191007500  191008500      3       1  150064        2.009     0.022267
enh75310     3  191008700  191009700      7       1  150064        1.823     0.034153
enh75312     3  191013600  191014600      8       3  150064       2.2061      0.01369
enh75313     3  191017900  191018900      7       2  150064       1.7981     0.036077
enh75329     3  193164900  193165900      2       1  150064       2.5546    0.0053154
enh75343     3  193491200  193492200      4       2  150064       1.8157     0.034709
enh75344     3  193505700  193506700      6       2  150064       1.9465     0.025797
enh75348     3  193538500  193539500      1       1  150064       1.7051      0.04409
enh75352     3  193563400  193564400      3       1  150064       1.6958     0.044966
enh75357     3  193587700  193588700      9       4  150064        1.878     0.030191
enh75374     3  193785600  193786600      3       1  150064       2.2453     0.012376
enh75376     3  193801900  193802900      1       1  150064       2.2764      0.01141
enh75378     3  193807400  193808400      5       3  150064       2.0025     0.022613
enh75380     3  193816200  193817200      3       2  150064       1.9177     0.027575
enh75420     3  194305500  194306500      1       1  150064       2.0827      0.01864
enh75432     3  194457600  194458600      2       1  150064       2.1668     0.015125
enh75460     3  194761500  194762500      9       3  150064       1.9251     0.027108
enh75476     3  194865000  194866000      8       2  150064       1.9514     0.025506
enh75488     3  194928900  194929900      1       1  150064       1.7171      0.04298
enh75496     3  194981700  194982700      1       1  150064       2.3337     0.009805
enh75505     3  195138900  195139900      1       1  150064       1.9041      0.02845
enh75579     3  195923000  195924000      5       3  150064       2.0373     0.020812
enh75580     3  195930300  195931300      4       2  150064       2.7056    0.0034091
enh75583     3  195945000  195946000      2       1  150064       3.1926   0.00070487
enh75588     3  196005300  196006300      5       3  150064       2.5131    0.0059845
enh75589     3  196006700  196007700      2       1  150064       1.6797      0.04651
enh75592     3  196045500  196046500      6       2  150064       2.7976    0.0025743
enh75593     3  196048100  196049100      6       2  150064       2.6212    0.0043811
enh75594     3  196066200  196067200      3       2  150064       3.4508   0.00027942
enh75597     3  196142800  196143800      4       2  150064       2.9565    0.0015558
enh75600     3  196156800  196157800      3       2  150064       1.8914     0.029284
enh75601     3  196160000  196161000      2       1  150064       3.1878   0.00071689
enh75636     3  196465500  196466500      3       2  150064       2.2598     0.011917
enh75639     3  196475600  196476600      5       3  150064       2.4239    0.0076771
enh75640     3  196480700  196481700      2       1  150064       1.9029     0.028528
enh75642     3  196502400  196503400      3       1  150064        2.762    0.0028724
enh75650     3  196670400  196671400      1       1  150064       2.0387      0.02074
enh75660     3  196870200  196871200      6       3  150064       1.8425     0.032704
enh75663     3  196907700  196908700      1       1  150064       2.0521      0.02008
enh75666     3  196927200  196928200      1       1  150064       2.1357      0.01635
enh75668     3  196949600  196950600      1       1  150064        2.339     0.009667
enh75669     3  196980600  196981600      5       2  150064       1.7049      0.04411
enh75671     3  197020200  197021200      7       1  150064       2.6481     0.004047
enh75678     3  197221400  197222400      4       2  150064       3.4503   0.00027995
enh75682     3  197246900  197247900      3       1  150064       1.6897     0.045542
enh75743     4     656400     657400      3       1  150064       2.1924     0.014177
enh75745     4     666400     667400      3       2  150064        2.863    0.0020979
enh75750     4     683700     684700      3       2  150064       3.1472   0.00082408
enh75752     4     698200     699200      6       3  150064       2.0344     0.020955
enh75753     4     700900     701900     11       3  150064       2.5933    0.0047528
enh75754     4     702100     703100      4       2  150064       3.1694   0.00076368
enh75755     4     714400     715400      2       1  150064       2.0964     0.018022
enh75756     4     719700     720700      4       2  150064       2.5032    0.0061543
enh75758     4     753400     754400      6       3  150064       2.0022      0.02263
enh75798     4    1201900    1202900      1       1  150064       2.8411     0.002248
enh75800     4    1211500    1212500      5       3  150064       3.2408   0.00059594
enh75801     4    1213400    1214400      3       2  150064       1.9262     0.027041
enh75804     4    1260400    1261400      1       1  150064       2.8448     0.002222
enh75818     4    1338700    1339700      3       1  150064       2.1053     0.017632
enh75820     4    1345200    1346200      6       3  150064       2.5424    0.0055042
enh75821     4    1546200    1547200      6       2  150064       1.7186     0.042839
enh75846     4    1862800    1863800      1       1  150064       1.8425       0.0327
enh75850     4    1878800    1879800      1       1  150064       1.8009      0.03586
enh75929     4    2860900    2861900      3       2  150064       2.4425    0.0072928
enh75972     4    3343600    3344600      2       1  150064       2.3758    0.0087544
enh75975     4    3360400    3361400      1       1  150064        1.664      0.04806
enh75999     4    4419400    4420400      2       1  150064       2.0114      0.02214
enh76000     4    4420200    4421200      2       1  150064       2.7958    0.0025884
enh76005     4    4541300    4542300      5       2  150064       2.5781    0.0049674
enh76010     4    4945000    4946000     12       4  150064       1.8935     0.029148
enh76075     4    6915800    6916800      2       1  150064       1.8666     0.030981
enh76082     4    6938800    6939800      8       3  150064       1.9237     0.027198
enh76083     4    6940800    6941800      7       3  150064       1.8755     0.030359
enh76086     4    6953500    6954500      1       1  150064       1.9286      0.02689
enh76109     4    7170600    7171600      7       4  150064       1.9708     0.024375
enh76119     4    7745400    7746400      5       3  150064       2.3859     0.008518
enh76121     4    7751300    7752300      5       2  150064       2.7101    0.0033633
enh76166     4    8404000    8405000      8       4  150064       1.9625     0.024851
enh76170     4    8430400    8431400      3       1  150064         1.77     0.038365
enh76173     4    8440400    8441400      5       3  150064       2.1675     0.015099
enh76196     4   10079700   10080700      1       1  150064       1.6876      0.04574
enh76208     4   10246900   10247900      5       2  150064       1.9024     0.028562
enh76209     4   10418000   10419000      7       3  150064       2.9287    0.0017017
enh76232     4   10956000   10957000      6       3  150064       2.1005     0.017842
enh76233     4   10974700   10975700      5       2  150064        2.565    0.0051587
enh76235     4   11006600   11007600      2       1  150064       2.1701        0.015
enh76246     4   11427000   11428000      9       2  150064       2.0626     0.019573
enh76263     4   12111900   12112900      3       1  150064       2.5283    0.0057304
enh76301     4   14347000   14348000      5       3  150064       2.5716    0.0050615
enh76304     4   14849300   14850300      7       2  150064       2.2668     0.011701
enh76357     4   15708000   15709000      1       1  150064       2.9519     0.001579
enh76406     4   16208600   16209600      7       3  150064       1.8816     0.029947
enh76409     4   16218400   16219400      5       2  150064       2.1306     0.016559
enh76414     4   16235100   16236100      2       1  150064       1.7573     0.039434
enh76427     4   17329600   17330600      5       2  150064       2.3933    0.0083495
enh76429     4   17449600   17450600      8       3  150064       1.8387     0.032981
enh76433     4   17577500   17578500      5       1  150064       2.1161      0.01717
enh76434     4   17580900   17581900      3       1  150064        2.128      0.01667
enh76435     4   17581700   17582700      2       1  150064       2.1565     0.015523
enh76437     4   17605300   17606300      3       1  150064       2.0843     0.018565
enh76438     4   17614600   17615600      4       1  150064       2.2529     0.012131
enh76439     4   17618200   17619200      3       1  150064       2.3589    0.0091643
enh76440     4   17651800   17652800      5       1  150064       2.5821    0.0049098
enh76441     4   17652800   17653800      6       2  150064       2.2932     0.010918
enh76442     4   17664000   17665000      3       2  150064       2.2003     0.013891
enh76443     4   17666000   17667000      2       1  150064         2.36     0.009138
enh76444     4   17788100   17789100      1       1  150064        1.898      0.02885
enh76447     4   17818400   17819400      2       1  150064       1.7774     0.037751
enh76449     4   18020700   18021700      3       1  150064       2.2682     0.011659
enh76457     4   19695400   19696400      4       2  150064       2.3985    0.0082317
enh76461     4   20195900   20196900      1       1  150064       1.9751      0.02413
enh76465     4   20626300   20627300      1       1  150064       3.2885    0.0005037
enh76468     4   20702800   20703800      5       2  150064       1.9287     0.026885
enh76488     4   23325500   23326500      4       1  150064       2.3645    0.0090262
enh76509     4   24913200   24914200      2       1  150064       1.7957     0.036271
enh76533     4   25423400   25424400      1       1  150064       1.8773      0.03024
enh76539     4   25867200   25868200      1       1  150064        2.391     0.008402
enh76546     4   25929600   25930600      3       2  150064       2.8159    0.0024318
enh76558     4   26133600   26134600      3       1  150064       2.9272      0.00171
enh76566     4   26240000   26241000      3       2  150064       2.4754     0.006655
enh76568     4   26258800   26259800      3       2  150064       1.7778     0.037716
enh76579     4   26319800   26320800      2       1  150064       2.0537     0.020002
enh76583     4   26335500   26336500      2       1  150064       1.6923     0.045293
enh76587     4   26357200   26358200      2       1  150064       2.2508       0.0122
enh76595     4   26586400   26587400      1       1  150064       3.4971    0.0002352
enh76599     4   26624600   26625600      1       1  150064       3.4906     0.000241
enh76600     4   26710700   26711700      4       2  150064       2.8644     0.002089
enh76601     4   26726000   26727000      1       1  150064       3.1342    0.0008615
enh76602     4   26749700   26750700      1       1  150064       3.1988    0.0006899
enh76603     4   26764800   26765800      2       1  150064       2.7423    0.0030509
enh76605     4   26782500   26783500      3       2  150064        4.346   6.9322e-06
enh76607     4   26794100   26795100      1       1  150064        2.624     0.004345
enh76608     4   26808600   26809600      5       2  150064       2.8502    0.0021846
enh76609     4   26812900   26813900      3       1  150064       2.7935    0.0026072
enh76618     4   26869900   26870900      2       1  150064       2.8278    0.0023433
enh76620     4   26874700   26875700      2       1  150064       1.8768     0.030271
enh76626     4   26903200   26904200      2       1  150064       2.0252     0.021424
enh76633     4   26916900   26917900      2       1  150064       1.8039     0.035626
enh76634     4   26917500   26918500      1       1  150064       2.1236      0.01685
enh76636     4   26938300   26939300      2       1  150064       1.8996     0.028743
enh76643     4   27004700   27005700      2       1  150064       1.7483     0.040209
enh76649     4   30762000   30763000      5       1  150064       2.4512    0.0071192
enh76668     4   36220300   36221300      5       3  150064       2.0414     0.020606
enh76693     4   36349900   36350900      7       3  150064       2.0318     0.021088
enh76731     4   37817600   37818600      1       1  150064       2.5094     0.006046
enh76732     4   37826400   37827400      2       1  150064       1.7997     0.035952
enh76735     4   37852400   37853400      9       1  150064       2.8317    0.0023152
enh76736     4   37853600   37854600      5       2  150064       2.8854    0.0019544
enh76752     4   37947900   37948900      4       2  150064       2.2642      0.01178
enh76763     4   38006600   38007600      6       2  150064       1.7735     0.038076
enh76764     4   38025500   38026500      6       2  150064       1.8406     0.032836
enh76821     4   38607100   38608100      4       2  150064       1.8197     0.034404
enh76823     4   38612400   38613400      6       2  150064       2.0823     0.018658
enh76827     4   38627000   38628000      3       1  150064       1.9971     0.022907
enh76837     4   38697000   38698000      1       1  150064       1.9636      0.02479
enh76839     4   38725300   38726300      3       2  150064       1.6803      0.04645
enh76861     4   38847000   38848000      8       2  150064       1.8015     0.035813
enh76863     4   38860300   38861300      6       2  150064       2.1322     0.016494
enh76904     4   39616000   39617000      6       3  150064       1.9549       0.0253
enh76905     4   39617900   39618900      1       1  150064       2.1846      0.01446
enh76909     4   39626600   39627600      3       2  150064       2.1335     0.016442
enh76910     4   39632200   39633200      2       1  150064       1.8765     0.030295
enh76911     4   39636900   39637900      2       1  150064       2.5878    0.0048293
enh76912     4   39641600   39642600      1       1  150064       2.5731      0.00504
enh76914     4   39683400   39684400      2       1  150064       1.6777     0.046706
enh76945     4   40122900   40123900      1       1  150064       2.1998      0.01391
enh76946     4   40126600   40127600      4       2  150064       2.2003     0.013892
enh77010     4   40619700   40620700      3       2  150064       2.0374     0.020807
enh77011     4   40621200   40622200      3       1  150064       1.7058     0.044027
enh77013     4   40624200   40625200      2       1  150064       2.3974    0.0082553
enh77049     4   41385600   41386600      3       2  150064       2.2629     0.011822
enh77067     4   41935400   41936400      2       1  150064       1.8673      0.03093
enh77069     4   41956500   41957500      4       2  150064       1.7853      0.03711
enh77103     4   47444400   47445400      8       3  150064       2.2747     0.011461
enh77106     4   47466500   47467500      3       2  150064       1.9206      0.02739
enh77110     4   47488900   47489900      2       1  150064       1.6624     0.048218
enh77112     4   47495400   47496400      1       1  150064       2.2414       0.0125
enh77119     4   47567000   47568000      6       2  150064       2.0385      0.02075
enh77130     4   48118200   48119200      4       2  150064       1.9393      0.02623
enh77134     4   48131700   48132700      9       3  150064       1.7696     0.038397
enh77164     4   48362800   48363800      3       2  150064       1.9401     0.026185
enh77166     4   48372200   48373200      2       1  150064       2.3087      0.01048
enh77168     4   48382100   48383100      1       1  150064       3.0226     0.001253
enh77170     4   48590600   48591600      3       1  150064       2.3563     0.009229
enh77173     4   48655500   48656500      1       1  150064       1.7022      0.04436
enh77177     4   48670200   48671200      1       1  150064       2.3414     0.009606
enh77182     4   48724500   48725500      1       1  150064       2.2173       0.0133
enh77186     4   48748600   48749600      1       1  150064       2.4588      0.00697
enh77189     4   48764800   48765800      2       1  150064       2.2009     0.013872
enh77191     4   48775900   48776900      3       2  150064       2.0427     0.020542
enh77192     4   48783200   48784200      1       1  150064        2.482     0.006533
enh77194     4   48817200   48818200      1       1  150064       1.8633      0.03121
enh77243     4   54510900   54511900      4       1  150064         1.65     0.049473
enh77272     4   55010700   55011700      1       1  150064       2.4714      0.00673
enh77273     4   55083200   55084200      1       1  150064       2.3698       0.0089
enh77280     4   55305800   55306800      3       2  150064       2.4778    0.0066101
enh77281     4   55313000   55314000      3       1  150064       3.0614    0.0011016
enh77289     4   55542100   55543100      7       2  150064       2.2136     0.013427
enh77290     4   55543700   55544700      5       1  150064       2.3539    0.0092883
enh77318     4   56265600   56266600      2       1  150064       1.7153     0.043149
enh77319     4   56275200   56276200      1       1  150064       1.6974      0.04481
enh77321     4   56312000   56313000      3       2  150064        2.035     0.020926
enh77326     4   56427900   56428900      2       1  150064       2.0283     0.021264
enh77327     4   56444000   56445000      4       2  150064       1.9711     0.024355
enh77330     4   56732500   56733500      1       1  150064       2.5589      0.00525
enh77331     4   56750500   56751500      3       2  150064       1.7907     0.036672
enh77354     4   57335700   57336700      3       2  150064       1.8242     0.034062
enh77366     4   57597800   57598800      2       1  150064        1.761     0.039122
enh77367     4   57605100   57606100      4       2  150064       1.6717      0.04729
enh77375     4   57670900   57671900      2       1  150064       1.7345     0.041413
enh77376     4   57683800   57684800      1       1  150064       2.1962      0.01404
enh77401     4   60425600   60426600      5       3  150064       1.8464     0.032415
enh77414     4   68069200   68070200      2       1  150064       1.8111     0.035064
enh77426     4   68498200   68499200      3       1  150064       3.0117    0.0012992
enh77427     4   68503600   68504600      3       1  150064       2.7397    0.0030746
enh77428     4   68564700   68565700      4       2  150064       2.7657    0.0028397
enh77522     4   73432400   73433400      2       1  150064       2.8718    0.0020405
enh77526     4   74043800   74044800      1       1  150064       2.1517      0.01571
enh77543     4   74486200   74487200      2       1  150064       2.1555     0.015562
enh77614     4   76435000   76436000      3       1  150064       1.7819     0.037384
enh77644     4   76932600   76933600      4       2  150064       2.0613     0.019638
enh77658     4   77128500   77129500      1       1  150064       1.9197      0.02745
enh77660     4   77135800   77136800      2       1  150064       1.7965     0.036211
enh77662     4   77197500   77198500      8       2  150064       2.2992     0.010746
enh77663     4   77199200   77200200      5       2  150064       2.4856    0.0064658
enh77666     4   77228600   77229600      4       2  150064       1.9822     0.023728
enh77668     4   77298300   77299300      2       1  150064       1.7072     0.043889
enh77674     4   77532200   77533200      2       1  150064       2.2832      0.01121
enh77748     4   79087600   79088600      3       2  150064       2.3883    0.0084643
enh77756     4   79564200   79565200      3       1  150064        1.738     0.041106
enh77772     4   79687000   79688000      1       1  150064       1.9781      0.02396
enh77773     4   79690400   79691400      1       1  150064       2.7371     0.003099
enh77814     4   81047900   81048900      1       1  150064       1.7285      0.04195
enh77816     4   81093700   81094700      3       2  150064       2.0269     0.021339
enh77817     4   81102400   81103400      4       2  150064       2.1185     0.017068
enh77818     4   81124500   81125500      6       2  150064       2.5269    0.0057538
enh77819     4   81137100   81138100      2       1  150064        2.789    0.0026439
enh77843     4   82381400   82382400      3       1  150064       1.6714     0.047326
enh77850     4   82394200   82395200      3       2  150064       1.6624      0.04822
enh77851     4   82403100   82404100      3       1  150064        1.722     0.042531
enh77852     4   82413800   82414800      1       1  150064       1.8406      0.03284
enh77854     4   82427800   82428800      8       1  150064       1.9884     0.023382
enh77856     4   82439800   82440800      5       2  150064       1.7518     0.039902
enh77880     4   83148000   83149000      3       2  150064       1.8982     0.028834
enh77881     4   83150700   83151700      2       1  150064       2.9005    0.0018628
enh77884     4   83181800   83182800      1       1  150064        2.418     0.007802
enh77885     4   83188300   83189300      5       2  150064       2.1694     0.015026
enh77886     4   83189400   83190400      2       1  150064       2.8699    0.0020533
enh77887     4   83192700   83193700      6       2  150064       2.3611    0.0091098
enh77901     4   83733000   83734000      1       1  150064         1.89      0.02938
enh77908     4   83878200   83879200      2       1  150064       2.2998     0.010731
enh77909     4   83910900   83911900      2       1  150064       2.2414     0.012499
enh77910     4   83929000   83930000      3       2  150064       2.1887      0.01431
enh77913     4   83943800   83944800      1       1  150064       2.0884      0.01838
enh77929     4   84094700   84095700      2       1  150064       1.9658     0.024658
enh77971     4   84478500   84479500      8       2  150064       2.3972    0.0082607
enh77972     4   84482000   84483000      3       2  150064       1.6564     0.048825
enh77973     4   84484800   84485800      1       1  150064       1.8633      0.03121
enh77974     4   84490100   84491100      3       1  150064       1.8119     0.034999
enh77975     4   84502900   84503900      3       1  150064       2.7951     0.002594
enh77976     4   84520000   84521000      4       1  150064       2.8341    0.0022979
enh77977     4   84525300   84526300      4       2  150064       2.6747    0.0037398
enh77978     4   84540100   84541100      1       1  150064       2.8245     0.002368
enh77979     4   84551300   84552300      2       1  150064       1.8953     0.029027
enh77999     4   86289800   86290800      3       1  150064       2.1928     0.014162
enh78038     4   86945200   86946200      2       1  150064       1.7857     0.037076
enh78052     4   87486700   87487700      5       3  150064       1.8119     0.035003
enh78054     4   87824600   87825600      4       2  150064       1.8194     0.034427
enh78055     4   87825400   87826400      5       2  150064       2.0871     0.018438
enh78057     4   87830800   87831800      2       1  150064       2.2453     0.012376
enh78058     4   87840200   87841200      1       1  150064       2.6554     0.003961
enh78059     4   87842600   87843600      2       1  150064       2.0795     0.018784
enh78066     4   87876700   87877700      6       3  150064        2.635    0.0042072
enh78070     4   87884200   87885200      2       1  150064       2.5695    0.0050921
enh78071     4   87887700   87888700      4       2  150064       2.0157     0.021916
enh78072     4   87891700   87892700      5       2  150064       3.2344   0.00060955
enh78075     4   87898100   87899100      5       3  150064       2.1826     0.014531
enh78076     4   87900000   87901000      4       2  150064       1.9333     0.026599
enh78078     4   87915100   87916100      4       2  150064       2.4191    0.0077793
enh78086     4   87949300   87950300      1       1  150064       2.7113     0.003351
enh78089     4   87963800   87964800      2       1  150064       1.8671     0.030942
enh78091     4   87971200   87972200      1       1  150064       2.2153      0.01337
enh78094     4   87979300   87980300      3       1  150064       1.6901     0.045501
enh78113     4   88156200   88157200      1       1  150064       1.7099      0.04364
enh78153     4   89140000   89141000      3       2  150064        1.795      0.03633
enh78155     4   89152400   89153400      4       2  150064       1.8259     0.033934
enh78167     4   89376400   89377400      1       1  150064        1.896      0.02898
enh78197     4   89872400   89873400      1       1  150064       1.8682      0.03087
enh78198     4   89874400   89875400      1       1  150064       1.8885      0.02948
enh78216     4   90196200   90197200      2       1  150064       1.6478     0.049697
enh78227     4   90252400   90253400      3       1  150064       1.7911      0.03664
enh78228     4   90255100   90256100      3       1  150064        2.709    0.0033747
enh78230     4   90290000   90291000      3       1  150064       1.6803     0.046445
enh78239     4   90629700   90630700      1       1  150064       2.8863     0.001949
enh78242     4   90759000   90760000      4       2  150064        1.881     0.029988
enh78247     4   90948200   90949200      5       2  150064       3.0417    0.0011761
enh78249     4   90993300   90994300      3       1  150064       2.9292    0.0016992
enh78250     4   90995800   90996800      3       1  150064       2.9126    0.0017923
enh78251     4   90999700   91000700      2       1  150064       2.8422    0.0022404
enh78252     4   91039600   91040600      5       2  150064       1.8084     0.035276
enh78263     4   95130400   95131400      1       1  150064       1.8048      0.03555
enh78265     4   95259400   95260400      2       1  150064       1.9819     0.023747
enh78266     4   95260500   95261500      3       1  150064       1.9309     0.026748
enh78271     4   95275300   95276300      2       1  150064       1.9811     0.023788
enh78298     4   96459800   96460800      2       1  150064       2.2132     0.013443
enh78322     4   99465200   99466200      4       2  150064        2.139     0.016218
enh78336     4   99585200   99586200      2       1  150064       3.3761   0.00036759
enh78370     4  100748000  100749000      7       4  150064       2.1082     0.017505
enh78372     4  100767500  100768500      4       2  150064       2.4366    0.0074121
enh78374     4  100776000  100777000      3       2  150064       2.5707    0.0050743
enh78377     4  100800500  100801500      2       1  150064        2.755    0.0029345
enh78381     4  100815900  100816900      6       2  150064       1.7416     0.040791
enh78386     4  100872200  100873200      1       1  150064       3.0679     0.001078
enh78388     4  101014500  101015500      2       1  150064        2.258     0.011974
enh78393     4  101261800  101262800      2       1  150064       1.6569     0.048767
enh78401     4  101572600  101573600      3       2  150064       2.7944    0.0025996
enh78406     4  101902500  101903500      1       1  150064       2.2511      0.01219
enh78411     4  102004000  102005000      2       1  150064       1.9804     0.023828
enh78413     4  102024200  102025200      1       1  150064         2.09      0.01831
enh78419     4  102089400  102090400      4       2  150064        1.824      0.03408
enh78421     4  102112500  102113500      3       1  150064       1.9254     0.027088
enh78423     4  102121900  102122900      3       1  150064       1.9118     0.027951
enh78425     4  102157000  102158000      1       1  150064       2.4857     0.006465
enh78426     4  102159700  102160700      3       1  150064       1.7503     0.040034
enh78440     4  102229800  102230800      1       1  150064       2.0429      0.02053
enh78444     4  102256100  102257100      1       1  150064       1.7044      0.04415
enh78455     4  102710400  102711400      1       1  150064        2.252      0.01216
enh78458     4  102723800  102724800      4       1  150064       1.9147     0.027768
enh78460     4  102739300  102740300      7       2  150064       1.8812     0.029972
enh78461     4  102752000  102753000      4       2  150064       2.2359     0.012678
enh78462     4  102754300  102755300      1       1  150064       1.8141      0.03483
enh78463     4  102756200  102757200      2       1  150064       1.8821      0.02991
enh78464     4  102773100  102774100      3       2  150064       2.4736    0.0066886
enh78465     4  102778300  102779300      5       2  150064       3.5037   0.00022941
enh78466     4  102783100  102784100      2       1  150064       2.3052     0.010577
enh78467     4  102902700  102903700      1       1  150064       4.7338    1.102e-06
enh78468     4  102914500  102915500      1       1  150064       2.7686     0.002815
enh78472     4  103219600  103220600      4       2  150064       3.1629   0.00078101
enh78491     4  103426600  103427600      2       1  150064       2.0235     0.021513
enh78518     4  103678400  103679400      2       1  150064       2.3234     0.010078
enh78519     4  103682700  103683700      2       1  150064       2.6844    0.0036333
enh78520     4  103700400  103701400      5       1  150064       3.6364   0.00013821
enh78521     4  103710000  103711000      3       1  150064       3.5414   0.00019902
enh78522     4  103730400  103731400      2       1  150064       3.3768   0.00036671
enh78523     4  103736100  103737100      6       2  150064       3.8818   5.1839e-05
enh78524     4  103750200  103751200      3       1  150064       3.5009   0.00023181
enh78525     4  103752900  103753900      2       1  150064       3.6335   0.00013978
enh78526     4  103782800  103783800      2       1  150064       2.9254    0.0017199
enh78527     4  103785400  103786400      5       1  150064       3.7567   8.6099e-05
enh78530     4  103799100  103800100      2       1  150064       3.5801   0.00017173
enh78531     4  103939300  103940300      2       1  150064       3.5984   0.00016012
enh78532     4  103941300  103942300      3       2  150064       1.6808     0.046402
enh78533     4  103974800  103975800      3       2  150064       3.6149   0.00015024
enh78538     4  104057800  104058800      2       1  150064       2.2727     0.011522
enh78560     4  106027900  106028900      3       1  150064       2.0032     0.022576
enh78572     4  106083000  106084000      2       1  150064       1.6467     0.049805
enh78625     4  108834000  108835000      1       1  150064       2.1253      0.01678
enh78626     4  108853500  108854500      4       1  150064       1.8969     0.028921
enh78634     4  108926800  108927800      2       1  150064       2.7387    0.0030843
enh78665     4  109267100  109268100      4       2  150064       1.9632     0.024814
enh78674     4  109423000  109424000      1       1  150064       1.7172      0.04297
enh78719     4  110552400  110553400      1       1  150064       1.9644      0.02474
enh78721     4  110568500  110569500      5       2  150064       1.8461     0.032436
enh78722     4  110590200  110591200      3       1  150064       1.6558     0.048886
enh78731     4  110833600  110834600      1       1  150064       3.3573    0.0003935
enh78732     4  110845600  110846600      4       1  150064       3.0699    0.0010708
enh78734     4  110899700  110900700      1       1  150064       2.9251     0.001722
enh78735     4  110910900  110911900      6       2  150064       2.8644    0.0020889
enh78767     4  113077500  113078500      2       1  150064       2.6048     0.004596
enh78822     4  114587500  114588500      5       2  150064       1.7596     0.039235
enh78828     4  114613600  114614600      2       1  150064       1.7332     0.041527
enh78831     4  114648600  114649600      1       1  150064       2.4429     0.007284
enh78860     4  116702800  116703800      1       1  150064       1.9249      0.02712
enh78866     4  119198400  119199400      5       3  150064       1.6526     0.049202
enh78911     4  120974400  120975400      3       2  150064       1.7692     0.038428
enh78917     4  121579500  121580500      7       1  150064       2.1749     0.014818
enh78918     4  121635700  121636700      2       1  150064       1.9946     0.023042
enh78921     4  121694200  121695200      1       1  150064       1.9491      0.02564
enh78923     4  121712100  121713100      6       2  150064       2.0096     0.022237
enh78948     4  122720500  122721500      3       1  150064       2.0174     0.021828
enh78953     4  122898600  122899600      1       1  150064       2.4591     0.006964
enh78954     4  123028100  123029100      4       1  150064       2.0284      0.02126
enh78955     4  123038700  123039700      1       1  150064       1.8861      0.02964
enh78958     4  123084500  123085500      1       1  150064       1.6831      0.04618
enh78960     4  123355000  123356000      2       1  150064       1.7869     0.036974
enh78963     4  123476100  123477100      4       2  150064       1.6951     0.045033
enh78966     4  123509500  123510500      5       2  150064       1.6628     0.048175
enh78972     4  123667300  123668300      2       1  150064       1.6922     0.045306
enh78976     4  123845200  123846200      8       4  150064       2.2575     0.011988
enh78993     4  124321800  124322800      1       1  150064       1.6747        0.047
enh78996     4  124363700  124364700      5       3  150064       1.9122     0.027923
enh79000     4  124373800  124374800      2       1  150064       1.6871      0.04579
enh79012     4  124523800  124524800      1       1  150064       2.1457      0.01595
enh79013     4  124527900  124528900      7       3  150064       1.9721     0.024298
enh79024     4  124777800  124778800      1       1  150064       1.6813      0.04635
enh79047     4  129200500  129201500      1       1  150064       1.9384      0.02629
enh79049     4  129210200  129211200      1       1  150064       1.9004      0.02869
enh79103     4  139327000  139328000      4       2  150064       2.2748     0.011459
enh79120     4  139938200  139939200      3       2  150064       2.7232     0.003233
enh79121     4  139940900  139941900      2       1  150064       2.8693     0.002057
enh79122     4  139951000  139952000      2       1  150064        2.766    0.0028376
enh79124     4  139998900  139999900      2       1  150064       2.9255    0.0017195
enh79129     4  140084900  140085900      1       1  150064       2.5525     0.005348
enh79131     4  140093100  140094100      3       2  150064       1.9157     0.027702
enh79132     4  140095300  140096300      7       3  150064       2.1879      0.01434
enh79133     4  140100000  140101000      1       1  150064       2.2018      0.01384
enh79135     4  140128900  140129900      2       1  150064       2.0973     0.017983
enh79136     4  140135200  140136200      2       1  150064       1.9669     0.024596
enh79141     4  140187900  140188900      2       1  150064       1.8131     0.034907
enh79164     4  140471800  140472800      1       1  150064       2.9567     0.001555
enh79167     4  140480100  140481100      1       1  150064       1.9643      0.02475
enh79192     4  140732800  140733800      3       1  150064       2.7907    0.0026297
enh79193     4  140735600  140736600      4       1  150064       3.1349   0.00085947
enh79213     4  140888200  140889200      4       1  150064       1.6666     0.047795
enh79215     4  140891800  140892800      3       1  150064       1.7464     0.040368
enh79223     4  140959100  140960100      2       1  150064       1.7342     0.041446
enh79228     4  140976100  140977100      2       1  150064       1.7316      0.04167
enh79275     4  141444100  141445100      1       1  150064       1.7094      0.04369
enh79292     4  141750700  141751700      2       1  150064       2.4081    0.0080184
enh79293     4  141758200  141759200      1       1  150064       2.1244      0.01682
enh79299     4  142143500  142144500      1       1  150064       2.2479      0.01229
enh79303     4  142233000  142234000      6       1  150064       1.7576     0.039404
enh79304     4  142237900  142238900      5       2  150064       2.7049    0.0034163
enh79321     4  143186800  143187800      4       2  150064       1.8658     0.031034
enh79341     4  143477400  143478400      4       2  150064       1.9079     0.028202
enh79356     4  143882300  143883300      2       1  150064       2.8809    0.0019825
enh79370     4  144281600  144282600      8       3  150064       2.1037     0.017703
enh79371     4  144290600  144291600      2       1  150064       1.6468     0.049805
enh79372     4  144293200  144294200      5       2  150064       1.8806     0.030014
enh79373     4  144296500  144297500      2       1  150064       1.7799     0.037544
enh79376     4  144304400  144305400      3       2  150064       2.6539    0.0039787
enh79378     4  144310700  144311700      2       1  150064       1.8756     0.030356
enh79386     4  144437700  144438700      2       1  150064        2.705    0.0034156
enh79387     4  144479300  144480300      5       2  150064       2.8259    0.0023571
enh79424     4  146414000  146415000      1       1  150064       1.7686      0.03848
enh79441     4  146690400  146691400      3       2  150064       1.8333     0.033382
enh79489     4  147507600  147508600      3       2  150064       1.7061     0.043993
enh79492     4  147896500  147897500      1       1  150064       1.9165      0.02765
enh79520     4  148975100  148976100      2       1  150064       2.2553     0.012056
enh79531     4  149903400  149904400      4       2  150064       1.8985     0.028813
enh79540     4  151644300  151645300      2       1  150064       1.8747     0.030415
enh79547     4  151871600  151872600      2       1  150064         1.79     0.036729
enh79575     4  152945700  152946700      2       1  150064       1.6966     0.044891
enh79585     4  153035700  153036700      4       2  150064       2.0044     0.022513
enh79586     4  153059400  153060400      3       1  150064       1.7803     0.037513
enh79601     4  153320300  153321300      1       1  150064       1.7942      0.03639
enh79666     4  154055400  154056400      3       2  150064       1.6836     0.046127
enh79689     4  154380000  154381000      6       2  150064       2.1597     0.015397
enh79725     4  154597300  154598300      3       2  150064       1.7791     0.037613
enh79729     4  154649200  154650200      1       1  150064       2.9363     0.001661
enh79731     4  154668500  154669500      2       1  150064        1.702     0.044382
enh79732     4  154676200  154677200      3       1  150064       3.2249   0.00063016
enh79733     4  154729900  154730900      7       3  150064       2.0377      0.02079
enh79758     4  156598900  156599900      2       1  150064       1.7197     0.042741
enh79763     4  156633100  156634100      5       2  150064       1.9699     0.024427
enh79771     4  157515600  157516600      4       2  150064       1.7702     0.038347
enh79772     4  157517600  157518600      5       2  150064       2.2657     0.011734
enh79836     4  159687900  159688900      1       1  150064       2.2991      0.01075
enh79837     4  159691700  159692700      1       1  150064       1.9175      0.02759
enh79840     4  159699600  159700600      3       1  150064        1.769     0.038449
enh79841     4  159702900  159703900      1       1  150064       1.9214      0.02734
enh79844     4  159730300  159731300      2       1  150064       1.9657     0.024667
enh79848     4  159740700  159741700      1       1  150064       2.1507      0.01575
enh79853     4  159823200  159824200      2       1  150064       1.8648     0.031107
enh79854     4  159850900  159851900      3       1  150064       2.3928    0.0083608
enh79864     4  160037600  160038600      1       1  150064       1.7265      0.04213
enh79903     4  162340800  162341800      4       2  150064       1.6616     0.048299
enh79914     4  164406000  164407000      3       2  150064       1.6801     0.046469
enh79941     4  165898700  165899700      2       1  150064       1.8408     0.032823
enh79944     4  166050800  166051800      3       2  150064       1.7797     0.037566
enh79949     4  166136100  166137100      4       2  150064         2.37    0.0088936
enh79951     4  166169200  166170200      6       3  150064       2.2874     0.011085
enh79953     4  166180400  166181400      8       3  150064       2.3382    0.0096895
enh79955     4  166184500  166185500      1       1  150064       2.7424      0.00305
enh79956     4  166208400  166209400      5       3  150064       1.9982     0.022845
enh79957     4  166215700  166216700      2       1  150064       2.2098     0.013559
enh80013     4  169989200  169990200      8       3  150064       2.1235     0.016857
enh80014     4  169991200  169992200      3       2  150064       1.9231     0.027235
enh80022     4  170165200  170166200      1       1  150064       2.3403     0.009635
enh80033     4  170208000  170209000      3       2  150064        4.549   2.6949e-06
enh80035     4  170215000  170216000      5       2  150064       4.6309   1.8201e-06
enh80037     4  170283700  170284700      1       1  150064       4.0093    3.045e-05
enh80038     4  170332200  170333200      3       1  150064       4.1522   1.6463e-05
enh80041     4  170525600  170526600      3       2  150064       4.3039   8.3909e-06
enh80045     4  170543700  170544700      2       1  150064        3.486   0.00024516
enh80046     4  170578400  170579400      5       2  150064       4.3002   8.5341e-06
enh80049     4  170587100  170588100      1       1  150064       4.3031    8.421e-06
enh80056     4  170928500  170929500      5       1  150064       1.7675     0.038574
enh80057     4  170933000  170934000      6       2  150064       2.3206     0.010154
enh80059     4  171046800  171047800      5       2  150064       2.2242     0.013068
enh80088     4  174042000  174043000      3       2  150064       1.6765     0.046823
enh80090     4  174094700  174095700      3       2  150064       1.8127      0.03494
enh80114     4  174185800  174186800      4       2  150064       1.7445     0.040533
enh80130     4  174830300  174831300      4       2  150064       1.6514     0.049324
enh80151     4  176867000  176868000      2       1  150064       3.8721   5.3961e-05
enh80152     4  176934800  176935800      4       2  150064       3.2968   0.00048899
enh80153     4  176973700  176974700      7       4  150064       3.6027   0.00015749
enh80177     4  178237600  178238600      2       1  150064       2.2601     0.011908
enh80182     4  178361200  178362200      4       2  150064       1.8573     0.031637
enh80194     4  181709500  181710500      5       3  150064       2.5226    0.0058251
enh80198     4  181748200  181749200      3       2  150064       1.8896     0.029408
enh80205     4  183750400  183751400      5       2  150064        2.274     0.011484
enh80213     4  183896600  183897600      7       3  150064       1.9956     0.022991
enh80218     4  184183000  184184000      2       1  150064       1.7548     0.039651
enh80251     4  185169100  185170100      3       2  150064       1.6714     0.047325
enh80259     4  185235300  185236300      1       1  150064       1.9182      0.02754
enh80269     4  185285000  185286000      8       3  150064       2.3911    0.0083993
enh80274     4  185321600  185322600      3       2  150064       2.4114    0.0079458
enh80277     4  185338300  185339300      7       3  150064       1.7993     0.035985
enh80279     4  185342900  185343900      4       2  150064       2.8231    0.0023783
enh80290     4  185390300  185391300      2       1  150064       2.4716    0.0067263
enh80295     4  185434400  185435400      3       2  150064        2.198     0.013974
enh80306     4  185566600  185567600      2       1  150064       1.8073     0.035355
enh80308     4  185572100  185573100      3       1  150064       1.7089     0.043735
enh80309     4  185577700  185578700      2       1  150064       1.9326     0.026645
enh80311     4  185585400  185586400      1       1  150064       2.3109      0.01042
enh80324     4  185703100  185704100      2       1  150064       1.9817     0.023758
enh80337     4  185779700  185780700      9       3  150064       2.7539    0.0029443
enh80358     4  186175500  186176500      6       3  150064       1.8852     0.029699
enh80359     4  186177400  186178400      4       1  150064       1.7218     0.042551
enh80362     4  186201500  186202500      1       1  150064       2.1615      0.01533
enh80384     4  186988900  186989900      2       1  150064        2.154      0.01562
enh80391     4  187766000  187767000      7       3  150064       1.6989     0.044666
enh80447     5    1097600    1098600      3       1  150064       2.0967     0.018011
enh80448     5    1099200    1100200      8       3  150064         2.01     0.022214
enh80450     5    1102700    1103700      6       2  150064       1.9927     0.023147
enh80451     5    1106000    1107000      2       1  150064       2.5355    0.0056151
enh80481     5    1517400    1518400      8       3  150064       2.3309    0.0098789
enh80503     5    5420600    5421600      7       2  150064       2.9492     0.001593
enh80504     5    5424500    5425500      1       1  150064       2.8418     0.002243
enh80505     5    5480800    5481800      4       2  150064       4.1023   2.0454e-05
enh80506     5    5492300    5493300      1       1  150064       3.6504    0.0001309
enh80507     5    5494100    5495100      2       1  150064       2.5335    0.0056464
enh80518     5    6634700    6635700      4       2  150064       1.8466     0.032403
enh80521     5    6649200    6650200      4       2  150064       1.9175     0.027588
enh80522     5    6660100    6661100      7       4  150064       2.4897    0.0063918
enh80523     5    6704200    6705200      3       1  150064       2.5447    0.0054681
enh80526     5    6720200    6721200      6       2  150064       2.7104    0.0033599
enh80528     5    6728500    6729500      5       2  150064       1.9254     0.027087
enh80529     5    6732200    6733200      4       2  150064       2.7483    0.0029951
enh80530     5    6760100    6761100      6       3  150064       1.9052     0.028374
enh80531     5    6766100    6767100      4       2  150064        1.781     0.037453
enh80539     5    7247000    7248000      2       1  150064       2.3702    0.0088884
enh80545     5    7815700    7816700      2       1  150064       2.4416    0.0073109
enh80616     5   10626100   10627100      1       1  150064       1.6877      0.04573
enh80618     5   10632700   10633700      9       2  150064       2.1557     0.015555
enh80619     5   10635000   10636000      5       1  150064       2.3296    0.0099132
enh80620     5   10644200   10645200      5       1  150064        2.623     0.004358
enh80699     5   14343500   14344500      2       1  150064       1.6637     0.048083
enh80707     5   14464000   14465000      3       2  150064       1.7929     0.036494
enh80709     5   14494900   14495900      5       3  150064       1.7603     0.039176
enh80721     5   14597500   14598500      1       1  150064       2.0122       0.0221
enh80726     5   14669700   14670700      2       1  150064       1.9078      0.02821
enh80731     5   14702400   14703400      1       1  150064       1.8943      0.02909
enh80732     5   14706300   14707300      2       1  150064       1.9555     0.025264
enh80759     5   16538900   16539900      2       1  150064       2.5106    0.0060262
enh80768     5   16721300   16722300      3       1  150064       2.4336    0.0074739
enh80771     5   16806400   16807400      2       1  150064       1.7117     0.043481
enh80782     5   17212800   17213800     10       3  150064        2.005     0.022483
enh80789     5   17256900   17257900      2       1  150064       2.4341    0.0074654
enh80793     5   17263300   17264300      2       1  150064       1.9874     0.023441
enh80881     5   32192900   32193900      1       1  150064       1.6461      0.04987
enh80884     5   32206900   32207900      1       1  150064       1.9061      0.02832
enh80887     5   32232300   32233300      3       2  150064       1.6769     0.046783
enh80918     5   32550600   32551600      1       1  150064       2.0942      0.01812
enh80945     5   33299200   33300200      2       1  150064       2.1669     0.015123
enh80947     5   33319700   33320700      6       2  150064       2.2987     0.010761
enh80948     5   33330300   33331300      7       2  150064       2.3161     0.010277
enh81003     5   35476300   35477300      3       2  150064       2.0306     0.021149
enh81004     5   35478600   35479600      2       1  150064       1.6872     0.045786
enh81051     5   36357200   36358200      4       2  150064       2.3763    0.0087428
enh81060     5   36528800   36529800      3       2  150064       1.9634     0.024801
enh81069     5   36677500   36678500      3       1  150064        1.745     0.040493
enh81088     5   36881700   36882700      3       1  150064       1.7733     0.038091
enh81099     5   36950300   36951300      2       1  150064       1.7405     0.040888
enh81119     5   37737800   37738800      1       1  150064       1.6496      0.04951
enh81131     5   39062400   39063400      4       2  150064       2.6778    0.0037057
enh81134     5   39077400   39078400      2       1  150064        2.005      0.02248
enh81150     5   39195500   39196500      3       2  150064       1.7075     0.043864
enh81158     5   39231600   39232600      3       2  150064       1.9878     0.023418
enh81162     5   39263900   39264900      6       2  150064       1.7252     0.042243
enh81164     5   39268300   39269300      1       1  150064       1.7573      0.03943
enh81167     5   39282900   39283900      5       2  150064       1.8298     0.033642
enh81170     5   39399900   39400900      6       3  150064       1.7577     0.039398
enh81172     5   39420600   39421600      1       1  150064       1.9815      0.02377
enh81210     5   40495000   40496000      1       1  150064       1.7906      0.03668
enh81214     5   40516600   40517600      3       1  150064       1.7963     0.036225
enh81219     5   40591500   40592500      1       1  150064       2.1479      0.01586
enh81303     5   43397300   43398300      1       1  150064       1.9824      0.02372
enh81313     5   44810600   44811600      2       1  150064       3.2993   0.00048464
enh81314     5   49660000   49661000      5       2  150064       4.0186   2.9269e-05
enh81315     5   49702500   49703500      1       1  150064       2.9702     0.001488
enh81318     5   49711100   49712100      1       1  150064       3.7644    8.347e-05
enh81320     5   49716000   49717000      2       1  150064       3.8362   6.2486e-05
enh81323     5   49729800   49730800      3       1  150064       3.4547   0.00027543
enh81325     5   49738100   49739100      3       1  150064       4.0244   2.8561e-05
enh81326     5   49741100   49742100      2       1  150064       3.9237   4.3591e-05
enh81328     5   49796800   49797800      2       1  150064       3.3395    0.0004197
enh81329     5   49797700   49798700      5       2  150064       4.0037   3.1182e-05
enh81330     5   49800400   49801400      2       1  150064       3.5084   0.00022543
enh81332     5   49849000   49850000      4       2  150064        2.023     0.021537
enh81333     5   49855400   49856400      5       3  150064       2.0259      0.02139
enh81336     5   49887900   49888900      1       1  150064       1.6552      0.04894
enh81340     5   49943700   49944700      5       2  150064        2.012     0.022113
enh81341     5   49950000   49951000      2       1  150064        3.043    0.0011713
enh81342     5   49953600   49954600      1       1  150064        3.092    0.0009939
enh81348     5   49975100   49976100      2       1  150064       3.0057    0.0013248
enh81356     5   49998200   49999200      1       1  150064       1.6669      0.04777
enh81366     5   50038600   50039600      3       2  150064       1.7821     0.037367
enh81400     5   52335600   52336600      4       2  150064       1.8088     0.035238
enh81401     5   52336700   52337700      8       2  150064       2.5712    0.0050671
enh81411     5   52864700   52865700      2       1  150064       1.8806     0.030016
enh81421     5   53585400   53586400      4       2  150064       1.6571     0.048746
enh81424     5   53604000   53605000      2       1  150064        1.966     0.024648
enh81425     5   53607600   53608600      2       1  150064        1.647     0.049777
enh81441     5   53886100   53887100      7       4  150064       2.4155    0.0078568
enh81442     5   53897400   53898400      5       2  150064       2.6336    0.0042244
enh81444     5   53911600   53912600      4       2  150064       1.9067      0.02828
enh81449     5   53940200   53941200      5       1  150064       1.6629     0.048165
enh81465     5   54055800   54056800      1       1  150064       1.7038      0.04421
enh81468     5   54081900   54082900      3       2  150064       2.1013     0.017806
enh81471     5   54140200   54141200      7       2  150064       2.2827     0.011224
enh81472     5   54155400   54156400      2       1  150064       2.4536    0.0070723
enh81473     5   54162700   54163700      1       1  150064         1.97      0.02442
enh81478     5   54318000   54319000      2       1  150064       1.7125     0.043405
enh81512     5   55150400   55151400      2       1  150064       3.3071   0.00047135
enh81514     5   55156000   55157000      6       3  150064       1.8967     0.028935
enh81515     5   55160600   55161600      3       2  150064        3.039    0.0011868
enh81517     5   55199100   55200100      1       1  150064       3.2814    0.0005164
enh81520     5   55219300   55220300      5       3  150064       2.6588    0.0039205
enh81566     5   55638200   55639200      2       1  150064       3.2818    0.0005158
enh81643     5   56482600   56483600      4       2  150064       2.1015     0.017797
enh81647     5   56505500   56506500      3       2  150064       1.6623     0.048225
enh81651     5   56594800   56595800      7       4  150064       2.5164    0.0059281
enh81658     5   56797000   56798000      3       2  150064       1.9657     0.024666
enh81670     5   57762500   57763500      6       3  150064       2.3088     0.010478
enh81671     5   57765500   57766500      9       3  150064       1.8545     0.031836
enh81676     5   57794700   57795700      2       1  150064       2.1262     0.016744
enh81678     5   57840000   57841000      1       1  150064       1.7272      0.04207
enh81688     5   58297500   58298500     12       5  150064       2.4335    0.0074768
enh81689     5   58299100   58300100      6       2  150064       2.9759    0.0014606
enh81692     5   58330900   58331900      3       1  150064       1.7212     0.042606
enh81697     5   58399600   58400600      1       1  150064       1.7727      0.03814
enh81709     5   58816800   58817800      4       2  150064       2.6735    0.0037537
enh81710     5   58858600   58859600      3       2  150064       2.7821    0.0027005
enh81711     5   58883500   58884500      2       1  150064       1.6588     0.048579
enh81712     5   58886200   58887200      2       1  150064       1.8385     0.032995
enh81715     5   58905200   58906200      6       2  150064       2.1961     0.014044
enh81716     5   58915700   58916700      2       1  150064       2.8792    0.0019934
enh81720     5   58956100   58957100      1       1  150064        1.657      0.04876
enh81727     5   59105700   59106700      2       1  150064       2.2899     0.011014
enh81729     5   59419900   59420900      3       2  150064       2.1843     0.014472
enh81730     5   59498200   59499200      1       1  150064       1.8513      0.03206
enh81731     5   59502100   59503100      1       1  150064       2.6452     0.004082
enh81737     5   59573400   59574400      1       1  150064       1.6657      0.04789
enh81742     5   59821600   59822600      1       1  150064       1.7692      0.03843
enh81746     5   59928600   59929600      2       1  150064       2.9442    0.0016188
enh81747     5   59947400   59948400      3       1  150064       3.2962   0.00049005
enh81748     5   59968800   59969800      3       2  150064       2.5084    0.0060632
enh81752     5   60116700   60117700      4       2  150064       3.6704    0.0001211
enh81755     5   60315200   60316200      3       2  150064       2.7292     0.003174
enh81756     5   60316000   60317000      2       1  150064       2.3947    0.0083164
enh81757     5   60372400   60373400      3       1  150064       2.5134    0.0059795
enh81758     5   60395600   60396600      1       1  150064        1.761      0.03912
enh81759     5   60455600   60456600      3       2  150064       3.4759   0.00025456
enh81760     5   60459000   60460000      3       1  150064       1.7158     0.043097
enh81762     5   60476200   60477200      5       2  150064        2.857     0.002138
enh81763     5   60478000   60479000      4       2  150064       1.7333     0.041517
enh81764     5   60508000   60509000      5       2  150064       3.4338   0.00029763
enh81765     5   60524400   60525400      5       3  150064       5.3722   3.8897e-08
enh81766     5   60557200   60558200      2       1  150064       3.2636   0.00055008
enh81767     5   60559700   60560700      3       2  150064       2.7323    0.0031451
enh81768     5   60564400   60565400      3       1  150064       3.6628   0.00012474
enh81770     5   60575900   60576900      4       1  150064       3.9375   4.1163e-05
enh81771     5   60580600   60581600      3       2  150064       4.4057   5.2722e-06
enh81772     5   60585200   60586200      2       1  150064       3.9038   4.7339e-05
enh81773     5   60586200   60587200      2       1  150064       5.7158   5.4602e-09
enh81774     5   60586800   60587800      4       2  150064       1.6705     0.047407
enh81775     5   60588400   60589400      2       1  150064       4.2904   8.9184e-06
enh81776     5   60597300   60598300      1       1  150064       1.6491      0.04956
enh81777     5   60598400   60599400      3       2  150064       6.3706   9.4171e-11
enh81780     5   60614000   60615000      3       2  150064       5.7393   4.7535e-09
enh81781     5   60617600   60618600      2       1  150064       3.3472   0.00040818
enh81785     5   60638200   60639200      1       1  150064       4.6808    1.429e-06
enh81786     5   60643200   60644200      4       2  150064       6.1307   4.3741e-10
enh81787     5   60698100   60699100      2       1  150064       3.5854   0.00016831
enh81788     5   60703400   60704400      1       1  150064       2.5525     0.005347
enh81789     5   60704100   60705100      2       1  150064        4.271   9.7277e-06
enh81790     5   60705300   60706300      4       2  150064       2.4344     0.007458
enh81792     5   60830200   60831200      2       1  150064       1.9272     0.026977
enh81793     5   60915400   60916400      4       2  150064       2.0283     0.021267
enh81794     5   60922600   60923600      3       2  150064       2.1421     0.016091
enh81797     5   61373400   61374400      4       2  150064        2.394    0.0083326
enh81800     5   61526000   61527000      2       1  150064       1.8369     0.033113
enh81803     5   61555700   61556700      4       1  150064       3.0867     0.001012
enh81805     5   61572600   61573600      2       1  150064       2.9984    0.0013569
enh81806     5   61582700   61583700      2       1  150064       3.0955    0.0009824
enh81807     5   61592400   61593400      4       2  150064       2.8789    0.0019953
enh81809     5   61600500   61601500      1       1  150064       2.9993     0.001353
enh81811     5   61606700   61607700      2       1  150064       2.2548     0.012072
enh81813     5   61609800   61610800      2       1  150064       1.7238     0.042374
enh81819     5   61627400   61628400      2       1  150064       1.7048     0.044113
enh81820     5   61628800   61629800      3       2  150064       3.9918   3.2792e-05
enh81823     5   61697700   61698700      3       2  150064        1.959     0.025058
enh81824     5   61700300   61701300      4       2  150064       1.7066     0.043953
enh81825     5   61709500   61710500      2       1  150064       1.9192     0.027478
enh81829     5   61843700   61844700      2       1  150064       2.3414    0.0096052
enh81831     5   61870500   61871500      1       1  150064       1.8184       0.0345
enh81832     5   61873500   61874500      3       1  150064       1.9417     0.026086
enh81836     5   61948900   61949900      1       1  150064       1.9829      0.02369
enh81852     5   64317000   64318000      6       2  150064       2.3775     0.008716
enh81853     5   64322700   64323700      1       1  150064       2.7858      0.00267
enh81854     5   64330200   64331200      4       1  150064       2.6771    0.0037133
enh81864     5   64779200   64780200      4       2  150064       1.9537     0.025369
enh81865     5   64856800   64857800      1       1  150064       2.0131      0.02205
enh81866     5   64860300   64861300      3       2  150064       2.4384    0.0073765
enh81867     5   64861700   64862700      3       1  150064       2.0499     0.020187
enh81868     5   64917900   64918900      2       1  150064       1.8092     0.035211
enh81918     5   65916300   65917300      6       2  150064       2.2043     0.013752
enh81949     5   66390700   66391700      1       1  150064       2.8054     0.002513
enh81975     5   66646500   66647500      2       1  150064        2.205     0.013726
enh81992     5   67298000   67299000      2       1  150064       1.8857     0.029667
enh82000     5   67509600   67510600      3       2  150064       1.9903      0.02328
enh82002     5   67528300   67529300      2       1  150064       1.8839     0.029791
enh82006     5   67546100   67547100      3       2  150064       2.6378    0.0041723
enh82014     5   67626800   67627800      1       1  150064        1.682      0.04628
enh82016     5   67643000   67644000      1       1  150064       1.8196      0.03441
enh82023     5   67710900   67711900      2       1  150064        2.807    0.0025005
enh82024     5   67715800   67716800      4       2  150064       2.6381    0.0041691
enh82025     5   67720800   67721800      4       2  150064       1.9984     0.022835
enh82026     5   67728900   67729900      3       2  150064       1.7046     0.044137
enh82027     5   67731100   67732100      3       2  150064       2.9911    0.0013901
enh82067     5   70752900   70753900      1       1  150064       2.2458      0.01236
enh82078     5   71580600   71581600      1       1  150064       1.7976      0.03612
enh82080     5   71590000   71591000      2       1  150064       1.8744     0.030437
enh82083     5   71613800   71614800      3       2  150064       1.9122     0.027927
enh82085     5   71646300   71647300      1       1  150064       1.7121      0.04344
enh82132     5   73079600   73080600      1       1  150064       1.6755      0.04692
enh82142     5   73438600   73439600      3       2  150064        1.959     0.025057
enh82161     5   73786200   73787200      3       1  150064       1.6884     0.045664
enh82183     5   74304000   74305000      5       2  150064        1.724     0.042351
enh82186     5   74324100   74325100      5       1  150064        2.148     0.015855
enh82198     5   74572800   74573800      1       1  150064       1.8322      0.03346
enh82200     5   74620200   74621200      3       1  150064       2.8453    0.0022188
enh82203     5   74734000   74735000      2       1  150064       1.7747     0.037977
enh82204     5   74734900   74735900      1       1  150064         2.03      0.02118
enh82208     5   74761500   74762500      1       1  150064       1.8882       0.0295
enh82212     5   74822300   74823300      2       1  150064        1.972     0.024304
enh82214     5   74833700   74834700      5       2  150064       2.5026    0.0061638
enh82215     5   74853600   74854600      2       1  150064       1.9101     0.028063
enh82221     5   74902900   74903900      2       1  150064       2.0016     0.022663
enh82222     5   74915800   74916800      3       2  150064       1.7239      0.04236
enh82223     5   74955300   74956300      3       2  150064       2.1897     0.014271
enh82225     5   74965200   74966200      2       1  150064        2.081     0.018715
enh82226     5   74973500   74974500      4       1  150064       3.1175   0.00091205
enh82230     5   75016500   75017500      6       3  150064       1.7096     0.043668
enh82292     5   75834500   75835500      1       1  150064       3.1679    0.0007676
enh82352     5   77015400   77016400      1       1  150064       2.2165      0.01333
enh82364     5   77517600   77518600      4       2  150064       1.6508     0.049394
enh82365     5   77563200   77564200      1       1  150064       2.3897      0.00843
enh82366     5   77564500   77565500      3       1  150064       3.4448   0.00028571
enh82367     5   77582000   77583000      8       3  150064       3.9171   4.4815e-05
enh82368     5   77583600   77584600     11       2  150064       4.3078   8.2438e-06
enh82369     5   77585300   77586300      6       2  150064       3.5603   0.00018525
enh82370     5   77587600   77588600      4       2  150064       3.1666   0.00077111
enh82371     5   77591400   77592400      1       1  150064       2.6042     0.004604
enh82372     5   77654200   77655200      2       1  150064       1.9902     0.023287
enh82373     5   77657900   77658900      3       1  150064       2.1174     0.017113
enh82374     5   77700000   77701000      2       1  150064       2.0629     0.019561
enh82375     5   77781600   77782600      2       1  150064         2.78    0.0027183
enh82377     5   77794500   77795500      2       1  150064       1.9616     0.024906
enh82419     5   78402700   78403700      4       1  150064       2.5683    0.0051094
enh82430     5   78848600   78849600      1       1  150064       2.6597      0.00391
enh82431     5   78886300   78887300      2       1  150064       2.0194     0.021723
enh82455     5   79447300   79448300      2       1  150064       1.7838     0.037225
enh82456     5   79461100   79462100      8       4  150064        1.936     0.026432
enh82461     5   79489800   79490800      4       2  150064       1.7543     0.039693
enh82463     5   79500700   79501700      4       2  150064       2.0721      0.01913
enh82464     5   79503000   79504000      7       3  150064       1.6657     0.047886
enh82467     5   79507500   79508500      5       3  150064       1.9571     0.025165
enh82469     5   79513100   79514100      2       1  150064       1.7947     0.036349
enh82471     5   79516100   79517100      4       2  150064       2.0573     0.019829
enh82567     5   81075500   81076500      2       1  150064       1.8606     0.031401
enh82571     5   81134000   81135000      1       1  150064       2.8126     0.002457
enh82573     5   81148800   81149800      1       1  150064       1.6663      0.04783
enh82575     5   81152600   81153600      4       2  150064       2.9541    0.0015679
enh82584     5   81314600   81315600      1       1  150064       1.7871      0.03696
enh82587     5   81402400   81403400      1       1  150064       2.0198       0.0217
enh82593     5   81520900   81521900      1       1  150064       2.6016      0.00464
enh82594     5   81568600   81569600      8       3  150064       2.6947    0.0035228
enh82595     5   81571900   81572900      3       2  150064       2.9706    0.0014859
enh82612     5   82297400   82298400      2       1  150064       1.8738     0.030482
enh82622     5   82602100   82603100      3       1  150064       1.8634     0.031205
enh82649     5   86310900   86311900      2       1  150064       1.7419     0.040763
enh82653     5   86375100   86376100      5       2  150064       1.7293     0.041879
enh82681     5   87562800   87563800      1       1  150064       3.0352     0.001202
enh82682     5   87566000   87567000      1       1  150064       2.5414      0.00552
enh82685     5   88030200   88031200      3       2  150064       2.6058    0.0045826
enh82686     5   88032100   88033100      2       1  150064       2.3658    0.0089954
enh82687     5   88039000   88040000      1       1  150064       2.4369     0.007406
enh82688     5   88047100   88048100      3       1  150064       2.4647    0.0068558
enh82690     5   88074300   88075300      2       1  150064        2.341    0.0096152
enh82691     5   88078100   88079100      3       2  150064       3.2642   0.00054886
enh82698     5   88116800   88117800      1       1  150064        1.794      0.03641
enh82699     5   88118800   88119800      1       1  150064       1.8767      0.03028
enh82703     5   88140900   88141900      5       3  150064        3.207   0.00067063
enh82704     5   88142600   88143600      1       1  150064        1.645      0.04998
enh82723     5   88588100   88589100      1       1  150064       2.2795      0.01132
enh82733     5   88714400   88715400      3       2  150064       2.9738    0.0014705
enh82734     5   88716500   88717500      1       1  150064       4.7905    8.319e-07
enh82740     5   89263000   89264000      2       1  150064       2.1639     0.015234
enh82741     5   89311000   89312000      3       2  150064       2.4833    0.0065079
enh82742     5   89316000   89317000      1       1  150064       3.1787    0.0007396
enh82748     5   89768100   89769100      1       1  150064       1.8942       0.0291
enh82760     5   90139200   90140200      1       1  150064       3.8938    4.935e-05
enh82762     5   90162200   90163200      2       1  150064       3.4373   0.00029378
enh82763     5   90168500   90169500      3       2  150064       2.0401     0.020671
enh82765     5   90227400   90228400      7       3  150064       3.8678   5.4915e-05
enh82766     5   90236000   90237000      7       3  150064       4.3175   7.8916e-06
enh82767     5   90263400   90264400      6       2  150064       2.5983    0.0046839
enh82769     5   90349000   90350000      4       2  150064       3.3867    0.0003537
enh82770     5   90354200   90355200      1       1  150064       1.7806      0.03749
enh82771     5   90357500   90358500      1       1  150064       1.9888      0.02336
enh82772     5   90390800   90391800      2       1  150064        2.267     0.011696
enh82775     5   90410000   90411000      3       1  150064       2.5203    0.0058632
enh82776     5   90415000   90416000      4       2  150064       2.0612     0.019641
enh82778     5   90419700   90420700      2       1  150064       2.2459     0.012355
enh82779     5   90435400   90436400      2       1  150064       2.4475    0.0071921
enh82782     5   90451900   90452900      1       1  150064       2.6589      0.00392
enh82783     5   90458000   90459000      3       1  150064        2.518    0.0059019
enh82784     5   90466100   90467100      1       1  150064       2.8742     0.002025
enh82792     5   90561800   90562800      2       1  150064       1.7203     0.042687
enh82793     5   90564600   90565600      4       2  150064       2.0909      0.01827
enh82804     5   90673100   90674100      1       1  150064       1.6709      0.04737
enh82814     5   93581300   93582300      1       1  150064       1.9407      0.02615
enh82817     5   93768700   93769700      1       1  150064       2.2791      0.01133
enh82818     5   93880500   93881500      2       1  150064       2.6521    0.0039994
enh82820     5   93913300   93914300      1       1  150064       2.8847     0.001959
enh82821     5   93931000   93932000      2       1  150064       1.9186     0.027516
enh82822     5   93938000   93939000      7       2  150064        2.813    0.0024538
enh82823     5   93952200   93953200      2       1  150064       2.6652    0.0038477
enh82824     5   93955300   93956300      3       2  150064       2.6984    0.0034842
enh82825     5   93967300   93968300      5       3  150064        2.559    0.0052494
enh82827     5   94042800   94043800      7       3  150064       1.9143     0.027791
enh82848     5   94577100   94578100      4       2  150064       2.0005     0.022725
enh82850     5   94609600   94610600      2       1  150064        1.994     0.023075
enh82857     5   94979800   94980800      1       1  150064       1.9653      0.02469
enh82887     5   95197800   95198800      3       1  150064       2.7045    0.0034205
enh82888     5   95202500   95203500      7       4  150064       1.8876     0.029537
enh82903     5   95403200   95404200      3       1  150064       1.8395      0.03292
enh82905     5   95416600   95417600      1       1  150064       2.3276     0.009968
enh82906     5   95418700   95419700      2       1  150064       2.2421     0.012477
enh82910     5   95532800   95533800      3       1  150064       3.1111   0.00093208
enh82916     5   95636700   95637700      2       1  150064       3.6531   0.00012957
enh82931     5   95999700   96000700      2       1  150064       2.1341     0.016419
enh82932     5   96001800   96002800      2       1  150064        2.213     0.013449
enh82933     5   96004000   96005000      4       2  150064       2.0343     0.020962
enh82934     5   96016200   96017200      4       2  150064       2.2951     0.010862
enh82954     5   96219200   96220200      1       1  150064       2.2141      0.01341
enh82955     5   96221600   96222600      2       1  150064       1.9961     0.022962
enh82956     5   96230800   96231800      8       2  150064        2.048      0.02028
enh82957     5   96232700   96233700      3       1  150064       2.4699     0.006758
enh82958     5   96241400   96242400      3       1  150064       2.2456     0.012364
enh82962     5   96261600   96262600      5       2  150064        1.678     0.046672
enh82963     5   96264300   96265300      2       1  150064       1.8656     0.031046
enh82965     5   96275900   96276900      5       2  150064       2.4373    0.0073987
enh82966     5   96278900   96279900      3       1  150064       2.3738    0.0088028
enh82968     5   96285100   96286100      1       1  150064       2.5464     0.005442
enh82969     5   96288500   96289500      2       1  150064       2.2949     0.010869
enh82971     5   96295100   96296100      2       1  150064       2.5499    0.0053873
enh82975     5   96300300   96301300      1       1  150064       2.3972      0.00826
enh82978     5   96345200   96346200      1       1  150064       2.6721     0.003769
enh82979     5   96357900   96358900      2       1  150064       3.4101   0.00032465
enh82989     5   96468300   96469300      1       1  150064       2.0191      0.02174
enh82999     5   96883400   96884400      4       2  150064       1.8758     0.030339
enh83001     5   98114900   98115900      1       1  150064        1.974      0.02419
enh83002     5   98241700   98242700      1       1  150064       2.2026      0.01381
enh83004     5   98246700   98247700      2       1  150064       2.1203     0.016991
enh83005     5   98250100   98251100      3       2  150064       1.9527     0.025428
enh83006     5   98252500   98253500      2       1  150064       2.6748    0.0037389
enh83007     5   98257700   98258700      3       2  150064       2.3047      0.01059
enh83008     5   98261200   98262200      2       1  150064       2.6084    0.0045485
enh83009     5   98267200   98268200      2       1  150064       1.7789     0.037626
enh83010     5   98270300   98271300      2       1  150064       2.3267    0.0099908
enh83013     5   98325000   98326000     15       2  150064       2.0721     0.019128
enh83014     5   98336600   98337600      2       1  150064       2.4704    0.0067478
enh83015     5   98340700   98341700      2       1  150064       2.1552     0.015574
enh83023     5   98373200   98374200      2       1  150064       2.0066     0.022398
enh83024     5   98395200   98396200      1       1  150064       2.2476       0.0123
enh83026     5   98465400   98466400      2       1  150064       2.2741      0.01148
enh83027     5   98643600   98644600      4       1  150064       1.8365      0.03314
enh83029     5   98652000   98653000      4       2  150064       1.6631     0.048144
enh83057     5  101278800  101279800      2       1  150064       1.6625     0.048209
enh83062     5  101620800  101621800      6       3  150064       3.2188   0.00064362
enh83063     5  101625300  101626300      6       3  150064       1.9761     0.024072
enh83064     5  101629400  101630400      4       2  150064       2.9753    0.0014635
enh83065     5  101632600  101633600      5       2  150064       3.0192    0.0012673
enh83066     5  101647900  101648900      3       2  150064       3.9808   3.4345e-05
enh83068     5  101654200  101655200      4       1  150064       2.1955     0.014064
enh83070     5  101859000  101860000      4       2  150064       2.8369    0.0022778
enh83090     5  102208800  102209800      1       1  150064       2.4199     0.007762
enh83120     5  106724100  106725100      2       1  150064         2.26     0.011912
enh83121     5  106765800  106766800      2       1  150064       2.6804    0.0036765
enh83125     5  106874500  106875500      2       1  150064       2.5051     0.006121
enh83153     5  108194100  108195100      1       1  150064       2.0063      0.02241
enh83157     5  108723800  108724800      3       1  150064       2.1118      0.01735
enh83158     5  108729700  108730700      3       2  150064       2.4211    0.0077375
enh83159     5  108732900  108733900      7       3  150064       2.8162    0.0024297
enh83161     5  108737400  108738400      7       2  150064        2.406    0.0080634
enh83162     5  108740600  108741600      6       3  150064       2.7725    0.0027812
enh83163     5  108741800  108742800      5       2  150064       1.8013     0.035831
enh83164     5  108747000  108748000      7       3  150064       2.7297    0.0031699
enh83165     5  108748600  108749600      3       1  150064       2.2013     0.013858
enh83167     5  108803900  108804900      2       1  150064       2.1804     0.014614
enh83174     5  108991600  108992600      3       2  150064        2.838    0.0022696
enh83175     5  109029700  109030700      3       2  150064       3.5771   0.00017369
enh83176     5  109032400  109033400      4       2  150064       3.7371   9.3062e-05
enh83177     5  109036500  109037500      6       4  150064       3.9907   3.2934e-05
enh83178     5  109039500  109040500      3       1  150064       4.6116   1.9983e-06
enh83180     5  109046700  109047700      5       3  150064       2.6531    0.0039874
enh83181     5  109075300  109076300      2       1  150064       4.1135   1.9482e-05
enh83182     5  109078600  109079600      7       3  150064       2.5345    0.0056299
enh83183     5  109083900  109084900      2       1  150064       1.8155     0.034725
enh83184     5  109094600  109095600      6       3  150064       4.6175   1.9423e-06
enh83185     5  109097800  109098800      2       1  150064       4.0727   2.3233e-05
enh83186     5  109182000  109183000      4       2  150064       3.4264   0.00030584
enh83187     5  109184500  109185500      4       1  150064       1.9956     0.022989
enh83188     5  109188200  109189200      3       2  150064       2.9017    0.0018556
enh83189     5  109192700  109193700      2       1  150064       4.6616   1.5684e-06
enh83190     5  109198500  109199500      2       1  150064       3.4924   0.00023934
enh83193     5  109211300  109212300      1       1  150064       1.9488      0.02566
enh83236     5  111032500  111033500      5       2  150064       2.3632    0.0090588
enh83237     5  111038600  111039600      5       2  150064       3.0349    0.0012031
enh83238     5  111039900  111040900     10       4  150064       1.6755     0.046915
enh83280     5  112311000  112312000      2       1  150064       2.6321    0.0042434
enh83309     5  114786100  114787100      1       1  150064        2.184      0.01448
enh83310     5  114795600  114796600      5       1  150064       2.0418     0.020587
enh83315     5  114821000  114822000      2       1  150064       2.3477    0.0094442
enh83318     5  114867300  114868300      2       1  150064       1.6543     0.049032
enh83327     5  115180100  115181100      2       1  150064       1.8686     0.030839
enh83331     5  115411700  115412700      6       2  150064       2.1291     0.016625
enh83333     5  115471000  115472000     11       4  150064       2.4352    0.0074424
enh83337     5  115707300  115708300      5       2  150064       1.8762     0.030314
enh83379     5  118680100  118681100      3       2  150064        2.599    0.0046754
enh83380     5  118684100  118685100      3       2  150064        2.357    0.0092122
enh83381     5  118687800  118688800      3       2  150064        2.415    0.0078678
enh83384     5  118701400  118702400      4       1  150064       1.6923     0.045291
enh83386     5  118714600  118715600      4       2  150064       1.9053     0.028369
enh83397     5  118762500  118763500      4       2  150064       1.8961     0.028971
enh83418     5  119723600  119724600      1       1  150064        1.645      0.04998
enh83462     5  122761100  122762100      3       2  150064       2.0777     0.018869
enh83464     5  122768700  122769700      4       2  150064       1.8317     0.033502
enh83489     5  123647400  123648400      3       1  150064       1.9039     0.028462
enh83493     5  123854700  123855700      3       2  150064       2.2927     0.010934
enh83496     5  123934900  123935900      4       2  150064       1.9146     0.027773
enh83503     5  124022000  124023000      2       1  150064       1.9186     0.027519
enh83518     5  124178200  124179200      1       1  150064       1.7394      0.04098
enh83544     5  124820100  124821100      4       2  150064       1.9475      0.02574
enh83545     5  124820800  124821800      2       1  150064       1.9563     0.025216
enh83546     5  125689600  125690600      3       2  150064       1.7999     0.035936
enh83549     5  125758000  125759000      3       2  150064       1.7156     0.043121
enh83570     5  126098300  126099300      6       2  150064       2.5357    0.0056111
enh83578     5  126142800  126143800      2       1  150064       2.1356     0.016355
enh83583     5  126181900  126182900      1       1  150064       2.3708     0.008876
enh83587     5  126204100  126205100      5       3  150064       2.9094    0.0018108
enh83591     5  126307100  126308100      2       1  150064       3.5356   0.00020346
enh83592     5  126311800  126312800      2       1  150064       3.1227    0.0008961
enh83614     5  126938800  126939800      3       1  150064       1.8936     0.029142
enh83623     5  127174700  127175700      3       2  150064       3.0523    0.0011355
enh83624     5  127202800  127203800      2       1  150064       3.3989    0.0003383
enh83625     5  127211100  127212100      2       1  150064       3.8921   4.9696e-05
enh83630     5  127415900  127416900      1       1  150064       2.5846     0.004874
enh83634     5  127676700  127677700      5       3  150064       3.2829   0.00051372
enh83635     5  127768600  127769600      2       1  150064         2.47    0.0067554
enh83674     5  130592700  130593700      1       1  150064       1.8493      0.03221
enh83675     5  130595800  130596800      1       1  150064        1.785      0.03713
enh83689     5  130648000  130649000      5       2  150064       1.6801     0.046471
enh83690     5  130649900  130650900      1       1  150064       1.7445      0.04054
enh83695     5  130674200  130675200      1       1  150064       1.6704      0.04742
enh83707     5  130815500  130816500      3       1  150064       1.8604     0.031418
enh83708     5  130823900  130824900      2       1  150064       1.9187     0.027513
enh83714     5  130866600  130867600      1       1  150064       1.7666      0.03865
enh83717     5  130875200  130876200      1       1  150064       1.7456      0.04044
enh83718     5  130877200  130878200      1       1  150064       1.7548      0.03965
enh83756     5  131405000  131406000      1       1  150064       2.2476       0.0123
enh83792     5  131770700  131771700      3       1  150064       2.0343     0.020959
enh83796     5  131778400  131779400      6       3  150064       1.7092      0.04371
enh83797     5  131781800  131782800      1       1  150064       2.2489      0.01226
enh83798     5  131783700  131784700      6       3  150064       1.7416     0.040788
enh83800     5  131797200  131798200      2       1  150064       1.8349     0.033258
enh83942     5  134560700  134561700      2       1  150064       1.7093     0.043699
enh83962     5  134996300  134997300      2       1  150064       1.6559     0.048876
enh83963     5  135007000  135008000     12       5  150064       1.8845     0.029752
enh83972     5  135372000  135373000      1       1  150064       2.2179      0.01328
enh83981     5  136450400  136451400      2       1  150064       1.7239      0.04236
enh83982     5  136707700  136708700      2       1  150064        2.572    0.0050557
enh83995     5  137068600  137069600      2       1  150064       3.0669    0.0010815
enh83996     5  137072600  137073600      1       1  150064       3.2348    0.0006086
enh83997     5  137085700  137086700      2       1  150064       2.7947    0.0025974
enh84000     5  137194100  137195100      3       2  150064        2.066     0.019414
enh84002     5  137223400  137224400      2       1  150064       2.6324    0.0042394
enh84003     5  137225200  137226200      2       1  150064       2.3254     0.010024
enh84006     5  137359000  137360000      4       1  150064       2.1152     0.017208
enh84007     5  137360800  137361800      2       1  150064       1.8239     0.034085
enh84008     5  137363500  137364500      1       1  150064       2.1297       0.0166
enh84009     5  137365900  137366900      1       1  150064       1.7893      0.03678
enh84010     5  137369300  137370300      1       1  150064       1.7626      0.03898
enh84015     5  137429700  137430700      2       1  150064       2.4949    0.0062994
enh84026     5  137566500  137567500      2       1  150064       2.2562     0.012028
enh84029     5  137672000  137673000      3       2  150064        2.518    0.0059018
enh84030     5  137676200  137677200      1       1  150064       2.4083     0.008014
enh84034     5  137695900  137696900      1       1  150064       2.5148     0.005955
enh84036     5  137707100  137708100      2       1  150064       2.9242    0.0017265
enh84037     5  137785400  137786400      1       1  150064       3.4458    0.0002847
enh84039     5  137798600  137799600      3       2  150064       4.1241   1.8611e-05
enh84041     5  137822300  137823300     11       2  150064       2.2771     0.011391
enh84044     5  137881100  137882100      1       1  150064       5.1073    1.634e-07
enh84045     5  137883400  137884400      5       3  150064       3.0261    0.0012387
enh84046     5  137900800  137901800      2       1  150064       4.4961   3.4608e-06
enh84047     5  137908800  137909800      1       1  150064       3.1639    0.0007783
enh84049     5  137936800  137937800      6       3  150064       4.9123   4.5007e-07
enh84050     5  137940600  137941600      3       2  150064       2.7847    0.0026786
enh84051     5  137947200  137948200      3       1  150064        4.658   1.5961e-06
enh84053     5  138059900  138060900      2       1  150064       1.8564     0.031697
enh84125     5  138848600  138849600      1       1  150064       2.2055      0.01371
enh84129     5  138867300  138868300      1       1  150064       3.2766    0.0005254
enh84130     5  138872100  138873100      2       1  150064       1.9077     0.028216
enh84135     5  138904700  138905700      2       1  150064       2.4689    0.0067768
enh84153     5  139042000  139043000      2       1  150064       2.1616     0.015326
enh84155     5  139052000  139053000      2       1  150064       3.0434    0.0011695
enh84156     5  139054000  139055000      5       1  150064       3.3882   0.00035172
enh84157     5  139055800  139056800      1       1  150064       3.5426    0.0001981
enh84158     5  139057400  139058400      2       1  150064       3.2548   0.00056726
enh84159     5  139065500  139066500      1       1  150064       4.5694    2.446e-06
enh84160     5  139069700  139070700      3       1  150064       4.7062   1.2617e-06
enh84162     5  139079800  139080800      1       1  150064       3.8986    4.837e-05
enh84163     5  139085000  139086000      2       1  150064       2.5134    0.0059795
enh84178     5  139532200  139533200      3       1  150064       1.7276     0.042026
enh84179     5  139536000  139537000      2       1  150064       3.5479   0.00019415
enh84180     5  139536800  139537800      4       2  150064       3.2475   0.00058217
enh84181     5  139545200  139546200      5       1  150064       1.7164     0.043045
enh84184     5  139555800  139556800      2       1  150064       3.5533   0.00019023
enh84185     5  139560100  139561100      3       1  150064       1.9479     0.025714
enh84188     5  139575800  139576800      2       1  150064       1.7298     0.041829
enh84189     5  139580200  139581200      2       1  150064       3.0886    0.0010055
enh84191     5  139594800  139595800      5       1  150064       2.4789    0.0065899
enh84193     5  139607700  139608700      3       1  150064       3.4692   0.00026101
enh84206     5  139664800  139665800      6       2  150064       3.1136   0.00092424
enh84207     5  139672600  139673600      1       1  150064       3.4603    0.0002698
enh84209     5  139680700  139681700      1       1  150064       3.6524    0.0001299
enh84210     5  139690900  139691900      3       2  150064       2.0504     0.020161
enh84212     5  139719200  139720200      3       2  150064       2.5646    0.0051641
enh84214     5  139730900  139731900      3       2  150064         3.11   0.00093533
enh84218     5  139779000  139780000      1       1  150064       3.8515    5.871e-05
enh84219     5  139784000  139785000      3       2  150064       2.3455    0.0095016
enh84225     5  139803000  139804000      1       1  150064       4.0521    2.538e-05
enh84226     5  139812400  139813400      1       1  150064       2.7565     0.002921
enh84227     5  139925900  139926900      3       2  150064       2.7348    0.0031207
enh84229     5  139933500  139934500      1       1  150064       3.5038    0.0002293
enh84232     5  139948600  139949600      4       2  150064        1.875     0.030399
enh84235     5  139974700  139975700      7       2  150064       1.6936     0.045172
enh84237     5  139991300  139992300      4       2  150064       2.0172     0.021839
enh84238     5  140002300  140003300      2       1  150064       1.7907     0.036675
enh84239     5  140013800  140014800      4       1  150064       3.5656   0.00018153
enh84242     5  140025400  140026400      4       2  150064       3.1794    0.0007378
enh84243     5  140028100  140029100      2       1  150064       3.9582   3.7763e-05
enh84244     5  140042800  140043800      2       1  150064       3.6706     0.000121
enh84245     5  140045600  140046600      3       2  150064       2.6047    0.0045975
enh84246     5  140051900  140052900      1       1  150064       4.0009    3.155e-05
enh84247     5  140069100  140070100      4       1  150064       4.1222   1.8766e-05
enh84248     5  140071900  140072900      7       2  150064       4.2648   1.0006e-05
enh84249     5  140079000  140080000      1       1  150064         4.26    1.022e-05
enh84250     5  140089200  140090200      2       1  150064       2.6155    0.0044554
enh84251     5  140091000  140092000      1       1  150064       4.2633    1.007e-05
enh84252     5  140097900  140098900      5       2  150064       3.9546   3.8325e-05
enh84279     5  141062700  141063700      1       1  150064       2.2371      0.01264
enh84283     5  141215300  141216300      3       1  150064       2.4292    0.0075662
enh84284     5  141218200  141219200      4       1  150064       2.4716    0.0067263
enh84285     5  141220200  141221200      5       2  150064       1.7963     0.036225
enh84290     5  141248700  141249700      3       2  150064       2.0674     0.019349
enh84310     5  141443000  141444000      1       1  150064       2.0168      0.02186
enh84323     5  141515000  141516000      3       2  150064       1.8395      0.03292
enh84324     5  141566300  141567300      2       1  150064       3.0828    0.0010253
enh84330     5  141765900  141766900      1       1  150064       2.1229      0.01688
enh84331     5  141768600  141769600      4       2  150064       2.3959    0.0082887
enh84337     5  141821000  141822000      4       1  150064       1.7112     0.043523
enh84348     5  142126200  142127200      1       1  150064        1.886      0.02965
enh84351     5  142141800  142142800      3       1  150064       2.4075    0.0080311
enh84437     5  142807800  142808800      1       1  150064       1.6812      0.04636
enh84484     5  145385800  145386800      2       1  150064       2.1992     0.013932
enh84487     5  145421900  145422900      1       1  150064       1.6645      0.04801
enh84488     5  145426800  145427800      3       1  150064       1.9756     0.024097
enh84513     5  146269800  146270800      2       1  150064       3.4917   0.00024002
enh84553     5  148153300  148154300      2       1  150064       1.9162     0.027667
enh84569     5  148232600  148233600      2       1  150064       1.8923     0.029222
enh84591     5  148668200  148669200      1       1  150064       2.0866      0.01846
enh84593     5  148681600  148682600      2       1  150064         3.02     0.001264
enh84595     5  148699800  148700800      6       3  150064       1.7867     0.036996
enh84597     5  148726000  148727000      2       1  150064       2.2419     0.012485
enh84599     5  148736300  148737300      4       2  150064       2.1907     0.014235
enh84607     5  148808000  148809000      4       2  150064       1.7517     0.039917
enh84608     5  148809800  148810800      3       2  150064       2.1632     0.015263
enh84618     5  148913900  148914900      2       1  150064       1.7941     0.036401
enh84631     5  149050800  149051800      4       2  150064       3.3148   0.00045848
enh84638     5  149112400  149113400      4       2  150064       2.2269     0.012977
enh84640     5  149126800  149127800      1       1  150064       2.5181     0.005899
enh84644     5  149157200  149158200      3       1  150064       1.7477      0.04026
enh84646     5  149164100  149165100     11       3  150064       2.0949      0.01809
enh84647     5  149172200  149173200      4       2  150064       2.6938    0.0035318
enh84649     5  149185200  149186200      5       3  150064       2.5665    0.0051369
enh84720     5  149929600  149930600      3       1  150064       1.6735     0.047116
enh84800     5  150635600  150636600      1       1  150064       2.2055      0.01371
enh84819     5  151050000  151051000      2       1  150064       1.7058     0.044021
enh84821     5  151055600  151056600      2       1  150064       2.0692     0.019264
enh84838     5  151907000  151908000      6       2  150064       4.0734   2.3163e-05
enh84840     5  153339900  153340900      5       2  150064       2.5127    0.0059898
enh84841     5  153416800  153417800      1       1  150064       3.3858    0.0003548
enh84842     5  153419600  153420600      2       1  150064       2.9489    0.0015945
enh84843     5  153421300  153422300      2       1  150064       3.2924   0.00049665
enh84845     5  153438000  153439000      3       2  150064       3.0783    0.0010409
enh84846     5  153451400  153452400      2       1  150064       3.2966   0.00048932
enh84847     5  153454800  153455800      8       2  150064        3.783   7.7478e-05
[truncated: 797,307 more chars]
