# Supplementary material for: Identifying enhancer properties associated with genetic risk for complex traits using regulome-wide association studies
Source: PLoS Comput Biol. 2022 Sep 7;18(9):e1010430. doi: 10.1371/journal.pcbi.1010430 (PMC9484640; doi:10.1371/journal.pcbi.1010430)
Supplement: S3 Table — Sample names are as described in the ROADMAP epigenomics project integrative analysis portal: https://egg2.wustl.edu/roadmap/web_portal/meta.html. (ZIP) [file pcbi.1010430.s010.zip › supplemental_table3/E074brain_sig_enhancers05.gcov.out]

GENE       CHR      START       STOP  NSNPS  NPARAM       N        ZSTAT            P
enh58743     1     894900     895900      1       1  150064       1.8429      0.03267
enh58769     1    1168400    1169400      2       1  150064       1.7908     0.036659
enh58771     1    1205200    1206200      2       1  150064       1.6686     0.047598
enh58829     1    1706800    1707800      3       2  150064       2.5144    0.0059618
enh58838     1    1745300    1746300      2       1  150064       2.3193     0.010189
enh58865     1    1841200    1842200      3       1  150064       2.0797     0.018775
enh58887     1    2043200    2044200      4       1  150064       2.5425    0.0055028
enh58888     1    2046500    2047500      4       2  150064       2.7169    0.0032953
enh58889     1    2047500    2048500      2       1  150064       1.7878     0.036905
enh58890     1    2057900    2058900      2       1  150064       2.6994    0.0034735
enh58891     1    2063100    2064100      3       2  150064       3.1698   0.00076283
enh58892     1    2068200    2069200      4       2  150064       3.2811   0.00051702
enh58893     1    2082300    2083300      8       2  150064       3.1966   0.00069533
enh58894     1    2089300    2090300      2       1  150064       3.1738   0.00075222
enh58897     1    2110500    2111500      7       3  150064       2.8597    0.0021204
enh58901     1    2126900    2127900      2       1  150064       2.5265    0.0057606
enh58911     1    2173500    2174500      2       1  150064       3.3947   0.00034357
enh58923     1    2214800    2215800      6       3  150064       1.7659     0.038702
enh58928     1    2233600    2234600      2       1  150064       2.0543     0.019974
enh58929     1    2236000    2237000      5       3  150064       2.5458    0.0054515
enh58943     1    2369300    2370300      4       2  150064       4.5664   2.4814e-06
enh58944     1    2372700    2373700      8       3  150064        5.342   4.5955e-08
enh58945     1    2379100    2380100      5       2  150064       4.1266   1.8404e-05
enh58946     1    2383300    2384300      6       2  150064       3.8505    5.895e-05
enh58947     1    2389500    2390500      7       2  150064       1.8605     0.031405
enh58948     1    2401600    2402600      1       1  150064       4.5279    2.978e-06
enh58961     1    2486100    2487100      1       1  150064       2.5752     0.005009
enh58968     1    2525000    2526000      5       2  150064       2.1678     0.015087
enh58969     1    2542100    2543100      1       1  150064       2.6463     0.004069
enh59013     1    3123600    3124600      3       1  150064       3.2339    0.0006105
enh59014     1    3127900    3128900      5       2  150064       3.1602   0.00078843
enh59015     1    3130000    3131000      2       1  150064        2.435    0.0074452
enh59016     1    3132400    3133400      1       1  150064       2.7633     0.002861
enh59017     1    3136900    3137900      6       2  150064       2.4638    0.0068745
enh59021     1    3200300    3201300      5       3  150064       2.0681     0.019313
enh59022     1    3220500    3221500      4       2  150064       1.8363     0.033154
enh59043     1    3400000    3401000      4       2  150064       1.9233     0.027219
enh59092     1    4231200    4232200     11       4  150064       3.1233   0.00089404
enh59096     1    4507500    4508500      8       3  150064       2.9351     0.001667
enh59123     1    4837000    4838000      1       1  150064       3.1268    0.0008836
enh59125     1    4856100    4857100      3       1  150064       2.7457    0.0030187
enh59134     1    5283200    5284200      6       2  150064       1.7952     0.036309
enh59135     1    5291300    5292300      4       2  150064       2.3938    0.0083383
enh59136     1    5299200    5300200      4       1  150064       2.3297    0.0099103
enh59140     1    5354100    5355100     10       2  150064       2.5788    0.0049577
enh59148     1    5553300    5554300      4       2  150064       1.6899      0.04552
enh59157     1    5831200    5832200      6       2  150064       2.7305    0.0031624
enh59165     1    5995300    5996300      1       1  150064        2.313      0.01036
enh59199     1    6260400    6261400      1       1  150064       1.7453      0.04047
enh59223     1    6447200    6448200      2       1  150064       1.7695     0.038403
enh59231     1    6552100    6553100      3       1  150064       1.9459     0.025835
enh59232     1    6555200    6556200      3       1  150064       2.1548      0.01559
enh59234     1    6561600    6562600      2       1  150064       2.0159     0.021905
enh59235     1    6567900    6568900      3       2  150064       2.1731     0.014888
enh59244     1    6644100    6645100      1       1  150064       3.4842    0.0002468
enh59245     1    6645800    6646800      3       2  150064       2.3356    0.0097571
enh59249     1    6658100    6659100      6       3  150064       1.6901     0.045505
enh59251     1    6669200    6670200      2       1  150064       1.8024     0.035742
enh59254     1    6675600    6676600      3       1  150064       2.1533     0.015649
enh59255     1    6684000    6685000      2       1  150064       2.1264     0.016733
enh59259     1    6712900    6713900      3       1  150064       3.5336   0.00020498
enh59263     1    6759800    6760800      2       1  150064       3.5669   0.00018061
enh59271     1    6851000    6852000      4       2  150064       1.8562     0.031711
enh59311     1    7044900    7045900      3       2  150064       2.4135    0.0078999
enh59345     1    7531100    7532100      5       3  150064       1.8014     0.035816
enh59378     1    7829900    7830900      1       1  150064       1.8858      0.02966
enh59382     1    7845400    7846400      6       3  150064       1.9298     0.026813
enh59386     1    8002600    8003600      2       1  150064       2.0947     0.018098
enh59415     1    8361000    8362000      2       1  150064       4.2841   9.1725e-06
enh59416     1    8373400    8374400      4       2  150064       4.3324   7.3757e-06
enh59417     1    8377200    8378200      1       1  150064       3.5064    0.0002271
enh59418     1    8383700    8384700      3       2  150064       3.6196    0.0001475
enh59419     1    8403200    8404200      3       2  150064       2.8493    0.0021907
enh59422     1    8416400    8417400      1       1  150064        2.381     0.008632
enh59423     1    8422600    8423600      2       1  150064       4.9683   3.3774e-07
enh59424     1    8425900    8426900      2       1  150064       1.6652     0.047935
enh59426     1    8429600    8430600      3       1  150064       2.8972    0.0018824
enh59428     1    8436100    8437100      4       2  150064       4.3432   7.0227e-06
enh59430     1    8440300    8441300      1       1  150064       3.7753     7.99e-05
enh59433     1    8445000    8446000      3       2  150064       4.7039   1.2763e-06
enh59434     1    8446900    8447900      3       1  150064       5.1215   1.5158e-07
enh59435     1    8450400    8451400      4       2  150064       2.4961    0.0062787
enh59436     1    8452700    8453700      1       1  150064       5.5087    1.807e-08
enh59437     1    8454200    8455200      2       1  150064       3.3185   0.00045251
enh59438     1    8455500    8456500      1       1  150064       1.6624      0.04822
enh59439     1    8457700    8458700      1       1  150064       2.3545     0.009273
enh59440     1    8464300    8465300      2       1  150064       4.6602   1.5796e-06
enh59441     1    8467100    8468100      3       2  150064       4.5486   2.6996e-06
enh59447     1    8489200    8490200      1       1  150064       4.7418    1.059e-06
enh59448     1    8495300    8496300      2       1  150064       5.0697   1.9924e-07
enh59449     1    8498500    8499500      1       1  150064        5.656    7.747e-09
enh59450     1    8501200    8502200      1       1  150064       4.7089    1.245e-06
enh59455     1    8516300    8517300      1       1  150064       2.5713     0.005066
enh59461     1    8534100    8535100      2       1  150064       3.2479   0.00058122
enh59462     1    8536900    8537900      3       1  150064       3.2444   0.00058856
enh59463     1    8539200    8540200      2       1  150064       3.3125   0.00046229
enh59465     1    8543000    8544000      2       1  150064       2.1847     0.014455
enh59467     1    8556800    8557800      3       1  150064       2.7352    0.0031169
enh59468     1    8563100    8564100      1       1  150064       2.3189       0.0102
enh59470     1    8566500    8567500      2       1  150064       3.8356   6.2631e-05
enh59471     1    8567400    8568400      2       1  150064        3.653   0.00012961
enh59472     1    8569000    8570000      2       1  150064       2.9289    0.0017009
enh59474     1    8574600    8575600      2       1  150064       2.9651     0.001513
enh59476     1    8579400    8580400      1       1  150064        2.594     0.004744
enh59478     1    8581900    8582900      1       1  150064        1.931      0.02674
enh59479     1    8582700    8583700      2       1  150064       1.9051     0.028382
enh59482     1    8607800    8608800      2       1  150064       2.3958    0.0082926
enh59483     1    8611400    8612400      3       2  150064        2.269     0.011635
enh59484     1    8615000    8616000      1       1  150064        3.125    0.0008889
enh59485     1    8616400    8617400      3       1  150064       2.8217    0.0023884
enh59487     1    8620900    8621900      1       1  150064       2.5716     0.005062
enh59488     1    8623100    8624100      3       2  150064       2.3761    0.0087482
enh59491     1    8640500    8641500      2       1  150064       2.1247     0.016807
enh59492     1    8642900    8643900      2       1  150064       2.3297    0.0099121
enh59494     1    8647600    8648600      3       1  150064       3.0085    0.0013126
enh59495     1    8650000    8651000      2       1  150064       2.4947    0.0063024
enh59496     1    8656600    8657600      2       1  150064       2.6275    0.0043008
enh59497     1    8659600    8660600      1       1  150064       3.0959    0.0009812
enh59499     1    8662800    8663800      2       1  150064       2.2696     0.011615
enh59500     1    8664000    8665000      1       1  150064       2.0891      0.01835
enh59501     1    8671500    8672500      2       1  150064       2.1418     0.016107
enh59502     1    8680700    8681700      2       1  150064       2.4474     0.007194
enh59503     1    8686400    8687400      1       1  150064       2.9013     0.001858
enh59504     1    8690700    8691700      1       1  150064       3.1268    0.0008837
enh59505     1    8692900    8693900      3       1  150064       3.2357   0.00060681
enh59506     1    8695000    8696000      3       2  150064       1.7957     0.036273
enh59508     1    8698900    8699900      5       2  150064       3.5694   0.00017887
enh59509     1    8700400    8701400      2       1  150064       3.7904    7.521e-05
enh59510     1    8703500    8704500      1       1  150064       2.8288     0.002336
enh59513     1    8712400    8713400      2       1  150064       2.6253    0.0043289
enh59514     1    8713600    8714600      3       1  150064         2.51    0.0060361
enh59516     1    8719200    8720200      1       1  150064       2.4949       0.0063
enh59517     1    8722200    8723200      1       1  150064       2.2886      0.01105
enh59518     1    8725400    8726400      2       1  150064        2.471    0.0067368
enh59520     1    8730000    8731000      3       2  150064       2.5074    0.0060804
enh59523     1    8737500    8738500      1       1  150064       2.9436     0.001622
enh59525     1    8741400    8742400      2       1  150064         2.38    0.0086572
enh59527     1    8744400    8745400      1       1  150064       2.2705      0.01159
enh59531     1    8751000    8752000      3       1  150064        2.362     0.009089
enh59535     1    8758900    8759900      1       1  150064       1.7527      0.03983
enh59537     1    8767000    8768000      4       2  150064       2.4406    0.0073308
enh59538     1    8769600    8770600      2       1  150064       3.6694   0.00012155
enh59539     1    8772100    8773100      1       1  150064       1.7195      0.04276
enh59545     1    8800300    8801300      1       1  150064       1.7758      0.03788
enh59546     1    8808100    8809100      2       1  150064       1.8948     0.029057
enh59551     1    8843700    8844700      2       1  150064       2.4847    0.0064836
enh59552     1    8846800    8847800      1       1  150064       1.9418      0.02608
enh59555     1    8866600    8867600      1       1  150064       3.1217    0.0008989
enh59556     1    8869000    8870000      1       1  150064       2.4829     0.006516
enh59558     1    8871000    8872000      5       3  150064       2.2859     0.011131
enh59573     1    8943200    8944200      5       2  150064       1.8942     0.029096
enh59577     1    8950100    8951100      3       1  150064       2.8461    0.0022127
enh59578     1    8963300    8964300      4       2  150064       1.9326     0.026642
enh59581     1    8977800    8978800      4       1  150064       2.2139     0.013419
enh59582     1    8978400    8979400      4       2  150064       1.9894      0.02333
enh59619     1    9330300    9331300      4       2  150064       1.9758     0.024088
enh59624     1    9351100    9352100      2       1  150064       2.3982    0.0082389
enh59640     1    9409800    9410800      1       1  150064       1.7885      0.03685
enh59717     1    9899300    9900300      1       1  150064       2.2414       0.0125
enh59720     1    9923300    9924300      3       2  150064        2.006      0.02243
enh59731     1    9959400    9960400      4       1  150064       1.7508     0.039988
enh59814     1   10377800   10378800      8       3  150064       1.8496     0.032183
enh59817     1   10387900   10388900      3       2  150064       1.9237     0.027197
enh59824     1   10433900   10434900      1       1  150064       1.6958      0.04496
enh59877     1   10960800   10961800      1       1  150064        2.658      0.00393
enh59892     1   11058200   11059200      1       1  150064         1.69      0.04551
enh59922     1   11335700   11336700      1       1  150064       2.0523      0.02007
enh59930     1   11376100   11377100      2       1  150064       2.1794      0.01465
enh59931     1   11376700   11377700      2       1  150064       2.1261     0.016749
enh59947     1   11545300   11546300      3       1  150064       2.2462     0.012346
enh59963     1   11763800   11764800      3       2  150064       1.6916     0.045363
enh59964     1   11767500   11768500      4       2  150064       1.7161     0.043076
enh59986     1   11981000   11982000      6       3  150064       1.9053      0.02837
enh59988     1   11986800   11987800      7       4  150064       1.8207     0.034324
enh59990     1   11990200   11991200      2       1  150064       1.7587     0.039313
enh59992     1   11995500   11996500      4       2  150064       2.1548     0.015588
enh59993     1   11997100   11998100      2       1  150064       2.3366    0.0097313
enh59994     1   11997900   11998900      1       1  150064       2.7935     0.002607
enh59995     1   11999000   12000000      5       2  150064       2.1527     0.015672
enh59996     1   12000200   12001200      4       1  150064       2.0448     0.020437
enh59998     1   12004200   12005200      3       2  150064       1.8683     0.030857
enh59999     1   12012300   12013300      9       3  150064       2.1053     0.017631
enh60001     1   12016700   12017700      3       1  150064       1.9267     0.027006
enh60012     1   12112100   12113100      4       2  150064       1.7134     0.043322
enh60016     1   12190200   12191200      3       1  150064       1.6689     0.047567
enh60082     1   12645800   12646800      1       1  150064       1.6494      0.04953
enh60113     1   14074400   14075400      2       1  150064       1.6562     0.048838
enh60132     1   14234600   14235600      2       1  150064       1.8519     0.032019
enh60135     1   14344200   14345200      2       1  150064       2.2217     0.013151
enh60140     1   14465100   14466100      8       2  150064       1.7233     0.042417
enh60149     1   14582300   14583300      3       1  150064       2.1735     0.014871
enh60150     1   14586100   14587100      6       3  150064       1.8558      0.03174
enh60261     1   15522800   15523800      6       2  150064        1.649     0.049574
enh60345     1   16152000   16153000      7       2  150064       2.0326     0.021046
enh60400     1   16345600   16346600      9       4  150064       1.7948     0.036344
enh60401     1   16352900   16353900      5       3  150064       2.0835     0.018603
enh60437     1   16564000   16565000      2       1  150064       2.7283    0.0031827
enh60438     1   16570400   16571400      1       1  150064        2.126      0.01675
enh60439     1   16574600   16575600      1       1  150064       2.3933     0.008348
enh60440     1   16577000   16578000      2       1  150064       1.8597     0.031464
enh60442     1   16592500   16593500      3       1  150064       2.1759      0.01478
enh60443     1   16594000   16595000      4       1  150064       2.0877     0.018412
enh60444     1   16600200   16601200      4       1  150064       2.3383    0.0096855
enh60445     1   16613400   16614400      1       1  150064       2.2454      0.01237
enh60446     1   16620200   16621200      3       2  150064       1.7625     0.038992
enh60447     1   16642400   16643400      3       1  150064       2.1699     0.015006
enh60448     1   16643600   16644600      5       2  150064       2.2124      0.01347
enh60449     1   16645100   16646100      3       1  150064       2.0685     0.019295
enh60451     1   16650600   16651600      2       1  150064       1.7495       0.0401
enh60453     1   16679400   16680400      1       1  150064       2.0801      0.01876
enh60456     1   16697800   16698800      2       1  150064       1.6637     0.048085
enh60457     1   16698900   16699900      2       1  150064       1.7669     0.038622
enh60459     1   16702900   16703900      3       1  150064       1.9638     0.024774
enh60460     1   16711400   16712400      2       1  150064       1.7801     0.037533
enh60461     1   16713900   16714900      2       1  150064       1.8111     0.035064
enh60463     1   16719500   16720500      5       2  150064       2.2618     0.011856
enh60464     1   16722900   16723900      4       1  150064       2.0449      0.02043
enh60469     1   16817500   16818500      3       2  150064       2.5381    0.0055725
enh60471     1   16824000   16825000      3       1  150064       1.8836     0.029809
enh60506     1   17287500   17288500      3       2  150064       1.7123     0.043425
enh60509     1   17301600   17302600      2       1  150064       1.8791     0.030114
enh60511     1   17310800   17311800      3       2  150064        4.112   1.9615e-05
enh60514     1   17342400   17343400      5       2  150064       2.0112     0.022154
enh60517     1   17371500   17372500      7       2  150064       2.3144     0.010324
enh60518     1   17372400   17373400      5       1  150064       2.2679     0.011669
enh60519     1   17374000   17375000      6       2  150064        2.418    0.0078027
enh60520     1   17378300   17379300      2       1  150064       2.7791    0.0027255
enh60522     1   17386200   17387200      2       1  150064       3.0875    0.0010093
enh60523     1   17388900   17389900      5       2  150064       2.9464    0.0016074
enh60524     1   17393500   17394500      4       2  150064       3.2053    0.0006746
enh60525     1   17407000   17408000      9       3  150064        2.637    0.0041819
enh60526     1   17408600   17409600      4       2  150064       2.0374     0.020806
enh60527     1   17409900   17410900      2       1  150064       2.3079     0.010502
enh60611     1   18458500   18459500      4       2  150064       2.3496    0.0093958
enh60622     1   18527700   18528700      4       2  150064       1.8253     0.033981
enh60624     1   18551500   18552500      6       2  150064       2.7663    0.0028347
enh60625     1   18556700   18557700      4       2  150064       1.6962     0.044927
enh60650     1   19263200   19264200      2       1  150064        1.845     0.032521
enh60690     1   19636400   19637400      6       3  150064       1.7159     0.043089
enh60691     1   19640300   19641300      4       2  150064       2.1806     0.014606
enh60692     1   19641900   19642900      5       2  150064        1.834     0.033328
enh60744     1   19821600   19822600      2       1  150064       3.1151    0.0009193
enh60745     1   19832100   19833100      7       3  150064       1.8529     0.031947
enh60746     1   19835400   19836400      6       2  150064       1.6627     0.048186
enh60757     1   19951400   19952400      2       1  150064       1.7693     0.038419
enh60785     1   20497500   20498500      1       1  150064       1.9738       0.0242
enh60803     1   20651500   20652500      5       2  150064       2.2432     0.012442
enh60811     1   20730300   20731300      4       2  150064       2.0296       0.0212
enh60825     1   20805200   20806200      2       1  150064       2.0279     0.021283
enh60828     1   20819200   20820200      2       1  150064       1.7513      0.03995
enh60848     1   21059800   21060800      2       1  150064       2.8097    0.0024792
enh60850     1   21104700   21105700      2       1  150064       1.6669     0.047767
enh60854     1   21114600   21115600      2       1  150064       2.4415    0.0073133
enh60855     1   21140200   21141200      3       1  150064       2.4477    0.0071881
enh60858     1   21218400   21219400      1       1  150064       2.5743     0.005022
enh60862     1   21319300   21320300      2       1  150064       2.0949     0.018091
enh60864     1   21329800   21330800      1       1  150064       2.1596       0.0154
enh60866     1   21332000   21333000      2       1  150064       2.9263    0.0017152
enh60867     1   21339400   21340400      1       1  150064       2.4906     0.006376
enh60869     1   21349000   21350000      2       1  150064       2.0738     0.019051
enh60870     1   21351200   21352200      5       3  150064       2.4355    0.0074355
enh60871     1   21359000   21360000      1       1  150064       1.8696      0.03077
enh60873     1   21361500   21362500      2       1  150064       1.9996     0.022773
enh60875     1   21369300   21370300      5       3  150064       2.6484    0.0040443
enh60877     1   21374900   21375900      2       1  150064       2.1017     0.017789
enh60879     1   21399200   21400200      1       1  150064       2.3926     0.008364
enh60880     1   21402600   21403600      3       1  150064       2.1445     0.015997
enh60881     1   21415900   21416900      3       1  150064       2.7094    0.0033702
enh60882     1   21417200   21418200      2       1  150064       2.9799    0.0014419
enh60883     1   21418400   21419400      2       1  150064       1.7362     0.041267
enh60887     1   21448100   21449100      2       1  150064       2.8703    0.0020502
enh60889     1   21455700   21456700      1       1  150064       2.4452     0.007239
enh60890     1   21465900   21466900      1       1  150064       2.4763     0.006638
enh60892     1   21475000   21476000      3       2  150064       1.9115     0.027969
enh60893     1   21476400   21477400      4       2  150064       1.7142     0.043247
enh60896     1   21484300   21485300      2       1  150064        3.086    0.0010145
enh60897     1   21489400   21490400      2       1  150064        2.621    0.0043839
enh60898     1   21491200   21492200      3       2  150064       2.7427    0.0030472
enh60899     1   21497600   21498600      3       1  150064       2.9716     0.001481
enh60900     1   21499800   21500800      3       1  150064       2.3763    0.0087447
enh60902     1   21521000   21522000      2       1  150064        2.607    0.0045671
enh60903     1   21521500   21522500      1       1  150064       1.7381       0.0411
enh60977     1   21998000   21999000      5       3  150064       3.2766   0.00052529
enh60979     1   22031200   22032200      3       2  150064       1.7924     0.036534
enh60980     1   22075300   22076300      1       1  150064       2.0047       0.0225
enh60981     1   22077200   22078200      4       1  150064       1.8809      0.02999
enh60982     1   22085800   22086800      2       1  150064       2.0773     0.018885
enh60983     1   22090900   22091900      3       1  150064        1.892     0.029244
enh61011     1   22374700   22375700      2       1  150064       3.2572   0.00056259
enh61013     1   22382700   22383700      4       2  150064       1.7817       0.0374
enh61014     1   22386700   22387700      7       3  150064       1.9244     0.027152
enh61017     1   22398700   22399700      1       1  150064       3.3647    0.0003831
enh61025     1   22442000   22443000      5       2  150064       2.2458     0.012358
enh61027     1   22447900   22448900      3       2  150064       2.5689    0.0051007
enh61085     1   23141100   23142100      9       2  150064       1.9122     0.027924
enh61100     1   23302500   23303500      2       1  150064       1.8716     0.030629
enh61180     1   24086800   24087800      1       1  150064       2.7755     0.002756
enh61186     1   24106300   24107300      1       1  150064       1.6674      0.04772
enh61226     1   24678000   24679000      1       1  150064       2.2798      0.01131
enh61230     1   24712600   24713600      4       1  150064       2.1959     0.014051
enh61231     1   24717200   24718200      5       2  150064       1.7514     0.039939
enh61232     1   24719400   24720400      3       1  150064       2.3825    0.0085973
enh61242     1   24759100   24760100      5       2  150064       2.1784     0.014689
enh61249     1   24807200   24808200      3       2  150064       2.5254    0.0057788
enh61252     1   24833200   24834200      2       1  150064       1.7526     0.039832
enh61258     1   24946500   24947500      4       2  150064       3.0953   0.00098292
enh61316     1   25348300   25349300      3       2  150064       1.8001     0.035924
enh61469     1   26481400   26482400      1       1  150064       1.7446      0.04053
enh61511     1   26875100   26876100      1       1  150064        1.665      0.04796
enh61512     1   26877500   26878500      2       1  150064       1.9891     0.023348
enh61514     1   26881800   26882800      3       1  150064       2.0804     0.018747
enh61522     1   26903400   26904400      2       1  150064        2.503    0.0061567
enh61530     1   27016500   27017500      2       1  150064       2.0566     0.019861
enh61533     1   27033600   27034600      2       1  150064       2.6037    0.0046111
enh61534     1   27034600   27035600      4       2  150064       3.4952   0.00023688
enh61535     1   27036800   27037800      2       1  150064       2.6108    0.0045159
enh61536     1   27041500   27042500      2       1  150064       1.8757     0.030351
enh61537     1   27047600   27048600      2       1  150064       2.6519    0.0040023
enh61538     1   27054000   27055000      3       1  150064       2.4094      0.00799
enh61541     1   27069600   27070600      1       1  150064        2.709     0.003374
enh61544     1   27077400   27078400      1       1  150064        2.749     0.002989
enh61545     1   27078400   27079400      1       1  150064       2.7031     0.003435
enh61547     1   27085600   27086600      2       1  150064       2.6403    0.0041415
enh61549     1   27094500   27095500      1       1  150064       2.7557     0.002928
enh61550     1   27098200   27099200      1       1  150064       2.7473     0.003004
enh61551     1   27104900   27105900      1       1  150064         2.95     0.001589
enh61552     1   27106400   27107400      1       1  150064       1.8119        0.035
enh61553     1   27107500   27108500      2       1  150064       2.5911    0.0047833
enh61556     1   27117300   27118300      1       1  150064       2.6875     0.003599
enh61561     1   27154200   27155200      2       1  150064       2.1232     0.016866
enh61563     1   27157700   27158700      1       1  150064        2.646     0.004073
enh61567     1   27203900   27204900      1       1  150064       2.0777      0.01887
enh61569     1   27220900   27221900      3       2  150064       1.9341     0.026548
enh61571     1   27249600   27250600      1       1  150064        2.512     0.006003
enh61585     1   27397000   27398000      4       1  150064        1.756     0.039544
enh61586     1   27413900   27414900      5       3  150064       1.7316     0.041675
enh61589     1   27433000   27434000      1       1  150064       1.8883      0.02949
enh61593     1   27444200   27445200      1       1  150064       1.8468      0.03239
enh61595     1   27449600   27450600      2       1  150064        2.571    0.0050697
enh61619     1   27668600   27669600      2       1  150064       2.6571    0.0039408
enh61625     1   27693800   27694800      1       1  150064       1.8301      0.03362
enh61626     1   27695400   27696400      1       1  150064       2.9448     0.001616
enh61668     1   27861200   27862200      1       1  150064       1.8429      0.03267
enh61692     1   27923800   27924800      3       1  150064         1.72     0.042716
enh61694     1   27932900   27933900      2       1  150064       1.9507     0.025546
enh61696     1   27941300   27942300      2       1  150064       2.2872     0.011093
enh61697     1   27947800   27948800      2       1  150064       1.6501     0.049462
enh61699     1   27951500   27952500      1       1  150064       2.1084       0.0175
enh61700     1   27954900   27955900      2       1  150064        1.664     0.048061
enh61701     1   27957500   27958500      7       3  150064       1.8081     0.035298
enh61765     1   28523000   28524000      6       4  150064       1.7939     0.036417
enh61766     1   28523900   28524900      3       2  150064        1.923      0.02724
enh61772     1   28575700   28576700      2       1  150064       1.7769     0.037792
enh61774     1   28588000   28589000      2       1  150064       2.6132    0.0044846
enh61779     1   28609000   28610000      5       3  150064       1.8461     0.032436
enh61782     1   28699800   28700800      2       1  150064       2.2181     0.013274
enh61783     1   28718200   28719200      4       1  150064       1.9943     0.023059
enh61784     1   28736200   28737200      7       2  150064       2.3137     0.010342
enh61788     1   28782100   28783100      2       1  150064       1.8159     0.034693
enh61789     1   28835400   28836400      1       1  150064       3.3835    0.0003578
enh61793     1   28845500   28846500      1       1  150064       2.4689     0.006776
enh61795     1   28878200   28879200      1       1  150064       2.8194     0.002406
enh61796     1   28880300   28881300      2       1  150064       2.0181     0.021789
enh61797     1   28917100   28918100      3       2  150064        2.641    0.0041329
enh61799     1   28967000   28968000      2       1  150064       2.2745     0.011467
enh61800     1   28967600   28968600      2       1  150064       2.2942     0.010889
enh61801     1   28970700   28971700      1       1  150064       2.3123      0.01038
enh61802     1   28973600   28974600      2       1  150064       2.0484     0.020261
enh61803     1   28975300   28976300      4       2  150064       2.0615     0.019626
enh61819     1   29211200   29212200      4       1  150064       2.0635      0.01953
enh61824     1   29459800   29460800      2       1  150064       1.7028     0.044305
enh61828     1   29490500   29491500      1       1  150064       2.7472     0.003005
enh61829     1   29496700   29497700      3       2  150064       1.8796      0.03008
enh61830     1   29498600   29499600      3       2  150064       2.5666    0.0051352
enh61837     1   29555800   29556800      3       1  150064       2.0326     0.021045
enh61840     1   29572100   29573100      4       2  150064       1.7063     0.043975
enh61842     1   29585500   29586500      2       1  150064       2.6601    0.0039063
enh61851     1   30446500   30447500      3       2  150064       1.9486     0.025671
enh61852     1   30447000   30448000      3       2  150064       4.8083   7.6117e-07
enh61853     1   30457300   30458300      3       2  150064       3.9025   4.7592e-05
enh61854     1   30507000   30508000      4       2  150064       2.5053    0.0061176
enh61860     1   30851600   30852600      5       2  150064       2.4226    0.0077049
enh61861     1   30852400   30853400      4       2  150064       2.1621     0.015304
enh61862     1   30853000   30854000      4       2  150064       2.0705     0.019204
enh61867     1   31179800   31180800      8       1  150064       1.9241     0.027168
enh61871     1   31208000   31209000      2       1  150064       1.9219      0.02731
enh61889     1   31282600   31283600      1       1  150064       1.7529      0.03981
enh61924     1   31449200   31450200      1       1  150064       1.7721      0.03819
enh61958     1   31673900   31674900      2       1  150064        2.523    0.0058174
enh61960     1   31688000   31689000     10       2  150064       3.2172   0.00064721
enh61961     1   31691000   31692000      4       2  150064       3.5822   0.00017037
enh61962     1   31693500   31694500      4       1  150064       3.5873   0.00016706
enh61964     1   31696700   31697700      4       1  150064       3.3258   0.00044089
enh61965     1   31700700   31701700      2       1  150064       3.4268   0.00030534
enh61966     1   31706700   31707700      5       2  150064       1.8927     0.029201
enh61969     1   31771800   31772800      5       2  150064       3.9229   4.3737e-05
enh61970     1   31778800   31779800      1       1  150064       2.1675       0.0151
enh61971     1   31799800   31800800      5       1  150064       2.9078    0.0018197
enh61972     1   31807500   31808500      1       1  150064       3.2262    0.0006273
enh61973     1   31826800   31827800      1       1  150064       3.6317    0.0001408
enh61974     1   31837200   31838200      4       1  150064       3.9754   3.5127e-05
enh61975     1   31841900   31842900      2       1  150064       1.7321      0.04163
enh61976     1   31847100   31848100      2       1  150064       2.7671    0.0028278
enh61977     1   31851800   31852800      2       1  150064       3.5907   0.00016492
enh61978     1   31867600   31868600      2       1  150064       2.8315    0.0023167
enh61980     1   31906900   31907900      1       1  150064       1.9219      0.02731
enh61985     1   32029500   32030500      1       1  150064       2.3782     0.008699
enh62005     1   32138200   32139200      2       1  150064       1.7052     0.044079
enh62048     1   32369200   32370200      1       1  150064       2.0292      0.02122
enh62056     1   32391000   32392000      2       1  150064       2.0527      0.02005
enh62095     1   32592700   32593700      3       2  150064       1.6917     0.045349
enh62100     1   32616800   32617800      1       1  150064       2.0177      0.02181
enh62104     1   32663200   32664200      1       1  150064       1.7481      0.04022
enh62112     1   32707400   32708400      3       1  150064       1.7063     0.043974
enh62113     1   32712900   32713900      1       1  150064       1.6948      0.04506
enh62127     1   32810900   32811900      1       1  150064        2.932     0.001684
enh62140     1   32929200   32930200      1       1  150064       1.7222      0.04252
enh62157     1   33166500   33167500      2       1  150064       2.0339     0.020982
enh62169     1   33230600   33231600      3       1  150064       1.6603     0.048427
enh62170     1   33232600   33233600      2       1  150064       2.3703    0.0088876
enh62174     1   33279800   33280800      2       1  150064        1.684      0.04609
enh62176     1   33313500   33314500      2       1  150064       2.2069     0.013661
enh62209     1   33492400   33493400      4       2  150064       2.0286     0.021251
enh62212     1   33502600   33503600      2       1  150064       1.8687     0.030829
enh62227     1   33564700   33565700      1       1  150064       2.2931      0.01092
enh62256     1   33751900   33752900      5       3  150064       1.7586     0.039324
enh62258     1   33758200   33759200      2       1  150064       1.7152     0.043157
enh62259     1   33761000   33762000      3       1  150064       1.8874     0.029554
enh62261     1   33766100   33767100      3       2  150064       2.3437    0.0095463
enh62290     1   33921300   33922300      1       1  150064        1.962      0.02488
enh62292     1   33928000   33929000      2       1  150064       2.0893     0.018343
enh62347     1   35323000   35324000      4       2  150064        1.898     0.028849
enh62357     1   35585800   35586800      2       1  150064       1.7055      0.04405
enh62363     1   35675800   35676800      3       1  150064       3.5077   0.00022599
enh62377     1   35852200   35853200      1       1  150064       4.1153    1.933e-05
enh62378     1   35898000   35899000      3       2  150064        3.309    0.0004681
enh62410     1   36102100   36103100      2       1  150064       3.6011   0.00015847
enh62414     1   36140900   36141900      3       1  150064       2.4185    0.0077922
enh62416     1   36181800   36182800      1       1  150064       3.4063    0.0003292
enh62417     1   36190500   36191500      1       1  150064       4.0383    2.692e-05
enh62421     1   36275700   36276700      3       2  150064       4.0586   2.4684e-05
enh62422     1   36310600   36311600      2       1  150064       2.7211    0.0032536
enh62423     1   36316500   36317500      4       2  150064        3.494    0.0002379
enh62431     1   36401200   36402200      1       1  150064        3.423    0.0003097
enh62436     1   36534300   36535300      1       1  150064       4.1484    1.674e-05
enh62437     1   36537700   36538700      2       1  150064       3.5808    0.0001713
enh62438     1   36553100   36554100      1       1  150064       3.1405    0.0008432
enh62439     1   36555900   36556900      1       1  150064       3.6172    0.0001489
enh62441     1   36564700   36565700      5       2  150064       2.1471     0.015892
enh62442     1   36565500   36566500      4       2  150064       2.6879    0.0035954
enh62443     1   36581500   36582500      3       1  150064       2.1813     0.014579
enh62444     1   36584200   36585200      2       1  150064       1.8279     0.033785
enh62445     1   36588500   36589500      2       1  150064       3.7128   0.00010249
enh62446     1   36601100   36602100      3       1  150064       3.9267   4.3057e-05
enh62448     1   36607600   36608600      2       1  150064       3.3975   0.00034006
enh62449     1   36613200   36614200      3       1  150064       3.8801   5.2202e-05
enh62454     1   36633500   36634500      2       1  150064       3.8296   6.4181e-05
enh62456     1   36637500   36638500      1       1  150064       4.5633    2.518e-06
enh62458     1   36641300   36642300      2       1  150064       2.6942    0.0035279
enh62459     1   36642400   36643400      4       1  150064       2.8124    0.0024588
enh62522     1   37169200   37170200      1       1  150064        2.832     0.002313
enh62523     1   37170700   37171700      2       1  150064       1.8994     0.028758
enh62583     1   38271800   38272800      4       2  150064       2.3417     0.009599
enh62585     1   38278900   38279900      1       1  150064       3.2541    0.0005687
enh62586     1   38281300   38282300      1       1  150064       2.8484     0.002197
enh62587     1   38283500   38284500      2       1  150064       3.2022   0.00068187
enh62592     1   38318600   38319600      2       1  150064       3.0089    0.0013111
enh62595     1   38388400   38389400      2       1  150064       1.9326     0.026641
enh62597     1   38395700   38396700      3       1  150064       2.8765    0.0020106
enh62602     1   38453400   38454400      1       1  150064        2.104      0.01769
enh62623     1   38757200   38758200      6       2  150064       2.3912    0.0083978
enh62626     1   38899900   38900900      5       1  150064       2.6307    0.0042607
enh62640     1   39193800   39194800      2       1  150064        1.899      0.02878
enh62642     1   39313100   39314100      2       1  150064       2.0987     0.017921
enh62665     1   39468200   39469200      2       1  150064       2.2602     0.011905
enh62666     1   39492800   39493800      5       2  150064       1.7435     0.040624
enh62670     1   39541900   39542900      2       1  150064       2.9168    0.0017683
enh62680     1   39581900   39582900      3       1  150064       2.2439     0.012419
enh62704     1   39650900   39651900      2       1  150064       2.1225     0.016899
enh62719     1   39696600   39697600      1       1  150064       1.7105      0.04359
enh62745     1   39859400   39860400      2       1  150064       1.7647     0.038809
enh62747     1   39863000   39864000      4       2  150064       2.4163    0.0078392
enh62776     1   39974600   39975600      4       2  150064       2.3427    0.0095713
enh62782     1   40091000   40092000      1       1  150064       2.1072      0.01755
enh62795     1   40166200   40167200      1       1  150064       3.3126    0.0004621
enh62810     1   40317400   40318400      3       2  150064       1.9928      0.02314
enh62812     1   40341300   40342300      1       1  150064       1.8639      0.03117
enh62816     1   40352500   40353500      3       2  150064       2.1945     0.014101
enh62818     1   40358300   40359300      1       1  150064       1.8066      0.03541
enh62819     1   40362400   40363400      3       2  150064       2.9081    0.0018181
enh62821     1   40371200   40372200      2       1  150064       3.2839   0.00051189
enh62868     1   40842600   40843600      3       2  150064       2.0006      0.02272
enh62882     1   40876400   40877400      4       2  150064       3.1374   0.00085219
enh62887     1   40998100   40999100      3       2  150064       1.9022     0.028572
enh62888     1   41054000   41055000      2       1  150064       1.6961     0.044933
enh62889     1   41057400   41058400      4       2  150064       2.6918    0.0035529
enh62902     1   41144100   41145100      2       1  150064       2.3878    0.0084739
enh62903     1   41155700   41156700      3       2  150064       2.3236     0.010073
enh62907     1   41168900   41169900      5       2  150064       1.8471      0.03237
enh62908     1   41169800   41170800      6       3  150064       2.8202    0.0023994
enh62912     1   41178900   41179900      3       2  150064       2.5635    0.0051813
enh62914     1   41188200   41189200      3       2  150064       2.6826    0.0036529
enh62917     1   41205100   41206100      5       3  150064       3.2739   0.00053034
enh62919     1   41220400   41221400      3       1  150064       2.2407     0.012522
enh62953     1   41447000   41448000      2       1  150064       2.1477     0.015868
enh62956     1   41469200   41470200      5       2  150064       2.2817     0.011254
enh62961     1   41574600   41575600      4       2  150064       2.1731     0.014886
enh62975     1   41835600   41836600      8       3  150064       4.3288   7.4945e-06
enh62977     1   41848200   41849200      2       1  150064       3.3446   0.00041207
enh62980     1   41859700   41860700      1       1  150064       2.1128      0.01731
enh62983     1   41873000   41874000      4       2  150064       2.9148    0.0017796
enh62986     1   41893000   41894000      6       3  150064       1.7012      0.04445
enh62987     1   41897200   41898200      7       3  150064       2.1618     0.015315
enh62988     1   41898800   41899800      2       1  150064        2.695    0.0035195
enh62995     1   41960600   41961600      4       2  150064       3.2234    0.0006334
enh62996     1   41962400   41963400      4       2  150064       2.6271    0.0043063
enh62998     1   41973100   41974100      3       2  150064       2.1461     0.015934
enh63027     1   42138800   42139800      1       1  150064        1.771      0.03828
enh63105     1   42845000   42846000      1       1  150064       2.2319      0.01281
enh63106     1   42847000   42848000      1       1  150064       2.2721      0.01154
enh63147     1   43415100   43416100      7       2  150064       1.9365     0.026402
enh63151     1   43432400   43433400      6       3  150064       2.2228     0.013115
enh63179     1   43763700   43764700      4       2  150064       2.9943    0.0013752
enh63185     1   43811400   43812400      2       1  150064       3.3042    0.0004763
enh63188     1   43817300   43818300      1       1  150064        2.873     0.002033
enh63189     1   43819900   43820900      2       1  150064       2.3862    0.0085118
enh63190     1   43825800   43826800      2       1  150064       2.9374     0.001655
enh63193     1   43830600   43831600      2       1  150064       1.9653     0.024692
enh63195     1   43837500   43838500      2       1  150064       3.0771    0.0010451
enh63197     1   43844200   43845200      2       1  150064       3.3153   0.00045781
enh63198     1   43849600   43850600      2       1  150064       3.0105    0.0013043
enh63201     1   43856500   43857500      3       1  150064       3.6146   0.00015038
enh63203     1   43900800   43901800      2       1  150064       3.4907   0.00024088
enh63205     1   43905900   43906900      2       1  150064       3.4945    0.0002375
enh63207     1   43917700   43918700      2       1  150064       2.3167     0.010261
enh63208     1   43920400   43921400      4       2  150064       4.1611   1.5834e-05
enh63212     1   44001700   44002700      1       1  150064        1.985      0.02357
enh63213     1   44012200   44013200      1       1  150064       2.8397     0.002258
enh63214     1   44016000   44017000      2       1  150064       1.6946     0.045076
enh63215     1   44018200   44019200      1       1  150064       3.1374    0.0008524
enh63216     1   44019000   44020000      1       1  150064       2.3878     0.008474
enh63217     1   44019700   44020700      2       1  150064       3.1776   0.00074247
enh63220     1   44028600   44029600      3       1  150064       4.4741   3.8364e-06
enh63222     1   44036500   44037500      2       1  150064         4.51   3.2414e-06
enh63223     1   44040500   44041500      2       1  150064       3.2223   0.00063573
enh63224     1   44043000   44044000      3       2  150064       3.8694   5.4551e-05
enh63225     1   44045800   44046800      1       1  150064       4.2909    8.899e-06
enh63226     1   44047800   44048800      4       2  150064       3.0239    0.0012478
enh63227     1   44052800   44053800      2       1  150064       1.9358     0.026443
enh63228     1   44055400   44056400      3       1  150064       3.5384   0.00020131
enh63230     1   44087200   44088200      2       1  150064       2.4766    0.0066327
enh63231     1   44114300   44115300      5       2  150064       4.0012   3.1507e-05
enh63232     1   44117600   44118600      3       2  150064       4.0608   2.4453e-05
enh63233     1   44136700   44137700      2       1  150064       2.7227    0.0032376
enh63238     1   44177300   44178300      1       1  150064       3.1581     0.000794
enh63240     1   44185600   44186600      3       2  150064       4.6482    1.674e-06
enh63241     1   44195200   44196200      3       1  150064       2.9082    0.0018175
enh63242     1   44197500   44198500      1       1  150064       4.5098    3.245e-06
enh63243     1   44229300   44230300      2       1  150064       2.2777     0.011371
enh63244     1   44232100   44233100      1       1  150064       3.2827     0.000514
enh63245     1   44252000   44253000      3       2  150064       1.9596     0.025019
enh63247     1   44299900   44300900      2       1  150064       2.7912    0.0026254
enh63249     1   44318700   44319700      2       1  150064        3.435   0.00029627
enh63253     1   44334000   44335000      2       1  150064       2.8449    0.0022214
enh63254     1   44398200   44399200      1       1  150064       1.6986       0.0447
enh63255     1   44400500   44401500      4       2  150064       2.6634    0.0038677
enh63256     1   44402400   44403400      4       2  150064        2.011      0.02216
enh63257     1   44404400   44405400      2       1  150064       2.8271    0.0023483
enh63258     1   44409600   44410600      1       1  150064       2.2578      0.01198
enh63260     1   44417300   44418300      1       1  150064       3.1562    0.0007992
enh63261     1   44420000   44421000      2       1  150064       2.3841    0.0085614
enh63262     1   44421000   44422000      1       1  150064       3.2277    0.0006239
enh63263     1   44422100   44423100      1       1  150064       1.6923      0.04529
enh63264     1   44425100   44426100      1       1  150064       3.1761    0.0007464
enh63265     1   44426800   44427800      2       1  150064       1.8085     0.035262
enh63266     1   44429900   44430900      1       1  150064       2.3325     0.009836
enh63269     1   44439100   44440100      2       1  150064       1.9816     0.023762
enh63270     1   44442900   44443900      5       2  150064       2.5588    0.0052521
enh63271     1   44446200   44447200      4       2  150064       1.9799      0.02386
enh63272     1   44448600   44449600      1       1  150064       2.4361     0.007424
enh63273     1   44455900   44456900      1       1  150064       2.0898      0.01832
enh63274     1   44458000   44459000      1       1  150064       2.9213     0.001743
enh63278     1   44481200   44482200      1       1  150064       1.7054      0.04406
enh63284     1   44677600   44678600      1       1  150064       2.7892     0.002642
enh63287     1   44685700   44686700      2       1  150064       2.0377     0.020791
enh63288     1   44706600   44707600      1       1  150064       2.7717     0.002788
enh63303     1   44798600   44799600      1       1  150064         2.75      0.00298
enh63485     1   46333200   46334200      2       1  150064       1.6633     0.048129
enh63514     1   46713800   46714800      2       1  150064       1.7757      0.03789
enh63530     1   46981800   46982800      6       3  150064       2.5609    0.0052202
enh63532     1   46998100   46999100      1       1  150064       2.0505      0.02016
enh63562     1   47269400   47270400      2       1  150064       2.0418     0.020587
enh63565     1   47640600   47641600      4       2  150064       1.8457     0.032464
enh63591     1   48347000   48348000      3       2  150064        1.799     0.036006
enh63622     1   49076400   49077400      4       2  150064        1.823     0.034149
enh63634     1   49240500   49241500      4       2  150064       1.9819     0.023747
enh63640     1   49564400   49565400      1       1  150064       2.8294     0.002332
enh63646     1   51077500   51078500      2       1  150064       2.1532     0.015653
enh63651     1   51116900   51117900      1       1  150064       1.8274      0.03382
enh63668     1   51382500   51383500      2       1  150064       2.0839     0.018585
enh63674     1   51416700   51417700      2       1  150064       2.1716     0.014943
enh63678     1   51440000   51441000      2       1  150064       1.9673     0.024574
enh63682     1   51449000   51450000      3       2  150064       1.9745      0.02416
enh63699     1   51748200   51749200      1       1  150064       1.8758      0.03034
enh63701     1   51761600   51762600      4       2  150064       1.7318     0.041651
enh63729     1   51985600   51986600      4       2  150064       1.6839     0.046102
enh63845     1   53642000   53643000      3       2  150064        2.092     0.018219
enh63847     1   53660800   53661800      2       1  150064       3.0984   0.00097272
enh63849     1   53679900   53680900      1       1  150064       2.2012      0.01386
enh63850     1   53684200   53685200      2       1  150064       2.1388     0.016228
enh63852     1   53702200   53703200      4       2  150064       2.5829    0.0048987
enh63855     1   53759900   53760900      2       1  150064       1.9559     0.025236
enh63871     1   53841600   53842600      2       1  150064       2.5886    0.0048185
enh63873     1   53858700   53859700      2       1  150064       2.2749     0.011456
enh63890     1   54336400   54337400      1       1  150064        1.657      0.04876
enh63902     1   54422500   54423500      3       1  150064       1.7584     0.039338
enh63904     1   54447200   54448200      3       1  150064       2.3027     0.010649
enh63905     1   54448200   54449200      2       1  150064       2.3025     0.010653
enh63922     1   54686100   54687100      4       2  150064       1.8085     0.035265
enh63951     1   54787700   54788700      1       1  150064       2.0393      0.02071
enh63962     1   54815600   54816600      1       1  150064       1.7965      0.03621
enh63968     1   54837000   54838000      1       1  150064       2.1367      0.01631
enh63971     1   54845900   54846900      4       2  150064       1.7313     0.041702
enh64012     1   55323000   55324000      3       2  150064       1.7845     0.037169
enh64013     1   55327200   55328200      8       3  150064       1.7632     0.038936
enh64061     1   56001900   56002900      6       3  150064       1.9712     0.024351
enh64062     1   56005500   56006500      2       1  150064       2.3569    0.0092137
enh64063     1   56011600   56012600      5       3  150064       2.1706     0.014981
enh64064     1   56038400   56039400      8       3  150064       1.7578     0.039393
enh64066     1   56046000   56047000      4       2  150064       1.9804     0.023828
enh64067     1   56047600   56048600      3       1  150064        1.649     0.049574
enh64073     1   56184700   56185700      2       1  150064       1.7767      0.03781
enh64075     1   56206700   56207700      1       1  150064       1.7343      0.04143
enh64146     1   57286200   57287200      6       2  150064       2.0605     0.019677
enh64152     1   57603900   57604900      4       2  150064        1.799     0.036013
enh64228     1   59622000   59623000      8       1  150064       1.6942     0.045117
enh64266     1   60195600   60196600      6       2  150064       1.8358     0.033191
enh64270     1   60224100   60225100      2       1  150064       2.2913     0.010974
enh64289     1   61013100   61014100      3       1  150064       3.3436   0.00041343
enh64293     1   61087800   61088800      4       2  150064       2.7918    0.0026211
enh64294     1   61102800   61103800      4       2  150064        1.862     0.031299
enh64295     1   61122200   61123200      7       3  150064       3.3553   0.00039641
enh64297     1   61198400   61199400      5       2  150064       2.1075     0.017537
enh64302     1   61332100   61333100      1       1  150064       1.9415       0.0261
enh64307     1   61377300   61378300      4       2  150064        1.968     0.024537
enh64310     1   61401800   61402800      2       1  150064       1.7825     0.037332
enh64313     1   61455500   61456500      2       1  150064       2.5657    0.0051491
enh64365     1   61680000   61681000      6       2  150064       2.0686     0.019293
enh64371     1   61696100   61697100      3       1  150064       1.8764     0.030301
enh64372     1   61698800   61699800      3       1  150064       1.7509      0.03998
enh64394     1   61809300   61810300      1       1  150064       2.4528     0.007087
enh64400     1   61858100   61859100      6       2  150064        2.115     0.017214
enh64403     1   61869200   61870200      1       1  150064       2.1912      0.01422
enh64412     1   62035100   62036100      2       1  150064       1.7175     0.042946
enh64422     1   62491000   62492000      6       3  150064       2.2165     0.013328
enh64543     1   64710500   64711500      1       1  150064       2.1165      0.01715
enh64558     1   64959000   64960000      1       1  150064       2.5293     0.005715
enh64595     1   65340600   65341600      4       2  150064       1.7017     0.044402
enh64599     1   65360300   65361300      3       1  150064       1.8943     0.029093
enh64603     1   65376800   65377800      3       1  150064       2.6756    0.0037299
enh64606     1   65382800   65383800      4       2  150064       3.3401   0.00041881
enh64608     1   65388400   65389400      4       2  150064       2.0678     0.019328
enh64611     1   65398200   65399200      3       1  150064       2.3488    0.0094178
enh64612     1   65400100   65401100      3       2  150064       3.3548   0.00039706
enh64614     1   65402400   65403400      3       2  150064       3.1377   0.00085137
enh64616     1   65412700   65413700      2       1  150064       2.8544    0.0021562
enh64618     1   65417400   65418400      4       2  150064       2.9826    0.0014292
enh64619     1   65421500   65422500      2       1  150064       2.4354    0.0074375
enh64620     1   65423400   65424400      8       2  150064       2.5629    0.0051894
enh64621     1   65426900   65427900      3       2  150064       2.0695     0.019248
enh64632     1   65513700   65514700      1       1  150064       2.1301      0.01658
enh64638     1   65580400   65581400      2       1  150064       2.0054      0.02246
enh64640     1   65615400   65616400      2       1  150064       2.3592    0.0091569
enh64646     1   65640200   65641200      5       1  150064       1.8082     0.035289
enh64696     1   66152900   66153900      5       2  150064       2.1148     0.017222
enh64697     1   66155700   66156700      5       2  150064       1.8712      0.03066
enh64698     1   66277700   66278700      1       1  150064       1.6821      0.04627
enh64699     1   66279300   66280300      1       1  150064       1.6931      0.04522
enh64701     1   66414300   66415300      4       2  150064        2.249     0.012257
enh64703     1   66421200   66422200      3       1  150064       1.7686     0.038483
enh64704     1   66424300   66425300      6       2  150064        2.077     0.018901
enh64706     1   66430400   66431400      2       1  150064        2.661    0.0038954
enh64707     1   66433900   66434900      1       1  150064       3.4177    0.0003158
enh64710     1   66443600   66444600      4       2  150064       2.3175     0.010237
enh64711     1   66445600   66446600      1       1  150064       1.8088      0.03524
enh64712     1   66449700   66450700      3       2  150064        1.998     0.022859
enh64713     1   66455800   66456800      3       2  150064       1.7148     0.043188
enh64715     1   66463000   66464000      4       2  150064       2.2263     0.012996
enh64716     1   66467000   66468000      3       1  150064       2.1827     0.014528
enh64718     1   66473800   66474800      1       1  150064       2.1591      0.01542
enh64722     1   66499900   66500900      4       2  150064       2.6272    0.0043051
enh64724     1   66508500   66509500      6       3  150064       2.3975    0.0082528
enh64730     1   66542200   66543200      4       2  150064       2.8916    0.0019167
enh64731     1   66549600   66550600      2       1  150064       1.8728     0.030548
enh64739     1   66581300   66582300      1       1  150064       1.6939      0.04514
enh64766     1   66735100   66736100      6       2  150064       2.8683    0.0020633
enh64767     1   66740600   66741600      1       1  150064       2.3167      0.01026
enh64769     1   66751000   66752000      1       1  150064       2.3715     0.008859
enh64770     1   66757100   66758100      3       1  150064       2.2095     0.013571
enh64771     1   66762000   66763000      2       1  150064       1.8607     0.031396
enh64772     1   66765800   66766800      8       2  150064       2.1848     0.014452
enh64773     1   66768100   66769100      2       1  150064       1.9877     0.023423
enh64774     1   66772300   66773300      5       1  150064       2.4434     0.007274
enh64780     1   66795200   66796200      1       1  150064       2.9779     0.001451
enh64854     1   67858800   67859800      2       1  150064       2.2355     0.012693
enh64861     1   68001700   68002700      4       2  150064        1.869      0.03081
enh64862     1   68003100   68004100      2       1  150064       2.2326     0.012789
enh64868     1   68078300   68079300      2       1  150064       1.6808     0.046401
enh64869     1   68084100   68085100      3       2  150064       2.2176     0.013291
enh64875     1   68154100   68155100      4       2  150064       1.9212     0.027352
enh64880     1   68188400   68189400      1       1  150064       1.9403      0.02617
enh64888     1   68214400   68215400      2       1  150064       2.0104     0.022192
enh64889     1   68219300   68220300      4       2  150064       1.8291     0.033689
enh64892     1   68257400   68258400      3       1  150064       3.6703   0.00012111
enh64893     1   68259200   68260200      3       2  150064       3.2428   0.00059183
enh64894     1   68260600   68261600      3       1  150064       3.3003   0.00048284
enh64896     1   68269200   68270200      3       2  150064       2.5673    0.0051245
enh64897     1   68269800   68270800      1       1  150064       2.2365      0.01266
enh64899     1   68285000   68286000      3       2  150064       2.6741    0.0037461
enh64900     1   68292400   68293400      4       1  150064       1.9251     0.027109
enh64901     1   68295800   68296800      4       2  150064       3.5136     0.000221
enh64902     1   68299200   68300200      5       2  150064       3.7049   0.00010574
enh64903     1   68305400   68306400      2       1  150064       2.2469     0.012322
enh64904     1   68315900   68316900      5       2  150064       2.6032    0.0046185
enh64905     1   68321300   68322300      4       2  150064       3.3082   0.00046949
enh64906     1   68327200   68328200      4       2  150064       3.2694   0.00053882
enh64939     1   68795100   68796100      2       1  150064        2.141     0.016138
enh64969     1   70198500   70199500      1       1  150064        1.799      0.03601
enh64976     1   70311400   70312400      1       1  150064       1.8971      0.02891
enh65004     1   71547800   71548800      4       2  150064       1.7897     0.036752
enh65016     1   72432100   72433100      3       1  150064       1.8281      0.03377
enh65025     1   72752000   72753000      4       2  150064       2.2135     0.013431
enh65102     1   76976700   76977700      2       1  150064       2.1659     0.015161
enh65104     1   76998200   76999200      3       1  150064       1.7492     0.040125
enh65105     1   77008000   77009000      1       1  150064        2.622     0.004371
enh65160     1   77953000   77954000      2       1  150064       2.7635     0.002859
enh65165     1   77972200   77973200      4       2  150064       1.8029     0.035698
enh65181     1   78106200   78107200      4       2  150064        2.139     0.016217
enh65189     1   78134200   78135200      2       1  150064       2.5029    0.0061587
enh65209     1   78298800   78299800      1       1  150064       2.6962     0.003507
enh65217     1   78446700   78447700      1       1  150064        2.645     0.004084
enh65218     1   78449200   78450200      2       1  150064       1.7929     0.036491
enh65220     1   78474200   78475200      3       2  150064       2.0605     0.019677
enh65223     1   78561400   78562400      2       1  150064       1.7587     0.039313
enh65230     1   79114500   79115500      1       1  150064       2.3844     0.008554
enh65235     1   80682900   80683900      6       3  150064       1.8895     0.029415
enh65236     1   81358200   81359200      4       2  150064        1.976     0.024078
enh65240     1   81943800   81944800      6       3  150064       1.6498     0.049489
enh65245     1   82145500   82146500      3       2  150064       2.2103     0.013542
enh65246     1   82146800   82147800      4       2  150064       1.8182     0.034516
enh65258     1   83910400   83911400      3       1  150064       2.1415     0.016115
enh65263     1   84157600   84158600      3       2  150064       2.2405     0.012529
enh65268     1   84235300   84236300      2       1  150064       2.8771    0.0020066
enh65269     1   84295100   84296100      7       3  150064       2.9703    0.0014875
enh65307     1   84540800   84541800      2       1  150064       1.9202     0.027417
enh65308     1   84541800   84542800      1       1  150064       1.8123      0.03497
enh65309     1   84542200   84543200      1       1  150064       1.8123      0.03497
enh65316     1   84576000   84577000      5       2  150064       1.7896     0.036761
enh65322     1   84621900   84622900      3       2  150064       2.3493    0.0094036
enh65337     1   84762600   84763600      1       1  150064        2.096      0.01804
enh65355     1   84968900   84969900      4       2  150064       1.7916     0.036602
enh65374     1   85219100   85220100      6       2  150064       1.7042     0.044175
enh65385     1   85528000   85529000      3       2  150064       2.2418     0.012488
enh65401     1   85808900   85809900      5       3  150064         1.97     0.024421
enh65403     1   85841200   85842200      2       1  150064       1.9722     0.024291
enh65405     1   85845000   85846000      5       2  150064       2.2581     0.011969
enh65406     1   85858500   85859500      4       2  150064       2.2996     0.010735
enh65409     1   85872500   85873500      1       1  150064       2.0853      0.01852
enh65410     1   85874200   85875200      4       2  150064       3.2055   0.00067424
enh65411     1   85893200   85894200      5       2  150064        1.994     0.023076
enh65413     1   85906000   85907000      3       1  150064       1.7187     0.042831
enh65416     1   85914500   85915500      8       3  150064       2.0648     0.019472
enh65417     1   85916700   85917700      1       1  150064       2.6717     0.003773
enh65418     1   85918900   85919900      3       1  150064       2.0349      0.02093
enh65419     1   85924600   85925600      5       2  150064       1.8171     0.034598
enh65488     1   87933400   87934400      1       1  150064       1.9663      0.02463
enh65552     1   89964900   89965900      2       1  150064       1.7191     0.042794
enh65575     1   90068900   90069900      3       1  150064       1.8446     0.032545
enh65592     1   90132800   90133800      2       1  150064         2.09     0.018307
enh65596     1   90158100   90159100      2       1  150064       1.6794     0.046541
enh65597     1   90160600   90161600      2       1  150064       2.0427     0.020542
enh65598     1   90163400   90164400      1       1  150064       1.7523      0.03986
enh65603     1   90173800   90174800      1       1  150064       2.0233      0.02152
enh65604     1   90185000   90186000      1       1  150064       1.6991      0.04465
enh65606     1   90190300   90191300      1       1  150064       1.9254      0.02709
enh65611     1   90222900   90223900      3       2  150064       1.8802     0.030044
enh65616     1   90270100   90271100      5       2  150064       1.9993     0.022786
enh65617     1   90274000   90275000      1       1  150064       2.1419       0.0161
enh65618     1   90275900   90276900      1       1  150064       2.0944      0.01811
enh65621     1   90293900   90294900      3       2  150064       2.0047       0.0225
enh65625     1   90304100   90305100      1       1  150064       1.6832      0.04617
enh65629     1   90312500   90313500      2       1  150064       2.7441    0.0030334
enh65631     1   90316400   90317400      1       1  150064       2.4456     0.007231
enh65651     1   90381000   90382000      1       1  150064       3.0656     0.001086
enh65669     1   91227300   91228300      5       1  150064       1.9361     0.026427
enh65671     1   91341600   91342600      2       1  150064       1.9124      0.02791
enh65674     1   91390200   91391200      1       1  150064       2.5134     0.005979
enh65675     1   91391300   91392300      2       1  150064       2.1155     0.017195
enh65678     1   91410600   91411600      1       1  150064       2.1571       0.0155
enh65682     1   91427800   91428800      4       2  150064       2.1388     0.016224
enh65684     1   91430100   91431100      1       1  150064       2.3547     0.009268
enh65685     1   91432200   91433200      2       1  150064       1.9988     0.022814
enh65686     1   91434700   91435700      1       1  150064       1.9934      0.02311
enh65688     1   91439600   91440600      1       1  150064       2.1706      0.01498
enh65692     1   91458700   91459700      2       1  150064        1.703     0.044287
enh65695     1   91475200   91476200      5       1  150064       1.9766     0.024046
enh65696     1   91478100   91479100      3       1  150064       2.2465     0.012336
enh65698     1   91483300   91484300      1       1  150064       2.3451      0.00951
enh65699     1   91488100   91489100      3       1  150064       2.4412    0.0073191
enh65708     1   91965200   91966200      3       2  150064       2.3068     0.010532
enh65729     1   92244500   92245500      4       1  150064       2.2105     0.013536
enh65730     1   92246300   92247300      1       1  150064       2.6637     0.003864
enh65731     1   92248700   92249700      2       1  150064       1.7694     0.038417
enh65755     1   92547700   92548700      3       1  150064       1.6548      0.04898
enh65762     1   92766000   92767000      4       2  150064       3.0186    0.0012699
enh65763     1   92788700   92789700      1       1  150064       3.1456    0.0008286
enh65765     1   93003800   93004800      2       1  150064       3.2544   0.00056808
enh65767     1   93218000   93219000      1       1  150064       1.8782      0.03018
enh65770     1   93221900   93222900      2       1  150064       1.7861     0.037044
enh65771     1   93233600   93234600      4       2  150064        1.929     0.026864
enh65785     1   93324200   93325200      2       1  150064       1.8921     0.029236
enh65789     1   93340900   93341900      3       1  150064       1.8103     0.035123
enh65793     1   93366800   93367800      2       1  150064       1.6776     0.046711
enh65795     1   93382800   93383800      1       1  150064       2.8239     0.002372
enh65796     1   93387100   93388100      2       1  150064       1.6894     0.045572
enh65797     1   93394900   93395900      1       1  150064       1.6959      0.04495
enh65799     1   93398000   93399000      1       1  150064       1.7946      0.03636
enh65800     1   93399100   93400100      3       1  150064       1.7157     0.043106
enh65801     1   93401700   93402700      3       1  150064       1.7838     0.037224
enh65802     1   93405500   93406500      1       1  150064       1.7733      0.03809
enh65805     1   93412300   93413300      1       1  150064        2.074      0.01904
enh65806     1   93415000   93416000      1       1  150064       1.8291      0.03369
enh65807     1   93415900   93416900      3       1  150064       1.8399     0.032888
enh65808     1   93417800   93418800      1       1  150064       2.1765      0.01476
enh65809     1   93420100   93421100      2       1  150064       2.0337     0.020989
enh65810     1   93421600   93422600      1       1  150064       2.1151      0.01721
enh65811     1   93423700   93424700      1       1  150064       1.7987      0.03603
enh65814     1   93438400   93439400      1       1  150064       1.6825      0.04624
enh65909     1   94528800   94529800      1       1  150064       1.7507         0.04
enh65970     1   95330000   95331000      5       3  150064       2.7381      0.00309
enh65983     1   95436800   95437800      3       2  150064       2.4183    0.0077977
enh65986     1   95448300   95449300      3       2  150064        1.731     0.041722
enh65989     1   95459800   95460800      2       1  150064       1.8498     0.032171
enh65995     1   95505600   95506600      5       2  150064       1.9867     0.023477
enh65997     1   95515400   95516400      3       1  150064       2.4504    0.0071353
enh65998     1   95532600   95533600      2       1  150064       2.3697    0.0089024
enh66001     1   95552300   95553300      3       1  150064       2.2242     0.013066
enh66002     1   95581400   95582400      4       2  150064       4.1881   1.4067e-05
enh66005     1   95644500   95645500      2       1  150064       1.7002     0.044545
enh66008     1   95664800   95665800      2       1  150064       1.7274     0.042047
enh66015     1   95709500   95710500      4       2  150064       2.0297     0.021191
enh66016     1   95773900   95774900      5       2  150064       2.7526    0.0029562
enh66017     1   95786200   95787200      5       2  150064       3.3793   0.00036329
enh66018     1   95788200   95789200      1       1  150064       3.5417    0.0001988
enh66019     1   95790600   95791600      4       2  150064       3.4981   0.00023429
enh66022     1   95903800   95904800      1       1  150064       4.2234    1.203e-05
enh66023     1   95906300   95907300      3       1  150064       4.4201   4.9337e-06
enh66026     1   96881800   96882800      4       2  150064       2.8778    0.0020024
enh66027     1   96947500   96948500      3       2  150064       2.0392     0.020717
enh66028     1   96951800   96952800      5       1  150064       2.9781    0.0014501
enh66029     1   96953600   96954600      3       1  150064       2.8246    0.0023672
enh66030     1   96972500   96973500      2       1  150064       1.9303     0.026788
enh66036     1   97019500   97020500      2       1  150064       2.0611     0.019648
enh66041     1   97059600   97060600      1       1  150064       1.8001      0.03592
enh66042     1   97063300   97064300      1       1  150064       2.7308     0.003159
enh66044     1   97097400   97098400      5       2  150064       2.0712     0.019168
enh66045     1   97180200   97181200      5       1  150064       2.2723     0.011533
enh66046     1   97185800   97186800      2       1  150064       1.7221     0.042524
enh66047     1   97190000   97191000      3       1  150064       3.3608   0.00038864
enh66048     1   97192800   97193800      2       1  150064        2.451    0.0071231
enh66049     1   97195200   97196200      6       2  150064       2.1735     0.014872
enh66051     1   97203000   97204000      1       1  150064       2.6139     0.004476
enh66052     1   97206700   97207700      2       1  150064       2.4725    0.0067082
enh66054     1   97212200   97213200      2       1  150064       1.8213      0.03428
enh66055     1   97213000   97214000      2       1  150064       2.1013     0.017805
enh66056     1   97215200   97216200      4       2  150064       2.6871    0.0036036
enh66057     1   97219400   97220400      3       2  150064       3.2047     0.000676
enh66059     1   97230000   97231000      1       1  150064       2.3465     0.009476
enh66062     1   97298500   97299500      3       2  150064       2.5248    0.0057878
enh66074     1   97609300   97610300      5       3  150064        1.809     0.035223
enh66078     1   97639400   97640400      1       1  150064       3.6086    0.0001539
enh66080     1   97666000   97667000      1       1  150064       2.8796     0.001991
enh66082     1   97669800   97670800      4       2  150064       3.4601   0.00027003
enh66084     1   97721200   97722200      3       1  150064        3.131   0.00087101
enh66085     1   97736800   97737800      6       3  150064       3.0926   0.00099196
enh66086     1   97764800   97765800      6       3  150064       3.3466   0.00040908
enh66087     1   97769500   97770500      2       1  150064       1.9258     0.027062
enh66088     1   97771300   97772300      2       1  150064       2.8277    0.0023443
enh66091     1   97877100   97878100      4       2  150064         4.45    4.294e-06
enh66092     1   97882800   97883800      5       2  150064       4.7197   1.1809e-06
enh66096     1   97923600   97924600      2       1  150064       2.7308    0.0031592
enh66102     1   98090800   98091800      2       1  150064       2.4239    0.0076772
enh66103     1   98096000   98097000      1       1  150064       2.5085     0.006062
enh66105     1   98192700   98193700      1       1  150064       2.0974      0.01798
enh66106     1   98206300   98207300      2       1  150064        3.546   0.00019555
enh66109     1   98297500   98298500      2       1  150064       5.3535   4.3124e-08
enh66110     1   98314400   98315400      1       1  150064       6.3099    1.396e-10
enh66111     1   98320200   98321200      2       1  150064       5.6534   7.8674e-09
enh66112     1   98336000   98337000      3       2  150064        5.735   4.8742e-09
enh66115     1   98369100   98370100      2       1  150064       5.3934   3.4576e-08
enh66116     1   98369900   98370900      3       2  150064       5.5685   1.2844e-08
enh66117     1   98370600   98371600      4       2  150064       5.4629   2.3425e-08
enh66119     1   98382700   98383700      2       1  150064       5.6442   8.2998e-09
enh66122     1   98398100   98399100      1       1  150064       6.0804    5.996e-10
enh66125     1   98409100   98410100      5       2  150064       6.3305   1.2217e-10
enh66126     1   98446000   98447000      2       1  150064       5.5925   1.1189e-08
enh66127     1   98461600   98462600      1       1  150064        7.432    5.348e-14
enh66128     1   98499600   98500600      4       2  150064       6.0297   8.2138e-10
enh66129     1   98519500   98520500      2       1  150064       6.4074   7.4018e-11
enh66132     1   98673400   98674400      3       2  150064       2.6343    0.0042161
enh66133     1   98853700   98854700      3       2  150064        1.968     0.024534
enh66134     1   98932800   98933800      1       1  150064       1.7209      0.04263
enh66139     1   99139400   99140400      6       2  150064       2.3395    0.0096559
enh66140     1   99394600   99395600      6       2  150064        1.746     0.040403
enh66154     1  100147000  100148000      3       2  150064       1.9573     0.025156
enh66219     1  101669600  101670600      4       1  150064       1.6696     0.047503
enh66231     1  101950100  101951100      5       2  150064       1.9011     0.028642
enh66232     1  103093000  103094000      2       1  150064       1.8102     0.035135
enh66233     1  103093800  103094800      1       1  150064       1.8475      0.03234
enh66258     1  108508200  108509200      5       3  150064       2.2686     0.011647
enh66262     1  108739900  108740900      5       2  150064        2.451    0.0071232
enh66263     1  108740600  108741600      5       2  150064       2.2112     0.013513
enh66413     1  110052800  110053800      4       2  150064       1.8154     0.034728
enh66420     1  110081700  110082700      2       1  150064       2.0187     0.021761
enh66422     1  110088400  110089400      3       2  150064       1.7333     0.041525
enh66436     1  110178500  110179500      3       2  150064       1.7713     0.038254
enh66437     1  110182500  110183500      1       1  150064       1.8088      0.03524
enh66439     1  110186200  110187200      2       1  150064       2.0658     0.019423
enh66440     1  110191300  110192300      6       2  150064       2.0553     0.019923
enh66463     1  110358000  110359000      2       1  150064        1.885     0.029718
enh66474     1  110444200  110445200      2       1  150064       1.8747     0.030416
enh66489     1  110545000  110546000      1       1  150064        1.927      0.02699
enh66496     1  110576000  110577000      1       1  150064       2.1318      0.01651
enh66500     1  110598900  110599900      1       1  150064       2.2328      0.01278
enh66512     1  110745300  110746300      3       1  150064       1.7137      0.04329
enh66522     1  110852500  110853500      2       1  150064       2.0465     0.020351
enh66529     1  110893000  110894000      2       1  150064       2.1775     0.014723
enh66539     1  111005700  111006700      1       1  150064       2.4417      0.00731
enh66542     1  111032900  111033900      4       2  150064       1.8117     0.035017
enh66545     1  111107900  111108900      3       1  150064       2.4798    0.0065734
enh66559     1  111298900  111299900      1       1  150064         2.79     0.002635
enh66561     1  111323100  111324100      4       2  150064       2.3344    0.0097885
enh66579     1  111994800  111995800      2       1  150064       1.8799     0.030059
enh66596     1  112134200  112135200      3       2  150064       2.8477     0.002202
enh66598     1  112147700  112148700      4       2  150064       2.5009     0.006194
enh66601     1  112167200  112168200      4       2  150064       2.0721     0.019129
enh66602     1  112171700  112172700      2       1  150064       1.9574     0.025151
enh66606     1  112181300  112182300      2       1  150064       2.0288     0.021239
enh66613     1  112202700  112203700      4       2  150064       2.3038     0.010617
enh66621     1  112273400  112274400      3       1  150064       2.2672     0.011688
enh66623     1  112283400  112284400      3       2  150064       1.8102     0.035132
enh66634     1  112391900  112392900      3       2  150064       1.6749     0.046977
enh66641     1  112443600  112444600      3       2  150064       2.7983    0.0025686
enh66642     1  112446600  112447600      1       1  150064       2.0661      0.01941
enh66644     1  112453200  112454200      5       3  150064        1.766     0.038694
enh66645     1  112462900  112463900      4       1  150064       2.3463    0.0094814
enh66647     1  112490900  112491900      4       2  150064       1.7928     0.036501
enh66648     1  112494100  112495100      2       1  150064        2.496    0.0062806
enh66649     1  112498700  112499700      1       1  150064       2.0179       0.0218
enh66660     1  112583600  112584600      3       2  150064       2.2482     0.012282
enh66661     1  112604300  112605300      6       1  150064       2.1933     0.014144
enh66677     1  112936000  112937000      2       1  150064       1.8302     0.033611
enh66678     1  112941200  112942200      2       1  150064       1.7218     0.042551
enh66679     1  112942400  112943400      3       1  150064       2.0587     0.019764
enh66680     1  112945000  112946000      3       1  150064       2.8485    0.0021964
enh66682     1  112960600  112961600      2       1  150064        2.549    0.0054009
enh66683     1  112971600  112972600      2       1  150064        2.383    0.0085869
enh66684     1  112972800  112973800      3       1  150064       2.3372    0.0097143
enh66685     1  112973800  112974800      2       1  150064       1.8355     0.033216
enh66686     1  112978400  112979400      2       1  150064       2.3905    0.0084126
enh66687     1  112981300  112982300      3       2  150064       2.1976     0.013988
enh66688     1  112987200  112988200      4       1  150064       2.2709     0.011576
enh66691     1  113006800  113007800      2       1  150064       1.7463     0.040382
enh66696     1  113159500  113160500      4       2  150064       3.9287   4.2698e-05
enh66700     1  113173200  113174200      1       1  150064       3.3565    0.0003947
enh66704     1  113181500  113182500      2       1  150064       4.2597   1.0237e-05
enh66706     1  113215700  113216700      4       2  150064       3.9815   3.4237e-05
enh66707     1  113218500  113219500      3       2  150064       2.2042     0.013755
enh66708     1  113230000  113231000      3       1  150064       2.3508    0.0093666
enh66709     1  113241800  113242800      2       1  150064       2.5326    0.0056605
enh66710     1  113244500  113245500      2       1  150064       1.7851     0.037121
enh66711     1  113245800  113246800      4       2  150064       2.5308    0.0056894
enh66755     1  113674600  113675600      2       1  150064       1.7731     0.038103
enh66756     1  113682700  113683700      1       1  150064       1.6575      0.04871
enh66800     1  114525600  114526600      5       2  150064       1.9469     0.025772
enh66814     1  114853000  114854000      2       1  150064       2.0404     0.020656
enh66818     1  114977300  114978300      3       1  150064       2.2566     0.012018
enh66820     1  115009600  115010600      1       1  150064       2.3746     0.008785
enh66823     1  115020300  115021300      2       1  150064       2.1436     0.016031
enh66824     1  115025000  115026000      5       3  150064       1.9799     0.023858
enh66826     1  115042500  115043500      2       1  150064       1.6544     0.049018
enh66828     1  115046800  115047800      4       2  150064       1.8761     0.030323
enh66829     1  115049900  115050900      1       1  150064       2.5298     0.005706
enh66834     1  115257500  115258500      2       1  150064       1.7788     0.037633
enh66835     1  115266000  115267000      1       1  150064       2.3715     0.008859
enh66837     1  115285600  115286600      2       1  150064       2.3134      0.01035
enh66838     1  115294700  115295700      2       1  150064       2.6518    0.0040031
enh66841     1  115610200  115611200      2       1  150064       2.2853     0.011149
enh66843     1  115655200  115656200      7       4  150064       3.7919   7.4742e-05
enh66848     1  115772800  115773800      2       1  150064       3.0474     0.001154
enh66852     1  115856400  115857400      2       1  150064       2.8495    0.0021896
enh66853     1  115906300  115907300      6       2  150064       2.6952    0.0035169
enh66856     1  116185600  116186600      4       1  150064       2.7837     0.002687
enh66863     1  116219400  116220400      3       2  150064       1.9971     0.022909
enh66871     1  116451200  116452200      7       3  150064        1.667     0.047757
enh66911     1  116853600  116854600      4       2  150064       1.9302      0.02679
enh66923     1  116925500  116926500      1       1  150064        1.869      0.03081
enh66959     1  117305600  117306600      3       2  150064       2.1517     0.015709
enh66960     1  117349800  117350800      1       1  150064       3.2432    0.0005909
enh66961     1  117352500  117353500      1       1  150064       3.6071    0.0001548
enh66962     1  117367700  117368700      3       1  150064       3.6779   0.00011757
enh66963     1  117375300  117376300      3       2  150064       2.9293    0.0016989
enh66975     1  117514000  117515000      3       2  150064       1.6571     0.048752
enh66993     1  117714300  117715300      4       2  150064       2.8175    0.0024202
enh66994     1  117718400  117719400      3       1  150064       1.7114     0.043507
enh67007     1  117934300  117935300      1       1  150064        1.911        0.028
enh67192     1  145436000  145437000      1       1  150064       1.7244      0.04232
enh67230     1  146638200  146639200      2       1  150064       2.0992     0.017899
enh67231     1  146639100  146640100      4       2  150064         2.43    0.0075503
enh67232     1  146640800  146641800      4       1  150064       2.0503     0.020167
enh67233     1  146660800  146661800      4       1  150064       2.3661    0.0089888
enh67234     1  146694700  146695700      6       2  150064        2.587    0.0048413
enh67235     1  146697300  146698300      7       3  150064       2.6934    0.0035359
enh67236     1  146713000  146714000      2       1  150064       3.1524   0.00080975
enh67238     1  146716500  146717500      5       2  150064       2.2623     0.011838
enh67239     1  146718800  146719800      5       3  150064       1.7537     0.039744
enh67240     1  146723400  146724400      5       3  150064       1.7026     0.044323
enh67242     1  146745100  146746100      6       3  150064       2.5136    0.0059761
enh67243     1  146966600  146967600      2       1  150064       2.1904     0.014247
enh67246     1  146976700  146977700      3       2  150064       2.4113    0.0079485
enh67266     1  147240800  147241800      7       3  150064       1.8223     0.034208
enh67290     1  149887600  149888600      1       1  150064       1.7468      0.04034
enh67292     1  149897200  149898200      3       1  150064       1.6494     0.049531
enh67301     1  149949300  149950300      1       1  150064       2.8656     0.002081
enh67306     1  149965500  149966500      1       1  150064       1.6983      0.04473
enh67312     1  149984100  149985100      2       1  150064       1.9331     0.026611
enh67316     1  150017800  150018800      4       1  150064       5.1694    1.174e-07
enh67317     1  150021900  150022900      1       1  150064         5.25    7.606e-08
enh67319     1  150037400  150038400      1       1  150064       5.5334     1.57e-08
enh67322     1  150124400  150125400      4       2  150064       4.5844    2.276e-06
enh67323     1  150126300  150127300      1       1  150064       2.7587     0.002902
enh67324     1  150129800  150130800      3       1  150064       5.8984   1.8355e-09
enh67325     1  150132300  150133300      3       1  150064       5.2023   9.8397e-08
enh67326     1  150136800  150137800      2       1  150064         4.73   1.1226e-06
enh67328     1  150148400  150149400      2       1  150064       4.8146   7.3729e-07
enh67329     1  150153900  150154900      1       1  150064       5.5829    1.183e-08
enh67330     1  150158500  150159500      3       2  150064       4.7642   9.4794e-07
enh67331     1  150159400  150160400      1       1  150064       5.4736    2.205e-08
enh67333     1  150209000  150210000      2       1  150064       1.9992     0.022793
enh67337     1  150241800  150242800      3       1  150064       4.9797   3.1842e-07
enh67339     1  150245700  150246700      1       1  150064        5.069        2e-07
enh67340     1  150251600  150252600      2       1  150064        4.561   2.5458e-06
enh67342     1  150256500  150257500      1       1  150064       4.9984    2.891e-07
enh67344     1  150266800  150267800      1       1  150064       1.7334      0.04151
enh67345     1  150267500  150268500      3       2  150064       2.1666     0.015132
enh67346     1  150274400  150275400      3       1  150064       4.5185   3.1136e-06
enh67347     1  150294800  150295800      5       2  150064       5.3544   4.2929e-08
enh67349     1  150325200  150326200      2       1  150064       4.3299   7.4599e-06
enh67350     1  150334800  150335800      5       2  150064       4.6395   1.7465e-06
enh67351     1  150339400  150340400      3       2  150064       4.0739   2.3115e-05
enh67355     1  150355900  150356900      2       1  150064       3.9827   3.4068e-05
enh67356     1  150359000  150360000      3       2  150064       3.9568   3.7973e-05
enh67357     1  150361600  150362600      3       2  150064       4.0914   2.1441e-05
enh67358     1  150377800  150378800      3       2  150064       1.8845     0.029749
enh67359     1  150381300  150382300      2       1  150064       3.9694   3.6027e-05
enh67360     1  150382500  150383500      3       1  150064       4.4272   4.7728e-06
enh67363     1  150425900  150426900      4       2  150064       4.8891   5.0658e-07
enh67364     1  150441600  150442600      3       2  150064       4.1578   1.6068e-05
enh67365     1  150442600  150443600      1       1  150064       1.6783      0.04664
enh67367     1  150447900  150448900      4       1  150064       4.6038   2.0741e-06
enh67368     1  150478400  150479400      1       1  150064       1.8377      0.03305
enh67369     1  150479900  150480900      5       2  150064       1.8588      0.03153
enh67370     1  150481100  150482100      3       2  150064        4.157   1.6125e-05
enh67371     1  150486600  150487600      1       1  150064       5.0598    2.098e-07
enh67372     1  150489600  150490600      2       1  150064       4.3739   6.1035e-06
enh67382     1  150544500  150545500      7       3  150064       2.0208      0.02165
enh67383     1  150546200  150547200      3       1  150064       1.8757     0.030351
enh67393     1  150738000  150739000      6       3  150064       1.8918     0.029256
enh67398     1  150830700  150831700      1       1  150064       1.8572      0.03164
enh67400     1  150842600  150843600      1       1  150064       2.8772     0.002006
enh67413     1  150964800  150965800      2       1  150064       4.3661   6.3238e-06
enh67415     1  150971600  150972600      1       1  150064       4.9978    2.899e-07
enh67420     1  151017800  151018800      3       2  150064       3.1051   0.00095118
enh67425     1  151035100  151036100      2       1  150064       1.8598     0.031455
enh67427     1  151037600  151038600      3       2  150064       2.5984    0.0046832
enh67428     1  151041600  151042600      3       2  150064       3.2928   0.00049598
enh67429     1  151044300  151045300      6       4  150064       2.3316    0.0098612
enh67431     1  151116000  151117000      4       2  150064        3.239   0.00059973
enh67433     1  151130400  151131400      1       1  150064       2.5562     0.005291
enh67434     1  151135500  151136500      1       1  150064       2.9771     0.001455
enh67439     1  151168600  151169600      3       2  150064       2.5066    0.0060947
enh67465     1  151370800  151371800      5       2  150064       2.6861    0.0036141
enh67466     1  151373400  151374400      1       1  150064       3.3175    0.0004542
enh67467     1  151378300  151379300      1       1  150064       2.7838     0.002686
enh67468     1  151392300  151393300      2       1  150064       2.5833    0.0048929
enh67469     1  151404300  151405300      2       1  150064       2.6633    0.0038691
enh67472     1  151413100  151414100      3       2  150064       2.7539    0.0029447
enh67473     1  151416800  151417800      2       1  150064        2.118     0.017088
enh67475     1  151428500  151429500      3       1  150064       2.7731    0.0027763
enh67479     1  151446600  151447600      2       1  150064       1.6717     0.047294
enh67480     1  151447300  151448300      1       1  150064       1.8391      0.03295
enh67544     1  152767800  152768800      5       3  150064       1.9705     0.024391
enh67585     1  153669600  153670600      1       1  150064       2.0054      0.02246
enh67587     1  153702300  153703300      2       1  150064       1.9206     0.027394
enh67596     1  153761500  153762500      1       1  150064       2.5081     0.006069
enh67599     1  153769200  153770200      2       1  150064       3.2724   0.00053311
enh67600     1  153773200  153774200      3       2  150064       2.9683    0.0014972
enh67601     1  153775700  153776700      1       1  150064       3.5823    0.0001703
enh67602     1  153776400  153777400      2       1  150064       3.5068   0.00022676
enh67603     1  153777600  153778600      3       1  150064       3.8478   5.9588e-05
enh67606     1  153793500  153794500      1       1  150064       3.4056    0.0003301
enh67607     1  153805200  153806200      3       2  150064        3.258   0.00056092
enh67608     1  153816000  153817000      4       2  150064       2.3847    0.0085454
enh67609     1  153824400  153825400      2       1  150064       3.3452   0.00041118
enh67610     1  153835200  153836200      1       1  150064       2.3237      0.01007
enh67611     1  153836000  153837000      2       1  150064       3.3323   0.00043066
enh67612     1  153838600  153839600      1       1  150064       2.2649      0.01176
enh67613     1  153845300  153846300      5       1  150064       1.7399     0.040938
enh67614     1  153852300  153853300      1       1  150064       4.0063    3.084e-05
enh67616     1  153859000  153860000      1       1  150064       3.5567    0.0001878
enh67620     1  153886800  153887800      2       1  150064       1.7239     0.042361
enh67621     1  153890300  153891300      1       1  150064       2.1213      0.01695
enh67624     1  153900000  153901000      4       2  150064       3.5207   0.00021518
enh67629     1  153926500  153927500      2       1  150064       2.1156     0.017188
enh67630     1  153931300  153932300      5       3  150064       2.2696     0.011615
enh67631     1  153932200  153933200      2       1  150064       2.6389    0.0041582
enh67632     1  153933400  153934400      2       1  150064       2.7014    0.0034523
enh67634     1  153938200  153939200      2       1  150064       2.7928     0.002613
enh67635     1  153941200  153942200      3       1  150064       2.4604    0.0069387
enh67636     1  153947800  153948800      2       1  150064       2.2278     0.012946
enh67637     1  153948200  153949200      2       1  150064       2.2278     0.012946
enh67642     1  153965700  153966700      5       3  150064       3.1034   0.00095657
enh67643     1  154127100  154128100      4       2  150064       1.9295     0.026836
enh67647     1  154152800  154153800      1       1  150064       2.3617     0.009096
enh67660     1  154309400  154310400      4       2  150064       2.3792    0.0086762
enh67661     1  154324200  154325200      4       2  150064       2.4754    0.0066543
enh67672     1  154395500  154396500      4       2  150064       2.1786      0.01468
enh67674     1  154399300  154400300      2       1  150064       1.7126     0.043393
enh67676     1  154404400  154405400      4       2  150064        1.669     0.047557
enh67685     1  154461600  154462600      2       1  150064       1.8073     0.035361
enh67688     1  154528200  154529200      1       1  150064       2.2665      0.01171
enh67690     1  154539400  154540400      2       1  150064       2.2635     0.011804
enh67696     1  154581600  154582600      2       1  150064       1.6851      0.04598
enh67700     1  154591800  154592800      3       2  150064       1.7115     0.043494
enh67702     1  154595300  154596300      3       2  150064       1.7237      0.04238
enh67720     1  154746700  154747700      1       1  150064       1.9831      0.02368
enh67727     1  154780400  154781400      2       1  150064       1.6878     0.045724
enh67728     1  154785600  154786600      2       1  150064       1.7956     0.036283
enh67729     1  154795000  154796000      7       3  150064       3.4024     0.000334
enh67730     1  154804600  154805600      1       1  150064       1.7455      0.04045
enh67738     1  154834000  154835000      6       3  150064       3.9412   4.0539e-05
enh67739     1  154843000  154844000      1       1  150064       3.8504    5.896e-05
enh67740     1  154850000  154851000      2       1  150064       3.2677   0.00054205
enh67742     1  154868600  154869600      3       1  150064       4.1106   1.9735e-05
enh67743     1  154884100  154885100      1       1  150064       3.9787    3.464e-05
enh67747     1  154910700  154911700      5       2  150064       3.8442   6.0473e-05
enh67748     1  154915400  154916400      3       1  150064       3.7877   7.6028e-05
enh67750     1  154923900  154924900      1       1  150064       2.0133      0.02204
enh67751     1  154925300  154926300      1       1  150064       2.1154       0.0172
enh67764     1  154986800  154987800      1       1  150064       3.9339    4.179e-05
enh67765     1  154989800  154990800      1       1  150064       4.5142    3.178e-06
enh67766     1  154991000  154992000      1       1  150064       2.3559      0.00924
enh67768     1  155017200  155018200      2       1  150064       2.4019    0.0081556
enh67773     1  155042000  155043000      1       1  150064       1.8595      0.03148
enh67774     1  155043800  155044800      2       1  150064       2.7308    0.0031594
enh67780     1  155082600  155083600      3       2  150064       1.7917     0.036592
enh67785     1  155111100  155112100      2       1  150064       1.7452     0.040475
enh67791     1  155157100  155158100      4       2  150064       1.6924     0.045283
enh67794     1  155175700  155176700      1       1  150064       1.7265      0.04213
enh67797     1  155189300  155190300      2       1  150064       2.2491     0.012254
enh67802     1  155214800  155215800      1       1  150064       2.2046      0.01374
enh67805     1  155230100  155231100      1       1  150064       2.0678      0.01933
enh67807     1  155241200  155242200      2       1  150064       2.0835     0.018604
enh67809     1  155248500  155249500      1       1  150064       2.4281      0.00759
enh67810     1  155277100  155278100      2       1  150064       2.5297     0.005708
enh67811     1  155280000  155281000      1       1  150064       2.7019     0.003447
enh67812     1  155282800  155283800      1       1  150064        2.495     0.006298
enh67813     1  155289500  155290500      2       1  150064       1.8741      0.03046
enh67818     1  155426200  155427200      1       1  150064       2.5712     0.005067
enh67839     1  155500900  155501900      2       1  150064       1.9459     0.025832
enh67840     1  155505600  155506600      1       1  150064        2.431     0.007528
enh67851     1  155606400  155607400      1       1  150064       2.6181     0.004421
enh67853     1  155618000  155619000      1       1  150064       2.5906      0.00479
enh67856     1  155625000  155626000      3       2  150064       1.6895     0.045564
enh67861     1  155666400  155667400      2       1  150064       2.4825    0.0065226
enh67864     1  155688500  155689500      1       1  150064       2.2445       0.0124
enh67870     1  155827500  155828500      1       1  150064       2.1047      0.01766
enh67876     1  155843700  155844700      2       1  150064       1.9611     0.024934
enh67877     1  155845200  155846200      1       1  150064       3.0648     0.001089
enh67882     1  155859500  155860500      2       1  150064       2.3789    0.0086825
enh67883     1  155862700  155863700      1       1  150064       3.1041    0.0009543
enh67885     1  155879000  155880000      1       1  150064       1.9714      0.02434
enh67887     1  155899600  155900600      2       1  150064       1.7528     0.039814
enh67893     1  155927100  155928100      3       1  150064       2.2976     0.010791
enh67894     1  155929500  155930500      4       1  150064       2.4357    0.0074308
enh67895     1  155930700  155931700      2       1  150064       2.8968    0.0018848
enh67897     1  155934600  155935600      1       1  150064       2.1464      0.01592
enh67899     1  155950300  155951300      1       1  150064       1.7514      0.03994
enh67903     1  155958000  155959000      1       1  150064       2.4907     0.006375
enh67904     1  155959900  155960900      2       1  150064       2.8238    0.0023733
enh67907     1  155974400  155975400      3       2  150064       3.7577   8.5757e-05
enh67910     1  155995500  155996500      5       3  150064       1.6783      0.04664
enh67913     1  156039800  156040800      1       1  150064       2.1843      0.01447
enh67917     1  156049500  156050500      2       1  150064       2.7774      0.00274
enh67920     1  156059700  156060700      3       1  150064       1.9285     0.026897
enh67921     1  156066400  156067400      1       1  150064       1.6961      0.04493
enh67924     1  156073600  156074600      1       1  150064       1.7129      0.04337
enh67928     1  156081800  156082800      1       1  150064       1.6693      0.04753
enh67929     1  156088500  156089500      2       1  150064       1.6726     0.047208
enh67932     1  156100200  156101200      5       1  150064       1.6464     0.049836
enh67933     1  156109700  156110700      4       2  150064       1.7656     0.038731
enh67937     1  156129100  156130100      4       2  150064       2.4699     0.006758
enh67938     1  156131800  156132800      2       1  150064       2.9325     0.001681
enh67953     1  156228300  156229300      1       1  150064       1.6537      0.04909
enh68000     1  156588200  156589200      6       1  150064       1.7232     0.042429
enh68020     1  156709200  156710200      3       2  150064        1.714     0.043261
enh68021     1  156711400  156712400      4       2  150064       2.4346    0.0074544
enh68024     1  156725000  156726000      4       2  150064       1.9132     0.027864
enh68034     1  156761000  156762000      3       2  150064         1.84     0.032881
enh68036     1  156767100  156768100      4       2  150064       1.7227     0.042473
enh68080     1  157961600  157962600      3       1  150064       1.7069     0.043921
enh68083     1  157970700  157971700      1       1  150064       1.7935      0.03645
enh68123     1  159083500  159084500      2       1  150064       2.6704    0.0037886
enh68129     1  159165300  159166300      2       1  150064       1.7909     0.036658
enh68145     1  159890700  159891700      2       1  150064        1.986     0.023515
enh68150     1  159993300  159994300      3       1  150064       2.0624     0.019583
enh68152     1  159999300  160000300      1       1  150064       1.9906      0.02326
enh68159     1  160037200  160038200      1       1  150064       1.9786      0.02393
enh68162     1  160053000  160054000      3       2  150064       2.6924    0.0035467
enh68168     1  160083500  160084500      3       1  150064       1.7346     0.041408
enh68170     1  160091800  160092800      1       1  150064       2.1628      0.01528
enh68181     1  160163300  160164300      4       2  150064       2.5539    0.0053259
enh68183     1  160173600  160174600      1       1  150064       3.0586     0.001112
enh68187     1  160189600  160190600      1       1  150064       3.0075     0.001317
enh68188     1  160213500  160214500      2       1  150064       2.7438     0.003037
enh68189     1  160214600  160215600      1       1  150064       2.5426     0.005501
enh68190     1  160215900  160216900      4       1  150064       2.5834    0.0048914
enh68191     1  160219300  160220300      2       1  150064       2.6088    0.0045425
enh68192     1  160219800  160220800      2       1  150064       2.6088    0.0045425
enh68194     1  160224600  160225600      2       1  150064       2.2897      0.01102
enh68197     1  160232600  160233600      2       1  150064       2.3287    0.0099381
enh68199     1  160255100  160256100      2       1  150064       2.1817     0.014567
enh68200     1  160260100  160261100      2       1  150064       2.4204    0.0077511
enh68203     1  160278300  160279300      1       1  150064        3.005     0.001328
enh68204     1  160284600  160285600      2       1  150064       2.8596    0.0021211
enh68207     1  160298200  160299200      1       1  150064       2.7087     0.003377
enh68208     1  160299300  160300300      4       2  150064        2.303      0.01064
enh68210     1  160309500  160310500      3       1  150064       2.7261    0.0032047
enh68211     1  160314100  160315100      1       1  150064       2.4281     0.007589
enh68213     1  160316300  160317300      3       1  150064       2.5981    0.0046871
enh68214     1  160323300  160324300      3       2  150064       3.2052   0.00067483
enh68221     1  160375600  160376600      4       2  150064       1.7151     0.043159
enh68266     1  161156000  161157000      1       1  150064       2.1109      0.01739
enh68272     1  161178900  161179900      1       1  150064       2.1338      0.01643
enh68273     1  161179800  161180800      1       1  150064       2.1338      0.01643
enh68274     1  161183200  161184200      2       1  150064       1.8556     0.031753
enh68276     1  161194400  161195400      6       3  150064       1.7374     0.041158
enh68277     1  161197600  161198600      1       1  150064       1.9315      0.02671
enh68279     1  161242400  161243400      1       1  150064       2.6022     0.004632
enh68289     1  161352100  161353100      4       2  150064       1.6675     0.047707
enh68296     1  161463100  161464100      7       2  150064        2.327    0.0099832
enh68297     1  161469100  161470100      2       1  150064       2.0258     0.021395
enh68299     1  161481800  161482800      1       1  150064       2.1487      0.01583
enh68360     1  162176600  162177600      4       2  150064        1.833     0.033404
enh68378     1  162529700  162530700      2       1  150064       1.9254      0.02709
enh68393     1  162679600  162680600      4       2  150064       1.6848     0.046018
enh68403     1  163292500  163293500      3       1  150064       1.6795     0.046525
enh68411     1  163765500  163766500      2       1  150064       3.9417   4.0455e-05
enh68439     1  164597800  164598800      1       1  150064       2.1757      0.01479
enh68474     1  164740000  164741000      3       1  150064       1.7166     0.043025
enh68478     1  164754900  164755900      1       1  150064       2.9073     0.001823
enh68480     1  164763500  164764500      3       1  150064       1.8793     0.030105
enh68483     1  164774900  164775900      4       1  150064       2.0457     0.020393
enh68486     1  164805800  164806800      2       1  150064       1.9839     0.023631
enh68493     1  164941000  164942000      2       1  150064       1.8444     0.032565
enh68515     1  165403300  165404300      3       2  150064       1.7088     0.043748
enh68526     1  165570300  165571300      4       2  150064        1.807      0.03538
enh68527     1  165570800  165571800      7       3  150064       1.9355     0.026464
enh68528     1  165598800  165599800      8       2  150064       1.7086     0.043758
enh68534     1  165611200  165612200      3       1  150064       2.1864     0.014393
enh68542     1  165692700  165693700      2       1  150064       2.2419     0.012485
enh68543     1  165721200  165722200      4       2  150064       2.4999    0.0062122
enh68545     1  165738900  165739900      2       1  150064       2.3176     0.010235
enh68550     1  165811500  165812500      5       2  150064       1.9816     0.023764
enh68551     1  165818200  165819200      1       1  150064       2.3829     0.008588
enh68554     1  165826500  165827500      2       1  150064       2.5516    0.0053621
enh68569     1  166439100  166440100      4       2  150064       2.2322     0.012801
enh68575     1  166824100  166825100      4       1  150064        2.113     0.017299
enh68578     1  166830900  166831900      5       1  150064       1.7861     0.037039
enh68585     1  166936800  166937800      2       1  150064       3.4978   0.00023452
enh68586     1  166941400  166942400      3       2  150064       2.3657    0.0089979
enh68598     1  167188100  167189100      1       1  150064       2.7692      0.00281
enh68614     1  167251400  167252400      2       1  150064       2.4744    0.0066733
enh68618     1  167270400  167271400      1       1  150064       1.9178      0.02757
enh68636     1  167494100  167495100      4       1  150064       2.2011     0.013864
enh68687     1  167882800  167883800      2       1  150064       2.2423      0.01247
enh68710     1  168273600  168274600      5       2  150064       2.0718     0.019143
enh68715     1  168356700  168357700      3       2  150064       2.2226     0.013122
enh68720     1  168408800  168409800      2       1  150064       2.0125     0.022083
enh68736     1  168704100  168705100      1       1  150064       1.8928      0.02919
enh68750     1  168941800  168942800      5       2  150064       1.8202     0.034366
enh68752     1  168974100  168975100      4       2  150064       1.7809     0.037466
enh68761     1  169052400  169053400      1       1  150064       1.7235       0.0424
enh68772     1  169087700  169088700     10       2  150064       2.0781     0.018852
enh68773     1  169090600  169091600      5       2  150064       2.3255     0.010024
enh68774     1  169091800  169092800      3       1  150064       2.1157     0.017186
enh68776     1  169097000  169098000      7       2  150064         2.15     0.015777
enh68777     1  169099900  169100900      6       2  150064        2.116     0.017171
enh68778     1  169103300  169104300      3       2  150064       1.8182     0.034514
enh68806     1  169860200  169861200      4       2  150064       1.8634     0.031205
enh68810     1  170041800  170042800      4       2  150064       1.8922     0.029229
enh68861     1  171486300  171487300      3       2  150064       1.7766     0.037821
enh68875     1  171751800  171752800      3       1  150064       2.1709     0.014968
enh68876     1  171757500  171758500      4       2  150064       2.0175     0.021824
enh68877     1  171762900  171763900      2       1  150064       1.7148     0.043193
enh68908     1  171947700  171948700      1       1  150064       1.9972       0.0229
enh68937     1  172208700  172209700      1       1  150064       1.9001      0.02871
enh68946     1  172292300  172293300      2       1  150064       2.3613    0.0091056
enh68949     1  172312100  172313100      2       1  150064       1.8722     0.030589
enh68952     1  172329100  172330100      1       1  150064       1.8053      0.03551
enh68956     1  172352400  172353400      2       1  150064       2.4364    0.0074169
enh68957     1  172357500  172358500      1       1  150064       2.5698     0.005088
enh68986     1  173388800  173389800      5       2  150064       2.6576    0.0039345
enh68988     1  173407900  173408900      4       2  150064       2.1843     0.014471
enh68989     1  173423200  173424200      2       1  150064       2.2138     0.013423
enh68990     1  173442800  173443800      4       2  150064       1.7748     0.037967
enh68996     1  173683000  173684000      1       1  150064       3.4023    0.0003341
enh68997     1  173685600  173686600      1       1  150064       3.4989    0.0002336
enh68998     1  173702600  173703600      1       1  150064       3.5214    0.0002146
enh69003     1  173868400  173869400      3       2  150064       2.3117     0.010397
enh69004     1  173916300  173917300      1       1  150064       3.4498    0.0002805
enh69006     1  173967200  173968200      3       1  150064       3.5217   0.00021441
enh69007     1  173970500  173971500      1       1  150064       3.4298     0.000302
enh69008     1  173974100  173975100      2       1  150064       2.9816    0.0014339
enh69009     1  173977100  173978100      5       1  150064       3.2379   0.00060207
enh69011     1  173980600  173981600      1       1  150064       3.4179    0.0003155
enh69012     1  173983100  173984100      3       2  150064       2.3355    0.0097578
enh69013     1  173987100  173988100      5       2  150064       3.5323   0.00020598
enh69015     1  174009400  174010400      1       1  150064       3.5075    0.0002262
enh69016     1  174020300  174021300      3       1  150064       3.0912   0.00099661
enh69017     1  174021600  174022600      1       1  150064       3.4221    0.0003107
enh69019     1  174130600  174131600      2       1  150064       2.4974    0.0062558
enh69020     1  174134800  174135800      2       1  150064       2.7675    0.0028248
enh69023     1  174231300  174232300      3       2  150064       2.4088    0.0080024
enh69024     1  174232200  174233200      3       2  150064       2.9935    0.0013788
enh69025     1  174233800  174234800      1       1  150064       1.9451      0.02588
enh69028     1  174328300  174329300      2       1  150064       2.0884      0.01838
enh69034     1  174595200  174596200      2       1  150064       2.8606     0.002114
enh69036     1  174682200  174683200      1       1  150064       1.9781      0.02396
enh69037     1  174767600  174768600      1       1  150064       3.2494    0.0005783
enh69039     1  174784000  174785000      2       1  150064       1.9926     0.023153
enh69041     1  174808400  174809400      2       1  150064       2.9205    0.0017475
enh69042     1  174844400  174845400      3       2  150064       2.4762    0.0066398
enh69046     1  174897400  174898400      3       2  150064       2.7199    0.0032651
enh69058     1  174944400  174945400      2       1  150064       2.5071     0.006086
enh69065     1  175040600  175041600      3       2  150064       1.7792     0.037602
enh69070     1  175119200  175120200      2       1  150064       2.9425    0.0016277
enh69072     1  175127100  175128100      5       2  150064       2.9934    0.0013796
enh69073     1  175152200  175153200      3       2  150064       2.9979    0.0013592
enh69074     1  175155700  175156700      5       2  150064       3.5617   0.00018423
enh69076     1  175159800  175160800      4       1  150064       3.4384   0.00029262
enh69077     1  175162500  175163500      4       1  150064       3.3679   0.00037868
enh69082     1  175287900  175288900      4       2  150064       1.9354     0.026468
enh69092     1  175499000  175500000      3       2  150064       2.1487      0.01583
enh69099     1  175652600  175653600      2       1  150064         1.77     0.038361
enh69100     1  175670500  175671500      6       2  150064       1.6671     0.047749
enh69101     1  175678400  175679400      3       1  150064       1.7539      0.03972
enh69103     1  175684500  175685500      2       1  150064       1.8515     0.032046
enh69104     1  175712600  175713600      3       1  150064       2.6574    0.0039377
enh69106     1  175752000  175753000      1       1  150064       2.3676     0.008952
enh69107     1  175756800  175757800      6       2  150064       3.6035     0.000157
enh69112     1  175836500  175837500      4       2  150064       2.7367    0.0031032
enh69114     1  175850500  175851500      2       1  150064       1.8606     0.031404
enh69115     1  175854500  175855500      2       1  150064       3.2691   0.00053952
enh69117     1  176042400  176043400      4       2  150064       1.8718      0.03062
enh69121     1  176177200  176178200      1       1  150064       2.2069      0.01366
enh69127     1  176872800  176873800      4       2  150064       2.4694    0.0067663
enh69130     1  176992500  176993500      6       2  150064       2.8394    0.0022601
enh69132     1  177003200  177004200      3       1  150064       2.1093     0.017459
enh69155     1  177250900  177251900      1       1  150064       4.1675     1.54e-05
enh69157     1  177275200  177276200      4       2  150064       4.6749   1.4707e-06
enh69159     1  177309300  177310300      4       2  150064       3.9338   4.1811e-05
enh69161     1  177320000  177321000      2       1  150064       1.8755     0.030364
enh69162     1  177323000  177324000      2       1  150064       3.6525   0.00012987
enh69163     1  177395200  177396200      2       1  150064       3.6696   0.00012145
enh69164     1  177569600  177570600      1       1  150064       2.5989     0.004676
enh69165     1  177614400  177615400      3       2  150064        1.923     0.027243
enh69166     1  177710300  177711300      4       2  150064       1.8984      0.02882
enh69188     1  178044200  178045200      2       1  150064       2.2088     0.013593
enh69209     1  178276400  178277400      2       1  150064       1.7214     0.042593
enh69214     1  178341300  178342300      1       1  150064       3.3527    0.0004002
enh69215     1  178357400  178358400      1       1  150064       1.8337      0.03335
enh69217     1  178455600  178456600      3       2  150064        2.969    0.0014937
enh69227     1  178620300  178621300      2       1  150064       1.7408     0.040858
enh69235     1  178932100  178933100      1       1  150064       2.3446     0.009523
enh69261     1  179098000  179099000      4       2  150064       1.7121     0.043439
enh69264     1  179111000  179112000      1       1  150064       1.9879      0.02341
enh69267     1  179138800  179139800      1       1  150064       2.1591      0.01542
enh69273     1  179174200  179175200      2       1  150064       1.7559     0.039553
enh69275     1  179176000  179177000      2       1  150064       2.0601     0.019693
enh69281     1  179199500  179200500      1       1  150064       1.8435      0.03263
enh69290     1  179782900  179783900      1       1  150064        2.367     0.008966
enh69295     1  179844700  179845700      1       1  150064       1.9217      0.02732
enh69298     1  179853500  179854500      2       1  150064       1.6764     0.046831
enh69344     1  180612500  180613500      3       2  150064       3.8602   5.6639e-05
enh69346     1  180751100  180752100      3       2  150064        2.959    0.0015431
enh69355     1  180895100  180896100      8       4  150064       2.1614     0.015334
enh69417     1  181501000  181502000      4       2  150064       2.0786     0.018829
enh69446     1  182106200  182107200      3       1  150064        2.043     0.020525
enh69448     1  182116100  182117100      4       2  150064         2.35    0.0093856
enh69460     1  182226500  182227500      3       1  150064       1.8808     0.030002
enh69467     1  182262200  182263200      4       1  150064       1.7366     0.041233
enh69476     1  182350400  182351400      3       1  150064       2.5782    0.0049655
enh69478     1  182354000  182355000      2       1  150064       1.9755     0.024107
enh69479     1  182363800  182364800      2       1  150064       2.2552     0.012059
enh69494     1  182668500  182669500      6       3  150064       2.4073    0.0080366
enh69497     1  182731100  182732100      2       1  150064       2.0927     0.018189
enh69510     1  182998100  182999100      4       2  150064       1.9409     0.026133
enh69534     1  183285000  183286000      1       1  150064       2.3343     0.009789
enh69539     1  183337500  183338500      3       2  150064       1.7794     0.037588
enh69540     1  183338600  183339600      1       1  150064       2.3647     0.009023
enh69542     1  183373300  183374300      3       1  150064       2.3074     0.010516
enh69543     1  183387400  183388400      2       1  150064       1.8321     0.033468
enh69554     1  183486500  183487500      2       1  150064         2.63    0.0042698
enh69556     1  183512400  183513400      2       1  150064       2.7729     0.002778
enh69618     1  183895300  183896300      2       1  150064       2.3203     0.010163
enh69644     1  184037800  184038800      2       1  150064       1.7625      0.03899
enh69648     1  184120600  184121600      1       1  150064       2.2839      0.01119
enh69651     1  184187300  184188300      2       1  150064       3.2756   0.00052715
enh69652     1  184253000  184254000      2       1  150064       2.2839     0.011189
enh69664     1  184431000  184432000      2       1  150064       1.9928     0.023142
enh69667     1  184460900  184461900      3       2  150064       2.2858     0.011132
enh69668     1  184463300  184464300      3       2  150064       2.9608    0.0015343
enh69669     1  184466000  184467000      1       1  150064       2.8417     0.002244
enh69670     1  184472400  184473400      1       1  150064       1.6776      0.04671
enh69672     1  184476400  184477400      1       1  150064       2.4618     0.006913
enh69674     1  184503400  184504400      5       3  150064       2.6296    0.0042748
enh69675     1  184524500  184525500      3       2  150064       2.2174     0.013297
enh69677     1  184543700  184544700      3       2  150064       2.0279     0.021284
enh69686     1  184604600  184605600      2       1  150064       1.8448     0.032533
enh69689     1  184633600  184634600      3       2  150064       2.1721     0.014923
enh69692     1  184714500  184715500      3       2  150064       2.3694    0.0089078
enh69695     1  184724800  184725800      3       1  150064       2.1648       0.0152
enh69710     1  185127700  185128700      2       1  150064       2.1308     0.016552
enh69737     1  186342200  186343200      1       1  150064        1.751      0.03997
enh69738     1  186345800  186346800      1       1  150064       1.7256      0.04221
enh69752     1  190098700  190099700      3       2  150064       2.1511     0.015735
enh69756     1  190832800  190833800      9       3  150064       2.1657     0.015167
enh69775     1  193032700  193033700      1       1  150064       2.7888     0.002645
enh69776     1  193036900  193037900      4       2  150064       2.4109    0.0079566
enh69777     1  193039900  193040900      1       1  150064       2.3353     0.009763
enh69778     1  193072100  193073100      1       1  150064       3.0838     0.001022
enh69779     1  193074800  193075800      5       2  150064       2.2378     0.012616
enh69781     1  193092600  193093600      4       2  150064       3.2555    0.0005659
enh69782     1  193093500  193094500      1       1  150064       3.2099     0.000664
enh69784     1  193111400  193112400      2       1  150064       2.3688    0.0089228
enh69785     1  193126200  193127200      2       1  150064       2.6826    0.0036527
enh69786     1  193147200  193148200      3       1  150064       2.9891     0.001399
enh69791     1  193158700  193159700      2       1  150064       2.6785    0.0036974
enh69802     1  193558400  193559400      4       1  150064       1.7019     0.044389
enh69812     1  196066300  196067300      3       2  150064       2.4068    0.0080454
enh69825     1  197256100  197257100      3       2  150064       2.0015     0.022668
enh69827     1  197267800  197268800      4       2  150064       1.6803     0.046445
enh69836     1  197329100  197330100      4       2  150064       1.8205     0.034343
enh69839     1  197438800  197439800      1       1  150064       2.7426     0.003048
enh69843     1  197702200  197703200      3       1  150064       2.1119     0.017347
enh69881     1  198650600  198651600      2       1  150064       2.0886     0.018371
enh69882     1  198651100  198652100      2       1  150064       2.0182     0.021784
enh69887     1  198768400  198769400      3       1  150064        2.004     0.022537
enh69890     1  198806000  198807000      1       1  150064       3.2068    0.0006712
enh69898     1  198833600  198834600      1       1  150064       2.2043      0.01375
enh69900     1  198836000  198837000      3       1  150064       1.9392     0.026239
enh69964     1  200258900  200259900      2       1  150064       2.7771    0.0027421
enh69965     1  200270000  200271000      2       1  150064       1.8872     0.029566
enh69967     1  200289100  200290100      1       1  150064       2.4154     0.007858
enh69968     1  200290400  200291400      1       1  150064       2.6982     0.003486
enh69969     1  200302300  200303300      1       1  150064       2.8441     0.002227
enh69972     1  200348100  200349100      1       1  150064       2.9142     0.001783
enh69973     1  200349300  200350300      5       2  150064       2.7283    0.0031826
enh69974     1  200361000  200362000      3       1  150064       2.8672    0.0020704
enh69975     1  200364000  200365000      4       2  150064       3.3574   0.00039339
enh69976     1  200365400  200366400      4       2  150064       3.7035   0.00010631
enh69977     1  200369700  200370700      1       1  150064       2.5515     0.005363
enh69979     1  200379600  200380600      2       1  150064         2.31     0.010443
enh69980     1  200406400  200407400      1       1  150064       3.4739    0.0002565
enh69982     1  200494000  200495000      4       2  150064       2.0448     0.020439
enh69983     1  200505500  200506500      5       3  150064        2.279     0.011333
enh69996     1  200713600  200714600      3       2  150064       1.7804     0.037506
enh70004     1  200728600  200729600      2       1  150064       1.9234     0.027218
enh70014     1  200774100  200775100      2       1  150064       2.2644     0.011775
enh70019     1  200799200  200800200      3       2  150064       1.6987     0.044691
enh70025     1  200928600  200929600      7       4  150064       3.9057   4.6973e-05
enh70027     1  200941000  200942000      8       3  150064       1.9368     0.026382
enh70028     1  200943400  200944400      4       1  150064       1.6721     0.047256
enh70029     1  200944300  200945300      4       2  150064       3.3174   0.00045432
enh70030     1  200950700  200951700      3       2  150064       4.5685   2.4565e-06
enh70036     1  200987000  200988000      1       1  150064       2.1717      0.01494
enh70037     1  200988600  200989600      2       1  150064       3.5022   0.00023074
enh70038     1  200995500  200996500      1       1  150064       2.3237      0.01007
enh70039     1  201005200  201006200      6       2  150064       3.4663   0.00026382
enh70040     1  201007800  201008800      3       2  150064       3.0747    0.0010535
enh70042     1  201011600  201012600      7       3  150064         3.71   0.00010363
enh70043     1  201023000  201024000      5       1  150064       2.9686    0.0014956
enh70044     1  201025000  201026000      3       1  150064       2.0282     0.021271
enh70050     1  201106600  201107600      2       1  150064       1.7983     0.036062
enh70059     1  201276800  201277800      2       1  150064       1.9399     0.026193
enh70062     1  201303800  201304800      1       1  150064       2.1901      0.01426
enh70080     1  201466300  201467300      1       1  150064       1.9182      0.02754
enh70156     1  201776600  201777600      2       1  150064       1.6633      0.04813
enh70161     1  201818500  201819500      1       1  150064       1.6978      0.04477
enh70163     1  201845000  201846000      2       1  150064       1.6456     0.049919
enh70167     1  201869000  201870000      1       1  150064        1.818      0.03453
enh70168     1  201873100  201874100      3       1  150064       2.3227     0.010097
enh70188     1  202093100  202094100      8       5  150064       2.2135     0.013432
enh70189     1  202097200  202098200      2       1  150064       1.7427     0.040695
enh70196     1  202110900  202111900      5       2  150064       1.9607      0.02496
enh70248     1  202584700  202585700      1       1  150064        1.812      0.03499
enh70249     1  202587500  202588500      1       1  150064       1.7735      0.03807
enh70253     1  202688600  202689600      4       2  150064       1.9076     0.028221
enh70276     1  203015800  203016800      1       1  150064       2.0533      0.02002
enh70279     1  203027600  203028600      1       1  150064       2.0665      0.01939
enh70281     1  203041200  203042200      6       3  150064       2.4611    0.0069247
enh70283     1  203058200  203059200      2       1  150064       2.0903     0.018294
enh70284     1  203059200  203060200      1       1  150064        1.863      0.03123
enh70286     1  203094400  203095400      1       1  150064       2.2966      0.01082
enh70287     1  203098500  203099500      2       1  150064       2.3209     0.010145
enh70288     1  203101600  203102600      6       4  150064        1.912     0.027935
enh70289     1  203102700  203103700      5       2  150064       1.9442     0.025936
enh70309     1  203232400  203233400      1       1  150064       1.8487      0.03225
enh70333     1  203323100  203324100      2       1  150064        1.962     0.024882
enh70362     1  203566500  203567500      3       1  150064       1.8166     0.034641
enh70365     1  203587800  203588800      3       1  150064       2.1153     0.017202
enh70366     1  203593500  203594500      2       1  150064       1.7098     0.043649
enh70381     1  203657500  203658500      5       1  150064       1.7258     0.042193
enh70401     1  204010300  204011300      3       2  150064       2.0032     0.022576
enh70403     1  204035800  204036800      1       1  150064       1.6755      0.04692
enh70404     1  204041100  204042100      3       2  150064       3.7423   9.1186e-05
enh70405     1  204045700  204046700      2       1  150064       2.5349    0.0056243
enh70407     1  204050800  204051800      5       3  150064       1.9449     0.025893
enh70413     1  204065800  204066800      2       1  150064       1.6759     0.046877
enh70415     1  204070700  204071700      2       1  150064       3.4941    0.0002378
enh70417     1  204076500  204077500      2       1  150064       2.4232    0.0076912
enh70419     1  204078100  204079100      1       1  150064       1.9543      0.02533
enh70436     1  204221200  204222200      2       1  150064        2.368     0.008942
enh70437     1  204225500  204226500      1       1  150064       2.1865      0.01439
enh70438     1  204233200  204234200      4       1  150064       2.0724     0.019116
enh70470     1  204407100  204408100      1       1  150064       2.0255      0.02141
enh70472     1  204411600  204412600      1       1  150064       2.1158      0.01718
enh70473     1  204414700  204415700      3       1  150064       1.6617     0.048285
enh70474     1  204418900  204419900      2       1  150064        2.081     0.018719
enh70475     1  204423600  204424600      3       1  150064       2.9259    0.0017172
enh70476     1  204425300  204426300      6       2  150064        2.494    0.0063161
enh70477     1  204427800  204428800      2       1  150064       1.9549       0.0253
enh70478     1  204431300  204432300      4       1  150064       2.2817     0.011255
enh70480     1  204436000  204437000      6       2  150064       1.7306     0.041765
enh70481     1  204439600  204440600      3       1  150064       1.6778     0.046692
enh70484     1  204445200  204446200      2       1  150064       2.1175     0.017111
enh70485     1  204449900  204450900      5       2  150064       3.4709    0.0002594
enh70488     1  204464400  204465400      3       2  150064       2.2606     0.011893
enh70494     1  204489800  204490800      2       1  150064       2.1818     0.014561
enh70495     1  204535100  204536100      4       2  150064        1.987     0.023462
enh70496     1  204543700  204544700      3       2  150064       1.9152     0.027734
enh70497     1  204547200  204548200      3       2  150064       2.5157    0.0059397
enh70498     1  204548500  204549500      5       2  150064       2.8774    0.0020045
enh70499     1  204553000  204554000      2       1  150064       2.4218    0.0077228
enh70500     1  204586500  204587500      4       1  150064       2.5611    0.0052167
enh70501     1  204588700  204589700      4       2  150064        3.285   0.00050995
enh70502     1  204593000  204594000      1       1  150064       3.3053    0.0004743
enh70503     1  204596400  204597400      2       1  150064        2.455    0.0070436
enh70504     1  204602200  204603200      2       1  150064       1.9687     0.024496
enh70505     1  204606800  204607800      7       3  150064       2.4211    0.0077358
enh70536     1  204828000  204829000      2       1  150064       2.8377    0.0022718
enh70553     1  204903900  204904900      4       2  150064       1.8297     0.033649
enh70554     1  204908100  204909100      3       1  150064         1.69     0.045519
enh70563     1  204956100  204957100      1       1  150064       2.1424      0.01608
enh70566     1  204972100  204973100      3       1  150064       2.4865    0.0064501
enh70568     1  204978200  204979200      7       3  150064       3.1178   0.00091098
enh70569     1  204980000  204981000      4       2  150064       3.0094     0.001309
enh70573     1  205002000  205003000      4       2  150064       1.8243     0.034056
enh70575     1  205017000  205018000      6       2  150064       1.9281     0.026922
enh70576     1  205027700  205028700      4       2  150064       2.6053    0.0045895
enh70577     1  205031300  205032300      2       1  150064       3.8746   5.3408e-05
enh70578     1  205034600  205035600      2       1  150064       4.7823   8.6644e-07
enh70579     1  205039000  205040000      3       2  150064       4.3487   6.8474e-06
enh70580     1  205042100  205043100      4       2  150064       3.8273   6.4789e-05
enh70582     1  205048600  205049600      3       2  150064       4.8553   6.0097e-07
enh70584     1  205088700  205089700      4       1  150064       2.0429      0.02053
enh70585     1  205110500  205111500      4       2  150064       3.4959   0.00023627
enh70587     1  205142400  205143400      2       1  150064       3.4231   0.00030955
enh70588     1  205144400  205145400      1       1  150064       4.3031    8.423e-06
enh70589     1  205145800  205146800      3       1  150064       4.3782   5.9828e-06
enh70590     1  205148600  205149600      3       2  150064       3.2741   0.00053006
enh70591     1  205151900  205152900      2       1  150064       4.0899   2.1575e-05
enh70592     1  205153100  205154100      5       2  150064       4.7307   1.1188e-06
enh70593     1  205156600  205157600      2       1  150064       3.8869   5.0768e-05
enh70594     1  205158100  205159100      3       2  150064       4.1558   1.6206e-05
enh70595     1  205159600  205160600      1       1  150064       3.9929    3.264e-05
enh70597     1  205162000  205163000      2       1  150064       1.7059     0.044009
enh70598     1  205168300  205169300      3       1  150064       4.0127   3.0014e-05
enh70600     1  205173100  205174100      4       1  150064       4.1403    1.734e-05
enh70602     1  205177200  205178200      1       1  150064       4.0021    3.139e-05
enh70603     1  205178400  205179400      2       1  150064       3.9688   3.6121e-05
enh70604     1  205181300  205182300      2       1  150064       3.1831   0.00072844
enh70608     1  205207200  205208200      3       2  150064       2.8671    0.0020711
enh70609     1  205208800  205209800      5       2  150064        2.983    0.0014272
enh70610     1  205209600  205210600      4       2  150064       2.7784    0.0027313
enh70611     1  205211600  205212600      1       1  150064       1.7726      0.03815
enh70612     1  205213700  205214700      2       1  150064       1.9883      0.02339
enh70613     1  205214600  205215600      3       2  150064       2.6335    0.0042253
enh70614     1  205216500  205217500      5       2  150064       2.0254     0.021415
enh70615     1  205218000  205219000      3       2  150064       2.3691    0.0089157
enh70616     1  205220000  205221000      6       2  150064       2.9413    0.0016344
enh70617     1  205221700  205222700      4       2  150064       3.1254   0.00088796
enh70618     1  205223900  205224900      3       2  150064       2.0196     0.021712
enh70619     1  205225600  205226600      2       1  150064       2.4573    0.0069998
enh70621     1  205233900  205234900      3       2  150064       2.2537     0.012106
enh70625     1  205263100  205264100      3       2  150064       2.0907      0.01828
enh70633     1  205321100  205322100      3       1  150064       2.1718     0.014934
enh70635     1  205326300  205327300      6       2  150064       2.2008     0.013874
enh70637     1  205329600  205330600      3       2  150064       2.3744    0.0087894
enh70641     1  205365600  205366600      4       2  150064       1.8042     0.035599
enh70647     1  205463700  205464700      2       1  150064       2.5456     0.005454
enh70650     1  205478100  205479100      3       2  150064       1.9895     0.023322
enh70658     1  205500700  205501700      8       3  150064       2.0693      0.01926
enh70659     1  205502200  205503200      3       2  150064       1.6907     0.045451
enh70664     1  205546000  205547000      1       1  150064       1.7414      0.04081
enh70669     1  205562700  205563700      5       2  150064       1.7678     0.038543
enh70670     1  205568200  205569200      9       3  150064       2.0959     0.018043
enh70682     1  205630400  205631400      2       1  150064       2.7504    0.0029764
enh70683     1  205636100  205637100      3       2  150064       2.1154     0.017199
enh70689     1  205650100  205651100      2       1  150064       2.2197     0.013221
enh70690     1  205662200  205663200      3       1  150064       2.0239     0.021491
enh70706     1  205761200  205762200      4       2  150064        2.162     0.015311
enh70708     1  205774800  205775800      3       1  150064       1.7156     0.043116
enh70733     1  206588900  206589900      2       1  150064       1.6656     0.047892
enh70743     1  206646000  206647000      5       2  150064       1.6572     0.048743
enh70786     1  207038200  207039200      2       1  150064       2.5308    0.0056901
enh70799     1  207218700  207219700      1       1  150064       3.3826     0.000359
enh70800     1  207220000  207221000      2       1  150064        3.258   0.00056106
enh70802     1  207225000  207226000      2       1  150064       2.7994    0.0025596
enh70805     1  207232700  207233700      2       1  150064       2.3197     0.010178
enh70806     1  207237600  207238600      1       1  150064       2.4979     0.006247
enh70808     1  207243100  207244100      2       1  150064       3.0753    0.0010514
enh70810     1  207250600  207251600      2       1  150064       2.7064    0.0034006
enh70839     1  207922100  207923100      3       2  150064        3.773   8.0646e-05
enh70840     1  207923400  207924400      2       1  150064       3.7753   7.9905e-05
enh70841     1  207928000  207929000      1       1  150064       3.3754    0.0003685
enh70842     1  207971100  207972100      2       1  150064       2.4101    0.0079736
enh70844     1  207975100  207976100      3       2  150064       3.0575    0.0011159
enh70848     1  207991200  207992200      2       1  150064       3.2939   0.00049399
enh70852     1  208006900  208007900      3       2  150064       3.8044   7.1075e-05
enh70853     1  208010500  208011500      4       2  150064       2.7929    0.0026119
enh70855     1  208013100  208014100      3       2  150064       3.9261   4.3175e-05
enh70856     1  208014200  208015200      3       2  150064       3.7764   7.9544e-05
enh70857     1  208016200  208017200      5       2  150064       3.2802   0.00051868
enh70858     1  208018900  208019900      2       1  150064       2.4934    0.0063268
enh70859     1  208024100  208025100      2       1  150064       2.2614     0.011866
enh70860     1  208027800  208028800      3       2  150064       2.7525    0.0029569
enh70861     1  208029700  208030700      3       1  150064       3.5388   0.00020095
enh70862     1  208031900  208032900      8       4  150064        3.038    0.0011909
enh70863     1  208033600  208034600      4       2  150064       3.5683   0.00017964
enh70864     1  208034500  208035500      6       2  150064       3.2288   0.00062155
enh70865     1  208035100  208036100      6       3  150064       3.6419   0.00013532
enh70866     1  208037400  208038400      4       2  150064       3.5839   0.00016928
enh70869     1  208057900  208058900      5       2  150064       2.1935     0.014137
enh70888     1  208227900  208228900      2       1  150064       1.7769     0.037793
enh70896     1  208263000  208264000      5       2  150064       2.8939    0.0019023
enh70897     1  208266900  208267900      3       2  150064       2.4617    0.0069144
enh70899     1  208277400  208278400      5       2  150064        2.184     0.014479
enh70901     1  208293200  208294200      5       2  150064       2.2735     0.011499
enh70902     1  208301000  208302000     10       2  150064       3.0871    0.0010106
enh70903     1  208304800  208305800      4       2  150064       2.4882    0.0064191
enh70910     1  208338000  208339000      6       2  150064        1.831     0.033548
enh70924     1  208380700  208381700      3       1  150064       1.9987     0.022822
enh70926     1  208386700  208387700      2       1  150064       2.0546     0.019961
enh70927     1  208392900  208393900      2       1  150064       2.4943    0.0063098
enh70950     1  209585200  209586200      1       1  150064       1.8765      0.03029
enh70960     1  209799700  209800700      4       2  150064       1.7928     0.036499
enh71007     1  210396100  210397100      2       1  150064       1.6836     0.046132
enh71009     1  210409200  210410200      1       1  150064       2.4304     0.007541
enh71039     1  210793600  210794600      3       2  150064       1.6874     0.045761
enh71054     1  210944000  210945000      1       1  150064       2.1345       0.0164
enh71070     1  211209900  211210900      2       1  150064       1.9052     0.028377
enh71071     1  211276500  211277500      3       2  150064       2.2829     0.011219
enh71073     1  211301800  211302800      6       2  150064       2.1526     0.015673
enh71075     1  211303600  211304600      1       1  150064       1.8145       0.0348
enh71078     1  211444900  211445900      3       2  150064       2.1764     0.014762
enh71099     1  211747900  211748900      2       1  150064       1.9267     0.027006
enh71103     1  211780200  211781200      5       2  150064       2.1011     0.017817
enh71181     1  212428900  212429900      7       2  150064       2.3348    0.0097762
enh71188     1  212474500  212475500      2       1  150064       1.8451     0.032513
enh71190     1  212483300  212484300      1       1  150064       2.2238      0.01308
enh71195     1  212561800  212562800      3       2  150064       1.8476     0.032329
enh71196     1  212575000  212576000      2       1  150064        1.664     0.048054
enh71198     1  212583200  212584200      1       1  150064       1.6844      0.04605
enh71202     1  212604100  212605100      2       1  150064       1.7314      0.04169
enh71295     1  214078300  214079300      1       1  150064       2.6749     0.003738
enh71301     1  214177200  214178200      5       1  150064       3.0961   0.00098036
enh71326     1  214492200  214493200      3       2  150064       2.9578     0.001549
enh71350     1  214721000  214722000      1       1  150064       2.3529     0.009314
enh71352     1  214741200  214742200      2       1  150064       1.7698     0.038378
enh71386     1  217119200  217120200      3       1  150064       2.0565     0.019868
enh71430     1  218620400  218621400      2       1  150064       2.1532     0.015652
enh71431     1  218632800  218633800      2       1  150064       2.0383     0.020761
enh71473     1  220217500  220218500      2       1  150064       2.0112     0.022151
enh71482     1  220392200  220393200      3       2  150064       2.7374    0.0030962
enh71488     1  220442100  220443100      2       1  150064       1.7508      0.03999
enh71517     1  221456800  221457800      4       2  150064          2.4    0.0081972
enh71525     1  221510100  221511100      2       1  150064       1.6949      0.04505
enh71550     1  221889000  221890000      1       1  150064       2.0218       0.0216
enh71582     1  222628200  222629200      3       1  150064       2.8637    0.0020939
enh71583     1  222628600  222629600      2       1  150064       2.4603    0.0069407
enh71587     1  222763700  222764700      1       1  150064       2.1165      0.01715
enh71589     1  222818400  222819400      1       1  150064       2.1321       0.0165
enh71593     1  222911800  222912800      1       1  150064       2.4579     0.006987
enh71594     1  222923000  222924000      4       2  150064       1.9076      0.02822
enh71597     1  222940200  222941200      4       1  150064       2.2517      0.01217
enh71598     1  222944500  222945500      2       1  150064       2.0147     0.021967
enh71599     1  222946400  222947400      3       1  150064        1.735     0.041374
enh71625     1  223421200  223422200      1       1  150064       1.8133      0.03489
enh71631     1  223840300  223841300      6       2  150064       2.2187     0.013252
enh71633     1  223888100  223889100      1       1  150064       1.9712      0.02435
enh71634     1  223891900  223892900      4       2  150064       2.6177     0.004426
enh71636     1  223898700  223899700      4       2  150064       3.3897    0.0003498
enh71637     1  223904300  223905300      4       1  150064        2.426    0.0076332
enh71638     1  223908600  223909600      6       2  150064       3.0468    0.0011563
enh71639     1  223913100  223914100      1       1  150064       2.8498     0.002187
enh71640     1  223914900  223915900      1       1  150064       2.6463     0.004069
enh71643     1  223921900  223922900      2       1  150064       2.9336    0.0016751
enh71644     1  223923500  223924500      3       2  150064       3.4294   0.00030247
enh71650     1  223936900  223937900      2       1  150064       2.7425    0.0030484
enh71651     1  223943300  223944300      2       1  150064       2.5803    0.0049351
enh71655     1  223956900  223957900      4       1  150064       2.8876    0.0019407
enh71656     1  223957800  223958800      2       1  150064       3.8742   5.3491e-05
enh71657     1  223959800  223960800      7       2  150064       2.7142    0.0033219
enh71659     1  223962400  223963400      1       1  150064       2.2774      0.01138
enh71660     1  223964100  223965100      4       2  150064       2.2028     0.013806
enh71661     1  223967300  223968300      3       2  150064       3.9189   4.4479e-05
enh71662     1  223969400  223970400      4       2  150064       3.6569   0.00012762
enh71666     1  223979600  223980600      2       1  150064       3.0106    0.0013035
enh71671     1  223989700  223990700      3       2  150064       2.5276    0.0057416
enh71673     1  223999100  224000100      4       2  150064       1.9783     0.023949
enh71675     1  224007900  224008900      1       1  150064        2.297      0.01081
enh71676     1  224010400  224011400      5       2  150064       3.6324   0.00014041
enh71678     1  224014500  224015500      1       1  150064       3.5115    0.0002228
enh71679     1  224019700  224020700      2       1  150064       3.1528   0.00080858
enh71680     1  224023600  224024600      1       1  150064       3.4465     0.000284
enh71681     1  224028000  224029000      2       1  150064       1.8336     0.033354
enh71682     1  224028900  224029900      1       1  150064       3.7148    0.0001017
enh71707     1  224564200  224565200      2       1  150064       2.2896     0.011023
enh71708     1  224565400  224566400      3       1  150064       1.8923     0.029228
enh71709     1  224566500  224567500      2       1  150064       2.4161    0.0078444
enh71711     1  224617300  224618300      3       2  150064       2.1806     0.014606
enh71714     1  224643700  224644700      5       2  150064        2.544    0.0054798
enh71715     1  224646100  224647100      1       1  150064       2.6379     0.004171
enh71717     1  224685300  224686300      1       1  150064       2.0878      0.01841
enh71718     1  224686500  224687500      6       3  150064       2.2552     0.012062
enh71720     1  224689700  224690700      3       2  150064       2.1965     0.014029
enh71723     1  224701000  224702000      2       1  150064       2.0267     0.021347
enh71731     1  224860600  224861600     10       1  150064       1.9523      0.02545
enh71803     1  225932900  225933900      3       2  150064       1.7451     0.040481
enh71804     1  225934800  225935800      4       2  150064       1.8791     0.030115
enh71815     1  226001000  226002000      1       1  150064       1.9914      0.02322
enh71816     1  226003000  226004000      2       1  150064       1.9121     0.027931
enh71825     1  226041100  226042100      2       1  150064       2.0166     0.021871
enh71828     1  226053800  226054800      5       2  150064        2.225      0.01304
enh71844     1  226184100  226185100      2       1  150064        1.676     0.046864
enh71852     1  226269800  226270800      2       1  150064       2.3561    0.0092342
enh71859     1  226310200  226311200      1       1  150064       2.5982     0.004686
enh71861     1  226315200  226316200      4       2  150064       1.6576       0.0487
enh71862     1  226322500  226323500      1       1  150064       2.6331     0.004231
enh71871     1  226540800  226541800      1       1  150064        1.734      0.04146
enh71875     1  226591800  226592800      2       1  150064       1.8275     0.033815
enh71876     1  226593300  226594300      2       1  150064       1.7655     0.038741
enh71877     1  226599100  226600100      1       1  150064       2.0306      0.02115
enh71882     1  226681500  226682500      2       1  150064       1.7204      0.04268
enh71892     1  226755300  226756300      9       3  150064       2.1582     0.015456
enh71896     1  226789900  226790900      6       3  150064       4.4887   3.5831e-06
enh71899     1  226811800  226812800      4       2  150064       2.4826    0.0065222
enh71901     1  226816900  226817900      3       1  150064       2.0758     0.018955
enh71904     1  226828400  226829400      1       1  150064       2.8036     0.002527
enh71905     1  226830100  226831100      2       1  150064       2.0489     0.020236
enh71906     1  226834500  226835500      1       1  150064       2.1355      0.01636
enh71916     1  226871700  226872700      4       2  150064       1.9986     0.022825
enh71921     1  226895100  226896100      2       1  150064       2.8475    0.0022033
enh71922     1  226898400  226899400      1       1  150064       2.4902     0.006384
enh71928     1  226916400  226917400      2       1  150064       2.1689     0.015043
enh71929     1  226917400  226918400      1       1  150064       2.6623     0.003881
enh71930     1  226919500  226920500      4       2  150064        2.983    0.0014273
enh71931     1  226928100  226929100      2       1  150064       2.1571     0.015498
enh71942     1  227070400  227071400      4       1  150064        1.938     0.026313
enh71944     1  227073700  227074700      4       2  150064       2.2087     0.013598
enh71969     1  227340800  227341800      4       2  150064         1.71     0.043629
enh71980     1  227422900  227423900      5       2  150064       1.6671     0.047744
enh71990     1  227454300  227455300      9       3  150064       1.6491     0.049562
enh72004     1  227517900  227518900      4       2  150064       2.9753    0.0014634
enh72007     1  227544600  227545600      5       2  150064        2.537    0.0055896
enh72008     1  227547500  227548500      6       3  150064       1.9605     0.024967
enh72052     1  228276500  228277500      3       2  150064       1.6878     0.045726
enh72087     1  228869800  228870800      2       1  150064       1.8273     0.033824
enh72114     1  229075600  229076600      2       1  150064       1.8997     0.028734
enh72116     1  229089200  229090200      7       2  150064        2.275     0.011452
enh72129     1  229162800  229163800      1       1  150064       1.8157      0.03471
enh72245     1  230225900  230226900      4       2  150064       2.1176     0.017102
enh72246     1  230232100  230233100      5       2  150064       3.3618   0.00038712
enh72247     1  230237300  230238300      5       2  150064       3.6421   0.00013521
enh72248     1  230238800  230239800      4       1  150064       3.4778   0.00025282
enh72249     1  230241500  230242500      4       2  150064       3.0584    0.0011127
enh72250     1  230243200  230244200      5       3  150064       3.2921    0.0004972
enh72251     1  230246200  230247200      5       2  150064       3.2958    0.0004907
enh72252     1  230249900  230250900      3       1  150064       3.5765   0.00017411
enh72253     1  230251000  230252000      3       1  150064       4.2486   1.0756e-05
enh72257     1  230263800  230264800      9       4  150064       3.4892   0.00024222
enh72260     1  230271300  230272300      8       3  150064       1.7179     0.042903
enh72261     1  230273200  230274200      6       3  150064       2.7839    0.0026857
enh72262     1  230274900  230275900      6       2  150064        3.592   0.00016408
enh72263     1  230276500  230277500      5       3  150064       2.5174    0.0059112
enh72272     1  230301000  230302000      5       2  150064       1.7598     0.039222
enh72277     1  230310700  230311700      8       2  150064       2.2143     0.013404
enh72278     1  230313200  230314200      4       1  150064       1.9108     0.028015
enh72279     1  230321800  230322800      5       2  150064       1.7516     0.039924
enh72280     1  230325700  230326700      1       1  150064       2.1306      0.01656
enh72281     1  230328500  230329500      4       2  150064       1.6655     0.047909
enh72300     1  230405700  230406700      2       1  150064       2.0144     0.021985
enh72301     1  230406400  230407400      1       1  150064       2.4014     0.008167
enh72305     1  230443500  230444500      2       1  150064       2.2896     0.011023
enh72318     1  230473500  230474500      1       1  150064       1.8954      0.02902
enh72326     1  230510500  230511500      1       1  150064       1.7624        0.039
enh72327     1  230517700  230518700      2       1  150064       1.7589     0.039293
enh72365     1  230845000  230846000      3       2  150064       2.4328    0.0074907
enh72416     1  231310300  231311300      4       2  150064       1.7231     0.042436
enh72444     1  231559000  231560000      2       1  150064       2.0492     0.020222
enh72510     1  232571300  232572300      6       3  150064       2.2176     0.013292
enh72511     1  232573700  232574700      3       1  150064       2.5378    0.0055771
enh72514     1  232597200  232598200      5       2  150064       2.8352    0.0022898
enh72515     1  232608300  232609300      3       1  150064       2.1716     0.014942
enh72572     1  233425100  233426100      2       1  150064       2.7386    0.0030851
enh72573     1  233426400  233427400      3       1  150064       1.6804     0.046444
enh72579     1  233645000  233646000      4       2  150064       2.2662     0.011718
enh72580     1  233653900  233654900      1       1  150064       3.5236    0.0002129
enh72601     1  233807900  233808900      4       2  150064       1.9693     0.024459
enh72610     1  233926100  233927100      3       1  150064       1.6651     0.047947
enh72616     1  234238000  234239000      3       1  150064       1.8301     0.033619
enh72621     1  234398000  234399000      3       2  150064       2.2873     0.011088
enh72632     1  234610600  234611600      9       2  150064       1.9318     0.026689
enh72633     1  234611600  234612600      7       3  150064       2.2207     0.013185
enh72635     1  234620600  234621600      5       2  150064       1.7944     0.036371
enh72639     1  234630600  234631600      5       2  150064       1.9164     0.027658
enh72640     1  234634000  234635000      7       2  150064       2.8238    0.0023726
enh72641     1  234636100  234637100      3       2  150064       1.8352     0.033238
enh72643     1  234651000  234652000      2       1  150064       2.7282    0.0031841
enh72644     1  234652800  234653800      7       2  150064       2.9931    0.0013809
enh72653     1  234687000  234688000      3       1  150064       2.5295    0.0057112
enh72656     1  234697800  234698800      2       1  150064       1.9754     0.024111
enh72658     1  234705800  234706800      7       3  150064       3.0697    0.0010713
enh72659     1  234707200  234708200      2       1  150064        3.019    0.0012679
enh72689     1  234895700  234896700      3       2  150064       1.7982     0.036074
enh72711     1  235095100  235096100      6       2  150064        1.916     0.027685
enh72843     1  236445600  236446600      1       1  150064       2.1571       0.0155
enh72882     1  237522600  237523600      3       1  150064       1.9304     0.026777
enh72885     1  237995800  237996800      2       1  150064       1.7022     0.044356
enh72895     1  238564200  238565200      2       1  150064       1.8819     0.029926
enh72900     1  239275400  239276400      3       2  150064       2.5974    0.0046971
enh72901     1  239288900  239289900      6       3  150064       2.3209     0.010146
enh72908     1  240190200  240191200      5       2  150064       1.6725     0.047213
enh72912     1  240275600  240276600      2       1  150064       1.8045     0.035578
enh72920     1  240310600  240311600      5       1  150064       2.1452     0.015967
enh72921     1  240315400  240316400      5       2  150064         2.74    0.0030724
enh72925     1  240354000  240355000      3       2  150064       2.1021     0.017774
enh72926     1  240356600  240357600      4       2  150064       3.3749   0.00036917
enh72930     1  241237500  241238500      1       1  150064       2.4299     0.007552
enh72935     1  241392200  241393200      2       1  150064       1.9483      0.02569
enh72948     1  241790800  241791800      6       2  150064       2.5618    0.0052061
enh72949     1  241800100  241801100      5       2  150064       1.7727     0.038137
enh72999     1  243348400  243349400      1       1  150064       3.0624     0.001098
enh73001     1  243368100  243369100      1       1  150064       3.2555    0.0005659
enh73003     1  243381100  243382100      1       1  150064       3.8197    6.681e-05
enh73005     1  243404800  243405800      2       1  150064        2.784    0.0026849
enh73006     1  243407400  243408400      1       1  150064       3.8631    5.598e-05
enh73008     1  243410800  243411800      4       2  150064       3.2022   0.00068191
enh73009     1  243413600  243414600      2       1  150064       3.7783   7.8938e-05
enh73010     1  243420500  243421500      2       1  150064       4.0095   3.0424e-05
enh73013     1  243427800  243428800      2       1  150064       3.9425   4.0322e-05
enh73014     1  243430400  243431400      1       1  150064       4.4273    4.771e-06
enh73016     1  243435200  243436200      2       1  150064       4.2646   1.0011e-05
enh73017     1  243449100  243450100      1       1  150064       4.8785    5.346e-07
enh73019     1  243469600  243470600      4       2  150064       3.9416   4.0462e-05
enh73020     1  243471600  243472600      2       1  150064       4.3487   6.8469e-06
enh73022     1  243485300  243486300      3       2  150064        4.094   2.1202e-05
enh73023     1  243486400  243487400      2       1  150064       1.7109     0.043553
enh73024     1  243487800  243488800      2       1  150064       4.3836   5.8362e-06
enh73025     1  243506900  243507900      2       1  150064       1.7953     0.036306
enh73028     1  243518100  243519100      2       1  150064       3.4178    0.0003157
enh73030     1  243554700  243555700      2       1  150064       6.4018   7.6777e-11
enh73031     1  243579000  243580000      1       1  150064       3.9443    4.001e-05
enh73035     1  243603200  243604200      2       1  150064       2.6914    0.0035571
enh73039     1  243622400  243623400      2       1  150064       2.2711     0.011571
enh73044     1  243639100  243640100      2       1  150064       4.8618   5.8149e-07
enh73045     1  243644700  243645700      2       1  150064       4.1066   2.0075e-05
enh73046     1  243646800  243647800      3       1  150064       3.6675   0.00012246
enh73047     1  243652500  243653500      1       1  150064        3.928    4.283e-05
enh73050     1  243659800  243660800      1       1  150064       2.4736     0.006688
enh73051     1  243664000  243665000      4       2  150064       5.2183   9.0264e-08
enh73054     1  243722700  243723700      2       1  150064       4.2275   1.1816e-05
enh73056     1  243788700  243789700      2       1  150064       4.5493   2.6912e-06
enh73057     1  243791200  243792200      2       1  150064        4.554   2.6317e-06
enh73061     1  243874700  243875700      2       1  150064       3.0015    0.0013432
enh73062     1  243877400  243878400      1       1  150064       2.1802      0.01462
enh73068     1  243891100  243892100      2       1  150064       4.1132   1.9514e-05
enh73069     1  243892000  243893000      2       1  150064       3.3956   0.00034244
enh73070     1  243892900  243893900      1       1  150064       3.3494    0.0004049
enh73071     1  243894900  243895900      1       1  150064       3.8931    4.948e-05
enh73072     1  243901400  243902400      1       1  150064       2.1589      0.01543
enh73074     1  243909900  243910900      1       1  150064       4.8363    6.613e-07
enh73077     1  243914500  243915500      2       1  150064        3.559   0.00018614
enh73079     1  243917300  243918300      3       1  150064       3.3696   0.00037632
enh73082     1  243929400  243930400      1       1  150064       3.5653    0.0001817
enh73083     1  243944800  243945800      1       1  150064       4.6666    1.531e-06
enh73084     1  243946100  243947100      1       1  150064        4.608    2.033e-06
enh73085     1  243947200  243948200      1       1  150064       2.9342     0.001672
enh73088     1  243957800  243958800      1       1  150064       3.3098    0.0004668
enh73089     1  243963000  243964000      2       1  150064       4.3661    6.323e-06
enh73090     1  243966700  243967700      2       1  150064       4.3381   7.1872e-06
enh73092     1  243990300  243991300      3       1  150064       4.3839   5.8276e-06
enh73093     1  243993000  243994000      2       1  150064       3.4688   0.00026137
enh73094     1  243994100  243995100      2       1  150064       4.2603   1.0209e-05
enh73097     1  244009800  244010800      1       1  150064        4.007    3.075e-05
enh73099     1  244014600  244015600      1       1  150064       3.3251     0.000442
enh73101     1  244065900  244066900      1       1  150064        3.855    5.787e-05
enh73102     1  244081400  244082400      2       1  150064       2.8917    0.0019159
enh73103     1  244087800  244088800      1       1  150064       4.2458    1.089e-05
enh73104     1  244093800  244094800      2       1  150064       2.5559     0.005296
enh73124     1  244259600  244260600      3       2  150064       1.7227     0.042468
enh73132     1  244375600  244376600      3       2  150064       2.1621     0.015305
enh73133     1  244377200  244378200      7       3  150064       2.4455    0.0072328
enh73135     1  244393900  244394900      2       1  150064       2.1176     0.017106
enh73146     1  244486300  244487300      5       2  150064        2.393    0.0083554
enh73152     1  244552100  244553100      2       1  150064       3.4996   0.00023301
enh73159     1  244594100  244595100      2       1  150064       2.0863     0.018477
enh73164     1  244602000  244603000      5       2  150064       2.2166     0.013325
enh73167     1  244607600  244608600      1       1  150064       2.2307      0.01285
enh73170     1  244623300  244624300      1       1  150064       1.7102      0.04361
enh73176     1  244828600  244829600      7       3  150064       2.0573     0.019829
enh73178     1  244835900  244836900      4       2  150064       1.8019     0.035777
enh73179     1  244841700  244842700      4       2  150064       3.0702    0.0010695
enh73209     1  245534000  245535000      2       1  150064       2.0438     0.020485
enh73213     1  245581300  245582300      4       1  150064       1.7117      0.04348
enh73222     1  245761800  245762800     10       2  150064       2.3951    0.0083082
enh73223     1  245762500  245763500      6       1  150064       2.5013    0.0061871
enh73233     1  246198300  246199300     10       3  150064        1.964     0.024767
enh73237     1  246362300  246363300      6       2  150064        2.091     0.018266
enh73238     1  246428500  246429500      9       4  150064       2.9828    0.0014282
enh73239     1  246437400  246438400      3       1  150064       1.7132     0.043336
enh73248     1  246670600  246671600     11       5  150064       2.4897    0.0063921
enh73258     1  246760500  246761500      2       1  150064       1.7267     0.042114
enh73259     1  246771900  246772900      2       1  150064       2.2501      0.01222
enh73260     1  246773800  246774800      4       2  150064       2.0202     0.021684
enh73261     1  246776000  246777000      4       2  150064       1.7275     0.042042
enh73262     1  246780400  246781400      2       1  150064       1.9448     0.025902
enh73274     1  246859600  246860600      3       1  150064       2.1281     0.016664
enh73275     1  246861600  246862600      6       3  150064        1.869     0.030814
enh73279     1  246932000  246933000      1       1  150064       1.7346      0.04141
enh73297     1  247265600  247266600      1       1  150064       2.0738      0.01905
enh73325     1  248116400  248117400      2       1  150064       1.7745     0.037991
enh73337     1  249134500  249135500      1       1  150064       2.4173     0.007817
enh73340     1  249150100  249151100      3       1  150064       2.1136     0.017276
enh73343     1  249156400  249157400      1       1  150064       1.8718      0.03062
enh73347     1  249199200  249200200      1       1  150064       1.7708       0.0383
enh82718     2     193100     194100      5       2  150064         2.05      0.02018
enh82746     2    1005900    1006900      2       1  150064       2.2477     0.012297
enh82757     2    1655000    1656000      1       1  150064       1.7368      0.04121
enh82767     2    1732300    1733300      2       1  150064       1.8546     0.031828
enh82768     2    1734800    1735800      7       3  150064       1.6572     0.048737
enh82770     2    1743500    1744500      3       1  150064        1.662     0.048258
enh82771     2    1745600    1746600      8       3  150064       2.2383       0.0126
enh82818     2    2527600    2528600      7       2  150064       2.4281    0.0075891
enh82840     2    2871600    2872600      2       1  150064       1.8742      0.03045
enh82847     2    3146800    3147800      2       1  150064       1.9284     0.026903
enh82851     2    3203800    3204800      6       2  150064        1.984     0.023629
enh82852     2    3260700    3261700      5       2  150064       1.6683     0.047625
enh82855     2    3288200    3289200      5       2  150064       2.8242    0.0023701
enh82857     2    3291600    3292600      6       2  150064       2.2667     0.011705
enh82858     2    3293300    3294300      4       2  150064       2.1588     0.015433
enh82860     2    3307300    3308300      4       1  150064       2.7783    0.0027318
enh82894     2    3621700    3622700      1       1  150064       2.0286      0.02125
enh82907     2    5375600    5376600      2       1  150064       2.8545     0.002155
enh82921     2    6104700    6105700      5       3  150064        1.913     0.027874
enh82948     2    7060900    7061900      6       2  150064       1.7447      0.04052
enh82949     2    7062000    7063000      3       1  150064       3.0047    0.0013293
enh82950     2    7062600    7063600      9       2  150064        3.055    0.0011254
enh82951     2    7063900    7064900      3       1  150064       2.9754    0.0014629
enh82952     2    7066500    7067500      5       3  150064       2.2311     0.012837
enh82954     2    7071300    7072300      3       2  150064       2.0562      0.01988
enh82982     2    7571000    7572000      1       1  150064       1.9847      0.02359
enh82986     2    7887000    7888000      2       1  150064       1.6804     0.046442
enh82987     2    7932000    7933000      5       1  150064       2.0996      0.01788
enh83019     2    8621300    8622300      2       1  150064       1.7478     0.040253
enh83042     2    8961300    8962300      1       1  150064       2.3737     0.008805
enh83046     2    9012800    9013800      2       1  150064       2.2586     0.011954
enh83090     2    9330900    9331900      2       1  150064       2.0791     0.018805
enh83094     2    9352400    9353400      6       4  150064       1.7396     0.040964
enh83095     2    9354800    9355800      2       1  150064       3.0313    0.0012177
enh83096     2    9355700    9356700      3       1  150064       2.9002    0.0018646
enh83101     2    9370700    9371700      1       1  150064       1.9795      0.02388
enh83102     2    9374800    9375800      3       2  150064       2.6613    0.0038922
enh83106     2    9391500    9392500      7       2  150064        3.044    0.0011674
enh83110     2    9404200    9405200      1       1  150064        3.188    0.0007163
enh83112     2    9408400    9409400      4       2  150064       2.3659    0.0089922
enh83113     2    9409400    9410400      3       2  150064       1.9146     0.027771
enh83148     2    9685400    9686400      2       1  150064       2.1667     0.015128
enh83157     2    9710200    9711200      1       1  150064       2.1292      0.01662
enh83171     2    9790200    9791200      2       1  150064       2.2059     0.013696
enh83172     2    9794400    9795400      7       3  150064       2.2331     0.012771
enh83199     2   10094200   10095200      8       4  150064       2.0068     0.022384
enh83214     2   10259600   10260600      3       2  150064       2.0375     0.020802
enh83256     2   10544600   10545600      2       1  150064       1.6705     0.047411
enh83257     2   10547700   10548700      9       2  150064       2.0494     0.020211
enh83276     2   10953200   10954200      6       3  150064       2.0708     0.019191
enh83277     2   10954300   10955300      4       2  150064       2.5586    0.0052546
enh83281     2   10976900   10977900      2       1  150064       2.1521     0.015696
enh83296     2   11111400   11112400      4       2  150064       1.7177     0.042925
enh83337     2   11535300   11536300      6       2  150064       1.7433      0.04064
enh83343     2   11586500   11587500      4       1  150064       1.8761     0.030323
enh83345     2   11602900   11603900      3       1  150064       1.7042     0.044168
enh83385     2   11883100   11884100      5       3  150064       1.8186     0.034489
enh83388     2   11892800   11893800      4       2  150064       1.7322     0.041615
enh83389     2   11894300   11895300      2       1  150064       1.8675     0.030919
enh83394     2   11904300   11905300      2       1  150064       1.7834      0.03726
enh83396     2   11918200   11919200      1       1  150064       2.5252     0.005782
enh83398     2   11924700   11925700      2       1  150064       2.6214     0.004379
enh83415     2   12249400   12250400      5       2  150064       1.6559     0.048875
enh83417     2   12282100   12283100      9       1  150064       2.5248    0.0057889
enh83421     2   12332700   12333700      3       2  150064       2.1241     0.016831
enh83428     2   12677600   12678600      1       1  150064       1.7193      0.04278
enh83430     2   12695500   12696500      2       1  150064       1.8598     0.031459
enh83442     2   12881100   12882100      4       2  150064       1.7151     0.043167
enh83464     2   15072300   15073300      4       1  150064       1.7587     0.039318
enh83474     2   15309900   15310900      6       2  150064       2.6182    0.0044192
enh83482     2   15634700   15635700      3       1  150064       1.7243     0.042331
enh83483     2   15654700   15655700      3       1  150064       1.7592     0.039275
enh83485     2   15699100   15700100      4       1  150064       1.8447     0.032539
enh83498     2   15940600   15941600      4       2  150064       2.3419    0.0095937
enh83563     2   17933000   17934000      1       1  150064       2.0415       0.0206
enh83565     2   17980900   17981900      8       2  150064       2.5325    0.0056631
enh83567     2   18002700   18003700      2       1  150064       1.7553     0.039602
enh83568     2   18032800   18033800      6       4  150064       2.1164     0.017156
enh83570     2   18063300   18064300      4       2  150064       2.1107       0.0174
enh83571     2   18082300   18083300      1       1  150064       3.5084    0.0002254
enh83572     2   18093100   18094100      6       4  150064       2.7728    0.0027791
enh83573     2   18096500   18097500      4       2  150064       2.9331    0.0016782
enh83574     2   18099800   18100800      6       3  150064       2.0066     0.022397
enh83580     2   18285700   18286700      9       2  150064       2.5972    0.0046995
enh83602     2   19314200   19315200      1       1  150064       2.6166     0.004441
enh83603     2   19319700   19320700      4       2  150064       2.5082    0.0060678
enh83608     2   19548000   19549000      2       1  150064        2.264     0.011786
enh83637     2   20369400   20370400      6       3  150064       1.8979     0.028855
enh83639     2   20406300   20407300      3       2  150064       2.6101    0.0045264
enh83663     2   20673200   20674200      4       2  150064       1.9695     0.024446
enh83676     2   20773600   20774600      3       1  150064       2.7904    0.0026325
enh83677     2   20776800   20777800      7       2  150064       2.2153     0.013371
enh83678     2   20782100   20783100      1       1  150064       1.7098      0.04365
enh83680     2   20788600   20789600      2       1  150064       2.3741    0.0087967
enh83685     2   20820600   20821600      6       2  150064       1.9447     0.025908
enh83686     2   20823900   20824900      7       3  150064       1.9925     0.023159
enh83712     2   21511500   21512500      3       1  150064       2.1364     0.016322
enh83714     2   21538100   21539100      3       1  150064       2.7001    0.0034659
enh83723     2   22112900   22113900      5       2  150064        3.053    0.0011327
enh83726     2   22605400   22606400      3       2  150064       3.8428   6.0826e-05
enh83727     2   22672900   22673900      6       2  150064       4.4775   3.7753e-06
enh83728     2   22748200   22749200      5       2  150064       2.0531     0.020032
enh83729     2   22801600   22802600      3       1  150064       1.7785     0.037657
enh83748     2   23703400   23704400      4       2  150064       1.8388     0.032972
enh83787     2   23920500   23921500     11       3  150064       1.9402     0.026177
enh83789     2   23942400   23943400      3       2  150064       1.7462     0.040391
enh83792     2   23980200   23981200      1       1  150064       2.0403      0.02066
enh83795     2   24124900   24125900      1       1  150064       2.0809      0.01872
enh83796     2   24126600   24127600      3       2  150064       1.6499     0.049485
enh83797     2   24127200   24128200      2       1  150064       2.0112     0.022153
enh83798     2   24127800   24128800      1       1  150064        2.071      0.01918
enh83799     2   24139400   24140400      4       2  150064       2.2374      0.01263
enh83802     2   24161600   24162600      1       1  150064       2.2362      0.01267
enh83804     2   24166500   24167500      5       2  150064       2.4833    0.0065081
enh83805     2   24167400   24168400      3       2  150064       2.2366     0.012655
enh83807     2   24184600   24185600      7       3  150064       2.7282     0.003184
enh83822     2   24376100   24377100     10       3  150064       1.6729     0.047172
enh83826     2   24425700   24426700      3       2  150064       1.6579     0.048667
enh83858     2   24655400   24656400      3       1  150064       2.1266     0.016728
enh83859     2   24657400   24658400      2       1  150064       2.5822    0.0049087
enh83860     2   24659000   24660000      2       1  150064       2.4416    0.0073102
enh83871     2   24729500   24730500      4       2  150064       1.7834     0.037264
enh83890     2   24809100   24810100      1       1  150064       2.3914     0.008392
enh83892     2   24835700   24836700      2       1  150064       1.8495     0.032195
enh83897     2   24881300   24882300      1       1  150064       2.7999     0.002556
enh83904     2   24946600   24947600      3       2  150064       1.7307     0.041749
enh83954     2   25293200   25294200      2       1  150064       2.1428     0.016063
enh83959     2   25320800   25321800      2       1  150064       1.9089     0.028136
enh83961     2   25328300   25329300      3       1  150064       3.6525   0.00012984
enh83962     2   25346300   25347300      4       1  150064       3.6785   0.00011729
enh83963     2   25347700   25348700      7       3  150064       4.2729   9.6484e-06
enh83965     2   25352000   25353000      3       1  150064       4.5958   2.1556e-06
enh83967     2   25384400   25385400      3       1  150064       4.1609   1.5851e-05
enh83968     2   25412800   25413800      2       1  150064       3.3329   0.00042976
enh83969     2   25419500   25420500      1       1  150064       3.3917    0.0003473
enh83970     2   25452200   25453200      4       2  150064       3.7835   7.7333e-05
enh83977     2   25487500   25488500      5       3  150064       2.1024     0.017758
enh83984     2   25512100   25513100      4       2  150064       2.7444    0.0030312
enh83985     2   25514800   25515800      2       1  150064       2.1919     0.014194
enh83990     2   25530600   25531600      4       2  150064        3.248     0.000581
enh83991     2   25533000   25534000      1       1  150064       2.3123      0.01038
enh83992     2   25535900   25536900      2       1  150064       3.1032   0.00095731
enh83993     2   25539300   25540300      3       2  150064       2.2337     0.012751
enh83994     2   25540500   25541500      4       2  150064       3.1619   0.00078364
enh83995     2   25543800   25544800      1       1  150064       2.1931      0.01415
enh83997     2   25550700   25551700      3       1  150064       2.5519    0.0053573
enh83999     2   25554200   25555200      3       1  150064       1.6767     0.046798
enh84006     2   25585400   25586400      5       2  150064       1.6943     0.045104
enh84009     2   25598300   25599300      4       2  150064       3.7367   9.3221e-05
enh84015     2   25676000   25677000      2       1  150064       1.6521     0.049258
enh84030     2   25817800   25818800      2       1  150064       1.6519     0.049275
enh84031     2   25826000   25827000      1       1  150064       2.1906      0.01424
enh84032     2   25828800   25829800      3       1  150064        2.096     0.018042
enh84043     2   26028800   26029800      3       1  150064       1.7183     0.042867
enh84056     2   26075600   26076600      1       1  150064       1.7816      0.03741
enh84074     2   26205800   26206800      2       1  150064       1.6586     0.048595
enh84075     2   26213700   26214700      2       1  150064       2.3868    0.0084985
enh84076     2   26214400   26215400      3       1  150064        3.715   0.00010161
enh84077     2   26215600   26216600      1       1  150064       2.2247      0.01305
enh84078     2   26220200   26221200      7       3  150064       2.8477    0.0022021
enh84085     2   26260900   26261900      4       2  150064       2.8396    0.0022588
enh84086     2   26262800   26263800      2       1  150064       2.6277    0.0042987
enh84092     2   26282300   26283300      2       1  150064       3.0926   0.00099208
enh84100     2   26309100   26310100      4       2  150064       2.0712     0.019172
enh84113     2   26398200   26399200      5       2  150064       2.2219     0.013146
enh84114     2   26401000   26402000      2       1  150064       2.4287     0.007577
enh84115     2   26402400   26403400      3       1  150064        1.709     0.043728
enh84118     2   26411100   26412100      2       1  150064       1.6462     0.049862
enh84146     2   26929600   26930600      1       1  150064       2.0956      0.01806
enh84153     2   26985900   26986900      2       1  150064       3.1708   0.00076023
enh84155     2   26989800   26990800      4       2  150064       3.0451     0.001163
enh84156     2   26991200   26992200      1       1  150064       3.3193    0.0004512
enh84158     2   26995600   26996600      1       1  150064       3.3202    0.0004497
enh84159     2   26996800   26997800      2       1  150064       3.1335   0.00086353
enh84160     2   27007500   27008500      3       2  150064       2.1143     0.017246
enh84161     2   27030500   27031500      2       1  150064       3.2377   0.00060239
enh84162     2   27065700   27066700      4       2  150064       3.2778   0.00052308
enh84166     2   27080300   27081300      4       1  150064       2.5871    0.0048398
enh84170     2   27097800   27098800      2       1  150064       2.8885    0.0019353
enh84172     2   27103200   27104200      1       1  150064       3.1922     0.000706
enh84173     2   27106400   27107400      1       1  150064       3.1421    0.0008386
enh84175     2   27111500   27112500      2       1  150064       2.8657    0.0020802
enh84179     2   27125500   27126500      1       1  150064       3.1615    0.0007848
enh84180     2   27128400   27129400      3       1  150064       3.0192    0.0012671
enh84181     2   27130700   27131700      2       1  150064       2.9626    0.0015253
enh84182     2   27134000   27135000      1       1  150064       3.0729      0.00106
enh84183     2   27138800   27139800      3       1  150064       3.0281    0.0012306
enh84186     2   27155600   27156600      4       1  150064       3.1323   0.00086736
enh84187     2   27158600   27159600      4       2  150064        2.962    0.0015283
enh84188     2   27165000   27166000      1       1  150064       2.8733     0.002031
enh84189     2   27169200   27170200      5       2  150064        3.295   0.00049209
enh84190     2   27172500   27173500      4       2  150064       2.9261    0.0017164
enh84191     2   27174800   27175800      1       1  150064       3.1156    0.0009178
enh84192     2   27184100   27185100      2       1  150064       2.4556    0.0070326
enh84194     2   27195400   27196400      1       1  150064       3.3323    0.0004307
enh84195     2   27198000   27199000      2       1  150064       2.5514    0.0053643
enh84197     2   27204000   27205000      1       1  150064       3.2539    0.0005691
enh84198     2   27208200   27209200      1       1  150064       3.2606    0.0005558
enh84200     2   27211100   27212100      1       1  150064       3.2155     0.000651
enh84205     2   27254300   27255300      1       1  150064       3.0193     0.001267
enh84207     2   27271800   27272800      2       1  150064       3.4335   0.00029787
enh84209     2   27291800   27292800      1       1  150064       2.9839     0.001423
enh84211     2   27300100   27301100      1       1  150064       2.6139     0.004476
enh84213     2   27307400   27308400      2       1  150064       2.5213    0.0058457
enh84219     2   27341400   27342400      3       2  150064       1.9712      0.02435
enh84220     2   27345300   27346300      2       1  150064       2.6162    0.0044459
enh84228     2   27441000   27442000      9       3  150064       2.3197      0.01018
enh84229     2   27503400   27504400      1       1  150064       2.3305     0.009891
enh84230     2   27525700   27526700      2       1  150064       2.4601    0.0069449
enh84238     2   27594900   27595900      2       1  150064       2.3713    0.0088636
enh84240     2   27604200   27605200      1       1  150064       3.0578     0.001115
enh84241     2   27630300   27631300      1       1  150064       3.1035    0.0009562
enh84242     2   27632800   27633800      2       1  150064       2.0799     0.018769
enh84247     2   27711100   27712100      5       2  150064       3.1921   0.00070617
enh84248     2   27716300   27717300      1       1  150064        3.188    0.0007163
enh84251     2   27807300   27808300      4       2  150064       2.3097     0.010454
enh84252     2   27821500   27822500      1       1  150064       2.1959      0.01405
enh84254     2   27852600   27853600      4       2  150064       1.6601     0.048445
enh84255     2   27881800   27882800      1       1  150064       2.6982     0.003486
enh84262     2   27930600   27931600      1       1  150064       4.0723    2.328e-05
enh84263     2   27937200   27938200      2       1  150064       2.0899     0.018314
enh84264     2   27938900   27939900      2       1  150064       3.5124   0.00022205
enh84265     2   27942500   27943500      3       2  150064       2.1704     0.014989
enh84267     2   27952500   27953500      2       1  150064       3.7337   9.4329e-05
enh84271     2   27988800   27989800      3       2  150064       4.4211   4.9099e-06
enh84272     2   27993400   27994400      1       1  150064       3.8587      5.7e-05
enh84276     2   28018200   28019200      3       1  150064       4.2211   1.2157e-05
enh84277     2   28019600   28020600      4       1  150064       4.5306   2.9408e-06
enh84278     2   28021900   28022900      2       1  150064       4.0494   2.5671e-05
enh84279     2   28023100   28024100      5       1  150064       4.5275   2.9843e-06
enh84280     2   28031600   28032600      2       1  150064       4.1818   1.4459e-05
enh84285     2   28142600   28143600      1       1  150064       3.6355    0.0001387
enh84286     2   28144400   28145400      3       1  150064       2.5792    0.0049516
enh84288     2   28179900   28180900      2       1  150064       2.8508    0.0021806
enh84295     2   28303300   28304300      5       3  150064       2.3963    0.0082801
enh84296     2   28325100   28326100      1       1  150064       2.2133      0.01344
enh84316     2   28601200   28602200      3       2  150064       2.6305    0.0042631
enh84317     2   28611900   28612900      1       1  150064        2.969     0.001494
enh84318     2   28619600   28620600      3       1  150064       2.3435    0.0095507
enh84319     2   28623200   28624200      2       1  150064        1.993     0.023133
enh84320     2   28646800   28647800      8       3  150064       3.7396   9.2167e-05
enh84322     2   28761200   28762200      6       2  150064       2.8356    0.0022873
enh84323     2   28762300   28763300      6       3  150064       2.2269     0.012975
enh84350     2   28985000   28986000      1       1  150064        2.729     0.003176
enh84352     2   28991300   28992300      3       1  150064       3.0695     0.001072
enh84353     2   28992400   28993400      4       2  150064       2.8241    0.0023707
enh84355     2   28997900   28998900      3       2  150064       2.5028    0.0061607
enh84356     2   29024800   29025800      1       1  150064       2.8096      0.00248
enh84358     2   29032400   29033400      3       1  150064       3.1758   0.00074719
enh84361     2   29093600   29094600      6       3  150064         1.99     0.023295
enh84382     2   29282700   29283700      4       2  150064       1.7994     0.035979
enh84389     2   29329800   29330800      1       1  150064         1.81      0.03515
enh84393     2   29342800   29343800      3       2  150064       2.5611    0.0052165
enh84397     2   29379600   29380600      2       1  150064       1.7538     0.039734
enh84398     2   29388000   29389000      4       2  150064       1.7388     0.041031
enh84404     2   29643300   29644300      4       2  150064       3.8794   5.2357e-05
enh84405     2   29677900   29678900      5       2  150064       2.1214     0.016945
enh84406     2   29698300   29699300      7       2  150064       1.9289     0.026874
enh84407     2   29715600   29716600      9       3  150064       1.7266     0.042123
enh84421     2   30368200   30369200      2       1  150064       1.8372     0.033087
enh84429     2   30447400   30448400      5       2  150064       2.1539     0.015623
enh84457     2   30911600   30912600      2       1  150064       1.9676     0.024559
enh84481     2   31547400   31548400      2       1  150064       1.6604     0.048421
enh84495     2   32343800   32344800      2       1  150064       2.2383     0.012601
enh84602     2   33905300   33906300      1       1  150064       1.9595      0.02503
enh84603     2   33906300   33907300      1       1  150064       2.0218       0.0216
enh84611     2   34321400   34322400      2       1  150064       1.7606      0.03915
enh84636     2   36606800   36607800      2       1  150064       1.6515     0.049323
enh84642     2   36636500   36637500      1       1  150064       1.8342      0.03331
enh84646     2   36641400   36642400      4       2  150064       2.2387     0.012587
enh84648     2   36647400   36648400      1       1  150064       2.3588     0.009167
enh84652     2   36676000   36677000      1       1  150064       2.2365      0.01266
enh84657     2   36688000   36689000      2       1  150064       2.0103     0.022198
enh84661     2   36712900   36713900      2       1  150064       1.9432     0.025999
enh84662     2   36717000   36718000      3       1  150064       1.7722     0.038184
enh84675     2   36817200   36818200      2       1  150064       1.9193     0.027473
enh84676     2   36822000   36823000      6       2  150064       1.7792     0.037606
enh84683     2   37009400   37010400      2       1  150064       2.3739    0.0087996
enh84684     2   37016400   37017400      1       1  150064        2.445     0.007243
enh84686     2   37068000   37069000      1       1  150064       2.1964      0.01403
enh84689     2   37116800   37117800      3       1  150064       1.7748     0.037965
enh84695     2   37137700   37138700      4       2  150064       2.5653    0.0051542
enh84697     2   37178300   37179300      4       2  150064        1.784     0.037209
enh84698     2   37179500   37180500      1       1  150064       3.2131    0.0006566
enh84700     2   37247700   37248700      2       1  150064       2.5028      0.00616
enh84707     2   37422600   37423600      1       1  150064       3.5202    0.0002156
enh84708     2   37424700   37425700      4       2  150064       3.0807    0.0010325
enh84709     2   37453100   37454100      3       2  150064       3.4905   0.00024103
enh84710     2   37456400   37457400      3       2  150064       2.2591     0.011938
enh84711     2   37460000   37461000      5       2  150064        3.157   0.00079709
enh84712     2   37528400   37529400      7       2  150064       3.2505    0.0005761
enh84713     2   37545200   37546200      1       1  150064       3.9736     3.54e-05
enh84714     2   37548600   37549600      2       1  150064       3.6531   0.00012954
enh84715     2   37552600   37553600      3       2  150064       3.5159   0.00021917
enh84716     2   37570600   37571600      7       3  150064        3.884   5.1384e-05
enh84717     2   37572200   37573200      5       3  150064       1.9198     0.027439
enh84718     2   37576500   37577500      4       1  150064       2.9335    0.0016756
enh84721     2   37641500   37642500      4       2  150064       2.1762      0.01477
enh84722     2   37733800   37734800      4       1  150064       1.8585     0.031551
enh84746     2   38151200   38152200      4       2  150064       1.9939     0.023079
enh84761     2   38528900   38529900      4       1  150064       1.8547     0.031821
enh84769     2   38605000   38606000      5       3  150064       1.8909     0.029318
enh84775     2   38665600   38666600      3       2  150064       2.0174     0.021826
enh84799     2   38947400   38948400      1       1  150064       3.2525    0.0005719
enh84801     2   38964200   38965200      3       1  150064       2.2612     0.011875
enh84806     2   39033200   39034200      2       1  150064       2.1226     0.016894
enh84814     2   39299800   39300800      3       2  150064       1.7475     0.040276
enh84824     2   39454600   39455600      4       2  150064            2      0.02275
enh84854     2   39795600   39796600      2       1  150064       2.4136    0.0078969
enh84856     2   39820600   39821600      1       1  150064        2.696     0.003509
enh84861     2   39866800   39867800      1       1  150064        2.064      0.01951
enh84864     2   39891700   39892700      2       1  150064       1.6812     0.046359
enh84865     2   39909900   39910900      1       1  150064        1.786      0.03705
enh84870     2   39955800   39956800      1       1  150064       2.2685      0.01165
enh84872     2   39962400   39963400      3       1  150064        2.293     0.010923
enh84874     2   39970200   39971200      7       3  150064       1.8132     0.034903
enh84875     2   39999300   40000300      6       3  150064       2.5035    0.0061493
enh84876     2   40000700   40001700      1       1  150064       2.0746      0.01901
enh84878     2   40003600   40004600      2       1  150064       2.1676     0.015094
enh84890     2   40466900   40467900      4       2  150064       2.6961    0.0035077
enh84891     2   40500700   40501700      4       1  150064       1.6571     0.048748
enh84894     2   40510000   40511000      3       1  150064        1.697     0.044847
enh84895     2   40511600   40512600      2       1  150064       1.7162     0.043063
enh84896     2   40573200   40574200      4       2  150064       2.1624     0.015294
enh84904     2   40645700   40646700      1       1  150064       1.9016      0.02861
enh84907     2   40660600   40661600      5       2  150064       1.9355     0.026467
enh84908     2   40662000   40663000      6       2  150064       2.2156     0.013361
enh84909     2   40662400   40663400      3       1  150064       2.4016    0.0081613
enh84910     2   40663000   40664000      5       1  150064       2.0845      0.01856
enh84916     2   40681700   40682700      3       1  150064       2.3402    0.0096374
enh84917     2   40715100   40716100      4       2  150064       1.9466     0.025791
enh84919     2   41824800   41825800      4       1  150064       1.9595     0.025028
enh84923     2   42067000   42068000      1       1  150064       3.0482     0.001151
enh84924     2   42068600   42069600      5       1  150064       2.4789    0.0065887
enh84998     2   42981100   42982100      3       2  150064       1.9159     0.027691
enh85004     2   43072100   43073100      4       2  150064       1.9494     0.025626
enh85008     2   43106600   43107600      3       1  150064       1.6831     0.046179
enh85026     2   43233800   43234800      4       2  150064       1.7101      0.04362
enh85048     2   43379400   43380400      4       2  150064       1.9039      0.02846
enh85102     2   43780500   43781500      3       1  150064       1.6599      0.04847
enh85130     2   44296900   44297900      2       1  150064       1.6901       0.0455
enh85142     2   44409900   44410900      4       1  150064       1.8436     0.032623
enh85143     2   44411100   44412100      1       1  150064       1.9663      0.02463
enh85144     2   44412200   44413200      4       2  150064       2.1065     0.017579
enh85145     2   44418200   44419200      1       1  150064       1.7877      0.03691
enh85148     2   44432100   44433100      1       1  150064       1.8418      0.03275
enh85151     2   44434400   44435400      2       1  150064       1.8763     0.030305
enh85156     2   44459000   44460000      2       1  150064       1.8974     0.028886
enh85157     2   44470000   44471000      3       1  150064       1.9098     0.028081
enh85175     2   44901600   44902600      3       2  150064       2.0053     0.022467
enh85199     2   45881100   45882100      3       1  150064       1.6803     0.046453
enh85212     2   45940000   45941000      1       1  150064       1.7881      0.03688
enh85217     2   45986300   45987300      2       1  150064       2.3983    0.0082368
enh85227     2   46049500   46050500      5       3  150064       1.8345      0.03329
enh85230     2   46063300   46064300      6       3  150064       1.9868      0.02347
enh85246     2   46134100   46135100      4       2  150064       2.0038     0.022547
enh85259     2   46219600   46220600      3       2  150064       2.4645    0.0068611
enh85262     2   46256900   46257900      2       1  150064       2.2846     0.011169
enh85264     2   46269400   46270400      4       2  150064       2.5115    0.0060105
enh85265     2   46285000   46286000      5       3  150064        2.454    0.0070639
enh85266     2   46290000   46291000      4       2  150064         3.29    0.0005009
enh85332     2   46773400   46774400      1       1  150064       1.6782      0.04665
enh85340     2   46791700   46792700      3       2  150064       1.9561     0.025225
enh85363     2   47007600   47008600      2       1  150064       1.7339     0.041472
enh85422     2   47322300   47323300      8       3  150064       2.0287     0.021246
enh85425     2   47359200   47360200      2       1  150064       1.6513     0.049337
enh85426     2   47382600   47383600      1       1  150064       2.1432      0.01605
enh85436     2   47448600   47449600      5       2  150064       2.3861    0.0085141
enh85469     2   47748700   47749700      3       2  150064       1.8383     0.033008
enh85476     2   47881100   47882100      4       2  150064       1.7596     0.039241
enh85482     2   47994400   47995400      3       2  150064        2.471    0.0067377
enh85486     2   48012100   48013100      6       3  150064       2.3277    0.0099645
enh85488     2   48069900   48070900      4       2  150064       1.8849     0.029724
enh85489     2   48072000   48073000      1       1  150064       2.2486      0.01227
enh85491     2   48083500   48084500      1       1  150064        2.231      0.01284
enh85492     2   48086900   48087900      2       1  150064       1.7523     0.039858
enh85493     2   48095300   48096300      2       1  150064        1.951     0.025531
enh85494     2   48112000   48113000      2       1  150064       2.1082     0.017507
enh85495     2   48115600   48116600      5       3  150064       3.1409   0.00084206
enh85496     2   48119500   48120500      2       1  150064        2.299     0.010752
enh85497     2   48122100   48123100      3       2  150064       2.7009    0.0034573
enh85498     2   48123000   48124000      6       2  150064       1.8013     0.035828
enh85501     2   48129000   48130000      1       1  150064       2.9361     0.001662
enh85507     2   48340400   48341400      1       1  150064       2.0415       0.0206
enh85509     2   48371600   48372600      2       1  150064       1.9717     0.024323
enh85511     2   48375800   48376800      3       1  150064       3.8638   5.5821e-05
enh85512     2   48421400   48422400      1       1  150064       2.2508       0.0122
enh85518     2   48476300   48477300      1       1  150064       2.1128      0.01731
enh85520     2   48540000   48541000      4       2  150064        2.168      0.01508
enh85521     2   48544700   48545700      4       2  150064       2.1057     0.017614
enh85523     2   48551400   48552400      2       1  150064       2.8114     0.002466
enh85524     2   48554900   48555900      5       3  150064       3.8603   5.6629e-05
enh85526     2   48557900   48558900      9       4  150064       2.7734     0.002774
enh85529     2   48566100   48567100      3       1  150064       3.1904   0.00071027
enh85532     2   48571800   48572800      6       2  150064       2.0167     0.021866
enh85533     2   48572600   48573600      6       3  150064       2.6522    0.0039982
enh85534     2   48573900   48574900      4       2  150064       1.9354     0.026472
enh85535     2   48575600   48576600      7       3  150064       1.7063     0.043977
enh85539     2   48583900   48584900      7       3  150064       1.8749     0.030405
enh85541     2   48588900   48589900      2       1  150064        2.646    0.0040726
enh85542     2   48592200   48593200      6       3  150064       1.7837     0.037232
enh85543     2   48593300   48594300      1       1  150064        2.556     0.005294
enh85544     2   48593900   48594900      4       2  150064       1.7328     0.041566
enh85545     2   48601800   48602800      3       1  150064        2.613    0.0044869
enh85546     2   48607200   48608200      4       2  150064       2.0439      0.02048
enh85549     2   48622500   48623500      3       2  150064       1.8845     0.029748
enh85550     2   48624300   48625300      2       1  150064       1.8695     0.030779
enh85552     2   48633600   48634600      5       2  150064       2.7309    0.0031577
enh85559     2   48671100   48672100      4       2  150064        2.113       0.0173
enh85560     2   48674100   48675100      3       2  150064        2.315     0.010305
enh85566     2   48684000   48685000      3       2  150064       3.6915   0.00011149
enh85570     2   48706900   48707900      2       1  150064       3.8153   6.8017e-05
enh85573     2   48736700   48737700      3       2  150064       2.8665    0.0020754
enh85576     2   48754700   48755700      6       3  150064       1.9294     0.026842
enh85579     2   48787200   48788200      6       2  150064       1.8341     0.033317
enh85580     2   48793600   48794600      4       2  150064       1.8201      0.03437
enh85581     2   48794700   48795700      4       2  150064       1.9054     0.028361
enh85582     2   48799700   48800700      5       2  150064       1.7464     0.040375
enh85587     2   48943900   48944900      9       3  150064       1.8154     0.034734
enh85589     2   48951900   48952900      7       3  150064       2.0703     0.019213
enh85602     2   50067800   50068800      1       1  150064       3.0332      0.00121
enh85609     2   50245200   50246200      4       2  150064       1.9995     0.022777
enh85612     2   50542200   50543200      2       1  150064       3.0653    0.0010873
enh85613     2   50571200   50572200      2       1  150064       3.8708   5.4235e-05
enh85615     2   50719200   50720200      2       1  150064       2.7274    0.0031917
enh85616     2   50756300   50757300      2       1  150064        2.325     0.010036
enh85632     2   50975400   50976400      2       1  150064       2.9219    0.0017395
enh85640     2   51013000   51014000      2       1  150064       2.7322     0.003146
enh85641     2   51056600   51057600      6       3  150064       1.7543     0.039689
enh85642     2   51058600   51059600      4       2  150064       1.8895     0.029414
enh85644     2   51093400   51094400      5       3  150064       2.7991    0.0025623
enh85648     2   51184700   51185700      2       1  150064       1.7976     0.036119
enh85649     2   51221900   51222900      3       2  150064       2.1541     0.015615
enh85651     2   51240000   51241000      1       1  150064       2.1981      0.01397
enh85670     2   53856800   53857800      6       2  150064       2.0127     0.022072
enh85671     2   53859600   53860600      5       2  150064       2.3225     0.010104
enh85672     2   53899800   53900800      1       1  150064       1.7263      0.04215
enh85674     2   53921100   53922100      7       3  150064       3.4434   0.00028722
enh85675     2   53923900   53924900      4       2  150064       2.7804     0.002715
enh85676     2   53941000   53942000      3       1  150064       2.5068    0.0060922
enh85678     2   53955700   53956700      3       2  150064       3.6703   0.00012111
enh85679     2   53966600   53967600      1       1  150064       2.3887     0.008455
enh85684     2   53993000   53994000      5       3  150064       2.1501     0.015772
enh85685     2   53995700   53996700      4       2  150064       2.0615     0.019627
enh85686     2   54009100   54010100      4       2  150064       2.3661    0.0089876
enh85687     2   54010700   54011700      2       1  150064        3.487   0.00024424
enh85688     2   54015400   54016400      4       1  150064       2.2744     0.011472
enh85689     2   54029300   54030300      4       2  150064       2.0979     0.017959
enh85690     2   54045900   54046900      1       1  150064       3.2877    0.0005051
enh85691     2   54054500   54055500      2       1  150064       3.0715    0.0010648
enh85693     2   54083100   54084100      3       2  150064       2.9756    0.0014621
enh85695     2   54091800   54092800      1       1  150064       3.6448    0.0001338
enh85697     2   54113300   54114300      2       1  150064       2.8228      0.00238
enh85700     2   54129800   54130800      2       1  150064       3.2613   0.00055447
enh85701     2   54134500   54135500      3       1  150064       2.2155     0.013363
enh85705     2   54158600   54159600      2       1  150064        2.705    0.0034156
enh85706     2   54166900   54167900      1       1  150064       2.9272      0.00171
enh85707     2   54167900   54168900      7       3  150064       2.4696    0.0067637
enh85708     2   54169800   54170800      4       2  150064       2.6916    0.0035559
enh85709     2   54172000   54173000      1       1  150064       1.7906      0.03668
enh85710     2   54176400   54177400      4       2  150064       2.1102     0.017419
enh85712     2   54180400   54181400      1       1  150064        1.682      0.04628
enh85713     2   54184200   54185200      2       1  150064       2.3289    0.0099325
enh85717     2   54194100   54195100      4       2  150064       2.1943     0.014107
enh85721     2   54216300   54217300      3       1  150064       2.3442     0.009535
enh85723     2   54235000   54236000      4       2  150064       3.2271   0.00062532
enh85726     2   54242700   54243700      1       1  150064       2.2655      0.01174
enh85729     2   54269200   54270200      4       2  150064       2.2384     0.012598
enh85730     2   54274200   54275200      4       2  150064       2.9882    0.0014033
enh85731     2   54275900   54276900      2       1  150064        2.575    0.0050122
enh85734     2   54291400   54292400      4       2  150064       3.0865    0.0010126
enh85735     2   54304400   54305400      2       1  150064       2.4129    0.0079141
enh85738     2   54312000   54313000      2       1  150064       2.1501     0.015774
enh85739     2   54315000   54316000      2       1  150064       1.8354     0.033224
enh85741     2   54330600   54331600      4       2  150064       2.5832    0.0048945
enh85743     2   54335300   54336300      8       3  150064       3.0956   0.00098216
enh85747     2   54387100   54388100      5       3  150064       2.8567    0.0021401
enh85748     2   54389000   54390000      3       1  150064       3.5509   0.00019199
enh85749     2   54403600   54404600      1       1  150064       3.7477    8.924e-05
enh85782     2   54658300   54659300      3       2  150064       2.2485     0.012272
enh85783     2   54662400   54663400      2       1  150064       3.1466   0.00082577
enh85785     2   54667100   54668100      1       1  150064       2.5264     0.005762
enh85788     2   54677800   54678800      2       1  150064       2.4727    0.0067056
enh85800     2   54710900   54711900      5       2  150064       1.9319     0.026683
enh85808     2   54721200   54722200      2       1  150064       3.4754   0.00025508
enh85809     2   54723800   54724800      2       1  150064       1.8464     0.032415
enh85819     2   54746700   54747700      2       1  150064       3.2837   0.00051231
enh85820     2   54750200   54751200      3       2  150064       2.1909     0.014229
enh85822     2   54755500   54756500      2       1  150064        1.838     0.033028
enh85825     2   54761200   54762200      4       2  150064       1.8554     0.031766
enh85826     2   54764600   54765600      5       2  150064       2.1402     0.016169
enh85827     2   54765700   54766700      3       2  150064       2.1846      0.01446
enh85828     2   54768200   54769200      2       1  150064       2.3464    0.0094777
enh85830     2   54773200   54774200      3       2  150064       2.1938     0.014124
enh85833     2   54780100   54781100      3       1  150064       1.6548     0.048979
enh85837     2   54790000   54791000      3       2  150064        1.831      0.03355
enh85841     2   54801200   54802200      4       2  150064       2.6339    0.0042205
enh85842     2   54805100   54806100     10       1  150064       1.6721     0.047248
enh85843     2   54809100   54810100      3       1  150064        1.876     0.030329
enh85845     2   54818200   54819200      3       1  150064        1.707     0.043912
enh85846     2   54819800   54820800      2       1  150064       2.1912     0.014219
enh85847     2   54822100   54823100      4       2  150064       2.6606    0.0038995
enh85849     2   54832700   54833700      4       2  150064       1.9923      0.02317
enh85851     2   54840000   54841000      5       2  150064       2.4294    0.0075625
enh85852     2   54842200   54843200      5       2  150064       2.4214    0.0077296
enh85855     2   54852500   54853500      1       1  150064        2.304      0.01061
enh85857     2   54861600   54862600      6       4  150064       2.7386    0.0030848
enh85858     2   54867500   54868500      3       2  150064       3.2469   0.00058344
enh85860     2   54885700   54886700      2       1  150064       1.7686     0.038478
enh85861     2   54889000   54890000      4       2  150064       1.8931     0.029169
enh85863     2   54896200   54897200      1       1  150064       1.6458       0.0499
enh85865     2   54907300   54908300      7       4  150064       2.7969    0.0025797
enh85866     2   54920900   54921900      4       2  150064       2.5827    0.0049018
enh85869     2   54936500   54937500      2       1  150064       1.7007     0.044496
enh85875     2   55067900   55068900      7       3  150064       3.5276   0.00020963
enh85878     2   55118800   55119800      1       1  150064       2.5295     0.005711
enh85881     2   55126800   55127800      3       2  150064       2.3378    0.0096983
enh85884     2   55133400   55134400      7       4  150064       3.0388    0.0011876
enh85886     2   55166200   55167200      2       1  150064       2.6066    0.0045729
enh85887     2   55168500   55169500      1       1  150064       1.9058      0.02834
enh85896     2   55222900   55223900      3       2  150064       2.4238    0.0076804
enh85901     2   55241000   55242000      3       1  150064        1.882     0.029917
enh85903     2   55279100   55280100      4       2  150064       1.8963     0.028959
enh85904     2   55283000   55284000      2       1  150064       2.3913    0.0083942
enh85918     2   55380300   55381300      3       2  150064       1.9716     0.024326
enh85924     2   55402500   55403500      1       1  150064       2.6422     0.004118
enh85940     2   55608400   55609400      4       2  150064       1.8016     0.035805
enh85941     2   55615000   55616000      3       2  150064       2.0644     0.019491
enh85944     2   55619000   55620000      7       2  150064       1.9254     0.027088
enh85945     2   55622500   55623500      8       2  150064       1.8796      0.03008
enh85952     2   55639800   55640800      4       2  150064       1.7329     0.041556
enh85957     2   55658600   55659600      8       3  150064       1.9271     0.026983
enh85979     2   55999100   56000100      1       1  150064       3.1415    0.0008405
enh85981     2   56029200   56030200      2       1  150064       1.6491     0.049562
enh85982     2   56031700   56032700      2       1  150064       2.6035    0.0046136
enh85984     2   56096600   56097600      2       1  150064       1.8086     0.035259
enh85985     2   56098300   56099300      1       1  150064       1.9554      0.02527
enh85989     2   56128600   56129600      3       2  150064       2.1281     0.016664
enh85994     2   56193300   56194300      5       2  150064       1.9158     0.027693
enh85995     2   56235800   56236800      2       1  150064        2.049     0.020231
enh86007     2   57272000   57273000      5       2  150064        1.745     0.040491
enh86010     2   57987700   57988700      4       2  150064        4.257   1.0358e-05
enh86011     2   58043100   58044100      2       1  150064       4.6046   2.0665e-06
enh86015     2   58110600   58111600      2       1  150064       5.3656   4.0343e-08
enh86017     2   58120000   58121000      3       2  150064       3.9445   3.9988e-05
enh86018     2   58134400   58135400      5       2  150064       6.2141   2.5815e-10
enh86019     2   58138200   58139200      3       2  150064       5.4083   3.1805e-08
enh86020     2   58147700   58148700      3       2  150064       5.4756   2.1804e-08
enh86021     2   58168800   58169800      8       2  150064       5.8924   1.9034e-09
enh86022     2   58170500   58171500      2       1  150064       5.3682   3.9756e-08
enh86023     2   58192800   58193800      4       1  150064         2.42    0.0077596
enh86024     2   58204500   58205500      4       2  150064        4.091   2.1473e-05
enh86025     2   58272200   58273200      3       1  150064       3.1905   0.00071004
enh86027     2   58283800   58284800      3       2  150064       2.5033    0.0061523
enh86029     2   58315500   58316500      3       2  150064       4.9901   3.0174e-07
enh86030     2   58333900   58334900      1       1  150064       3.5709    0.0001779
enh86031     2   58335100   58336100      3       2  150064       4.7541   9.9663e-07
enh86032     2   58359300   58360300      2       1  150064       2.7443    0.0030322
enh86033     2   58362900   58363900      3       1  150064       2.2156     0.013359
enh86034     2   58364700   58365700      2       1  150064       2.0259     0.021385
enh86038     2   58451900   58452900      5       2  150064       3.2021   0.00068213
enh86041     2   58461800   58462800      4       2  150064       4.2992   8.5707e-06
enh86042     2   58464800   58465800      2       1  150064       4.6671   1.5271e-06
enh86043     2   58466200   58467200      2       1  150064       2.1378     0.016265
enh86044     2   58468600   58469600      2       1  150064       2.0489     0.020238
enh86046     2   58520000   58521000      1       1  150064       2.0708      0.01919
enh86047     2   58588600   58589600      4       2  150064        2.956    0.0015585
enh86049     2   58617200   58618200      7       2  150064       3.1132   0.00092521
enh86050     2   58652700   58653700      4       2  150064        2.873    0.0020328
enh86051     2   58656700   58657700      3       2  150064       3.3275   0.00043812
enh86052     2   58659200   58660200      3       2  150064       2.2453     0.012376
enh86053     2   58674800   58675800      3       2  150064       2.7116    0.0033483
enh86056     2   58734800   58735800      1       1  150064        1.764      0.03887
enh86058     2   58749500   58750500      3       1  150064       2.2655     0.011741
enh86075     2   60291800   60292800      2       1  150064       3.1996   0.00068807
enh86076     2   60298200   60299200      1       1  150064       2.1217      0.01693
enh86077     2   60332900   60333900      3       2  150064       2.5543    0.0053198
enh86078     2   60440400   60441400      3       2  150064        2.635    0.0042066
enh86080     2   60479400   60480400      4       1  150064       1.7638     0.038882
enh86081     2   60521300   60522300      8       2  150064        2.098     0.017954
enh86082     2   60522800   60523800      6       3  150064       1.8884     0.029489
enh86087     2   60578800   60579800      6       2  150064       1.8978     0.028861
enh86089     2   60705600   60706600      1       1  150064       3.1202    0.0009037
enh86090     2   60709600   60710600      1       1  150064       3.9625    3.709e-05
enh86092     2   60735200   60736200      1       1  150064        1.657      0.04876
enh86093     2   60808000   60809000      1       1  150064       2.5605     0.005226
enh86094     2   60808700   60809700      2       1  150064       2.1984     0.013959
enh86095     2   60901300   60902300      4       2  150064       3.1649   0.00077568
enh86122     2   61372800   61373800      2       1  150064       1.6976     0.044788
enh86123     2   61408900   61409900      1       1  150064       2.4981     0.006243
enh86130     2   61476500   61477500      1       1  150064       2.2365      0.01266
enh86134     2   61583400   61584400      3       2  150064       2.0802     0.018755
enh86135     2   61607500   61608500      4       1  150064       1.8222     0.034214
enh86138     2   61641700   61642700      2       1  150064       3.2804   0.00051833
enh86142     2   61663000   61664000      5       3  150064       2.4818    0.0065358
enh86149     2   61692200   61693200      3       2  150064       2.6498    0.0040264
enh86151     2   61699300   61700300      1       1  150064        1.971      0.02436
enh86193     2   62431700   62432700      2       1  150064       1.8729     0.030541
enh86194     2   62432300   62433300      1       1  150064       2.6856      0.00362
enh86203     2   62532500   62533500      2       1  150064       1.9165     0.027649
enh86204     2   62536300   62537300      1       1  150064       2.1125      0.01732
enh86211     2   62683200   62684200      1       1  150064       1.9283      0.02691
enh86214     2   62694200   62695200      3       2  150064       1.8182     0.034516
enh86218     2   62712900   62713900      2       1  150064       2.3474     0.009452
enh86219     2   62715900   62716900      3       2  150064       2.7455    0.0030209
enh86221     2   62733600   62734600      4       2  150064        2.598    0.0046888
enh86222     2   62805000   62806000      4       2  150064       3.0714    0.0010653
enh86224     2   62816500   62817500      3       2  150064       3.1268   0.00088369
enh86225     2   62869800   62870800      1       1  150064       1.6466      0.04982
enh86226     2   62886800   62887800      2       1  150064       1.6574     0.048718
enh86227     2   62890000   62891000      3       1  150064       2.4757    0.0066482
enh86228     2   62891700   62892700      1       1  150064       2.6395     0.004151
enh86233     2   62939200   62940200      2       1  150064       1.8861     0.029644
enh86238     2   63012800   63013800      1       1  150064       2.8445     0.002224
enh86257     2   64064000   64065000      2       1  150064       1.8105     0.035108
enh86282     2   64291200   64292200      2       1  150064       1.9995     0.022775
enh86302     2   64365500   64366500      3       1  150064       1.7403     0.040901
enh86331     2   64674500   64675500      2       1  150064       2.1658     0.015163
enh86332     2   64679300   64680300      1       1  150064       1.6838      0.04611
enh86340     2   64741600   64742600      1       1  150064       1.7887      0.03683
enh86341     2   64749200   64750200      2       1  150064        1.778     0.037704
enh86348     2   64826400   64827400      7       2  150064       2.5498    0.0053895
enh86418     2   65299700   65300700      2       1  150064       3.3616   0.00038751
enh86449     2   65571400   65572400      3       1  150064        1.876     0.030326
enh86483     2   65801100   65802100      5       2  150064       1.8153     0.034739
enh86510     2   66744800   66745800      6       3  150064       1.6544     0.049027
enh86511     2   66749200   66750200      6       2  150064       2.7226    0.0032388
enh86513     2   66759600   66760600      3       1  150064       2.6364    0.0041899
enh86514     2   66763800   66764800      2       1  150064       2.1276     0.016683
enh86516     2   66768500   66769500      3       1  150064       2.7564    0.0029225
enh86517     2   66770300   66771300      3       2  150064       2.8564    0.0021427
enh86553     2   68386300   68387300      3       2  150064       3.0763     0.001048
enh86555     2   68422500   68423500      7       3  150064       2.3469     0.009465
enh86559     2   68434200   68435200      1       1  150064       1.9784      0.02394
enh86565     2   68450600   68451600      2       1  150064       2.5854    0.0048631
enh86571     2   68473700   68474700      1       1  150064        2.958     0.001548
enh86573     2   68482600   68483600      2       1  150064        2.236     0.012677
enh86592     2   68679000   68680000      5       2  150064       1.7643     0.038842
enh86660     2   69534500   69535500      1       1  150064       2.2815      0.01126
enh86661     2   69536300   69537300      1       1  150064       1.9178      0.02757
enh86662     2   69571000   69572000      2       1  150064        1.821     0.034306
enh86707     2   69909300   69910300      5       2  150064       1.8634     0.031206
enh86718     2   69960800   69961800      2       1  150064       1.7617     0.039063
enh86719     2   69962400   69963400      4       1  150064       2.0079     0.022328
enh86720     2   69969800   69970800      3       1  150064        2.275     0.011453
enh86736     2   70031200   70032200      2       1  150064       2.2369     0.012646
enh86739     2   70055300   70056300      4       2  150064       2.1088      0.01748
enh86742     2   70062900   70063900      5       2  150064       1.7778     0.037719
enh86747     2   70144700   70145700      1       1  150064       1.7393      0.04099
enh86755     2   70191200   70192200      1       1  150064       2.1937      0.01413
enh86757     2   70212900   70213900      1       1  150064       1.6722      0.04724
enh86761     2   70261800   70262800      2       1  150064       1.6648     0.047979
enh86765     2   70295000   70296000      1       1  150064       1.8048      0.03555
enh86794     2   70487200   70488200      2       1  150064       1.6595     0.048504
enh86839     2   71381000   71382000      9       2  150064       1.6959     0.044952
enh86840     2   71383600   71384600      2       1  150064       2.0445     0.020453
enh86853     2   71526500   71527500      5       3  150064       1.9126     0.027898
enh86854     2   71527800   71528800      3       2  150064       3.9732   3.5452e-05
enh86857     2   71561600   71562600      3       1  150064       2.2041     0.013757
enh86858     2   71562800   71563800      2       1  150064        2.399    0.0082196
enh86861     2   71579800   71580800      1       1  150064       3.1556    0.0008008
enh86863     2   71601800   71602800      4       2  150064       1.9484     0.025683
enh86864     2   71603800   71604800      5       2  150064       2.9796    0.0014431
enh86868     2   71647300   71648300      5       2  150064       1.7478     0.040245
enh86870     2   71679500   71680500      2       1  150064       2.3736    0.0088076
enh86872     2   71685400   71686400      4       1  150064       2.4576     0.006994
enh86899     2   71912100   71913100      3       2  150064       1.8541     0.031863
enh86911     2   72028800   72029800      2       1  150064       2.1933     0.014142
enh86920     2   72357300   72358300      3       1  150064       3.4237   0.00030884
enh86922     2   72368300   72369300      2       1  150064       2.2947     0.010876
enh86925     2   72400600   72401600      1       1  150064       1.6707      0.04739
enh86930     2   72447000   72448000      4       2  150064       2.7101    0.0033631
enh86932     2   72463100   72464100      1       1  150064        2.753     0.002953
enh86940     2   72641300   72642300      1       1  150064       1.6961      0.04493
enh86941     2   72743100   72744100      1       1  150064       2.5314     0.005681
enh86946     2   72803200   72804200      1       1  150064       1.7126      0.04339
enh86950     2   72846200   72847200      2       1  150064       1.9368     0.026382
enh86958     2   72955000   72956000      1       1  150064       1.8659      0.03103
enh86972     2   73031400   73032400      1       1  150064       1.9696      0.02444
enh86986     2   73163400   73164400      3       2  150064       4.1295   1.8174e-05
enh86990     2   73210800   73211800      1       1  150064       4.2793    9.375e-06
enh86991     2   73217000   73218000      2       1  150064         4.66   1.5808e-06
enh86993     2   73219700   73220700      3       2  150064       3.1937   0.00070231
enh86995     2   73232100   73233100      3       1  150064       3.8663   5.5249e-05
enh86997     2   73248500   73249500      2       1  150064       3.5616   0.00018427
enh86998     2   73261100   73262100      3       2  150064       4.4332    4.642e-06
enh87000     2   73269900   73270900      1       1  150064       3.9959    3.223e-05
enh87001     2   73271500   73272500      2       1  150064       3.3479   0.00040717
enh87003     2   73278800   73279800      2       1  150064       3.3089   0.00046838
enh87005     2   73285800   73286800      3       1  150064       3.1962   0.00069616
enh87006     2   73290300   73291300      3       2  150064       2.5732    0.0050387
enh87008     2   73294700   73295700      2       1  150064       2.8195    0.0024051
enh87011     2   73307600   73308600      2       1  150064       2.1077     0.017528
enh87012     2   73311900   73312900      3       1  150064       2.0993     0.017897
enh87013     2   73315900   73316900      1       1  150064       3.3194    0.0004511
enh87015     2   73319100   73320100      2       1  150064       3.1548   0.00080316
enh87016     2   73321400   73322400      5       2  150064        3.603   0.00015731
enh87017     2   73329700   73330700      5       2  150064       3.1086   0.00094002
enh87018     2   73331600   73332600      2       1  150064       2.5063    0.0061006
enh87020     2   73334200   73335200      2       1  150064       3.4372   0.00029392
enh87021     2   73336800   73337800      3       1  150064       3.0143    0.0012878
enh87022     2   73439500   73440500      2       1  150064       3.9133   4.5522e-05
enh87025     2   73462800   73463800      3       1  150064       3.7782   7.8976e-05
enh87027     2   73465400   73466400      1       1  150064       1.9615      0.02491
enh87030     2   73611600   73612600      2       1  150064       3.7349   9.3901e-05
enh87032     2   73645400   73646400      2       1  150064        2.894    0.0019017
enh87033     2   73673500   73674500      2       1  150064       3.9931   3.2606e-05
enh87034     2   73815100   73816100      2       1  150064       3.7373   9.3018e-05
enh87035     2   73867500   73868500      3       1  150064       4.0881   2.1749e-05
enh87042     2   73986300   73987300      3       1  150064       2.8224    0.0023835
enh87047     2   74058000   74059000      3       2  150064       2.4619    0.0069097
enh87048     2   74059500   74060500      1       1  150064       2.7245      0.00322
enh87055     2   74120400   74121400      6       2  150064       2.4886    0.0064122
enh87074     2   74237300   74238300      1       1  150064       2.0266      0.02135
enh87076     2   74248100   74249100      3       1  150064       2.0334     0.021008
enh87078     2   74253300   74254300      4       1  150064        3.009    0.0013105
enh87079     2   74257100   74258100      3       2  150064       2.9195    0.0017532
enh87080     2   74259800   74260800      2       1  150064       2.6726    0.0037635
enh87083     2   74272000   74273000      2       1  150064       2.4259    0.0076357
enh87085     2   74277900   74278900      3       1  150064       2.7165    0.0032987
enh87087     2   74283700   74284700      3       1  150064       2.3985    0.0082301
enh87088     2   74293900   74294900      7       2  150064       2.8609    0.0021121
enh87090     2   74303800   74304800      1       1  150064        2.801     0.002547
enh87100     2   74401700   74402700      6       2  150064       1.8584     0.031554
enh87103     2   74408600   74409600      1       1  150064       2.1993      0.01393
enh87177     2   75785900   75786900      3       2  150064       1.7691     0.038437
enh87202     2   77053700   77054700      7       4  150064        1.775     0.037952
enh87206     2   77696100   77697100      5       3  150064       2.8788    0.0019958
enh87207     2   77706900   77707900      4       2  150064       2.3567    0.0092185
enh87208     2   77746800   77747800      3       2  150064       2.4611    0.0069265
enh87210     2   77856700   77857700      2       1  150064       1.6521      0.04926
enh87222     2   78495800   78496800      1       1  150064        2.009      0.02227
enh87223     2   78500400   78501400      3       1  150064       2.2528     0.012134
enh87224     2   78501300   78502300      3       1  150064       2.2056     0.013706
enh87225     2   78514100   78515100      2       1  150064       2.8256    0.0023595
enh87229     2   78533100   78534100      4       1  150064       2.1599     0.015389
enh87230     2   78533800   78534800      4       1  150064       2.1373     0.016287
enh87231     2   78536000   78537000      3       2  150064       1.9272     0.026977
enh87240     2   79446400   79447400      6       3  150064        1.809     0.035229
enh87247     2   79620500   79621500      1       1  150064       1.9993      0.02279
enh87253     2   79748700   79749700      1       1  150064       1.8974      0.02889
enh87259     2   79929600   79930600      2       1  150064       2.9159    0.0017734
enh87275     2   80060600   80061600      1       1  150064       1.7596      0.03924
enh87279     2   80087100   80088100      3       2  150064       1.9647     0.024726
enh87281     2   80132900   80133900      2       1  150064       3.8321   6.3532e-05
enh87293     2   80291000   80292000      3       1  150064       2.4272    0.0076087
enh87297     2   80469300   80470300      4       1  150064       1.6988     0.044679
enh87308     2   80746200   80747200      4       2  150064       2.5524     0.005349
enh87328     2   84675900   84676900      3       2  150064       3.0414    0.0011775
enh87337     2   85059100   85060100      1       1  150064       1.8344       0.0333
enh87373     2   85384900   85385900      2       1  150064       1.8849     0.029719
enh87388     2   85471500   85472500      3       1  150064       2.2048     0.013734
enh87405     2   85567200   85568200      1       1  150064       1.7273      0.04206
enh87409     2   85621100   85622100      3       2  150064       2.1436     0.016034
enh87416     2   85637400   85638400      3       1  150064       3.2094   0.00066513
enh87417     2   85637800   85638800      3       1  150064       3.2094   0.00066513
enh87418     2   85639600   85640600      3       2  150064       1.7379     0.041116
enh87420     2   85642800   85643800      3       1  150064       2.8423    0.0022398
enh87421     2   85646700   85647700      5       3  150064       1.9963     0.022953
enh87459     2   85844500   85845500      1       1  150064       2.0794      0.01879
enh87467     2   85907900   85908900      1       1  150064       2.3152       0.0103
enh87468     2   85913900   85914900      2       1  150064       1.7585     0.039335
enh87482     2   85992000   85993000      7       2  150064       2.2544     0.012086
enh87484     2   85998700   85999700      3       1  150064       2.2507     0.012201
enh87496     2   86054800   86055800      3       2  150064       1.7297     0.041845
enh87523     2   86268300   86269300      3       1  150064       1.7621     0.039022
enh87527     2   86295500   86296500      4       2  150064       1.6464      0.04984
enh87557     2   86521800   86522800      1       1  150064       1.6685      0.04761
enh87591     2   86930100   86931100      1       1  150064       2.7007      0.00346
enh87593     2   86974600   86975600      3       2  150064       3.0095    0.0013083
enh87691     2   96194000   96195000      2       1  150064       2.0633     0.019543
enh87713     2   96779600   96780600      2       1  150064       2.3096     0.010454
enh87717     2   96830600   96831600      1       1  150064        1.833       0.0334
enh87721     2   96865700   96866700      1       1  150064       3.9562    3.808e-05
enh87722     2   96871900   96872900      2       1  150064       2.6324    0.0042391
enh87723     2   96875500   96876500      1       1  150064       3.9123    4.571e-05
enh87726     2   96911900   96912900      3       2  150064        2.309     0.010472
enh87728     2   96919900   96920900      2       1  150064       3.3825   0.00035909
enh87731     2   96924500   96925500      3       2  150064       3.7121   0.00010279
enh87732     2   96927200   96928200      1       1  150064        3.299    0.0004851
enh87739     2   96999000   97000000      3       1  150064       3.1685   0.00076621
enh87743     2   97010600   97011600      1       1  150064       2.9216     0.001741
enh87745     2   97019100   97020100      2       1  150064       3.3859   0.00035477
enh87749     2   97059700   97060700      3       2  150064       2.5624    0.0051981
enh87766     2   97205400   97206400      1       1  150064       1.9382       0.0263
enh87767     2   97207200   97208200      5       3  150064       2.0341     0.020973
enh87771     2   97219400   97220400      2       1  150064       2.1345     0.016403
enh87779     2   97288100   97289100      1       1  150064       1.9919      0.02319
enh87780     2   97289000   97290000      1       1  150064       2.8336     0.002301
enh87784     2   97350600   97351600      1       1  150064        2.613     0.004488
enh87785     2   97400700   97401700      1       1  150064       1.9765      0.02405
enh87787     2   97404200   97405200      1       1  150064       1.9779      0.02397
enh87788     2   97406000   97407000      1       1  150064       1.9779      0.02397
enh87789     2   97424900   97425900      3       1  150064        2.197     0.014011
enh87790     2   97430800   97431800      1       1  150064        2.061      0.01965
enh87792     2   97433800   97434800      1       1  150064       2.3494     0.009401
enh87793     2   97435500   97436500      3       1  150064       1.7792     0.037603
enh87794     2   97437700   97438700      2       1  150064       2.9127    0.0017917
enh87796     2   97453800   97454800      2       1  150064       2.3678     0.008946
enh87798     2   97473800   97474800      1       1  150064       2.3171      0.01025
enh87800     2   97476900   97477900      1       1  150064        2.391     0.008401
enh87802     2   97488400   97489400      1       1  150064       2.1452      0.01597
enh87804     2   97497600   97498600      1       1  150064       2.0026      0.02261
enh87809     2   97536800   97537800      2       1  150064       1.9317     0.026699
enh87810     2   97540000   97541000      2       1  150064        2.489    0.0064044
enh87811     2   97543800   97544800      2       1  150064       3.9637   3.6895e-05
enh87812     2   97547200   97548200      1       1  150064       1.7491      0.04014
enh87815     2   97560100   97561100      5       3  150064       2.5382    0.0055706
enh87816     2   97569100   97570100      4       2  150064       3.6646   0.00012388
enh87817     2   97571600   97572600      6       1  150064       3.6787   0.00011723
enh87819     2   97578400   97579400      1       1  150064       3.4922    0.0002395
enh87822     2   97595900   97596900      3       1  150064       2.0826     0.018644
enh87823     2   97599400   97600400      4       2  150064       3.6065   0.00015517
enh87835     2   97761200   97762200      6       1  150064       2.4276    0.0075996
enh87839     2   98260900   98261900      3       1  150064       2.6678    0.0038176
enh87846     2   98344400   98345400      2       1  150064       1.9617     0.024899
enh87850     2   98486500   98487500      2       1  150064       1.8509     0.032095
enh87852     2   98547000   98548000      1       1  150064       2.0043      0.02252
enh87856     2   98567200   98568200      4       2  150064       1.9454     0.025862
enh87860     2   98584600   98585600      3       1  150064       2.7019    0.0034477
enh87865     2   98609000   98610000      1       1  150064       2.9188     0.001757
enh87866     2   98612800   98613800      3       1  150064       2.9854     0.001416
enh87873     2   98703700   98704700      2       1  150064       1.6794     0.046533
enh87875     2   98750500   98751500      2       1  150064       2.2184     0.013264
enh87891     2   99001100   99002100      1       1  150064       1.6937      0.04516
enh87892     2   99028900   99029900      1       1  150064        1.811      0.03507
enh87893     2   99060200   99061200      2       1  150064        1.857     0.031655
enh87894     2   99063400   99064400      2       1  150064       1.7943     0.036386
enh87895     2   99065000   99066000      2       1  150064       1.6915     0.045375
enh87896     2   99068000   99069000      1       1  150064        1.848       0.0323
enh87903     2   99087900   99088900      5       1  150064       1.7369     0.041202
enh87908     2   99099900   99100900      2       1  150064       1.7708     0.038301
enh87911     2   99102800   99103800      5       1  150064       1.6953      0.04501
enh87913     2   99106900   99107900      1       1  150064       1.8401      0.03288
enh87914     2   99108600   99109600      2       1  150064       1.7642     0.038849
enh87919     2   99132500   99133500      3       1  150064       1.6999     0.044576
enh87927     2   99222200   99223200      2       1  150064       1.8082     0.035286
enh87928     2   99227200   99228200      1       1  150064       1.8062      0.03544
enh87960     2   99422100   99423100      3       1  150064       1.7118      0.04347
enh87966     2   99449300   99450300      5       2  150064       1.7134      0.04332
enh88016     2  100252500  100253500      2       1  150064       3.1745   0.00075046
enh88017     2  100260400  100261400      4       2  150064       3.0465    0.0011575
enh88021     2  100273200  100274200      3       2  150064       1.8485     0.032266
enh88022     2  100277000  100278000      1       1  150064       2.0517       0.0201
enh88024     2  100293700  100294700      2       1  150064       1.8927     0.029201
enh88025     2  100316500  100317500      6       3  150064       1.6817     0.046316
enh88029     2  100443200  100444200      4       1  150064       2.0377     0.020792
enh88038     2  100576900  100577900      1       1  150064        1.887      0.02958
enh88076     2  101349900  101350900      6       2  150064       2.3754    0.0087638
enh88077     2  101396600  101397600      3       2  150064        2.002     0.022641
enh88090     2  101493900  101494900      4       2  150064       1.9468     0.025777
enh88097     2  101541600  101542600      6       2  150064        1.864     0.031159
enh88107     2  101617300  101618300      5       2  150064       2.2568     0.012011
enh88126     2  101917100  101918100      4       2  150064       2.3517    0.0093431
enh88134     2  101966700  101967700      1       1  150064       1.6514      0.04933
enh88135     2  101972200  101973200      5       3  150064       2.0699     0.019231
enh88140     2  102050700  102051700      7       2  150064        1.735     0.041371
enh88248     2  102720300  102721300      5       3  150064       1.7652     0.038764
enh88249     2  102757900  102758900      7       2  150064        2.015     0.021951
enh88261     2  103351300  103352300      2       1  150064       2.8196    0.0024038
enh88269     2  103595500  103596500      3       1  150064       2.2441     0.012412
enh88274     2  104575300  104576300      2       1  150064       1.6937     0.045158
enh88296     2  105122200  105123200      1       1  150064       2.5794     0.004949
enh88329     2  105564200  105565200      2       1  150064        1.648      0.04968
enh88358     2  105994400  105995400      2       1  150064       1.8562     0.031715
enh88387     2  106359700  106360700      2       1  150064       2.2947     0.010874
enh88389     2  106369900  106370900      2       1  150064       1.6662      0.04784
enh88391     2  106376900  106377900      5       2  150064       2.7566    0.0029206
enh88393     2  106380200  106381200      7       2  150064       1.6886     0.045649
enh88430     2  106535300  106536300      3       2  150064       1.6844     0.046052
enh88460     2  107456100  107457100      3       1  150064       2.6817    0.0036626
enh88461     2  107457600  107458600      6       3  150064       2.3017     0.010677
enh88462     2  107460600  107461600      3       2  150064       2.3506    0.0093719
enh88490     2  109175800  109176800      1       1  150064        2.077       0.0189
enh88497     2  109200000  109201000      3       2  150064       2.3212     0.010138
enh88506     2  109228500  109229500      1       1  150064       2.0866      0.01846
enh88508     2  109231600  109232600      3       1  150064       1.8293     0.033678
enh88510     2  109236700  109237700      1       1  150064       2.0736      0.01906
enh88566     2  109872400  109873400      4       2  150064       1.7369     0.041204
enh88608     2  110267300  110268300      2       1  150064       4.1573     1.61e-05
enh88609     2  110271300  110272300      3       2  150064        3.763   8.3956e-05
enh88611     2  110352000  110353000      3       2  150064        3.831   6.3821e-05
enh88613     2  110363200  110364200      2       1  150064       4.0565   2.4907e-05
enh88614     2  110364000  110365000      2       1  150064       3.9318   4.2148e-05
enh88615     2  110365200  110366200      1       1  150064       3.0332      0.00121
enh88617     2  110368900  110369900      5       3  150064       3.4337   0.00029767
enh88619     2  110395600  110396600      5       2  150064       3.7693   8.1868e-05
enh88620     2  110402000  110403000      3       2  150064       2.6335    0.0042256
enh88625     2  110858900  110859900      3       2  150064       1.9862     0.023508
enh88626     2  110884200  110885200      2       1  150064       2.2133     0.013439
enh88636     2  111535000  111536000      3       2  150064       1.9785     0.023934
enh88637     2  111616000  111617000      7       3  150064        1.717     0.042986
enh88646     2  111906400  111907400      6       3  150064       2.5042    0.0061369
enh88649     2  111918200  111919200      4       2  150064       1.7494     0.040109
enh88652     2  111942900  111943900      5       1  150064       2.2103     0.013541
enh88666     2  112669900  112670900      6       2  150064       1.8285     0.033741
enh88668     2  112676500  112677500      2       1  150064       2.1086     0.017491
enh88669     2  112680400  112681400      5       2  150064       1.7908     0.036662
enh88674     2  112704000  112705000      4       1  150064       1.9403     0.026173
enh88675     2  112712000  112713000      6       2  150064       2.1972     0.014002
enh88682     2  112743600  112744600      7       2  150064       1.8642     0.031149
enh88683     2  112751200  112752200      5       2  150064       2.3067     0.010537
enh88686     2  112783800  112784800      4       2  150064       1.8046     0.035565
enh88688     2  112789500  112790500      5       3  150064        2.035     0.020927
enh88696     2  113008700  113009700      2       1  150064       2.2526     0.012141
enh88701     2  113047800  113048800      1       1  150064       1.8886      0.02947
enh88706     2  113247200  113248200      2       1  150064       1.7514     0.039938
enh88707     2  113248500  113249500      2       1  150064       2.5032    0.0061546
enh88754     2  113942300  113943300      4       2  150064       1.7537     0.039739
enh88755     2  113943200  113944200      2       1  150064        2.212     0.013483
enh88773     2  114081400  114082400      4       2  150064        1.824     0.034076
enh88794     2  114667800  114668800      5       2  150064       2.1569     0.015506
enh88811     2  115544800  115545800      1       1  150064       1.9073      0.02824
enh88819     2  115841800  115842800      3       2  150064       1.7979       0.0361
enh88820     2  115957300  115958300      3       2  150064       2.5173     0.005913
enh88822     2  116285800  116286800      1       1  150064        2.088       0.0184
enh88840     2  118844800  118845800      3       2  150064       1.9882     0.023393
enh88844     2  118857100  118858100      4       2  150064       2.4319    0.0075103
enh88850     2  119513200  119514200      3       2  150064        1.982     0.023738
enh88857     2  119982500  119983500     11       3  150064       1.7966     0.036196
enh88923     2  120774400  120775400      3       1  150064       1.6981     0.044745
enh88934     2  120990000  120991000      1       1  150064       1.6535      0.04911
enh88938     2  121015000  121016000      2       1  150064        1.702     0.044374
enh88944     2  121076200  121077200      2       1  150064        1.706     0.044004
enh88964     2  121417300  121418300      3       1  150064       2.3656    0.0090016
enh88965     2  121419500  121420500      1       1  150064       2.0435       0.0205
enh89014     2  122120600  122121600      2       1  150064       1.8867     0.029603
enh89045     2  122290100  122291100      2       1  150064        2.287     0.011099
enh89078     2  122495000  122496000      2       1  150064       2.3082     0.010494
enh89079     2  122511700  122512700      1       1  150064       1.8269      0.03386
enh89083     2  122569000  122570000      3       2  150064       2.1401     0.016174
enh89085     2  122626100  122627100      9       2  150064        2.649    0.0040368
enh89089     2  122777100  122778100      2       1  150064       1.9756       0.0241
enh89100     2  125024500  125025500      2       1  150064       2.7264     0.003201
enh89120     2  126950300  126951300      2       1  150064       1.9309     0.026746
enh89136     2  127533500  127534500      4       2  150064       1.9853     0.023556
enh89138     2  127584600  127585600      2       1  150064       1.9724     0.024284
enh89156     2  127846100  127847100      5       3  150064       2.3037      0.01062
enh89157     2  127848500  127849500      3       2  150064       2.2095      0.01357
enh89158     2  127856600  127857600      3       1  150064       3.1255   0.00088759
enh89159     2  127857200  127858200      2       1  150064       1.8904     0.029355
enh89160     2  127867500  127868500      8       2  150064       1.8343     0.033305
enh89161     2  127870800  127871800      3       1  150064        3.574   0.00017577
enh89162     2  127873700  127874700      6       3  150064       2.2655      0.01174
enh89163     2  127878800  127879800      2       1  150064       2.0543     0.019971
enh89165     2  127887200  127888200     12       5  150064       3.4987   0.00023379
enh89167     2  127900900  127901900      4       2  150064       1.8541     0.031863
enh89238     2  128612900  128613900      2       1  150064       1.9235     0.027207
enh89250     2  128783000  128784000      1       1  150064         1.67      0.04746
enh89344     2  131132000  131133000      1       1  150064       2.2907      0.01099
enh89345     2  131134000  131135000      3       2  150064       1.7561     0.039535
enh89353     2  131556400  131557400      3       1  150064       1.6877     0.045738
enh89371     2  131668400  131669400      4       2  150064       1.7955     0.036283
enh89376     2  131729400  131730400      2       1  150064       2.1181     0.017083
enh89382     2  131796900  131797900      4       1  150064       3.3512   0.00040237
enh89385     2  131812400  131813400      1       1  150064       3.3102    0.0004661
enh89387     2  131817300  131818300      2       1  150064       3.1497   0.00081711
enh89390     2  131822400  131823400      2       1  150064       3.1467   0.00082561
enh89392     2  131834200  131835200      1       1  150064       3.3548    0.0003971
enh89393     2  131835500  131836500      1       1  150064       3.1566    0.0007981
enh89395     2  131848900  131849900      1       1  150064       2.5573     0.005274
enh89397     2  131861300  131862300      4       2  150064        3.335   0.00042656
enh89398     2  131864400  131865400      2       1  150064        2.684    0.0036368
enh89402     2  131905600  131906600      1       1  150064       3.2659    0.0005456
enh89406     2  132398800  132399800      1       1  150064       2.2584      0.01196
enh89408     2  132431400  132432400      2       1  150064       2.2331     0.012771
enh89414     2  133105600  133106600      1       1  150064       1.6687      0.04759
enh89416     2  133132100  133133100      3       2  150064       2.0502     0.020171
enh89441     2  133736100  133737100      1       1  150064       1.7248      0.04228
enh89442     2  133811500  133812500      2       1  150064       1.8736      0.03049
enh89462     2  134051300  134052300      1       1  150064         1.85      0.03216
enh89481     2  134260000  134261000      6       2  150064       1.7036     0.044231
enh89506     2  134418300  134419300      1       1  150064       1.7338      0.04148
enh89525     2  134629200  134630200      5       2  150064        1.981     0.023797
enh89535     2  134875600  134876600      2       1  150064       2.7512    0.0029685
enh89536     2  134883000  134884000      2       1  150064       1.7535     0.039758
enh89540     2  134895600  134896600      2       1  150064       3.4136    0.0003206
enh89541     2  134900200  134901200      2       1  150064       3.3207   0.00044901
enh89542     2  134904000  134905000      1       1  150064       1.7945      0.03637
enh89543     2  134905000  134906000      1       1  150064       1.8191      0.03445
enh89550     2  134921000  134922000      1       1  150064       2.4341     0.007465
enh89557     2  134945400  134946400      7       3  150064       1.6896     0.045554
enh89560     2  134955800  134956800      1       1  150064       1.9543      0.02533
enh89585     2  135026400  135027400      1       1  150064       1.8454      0.03249
enh89629     2  135674300  135675300      1       1  150064       3.0217     0.001257
enh89630     2  135678900  135679900      1       1  150064       2.2514      0.01218
enh89673     2  136788400  136789400      4       2  150064       2.3151     0.010304
enh89682     2  136878600  136879600      1       1  150064       2.3105      0.01043
enh89687     2  136940500  136941500      3       2  150064         2.25     0.012224
enh89708     2  138944000  138945000      1       1  150064       1.6611      0.04835
enh89710     2  139228000  139229000      1       1  150064       3.9459    3.975e-05
enh89715     2  139271800  139272800      3       2  150064        2.017     0.021846
enh89718     2  139302200  139303200      2       1  150064       2.1144     0.017243
enh89720     2  139465900  139466900      1       1  150064       2.1499      0.01578
enh89725     2  141222200  141223200      4       1  150064       1.8445     0.032552
enh89776     2  144232400  144233400      2       1  150064       2.4722     0.006715
enh89796     2  144598100  144599100      2       1  150064       2.3509    0.0093633
enh89797     2  144660600  144661600      1       1  150064       3.2983    0.0004863
enh89801     2  144713000  144714000      1       1  150064       2.9506     0.001586
enh89810     2  144995300  144996300      2       1  150064       1.7785     0.037657
enh89815     2  145043300  145044300      4       2  150064       3.0145    0.0012869
enh89816     2  145078000  145079000      3       2  150064       2.2871     0.011094
enh89820     2  145090900  145091900      1       1  150064       3.2093    0.0006652
enh89825     2  145116700  145117700      1       1  150064       3.3639    0.0003842
enh89828     2  145136200  145137200      1       1  150064       4.2102    1.276e-05
enh89829     2  145139500  145140500      1       1  150064       4.5198    3.095e-06
enh89833     2  145152300  145153300      2       1  150064       4.3022   8.4556e-06
enh89835     2  145154500  145155500      1       1  150064       3.7927     7.45e-05
enh89836     2  145157200  145158200      2       1  150064        3.914   4.5394e-05
enh89840     2  145169100  145170100      5       3  150064        3.109   0.00093875
enh89841     2  145170500  145171500      3       1  150064       3.1929   0.00070419
enh89842     2  145172700  145173700      2       1  150064       2.7555    0.0029299
enh89844     2  145182100  145183100      2       1  150064       2.3847    0.0085468
enh89845     2  145183000  145184000      2       1  150064       4.0439   2.6285e-05
enh89846     2  145186300  145187300      2       1  150064       3.6386   0.00013708
enh89847     2  145191300  145192300      1       1  150064        3.911    4.595e-05
enh89850     2  145200000  145201000      1       1  150064       2.5062     0.006102
enh89867     2  145260000  145261000      1       1  150064       1.9658      0.02466
enh89904     2  145788000  145789000      3       1  150064       2.0443     0.020464
enh89905     2  145793400  145794400      3       2  150064       1.8872     0.029566
enh89908     2  145800000  145801000      3       2  150064       2.8491    0.0021921
enh89912     2  145874400  145875400      3       1  150064       2.7218    0.0032461
enh89913     2  145880900  145881900      2       1  150064       2.1712     0.014957
enh89914     2  145949600  145950600      1       1  150064       2.1783      0.01469
enh89923     2  146676300  146677300      2       1  150064       1.8994     0.028755
enh89933     2  148109000  148110000      3       1  150064       2.4473    0.0071973
enh89937     2  148607200  148608200      4       2  150064       3.0923   0.00099306
enh89941     2  148627000  148628000      2       1  150064       2.2105     0.013534
enh89944     2  148646000  148647000      3       2  150064       1.8045     0.035575
enh89948     2  148734800  148735800      1       1  150064        1.891      0.02931
enh89955     2  148991600  148992600      3       1  150064       2.2223      0.01313
enh89956     2  149030600  149031600      2       1  150064        2.932     0.001684
enh89958     2  149309800  149310800      2       1  150064       2.9679     0.001499
enh89961     2  149404000  149405000      3       1  150064       1.7192     0.042789
enh89976     2  149513600  149514600      2       1  150064       2.1811     0.014587
enh89977     2  149521400  149522400      2       1  150064       2.2395     0.012561
enh89985     2  149639700  149640700      1       1  150064       2.4998     0.006213
enh90009     2  149835100  149836100      2       1  150064       2.4614    0.0069195
enh90015     2  149877900  149878900      1       1  150064       2.1362      0.01633
enh90019     2  150185500  150186500      3       2  150064       1.6818       0.0463
enh90022     2  150418500  150419500      1       1  150064       2.1357      0.01635
enh90024     2  150436500  150437500      3       1  150064        1.972     0.024303
enh90027     2  150453600  150454600      3       2  150064       2.2572     0.011997
enh90028     2  150454400  150455400      2       1  150064       1.9964     0.022947
enh90029     2  150714400  150715400      4       2  150064        2.505    0.0061219
enh90037     2  151153100  151154100      2       1  150064       1.9978     0.022869
enh90063     2  152252900  152253900      3       2  150064       1.8168     0.034622
enh90066     2  152475700  152476700      5       2  150064       1.7228     0.042464
enh90105     2  153022600  153023600      1       1  150064        3.211    0.0006614
enh90106     2  153025000  153026000      4       2  150064       1.7615      0.03908
enh90108     2  153029200  153030200      3       2  150064       2.2354     0.012697
enh90109     2  153030200  153031200      3       2  150064       3.1252   0.00088831
enh90110     2  153056800  153057800      2       1  150064       3.3625   0.00038614
enh90111     2  153079100  153080100      3       1  150064        2.717    0.0032937
enh90112     2  153083000  153084000      2       1  150064       3.0764    0.0010476
enh90113     2  153099700  153100700      3       2  150064       2.5596    0.0052395
enh90115     2  153140600  153141600      2       1  150064       3.2143   0.00065371
enh90116     2  153190400  153191400      3       1  150064       2.3965     0.008276
enh90117     2  153197000  153198000      4       2  150064       2.3338    0.0098023
enh90135     2  153228900  153229900      5       2  150064       2.9225    0.0017359
enh90137     2  153233100  153234100      3       2  150064       1.9985     0.022831
enh90144     2  153249200  153250200      5       3  150064       2.3992    0.0082149
enh90147     2  153255300  153256300      4       2  150064       1.9689     0.024481
enh90153     2  153277600  153278600      2       1  150064       2.4095    0.0079867
enh90158     2  153286200  153287200      1       1  150064       2.6666     0.003831
enh90161     2  153289200  153290200      1       1  150064       2.5792     0.004952
enh90162     2  153292000  153293000      4       2  150064       1.8058     0.035474
enh90206     2  153433400  153434400      2       1  150064       2.0597     0.019713
enh90208     2  153450100  153451100      1       1  150064       1.6929      0.04524
enh90209     2  153452600  153453600      2       1  150064       1.6793     0.046545
enh90213     2  153463700  153464700      5       3  150064       2.9623    0.0015267
enh90214     2  153465400  153466400      4       2  150064       1.8078     0.035315
enh90215     2  153468900  153469900      5       2  150064       1.8902     0.029367
enh90216     2  153471500  153472500      2       1  150064       2.8341    0.0022979
enh90217     2  153473200  153474200      4       1  150064       2.9256    0.0017187
enh90219     2  153477800  153478800      3       1  150064       3.4802   0.00025051
enh90220     2  153481200  153482200      5       3  150064       2.9764    0.0014582
enh90221     2  153483300  153484300      2       1  150064       2.9082    0.0018175
enh90223     2  153503700  153504700      1       1  150064       2.9765     0.001458
enh90225     2  153538900  153539900      3       2  150064       2.0851     0.018532
enh90227     2  153550800  153551800      2       1  150064        2.609    0.0045403
enh90230     2  153586800  153587800      4       2  150064       2.7664    0.0028339
enh90231     2  153618400  153619400      2       1  150064       3.9656   3.6599e-05
enh90237     2  154726900  154727900      8       1  150064       1.8612      0.03136
enh90242     2  154773800  154774800      9       2  150064       1.6981     0.044741
enh90257     2  156448500  156449500      4       2  150064       1.7808     0.037475
enh90337     2  158604200  158605200      1       1  150064       2.2924      0.01094
enh90370     2  159298300  159299300      4       2  150064       2.0827     0.018641
enh90373     2  159326100  159327100      2       1  150064        2.204     0.013761
enh90374     2  159327300  159328300      4       2  150064       2.1395     0.016197
enh90378     2  159335900  159336900      2       1  150064       2.8029    0.0025326
enh90379     2  159341100  159342100      5       2  150064        1.803     0.035691
enh90380     2  159343700  159344700      4       2  150064       2.6076     0.004559
enh90382     2  159346900  159347900      1       1  150064       1.9251      0.02711
enh90384     2  159349700  159350700      6       2  150064       2.8574    0.0021356
enh90387     2  159361400  159362400      4       2  150064        2.261     0.011878
enh90388     2  159363400  159364400      2       1  150064       3.1839   0.00072655
enh90389     2  159366500  159367500      4       2  150064       1.8071     0.035376
enh90391     2  159369700  159370700      3       1  150064       3.3068   0.00047188
enh90393     2  159375500  159376500      2       1  150064       1.6493     0.049542
enh90394     2  159385500  159386500      3       2  150064        2.239     0.012579
enh90398     2  159400700  159401700      3       1  150064       2.4125    0.0079224
enh90399     2  159402700  159403700      5       3  150064       3.2124   0.00065824
enh90400     2  159411300  159412300      2       1  150064       2.5526    0.0053461
enh90404     2  159442700  159443700      4       2  150064       2.3947    0.0083161
enh90408     2  159463600  159464600      4       2  150064       1.7704     0.038332
enh90409     2  159489400  159490400      4       2  150064        2.613     0.004487
enh90411     2  159493600  159494600      4       2  150064       3.4109   0.00032376
enh90412     2  159512500  159513500     10       2  150064       1.7572     0.039443
enh90418     2  159533800  159534800      1       1  150064       3.1209    0.0009016
enh90421     2  159573500  159574500      1       1  150064       2.5936     0.004749
enh90510     2  160373800  160374800      4       2  150064       3.4092   0.00032575
enh90511     2  160380500  160381500      2       1  150064        2.001     0.022699
enh90515     2  160448700  160449700      4       1  150064       2.5188    0.0058886
enh90516     2  160461100  160462100      8       2  150064       2.6222    0.0043678
enh90517     2  160462200  160463200      5       2  150064       2.5663    0.0051388
enh90518     2  160463500  160464500      2       1  150064       1.9649     0.024715
enh90519     2  160465800  160466800      3       2  150064       1.8426     0.032695
enh90520     2  160473600  160474600      3       2  150064       2.6837    0.0036405
enh90521     2  160474100  160475100      2       1  150064       3.4676   0.00026257
enh90522     2  160476400  160477400      3       2  150064       1.7009     0.044483
enh90524     2  160566800  160567800      5       2  150064       2.1417     0.016107
enh90527     2  160573800  160574800      3       1  150064       2.3491    0.0094089
enh90530     2  160600600  160601600     10       3  150064       3.0488    0.0011487
enh90532     2  160617900  160618900      3       2  150064       3.6795   0.00011683
enh90533     2  160649000  160650000      1       1  150064       3.0243     0.001246
enh90536     2  160655000  160656000      3       1  150064       2.7305    0.0031624
enh90541     2  161064400  161065400      1       1  150064       2.3001      0.01072
enh90553     2  161201400  161202400      3       2  150064       1.9094     0.028103
enh90563     2  161236600  161237600      3       2  150064       1.9082     0.028185
enh90573     2  161284400  161285400      6       2  150064       2.2613     0.011869
enh90603     2  162049800  162050800      4       2  150064        2.421    0.0077395
enh90620     2  162803000  162804000      6       2  150064        1.987     0.023462
enh90621     2  162804000  162805000      2       1  150064        2.652    0.0040005
enh90622     2  162851100  162852100      3       1  150064       3.2353    0.0006075
enh90623     2  162854500  162855500      2       1  150064       3.0845    0.0010196
enh90624     2  162858700  162859700      3       2  150064       3.1137    0.0009239
enh90625     2  162868800  162869800      3       1  150064       4.3699   6.2163e-06
enh90627     2  162885600  162886600      1       1  150064       3.3731    0.0003716
enh90641     2  163227200  163228200      1       1  150064       2.0302      0.02117
enh90664     2  164547500  164548500      3       2  150064       2.0261     0.021379
enh90667     2  164554600  164555600      1       1  150064       2.0803      0.01875
enh90673     2  164569400  164570400      1       1  150064       2.0118      0.02212
enh90680     2  164583100  164584100      1       1  150064       1.9761      0.02407
enh90712     2  165911400  165912400      3       2  150064       1.8277       0.0338
enh90715     2  165970500  165971500      1       1  150064       1.6512      0.04935
enh90720     2  166151400  166152400      5       3  150064       2.3728    0.0088272
enh90751     2  166811200  166812200      3       2  150064       3.2386   0.00060064
enh90757     2  167005200  167006200      2       1  150064       1.9325     0.026647
enh90759     2  167350700  167351700      4       2  150064       3.2406   0.00059635
enh90771     2  168448600  168449600      1       1  150064       3.2417     0.000594
enh90772     2  168508100  168509100      7       1  150064       3.6718   0.00012041
enh90831     2  169315200  169316200      3       2  150064       2.2001     0.013901
enh90839     2  169374800  169375800      3       1  150064       2.1259     0.016756
enh90840     2  169377600  169378600      2       1  150064       1.8727     0.030553
enh90843     2  169386100  169387100      3       1  150064       1.7742     0.038014
enh90844     2  169406900  169407900      4       2  150064       2.4677    0.0067991
enh90853     2  169482400  169483400      6       2  150064       3.5883   0.00016643
enh90855     2  169491500  169492500      3       1  150064       3.4519   0.00027834
enh90857     2  169495900  169496900      4       1  150064       3.3088   0.00046851
enh90859     2  169541400  169542400      2       1  150064       2.7354    0.0031156
enh90860     2  169555200  169556200      6       2  150064       1.8284     0.033746
enh90902     2  170221400  170222400      3       1  150064        1.691     0.045415
enh90907     2  170428800  170429800      2       1  150064        1.851     0.032082
enh90961     2  171668900  171669900      1       1  150064       1.9777      0.02398
enh90967     2  171816900  171817900      2       1  150064       2.2885     0.011055
enh90971     2  171943200  171944200      2       1  150064       2.5562    0.0052908
enh90973     2  172003100  172004100      2       1  150064       1.9482     0.025695
enh90976     2  172014200  172015200      2       1  150064       1.9045     0.028423
enh90995     2  172527400  172528400      5       2  150064       2.7457    0.0030193
enh90998     2  172557400  172558400      6       2  150064       2.5853    0.0048646
enh90999     2  172558200  172559200      5       3  150064        2.381    0.0086319
enh91000     2  172559800  172560800      2       1  150064       3.6407   0.00013594
enh91002     2  172568700  172569700      2       1  150064       4.0196   2.9148e-05
enh91003     2  172579900  172580900      1       1  150064       4.2735    9.621e-06
enh91007     2  172619200  172620200      7       2  150064       4.5299   2.9505e-06
enh91008     2  172651200  172652200      1       1  150064       3.1278    0.0008806
enh91009     2  172734600  172735600      1       1  150064       4.1989    1.341e-05
enh91013     2  172812400  172813400      7       3  150064        3.976   3.5049e-05
enh91016     2  172865200  172866200      3       1  150064        3.113   0.00092594
enh91018     2  172916700  172917700      2       1  150064       2.9718    0.0014805
enh91024     2  173108200  173109200      3       1  150064       2.3694     0.008908
enh91029     2  173149200  173150200      5       2  150064       2.0418     0.020584
enh91031     2  173158300  173159300      4       2  150064       2.3321    0.0098487
enh91033     2  173176100  173177100      2       1  150064       1.8297     0.033646
enh91067     2  173675500  173676500      7       2  150064       1.9357      0.02645
enh91068     2  173687400  173688400      1       1  150064       2.2274      0.01296
enh91070     2  173723800  173724800      2       1  150064       1.8378     0.033047
enh91088     2  173942700  173943700      3       2  150064       2.7189    0.0032748
enh91091     2  173955900  173956900      3       2  150064       1.6887     0.045641
enh91093     2  174000700  174001700      2       1  150064       1.6468       0.0498
enh91095     2  174025200  174026200      4       2  150064       2.0186     0.021766
enh91097     2  174052500  174053500      4       2  150064       2.7049    0.0034158
enh91099     2  174070800  174071800      2       1  150064       1.7268     0.042106
enh91100     2  174075200  174076200      5       3  150064       2.7158    0.0033062
enh91101     2  174083000  174084000      3       2  150064       2.1942     0.014112
enh91102     2  174091700  174092700      4       2  150064       2.1194     0.017029
enh91114     2  174763000  174764000      4       2  150064       1.8982     0.028836
enh91115     2  174778800  174779800      1       1  150064        2.247      0.01232
enh91116     2  174784600  174785600      4       1  150064       2.2755     0.011437
enh91117     2  174786700  174787700      4       2  150064       2.4199    0.0077623
enh91119     2  174794100  174795100      6       2  150064       1.8034     0.035665
enh91123     2  174805500  174806500      5       3  150064       2.2863     0.011119
enh91124     2  174812700  174813700      3       1  150064       2.0431     0.020522
enh91125     2  174814000  174815000      4       1  150064       2.2135     0.013432
enh91126     2  174816200  174817200      7       3  150064       1.9265     0.027019
enh91137     2  174878700  174879700      2       1  150064       1.7088     0.043747
enh91140     2  174896300  174897300      7       2  150064       2.5773    0.0049786
enh91143     2  174926800  174927800      2       1  150064       2.2485     0.012273
enh91145     2  175041200  175042200      2       1  150064       1.6677     0.047685
enh91147     2  175062000  175063000      4       2  150064       3.1742   0.00075113
enh91148     2  175099700  175100700      5       2  150064       2.7265    0.0032007
enh91149     2  175113600  175114600      3       2  150064       2.9971    0.0013628
enh91160     2  175411100  175412100      3       2  150064       2.9867      0.00141
enh91172     2  175460300  175461300      2       1  150064       1.8773      0.03024
enh91175     2  175464200  175465200      1       1  150064       1.9423      0.02605
enh91206     2  175627000  175628000      4       2  150064       2.0317      0.02109
enh91207     2  175628700  175629700      3       2  150064       1.9024     0.028562
enh91208     2  175637200  175638200      2       1  150064       1.9154     0.027723
enh91243     2  175892200  175893200      1       1  150064        1.768      0.03853
enh91268     2  177144400  177145400      1       1  150064       1.9625      0.02485
enh91270     2  177156000  177157000      2       1  150064       1.8023     0.035745
enh91271     2  177160400  177161400      3       2  150064       1.9609     0.024943
enh91272     2  177161400  177162400      2       1  150064       2.0144     0.021985
enh91276     2  177230000  177231000      1       1  150064       1.6893      0.04558
enh91278     2  177256800  177257800      1       1  150064       1.8763      0.03031
enh91364     2  178976200  178977200      2       1  150064       1.9619     0.024889
enh91365     2  178978300  178979300      2       1  150064       2.7261    0.0032045
enh91375     2  179120700  179121700      1       1  150064       2.0193      0.02173
enh91389     2  179395300  179396300      8       4  150064       1.8323     0.033457
enh91436     2  180275200  180276200      6       4  150064       1.6838      0.04611
enh91437     2  180292700  180293700      5       2  150064       2.4388    0.0073686
enh91440     2  180860000  180861000      2       1  150064       1.7769     0.037788
enh91442     2  180872000  180873000      7       3  150064       3.1971    0.0006941
enh91443     2  180989800  180990800      1       1  150064       3.4796    0.0002511
enh91444     2  180990400  180991400      3       1  150064       3.7398   9.2083e-05
enh91510     2  183382300  183383300     10       3  150064       2.8774     0.002005
enh91511     2  183388000  183389000      2       1  150064       2.1855     0.014426
enh91515     2  183423100  183424100      3       1  150064       2.3628    0.0090682
enh91520     2  183460400  183461400      1       1  150064       1.6867      0.04583
enh91529     2  183814100  183815100      2       1  150064       1.8571     0.031646
enh91533     2  183874600  183875600      2       1  150064       3.0777     0.001043
enh91545     2  183990400  183991400      9       3  150064       1.9821     0.023734
enh91550     2  185461200  185462200      1       1  150064       5.2971    5.884e-08
enh91623     2  189160400  189161400      8       3  150064       1.9029     0.028526
enh91625     2  189198200  189199200      2       1  150064        2.091     0.018266
enh91626     2  189651500  189652500      2       1  150064       2.6071    0.0045662
enh91650     2  190433600  190434600      2       1  150064       2.1181     0.017084
enh91656     2  190528000  190529000      6       3  150064       1.7229     0.042457
enh91674     2  190974900  190975900      2       1  150064       1.9553     0.025275
enh91692     2  191210000  191211000      1       1  150064       2.5887     0.004817
enh91695     2  191222800  191223800      1       1  150064       2.4581     0.006983
enh91696     2  191226900  191227900     12       2  150064       1.7851     0.037124
enh91703     2  191281700  191282700      3       2  150064       1.8238     0.034087
enh91704     2  191284600  191285600      3       2  150064       2.9428    0.0016261
enh91726     2  191400600  191401600      3       2  150064       1.7662     0.038684
enh91731     2  191447300  191448300      3       1  150064       2.2885     0.011053
enh91739     2  191471600  191472600      5       3  150064       2.8597      0.00212
enh91743     2  191497200  191498200      2       1  150064       2.7945    0.0025986
enh91763     2  191668300  191669300      4       2  150064       1.7563     0.039521
enh91768     2  191755700  191756700      1       1  150064       1.6797      0.04651
enh91769     2  191768300  191769300      2       1  150064       2.3442     0.009534
enh91775     2  191879400  191880400      4       2  150064       1.7544     0.039678
enh91776     2  191884200  191885200      3       2  150064       1.8504     0.032126
enh91777     2  191886000  191887000      4       2  150064       2.4662    0.0068282
enh91780     2  191916400  191917400      2       1  150064       1.6677     0.047691
enh91797     2  192266800  192267800      1       1  150064       1.7079      0.04383
enh91835     2  192909700  192910700      2       1  150064       1.8086     0.035254
enh91836     2  192911800  192912800      2       1  150064       1.7047     0.044127
enh91837     2  192916000  192917000      1       1  150064       1.8004       0.0359
enh91838     2  192918600  192919600      2       1  150064       1.6872     0.045783
enh91862     2  193031400  193032400      7       3  150064       2.5154    0.0059452
enh91863     2  193036600  193037600      4       1  150064       2.7202    0.0032619
enh91864     2  193046500  193047500      3       1  150064       2.3314    0.0098654
enh91873     2  193118900  193119900      3       1  150064       2.0979     0.017957
enh91875     2  193150600  193151600      2       1  150064        2.539    0.0055579
enh91883     2  196401200  196402200      1       1  150064        2.584     0.004883
enh91884     2  196423800  196424800      4       2  150064       3.4686   0.00026163
enh91891     2  196531500  196532500      3       2  150064       1.9569     0.025178
enh91894     2  196976700  196977700      3       1  150064       1.8839     0.029786
enh91895     2  196978500  196979500      1       1  150064       2.1625      0.01529
enh91917     2  197203200  197204200      2       1  150064       1.7945      0.03637
enh91919     2  197208800  197209800      4       2  150064       1.9393     0.026233
enh91923     2  197255600  197256600      4       2  150064       1.8002     0.035911
enh91924     2  197264300  197265300      3       2  150064       1.6888     0.045631
enh91934     2  197346000  197347000      2       1  150064         2.59    0.0047984
enh91935     2  197350800  197351800      2       1  150064       2.1744     0.014838
enh91936     2  197353900  197354900      5       1  150064        3.134   0.00086215
enh91937     2  197356600  197357600      1       1  150064        1.916      0.02768
enh91939     2  197372400  197373400      3       2  150064       3.0449    0.0011637
enh91940     2  197376200  197377200      2       1  150064       2.8417    0.0022438
enh91942     2  197393300  197394300      3       1  150064       3.7095   0.00010383
enh91945     2  197409100  197410100      1       1  150064       3.5218    0.0002143
enh91946     2  197414400  197415400      3       1  150064       3.2697   0.00053823
enh91947     2  197416800  197417800      1       1  150064       2.0682      0.01931
enh91948     2  197423000  197424000      2       1  150064       2.2387     0.012587
enh91949     2  197426200  197427200      3       2  150064       3.1295   0.00087557
enh91951     2  197431500  197432500      2       1  150064       2.4131    0.0079082
enh91953     2  197451400  197452400      5       2  150064       2.6554    0.0039603
enh91954     2  197459000  197460000      2       1  150064       2.4797    0.0065755
enh91955     2  197471400  197472400      2       1  150064       2.9931     0.001381
enh91957     2  197520300  197521300      4       2  150064        1.663     0.048156
enh91958     2  197533600  197534600      1       1  150064       1.9374      0.02635
enh91960     2  197623000  197624000      4       1  150064       1.6927     0.045255
enh91961     2  197662300  197663300      1       1  150064       2.2505      0.01221
enh91962     2  197714300  197715300      2       1  150064       2.1034     0.017715
enh91963     2  197716000  197717000      5       3  150064       2.8243    0.0023695
enh91964     2  197792600  197793600      2       1  150064       1.7068     0.043934
enh91966     2  197831100  197832100      3       1  150064        1.838     0.033033
enh91969     2  197853000  197854000      1       1  150064       2.8627       0.0021
enh91972     2  197875800  197876800      5       2  150064        3.215   0.00065213
enh91974     2  197937500  197938500      3       1  150064       2.4292    0.0075656
enh91978     2  197961800  197962800      2       1  150064       2.4016    0.0081622
enh91979     2  197963100  197964100      5       2  150064       2.7712    0.0027922
enh91986     2  197995000  197996000      1       1  150064       2.5018     0.006178
enh91990     2  198006300  198007300      3       1  150064       2.0145      0.02198
enh91993     2  198016600  198017600      3       1  150064       2.2758     0.011429
enh92014     2  198107000  198108000      1       1  150064        1.867      0.03095
enh92017     2  198113400  198114400      3       1  150064       2.5013    0.0061868
enh92027     2  198144400  198145400      4       1  150064       4.3087    8.211e-06
enh92028     2  198148300  198149300      6       1  150064        4.107   2.0039e-05
enh92030     2  198152300  198153300      2       1  150064       4.1386   1.7469e-05
enh92031     2  198157200  198158200      2       1  150064       5.0005   2.8587e-07
enh92032     2  198159600  198160600      1       1  150064       5.3695    3.947e-08
enh92033     2  198161800  198162800      2       1  150064       4.4682   3.9434e-06
enh92034     2  198162600  198163600      2       1  150064       4.9454   3.8002e-07
enh92035     2  198166800  198167800      2       1  150064       4.7655    9.417e-07
enh92036     2  198169000  198170000      4       2  150064       5.1597   1.2367e-07
enh92037     2  198170400  198171400      4       1  150064       5.0277   2.4814e-07
enh92038     2  198171600  198172600      3       2  150064       5.2905   6.0986e-08
enh92040     2  198214100  198215100      3       1  150064       4.7676    9.322e-07
enh92041     2  198243400  198244400      1       1  150064       4.7819    8.681e-07
enh92042     2  198293100  198294100      1       1  150064       6.4019    7.671e-11
enh92045     2  198361100  198362100      1       1  150064       6.2257    2.397e-10
enh92050     2  198403000  198404000      2       1  150064       5.4894   2.0166e-08
enh92056     2  198462500  198463500      1       1  150064        6.002    9.745e-10
enh92058     2  198478400  198479400      1       1  150064       1.9758      0.02409
enh92059     2  198484600  198485600      1       1  150064       5.9155    1.654e-09
enh92060     2  198486000  198487000      2       1  150064       2.4792    0.0065845
enh92061     2  198490600  198491600      2       1  150064       5.4037   3.2635e-08
enh92062     2  198493400  198494400      6       2  150064       4.3364   7.2429e-06
enh92063     2  198497600  198498600      4       2  150064       5.5073   1.8221e-08
enh92065     2  198512400  198513400      2       1  150064       3.3548   0.00039706
enh92066     2  198513500  198514500      2       1  150064       5.2128   9.2999e-08
enh92067     2  198521900  198522900      4       2  150064       5.1526   1.2845e-07
enh92069     2  198541400  198542400      1       1  150064       2.0237       0.0215
enh92070     2  198568700  198569700      1       1  150064       4.1225    1.874e-05
enh92073     2  198667400  198668400      2       1  150064       4.1812   1.4498e-05
enh92074     2  198667900  198668900      3       2  150064       5.3473   4.4647e-08
enh92075     2  198673500  198674500      3       1  150064       4.8378   6.5633e-07
enh92076     2  198677400  198678400      2       1  150064       4.3268   7.5641e-06
enh92079     2  198693100  198694100      2       1  150064       4.6435   1.7132e-06
enh92080     2  198703300  198704300      1       1  150064       3.0064     0.001322
enh92081     2  198715300  198716300      1       1  150064       5.1095    1.615e-07
enh92082     2  198721700  198722700      3       2  150064       4.5656   2.4901e-06
enh92087     2  198741600  198742600      2       1  150064       3.4648   0.00026529
enh92089     2  198748500  198749500      2       1  150064       4.1785   1.4672e-05
enh92090     2  198753800  198754800      2       1  150064       4.2409   1.1133e-05
enh92091     2  198755800  198756800      2       1  150064        3.961   3.7311e-05
enh92092     2  198758400  198759400      2       1  150064       4.0666   2.3857e-05
enh92093     2  198762500  198763500      2       1  150064       4.6561   1.6112e-06
enh92094     2  198766700  198767700      1       1  150064       4.3332    7.349e-06
enh92097     2  198780800  198781800      1       1  150064       4.2784    9.411e-06
enh92099     2  198788800  198789800      2       1  150064       3.9616   3.7217e-05
enh92102     2  198795200  198796200      3       1  150064       4.9063     4.64e-07
enh92104     2  198801200  198802200      3       1  150064       2.5579     0.005265
enh92105     2  198804900  198805900      4       2  150064       4.8174   7.2704e-07
enh92106     2  198808800  198809800      5       2  150064        4.827   6.9297e-07
enh92108     2  198814800  198815800      2       1  150064       4.2573   1.0345e-05
enh92109     2  198823800  198824800      2       1  150064       4.2555    1.043e-05
enh92111     2  198836900  198837900      3       2  150064       3.1101   0.00093507
enh92112     2  198843000  198844000      2       1  150064       2.0741     0.019036
enh92114     2  198851600  198852600      1       1  150064       3.9706    3.585e-05
enh92115     2  198857900  198858900      2       1  150064       4.1605   1.5876e-05
enh92119     2  198881000  198882000      3       1  150064       2.4227     0.007702
enh92120     2  198885000  198886000      5       2  150064       2.0859     0.018496
enh92122     2  198901600  198902600      2       1  150064       3.4112   0.00032343
enh92124     2  198907600  198908600      3       2  150064       3.3265   0.00043969
enh92125     2  198914000  198915000      3       2  150064       4.5564   2.6022e-06
enh92126     2  198919500  198920500      1       1  150064       5.4065    3.214e-08
enh92128     2  198927600  198928600      1       1  150064        4.505    3.318e-06
enh92131     2  198944900  198945900      2       1  150064       2.9103    0.0018057
enh92141     2  198983900  198984900      1       1  150064       1.9244      0.02715
enh92143     2  198991200  198992200      6       4  150064       2.3661    0.0089891
enh92158     2  199089500  199090500      4       2  150064       2.1661     0.015153
enh92166     2  200137400  200138400      1       1  150064       1.9937      0.02309
enh92175     2  200498600  200499600      6       1  150064       2.1644     0.015217
enh92185     2  200678600  200679600      2       1  150064       3.2866   0.00050696
enh92186     2  200696900  200697900      4       2  150064       4.5768   2.3608e-06
enh92188     2  200714200  200715200      1       1  150064       5.3052    5.627e-08
enh92189     2  200716100  200717100      1       1  150064       7.4192     5.89e-14
enh92190     2  200725100  200726100      2       1  150064       5.7788   3.7628e-09
enh92191     2  200774800  200775800      3       2  150064       5.8052   3.2138e-09
enh92193     2  200784400  200785400      3       2  150064       2.5184    0.0058953
enh92194     2  200787100  200788100      6       2  150064       5.9093   1.7179e-09
enh92199     2  200810200  200811200      1       1  150064        6.981    1.465e-12
enh92200     2  200818100  200819100      4       2  150064       5.9462   1.3719e-09
enh92204     2  200850100  200851100      4       2  150064       4.2116   1.2676e-05
enh92206     2  201042800  201043800      2       1  150064       2.8592    0.0021238
enh92209     2  201138700  201139700      2       1  150064       4.0677   2.3739e-05
enh92212     2  201175600  201176600      2       1  150064       4.3751   6.0675e-06
enh92213     2  201183000  201184000      3       1  150064       2.5508    0.0053739
enh92216     2  201193400  201194400      3       2  150064       3.5441   0.00019701
enh92217     2  201195000  201196000      3       1  150064       2.9176    0.0017637
enh92222     2  201212600  201213600      4       2  150064        1.711     0.043541
enh92223     2  201215400  201216400      6       4  150064       1.7277     0.042018
enh92226     2  201221200  201222200      3       2  150064       3.8805   5.2131e-05
enh92227     2  201224600  201225600      2       1  150064       4.0502   2.5586e-05
enh92228     2  201226800  201227800      4       2  150064       6.6098    1.924e-11
enh92229     2  201229000  201230000      3       1  150064       4.8925   4.9787e-07
enh92231     2  201232400  201233400      4       2  150064       5.1196   1.5312e-07
enh92232     2  201237200  201238200      2       1  150064       2.5634    0.0051829
enh92233     2  201238600  201239600      2       1  150064       4.4098   5.1728e-06
enh92234     2  201241700  201242700      4       2  150064        5.263   7.0867e-08
enh92236     2  201248400  201249400      2       1  150064       3.0275    0.0012328
enh92239     2  201270000  201271000      3       1  150064       3.3255   0.00044135
enh92240     2  201272100  201273100      3       2  150064       2.5622    0.0052006
enh92244     2  201276300  201277300      3       1  150064        3.257   0.00056302
enh92245     2  201281800  201282800      2       1  150064       3.9001   4.8084e-05
enh92248     2  201307400  201308400      3       1  150064       5.0393   2.3358e-07
enh92249     2  201313500  201314500      4       2  150064       4.4385   4.5296e-06
enh92250     2  201318000  201319000      2       1  150064       3.8497   5.9124e-05
enh92251     2  201320800  201321800      2       1  150064       3.6016   0.00015812
enh92252     2  201323700  201324700      4       2  150064       4.0231   2.8723e-05
enh92253     2  201328200  201329200      4       2  150064       2.7125    0.0033391
enh92254     2  201330700  201331700      3       1  150064       4.3058    8.319e-06
enh92256     2  201339300  201340300      1       1  150064       1.9093      0.02811
enh92263     2  201451000  201452000      3       2  150064       2.5799    0.0049417
enh92267     2  201559500  201560500      4       2  150064       2.2416     0.012495
enh92278     2  201606400  201607400      5       2  150064       1.9379     0.026317
enh92319     2  202118900  202119900      9       4  150064       3.3699   0.00037591
enh92322     2  202125200  202126200      2       1  150064       2.4295    0.0075591
enh92344     2  202560600  202561600      6       2  150064       1.6559     0.048868
enh92359     2  202829100  202830100      5       3  150064       2.1517     0.015712
enh92396     2  203453400  203454400      2       1  150064       1.7147     0.043196
enh92401     2  203530800  203531800      1       1  150064       2.8442     0.002226
enh92409     2  203830200  203831200      6       3  150064        2.341    0.0096165
enh92410     2  203877800  203878800      1       1  150064       2.9017     0.001856
enh92411     2  203884600  203885600      1       1  150064       1.7339      0.04147
enh92414     2  204105300  204106300      3       1  150064        2.359    0.0091633
enh92415     2  204126100  204127100      1       1  150064       2.4166     0.007834
enh92417     2  204176400  204177400      3       1  150064       1.7943     0.036382
enh92421     2  204211800  204212800      2       1  150064       1.7092     0.043706
enh92427     2  204276700  204277700      3       1  150064       1.8478     0.032316
enh92430     2  204327700  204328700      4       1  150064       2.1728     0.014899
enh92431     2  204348800  204349800      2       1  150064       2.4373    0.0073984
enh92443     2  204521300  204522300      6       2  150064       1.6772     0.046752
enh92466     2  204976400  204977400      1       1  150064       1.6775      0.04672
enh92476     2  205132600  205133600      5       2  150064       2.0584     0.019774
enh92510     2  205837400  205838400      1       1  150064       2.1553      0.01557
enh92564     2  206920700  206921700      1       1  150064        2.471     0.006737
enh92568     2  206947600  206948600      3       1  150064       2.2145     0.013396
enh92593     2  207906900  207907900      3       1  150064       1.6728     0.047179
enh92621     2  208018600  208019600      5       3  150064       1.7788     0.037638
enh92625     2  208089700  208090700      3       2  150064       2.3381    0.0096897
enh92626     2  208092900  208093900      7       4  150064       2.5194    0.0058775
enh92639     2  208216800  208217800      4       2  150064       2.5132    0.0059825
enh92642     2  208272200  208273200      4       2  150064       3.0147    0.0012862
enh92643     2  208273600  208274600      3       1  150064       2.5903    0.0047951
enh92646     2  208339000  208340000      5       2  150064       2.4316     0.007516
enh92647     2  208345500  208346500      3       1  150064       2.1836     0.014497
enh92652     2  208398300  208399300      2       1  150064       3.6579   0.00012715
enh92655     2  208411200  208412200      3       2  150064       4.0868   2.1867e-05
enh92657     2  208425900  208426900      2       1  150064       3.1947   0.00069982
enh92658     2  208430200  208431200      1       1  150064       4.0521    2.538e-05
enh92660     2  208442800  208443800      4       2  150064       3.7728   8.0717e-05
enh92662     2  208467700  208468700      4       2  150064       3.6386   0.00013705
enh92663     2  208477300  208478300      4       2  150064       3.6953    0.0001098
enh92664     2  208481600  208482600      3       1  150064       3.7659    8.296e-05
enh92721     2  208936500  208937500      1       1  150064       2.2893      0.01103
enh92740     2  210345200  210346200      4       2  150064       2.7419     0.003054
enh92748     2  210456500  210457500      1       1  150064       1.8585      0.03155
enh92788     2  211363700  211364700      3       2  150064          1.9     0.028715
enh92812     2  212261400  212262400      2       1  150064       2.8841    0.0019626
enh92817     2  212319700  212320700      2       1  150064       2.7823    0.0026985
enh92824     2  212528200  212529200      3       2  150064        2.011     0.022165
enh92837     2  212792400  212793400      3       2  150064       1.9842     0.023618
enh92839     2  212865800  212866800      5       2  150064       1.9759     0.024081
enh92845     2  213090400  213091400      8       3  150064       3.3766   0.00036697
enh92846     2  213092200  213093200      3       1  150064       2.8025    0.0025353
enh92848     2  213128600  213129600      1       1  150064       2.0849      0.01854
enh92851     2  213148600  213149600      1       1  150064       1.8912       0.0293
enh92852     2  213159200  213160200      6       2  150064       3.5927   0.00016363
enh92853     2  213194300  213195300      6       3  150064       3.1935   0.00070282
enh92854     2  213201600  213202600      4       2  150064       3.6338   0.00013964
enh92859     2  213242500  213243500      6       4  150064       2.3793    0.0086734
enh92862     2  213273900  213274900      2       1  150064       1.9363     0.026414
enh92863     2  213278800  213279800      5       3  150064       1.9281      0.02692
enh92864     2  213279800  213280800      2       1  150064       1.8631     0.031221
enh92874     2  213355800  213356800      2       1  150064       2.4307    0.0075356
enh92877     2  213392600  213393600      1       1  150064       3.1771    0.0007439
enh92878     2  213394900  213395900      5       2  150064       1.8913     0.029293
enh92881     2  213399900  213400900      4       2  150064       2.1716     0.014943
enh92882     2  213404400  213405400      3       1  150064       3.7406   9.1807e-05
enh92883     2  213413500  213414500      5       2  150064       2.8344    0.0022958
enh92884     2  213550900  213551900      7       4  150064       2.1618     0.015318
enh92885     2  213556900  213557900      3       1  150064       1.6927     0.045255
enh92887     2  213641600  213642600      4       1  150064       1.8196     0.034408
enh92894     2  213986400  213987400      1       1  150064       2.0575      0.01982
enh92918     2  215347000  215348000      5       3  150064       2.4078    0.0080246
enh92966     2  216636400  216637400      4       2  150064       1.6504      0.04943
enh92972     2  216700200  216701200      1       1  150064       2.2695      0.01162
enh93000     2  217042100  217043100      2       1  150064       2.1384     0.016242
enh93001     2  217045600  217046600      3       1  150064       2.0171     0.021842
enh93008     2  217157400  217158400      4       2  150064        1.713     0.043357
enh93012     2  217277900  217278900      3       1  150064       2.8614    0.0021086
enh93016     2  217342700  217343700      1       1  150064       2.8023     0.002537
enh93025     2  217405000  217406000      2       1  150064        1.993     0.023129
enh93030     2  217448300  217449300      4       2  150064       2.5625    0.0051966
enh93034     2  217530400  217531400      6       2  150064       2.2926     0.010935
enh93035     2  217543800  217544800      2       1  150064       1.8975     0.028879
enh93036     2  217544400  217545400      1       1  150064       2.0855      0.01851
enh93052     2  217657200  217658200      5       3  150064       1.6546        0.049
enh93069     2  218026400  218027400      1       1  150064       2.1604      0.01537
enh93090     2  218492800  218493800      2       1  150064       2.4716    0.0067248
enh93113     2  218621200  218622200      4       2  150064       1.7297     0.041843
enh93116     2  218653500  218654500      7       3  150064       2.2778     0.011369
enh93117     2  218654700  218655700      1       1  150064       2.4451      0.00724
enh93146     2  218788300  218789300      4       2  150064       1.6741     0.047052
enh93152     2  218813100  218814100      1       1  150064       1.7665      0.03866
enh93254     2  219946700  219947700      4       2  150064       1.8473     0.032355
enh93259     2  220025600  220026600      2       1  150064       2.6891    0.0035818
enh93261     2  220039100  220040100      2       1  150064       3.3583   0.00039211
enh93263     2  220046700  220047700      3       1  150064       4.0379    2.697e-05
enh93265     2  220064800  220065800      1       1  150064       2.1263      0.01674
enh93267     2  220072700  220073700      1       1  150064       2.2918      0.01096
enh93271     2  220091900  220092900      2       1  150064       1.9286     0.026889
enh93274     2  220112400  220113400      3       2  150064       1.7818     0.037392
enh93293     2  220310100  220311100      3       2  150064       3.7707     8.14e-05
enh93316     2  220781000  220782000      5       2  150064       2.0537     0.020003
enh93324     2  222308400  222309400      4       1  150064       1.6987     0.044684
enh93330     2  222383800  222384800      3       2  150064       2.6792      0.00369
enh93331     2  222394500  222395500      1       1  150064       2.8599     0.002119
enh93377     2  223728100  223729100      2       1  150064       1.6604     0.048413
enh93408     2  224393000  224394000      6       2  150064       2.0139     0.022012
enh93453     2  224890200  224891200      4       2  150064       1.7678     0.038547
enh93460     2  224906300  224907300      2       1  150064       1.8287     0.033719
enh93467     2  225075300  225076300      3       1  150064       2.0679     0.019323
enh93474     2  225277000  225278000      3       2  150064       3.3482   0.00040672
enh93475     2  225306200  225307200     10       3  150064       2.4501    0.0071408
enh93476     2  225349700  225350700      2       1  150064       1.9061     0.028321
enh93478     2  225381800  225382800      1       1  150064       2.3599     0.009139
enh93480     2  225384700  225385700      3       2  150064       3.6737   0.00011953
enh93482     2  225392700  225393700      7       2  150064       3.0817     0.001029
enh93485     2  225409200  225410200      1       1  150064       2.3762     0.008746
enh93486     2  225410200  225411200      1       1  150064       2.3812     0.008627
enh93502     2  225702500  225703500      3       2  150064       2.2422     0.012475
enh93503     2  225706800  225707800      2       1  150064       1.6627     0.048185
enh93507     2  225730500  225731500      2       1  150064       2.4796    0.0065759
enh93509     2  225740200  225741200      5       3  150064       2.0504     0.020163
enh93514     2  225754400  225755400      3       1  150064       1.9974     0.022892
enh93516     2  225759100  225760100      4       2  150064       2.1264     0.016733
enh93520     2  225770200  225771200      1       1  150064       1.6828      0.04621
enh93533     2  225813000  225814000      3       2  150064       2.5333    0.0056503
enh93542     2  225827400  225828400      2       1  150064       1.7652     0.038761
enh93576     2  225917200  225918200      2       1  150064       1.9264     0.027026
enh93579     2  225938000  225939000      4       2  150064       1.8633     0.031207
enh93583     2  225970000  225971000      1       1  150064       1.7634      0.03892
enh93584     2  225979200  225980200      5       2  150064       1.7845     0.037173
enh93587     2  225988200  225989200      5       1  150064       1.9191     0.027486
enh93589     2  226098400  226099400      1       1  150064        1.659      0.04856
enh93623     2  227699200  227700200      1       1  150064       2.8092     0.002483
enh93624     2  227702100  227703100      4       1  150064       1.8952     0.029032
enh93625     2  227733500  227734500      3       1  150064       1.8115     0.035032
enh93626     2  227740600  227741600      1       1  150064       1.8208      0.03432
enh93628     2  227772700  227773700      3       1  150064       2.0618     0.019612
enh93629     2  227778300  227779300      4       1  150064        1.688     0.045707
enh93632     2  227842400  227843400      2       1  150064       1.9317     0.026699
enh93634     2  227860100  227861100      2       1  150064       1.6823     0.046252
enh93636     2  227870400  227871400      1       1  150064       1.8677       0.0309
enh93657     2  228280300  228281300      4       2  150064       2.6493    0.0040327
enh93660     2  228324700  228325700      1       1  150064       2.7341     0.003128
enh93666     2  228347100  228348100      3       1  150064       1.7941     0.036396
enh93674     2  228435200  228436200      4       2  150064       1.7166     0.043029
enh93687     2  228978200  228979200      4       1  150064       4.0123   3.0062e-05
enh93688     2  229311200  229312200      1       1  150064        1.792      0.03657
enh93689     2  229522400  229523400      1       1  150064       1.9566       0.0252
enh93691     2  229952800  229953800      7       3  150064       1.8567     0.031675
enh93701     2  230130800  230131800      2       1  150064       1.7272     0.042064
enh93704     2  230161700  230162700      1       1  150064       1.8674      0.03092
enh93721     2  230388300  230389300      2       1  150064       1.7189     0.042814
enh93746     2  230553700  230554700      2       1  150064       1.8346     0.033285
enh93747     2  230558100  230559100      2       1  150064       1.9672     0.024578
enh93748     2  230560500  230561500      5       3  150064       2.0124     0.022088
enh93749     2  230562900  230563900      2       1  150064       2.5185    0.0058936
enh93752     2  230577000  230578000      9       1  150064       3.2247   0.00063048
enh93766     2  230711900  230712900      4       2  150064        1.645     0.049989
enh93776     2  230747000  230748000      2       1  150064       1.9591     0.025049
enh93784     2  230845000  230846000      1       1  150064        2.353     0.009312
enh93794     2  231082100  231083100      2       1  150064       1.6688     0.047582
enh93796     2  231133200  231134200      2       1  150064       1.7095      0.04368
enh93869     2  232003100  232004100      2       1  150064       1.6765      0.04682
enh93900     2  232263500  232264500      3       2  150064       1.7419      0.04076
enh93906     2  232326300  232327300      3       2  150064       1.7703      0.03834
enh93907     2  232330000  232331000      2       1  150064       2.7802    0.0027166
enh93922     2  232480000  232481000      5       2  150064       1.8536     0.031899
enh93923     2  232481400  232482400      2       1  150064       1.8207     0.034329
enh93932     2  232528600  232529600      3       1  150064       2.1975     0.013994
enh93935     2  232542100  232543100      5       3  150064       1.7949     0.036334
enh93964     2  232884600  232885600      4       2  150064       1.8239     0.034083
enh93975     2  232949300  232950300      1       1  150064       1.8687      0.03083
enh93977     2  232953500  232954500      2       1  150064       1.6449     0.049999
enh93996     2  233153700  233154700      2       1  150064       2.1145     0.017235
enh94000     2  233174500  233175500      4       2  150064       2.0692     0.019262
enh94002     2  233183400  233184400      1       1  150064       2.1382      0.01625
enh94013     2  233416400  233417400      1       1  150064       1.6581      0.04865
enh94018     2  233451400  233452400      2       1  150064        1.735     0.041372
enh94019     2  233453100  233454100      3       1  150064       1.7228     0.042464
enh94020     2  233457400  233458400      1       1  150064       2.1019      0.01778
enh94039     2  233552200  233553200      3       2  150064       5.1622   1.2203e-07
enh94040     2  233553900  233554900      6       3  150064       4.4505   4.2842e-06
enh94041     2  233560800  233561800      3       2  150064       4.9199   4.3302e-07
enh94043     2  233565800  233566800      3       2  150064        5.358   4.2063e-08
enh94044     2  233585700  233586700      3       2  150064       5.7821   3.6876e-09
enh94047     2  233641500  233642500      3       1  150064       4.3075   8.2555e-06
enh94048     2  233644000  233645000      2       1  150064       5.6406   8.4732e-09
enh94051     2  233660000  233661000      2       1  150064       3.8559   5.7654e-05
enh94053     2  233682500  233683500      5       3  150064       3.4761   0.00025437
enh94054     2  233698000  233699000      2       1  150064       5.7733   3.8855e-09
enh94055     2  233700000  233701000      6       3  150064       4.0566   2.4895e-05
enh94056     2  233703300  233704300      2       1  150064       6.0443   7.5018e-10
enh94057     2  233712800  233713800      1       1  150064       6.5309    3.268e-11
enh94058     2  233714200  233715200      2       1  150064       3.7323   9.4855e-05
enh94059     2  233714600  233715600      2       1  150064       6.0319   8.1045e-10
enh94060     2  233718000  233719000      3       2  150064       5.9004    1.813e-09
enh94061     2  233736600  233737600      2       1  150064       2.2883      0.01106
enh94062     2  233743500  233744500      4       2  150064       6.1287   4.4312e-10
enh94063     2  233748700  233749700      2       1  150064        5.701   5.9548e-09
enh94064     2  233752600  233753600      6       2  150064        6.244   2.1324e-10
enh94065     2  233756000  233757000      1       1  150064       4.2405    1.115e-05
enh94066     2  233766100  233767100      3       2  150064       5.1329   1.4266e-07
enh94068     2  233913600  233914600      3       1  150064       2.5327    0.0056589
enh94115     2  234310800  234311800      1       1  150064       2.2286      0.01292
enh94120     2  234328200  234329200      3       2  150064       2.0305     0.021153
enh94126     2  234348000  234349000      1       1  150064       2.3988     0.008225
enh94138     2  234473600  234474600      1       1  150064       2.1638      0.01524
enh94157     2  235354700  235355700      3       1  150064       2.1345     0.016401
enh94234     2  236195500  236196500      9       3  150064       1.9527      0.02543
enh94252     2  236408800  236409800      2       1  150064       1.6704     0.047417
enh94256     2  236419600  236420600      2       1  150064        2.523    0.0058172
enh94306     2  236534600  236535600      1       1  150064       1.9252       0.0271
enh94310     2  236542000  236543000      1       1  150064        1.893      0.02918
enh94313     2  236549600  236550600      3       1  150064        2.016     0.021899
enh94317     2  236556300  236557300      3       1  150064       2.3053     0.010575
enh94318     2  236557700  236558700      6       1  150064       1.7785     0.037665
enh94345     2  236611100  236612100      4       2  150064        1.647     0.049783
enh94347     2  236614200  236615200      4       2  150064       1.6747     0.046996
enh94348     2  236616600  236617600      6       2  150064       2.0647     0.019478
enh94349     2  236622600  236623600      2       1  150064       1.7865     0.037007
enh94359     2  236660700  236661700      1       1  150064       2.8582      0.00213
enh94372     2  236764900  236765900      4       2  150064       1.8736      0.03049
enh94374     2  236769200  236770200      4       1  150064       2.6832    0.0036462
enh94378     2  236812200  236813200      4       2  150064       2.2398     0.012552
enh94380     2  236825500  236826500      2       1  150064       3.2834   0.00051279
enh94414     2  237242200  237243200      6       2  150064       2.7273    0.0031923
enh94415     2  237247000  237248000      2       1  150064       2.0376     0.020796
enh94416     2  237250400  237251400      4       2  150064       2.0149     0.021956
enh94424     2  237406800  237407800      1       1  150064       2.0443      0.02046
enh94437     2  237551000  237552000      4       2  150064       2.2977     0.010791
enh94448     2  237697800  237698800      3       1  150064        2.143     0.016058
enh94526     2  238647500  238648500      2       1  150064        1.815     0.034764
enh94527     2  238649200  238650200      6       1  150064       1.8772     0.030242
enh94528     2  238653200  238654200      8       2  150064       1.7157      0.04311
enh94552     2  238880400  238881400      4       2  150064       1.8171     0.034602
enh94573     2  239069200  239070200      5       3  150064       1.9056     0.028351
enh94576     2  239080000  239081000      5       3  150064       2.9341    0.0016725
enh94577     2  239082000  239083000      7       4  150064       3.1372   0.00085294
enh94578     2  239090700  239091700      4       2  150064       2.7976    0.0025742
enh94579     2  239091600  239092600      4       2  150064       1.8797     0.030071
enh94582     2  239107600  239108600      3       2  150064       1.6809     0.046394
enh94793     2  240885200  240886200      8       2  150064       1.7461     0.040401
enh94829     2  241226200  241227200      8       2  150064       1.7116     0.043489
enh94834     2  241279300  241280300      2       1  150064       1.9267      0.02701
enh94843     2  241386700  241387700     12       3  150064       1.7198     0.042734
enh94912     2  242155500  242156500      3       2  150064       2.1119     0.017349
enh94913     2  242161600  242162600      3       2  150064       2.1411     0.016135
enh94915     2  242166400  242167400      3       2  150064        2.276     0.011423
enh94938     2  242304000  242305000      1       1  150064       1.9684      0.02451
enh94939     2  242307400  242308400      2       1  150064       2.1047      0.01766
enh94944     2  242320300  242321300      3       2  150064       2.6115    0.0045079
enh94945     2  242325700  242326700      4       2  150064       2.6583    0.0039269
enh94949     2  242350800  242351800      6       4  150064       2.5227    0.0058237
enh94950     2  242355600  242356600      4       2  150064       1.8949     0.029051
enh94963     2  242504500  242505500      1       1  150064       3.0935    0.0009892
enh94976     2  242574000  242575000      3       2  150064       1.8432     0.032647
enh94982     2  242604700  242605700      4       1  150064       2.0333      0.02101
enh95000     2  242820100  242821100      2       1  150064       1.9287     0.026884
enh95006     2  242843600  242844600      7       2  150064       1.9278     0.026939
enh95033     3     525300     526300      1       1  150064       1.6813      0.04635
enh95058     3    3221400    3222400      4       2  150064       1.7359     0.041293
enh95069     3    4313200    4314200      3       2  150064       1.6998     0.044587
enh95071     3    4347600    4348600      3       2  150064       2.4356    0.0074327
enh95072     3    4350100    4351100      1       1  150064        1.671      0.04736
enh95092     3    4575100    4576100      3       1  150064       1.7872     0.036951
enh95098     3    4697400    4698400      5       3  150064       2.7604    0.0028869
enh95099     3    4714300    4715300      4       2  150064        1.712     0.043447
enh95102     3    4771900    4772900      3       2  150064       1.6856      0.04594
enh95113     3    4890700    4891700      3       1  150064       2.2764     0.011412
enh95114     3    4894800    4895800      1       1  150064       2.3182      0.01022
enh95118     3    4947900    4948900      3       1  150064       1.6583     0.048631
enh95148     3    5230800    5231800      4       2  150064       2.2906     0.010994
enh95202     3    8523400    8524400      4       2  150064       2.1502     0.015769
enh95203     3    8524800    8525800      1       1  150064       2.0306      0.02115
enh95239     3    9064600    9065600      1       1  150064       1.9689      0.02448
enh95240     3    9069400    9070400      7       3  150064        2.941    0.0016359
enh95244     3    9109000    9110000      3       1  150064       2.1908     0.014235
enh95245     3    9113800    9114800      5       2  150064       1.8241     0.034071
enh95254     3    9166200    9167200      3       2  150064       1.8008     0.035865
enh95259     3    9189400    9190400      1       1  150064       1.8999      0.02872
enh95286     3    9403100    9404100      3       2  150064       2.0005     0.022725
enh95292     3    9449800    9450800      2       1  150064       2.3792    0.0086755
enh95295     3    9462200    9463200      2       1  150064       2.5539    0.0053266
enh95296     3    9465600    9466600      2       1  150064       1.8174      0.03458
enh95311     3    9757000    9758000      5       2  150064       1.9452     0.025878
enh95333     3    9908000    9909000      4       2  150064       2.7089    0.0033755
enh95357     3   10136400   10137400      1       1  150064       1.8465      0.03241
enh95391     3   10381500   10382500      3       1  150064       1.6451     0.049974
enh95394     3   10411600   10412600      3       2  150064        3.313    0.0004615
enh95396     3   10418500   10419500      4       1  150064        3.128   0.00088004
enh95397     3   10422500   10423500      5       2  150064       3.2879   0.00050474
enh95398     3   10439600   10440600      4       2  150064       3.8903   5.0053e-05
enh95399     3   10469900   10470900      2       1  150064       2.3152       0.0103
enh95406     3   10510400   10511400      2       1  150064       1.9084     0.028173
enh95415     3   10593700   10594700      3       1  150064       2.2016     0.013848
enh95416     3   10611800   10612800      3       1  150064       2.5268     0.005755
enh95421     3   10650700   10651700      4       2  150064       1.9531     0.025403
enh95423     3   10676900   10677900      2       1  150064       2.0479     0.020284
enh95430     3   10800100   10801100      8       3  150064       3.7675   8.2456e-05
enh95431     3   10804200   10805200      4       2  150064       3.6379   0.00013744
enh95432     3   10806300   10807300      4       2  150064        3.575   0.00017514
enh95494     3   11475100   11476100      1       1  150064       2.2191      0.01324
enh95517     3   11595600   11596600      4       2  150064       1.9959      0.02297
enh95524     3   11619100   11620100      2       1  150064       1.8641     0.031155
enh95543     3   11674300   11675300      1       1  150064       2.7667     0.002831
enh95545     3   11685500   11686500      2       1  150064       3.9925   3.2686e-05
enh95546     3   11698100   11699100      4       2  150064       2.7922    0.0026179
enh95547     3   11701800   11702800      4       1  150064       2.3959    0.0082898
enh95553     3   11780600   11781600      4       2  150064       1.9608     0.024953
enh95554     3   11806200   11807200      4       2  150064       2.6584    0.0039256
enh95560     3   11886000   11887000      4       1  150064       2.4412    0.0073193
enh95566     3   12185400   12186400      5       3  150064       2.1581      0.01546
enh95568     3   12197000   12198000      5       2  150064       2.1735      0.01487
enh95580     3   12521000   12522000      3       1  150064       2.2586     0.011955
enh95581     3   12524400   12525400      3       1  150064       1.9132     0.027863
enh95587     3   12601000   12602000      3       1  150064       2.5321    0.0056684
enh95588     3   12603700   12604700      4       1  150064       2.3425    0.0095783
enh95589     3   12609200   12610200      3       1  150064       2.6715    0.0037754
enh95594     3   12659400   12660400      3       2  150064       2.2637     0.011795
enh95595     3   12663000   12664000      4       2  150064       1.7834     0.037262
enh95605     3   12689500   12690500      2       1  150064       2.2124      0.01347
enh95608     3   12697800   12698800      2       1  150064       2.2178     0.013283
enh95610     3   12723100   12724100      1       1  150064       2.3974     0.008255
enh95611     3   12760800   12761800      1       1  150064       1.7088      0.04374
enh95612     3   12761400   12762400      5       1  150064       2.2083      0.01361
enh95633     3   12960700   12961700      3       2  150064       2.0383     0.020759
enh95647     3   13010900   13011900      3       1  150064       1.8912     0.029299
enh95654     3   13027800   13028800      3       1  150064        2.488    0.0064226
enh95656     3   13034400   13035400      5       3  150064       2.9602    0.0015374
enh95668     3   13075800   13076800      2       1  150064       2.8081    0.0024914
enh95669     3   13081500   13082500      5       2  150064       1.9808     0.023806
enh95670     3   13087200   13088200      4       2  150064       2.6086    0.0045462
enh95674     3   13120900   13121900      2       1  150064       1.8087     0.035248
enh95677     3   13136800   13137800      3       2  150064       2.4169    0.0078261
enh95681     3   13179600   13180600      9       4  150064        1.998     0.022859
enh95682     3   13184500   13185500      3       2  150064       1.8573     0.031632
enh95703     3   13333500   13334500     10       2  150064       2.7117    0.0033467
enh95707     3   13349800   13350800      3       2  150064        2.036     0.020876
enh95708     3   13357900   13358900      5       1  150064       2.0869      0.01845
enh95713     3   13420900   13421900      6       3  150064       2.0208      0.02165
enh95714     3   13426800   13427800      5       3  150064       1.8607     0.031393
enh95720     3   13462300   13463300      4       2  150064       2.1871     0.014368
enh95721     3   13494200   13495200      3       2  150064        2.009     0.022266
enh95767     3   14216400   14217400      1       1  150064       2.1846      0.01446
enh95780     3   14418700   14419700     11       2  150064       2.4227    0.0077038
enh95783     3   14442800   14443800      1       1  150064       1.7653      0.03876
enh95809     3   14550200   14551200      5       3  150064       1.7129     0.043363
enh95810     3   14563200   14564200      4       2  150064       2.3431     0.009561
enh95811     3   14564800   14565800      4       1  150064       1.9049     0.028399
enh95812     3   14567400   14568400      4       2  150064        2.165     0.015195
enh95816     3   14690000   14691000      3       1  150064       1.7374     0.041157
enh95817     3   14691600   14692600      2       1  150064       1.7422     0.040736
enh95821     3   14834000   14835000      3       2  150064       1.6824     0.046246
enh95832     3   14962300   14963300      2       1  150064       2.6052    0.0045911
enh95843     3   15084700   15085700      3       2  150064       1.8871     0.029576
enh95847     3   15138600   15139600      2       1  150064       1.7907     0.036672
enh95919     3   15678600   15679600      1       1  150064         2.33     0.009902
enh96013     3   16353100   16354100      3       1  150064       1.7802      0.03752
enh96025     3   16440700   16441700      5       2  150064       2.0809      0.01872
enh96029     3   16460400   16461400      4       2  150064       1.7414     0.040808
enh96047     3   16841600   16842600      3       1  150064       2.5798    0.0049432
enh96048     3   16843100   16844100      1       1  150064       3.4167    0.0003169
enh96049     3   16851600   16852600      4       2  150064        3.013    0.0012935
enh96050     3   16879800   16880800      1       1  150064       1.8239      0.03408
enh96052     3   16891100   16892100      6       3  150064       2.5667    0.0051332
enh96060     3   16939500   16940500      3       2  150064       1.7217     0.042562
enh96064     3   16948300   16949300      3       2  150064       1.6755      0.04692
enh96066     3   16951300   16952300      4       2  150064       3.5827   0.00017003
enh96067     3   16954000   16955000      2       1  150064       2.9331    0.0016779
enh96068     3   16958300   16959300      5       2  150064       4.1512   1.6535e-05
enh96070     3   16970900   16971900      3       2  150064       3.0237    0.0012486
enh96073     3   17052900   17053900      3       2  150064       3.1564   0.00079874
enh96076     3   17081200   17082200      3       2  150064       1.8085     0.035267
enh96077     3   17085200   17086200      3       2  150064       1.9608     0.024949
enh96081     3   17130800   17131800      4       1  150064       2.4634    0.0068809
enh96085     3   17218400   17219400      1       1  150064       4.2028    1.318e-05
enh96089     3   17235900   17236900      2       1  150064       3.9585   3.7717e-05
enh96090     3   17245400   17246400      2       1  150064       4.2965   8.6766e-06
enh96091     3   17274200   17275200      3       1  150064       4.2418   1.1085e-05
enh96092     3   17274600   17275600      2       1  150064       4.2502   1.0681e-05
enh96093     3   17276600   17277600      1       1  150064       4.6442    1.707e-06
enh96094     3   17342500   17343500      1       1  150064       4.7108    1.234e-06
enh96095     3   17345400   17346400      2       1  150064       4.1553   1.6243e-05
enh96096     3   17398200   17399200      3       1  150064       3.7936   7.4249e-05
enh96097     3   17440200   17441200      2       1  150064       3.3798   0.00036275
enh96098     3   17451100   17452100      4       2  150064       4.3757   6.0511e-06
enh96099     3   17472500   17473500      2       1  150064       3.3434   0.00041382
enh96100     3   17510700   17511700      1       1  150064       1.7875      0.03693
enh96101     3   17519900   17520900      1       1  150064       3.8565     5.75e-05
enh96103     3   17523900   17524900      5       1  150064        1.901     0.028648
enh96105     3   17576300   17577300      1       1  150064       4.2631    1.008e-05
enh96106     3   17593300   17594300      3       1  150064        1.706     0.044004
enh96110     3   17667800   17668800      3       2  150064       4.6506   1.6548e-06
enh96111     3   17686500   17687500      2       1  150064       1.6738     0.047088
enh96112     3   17693900   17694900      4       1  150064       4.5966   2.1468e-06
enh96113     3   17697100   17698100      4       1  150064       4.4467     4.36e-06
enh96115     3   17712800   17713800      3       2  150064       4.2674   9.8885e-06
enh96117     3   17780700   17781700      3       1  150064       4.7586    9.748e-07
enh96118     3   17784800   17785800      4       1  150064         2.91     0.001807
enh96119     3   17786600   17787600      2       1  150064       4.4727   3.8613e-06
enh96120     3   17794900   17795900      1       1  150064       4.6398    1.744e-06
enh96121     3   17801000   17802000      1       1  150064       5.1881    1.062e-07
enh96123     3   17882300   17883300      2       1  150064       4.1648   1.5584e-05
enh96137     3   18467800   18468800      2       1  150064       1.8385     0.032998
enh96180     3   19866200   19867200      2       1  150064        1.951     0.025527
enh96183     3   19929700   19930700      4       2  150064       1.6829     0.046197
enh96184     3   19931400   19932400      5       3  150064       3.0403    0.0011818
enh96186     3   19998200   19999200      3       1  150064       1.9189     0.027496
enh96205     3   20158500   20159500      2       1  150064       2.0025     0.022617
enh96207     3   20171200   20172200      4       2  150064       1.8524     0.031981
enh96217     3   21686500   21687500      5       2  150064       1.6511     0.049358
enh96227     3   23246200   23247200      1       1  150064       1.8886      0.02947
enh96235     3   23277900   23278900      6       2  150064       1.8372     0.033087
enh96315     3   23852900   23853900      4       2  150064       3.4433    0.0002873
enh96317     3   23859300   23860300      2       1  150064       2.1381     0.016252
enh96324     3   23878000   23879000      2       1  150064       2.3853    0.0085317
enh96328     3   23902600   23903600      2       1  150064       2.4615    0.0069175
enh96350     3   24022900   24023900      2       1  150064       2.6626    0.0038765
enh96357     3   24226900   24227900      4       2  150064       2.5787    0.0049592
enh96358     3   24227400   24228400      5       2  150064       1.6788     0.046595
enh96359     3   24233300   24234300      3       2  150064       1.6506      0.04941
enh96360     3   24254100   24255100      7       3  150064       3.1012   0.00096359
enh96380     3   24527000   24528000      4       2  150064       2.1869     0.014376
enh96382     3   24560700   24561700      4       2  150064       2.5302       0.0057
enh96383     3   24561800   24562800      3       1  150064       2.1141     0.017254
enh96392     3   25085800   25086800      4       2  150064       1.7782     0.037683
enh96396     3   25197200   25198200      1       1  150064        1.898      0.02885
enh96411     3   25514000   25515000      2       1  150064       2.7866    0.0026636
enh96413     3   25522700   25523700      3       1  150064       2.1411     0.016132
enh96433     3   25822500   25823500      1       1  150064       2.0353      0.02091
enh96485     3   28888200   28889200      2       1  150064       1.8597     0.031467
enh96488     3   28958400   28959400      1       1  150064       2.1239      0.01684
enh96491     3   29106100   29107100      6       3  150064       1.7259     0.042187
enh96494     3   29206200   29207200      3       2  150064       1.6738     0.047085
enh96507     3   29451400   29452400      4       2  150064       3.0084     0.001313
enh96509     3   29495200   29496200      4       2  150064       2.8451    0.0022197
enh96511     3   29556100   29557100      3       1  150064       1.7095     0.043679
enh96515     3   29799200   29800200      1       1  150064       2.6222     0.004368
enh96516     3   29800300   29801300      1       1  150064       3.0275     0.001233
enh96523     3   30272800   30273800      3       2  150064       3.1731   0.00075415
enh96524     3   30323300   30324300      3       2  150064       1.9827       0.0237
enh96526     3   30391100   30392100      5       2  150064       2.0295     0.021205
enh96561     3   30706000   30707000      2       1  150064       2.5237    0.0058069
enh96577     3   31589000   31590000      2       1  150064       2.6997    0.0034698
enh96590     3   32020600   32021600      1       1  150064       1.7796      0.03757
enh96591     3   32023200   32024200      7       2  150064       2.1443     0.016005
enh96596     3   32167600   32168600      2       1  150064       2.3148     0.010312
enh96601     3   32352400   32353400      3       2  150064       1.6712     0.047345
enh96647     3   33159000   33160000      1       1  150064       1.7699      0.03837
enh96650     3   33208800   33209800      3       2  150064       1.8827     0.029868
enh96656     3   33358500   33359500      1       1  150064       2.0421      0.02057
enh96659     3   33399300   33400300      1       1  150064       2.0858       0.0185
enh96660     3   33413600   33414600      2       1  150064       2.9284    0.0017038
enh96661     3   33414100   33415100      2       1  150064       2.7776    0.0027379
enh96663     3   33468100   33469100      1       1  150064       2.5452     0.005461
enh96664     3   33470900   33471900      2       1  150064       2.2573     0.011995
enh96665     3   33472800   33473800      2       1  150064       3.1439   0.00083346
enh96666     3   33477400   33478400      3       2  150064       2.9535    0.0015711
enh96667     3   33483000   33484000      6       3  150064       2.7076    0.0033882
enh96668     3   33563000   33564000      2       1  150064       1.6735     0.047117
enh96670     3   33638400   33639400      1       1  150064       2.2307      0.01285
enh96672     3   33662100   33663100      3       2  150064       1.6718     0.047278
enh96682     3   33696000   33697000      2       1  150064       1.8818     0.029929
enh96689     3   33844000   33845000      4       1  150064       1.8373     0.033082
enh96700     3   34962000   34963000      2       1  150064       2.3342    0.0097915
enh96701     3   35425300   35426300      2       1  150064        3.684   0.00011478
enh96708     3   35694200   35695200      3       2  150064       1.7928       0.0365
enh96710     3   35700100   35701100      2       1  150064       1.8635     0.031194
enh96713     3   35710900   35711900      3       2  150064       1.7443     0.040551
enh96727     3   35800900   35801900      1       1  150064       2.0401      0.02067
enh96741     3   36905600   36906600      1       1  150064       2.9618     0.001529
enh96742     3   36909800   36910800      2       1  150064       3.0448    0.0011641
enh96743     3   36934500   36935500      3       1  150064       3.0222    0.0012545
enh96745     3   36949900   36950900      1       1  150064       2.8166     0.002427
enh96747     3   36984600   36985600      2       1  150064       2.7253    0.0032117
enh96748     3   37011000   37012000      2       1  150064       2.8671     0.002071
enh96750     3   37035800   37036800      3       2  150064       3.0748    0.0010533
enh96751     3   37056800   37057800      3       1  150064       2.8611    0.0021106
enh96752     3   37072400   37073400      5       2  150064        2.562    0.0052033
enh96753     3   37074000   37075000      3       2  150064       2.4249    0.0076563
enh96754     3   37082300   37083300      3       1  150064       2.2315     0.012825
enh96755     3   37091000   37092000      2       1  150064       2.7781    0.0027341
enh96758     3   37124300   37125300      2       1  150064       2.0531     0.020032
enh96760     3   37180600   37181600      2       1  150064       2.7607    0.0028837
enh96761     3   37186800   37187800      3       1  150064       2.7523    0.0029586
enh96763     3   37204200   37205200      3       1  150064       3.0441    0.0011669
enh96764     3   37211600   37212600      1       1  150064       3.0838     0.001022
enh96766     3   37219900   37220900      2       1  150064       2.8777     0.002003
enh96767     3   37221400   37222400      5       3  150064       2.4485    0.0071729
enh96768     3   37224400   37225400      4       2  150064       2.4973    0.0062576
enh96769     3   37227700   37228700      2       1  150064       2.0612     0.019641
enh96770     3   37239300   37240300      2       1  150064       2.1644     0.015216
enh96772     3   37254400   37255400      2       1  150064       2.1823     0.014545
enh96773     3   37259300   37260300      2       1  150064       2.7376    0.0030947
enh96774     3   37269500   37270500      6       3  150064       2.1346     0.016398
enh96776     3   37297100   37298100      2       1  150064       1.7788     0.037639
enh96779     3   37332600   37333600      4       2  150064       1.6768     0.046792
enh96780     3   37343200   37344200      3       1  150064       1.6691     0.047552
enh96781     3   37344000   37345000      1       1  150064       1.8619      0.03131
enh96792     3   37552400   37553400      2       1  150064       2.0508     0.020145
enh96793     3   37561600   37562600      2       1  150064       1.9378     0.026323
enh96795     3   37579000   37580000      4       1  150064       2.6172    0.0044327
enh96796     3   37588100   37589100      7       1  150064       2.3056     0.010567
enh96803     3   37709800   37710800      1       1  150064       2.3815      0.00862
enh96809     3   37804700   37805700      1       1  150064       1.8124      0.03496
enh96812     3   37828300   37829300      2       1  150064       2.2195     0.013226
enh96820     3   37906800   37907800      2       1  150064        2.173     0.014889
enh96829     3   37945400   37946400      2       1  150064       3.3195   0.00045092
enh96830     3   37948200   37949200      5       2  150064       1.9275     0.026959
enh96831     3   37951000   37952000      3       1  150064       3.3963   0.00034155
enh96832     3   37953400   37954400      3       1  150064       3.1709   0.00075984
enh96833     3   37959500   37960500      5       3  150064       2.6845     0.003632
enh96834     3   37960800   37961800      4       2  150064       1.7385     0.041061
enh96835     3   37964300   37965300      2       1  150064       3.1752   0.00074856
enh96836     3   37972200   37973200      4       2  150064       2.4987    0.0062324
enh96837     3   37973000   37974000      1       1  150064       1.6661      0.04785
enh96838     3   37973700   37974700      7       3  150064       3.9796   3.4522e-05
enh96839     3   37977700   37978700      3       2  150064       3.4565    0.0002736
enh96843     3   37991100   37992100      2       1  150064       2.6342    0.0042167
enh96848     3   38015400   38016400      2       1  150064       1.8799     0.030058
enh96861     3   38090600   38091600      1       1  150064       1.8965      0.02895
enh96879     3   38423900   38424900      5       2  150064       2.7455    0.0030207
enh96880     3   38494000   38495000      3       1  150064       3.1473   0.00082402
enh96881     3   38497700   38498700      6       1  150064       3.0547    0.0011263
enh96882     3   38499300   38500300      1       1  150064       3.5425    0.0001982
enh96883     3   38501700   38502700      1       1  150064       3.2383    0.0006013
enh96884     3   38513800   38514800      2       1  150064       3.2491    0.0005789
enh96885     3   38520900   38521900      4       2  150064       3.2937   0.00049431
enh96886     3   38527900   38528900      2       1  150064       3.1162   0.00091593
enh96888     3   38537000   38538000      4       2  150064       2.8552    0.0021503
enh96890     3   38562500   38563500      2       1  150064       2.5498    0.0053899
enh96891     3   38620400   38621400      2       1  150064       1.8275     0.033811
enh96894     3   39092200   39093200      1       1  150064       2.7488     0.002991
enh96971     3   40002400   40003400      2       1  150064       2.2238     0.013081
enh96985     3   40213800   40214800      2       1  150064       3.0268    0.0012357
enh97026     3   40732300   40733300      3       1  150064       1.8355     0.033214
enh97027     3   40735900   40736900      1       1  150064       2.1602      0.01538
enh97028     3   40783100   40784100      1       1  150064       1.9651       0.0247
enh97109     3   42189200   42190200      1       1  150064       2.5325     0.005663
enh97111     3   42193400   42194400      2       1  150064       2.3927    0.0083616
enh97112     3   42201700   42202700      2       1  150064       1.8176     0.034561
enh97113     3   42202600   42203600      1       1  150064       1.7506      0.04001
enh97115     3   42205900   42206900      3       1  150064       2.1229      0.01688
enh97116     3   42209000   42210000      2       1  150064        2.366    0.0089901
enh97119     3   42213700   42214700      4       2  150064       1.6971     0.044836
enh97120     3   42214600   42215600      1       1  150064         2.26      0.01191
enh97123     3   42223700   42224700      4       2  150064       2.7401    0.0030709
enh97124     3   42225500   42226500      4       2  150064       2.1872     0.014365
enh97125     3   42228200   42229200      7       3  150064       2.5916    0.0047772
enh97126     3   42229700   42230700      5       1  150064       2.2657     0.011734
enh97127     3   42231800   42232800      3       2  150064       3.3677   0.00037899
enh97128     3   42234300   42235300      3       2  150064       2.4016    0.0081626
enh97130     3   42256400   42257400      3       1  150064        1.986     0.023517
enh97134     3   42288700   42289700      2       1  150064       1.7321     0.041624
enh97138     3   42480900   42481900      3       1  150064       1.8003      0.03591
enh97139     3   42485200   42486200      2       1  150064       2.5488    0.0054046
enh97231     3   43131800   43132800      5       2  150064       2.1664     0.015139
enh97247     3   43332700   43333700      1       1  150064       2.1077      0.01753
enh97253     3   43358500   43359500      2       1  150064       1.7782     0.037685
enh97257     3   43362500   43363500      3       1  150064       1.7683     0.038501
enh97258     3   43368300   43369300      2       1  150064       2.3457    0.0094948
enh97260     3   43404600   43405600      4       2  150064       1.9069     0.028268
enh97264     3   43435400   43436400      3       2  150064       2.4605    0.0069373
enh97266     3   43455100   43456100      3       2  150064       1.9851     0.023566
enh97278     3   43737400   43738400      4       2  150064       2.5512    0.0053676
enh97280     3   43761000   43762000      7       2  150064        1.918     0.027557
enh97284     3   43800400   43801400      3       2  150064       2.8163    0.0024292
enh97286     3   43811700   43812700      1       1  150064       1.6469      0.04979
enh97305     3   44225700   44226700      5       3  150064       2.1993     0.013929
enh97306     3   44240000   44241000      4       2  150064       2.1694     0.015025
enh97311     3   44396500   44397500      3       1  150064       2.9899    0.0013954
enh97313     3   44513100   44514100      2       1  150064       3.0276    0.0012327
enh97319     3   44597600   44598600      1       1  150064       3.0287     0.001228
enh97326     3   44727200   44728200      4       2  150064       1.8496     0.032183
enh97362     3   45180500   45181500      6       3  150064         2.03      0.02118
enh97431     3   46104000   46105000      4       2  150064       1.6508     0.049385
enh97582     3   47536600   47537600      2       1  150064        2.471     0.006737
enh97600     3   47710600   47711600      1       1  150064       2.1641      0.01523
enh97611     3   47897600   47898600      1       1  150064        2.298      0.01078
enh97636     3   48064100   48065100      1       1  150064       1.8167      0.03463
enh97647     3   48099700   48100700      1       1  150064        1.666      0.04786
enh97654     3   48131100   48132100      1       1  150064       1.7805       0.0375
enh97656     3   48172300   48173300      2       1  150064       2.2815      0.01126
enh97658     3   48192600   48193600      4       1  150064       1.8757     0.030347
enh97660     3   48235700   48236700      1       1  150064       2.3208      0.01015
enh97663     3   48273500   48274500      2       1  150064       2.5143    0.0059628
enh97664     3   48274400   48275400      2       1  150064       2.8184    0.0024135
enh97665     3   48281300   48282300      2       1  150064       1.7938     0.036423
enh97672     3   48343600   48344600      4       1  150064        1.983     0.023681
enh97674     3   48408500   48409500      1       1  150064       2.2587      0.01195
enh97709     3   48670900   48671900      2       1  150064       2.3372    0.0097139
enh97715     3   48720200   48721200      2       1  150064       1.9742      0.02418
enh97716     3   48724200   48725200      2       1  150064       2.5576    0.0052695
enh97717     3   48729800   48730800      2       1  150064       2.2037     0.013774
enh97718     3   48733300   48734300      2       1  150064       1.9281     0.026919
enh97719     3   48735100   48736100      4       2  150064       2.0676     0.019339
enh97720     3   48737800   48738800      3       1  150064       2.1449      0.01598
enh97721     3   48739600   48740600      3       2  150064       1.6535     0.049117
enh97723     3   48745300   48746300      1       1  150064       2.0145      0.02198
enh97726     3   48750300   48751300      1       1  150064       2.0126      0.02208
enh97735     3   48800400   48801400      1       1  150064        1.794      0.03641
enh97740     3   48863700   48864700      1       1  150064        1.765      0.03878
enh97754     3   48974300   48975300      1       1  150064       1.7067      0.04394
enh97757     3   48985900   48986900      1       1  150064       1.9022      0.02857
enh97759     3   48988300   48989300      1       1  150064       2.0953      0.01807
enh97761     3   48992400   48993400      2       1  150064       1.8739     0.030472
enh97762     3   49004200   49005200      1       1  150064       1.8945      0.02908
enh97767     3   49035400   49036400      1       1  150064        1.878      0.03019
enh97785     3   49156000   49157000      2       1  150064       2.1108     0.017397
enh97793     3   49211200   49212200      2       1  150064       2.1347     0.016391
enh97796     3   49275700   49276700      5       2  150064       1.7737     0.038055
enh97803     3   49334200   49335200      4       2  150064       1.8961     0.028972
enh97814     3   49423200   49424200      2       1  150064       1.9127     0.027893
enh97817     3   49437800   49438800      3       2  150064       1.7741     0.038025
enh97821     3   49450800   49451800      3       2  150064       1.7453     0.040468
enh97823     3   49458400   49459400      3       1  150064       2.1882     0.014328
enh97825     3   49465100   49466100      3       2  150064       2.2848     0.011161
enh97826     3   49467200   49468200      1       1  150064        2.313      0.01036
enh97831     3   49502900   49503900      2       1  150064        1.769     0.038446
enh97837     3   49532200   49533200      2       1  150064       1.7921     0.036557
enh97838     3   49537900   49538900      1       1  150064       1.9572      0.02516
enh97839     3   49556800   49557800      2       1  150064       1.8477     0.032325
enh97845     3   49590200   49591200      3       2  150064        2.041     0.020626
enh97859     3   49695600   49696600      2       1  150064       2.2021     0.013828
enh97866     3   49740700   49741700      1       1  150064       1.8435      0.03263
enh97868     3   49759500   49760500      2       1  150064       1.7308     0.041743
enh97875     3   49811900   49812900      2       1  150064       1.8058     0.035472
enh97876     3   49812800   49813800      4       2  150064       1.8744     0.030437
enh97879     3   49819500   49820500      4       2  150064       2.0121     0.022104
enh97880     3   49821300   49822300      4       2  150064       1.8472     0.032356
enh97884     3   49849100   49850100      1       1  150064       2.3804     0.008648
enh97888     3   49892600   49893600      2       1  150064       2.2205     0.013191
enh97889     3   49894200   49895200      2       1  150064       2.0486     0.020249
enh97891     3   49910200   49911200      3       2  150064       1.9178     0.027566
enh97893     3   49918500   49919500      1       1  150064       1.9222      0.02729
enh97895     3   49938000   49939000      1       1  150064       2.8215      0.00239
enh97897     3   49942700   49943700      2       1  150064       1.6838     0.046107
enh97899     3   49949600   49950600      1       1  150064       2.9027      0.00185
enh97901     3   49965100   49966100      3       2  150064       1.7315      0.04168
enh97902     3   49967800   49968800      1       1  150064       3.0538      0.00113
enh97903     3   49978400   49979400      2       1  150064        2.531    0.0056873
enh97907     3   50010300   50011300      2       1  150064       2.5611    0.0052175
enh97908     3   50040700   50041700      1       1  150064       3.2735    0.0005312
enh97909     3   50077800   50078800      3       1  150064       2.5223    0.0058301
enh97911     3   50087500   50088500      5       3  150064       2.5474     0.005427
enh97912     3   50128200   50129200      3       1  150064       2.8328    0.0023068
enh97916     3   50173800   50174800      4       2  150064       2.7415    0.0030583
enh97918     3   50195900   50196900      3       2  150064       1.8003     0.035905
enh97922     3   50248000   50249000      3       2  150064       2.0777     0.018868
enh97925     3   50267000   50268000      1       1  150064       2.4402     0.007339
enh97932     3   50286400   50287400      2       1  150064       2.4995    0.0062189
enh97933     3   50287900   50288900      2       1  150064       2.1402     0.016169
enh97935     3   50293700   50294700      2       1  150064       1.7534     0.039767
enh97944     3   50318000   50319000      1       1  150064       3.0673      0.00108
enh97956     3   50361900   50362900      1       1  150064       2.1638      0.01524
enh97973     3   50409600   50410600      3       2  150064       3.0316    0.0012165
enh97979     3   50480300   50481300      2       1  150064       2.4453    0.0072371
enh97983     3   50512000   50513000      2       1  150064       2.1402     0.016169
enh98020     3   50736500   50737500      2       1  150064       2.0888     0.018362
enh98035     3   50878300   50879300      2       1  150064       1.8597     0.031463
enh98047     3   51320300   51321300      1       1  150064       2.5272     0.005749
enh98051     3   51392100   51393100      2       1  150064       1.8105     0.035106
enh98054     3   51426000   51427000      1       1  150064        2.068      0.01932
enh98058     3   51535500   51536500      1       1  150064       2.2004      0.01389
enh98059     3   51553700   51554700      1       1  150064       2.0006      0.02272
enh98062     3   51593300   51594300      2       1  150064       3.1575   0.00079559
enh98063     3   51601400   51602400      3       2  150064       2.1767      0.01475
enh98071     3   51707800   51708800      2       1  150064       1.8649     0.031095
enh98081     3   51847000   51848000      1       1  150064       2.2758      0.01143
enh98112     3   52143300   52144300      3       1  150064       2.0728     0.019096
enh98116     3   52163800   52164800      2       1  150064       1.9395     0.026222
enh98121     3   52205900   52206900      1       1  150064       2.2203       0.0132
enh98125     3   52228100   52229100      4       2  150064       3.6389   0.00013689
enh98126     3   52229800   52230800      2       1  150064       3.5017   0.00023113
enh98127     3   52233200   52234200      1       1  150064       3.9421    4.039e-05
enh98128     3   52235100   52236100      1       1  150064       3.8792    5.239e-05
enh98129     3   52236700   52237700      1       1  150064        3.771    8.131e-05
enh98130     3   52243800   52244800      1       1  150064       3.7656    8.308e-05
enh98133     3   52266800   52267800      3       1  150064       3.3796   0.00036295
enh98134     3   52268500   52269500      5       2  150064       4.5627   2.5246e-06
enh98139     3   52286600   52287600      4       2  150064       5.2262   8.6532e-08
enh98141     3   52289500   52290500      2       1  150064       3.1092   0.00093813
enh98143     3   52306200   52307200      3       2  150064       3.7742   8.0272e-05
enh98148     3   52333100   52334100      4       2  150064        5.256   7.3611e-08
enh98149     3   52341300   52342300      1       1  150064       2.9234     0.001731
enh98151     3   52347500   52348500      2       1  150064       2.8812     0.001981
enh98156     3   52401300   52402300      2       1  150064        3.183   0.00072886
enh98165     3   52467200   52468200      4       2  150064       3.9566   3.8006e-05
enh98167     3   52478600   52479600      2       1  150064       2.5522    0.0053525
enh98170     3   52491000   52492000      3       1  150064       3.8496   5.9145e-05
enh98176     3   52532200   52533200      1       1  150064       3.8262    6.506e-05
enh98179     3   52558900   52559900      2       1  150064       4.4184   4.9711e-06
enh98180     3   52564500   52565500      3       1  150064       3.3555   0.00039616
enh98181     3   52569000   52570000      3       1  150064       2.5991    0.0046734
enh98182     3   52572500   52573500      4       2  150064       3.1443   0.00083228
enh98183     3   52573600   52574600      3       1  150064       3.1335   0.00086361
enh98186     3   52585200   52586200      3       1  150064        4.719   1.1852e-06
enh98188     3   52608000   52609000      4       2  150064       3.8334   6.3183e-05
enh98189     3   52626800   52627800      1       1  150064       5.1153    1.566e-07
enh98191     3   52640400   52641400      1       1  150064        4.617    1.947e-06
enh98192     3   52643000   52644000      2       1  150064       4.5008   3.3848e-06
enh98195     3   52717400   52718400      2       1  150064       4.4416   4.4639e-06
enh98196     3   52721100   52722100      1       1  150064       4.9238    4.245e-07
enh98198     3   52737500   52738500      1       1  150064       4.5918    2.197e-06
enh98199     3   52741500   52742500      2       1  150064       5.2219    8.853e-08
enh98200     3   52746200   52747200      3       2  150064       3.6398   0.00013643
enh98201     3   52748700   52749700      2       1  150064       4.2773   9.4603e-06
enh98202     3   52755000   52756000      3       1  150064       3.5828   0.00016997
enh98203     3   52796900   52797900      1       1  150064       5.0263      2.5e-07
enh98204     3   52803000   52804000      1       1  150064       5.0609    2.086e-07
enh98206     3   52865400   52866400      4       2  150064       3.4579   0.00027219
enh98207     3   52868700   52869700      1       1  150064       5.6176    9.684e-09
enh98208     3   52877600   52878600      1       1  150064       5.6423    8.392e-09
enh98209     3   52882700   52883700      2       1  150064       4.9173   4.3883e-07
enh98211     3   52891100   52892100      5       2  150064       5.4542     2.46e-08
enh98213     3   52901200   52902200      1       1  150064        5.793    3.456e-09
enh98215     3   52907300   52908300      1       1  150064       5.8086    3.149e-09
enh98216     3   52926000   52927000      1       1  150064       1.7418      0.04077
enh98217     3   52968200   52969200      2       1  150064       5.4771   2.1615e-08
enh98222     3   53080600   53081600      1       1  150064       2.7686     0.002815
enh98223     3   53085000   53086000      5       2  150064        5.439   2.6796e-08
enh98224     3   53105600   53106600      2       1  150064       2.1692     0.015032
enh98234     3   53175000   53176000      2       1  150064       4.8257   6.9761e-07
enh98235     3   53184000   53185000      2       1  150064       1.7249     0.042276
enh98245     3   53230000   53231000      4       2  150064       3.2444    0.0005884
enh98249     3   53269200   53270200     10       2  150064       2.3096     0.010455
enh98250     3   53270500   53271500      8       2  150064       1.8191     0.034449
enh98251     3   53272000   53273000      5       2  150064       3.0313    0.0012175
enh98252     3   53276700   53277700      6       2  150064       2.4138    0.0078946
enh98253     3   53281900   53282900      4       2  150064       3.3454   0.00041082
enh98255     3   53285400   53286400      3       2  150064       3.1196   0.00090547
enh98257     3   53292900   53293900      4       2  150064       3.4983   0.00023411
enh98258     3   53298600   53299600      1       1  150064       3.9283    4.277e-05
enh98259     3   53303300   53304300      2       1  150064       1.7912     0.036629
enh98261     3   53320300   53321300      1       1  150064       2.3112      0.01041
enh98263     3   53333200   53334200      1       1  150064       4.0704    2.347e-05
enh98265     3   53358000   53359000      2       1  150064       1.8425     0.032701
enh98271     3   53527100   53528100      3       2  150064       3.8933   4.9435e-05
enh98275     3   53558500   53559500      1       1  150064       1.6755      0.04692
enh98311     3   53914000   53915000      1       1  150064       2.2603       0.0119
enh98330     3   54520200   54521200      1       1  150064       1.6538      0.04908
enh98332     3   54597400   54598400     10       3  150064       2.3172     0.010245
enh98377     3   56145200   56146200      2       1  150064        2.631     0.004257
enh98389     3   56630100   56631100      4       2  150064       1.7233     0.042414
enh98390     3   56644500   56645500      6       2  150064       2.1153     0.017203
enh98391     3   56663200   56664200      4       1  150064       2.1004     0.017847
enh98395     3   56712700   56713700      4       2  150064       1.9439     0.025955
enh98396     3   56714300   56715300      5       2  150064       1.7519     0.039898
enh98397     3   56717400   56718400      3       1  150064       1.8379     0.033039
enh98399     3   56761800   56762800      1       1  150064        1.876      0.03033
enh98400     3   56769800   56770800      2       1  150064       1.9865     0.023487
enh98421     3   56865100   56866100      9       4  150064       1.9629     0.024826
enh98422     3   56870700   56871700      5       2  150064       3.0119    0.0012982
enh98425     3   56890000   56891000      2       1  150064         1.66     0.048452
enh98519     3   58024500   58025500      2       1  150064       1.6579     0.048667
enh98524     3   58034700   58035700      3       2  150064       1.6946     0.045076
enh98542     3   58105300   58106300      4       2  150064        1.765     0.038785
enh98547     3   58150000   58151000      2       1  150064       1.8904      0.02935
enh98550     3   58162000   58163000      2       1  150064       1.8405     0.032845
enh98551     3   58163900   58164900      8       2  150064       1.7897     0.036755
enh98553     3   58174700   58175700      1       1  150064       1.7401      0.04092
enh98572     3   58270500   58271500      2       1  150064        1.954     0.025348
enh98573     3   58272900   58273900      2       1  150064        2.578    0.0049682
enh98574     3   58281400   58282400      5       2  150064       2.2045     0.013743
enh98575     3   58294700   58295700      3       2  150064       2.0731     0.019083
enh98576     3   58306800   58307800      3       1  150064       1.6712      0.04734
enh98588     3   58337900   58338900      2       1  150064       1.9327     0.026639
enh98593     3   58347400   58348400      4       2  150064       2.5598    0.0052364
enh98596     3   58353400   58354400      6       3  150064       1.7661     0.038693
enh98597     3   58354200   58355200      2       1  150064       2.6881    0.0035931
enh98599     3   58360300   58361300      2       1  150064       2.2346     0.012722
enh98600     3   58362700   58363700      2       1  150064       2.2108     0.013526
enh98602     3   58371200   58372200      4       2  150064       2.1847     0.014455
enh98604     3   58376800   58377800      4       2  150064       2.1425     0.016075
enh98605     3   58378000   58379000      7       2  150064       2.1761     0.014773
enh98606     3   58379500   58380500      5       1  150064       2.0198     0.021703
enh98608     3   58387200   58388200      6       2  150064       2.0885     0.018375
enh98609     3   58389700   58390700      4       1  150064       2.2947     0.010874
enh98611     3   58399300   58400300      2       1  150064       2.1687     0.015052
enh98612     3   58403000   58404000      7       2  150064       2.3827    0.0085935
enh98613     3   58403800   58404800      7       3  150064       2.3049     0.010587
enh98614     3   58408500   58409500     11       3  150064       1.7912     0.036631
enh98615     3   58413500   58414500      5       2  150064       2.2421     0.012478
enh98617     3   58416100   58417100      3       2  150064       2.6016    0.0046396
enh98618     3   58417500   58418500      2       1  150064       2.2582     0.011967
enh98619     3   58420300   58421300      6       3  150064       1.8137     0.034862
enh98620     3   58437600   58438600      1       1  150064       1.7108      0.04356
enh98623     3   58456800   58457800      3       2  150064        1.946     0.025828
enh98624     3   58460400   58461400      1       1  150064       1.7159      0.04309
enh98626     3   58470600   58471600      1       1  150064       2.2319      0.01281
enh98642     3   58589500   58590500      3       2  150064       1.8572     0.031645
enh98655     3   59501100   59502100      7       2  150064        2.096     0.018042
enh98658     3   59630300   59631300      2       1  150064       1.6479     0.049688
enh98659     3   59639100   59640100      2       1  150064        2.347    0.0094631
enh98665     3   59851200   59852200     10       2  150064       2.0828     0.018636
enh98671     3   59954200   59955200      5       2  150064       2.0765     0.018925
enh98682     3   60262100   60263100     10       6  150064       1.6521     0.049259
enh98683     3   60275900   60276900      2       1  150064       2.9482    0.0015982
enh98695     3   61159000   61160000      5       2  150064       2.6967    0.0035018
enh98696     3   61163300   61164300      4       2  150064       3.1412   0.00084138
enh98704     3   61237700   61238700      4       2  150064       1.7454     0.040454
enh98706     3   61243200   61244200      1       1  150064       3.0329     0.001211
enh98743     3   61826900   61827900      3       1  150064       1.7369     0.041207
enh98744     3   61833400   61834400      3       1  150064       2.2755     0.011438
enh98745     3   61836200   61837200      3       1  150064       1.8305     0.033589
enh98748     3   61851200   61852200      3       2  150064       1.8873     0.029559
enh98749     3   61857200   61858200      1       1  150064       1.9515       0.0255
enh98755     3   61902300   61903300      2       1  150064       1.6589     0.048564
enh98762     3   62055600   62056600      1       1  150064       2.9748     0.001466
enh98763     3   62085700   62086700      3       2  150064       2.7729    0.0027782
enh98784     3   62709200   62710200      8       4  150064       1.6575     0.048708
enh98794     3   63841000   63842000      3       1  150064       3.8713   5.4135e-05
enh98795     3   63844400   63845400      2       1  150064       2.4633    0.0068825
enh98797     3   63850600   63851600      5       2  150064       2.7717    0.0027884
enh98799     3   63871400   63872400      4       2  150064       3.3385    0.0004211
enh98801     3   63880900   63881900      2       1  150064       3.4688   0.00026138
enh98802     3   63896200   63897200      4       2  150064       2.3692    0.0089141
enh98803     3   63899600   63900600      1       1  150064       5.1478    1.318e-07
enh98804     3   63913200   63914200      2       1  150064       3.1341   0.00086204
enh98805     3   63915000   63916000      3       2  150064       4.5768    2.361e-06
enh98806     3   63919100   63920100      2       1  150064       2.2564     0.012024
enh98808     3   63926000   63927000      3       2  150064       4.6544   1.6249e-06
enh98814     3   63950200   63951200      5       3  150064       2.7735    0.0027728
enh98815     3   63951400   63952400      2       1  150064       4.1676   1.5389e-05
enh98817     3   63954300   63955300      3       1  150064       2.8903    0.0019243
enh98821     3   63961500   63962500      2       1  150064       2.3863    0.0085094
enh98823     3   63965200   63966200      4       2  150064        1.687     0.045802
enh98826     3   63979000   63980000      3       2  150064       2.2365      0.01266
enh98828     3   64006400   64007400      4       2  150064       1.9426     0.026032
enh98829     3   64007000   64008000      3       2  150064       2.3156     0.010291
enh98830     3   64033600   64034600      2       1  150064       1.8105     0.035106
enh98832     3   64092200   64093200      2       1  150064       2.6369    0.0041829
enh98837     3   64136200   64137200      5       2  150064        3.605   0.00015606
enh98838     3   64147500   64148500      4       2  150064       1.9557     0.025252
enh98839     3   64170000   64171000      2       1  150064       4.0114   3.0178e-05
enh98840     3   64170800   64171800      4       2  150064       2.8996     0.001868
enh98841     3   64171900   64172900      8       2  150064       3.2415   0.00059451
enh98842     3   64174300   64175300      3       1  150064       3.8714   5.4105e-05
enh98843     3   64176100   64177100      7       3  150064       2.2291     0.012905
enh98848     3   64196100   64197100      2       1  150064       1.6875     0.045755
enh98850     3   64201400   64202400      5       3  150064       2.6926    0.0035452
enh98853     3   64204900   64205900      5       3  150064        1.843     0.032667
enh98854     3   64211900   64212900      5       2  150064       1.7993     0.035988
enh98855     3   64214400   64215400      3       2  150064       2.4717    0.0067244
enh98858     3   64242600   64243600      3       2  150064       2.8856    0.0019532
enh98862     3   64249200   64250200      3       2  150064       2.6781    0.0037023
enh98890     3   64751500   64752500      5       2  150064       2.4922    0.0063471
enh98971     3   65869100   65870100      8       2  150064       1.9126     0.027897
enh99007     3   66427500   66428500      5       2  150064       1.6811     0.046373
enh99050     3   66744400   66745400      8       2  150064       1.6953     0.045012
enh99051     3   66812500   66813500      5       3  150064        1.691     0.045414
enh99063     3   67047400   67048400      2       1  150064       1.8736     0.030492
enh99067     3   67342600   67343600      5       2  150064       2.2449     0.012386
enh99068     3   67432800   67433800      8       3  150064       2.4062    0.0080598
enh99072     3   67690200   67691200      5       2  150064       1.7375      0.04115
enh99073     3   67691200   67692200      2       1  150064       1.8669     0.030958
enh99074     3   67699800   67700800      3       2  150064       2.2937     0.010905
enh99075     3   67703100   67704100      4       1  150064       2.1242     0.016827
enh99119     3   69246700   69247700      5       2  150064       1.8629     0.031241
enh99131     3   69292200   69293200      4       2  150064       1.8347     0.033276
enh99135     3   69317000   69318000      2       1  150064       1.8402     0.032872
enh99140     3   69325200   69326200      5       1  150064       1.7589     0.039299
enh99152     3   69388300   69389300      5       2  150064       1.7133     0.043326
enh99153     3   69391500   69392500      2       1  150064       1.6857      0.04593
enh99157     3   69413400   69414400      9       2  150064       3.2424    0.0005927
enh99158     3   69417500   69418500      8       1  150064       3.0117    0.0012991
enh99165     3   69432200   69433200     11       2  150064       2.9206    0.0017468
enh99166     3   69437800   69438800      4       2  150064       2.5108    0.0060236
enh99167     3   69441600   69442600      2       1  150064       2.0127     0.022071
enh99169     3   69452300   69453300      1       1  150064       2.0689      0.01928
enh99171     3   69457700   69458700      3       1  150064       2.4061    0.0080611
enh99173     3   69462200   69463200      5       2  150064       1.7061     0.043998
enh99174     3   69469700   69470700      3       2  150064       2.3952    0.0083052
enh99180     3   69488000   69489000      1       1  150064       2.3859     0.008519
enh99183     3   69501800   69502800      5       1  150064        1.799     0.036012
enh99184     3   69508800   69509800      3       1  150064       2.1545     0.015602
enh99206     3   69628500   69629500      4       2  150064       1.7068     0.043925
enh99207     3   69662700   69663700      3       2  150064        1.891     0.029312
enh99214     3   69761700   69762700      8       4  150064       1.6944     0.045091
enh99216     3   69790800   69791800      1       1  150064       2.9376     0.001654
enh99218     3   69795800   69796800      1       1  150064       3.1258    0.0008866
enh99224     3   69823900   69824900      4       2  150064       3.4046    0.0003313
enh99225     3   69826500   69827500      2       1  150064       3.0717    0.0010641
enh99227     3   69830400   69831400      1       1  150064       2.9796     0.001443
enh99229     3   69834500   69835500      2       1  150064       2.4535    0.0070728
enh99231     3   69840300   69841300      2       1  150064       3.6867   0.00011358
enh99232     3   69860100   69861100      5       1  150064       3.1545   0.00080389
enh99233     3   69865400   69866400      1       1  150064        2.924     0.001728
enh99234     3   69869600   69870600      8       3  150064       3.9338   4.1806e-05
enh99235     3   69873400   69874400     12       3  150064       1.9122     0.027923
enh99236     3   69880700   69881700     11       2  150064       2.3416    0.0096008
enh99237     3   69887500   69888500      7       2  150064       2.8075    0.0024963
enh99240     3   69897000   69898000      3       2  150064       3.3998   0.00033724
enh99241     3   69899500   69900500      4       2  150064       2.5979    0.0046895
enh99242     3   69904600   69905600      1       1  150064       3.2983    0.0004863
enh99245     3   69924200   69925200      1       1  150064       2.4668     0.006816
enh99248     3   69939000   69940000      2       1  150064       2.3305    0.0098893
enh99258     3   69995000   69996000      2       1  150064       2.4779    0.0066073
enh99259     3   70011400   70012400      2       1  150064       2.0603     0.019683
enh99260     3   70016400   70017400      3       1  150064       2.0608     0.019663
enh99261     3   70024200   70025200      5       1  150064       2.2127      0.01346
enh99270     3   70280000   70281000      2       1  150064       2.6824    0.0036544
enh99278     3   71012300   71013300      2       1  150064       2.3281    0.0099531
enh99303     3   71100900   71101900      3       2  150064       1.7975     0.036128
enh99307     3   71115600   71116600      3       1  150064       1.9019      0.02859
enh99309     3   71121900   71122900      1       1  150064       1.7424      0.04072
enh99310     3   71123500   71124500      2       1  150064       1.8206     0.034335
enh99311     3   71127700   71128700      4       1  150064       1.8485     0.032265
enh99312     3   71151200   71152200      2       1  150064       2.9617    0.0015298
enh99313     3   71156600   71157600      1       1  150064       2.2562      0.01203
enh99314     3   71166600   71167600      1       1  150064       3.1354    0.0008581
enh99316     3   71180600   71181600      1       1  150064       1.7229      0.04245
enh99323     3   71274700   71275700      4       2  150064       3.4814   0.00024942
enh99324     3   71276000   71277000      1       1  150064       2.5692     0.005097
enh99327     3   71288800   71289800      2       1  150064       3.6057   0.00015566
enh99329     3   71294900   71295900      1       1  150064       2.5053     0.006117
enh99330     3   71296300   71297300      4       1  150064       2.2356     0.012688
enh99333     3   71311700   71312700      1       1  150064       2.4199     0.007763
enh99339     3   71359800   71360800      3       2  150064       2.1762     0.014769
enh99340     3   71385600   71386600      5       1  150064       2.7408    0.0030649
enh99352     3   71481000   71482000      4       2  150064       2.2854     0.011144
enh99355     3   71496100   71497100      1       1  150064       2.2262        0.013
enh99356     3   71496800   71497800      1       1  150064       1.8728      0.03055
enh99357     3   71499800   71500800      1       1  150064       2.3986     0.008229
enh99358     3   71505100   71506100      2       1  150064       2.8391    0.0022621
enh99360     3   71515000   71516000      3       1  150064       2.1307     0.016557
enh99361     3   71527500   71528500      2       1  150064       3.0197    0.0012651
enh99362     3   71545600   71546600      5       1  150064       2.6258     0.004322
enh99363     3   71548100   71549100      2       1  150064       2.5321    0.0056698
enh99364     3   71551000   71552000      3       2  150064       4.2767   9.4847e-06
enh99365     3   71554500   71555500      4       1  150064       3.0593    0.0011094
enh99366     3   71561600   71562600      3       2  150064        2.298     0.010781
enh99367     3   71570900   71571900      4       1  150064       4.4782   3.7636e-06
enh99368     3   71571500   71572500      5       1  150064       4.6456   1.6955e-06
enh99369     3   71578100   71579100      2       1  150064       4.4115   5.1324e-06
enh99371     3   71585900   71586900      3       2  150064       3.5472   0.00019469
enh99373     3   71592400   71593400      1       1  150064       3.4803    0.0002504
enh99374     3   71594800   71595800      3       1  150064       3.1147   0.00092072
enh99380     3   71638600   71639600      3       2  150064       3.7584   8.5508e-05
enh99393     3   71772600   71773600      4       1  150064       1.7971     0.036158
enh99395     3   71778000   71779000      4       1  150064       2.4847    0.0064834
enh99437     3   72320000   72321000      4       2  150064       1.9397     0.026208
enh99442     3   72340000   72341000      2       1  150064       1.7788      0.03764
enh99443     3   72347500   72348500      4       2  150064       2.2237     0.013086
enh99447     3   72372400   72373400      3       2  150064       1.9217     0.027321
enh99448     3   72378400   72379400      2       1  150064       2.3925    0.0083672
enh99478     3   72572600   72573600      3       1  150064       2.2677     0.011675
enh99479     3   72596000   72597000      3       1  150064       2.2551     0.012062
enh99480     3   72598700   72599700      2       1  150064       2.3116       0.0104
enh99482     3   72616600   72617600      4       2  150064       1.6894     0.045571
enh99509     3   72973200   72974200      2       1  150064       1.7081     0.043812
enh99518     3   73040600   73041600      3       2  150064       2.1261     0.016745
enh99519     3   73050200   73051200      7       2  150064       1.8969     0.028919
enh99521     3   73059400   73060400      5       2  150064       1.6695     0.047513
enh99523     3   73070300   73071300      3       1  150064       1.9903     0.023281
enh99525     3   73076400   73077400      4       1  150064       1.7467     0.040344
enh99527     3   73080500   73081500      1       1  150064       1.8203      0.03436
enh99530     3   73089700   73090700      4       1  150064        1.986     0.023517
enh99531     3   73093900   73094900      5       2  150064       1.9326     0.026642
enh99532     3   73099600   73100600      6       2  150064       2.2562     0.012029
enh99535     3   73104400   73105400      1       1  150064       1.6871      0.04579
enh99537     3   73119600   73120600      1       1  150064       2.3496     0.009396
enh99538     3   73135000   73136000      1       1  150064       2.1323      0.01649
enh99539     3   73150000   73151000      1       1  150064       1.9443      0.02593
enh99565     3   73565700   73566700      1       1  150064       1.9348      0.02651
enh99583     3   73685800   73686800      4       2  150064       1.8345     0.033293
enh99599     3   74469500   74470500      2       1  150064       2.6875    0.0035995
enh99611     3   76418200   76419200      3       1  150064       2.4347    0.0074511
enh99615     3   76614600   76615600      2       1  150064       1.6459     0.049896
enh99624     3   78694800   78695800      4       2  150064        2.526    0.0057682
enh99646     3   78887200   78888200      1       1  150064       2.1497      0.01579
enh99688     3   81792300   81793300      4       2  150064       1.8977     0.028867
enh99707     3   84953900   84954900      6       2  150064       3.3919   0.00034705
enh99778     3   85984300   85985300      4       2  150064       2.3552    0.0092562
enh99781     3   86037800   86038800      5       1  150064       2.9697    0.0014906
enh99783     3   86213900   86214900      2       1  150064       2.1576     0.015478
enh99856     3   94024900   94025900      2       1  150064       1.9932     0.023122
enh99857     3   94035600   94036600      2       1  150064       2.0022     0.022633
enh99864     3   97484200   97485200      1       1  150064       2.5832     0.004895
enh99868     3   97545300   97546300      1       1  150064       1.7705      0.03832
enh99878     3   97620400   97621400      2       1  150064       1.6937      0.04516
enh99892     3   98047800   98048800      5       2  150064       1.9949     0.023028
enh99948     3   99491200   99492200      5       2  150064        2.252      0.01216
enh100014    3  100552400  100553400      1       1  150064       1.7975      0.03613
enh100016    3  100597600  100598600      7       2  150064       1.6875     0.045755
enh100078    3  104856300  104857300      5       2  150064       2.2121      0.01348
enh100081    3  105075200  105076200      1       1  150064       1.6734      0.04712
enh100085    3  105093200  105094200      3       2  150064       1.6589     0.048564
enh100094    3  105119000  105120000      1       1  150064       2.1469       0.0159
enh100103    3  105145500  105146500      2       1  150064       2.1069     0.017564
enh100106    3  105149900  105150900      6       3  150064       1.7849     0.037142
enh100110    3  105162800  105163800      4       2  150064       2.1505     0.015759
enh100117    3  105181200  105182200      2       1  150064        2.443    0.0072833
enh100120    3  105187000  105188000      3       1  150064       2.5064    0.0060982
enh100123    3  105192700  105193700      4       2  150064       2.5223    0.0058287
enh100124    3  105193500  105194500      2       1  150064       2.4318    0.0075118
enh100126    3  105203600  105204600      3       1  150064       2.6832    0.0036461
enh100134    3  105225300  105226300      3       2  150064       1.7237     0.042381
enh100135    3  105226300  105227300      7       2  150064        2.056     0.019891
enh100137    3  105228600  105229600      2       1  150064       2.0278      0.02129
enh100138    3  105231000  105232000      3       2  150064       1.7502     0.040046
enh100142    3  105258800  105259800      3       1  150064       1.8148     0.034774
enh100143    3  105284400  105285400      1       1  150064       2.0371      0.02082
enh100148    3  105502200  105503200      2       1  150064       2.3491    0.0094087
enh100149    3  105504300  105505300      1       1  150064       2.4856     0.006467
enh100150    3  105509300  105510300      2       1  150064       1.9028     0.028535
enh100151    3  105511100  105512100      3       2  150064       1.7735     0.038075
enh100154    3  105520100  105521100      6       3  150064       1.9951     0.023018
enh100155    3  105528100  105529100      2       1  150064       2.1377     0.016272
enh100156    3  105529800  105530800      2       1  150064       1.6827     0.046218
enh100157    3  105541800  105542800      1       1  150064       1.7223      0.04251
enh100165    3  105583200  105584200      5       3  150064       1.7659     0.038705
enh100168    3  105656900  105657900      2       1  150064       1.8676     0.030909
enh100215    3  106978700  106979700      1       1  150064       2.1646      0.01521
enh100234    3  107245300  107246300      1       1  150064       2.1432      0.01605
enh100236    3  107261500  107262500      4       1  150064       2.2815     0.011258
enh100239    3  107275600  107276600      1       1  150064       2.0454      0.02041
enh100241    3  107279400  107280400      2       1  150064       2.2994     0.010741
enh100243    3  107297900  107298900      3       2  150064       2.6457    0.0040766
enh100244    3  107299900  107300900      1       1  150064       2.3353     0.009764
enh100245    3  107306700  107307700      7       3  150064       1.8163     0.034665
enh100246    3  107308000  107309000      4       2  150064       1.8918     0.029261
enh100249    3  107322800  107323800      2       1  150064       1.6703     0.047434
enh100250    3  107339000  107340000      5       3  150064       2.3975    0.0082533
enh100253    3  107360300  107361300      2       1  150064       2.6226     0.004363
enh100254    3  107361800  107362800      5       2  150064       1.9043     0.028435
enh100255    3  107370200  107371200      1       1  150064       1.6673      0.04773
enh100260    3  107386800  107387800      2       1  150064       1.9639     0.024768
enh100263    3  107403000  107404000      1       1  150064       2.6608     0.003898
enh100299    3  107764700  107765700      2       1  150064       3.1388   0.00084832
enh100300    3  107771800  107772800      1       1  150064       2.9289     0.001701
enh100301    3  107777100  107778100      2       1  150064       1.9807     0.023814
enh100303    3  107798500  107799500      4       2  150064       2.4585    0.0069751
enh100304    3  107799400  107800400      3       2  150064       1.7037     0.044216
enh100307    3  107810900  107811900      3       2  150064       2.6597    0.0039109
enh100311    3  107921100  107922100      4       1  150064       3.4758   0.00025465
enh100312    3  107938200  107939200      3       1  150064       2.5401    0.0055418
enh100313    3  107942500  107943500      4       2  150064       1.7249     0.042274
enh100315    3  108107100  108108100      3       1  150064        1.748      0.04023
enh100317    3  108125400  108126400      2       1  150064       2.0892     0.018343
enh100373    3  111685800  111686800      3       1  150064       2.3979    0.0082449
enh100429    3  112912500  112913500      2       1  150064       1.7796     0.037567
enh100435    3  112966700  112967700      6       3  150064       1.7387     0.041046
enh100437    3  112977100  112978100      6       2  150064       2.1753     0.014803
enh100454    3  113348500  113349500      2       1  150064       1.8377     0.033051
enh100463    3  113467900  113468900      1       1  150064       2.2724      0.01153
enh100487    3  114054200  114055200      3       1  150064       2.2815     0.011259
enh100489    3  114061800  114062800      4       2  150064       2.6626    0.0038766
enh100500    3  114118600  114119600      4       2  150064       1.8695     0.030776
enh100515    3  114175000  114176000      2       1  150064       2.7416    0.0030568
enh100532    3  114306500  114307500      3       2  150064       1.7561     0.039533
enh100533    3  114315500  114316500      3       2  150064       2.1703     0.014992
enh100536    3  114338200  114339200      4       2  150064        2.617    0.0044356
enh100537    3  114340300  114341300      4       1  150064       2.8923    0.0019119
enh100538    3  114345500  114346500      1       1  150064       1.7002      0.04455
enh100541    3  114361700  114362700      4       2  150064       2.5777    0.0049735
enh100542    3  114368000  114369000      3       1  150064       2.1597     0.015399
enh100544    3  114378400  114379400      5       3  150064       2.8274    0.0023466
enh100628    3  115411500  115412500      1       1  150064       1.9811      0.02379
enh100629    3  115412700  115413700      1       1  150064       1.7291       0.0419
enh100638    3  115617600  115618600      1       1  150064       2.1602      0.01538
enh100705    3  116164800  116165800      2       1  150064       1.7045     0.044142
enh100711    3  116373000  116374000      4       2  150064       2.7688    0.0028136
enh100715    3  116426200  116427200      6       3  150064        2.116     0.017171
enh100718    3  116476200  116477200      4       2  150064       1.7085     0.043774
enh100733    3  116778500  116779500      5       2  150064       1.7739     0.038039
enh100760    3  117091300  117092300      1       1  150064       2.7912     0.002626
enh100761    3  117098000  117099000      2       1  150064       2.0779     0.018859
enh100791    3  117440400  117441400      3       1  150064       2.7322    0.0031456
enh100798    3  117508700  117509700      1       1  150064       2.9274     0.001709
enh100800    3  117517200  117518200      4       2  150064       3.7483   8.9006e-05
enh100801    3  117530200  117531200      3       2  150064       2.8875    0.0019416
enh100802    3  117555500  117556500      3       2  150064       1.8039     0.035624
enh100805    3  117592300  117593300      3       1  150064       2.4023    0.0081459
enh100806    3  117603800  117604800      3       2  150064       2.7086    0.0033781
enh100808    3  117611600  117612600      2       1  150064        3.232   0.00061454
enh100809    3  117629600  117630600      7       3  150064       4.3439   7.0003e-06
enh100810    3  117631400  117632400      2       1  150064       3.1563   0.00079888
enh100811    3  117639400  117640400      6       2  150064       4.1826   1.4412e-05
enh100812    3  117657700  117658700      1       1  150064       4.0317    2.769e-05
enh100813    3  117672700  117673700      3       2  150064        3.563   0.00018335
enh100815    3  117699500  117700500      4       2  150064       1.7463     0.040378
enh100824    3  118603500  118604500      1       1  150064       1.7065      0.04396
enh100826    3  118627300  118628300      1       1  150064       2.3975     0.008253
enh100832    3  118651700  118652700      2       1  150064       2.1444     0.015999
enh100838    3  118669400  118670400      2       1  150064       1.7768     0.037798
enh100884    3  119186400  119187400      4       2  150064       1.6637     0.048088
enh100887    3  119274300  119275300      7       3  150064       2.0764     0.018927
enh100892    3  119313800  119314800      3       2  150064       1.7198     0.042734
enh100937    3  119889700  119890700      3       1  150064       1.8037     0.035639
enh100943    3  120063100  120064100      2       1  150064       1.8352     0.033241
enh100946    3  120069200  120070200      1       1  150064       1.7053      0.04407
enh100954    3  120145800  120146800      3       2  150064       1.7396     0.040967
enh100971    3  120286400  120287400      5       3  150064       2.6967    0.0035017
enh100972    3  120314000  120315000      6       2  150064        2.292     0.010953
enh101017    3  121629600  121630600      5       1  150064       2.3929    0.0083585
enh101018    3  121632900  121633900      6       1  150064       2.1467      0.01591
enh101021    3  121714300  121715300      3       1  150064       2.1572     0.015496
enh101055    3  122486700  122487700      2       1  150064       2.0303     0.021161
enh101056    3  122493100  122494100      5       2  150064       1.8647     0.031109
enh101057    3  122510800  122511800      5       3  150064       1.6935     0.045178
enh101060    3  122608800  122609800      2       1  150064       2.9809    0.0014368
enh101061    3  122648200  122649200      9       2  150064       2.1606     0.015362
enh101069    3  122700600  122701600      1       1  150064       2.2931      0.01092
enh101079    3  122787400  122788400      4       2  150064       2.6812    0.0036676
enh101083    3  122809500  122810500      3       2  150064       1.9898     0.023309
enh101085    3  122823300  122824300      5       3  150064       2.9594    0.0015412
enh101086    3  122828800  122829800      3       1  150064       3.4216   0.00031125
enh101133    3  123287400  123288400      2       1  150064       1.7983     0.036061
enh101137    3  123332300  123333300      3       2  150064       1.6812     0.046364
enh101139    3  123339700  123340700      2       1  150064       1.8527     0.031962
enh101172    3  123753400  123754400      3       2  150064       2.1275     0.016691
enh101178    3  123801000  123802000      2       1  150064        1.826     0.033927
enh101189    3  123861100  123862100      3       1  150064       1.7523     0.039858
enh101196    3  123967600  123968600      4       2  150064       3.1128   0.00092672
enh101197    3  123975200  123976200      5       2  150064       2.9609    0.0015335
enh101199    3  123978900  123979900      4       1  150064       3.3847    0.0003563
enh101200    3  123980000  123981000      4       2  150064        3.791   7.5017e-05
enh101201    3  123985000  123986000      4       2  150064       4.2502   1.0678e-05
enh101202    3  123986900  123987900      2       1  150064       3.8658   5.5355e-05
enh101203    3  123991300  123992300      3       2  150064       2.9628    0.0015243
enh101204    3  123995400  123996400      3       1  150064       3.9678    3.627e-05
enh101205    3  124000100  124001100      2       1  150064       3.7227   9.8564e-05
enh101208    3  124070400  124071400      4       2  150064       3.4943   0.00023761
enh101212    3  124134700  124135700      2       1  150064       2.1637     0.015245
enh101213    3  124139000  124140000      3       1  150064       1.7844     0.037176
enh101215    3  124232800  124233800      7       3  150064       2.0219     0.021592
enh101247    3  124551400  124552400      1       1  150064       2.3606     0.009122
enh101251    3  124569900  124570900      2       1  150064       2.0636     0.019528
enh101252    3  124577700  124578700      3       2  150064       2.3357    0.0097542
enh101257    3  124591900  124592900      6       2  150064       1.9827     0.023699
enh101259    3  124602100  124603100      4       1  150064       2.1112     0.017377
enh101263    3  124701300  124702300      3       1  150064       1.7302     0.041798
enh101268    3  124724600  124725600      3       2  150064       2.0054     0.022459
enh101283    3  124838000  124839000      4       2  150064       3.7935   7.4274e-05
enh101286    3  124854700  124855700      2       1  150064       1.9399     0.026198
enh101291    3  124874200  124875200      9       4  150064       2.0717     0.019148
enh101294    3  124898100  124899100      1       1  150064       2.8678     0.002067
enh101296    3  124913400  124914400      3       2  150064       1.7976     0.036122
enh101298    3  124999800  125000800      2       1  150064        2.218     0.013276
enh101303    3  125070500  125071500      2       1  150064       1.8656     0.031048
enh101306    3  125078200  125079200      1       1  150064       2.6884      0.00359
enh101310    3  125113500  125114500      1       1  150064       2.9539     0.001569
enh101311    3  125121900  125122900      1       1  150064       2.3882     0.008465
enh101313    3  125237000  125238000      6       3  150064       1.7114     0.043499
enh101319    3  125308100  125309100      2       1  150064       2.4263     0.007626
enh101320    3  125309200  125310200      2       1  150064       2.4667     0.006818
enh101321    3  125315200  125316200      6       2  150064       1.8224     0.034197
enh101323    3  125321900  125322900      5       3  150064         1.89     0.029379
enh101324    3  125326900  125327900      4       2  150064       1.8758      0.03034
enh101380    3  126231600  126232600      2       1  150064       1.6618     0.048273
enh101406    3  126609600  126610600      8       3  150064       1.8044     0.035588
enh101410    3  126645000  126646000      2       1  150064       2.1119     0.017349
enh101414    3  126667400  126668400      7       3  150064       1.7493     0.040119
enh101428    3  126856900  126857900      6       3  150064        1.739     0.041021
enh101433    3  127170800  127171800      8       4  150064        2.172     0.014928
enh101448    3  127346900  127347900      1       1  150064       2.1437      0.01603
enh101449    3  127349100  127350100      2       1  150064       1.9376     0.026336
enh101455    3  127389900  127390900      1       1  150064        1.789      0.03681
enh101457    3  127394400  127395400      1       1  150064       1.7855      0.03709
enh101458    3  127397000  127398000      3       2  150064       1.9677     0.024549
enh101498    3  127769200  127770200      3       2  150064       1.7282     0.041973
enh101506    3  127818900  127819900      3       2  150064       3.9302   4.2445e-05
enh101509    3  127863200  127864200      1       1  150064       3.8908    4.996e-05
enh101510    3  127868400  127869400      1       1  150064        3.493    0.0002388
enh101514    3  127897800  127898800      3       2  150064       3.9156   4.5091e-05
enh101515    3  127899400  127900400      2       1  150064       3.2432   0.00059092
enh101516    3  127914800  127915800      2       1  150064       3.3291   0.00043568
enh101518    3  127935000  127936000      4       2  150064       4.2966    8.671e-06
enh101520    3  127947900  127948900      3       1  150064       3.8282   6.4549e-05
enh101534    3  128067300  128068300      2       1  150064       1.8786     0.030149
enh101536    3  128072700  128073700      3       1  150064       2.0288     0.021241
enh101541    3  128101100  128102100      2       1  150064       1.9899       0.0233
enh101590    3  128688600  128689600      2       1  150064       2.5752    0.0050088
enh101591    3  128711500  128712500      1       1  150064        2.679     0.003692
enh101599    3  128805700  128806700      1       1  150064       2.0976      0.01797
enh101603    3  128841500  128842500      2       1  150064       1.7523      0.03986
enh101604    3  128877800  128878800      2       1  150064       1.6767     0.046798
enh101607    3  128906000  128907000      1       1  150064       2.2691      0.01163
enh101613    3  128930300  128931300      1       1  150064        2.084      0.01858
enh101617    3  128950100  128951100      1       1  150064       2.8747     0.002022
enh101622    3  128996300  128997300      3       2  150064        3.131   0.00087118
enh101624    3  129024000  129025000      1       1  150064       3.6939    0.0001104
enh101625    3  129031900  129032900      3       1  150064       3.1762   0.00074618
enh101643    3  129209000  129210000      3       1  150064       1.7024     0.044341
enh101646    3  129221300  129222300      1       1  150064       2.0282      0.02127
enh101648    3  129236400  129237400      1       1  150064       1.7674      0.03858
enh101654    3  129296200  129297200      3       2  150064       1.8092     0.035211
enh101655    3  129308000  129309000      4       2  150064       1.9487     0.025665
enh101657    3  129319300  129320300      2       1  150064       1.9546     0.025315
enh101660    3  129334300  129335300      3       2  150064       1.7441     0.040567
enh101692    3  129511900  129512900      1       1  150064         1.87      0.03074
enh101745    3  130746000  130747000      3       2  150064       1.8342     0.033309
enh101765    3  131945800  131946800      4       1  150064       1.8638     0.031176
enh101766    3  131964400  131965400      2       1  150064       2.4296    0.0075577
enh101788    3  132445000  132446000      2       1  150064       1.9251     0.027111
enh101795    3  132761200  132762200      5       2  150064       1.9755     0.024103
enh101803    3  132888100  132889100      2       1  150064       1.8684     0.030855
enh101805    3  132929900  132930900      2       1  150064        2.422    0.0077176
enh101808    3  133014200  133015200      6       3  150064       3.4297   0.00030218
enh101809    3  133087700  133088700      4       2  150064       2.5349    0.0056233
enh101810    3  133093500  133094500      3       2  150064        2.346    0.0094879
enh101811    3  133095600  133096600      5       2  150064        1.955     0.025291
enh101812    3  133099700  133100700      3       2  150064       2.0014     0.022677
enh101821    3  133160300  133161300      2       1  150064       1.7137     0.043293
enh101851    3  133540900  133541900      7       3  150064       2.2865     0.011112
enh101857    3  133588800  133589800      6       3  150064       2.5663     0.005139
enh101858    3  133594400  133595400      6       2  150064       2.0905     0.018286
enh101859    3  133598700  133599700      2       1  150064       2.0783     0.018842
enh101860    3  133604000  133605000      2       1  150064       2.5302    0.0056997
enh101862    3  133615300  133616300      3       1  150064       3.2166   0.00064866
enh101865    3  133656200  133657200      2       1  150064       2.7084    0.0033802
enh101934    3  134428500  134429500      3       1  150064        1.922     0.027305
enh101967    3  135648500  135649500      2       1  150064       3.8122   6.8876e-05
enh101968    3  135682900  135683900      2       1  150064       3.2415   0.00059451
enh101969    3  135686800  135687800      2       1  150064       3.6211   0.00014665
enh101971    3  135690600  135691600      3       2  150064       3.2929   0.00049574
enh101972    3  135692800  135693800      1       1  150064       3.8187    6.709e-05
enh101974    3  135707800  135708800      2       1  150064        3.569   0.00017919
enh101975    3  135709400  135710400      4       2  150064       4.2384   1.1254e-05
enh101976    3  135716200  135717200      2       1  150064       2.3028     0.010644
enh101980    3  135793800  135794800      4       1  150064       2.4678    0.0067978
enh101988    3  135875800  135876800      2       1  150064       3.4455   0.00028497
enh101992    3  135891200  135892200      1       1  150064       3.1545    0.0008038
enh101996    3  135904400  135905400      2       1  150064       3.2128   0.00065718
enh101999    3  135916400  135917400      2       1  150064       2.8409    0.0022496
enh102000    3  135926000  135927000      4       2  150064       3.5623   0.00018378
enh102004    3  135977300  135978300      3       2  150064       2.2507     0.012201
enh102005    3  135980600  135981600      1       1  150064       4.3687     6.25e-06
enh102006    3  135995000  135996000      3       1  150064       4.1748   1.4911e-05
enh102009    3  136068900  136069900      4       2  150064       3.9783   3.4701e-05
enh102014    3  136314500  136315500      2       1  150064       1.9771     0.024016
enh102016    3  136345300  136346300      3       2  150064       4.7482   1.0262e-06
enh102017    3  136348900  136349900      3       2  150064       2.8764    0.0020111
enh102019    3  136355700  136356700      4       2  150064        3.146    0.0008277
enh102021    3  136377200  136378200      1       1  150064       5.9056    1.757e-09
enh102024    3  136387200  136388200      2       1  150064       3.3112   0.00046444
enh102027    3  136410300  136411300      1       1  150064       2.5084     0.006064
enh102028    3  136435000  136436000      3       2  150064       4.7931   8.2119e-07
enh102029    3  136444800  136445800      1       1  150064       3.1766    0.0007451
enh102032    3  136449700  136450700      2       1  150064       2.5073    0.0060829
enh102035    3  136464000  136465000      2       1  150064         2.49     0.006388
enh102037    3  136465800  136466800      5       2  150064       3.7947   7.3912e-05
enh102038    3  136467500  136468500      3       2  150064       2.7043    0.0034223
enh102039    3  136472700  136473700      1       1  150064       3.1262    0.0008854
enh102040    3  136502200  136503200      1       1  150064       3.1101     0.000935
enh102044    3  136520600  136521600      3       2  150064       1.9048     0.028405
enh102045    3  136521500  136522500      2       1  150064       3.4399   0.00029099
enh102046    3  136536200  136537200      3       1  150064       3.0338    0.0012075
enh102047    3  136554300  136555300      1       1  150064       3.0806     0.001033
enh102048    3  136555000  136556000      2       1  150064        2.781    0.0027097
enh102049    3  136557900  136558900      3       1  150064       3.4112   0.00032336
enh102050    3  136570600  136571600      4       1  150064       2.7804    0.0027145
[truncated: 1,338,161 more chars]
