# Supplementary material for: Identifying enhancer properties associated with genetic risk for complex traits using regulome-wide association studies
Source: PLoS Comput Biol. 2022 Sep 7;18(9):e1010430. doi: 10.1371/journal.pcbi.1010430 (PMC9484640; doi:10.1371/journal.pcbi.1010430)
Supplement: S3 Table — Sample names are as described in the ROADMAP epigenomics project integrative analysis portal: https://egg2.wustl.edu/roadmap/web_portal/meta.html. (ZIP) [file pcbi.1010430.s010.zip › supplemental_table3/E014esc_sig_enhancers05.gcov.out]

GENE       CHR      START       STOP  NSNPS  NPARAM       N        ZSTAT            P
enh47410     1     966000     967000      1       1  150064       1.6666       0.0478
enh47411     1     966500     967500      1       1  150064       1.6666       0.0478
enh47417     1    1168600    1169600      3       1  150064       1.9619      0.02489
enh47418     1    1172400    1173400      1       1  150064       2.0969        0.018
enh47426     1    1251200    1252200      1       1  150064       2.2501      0.01222
enh47450     1    1473800    1474800      1       1  150064       1.6972      0.04483
enh47474     1    1841200    1842200      3       1  150064       2.0797     0.018775
enh47478     1    1891500    1892500      2       1  150064       2.9489    0.0015948
enh47482     1    2046400    2047400      4       2  150064       2.7169    0.0032953
enh47485     1    2062900    2063900      3       2  150064       3.1698   0.00076283
enh47486     1    2065800    2066800      2       1  150064       3.1218   0.00089889
enh47492     1    2126700    2127700      2       1  150064       2.5265    0.0057606
enh47502     1    2181900    2182900      4       2  150064        1.749     0.040148
enh47510     1    2211300    2212300      3       1  150064       2.1734     0.014875
enh47521     1    2378400    2379400      3       2  150064       3.6475   0.00013239
enh47529     1    2516000    2517000      1       1  150064       3.2766    0.0005254
enh47531     1    2542300    2543300      1       1  150064       2.6463     0.004069
enh47533     1    2564100    2565100      3       1  150064       2.9906    0.0013922
enh47541     1    3121200    3122200      1       1  150064       3.1663     0.000772
enh47542     1    3132300    3133300      1       1  150064       2.7633     0.002861
enh47573     1    3591600    3592600      3       2  150064        1.824     0.034079
enh47599     1    4210100    4211100      5       2  150064       2.5498    0.0053892
enh47609     1    4485900    4486900      3       1  150064       1.9947     0.023038
enh47610     1    4507700    4508700      7       3  150064       2.7561    0.0029244
enh47611     1    4545000    4546000      2       1  150064       1.7862     0.037036
enh47631     1    5150100    5151100      5       2  150064       2.0754     0.018975
enh47638     1    5221400    5222400      5       2  150064       2.1529     0.015662
enh47640     1    5295100    5296100      4       2  150064       2.4662    0.0068271
enh47647     1    5515300    5516300      4       1  150064       1.7678     0.038544
enh47661     1    5826100    5827100      5       3  150064       2.0767     0.018913
enh47665     1    5896600    5897600      8       3  150064       2.0681     0.019316
enh47684     1    6260500    6261500      1       1  150064       1.7453      0.04047
enh47696     1    6447000    6448000      2       1  150064       1.7695     0.038403
enh47698     1    6520000    6521000      3       2  150064       1.7943     0.036383
enh47699     1    6531500    6532500      4       2  150064       2.7463    0.0030136
enh47702     1    6551800    6552800      3       1  150064       1.9459     0.025835
enh47703     1    6555200    6556200      3       1  150064       2.1548      0.01559
enh47708     1    6659600    6660600      2       1  150064       3.0805    0.0010333
enh47710     1    6669100    6670100      2       1  150064       1.8024     0.035742
enh47711     1    6676100    6677100      3       1  150064       3.1552    0.0008019
enh47713     1    6684200    6685200      2       1  150064       2.1264     0.016733
enh47714     1    6686000    6687000      2       1  150064       3.2428   0.00059191
enh47718     1    6759600    6760600      3       1  150064        3.954   3.8435e-05
enh47722     1    6851000    6852000      4       2  150064       1.8562     0.031711
enh47739     1    7081500    7082500      2       1  150064       1.8876     0.029537
enh47759     1    7542600    7543600      4       2  150064       1.9408     0.026143
enh47813     1    8361800    8362800      2       1  150064       3.7709    8.133e-05
enh47816     1    8411500    8412500      1       1  150064       2.0981      0.01795
enh47817     1    8427400    8428400      1       1  150064       2.9348     0.001669
enh47818     1    8431300    8432300      4       2  150064       5.2959   5.9221e-08
enh47822     1    8444800    8445800      2       1  150064       4.8974   4.8548e-07
enh47824     1    8451000    8452000      2       1  150064       3.1964   0.00069587
enh47825     1    8455400    8456400      1       1  150064       1.6624      0.04822
enh47826     1    8457500    8458500      2       1  150064       2.5465    0.0054401
enh47827     1    8466800    8467800      3       2  150064       4.5486   2.6996e-06
enh47831     1    8485200    8486200      2       1  150064       4.5857   2.2627e-06
enh47832     1    8489400    8490400      1       1  150064       5.7027    5.896e-09
enh47834     1    8498000    8499000      1       1  150064        5.656    7.747e-09
enh47835     1    8501000    8502000      2       1  150064       4.5893   2.2235e-06
enh47836     1    8503700    8504700      1       1  150064       4.6085    2.028e-06
enh47837     1    8509600    8510600      3       2  150064       3.2243    0.0006314
enh47839     1    8529600    8530600      1       1  150064       3.4018    0.0003347
enh47842     1    8541700    8542700      2       1  150064       2.4603    0.0069418
enh47845     1    8580400    8581400      3       2  150064       2.3313    0.0098686
enh47848     1    8611800    8612800      2       1  150064       2.5226     0.005825
enh47849     1    8622400    8623400      1       1  150064       2.5797     0.004945
enh47850     1    8631800    8632800      2       1  150064       2.8998    0.0018668
enh47851     1    8642800    8643800      2       1  150064       2.3297    0.0099121
enh47852     1    8647200    8648200      4       2  150064       2.7399    0.0030726
enh47853     1    8651100    8652100      2       1  150064       2.9515    0.0015814
enh47854     1    8658800    8659800      3       1  150064       2.9283     0.001704
enh47855     1    8663000    8664000      3       1  150064       2.8042    0.0025223
enh47856     1    8664000    8665000      1       1  150064       2.0891      0.01835
enh47857     1    8686500    8687500      1       1  150064       2.9013     0.001858
enh47859     1    8691800    8692800      1       1  150064        2.875      0.00202
enh47860     1    8701100    8702100      2       1  150064       3.7904    7.521e-05
enh47861     1    8706800    8707800      2       1  150064       2.9936    0.0013784
enh47862     1    8711800    8712800      1       1  150064       2.6695     0.003798
enh47864     1    8721800    8722800      1       1  150064       2.2886      0.01105
enh47866     1    8725700    8726700      1       1  150064       2.9385     0.001649
enh47867     1    8727900    8728900      4       2  150064       1.7639     0.038877
enh47868     1    8730200    8731200      3       2  150064       2.5074    0.0060804
enh47870     1    8737600    8738600      1       1  150064       2.9436     0.001622
enh47871     1    8738800    8739800      2       1  150064       2.7891    0.0026427
enh47872     1    8741200    8742200      2       1  150064         2.38    0.0086572
enh47873     1    8744200    8745200      1       1  150064       2.2705      0.01159
enh47879     1    8758500    8759500      1       1  150064       2.7985     0.002567
enh47882     1    8766800    8767800      3       2  150064       2.0001     0.022746
enh47883     1    8769700    8770700      3       2  150064        3.775   7.9989e-05
enh47884     1    8772200    8773200      1       1  150064       1.7195      0.04276
enh47885     1    8774000    8775000      2       1  150064       3.7182   0.00010033
enh47890     1    8787700    8788700      3       2  150064       3.4642   0.00026589
enh47895     1    8843600    8844600      2       1  150064       2.4847    0.0064836
enh47896     1    8851400    8852400      1       1  150064       2.5376      0.00558
enh47898     1    8871400    8872400      3       2  150064       2.4797    0.0065747
enh47903     1    8918300    8919300      3       2  150064       1.8549     0.031802
enh47906     1    8931600    8932600      1       1  150064       1.8274      0.03382
enh47909     1    8963400    8964400      4       2  150064       1.9326     0.026642
enh47910     1    8968200    8969200      3       1  150064       1.8772     0.030247
enh47911     1    8971100    8972100      3       2  150064       2.0245     0.021458
enh47913     1    9001000    9002000      8       3  150064       2.6574     0.003937
enh47918     1    9062500    9063500      7       3  150064       1.8609     0.031376
enh47935     1    9330400    9331400      5       2  150064       2.0821     0.018668
enh48029     1   10397300   10398300      3       2  150064       1.7247     0.042289
enh48031     1   10407600   10408600      4       1  150064       1.8267     0.033876
enh48074     1   10774400   10775400      1       1  150064       1.9622      0.02487
enh48092     1   10960300   10961300      2       1  150064       2.3164     0.010269
enh48093     1   10961400   10962400      4       2  150064       1.7565     0.039502
enh48094     1   10967500   10968500      2       1  150064       1.7944     0.036374
enh48114     1   11335100   11336100      1       1  150064       2.0523      0.02007
enh48115     1   11335600   11336600      1       1  150064       2.0523      0.02007
enh48136     1   11547200   11548200      4       2  150064       1.8073     0.035357
enh48156     1   11767300   11768300      3       2  150064       1.6636     0.048096
enh48169     1   11942900   11943900      2       1  150064       2.4724    0.0067108
enh48175     1   12004000   12005000      4       2  150064       1.6737     0.047095
enh48180     1   12127800   12128800      2       1  150064       2.6411    0.0041314
enh48181     1   12136200   12137200      1       1  150064       2.6343     0.004216
enh48182     1   12138400   12139400      3       2  150064       2.3256      0.01002
enh48217     1   12659900   12660900      6       3  150064       1.7259     0.042179
enh48227     1   12774200   12775200      2       1  150064       1.7815     0.037412
enh48241     1   14091300   14092300      2       1  150064       1.8981     0.028844
enh48244     1   14336700   14337700      4       1  150064       1.7692     0.038434
enh48245     1   14366400   14367400      4       2  150064       2.5438    0.0054832
enh48248     1   14462400   14463400      4       2  150064       1.8362     0.033167
enh48292     1   15093800   15094800      1       1  150064       1.7877      0.03691
enh48324     1   15522800   15523800      6       2  150064        1.649     0.049574
enh48382     1   16353500   16354500      3       2  150064       2.0894     0.018335
enh48383     1   16354700   16355700      7       3  150064       1.8141      0.03483
enh48407     1   16537000   16538000      4       2  150064       1.7941     0.036398
enh48410     1   16563800   16564800      1       1  150064       2.1876      0.01435
enh48411     1   16570400   16571400      1       1  150064        2.126      0.01675
enh48413     1   16592600   16593600      3       1  150064       2.1759      0.01478
enh48414     1   16594100   16595100      2       1  150064       1.6956     0.044977
enh48417     1   16679200   16680200      1       1  150064       2.0801      0.01876
enh48421     1   16703100   16704100      4       1  150064       1.9451     0.025883
enh48422     1   16711500   16712500      2       1  150064       1.7801     0.037533
enh48424     1   16817600   16818600      3       2  150064       2.5381    0.0055725
enh48431     1   17002800   17003800      1       1  150064       2.3377     0.009701
enh48450     1   17307400   17308400      3       2  150064       2.4274    0.0076031
enh48452     1   17313100   17314100      7       2  150064       2.2678     0.011672
enh48456     1   17340800   17341800      4       2  150064       1.7058     0.044019
enh48457     1   17372200   17373200      4       1  150064       2.2589     0.011946
enh48458     1   17378400   17379400      2       1  150064       2.7791    0.0027255
enh48459     1   17386400   17387400      2       1  150064       3.0875    0.0010093
enh48460     1   17389500   17390500     10       4  150064       3.0151    0.0012847
enh48534     1   18537600   18538600      4       2  150064       1.8808     0.029997
enh48535     1   18556700   18557700      4       2  150064       1.6962     0.044927
enh48546     1   18640400   18641400      1       1  150064       1.9297      0.02682
enh48560     1   18837200   18838200      2       1  150064       1.8742     0.030449
enh48563     1   18883300   18884300      3       2  150064       1.6963     0.044917
enh48579     1   19263200   19264200      2       1  150064        1.845     0.032521
enh48604     1   19641400   19642400      3       2  150064       1.7859     0.037057
enh48637     1   19966500   19967500      2       1  150064       2.1289     0.016633
enh48654     1   20276100   20277100      2       1  150064       3.4913   0.00024037
enh48690     1   21088900   21089900      3       1  150064       2.5859    0.0048566
enh48693     1   21114600   21115600      2       1  150064       2.4415    0.0073133
enh48695     1   21232700   21233700      2       1  150064       2.4483    0.0071758
enh48699     1   21276700   21277700      4       2  150064       2.5101    0.0060351
enh48702     1   21320200   21321200      2       1  150064       3.0364     0.001197
enh48703     1   21348600   21349600      1       1  150064       2.1326      0.01648
enh48704     1   21351200   21352200      5       3  150064       2.4355    0.0074355
enh48705     1   21369300   21370300      5       3  150064       2.6484    0.0040443
enh48707     1   21395700   21396700      2       1  150064       1.9849      0.02358
enh48709     1   21448100   21449100      2       1  150064       2.8703    0.0020502
enh48710     1   21448700   21449700      1       1  150064       2.4748     0.006666
enh48711     1   21452600   21453600      4       2  150064       2.0022     0.022634
enh48712     1   21453200   21454200      2       1  150064       1.7895     0.036771
enh48713     1   21476100   21477100      2       1  150064       3.0777    0.0010431
enh48715     1   21499900   21500900      1       1  150064       2.4774     0.006618
enh48763     1   21917300   21918300      6       4  150064       2.4764    0.0066359
enh48771     1   21992200   21993200      7       4  150064       2.6037    0.0046111
enh48773     1   21999600   22000600      4       2  150064       1.7454     0.040457
enh48776     1   22090800   22091800      5       2  150064        1.912      0.02794
enh48801     1   22349900   22350900      4       2  150064       2.5908    0.0047877
enh48806     1   22392600   22393600      2       1  150064       1.8091     0.035216
enh48808     1   22398600   22399600      1       1  150064       3.3647    0.0003831
enh48809     1   22401100   22402100      2       1  150064       2.6396    0.0041497
enh48812     1   22418000   22419000      1       1  150064       1.7696       0.0384
enh48816     1   22448300   22449300      5       3  150064       2.9265    0.0017142
enh48822     1   22560300   22561300      4       2  150064       1.8535     0.031908
enh48824     1   22576900   22577900      8       3  150064       1.6875     0.045753
enh48885     1   23438300   23439300      1       1  150064       2.0492      0.02022
enh48919     1   23938800   23939800      2       1  150064       1.9468     0.025782
enh48952     1   24502200   24503200      5       2  150064       2.5406    0.0055338
enh48971     1   24719100   24720100      2       1  150064       2.4106    0.0079635
enh48979     1   24835700   24836700      2       1  150064       1.9884     0.023382
enh48980     1   24862000   24863000      4       2  150064       2.4306    0.0075369
enh48981     1   24867400   24868400      7       3  150064       2.6823    0.0036556
enh48987     1   24958900   24959900      3       2  150064       1.9585     0.025087
enh49009     1   25155700   25156700      1       1  150064       2.1589      0.01543
enh49131     1   26746600   26747600      3       2  150064       1.9996     0.022774
enh49146     1   27017000   27018000      1       1  150064       2.4913     0.006363
enh49150     1   27040000   27041000      1       1  150064        2.725     0.003215
enh49152     1   27048200   27049200      1       1  150064       2.7248     0.003217
enh49153     1   27053400   27054400      2       1  150064        1.943      0.02601
enh49154     1   27070300   27071300      3       2  150064        1.957     0.025176
enh49155     1   27097600   27098600      1       1  150064       2.7473     0.003004
enh49157     1   27112200   27113200      1       1  150064       2.4696     0.006764
enh49163     1   27179100   27180100      1       1  150064       3.8436    6.061e-05
enh49169     1   27215000   27216000      1       1  150064       2.4794      0.00658
enh49172     1   27249400   27250400      1       1  150064        2.512     0.006003
enh49196     1   27397000   27398000      4       1  150064        1.756     0.039544
enh49197     1   27425600   27426600      1       1  150064         2.29      0.01101
enh49199     1   27445100   27446100      3       1  150064       1.8704     0.030713
enh49200     1   27448700   27449700      1       1  150064       2.1775      0.01472
enh49222     1   27693800   27694800      1       1  150064       1.8301      0.03362
enh49228     1   27726600   27727600      1       1  150064       1.7424      0.04072
enh49257     1   27900100   27901100      2       1  150064       1.9362     0.026424
enh49264     1   27932600   27933600      1       1  150064       2.0323      0.02106
enh49266     1   27943100   27944100      2       1  150064       2.1238     0.016845
enh49269     1   27955400   27956400      1       1  150064       1.6769      0.04678
enh49271     1   27969800   27970800      1       1  150064       1.9646      0.02473
enh49290     1   28258500   28259500      4       2  150064        2.443    0.0072821
enh49298     1   28431600   28432600      4       2  150064       2.3672    0.0089625
enh49301     1   28499900   28500900      2       1  150064       3.6693   0.00012161
enh49304     1   28522900   28523900      5       3  150064       2.1289     0.016631
enh49306     1   28575100   28576100      5       2  150064       1.6932      0.04521
enh49308     1   28588100   28589100      3       1  150064        2.265     0.011756
enh49316     1   28622400   28623400      2       1  150064        2.398    0.0082421
enh49320     1   28725800   28726800      1       1  150064       2.2751      0.01145
enh49322     1   28738900   28739900      5       1  150064        2.248     0.012288
enh49323     1   28741700   28742700      2       1  150064       2.0323     0.021061
enh49326     1   28781900   28782900      2       1  150064       1.8159     0.034693
enh49331     1   28848000   28849000      1       1  150064       2.8219     0.002387
enh49334     1   28905400   28906400      2       1  150064       2.7673    0.0028261
enh49335     1   28916600   28917600      2       1  150064       2.8882    0.0019374
enh49337     1   28925200   28926200      4       2  150064       1.8943     0.029094
enh49341     1   28990200   28991200      5       2  150064       3.6148   0.00015029
enh49347     1   29060100   29061100      2       1  150064        2.618    0.0044224
enh49358     1   29133400   29134400      1       1  150064        1.947      0.02577
enh49359     1   29141600   29142600      4       2  150064       2.4808    0.0065552
enh49362     1   29211700   29212700      5       1  150064       2.1952     0.014076
enh49364     1   29242400   29243400      2       1  150064       2.7571    0.0029156
enh49366     1   29279900   29280900      2       1  150064       2.9504    0.0015869
enh49371     1   29311600   29312600      1       1  150064       3.5343    0.0002044
enh49373     1   29330600   29331600      2       1  150064       1.9179     0.027559
enh49378     1   29439000   29440000      3       2  150064       3.1734   0.00075334
enh49379     1   29462700   29463700      6       3  150064       2.1277     0.016683
enh49383     1   29497200   29498200      5       3  150064       1.7057     0.044029
enh49393     1   29576600   29577600      4       2  150064       1.7276     0.042028
enh49406     1   29750700   29751700      5       2  150064       1.6827     0.046214
enh49423     1   30404200   30405200      4       2  150064       2.5697    0.0050894
enh49424     1   30418500   30419500      4       2  150064       3.4587   0.00027143
enh49426     1   30433400   30434400      6       3  150064       5.8979   1.8413e-09
enh49427     1   30446000   30447000      2       1  150064       4.3058   8.3182e-06
enh49429     1   30456900   30457900      1       1  150064       5.0893    1.797e-07
enh49430     1   30459500   30460500      1       1  150064       3.8274    6.475e-05
enh49432     1   30478600   30479600      2       1  150064       3.8019   7.1798e-05
enh49445     1   30830900   30831900      2       1  150064       3.2479   0.00058125
enh49447     1   30852300   30853300      3       1  150064       2.2562     0.012028
enh49452     1   31158900   31159900      9       1  150064       1.7989     0.036016
enh49476     1   31343700   31344700      1       1  150064       1.8707      0.03069
enh49477     1   31350100   31351100      3       2  150064       1.8692     0.030796
enh49482     1   31382300   31383300      2       1  150064       1.7205     0.042675
enh49496     1   31594800   31595800      1       1  150064       2.3352     0.009767
enh49501     1   31671500   31672500      7       2  150064       1.7952     0.036308
enh49502     1   31688200   31689200     10       2  150064       2.9815    0.0014344
enh49503     1   31706800   31707800      5       2  150064       1.8927     0.029201
enh49504     1   31728700   31729700      4       2  150064       3.9706   3.5846e-05
enh49506     1   31770800   31771800      2       1  150064       3.3482   0.00040666
enh49507     1   31772000   31773000      6       2  150064       3.9116   4.5846e-05
enh49509     1   31844600   31845600      3       2  150064        2.686    0.0036152
enh49510     1   31846700   31847700      2       1  150064        1.886     0.029645
enh49511     1   31848900   31849900      1       1  150064       3.3277    0.0004379
enh49512     1   31866800   31867800      4       1  150064       2.8658    0.0020799
enh49513     1   31888200   31889200      1       1  150064        2.833     0.002306
enh49515     1   31893900   31894900      3       1  150064       2.0048      0.02249
enh49516     1   31895000   31896000      5       2  150064       2.0482     0.020269
enh49517     1   31906900   31907900      1       1  150064       1.9219      0.02731
enh49564     1   32398300   32399300      4       2  150064       1.8691     0.030805
enh49585     1   32616500   32617500      1       1  150064       2.0177      0.02181
enh49592     1   32704300   32705300      2       1  150064       1.6513     0.049341
enh49593     1   32707600   32708600      3       1  150064       1.7063     0.043974
enh49609     1   32910500   32911500      1       1  150064       1.8008      0.03587
enh49616     1   33101300   33102300      2       1  150064       1.9847     0.023588
enh49635     1   33222900   33223900      3       1  150064        2.368    0.0089431
enh49639     1   33232600   33233600      2       1  150064       2.3703    0.0088876
enh49644     1   33276900   33277900      1       1  150064       1.7174      0.04295
enh49674     1   33629700   33630700      1       1  150064       2.1434      0.01604
enh49682     1   33724200   33725200      3       2  150064       2.2615     0.011863
enh49686     1   33760600   33761600      3       2  150064       1.7552     0.039615
enh49693     1   33811000   33812000      1       1  150064       1.7861      0.03704
enh49706     1   33936900   33937900      2       1  150064       2.0795     0.018788
enh49707     1   33981700   33982700      1       1  150064        2.199      0.01394
enh49711     1   34175400   34176400      4       2  150064       2.2701     0.011602
enh49712     1   34177200   34178200      4       1  150064       2.0598     0.019707
enh49760     1   35318200   35319200      4       2  150064       1.8872     0.029566
enh49761     1   35323200   35324200      3       2  150064       2.0918     0.018229
enh49776     1   35675200   35676200      1       1  150064       3.7357    9.359e-05
enh49777     1   35676600   35677600      1       1  150064       3.7101    0.0001036
enh49778     1   35687400   35688400      3       2  150064        2.684    0.0036375
enh49787     1   35892700   35893700      1       1  150064       1.7962      0.03623
enh49796     1   36102200   36103200      2       1  150064       3.6011   0.00015847
enh49799     1   36156300   36157300      3       1  150064       2.7357    0.0031125
enh49801     1   36167700   36168700      4       2  150064       3.8367   6.2344e-05
enh49804     1   36275100   36276100      5       2  150064       4.2923   8.8424e-06
enh49810     1   36400800   36401800      1       1  150064       3.4205    0.0003125
enh49811     1   36411800   36412800      1       1  150064       3.3242    0.0004434
enh49813     1   36553400   36554400      1       1  150064       3.1405    0.0008432
enh49814     1   36555400   36556400      3       2  150064        3.192   0.00070642
enh49815     1   36562400   36563400      2       1  150064       3.0303    0.0012214
enh49816     1   36565000   36566000      6       2  150064       2.3137     0.010343
enh49817     1   36583800   36584800      1       1  150064       2.2761      0.01142
enh49818     1   36599900   36600900      3       1  150064       3.6681   0.00012219
enh49819     1   36616500   36617500      2       1  150064       4.0756   2.2946e-05
enh49821     1   36625200   36626200      2       1  150064       2.3209     0.010145
enh49822     1   36627400   36628400      4       2  150064        4.552   2.6572e-06
enh49825     1   36642300   36643300      4       1  150064       2.8124    0.0024588
enh49828     1   36652800   36653800      4       2  150064       2.5498    0.0053889
enh49829     1   36653400   36654400      4       2  150064       2.5472    0.0054291
enh49860     1   37166000   37167000      2       1  150064       2.0091     0.022264
enh49861     1   37176300   37177300      3       2  150064       2.2052     0.013719
enh49862     1   37196200   37197200      3       1  150064       2.7812     0.002708
enh49906     1   37875500   37876500      2       1  150064       1.9122     0.027925
enh49928     1   38395600   38396600      3       1  150064       2.8765    0.0020106
enh49932     1   38453300   38454300      1       1  150064        2.104      0.01769
enh49964     1   38735200   38736200      4       1  150064       2.7595    0.0028944
enh49965     1   38738600   38739600      7       2  150064       2.0244     0.021464
enh49967     1   38756900   38757900      5       2  150064       2.5707    0.0050745
enh49969     1   38802600   38803600      5       3  150064       3.1991   0.00068922
enh49970     1   38810100   38811100      3       2  150064        3.112    0.0009291
enh49974     1   38836800   38837800      2       1  150064       2.5152    0.0059483
enh49977     1   38849800   38850800      3       2  150064       2.2009     0.013872
enh49978     1   38858500   38859500      5       2  150064       2.6089    0.0045415
enh49979     1   38889100   38890100      2       1  150064       2.1528     0.015668
enh49980     1   38898600   38899600      2       1  150064       1.9094     0.028103
enh49981     1   38909700   38910700      2       1  150064       2.4913    0.0063634
enh49999     1   39206400   39207400      2       1  150064       1.7498     0.040076
enh50008     1   39406900   39407900      2       1  150064       1.6718     0.047283
enh50018     1   39464500   39465500      6       2  150064       1.8299     0.033634
enh50021     1   39468400   39469400      1       1  150064       2.3639     0.009042
enh50023     1   39482900   39483900      6       2  150064       2.1804     0.014614
enh50024     1   39490800   39491800      2       1  150064       1.8507     0.032107
enh50026     1   39517400   39518400      2       1  150064       2.1215     0.016939
enh50031     1   39575000   39576000      4       2  150064       1.8558     0.031741
enh50033     1   39581900   39582900      3       1  150064       2.2439     0.012419
enh50038     1   39601600   39602600      2       1  150064       1.8929     0.029185
enh50055     1   39636800   39637800      3       1  150064       1.7642     0.038851
enh50060     1   39650900   39651900      2       1  150064       2.1225     0.016899
enh50067     1   39671600   39672600      3       2  150064       2.0739     0.019046
enh50073     1   39696700   39697700      1       1  150064       1.7105      0.04359
enh50090     1   39863600   39864600      2       1  150064       1.6897     0.045544
enh50099     1   40049000   40050000      6       3  150064       2.1857      0.01442
enh50106     1   40358600   40359600      2       1  150064       2.3012     0.010691
enh50132     1   40848500   40849500      3       2  150064       2.0998     0.017875
enh50139     1   40997900   40998900      2       1  150064       1.9879     0.023409
enh50145     1   41155300   41156300      4       2  150064       3.0389    0.0011874
enh50148     1   41169000   41170000      7       3  150064       1.8022     0.035758
enh50149     1   41170100   41171100      2       1  150064        2.747     0.003007
enh50155     1   41238600   41239600      4       2  150064       1.7305     0.041774
enh50158     1   41270700   41271700      6       2  150064       1.8032     0.035678
enh50169     1   41447300   41448300      1       1  150064       1.7389      0.04103
enh50173     1   41574900   41575900      2       1  150064        2.326     0.010009
enh50185     1   41836800   41837800      2       1  150064       2.6367    0.0041863
enh50187     1   41853600   41854600      4       2  150064       2.0453     0.020412
enh50191     1   41873500   41874500      3       2  150064       2.5225     0.005826
enh50192     1   41897800   41898800      7       3  150064       1.6957     0.044969
enh50197     1   41951100   41952100      3       2  150064       2.7411     0.003062
enh50198     1   41953000   41954000      4       2  150064       1.8677     0.030899
enh50199     1   41960600   41961600      4       2  150064       3.2234    0.0006334
enh50282     1   43427300   43428300      5       2  150064       2.5332    0.0056514
enh50312     1   43739600   43740600      2       1  150064        2.174     0.014854
enh50315     1   43761000   43762000      1       1  150064       2.8936     0.001904
enh50318     1   43815700   43816700      1       1  150064       3.5706    0.0001781
enh50319     1   43826600   43827600      1       1  150064       2.7397     0.003075
enh50320     1   43830900   43831900      2       1  150064       1.9653     0.024692
enh50321     1   43843600   43844600      5       3  150064       3.0368    0.0011953
enh50323     1   43856200   43857200      4       2  150064       4.1648   1.5578e-05
enh50326     1   43920100   43921100      3       2  150064       4.1734   1.5006e-05
enh50328     1   43941500   43942500      2       1  150064        3.869   5.4645e-05
enh50329     1   43959000   43960000      3       2  150064        1.681     0.046377
enh50331     1   43960600   43961600      2       1  150064       1.6731     0.047149
enh50332     1   43974700   43975700      2       1  150064       2.0523     0.020069
enh50333     1   43999100   44000100      2       1  150064       2.5928    0.0047593
enh50334     1   44001800   44002800      1       1  150064        1.985      0.02357
enh50335     1   44010400   44011400      4       2  150064       2.6258    0.0043228
enh50336     1   44011200   44012200      1       1  150064       1.6572      0.04874
enh50337     1   44013400   44014400      4       2  150064       3.0403    0.0011815
enh50339     1   44017800   44018800      2       1  150064        2.368    0.0089419
enh50340     1   44023800   44024800      1       1  150064       3.1078    0.0009423
enh50342     1   44118000   44119000      4       2  150064       3.8625    5.612e-05
enh50344     1   44124600   44125600      2       1  150064       3.4863   0.00024487
enh50345     1   44126400   44127400      5       2  150064       3.3231   0.00044519
enh50346     1   44171000   44172000      2       1  150064       2.8891     0.001932
enh50348     1   44197500   44198500      1       1  150064       4.5098    3.245e-06
enh50350     1   44232900   44233900      3       1  150064       2.8242    0.0023699
enh50351     1   44235600   44236600      2       1  150064       2.3257     0.010018
enh50352     1   44239600   44240600      2       1  150064       2.7456    0.0030204
enh50353     1   44248600   44249600      3       2  150064       4.2994   8.5643e-06
enh50355     1   44277600   44278600      4       2  150064       1.7405     0.040885
enh50361     1   44346700   44347700      4       2  150064       3.7858   7.6597e-05
enh50362     1   44350600   44351600      4       2  150064       2.8485    0.0021961
enh50363     1   44353300   44354300      2       1  150064        2.604    0.0046076
enh50364     1   44378300   44379300      3       2  150064       2.1344     0.016407
enh50365     1   44395600   44396600      4       2  150064       2.1073     0.017547
enh50366     1   44400200   44401200      2       1  150064       2.2372     0.012635
enh50367     1   44402400   44403400      4       2  150064        2.011      0.02216
enh50369     1   44411000   44412000      2       1  150064       2.5119    0.0060045
enh50370     1   44413600   44414600      5       3  150064       3.3699   0.00037591
enh50373     1   44439100   44440100      2       1  150064       1.9816     0.023762
enh50374     1   44441700   44442700      1       1  150064       3.4286    0.0003034
enh50375     1   44443400   44444400      5       3  150064       2.4915    0.0063602
enh50376     1   44446200   44447200      4       2  150064       1.9799      0.02386
enh50377     1   44456000   44457000      1       1  150064       2.0898      0.01832
enh50379     1   44460400   44461400      3       1  150064       2.1489     0.015823
enh50390     1   44554800   44555800      5       2  150064       1.7225     0.042493
enh50396     1   44704400   44705400      2       1  150064       2.6077    0.0045579
enh50503     1   46333200   46334200      2       1  150064       1.6633     0.048129
enh50530     1   46764600   46765600      1       1  150064       2.5042     0.006137
enh50547     1   46985400   46986400      2       1  150064       2.3716     0.008855
enh50549     1   47023600   47024600      1       1  150064       2.0179       0.0218
enh50568     1   47254700   47255700      1       1  150064        2.326      0.01001
enh50583     1   47657400   47658400      1       1  150064       1.7423      0.04073
enh50612     1   48319900   48320900      3       1  150064       2.9284    0.0017034
enh50613     1   48353100   48354100      3       2  150064         1.69      0.04551
enh50618     1   48399700   48400700      5       2  150064       1.7379     0.041113
enh50645     1   49076400   49077400      4       2  150064        1.823     0.034149
enh50658     1   49349800   49350800      2       1  150064       1.9175     0.027587
enh50665     1   50576200   50577200      1       1  150064       2.0337      0.02099
enh50666     1   50594800   50595800      1       1  150064       2.4948     0.006302
enh50691     1   51133400   51134400      1       1  150064        2.012      0.02211
enh50695     1   51259000   51260000      4       2  150064       1.7814     0.037428
enh50814     1   53702400   53703400      4       2  150064       2.5829    0.0048987
enh50818     1   53759800   53760800      1       1  150064         2.26      0.01191
enh50819     1   53760300   53761300      4       2  150064       3.3613   0.00038792
enh50830     1   53858900   53859900      3       1  150064       2.3284    0.0099444
enh50838     1   53900800   53901800      7       2  150064        1.763     0.038952
enh50839     1   53907000   53908000      5       3  150064       2.2031     0.013792
enh50841     1   53913000   53914000      1       1  150064       2.1607      0.01536
enh50843     1   53915900   53916900      2       1  150064       1.9218     0.027313
enh50870     1   54447100   54448100      3       1  150064       2.3027     0.010649
enh50871     1   54448400   54449400      3       1  150064       2.2472     0.012314
enh50880     1   54672800   54673800      1       1  150064       2.4455     0.007232
enh50881     1   54687600   54688600      3       2  150064        2.643     0.004109
enh50882     1   54689100   54690100      6       2  150064       2.4008    0.0081794
enh50883     1   54694000   54695000      6       2  150064       1.7397     0.040955
enh50902     1   54781000   54782000      2       1  150064       1.6486     0.049616
enh50916     1   54819300   54820300      3       2  150064        1.893     0.029176
enh50920     1   54838200   54839200      2       1  150064       2.0517     0.020098
enh50921     1   54839800   54840800      4       2  150064       1.8995     0.028749
enh50923     1   54845800   54846800      4       2  150064       1.7313     0.041702
enh50924     1   54850600   54851600      3       1  150064       1.7544     0.039679
enh50992     1   56042200   56043200      8       3  150064       2.2098     0.013561
enh50993     1   56046300   56047300      5       2  150064       2.4073    0.0080365
enh51000     1   56184600   56185600      2       1  150064       1.7767      0.03781
enh51001     1   56206800   56207800      1       1  150064       1.7343      0.04143
enh51014     1   56808600   56809600      2       1  150064       1.6806     0.046421
enh51067     1   57285600   57286600      4       2  150064       2.1604     0.015372
enh51145     1   58563400   58564400      2       1  150064       1.8969     0.028923
enh51158     1   58811000   58812000      6       3  150064       1.8497     0.032176
enh51165     1   58874800   58875800      6       2  150064       1.7579     0.039382
enh51170     1   58932200   58933200      1       1  150064       1.7907      0.03667
enh51184     1   59165800   59166800      2       1  150064       2.3789    0.0086815
enh51227     1   59617100   59618100      1       1  150064       1.7215      0.04258
enh51228     1   59622000   59623000      8       1  150064       1.6942     0.045117
enh51230     1   59645400   59646400      4       2  150064       2.6023    0.0046299
enh51276     1   61039300   61040300      1       1  150064       3.0103     0.001305
enh51277     1   61086800   61087800      2       1  150064       3.1647   0.00077609
enh51279     1   61171800   61172800      6       3  150064       1.9575     0.025142
enh51283     1   61333200   61334200      1       1  150064       2.0224      0.02157
enh51286     1   61356100   61357100      4       2  150064       2.1701     0.015001
enh51289     1   61377300   61378300      4       2  150064        1.968     0.024537
enh51292     1   61401700   61402700      2       1  150064       1.7825     0.037332
enh51310     1   61702800   61703800      2       1  150064       1.8555     0.031764
enh51334     1   61978200   61979200      2       1  150064       2.3353    0.0097627
enh51364     1   62505900   62506900      2       1  150064       1.9761     0.024069
enh51368     1   62530300   62531300      1       1  150064       1.9209      0.02737
enh51392     1   62866400   62867400      2       1  150064       1.6873     0.045778
enh51434     1   63466000   63467000      5       3  150064       2.1994     0.013924
enh51435     1   63476700   63477700      5       1  150064        3.346   0.00040998
enh51510     1   64343000   64344000      2       1  150064       1.7421     0.040745
enh51531     1   64504200   64505200      1       1  150064       2.6022     0.004631
enh51566     1   64947700   64948700      1       1  150064       1.7013      0.04444
enh51569     1   64955000   64956000      2       1  150064       1.6481     0.049669
enh51587     1   65016400   65017400      2       1  150064       1.8602     0.031425
enh51589     1   65032400   65033400      8       3  150064       1.6876     0.045741
enh51621     1   65393500   65394500      1       1  150064       2.9146     0.001781
enh51623     1   65398000   65399000      3       1  150064       2.3488    0.0094178
enh51624     1   65398900   65399900      3       2  150064       1.9728      0.02426
enh51625     1   65399700   65400700      3       2  150064       2.5661    0.0051429
enh51627     1   65421600   65422600      2       1  150064       2.4354    0.0074375
enh51633     1   65529700   65530700      3       2  150064       1.7161     0.043068
enh51635     1   65579800   65580800      3       1  150064        2.237     0.012642
enh51637     1   65606700   65607700      4       2  150064       1.8617     0.031322
enh51639     1   65618900   65619900      3       2  150064       2.0383     0.020759
enh51644     1   65632800   65633800      1       1  150064       2.3522     0.009332
enh51648     1   65641500   65642500      4       2  150064       2.0387     0.020742
enh51677     1   65933000   65934000      8       3  150064       1.8564     0.031702
enh51682     1   66228200   66229200      5       2  150064       1.6843     0.046062
enh51683     1   66277400   66278400      2       1  150064       2.2327     0.012785
enh51692     1   66737000   66738000      4       2  150064       1.8972       0.0289
enh51709     1   66889600   66890600      3       1  150064       2.6342    0.0042171
enh51711     1   66897300   66898300      4       2  150064       2.4543    0.0070575
enh51712     1   66901800   66902800      2       1  150064       2.4514    0.0071153
enh51745     1   67802100   67803100      4       1  150064       1.8486     0.032258
enh51752     1   67855300   67856300      1       1  150064       1.9281      0.02692
enh51753     1   67858400   67859400      3       2  150064       2.1952     0.014076
enh51754     1   67865000   67866000      3       1  150064       2.1493     0.015804
enh51767     1   68120900   68121900      4       2  150064       2.1359     0.016344
enh51772     1   68166200   68167200      4       2  150064       1.9657     0.024668
enh51776     1   68189100   68190100      2       1  150064       1.9157     0.027699
enh51787     1   68258100   68259100      4       2  150064       3.2494   0.00057822
enh51788     1   68269700   68270700      1       1  150064       2.2365      0.01266
enh51789     1   68284600   68285600      2       1  150064       2.0979     0.017957
enh51791     1   68290600   68291600      3       1  150064       1.8229      0.03416
enh51792     1   68302000   68303000      5       2  150064        3.623    0.0001456
enh51793     1   68305300   68306300      2       1  150064       2.2469     0.012322
enh51795     1   68310400   68311400      5       2  150064       3.9931   3.2613e-05
enh51796     1   68354600   68355600      3       2  150064       1.9872     0.023451
enh51797     1   68358000   68359000      9       2  150064       2.3061     0.010553
enh51798     1   68373000   68374000      2       1  150064       2.7823    0.0026984
enh51818     1   68930300   68931300      3       2  150064       2.2886      0.01105
enh51819     1   68938500   68939500      2       1  150064        2.882    0.0019761
enh51820     1   68944300   68945300      3       1  150064       2.3159     0.010283
enh51829     1   69442100   69443100      2       1  150064       2.6618    0.0038867
enh51830     1   69445300   69446300      4       2  150064       1.7315     0.041681
enh51837     1   69594900   69595900      6       3  150064       1.9688     0.024487
enh51869     1   70926700   70927700      4       2  150064        1.959     0.025054
enh51892     1   72200000   72201000      1       1  150064       3.3083    0.0004693
enh51894     1   72220800   72221800      2       1  150064        3.136   0.00085643
enh51902     1   72385300   72386300      1       1  150064       1.7049      0.04411
enh51903     1   72429800   72430800      3       1  150064       2.1137     0.017269
enh51906     1   72471700   72472700      5       2  150064       2.1583     0.015451
enh51907     1   72488000   72489000      4       2  150064       1.9547      0.02531
enh51910     1   72652200   72653200      3       2  150064       2.1558     0.015551
enh51912     1   72837000   72838000      3       1  150064       1.7706     0.038316
enh51919     1   73072100   73073100      1       1  150064       3.0704     0.001069
enh51926     1   73303300   73304300      1       1  150064       5.4489    2.534e-08
enh51938     1   73506400   73507400      6       2  150064       1.8873     0.029563
enh51940     1   73531300   73532300      3       1  150064       2.8903    0.0019244
enh51943     1   73642100   73643100      6       2  150064       4.7652   9.4346e-07
enh51944     1   73776200   73777200      4       1  150064       5.4109   3.1353e-08
enh51945     1   74058400   74059400      6       2  150064        3.354   0.00039831
enh51946     1   74059300   74060300      2       1  150064       2.2666     0.011706
enh51947     1   74070500   74071500      3       2  150064       2.7337    0.0031316
enh51950     1   74221600   74222600      3       2  150064        1.656     0.048858
enh51962     1   74857700   74858700      2       1  150064       1.8855      0.02968
enh51977     1   75542100   75543100      2       1  150064       1.7474      0.04028
enh52015     1   76620200   76621200      2       1  150064       1.6795     0.046531
enh52043     1   76976700   76977700      2       1  150064       2.1659     0.015161
enh52063     1   77484500   77485500      2       1  150064       1.6833     0.046159
enh52087     1   78298800   78299800      1       1  150064       2.6962     0.003507
enh52089     1   78352900   78353900      9       4  150064       2.7102    0.0033617
enh52095     1   78446400   78447400      2       1  150064        2.026     0.021384
enh52096     1   78447100   78448100      2       1  150064       1.8332     0.033385
enh52101     1   78472400   78473400      1       1  150064       1.7785      0.03766
enh52107     1   78620300   78621300      3       1  150064        2.072     0.019131
enh52126     1   79830400   79831400      1       1  150064       2.7567     0.002919
enh52128     1   79876000   79877000      3       1  150064       2.7774      0.00274
enh52129     1   79950100   79951100      2       1  150064       2.2402     0.012539
enh52131     1   79959600   79960600      3       2  150064       2.3121     0.010386
enh52132     1   79961100   79962100      2       1  150064       2.2835       0.0112
enh52137     1   80129300   80130300      3       1  150064       2.2924     0.010942
enh52144     1   80531400   80532400      4       1  150064       2.8279    0.0023427
enh52147     1   80646600   80647600      4       1  150064       1.7441     0.040567
enh52148     1   80655600   80656600      4       2  150064       3.6469    0.0001327
enh52171     1   81669400   81670400      2       1  150064       2.0242     0.021474
enh52184     1   81776800   81777800      4       2  150064       2.4322    0.0075038
enh52185     1   81782500   81783500      2       1  150064       2.1718     0.014935
enh52216     1   82125700   82126700      5       2  150064        1.654     0.049062
enh52220     1   82143800   82144800      4       2  150064       1.9445     0.025915
enh52221     1   82146700   82147700      4       2  150064       1.8182     0.034516
enh52224     1   82169100   82170100      4       2  150064       1.9234     0.027213
enh52225     1   82185000   82186000      3       2  150064       1.7057     0.044035
enh52301     1   83674200   83675200      2       1  150064        1.929     0.026866
enh52319     1   84213000   84214000      4       2  150064       2.7332    0.0031358
enh52320     1   84217000   84218000      9       2  150064       1.6919     0.045328
enh52322     1   84229700   84230700      4       1  150064       2.5068    0.0060908
enh52323     1   84235200   84236200      3       1  150064       2.9141    0.0017835
enh52324     1   84243700   84244700      4       2  150064       2.2538     0.012105
enh52325     1   84245600   84246600      6       1  150064        2.952    0.0015787
enh52326     1   84253100   84254100      4       2  150064       4.0076   3.0667e-05
enh52327     1   84261600   84262600      1       1  150064       2.5731      0.00504
enh52335     1   84628500   84629500      2       1  150064       1.9878     0.023417
enh52336     1   84639600   84640600      1       1  150064        1.923      0.02724
enh52350     1   84967000   84968000      2       1  150064       1.9051     0.028385
enh52378     1   85439100   85440100      7       2  150064       2.1951     0.014079
enh52399     1   85785700   85786700      3       1  150064       2.0561     0.019889
enh52403     1   85808900   85809900      5       3  150064         1.97     0.024421
enh52406     1   85859100   85860100      5       2  150064       1.8255     0.033962
enh52407     1   85862600   85863600      3       1  150064       1.8151     0.034754
enh52410     1   85872600   85873600      1       1  150064       2.0853      0.01852
enh52412     1   85892700   85893700      2       1  150064       1.8308     0.033566
enh52414     1   85912700   85913700      6       3  150064       1.8771     0.030254
enh52423     1   86034800   86035800      4       2  150064        1.734     0.041458
enh52440     1   86533600   86534600      2       1  150064       1.6626     0.048198
enh52492     1   87666000   87667000      1       1  150064       2.7421     0.003052
enh52509     1   87902500   87903500      3       1  150064        1.677     0.046773
enh52511     1   87929300   87930300      4       2  150064       2.0591     0.019742
enh52513     1   87978400   87979400      4       2  150064       1.9687     0.024494
enh52515     1   88065200   88066200      2       1  150064       2.9528    0.0015745
enh52517     1   88148100   88149100      5       2  150064       1.9287     0.026887
enh52521     1   88201200   88202200      4       2  150064       1.6638     0.048081
enh52540     1   88870000   88871000      1       1  150064       2.0958      0.01805
enh52541     1   88890300   88891300      3       1  150064       2.0469     0.020333
enh52575     1   89786400   89787400      3       2  150064       1.8503     0.032133
enh52579     1   89830400   89831400      1       1  150064       2.1507      0.01575
enh52601     1   90158200   90159200      2       1  150064       1.6794     0.046541
enh52603     1   90174200   90175200      1       1  150064       2.0233      0.02152
enh52604     1   90184900   90185900      1       1  150064       1.6991      0.04465
enh52605     1   90267400   90268400      5       1  150064       1.9248     0.027126
enh52606     1   90273100   90274100      2       1  150064       2.0835     0.018602
enh52607     1   90274100   90275100      1       1  150064       2.1419       0.0161
enh52613     1   90307500   90308500      3       2  150064       2.4101    0.0079752
enh52636     1   90445700   90446700      4       2  150064       1.8077     0.035326
enh52663     1   91227000   91228000      4       1  150064       1.9836     0.023653
enh52669     1   91390700   91391700      2       1  150064       2.9037    0.0018437
enh52673     1   91401300   91402300      3       2  150064       1.7197     0.042744
enh52675     1   91423100   91424100      2       1  150064       1.9565     0.025204
enh52676     1   91435600   91436600      2       1  150064        2.204     0.013763
enh52677     1   91437800   91438800      1       1  150064       2.1345       0.0164
enh52678     1   91440400   91441400      2       1  150064       2.8601    0.0021177
enh52679     1   91440800   91441800      1       1  150064       2.3657     0.008998
enh52681     1   91442500   91443500      3       1  150064       1.8155     0.034722
enh52682     1   91459600   91460600      3       1  150064       2.0763     0.018932
enh52685     1   91475800   91476800      3       1  150064       1.7594     0.039254
enh52688     1   91481700   91482700      3       1  150064       2.1162     0.017163
enh52689     1   91483000   91484000      1       1  150064       2.3451      0.00951
enh52690     1   91488200   91489200      3       1  150064       2.4412    0.0073191
enh52706     1   91964900   91965900      8       4  150064       2.6659     0.003839
enh52715     1   92097700   92098700      4       2  150064       1.8998     0.028728
enh52716     1   92102800   92103800      3       2  150064       3.1803   0.00073554
enh52729     1   92240800   92241800      7       3  150064       2.3223     0.010107
enh52730     1   92243800   92244800      5       2  150064        1.937     0.026371
enh52731     1   92246400   92247400      1       1  150064       2.6637     0.003864
enh52746     1   92655400   92656400      1       1  150064       2.8129     0.002455
enh52747     1   92766000   92767000      4       2  150064       3.0186    0.0012699
enh52750     1   92891000   92892000      1       1  150064       1.6637      0.04809
enh52756     1   93175100   93176100      1       1  150064        1.834      0.03333
enh52765     1   93416100   93417100      3       1  150064       1.8399     0.032888
enh52768     1   93437900   93438900      1       1  150064       1.6825      0.04624
enh52815     1   94037400   94038400      3       2  150064       1.9434     0.025982
enh52895     1   94993200   94994200      1       1  150064       2.1873      0.01436
enh52925     1   95330000   95331000      5       3  150064       2.7381      0.00309
enh52939     1   95401200   95402200      2       1  150064       1.8626     0.031258
enh52948     1   95486700   95487700      3       2  150064       2.2586     0.011955
enh52949     1   95508400   95509400      7       2  150064       1.9798     0.023862
enh52953     1   95551400   95552400      3       1  150064       1.8334     0.033372
enh52954     1   95581600   95582600      4       2  150064       4.1881   1.4067e-05
enh52957     1   95662800   95663800      1       1  150064       2.2038      0.01377
enh52962     1   95747700   95748700      3       2  150064       2.3819    0.0086125
enh52963     1   95752000   95753000      2       1  150064        2.887    0.0019448
enh52964     1   95773700   95774700      5       2  150064       2.7526    0.0029562
enh52966     1   95777600   95778600      4       2  150064       1.7331      0.04154
enh52967     1   95786700   95787700      4       2  150064       2.9569    0.0015539
enh52968     1   95788100   95789100      2       1  150064       2.9059    0.0018313
enh52970     1   95903100   95904100      2       1  150064       3.5028   0.00023018
enh52972     1   95969900   95970900      1       1  150064       1.6935      0.04518
enh52997     1   96699500   96700500      3       1  150064       3.3372   0.00042314
enh52998     1   96724500   96725500      3       1  150064       2.7586    0.0029025
enh53001     1   96927400   96928400      4       2  150064       1.9606     0.024962
enh53003     1   96948000   96949000      3       2  150064       2.0392     0.020717
enh53004     1   96953000   96954000      2       1  150064       2.3162     0.010272
enh53007     1   96975400   96976400      3       2  150064       2.1881     0.014333
enh53014     1   97059700   97060700      1       1  150064       1.8001      0.03592
enh53015     1   97063500   97064500      1       1  150064       2.7308     0.003159
enh53016     1   97097400   97098400      5       2  150064       2.0712     0.019168
enh53017     1   97180700   97181700      3       1  150064       2.0798     0.018773
enh53018     1   97185800   97186800      2       1  150064       1.7221     0.042524
enh53019     1   97189500   97190500      5       2  150064       3.8273   6.4774e-05
enh53036     1   97737000   97738000      5       2  150064       3.2496   0.00057793
enh53037     1   97907300   97908300      3       2  150064       1.9034     0.028494
enh53041     1   98095600   98096600      2       1  150064       1.9366     0.026395
enh53042     1   98206300   98207300      2       1  150064        3.546   0.00019555
enh53044     1   98335900   98336900      4       2  150064       5.8171   2.9934e-09
enh53048     1   98525000   98526000      3       1  150064       5.5222   1.6741e-08
enh53049     1   98535000   98536000      3       2  150064       6.3034   1.4556e-10
enh53050     1   98552100   98553100      2       1  150064       6.4431   5.8531e-11
enh53051     1   98569100   98570100      1       1  150064        3.596    0.0001616
enh53052     1   98670600   98671600      3       1  150064       3.6776   0.00011772
enh53054     1   98718400   98719400      2       1  150064       3.6806   0.00011636
enh53064     1   99139500   99140500      5       2  150064       2.5398    0.0055463
enh53066     1   99141800   99142800      3       1  150064       2.0774      0.01888
enh53141     1  101213000  101214000      3       1  150064       2.5968    0.0047045
enh53143     1  101260000  101261000      5       1  150064       1.6481      0.04967
enh53144     1  101285300  101286300      2       1  150064       2.8123    0.0024597
enh53174     1  101946300  101947300      4       2  150064       1.6535     0.049113
enh53175     1  101949800  101950800      5       3  150064       2.0943     0.018117
enh53186     1  102371600  102372600      3       1  150064       3.1809   0.00073401
enh53187     1  102385600  102386600      2       1  150064       2.8928    0.0019093
enh53190     1  102479400  102480400      3       1  150064       1.7017     0.044407
enh53198     1  103241400  103242400      2       1  150064       2.3777    0.0087116
enh53201     1  103349500  103350500      5       2  150064       3.5705   0.00017814
enh53210     1  104046000  104047000      1       1  150064       2.1765      0.01476
enh53214     1  104626700  104627700      5       1  150064       2.4185    0.0077916
enh53215     1  104634900  104635900      3       1  150064       2.6958    0.0035106
enh53227     1  105729400  105730400      8       2  150064       2.4432    0.0072779
enh53249     1  107466800  107467800      1       1  150064       2.0703      0.01921
enh53267     1  107797400  107798400      3       2  150064       1.9294     0.026842
enh53272     1  107886400  107887400      2       1  150064       1.7444     0.040541
enh53297     1  108347200  108348200      9       3  150064       2.6919    0.0035519
enh53298     1  108364000  108365000      4       2  150064       2.2704     0.011593
enh53308     1  108441800  108442800      5       1  150064       2.0115     0.022135
enh53312     1  108508200  108509200      5       3  150064       2.2686     0.011647
enh53321     1  108740200  108741200      6       2  150064       2.6406    0.0041376
enh53323     1  109045300  109046300      2       1  150064       2.4163    0.0078387
enh53388     1  110082100  110083100      3       1  150064       2.3695    0.0089072
enh53389     1  110088600  110089600      3       2  150064       1.7333     0.041525
enh53402     1  110178300  110179300      2       1  150064       1.8193      0.03443
enh53416     1  110438000  110439000      6       2  150064       1.9746     0.024159
enh53423     1  110545400  110546400      1       1  150064        1.927      0.02699
enh53428     1  110576200  110577200      1       1  150064       2.1318      0.01651
enh53436     1  110851200  110852200      6       3  150064       1.8731     0.030529
enh53438     1  110855400  110856400      6       3  150064       2.4458    0.0072262
enh53448     1  111019800  111020800      1       1  150064       2.4479     0.007185
enh53455     1  111107800  111108800      3       1  150064       2.2393     0.012569
enh53466     1  111686300  111687300      1       1  150064       1.7117      0.04348
enh53490     1  112148200  112149200      2       1  150064       2.1242     0.016827
enh53492     1  112164200  112165200      6       3  150064       2.1895     0.014281
enh53493     1  112166600  112167600      5       3  150064       2.4428    0.0072869
enh53518     1  112453200  112454200      5       3  150064        1.766     0.038694
enh53519     1  112490800  112491800      5       2  150064       1.6947     0.045069
enh53520     1  112506500  112507500      4       2  150064       2.1583     0.015451
enh53522     1  112548800  112549800      5       3  150064       1.6967     0.044881
enh53523     1  112606900  112607900      8       3  150064       2.2147      0.01339
enh53524     1  112634500  112635500      2       1  150064       1.7426     0.040703
enh53530     1  112850700  112851700      1       1  150064       2.0476       0.0203
enh53534     1  112936600  112937600      4       1  150064       1.8506     0.032113
enh53535     1  112940400  112941400      4       1  150064       2.2752     0.011447
enh53536     1  112941800  112942800      3       1  150064        2.087     0.018442
enh53537     1  112942400  112943400      3       1  150064       2.0587     0.019764
enh53539     1  112944700  112945700      2       1  150064       2.5772    0.0049809
enh53540     1  112947300  112948300      3       1  150064       2.1838     0.014487
enh53541     1  112966500  112967500      6       1  150064       2.4248    0.0076587
enh53543     1  113007000  113008000      1       1  150064       2.0222      0.02158
enh53548     1  113163700  113164700      1       1  150064       3.1803    0.0007357
enh53551     1  113179200  113180200      1       1  150064       3.2955    0.0004912
enh53553     1  113218800  113219800      2       1  150064       2.7755    0.0027562
enh53554     1  113241300  113242300      2       1  150064       3.6366   0.00013811
enh53556     1  113245900  113246900      4       2  150064       2.5308    0.0056894
enh53568     1  113355900  113356900      2       1  150064       1.7875     0.036926
enh53611     1  113671800  113672800      1       1  150064       2.0335        0.021
enh53612     1  113683200  113684200      1       1  150064       1.6575      0.04871
enh53614     1  113689900  113690900      4       1  150064       1.9368     0.026387
enh53619     1  113742800  113743800      2       1  150064       1.9288     0.026875
enh53620     1  113744700  113745700      3       1  150064       1.6495     0.049523
enh53625     1  113765800  113766800      4       2  150064       1.7006     0.044507
enh53629     1  113863600  113864600      4       1  150064       2.0552     0.019931
enh53680     1  114687700  114688700      5       2  150064       2.0402     0.020667
enh53681     1  114690400  114691400      7       3  150064       1.7176     0.042934
enh53683     1  114755800  114756800      4       2  150064       1.6756     0.046912
enh53687     1  114828700  114829700      1       1  150064       2.0274      0.02131
enh53690     1  115000400  115001400      2       1  150064       2.0958     0.018052
enh53693     1  115008800  115009800      2       1  150064       2.0465     0.020354
enh53696     1  115020400  115021400      2       1  150064       2.1436     0.016031
enh53699     1  115257400  115258400      2       1  150064       1.7788     0.037633
enh53701     1  115294600  115295600      2       1  150064       2.6518    0.0040031
enh53702     1  115296500  115297500      5       2  150064       3.1257   0.00088697
enh53710     1  115625600  115626600      9       4  150064        2.741    0.0030622
enh53711     1  115627700  115628700      3       2  150064         3.46   0.00027013
enh53713     1  115642000  115643000      2       1  150064       3.1607   0.00078698
enh53714     1  115655000  115656000      8       4  150064       3.5527   0.00019065
enh53718     1  115731200  115732200      5       3  150064       2.6995    0.0034717
enh53719     1  115762500  115763500      5       3  150064       2.8668     0.002073
enh53720     1  115763600  115764600      4       2  150064       3.0574    0.0011164
enh53724     1  115855600  115856600      8       3  150064       2.8474    0.0022041
enh53726     1  115874200  115875200      3       2  150064       2.1117     0.017355
enh53727     1  115875400  115876400      2       1  150064       1.9115     0.027968
enh53746     1  116219400  116220400      3       2  150064       1.9971     0.022909
enh53748     1  116248400  116249400      4       1  150064        1.896     0.028979
enh53757     1  116385400  116386400      5       2  150064       1.7272     0.042062
enh53811     1  117189300  117190300      1       1  150064       1.7897      0.03675
enh53817     1  117254400  117255400      6       2  150064       1.8659     0.031026
enh53818     1  117320300  117321300      3       1  150064       3.3991   0.00033806
enh53820     1  117350200  117351200      1       1  150064       3.2432    0.0005909
enh53821     1  117367600  117368600      3       1  150064       3.6779   0.00011757
enh53823     1  117376200  117377200      4       2  150064       3.3237    0.0004441
enh53856     1  117689300  117690300      7       1  150064        1.791     0.036649
enh53858     1  117704700  117705700      1       1  150064       1.8586      0.03154
enh53860     1  117714400  117715400      4       2  150064       2.8175    0.0024202
enh53861     1  117717300  117718300      3       1  150064       2.2797     0.011312
enh53900     1  118616600  118617600      3       2  150064       1.9325     0.026649
enh53903     1  118678600  118679600      4       2  150064       1.7842     0.037199
enh53908     1  118730300  118731300      2       1  150064       1.8779     0.030195
enh53910     1  118808600  118809600      1       1  150064       2.0009       0.0227
enh54046     1  145436400  145437400      1       1  150064       1.7244      0.04232
enh54068     1  145588000  145589000      3       1  150064       1.9471     0.025762
enh54075     1  145726900  145727900      1       1  150064        1.699      0.04466
enh54078     1  146560500  146561500      5       2  150064       1.6981     0.044745
enh54081     1  146639600  146640600      4       2  150064       2.4289    0.0075732
enh54082     1  146645300  146646300      6       1  150064       2.0854     0.018517
enh54083     1  146656400  146657400      5       2  150064       2.5468    0.0054365
enh54087     1  146716200  146717200      4       2  150064       2.1871     0.014367
enh54088     1  146718700  146719700      5       3  150064       1.7537     0.039744
enh54094     1  146974400  146975400      2       1  150064       1.8602      0.03143
enh54096     1  146977300  146978300      2       1  150064       3.0132    0.0012927
enh54118     1  147252900  147253900      1       1  150064       2.1717      0.01494
enh54146     1  149966800  149967800      1       1  150064       1.6967      0.04488
enh54148     1  149974100  149975100      2       1  150064       2.1726     0.014904
enh54151     1  150036900  150037900      1       1  150064       5.5334     1.57e-08
enh54155     1  150124200  150125200      2       1  150064        4.783   8.6332e-07
enh54156     1  150133000  150134000      3       1  150064       5.6361   8.6982e-09
enh54158     1  150137600  150138600      3       1  150064       5.1269   1.4729e-07
enh54159     1  150166500  150167500      3       1  150064       4.1871   1.4126e-05
enh54162     1  150209400  150210400      4       1  150064       3.5451   0.00019627
enh54166     1  150242000  150243000      3       1  150064       4.9797   3.1842e-07
enh54168     1  150245600  150246600      1       1  150064        5.069        2e-07
enh54171     1  150267100  150268100      2       1  150064       1.9883     0.023391
enh54172     1  150273600  150274600      3       2  150064       4.0895   2.1614e-05
enh54174     1  150334800  150335800      5       2  150064       4.6395   1.7465e-06
enh54175     1  150339400  150340400      3       2  150064       4.0739   2.3115e-05
enh54177     1  150377800  150378800      3       2  150064       1.8845     0.029749
enh54178     1  150379500  150380500      6       3  150064        3.193    0.0007039
enh54179     1  150380900  150381900      1       1  150064       4.3622    6.439e-06
enh54185     1  150510300  150511300      5       2  150064       3.3805   0.00036178
enh54191     1  150536900  150537900      3       2  150064       2.1373     0.016289
enh54195     1  150544600  150545600      7       3  150064       2.0208      0.02165
enh54196     1  150546100  150547100      5       2  150064       1.6844     0.046052
enh54208     1  150685300  150686300      5       2  150064       2.4626    0.0068966
enh54210     1  150779100  150780100      2       1  150064       1.7807     0.037479
enh54215     1  150947900  150948900      1       1  150064       1.9752      0.02412
enh54218     1  150951100  150952100      3       1  150064       2.2704     0.011591
enh54222     1  150967900  150968900      3       2  150064       3.7924     7.46e-05
enh54227     1  151011600  151012600      2       1  150064       2.1579     0.015468
enh54230     1  151041600  151042600      3       2  150064       3.2928   0.00049598
enh54235     1  151115800  151116800      5       2  150064       3.7019   0.00010699
enh54245     1  151344000  151345000      2       1  150064       1.6452     0.049965
enh54246     1  151373400  151374400      1       1  150064       3.3175    0.0004542
enh54247     1  151416400  151417400      2       1  150064       2.1019      0.01778
enh54249     1  151445000  151446000      1       1  150064       2.5897     0.004803
enh54270     1  151611500  151612500      1       1  150064       2.6561     0.003953
enh54308     1  152040100  152041100      1       1  150064       2.4626     0.006896
enh54341     1  153583700  153584700      2       1  150064       2.4537    0.0070704
enh54351     1  153702300  153703300      2       1  150064       1.9206     0.027394
enh54357     1  153756200  153757200      1       1  150064       2.9848     0.001419
enh54359     1  153836400  153837400      1       1  150064       2.2869       0.0111
enh54360     1  153845300  153846300      5       1  150064       1.7399     0.040938
enh54361     1  153854300  153855300      2       1  150064       1.8961     0.028974
enh54363     1  153919200  153920200      1       1  150064       2.1821      0.01455
enh54365     1  153931600  153932600      5       3  150064       2.2696     0.011615
enh54366     1  153937200  153938200      3       1  150064       2.1985     0.013955
enh54368     1  153941100  153942100      2       1  150064       2.3994    0.0082099
enh54369     1  153948100  153949100      2       1  150064       2.2278     0.012946
enh54374     1  154076900  154077900      2       1  150064       2.4952    0.0062949
enh54376     1  154150200  154151200      2       1  150064        1.801     0.035852
enh54386     1  154245800  154246800      1       1  150064       2.0864      0.01847
enh54397     1  154395300  154396300      4       2  150064       2.1786      0.01468
enh54399     1  154414100  154415100      2       1  150064       2.7097    0.0033674
enh54400     1  154417200  154418200      2       1  150064       2.0852     0.018525
enh54404     1  154528200  154529200      1       1  150064       2.2665      0.01171
enh54427     1  154822200  154823200      4       1  150064       2.9849    0.0014183
enh54429     1  154842600  154843600      1       1  150064       3.8504    5.896e-05
enh54432     1  154910200  154911200      2       1  150064       2.9867    0.0014101
enh54433     1  154913000  154914000      5       3  150064       3.6518   0.00013023
enh54434     1  154926400  154927400      1       1  150064       2.0764      0.01893
enh54443     1  154977800  154978800      1       1  150064       2.6744     0.003743
enh54444     1  154980200  154981200      2       1  150064       2.5568    0.0052819
enh54446     1  154984000  154985000      1       1  150064       2.1154       0.0172
enh54447     1  154988500  154989500      2       1  150064       2.7861    0.0026675
enh54448     1  154990200  154991200      1       1  150064       4.5142    3.178e-06
enh54450     1  155016700  155017700      2       1  150064       2.4019    0.0081556
enh54453     1  155042000  155043000      1       1  150064       1.8595      0.03148
enh54454     1  155059100  155060100      2       1  150064        2.524    0.0058022
enh54462     1  155148100  155149100      3       2  150064       1.8078     0.035319
enh54469     1  155194800  155195800      2       1  150064       1.9981     0.022851
enh54470     1  155219500  155220500      2       1  150064       2.0696     0.019246
enh54475     1  155248700  155249700      1       1  150064       2.5461     0.005447
enh54477     1  155277200  155278200      2       1  150064       2.5297     0.005708
enh54481     1  155411400  155412400      1       1  150064         2.52     0.005868
enh54492     1  155605700  155606700      1       1  150064       2.7108     0.003356
enh54493     1  155617700  155618700      2       1  150064       2.5713    0.0050652
enh54495     1  155656000  155657000      1       1  150064       3.3819    0.0003599
enh54497     1  155666100  155667100      1       1  150064        2.735     0.003119
enh54498     1  155667400  155668400      1       1  150064        2.458     0.006986
enh54499     1  155667900  155668900      3       2  150064       1.7902     0.036713
enh54505     1  155862800  155863800      1       1  150064       3.1041    0.0009543
enh54507     1  155900100  155901100      1       1  150064       2.1215      0.01694
enh54508     1  155910500  155911500      1       1  150064       1.8582      0.03157
enh54509     1  155914300  155915300      2       1  150064        1.843     0.032664
enh54514     1  155943700  155944700      2       1  150064       2.7033     0.003433
enh54517     1  155958500  155959500      1       1  150064       2.1154       0.0172
enh54518     1  155976300  155977300      1       1  150064       3.3362    0.0004246
enh54520     1  155995600  155996600      5       3  150064       1.6783      0.04664
enh54522     1  156033100  156034100      1       1  150064       1.7568      0.03948
enh54524     1  156039700  156040700      1       1  150064       2.1843      0.01447
enh54525     1  156042400  156043400      2       1  150064       2.8046    0.0025187
enh54528     1  156060100  156061100      2       1  150064       1.8362     0.033167
enh54530     1  156070400  156071400      1       1  150064       1.9914      0.02322
enh54533     1  156082800  156083800      3       1  150064       1.8479     0.032306
enh54543     1  156117200  156118200      1       1  150064       2.4498     0.007147
enh54548     1  156131100  156132100      3       1  150064       3.3314   0.00043213
enh54586     1  156588200  156589200      6       1  150064       1.7232     0.042429
enh54600     1  156711400  156712400      4       2  150064       2.4346    0.0074544
enh54603     1  156735400  156736400      2       1  150064        1.758     0.039371
enh54639     1  157209700  157210700      5       1  150064       1.9593     0.025036
enh54668     1  157961600  157962600      3       1  150064       1.7069     0.043921
enh54669     1  157962200  157963200      2       1  150064       1.7299     0.041822
enh54673     1  157971100  157972100      1       1  150064       1.7935      0.03645
enh54708     1  158161100  158162100      6       1  150064       1.6497     0.049497
enh54717     1  158576800  158577800      4       2  150064       2.0771     0.018898
enh54727     1  159095300  159096300      1       1  150064       2.0097      0.02223
enh54730     1  159156200  159157200      3       2  150064       2.0041     0.022528
enh54760     1  159988600  159989600      7       1  150064       2.0721     0.019126
enh54767     1  160073800  160074800      3       1  150064       1.7938      0.03642
enh54769     1  160083400  160084400      3       1  150064       1.7346     0.041408
enh54777     1  160162300  160163300      4       2  150064       1.6516     0.049309
enh54778     1  160173800  160174800      1       1  150064       3.0586     0.001112
enh54780     1  160186800  160187800      1       1  150064       2.1502      0.01577
enh54781     1  160189200  160190200      2       1  150064       2.8634    0.0020956
enh54782     1  160214400  160215400      2       1  150064       3.3887   0.00035113
enh54784     1  160226700  160227700      2       1  150064       2.4212    0.0077354
enh54786     1  160229300  160230300      3       2  150064       2.3705    0.0088829
enh54789     1  160278000  160279000      1       1  150064        3.005     0.001328
enh54790     1  160309800  160310800      1       1  150064       2.7614     0.002878
enh54791     1  160331900  160332900      2       1  150064       2.1367     0.016313
enh54793     1  160343700  160344700      2       1  150064       2.0524     0.020064
enh54820     1  160883300  160884300      4       2  150064       1.9133     0.027855
enh54850     1  161167100  161168100      3       2  150064       1.8238     0.034092
enh54852     1  161179200  161180200      1       1  150064       2.1338      0.01643
enh54854     1  161194800  161195800      1       1  150064        1.863      0.03123
enh54857     1  161254900  161255900      3       1  150064       1.7544     0.039684
enh54911     1  162174600  162175600      3       1  150064       2.0013     0.022678
enh54912     1  162176700  162177700      3       2  150064       2.0176     0.021818
enh54914     1  162184200  162185200      6       2  150064       1.6906     0.045461
enh54937     1  162529800  162530800      2       1  150064       1.9254      0.02709
enh54952     1  163101000  163102000      5       3  150064       1.8354     0.033222
enh54953     1  163101600  163102600      3       2  150064       1.9299     0.026813
enh54954     1  163125000  163126000      3       1  150064       3.3011   0.00048148
enh54955     1  163136600  163137600      3       2  150064       1.6962     0.044926
enh54961     1  163201600  163202600      7       3  150064       2.2462     0.012344
enh54962     1  163246000  163247000      5       2  150064       2.8132    0.0024526
enh54963     1  163250900  163251900      7       2  150064       2.9968    0.0013642
enh54965     1  163267300  163268300      7       3  150064       2.3598    0.0091415
enh54988     1  163621800  163622800      2       1  150064       1.8721     0.030595
enh54990     1  163706300  163707300      2       1  150064       2.5917    0.0047745
enh54991     1  163716200  163717200      6       2  150064       3.3413   0.00041698
enh54992     1  163765400  163766400      1       1  150064       4.4302    4.708e-06
enh54993     1  163768900  163769900      2       1  150064       1.9631     0.024815
enh54994     1  163805400  163806400      6       1  150064        1.868      0.03088
enh55072     1  164746600  164747600      3       1  150064       2.1283     0.016656
enh55076     1  164811800  164812800      3       1  150064       1.7358     0.041301
enh55109     1  165598400  165599400      6       2  150064       1.7924     0.036534
enh55126     1  165808200  165809200      4       1  150064       1.8558     0.031742
enh55128     1  165811300  165812300      6       2  150064       2.0958     0.018051
enh55130     1  165818200  165819200      1       1  150064       2.3829     0.008588
enh55131     1  165820100  165821100      2       1  150064       1.7741      0.03802
enh55153     1  166289700  166290700      1       1  150064       1.6992      0.04464
enh55162     1  166828300  166829300      5       2  150064       1.9178     0.027567
enh55167     1  166940000  166941000      4       2  150064       2.9893    0.0013981
enh55180     1  167117300  167118300      3       2  150064       1.9656     0.024672
enh55183     1  167131800  167132800      6       3  150064       1.7318     0.041658
enh55188     1  167165000  167166000      2       1  150064       2.1517      0.01571
enh55191     1  167187800  167188800      1       1  150064       2.7692      0.00281
enh55205     1  167240400  167241400      3       1  150064       2.1164     0.017156
enh55207     1  167254600  167255600      4       2  150064       1.9802      0.02384
enh55211     1  167270300  167271300      1       1  150064       1.9178      0.02757
enh55260     1  167883000  167884000      2       1  150064       2.2423      0.01247
enh55284     1  168289300  168290300      4       2  150064       1.8115     0.035028
enh55286     1  168357100  168358100      1       1  150064       2.1696      0.01502
enh55290     1  168408600  168409600      2       1  150064       1.8315     0.033513
enh55344     1  169714500  169715500      1       1  150064       2.2949      0.01087
enh55350     1  169864400  169865400      1       1  150064       1.9056      0.02835
enh55412     1  171572000  171573000      2       1  150064       1.7095     0.043679
enh55422     1  171751900  171752900      3       1  150064       2.1709     0.014968
enh55428     1  171878700  171879700      2       1  150064       2.0567     0.019859
enh55432     1  171914600  171915600      3       2  150064       1.9439     0.025952
enh55436     1  171948600  171949600      1       1  150064         1.96        0.025
enh55448     1  172223400  172224400      6       2  150064       1.8217     0.034252
enh55453     1  172312000  172313000      2       1  150064       1.8722     0.030589
enh55458     1  172351800  172352800      1       1  150064       2.5383      0.00557
enh55459     1  172359800  172360800      5       2  150064       2.0803     0.018749
enh55460     1  172363100  172364100      6       2  150064       1.8056     0.035494
enh55462     1  172368300  172369300      3       2  150064       1.9916     0.023205
enh55509     1  173388900  173389900      5       2  150064       2.6576    0.0039345
enh55510     1  173396100  173397100      3       1  150064       2.1735     0.014873
enh55511     1  173398100  173399100      4       2  150064       2.3375    0.0097071
enh55513     1  173407900  173408900      4       2  150064       2.1843     0.014471
enh55515     1  173417700  173418700      3       2  150064       2.8976    0.0018801
enh55516     1  173422900  173423900      2       1  150064       2.2138     0.013423
enh55517     1  173442800  173443800      4       2  150064       1.7748     0.037967
enh55519     1  173458700  173459700      3       2  150064       2.2793     0.011326
enh55520     1  173475400  173476400      2       1  150064       1.9133     0.027853
enh55523     1  173489500  173490500      2       1  150064       2.2302     0.012868
enh55524     1  173497400  173498400      4       2  150064       1.6652     0.047932
enh55527     1  173656800  173657800      3       2  150064       2.7811    0.0027091
enh55531     1  173821700  173822700      2       1  150064       3.2107   0.00066201
enh55532     1  173830800  173831800      5       2  150064       2.2505     0.012209
enh55533     1  173857200  173858200      2       1  150064       3.6058   0.00015557
enh55535     1  173869000  173870000      5       2  150064       2.9249    0.0017226
enh55537     1  173903400  173904400      2       1  150064        2.865    0.0020853
enh55538     1  173970200  173971200      2       1  150064       3.2422   0.00059298
enh55539     1  173986200  173987200      3       1  150064       3.3591   0.00039099
enh55540     1  173988000  173989000      1       1  150064       3.4233    0.0003093
enh55541     1  173992500  173993500      2       1  150064       2.9267    0.0017129
enh55543     1  174049500  174050500      2       1  150064       3.0535    0.0011311
enh55545     1  174129600  174130600      2       1  150064       3.0947   0.00098495
enh55546     1  174175000  174176000      3       2  150064       2.9516    0.0015809
enh55549     1  174341800  174342800      4       1  150064       2.2224     0.013129
enh55552     1  174538200  174539200      4       1  150064       2.2801     0.011301
enh55553     1  174621700  174622700      4       2  150064       2.0744     0.019023
enh55554     1  174661700  174662700      4       1  150064       2.5695    0.0050925
enh55558     1  174767800  174768800      1       1  150064       3.2494    0.0005783
enh55561     1  174781700  174782700      3       1  150064       1.7149     0.043184
enh55564     1  174841200  174842200      2       1  150064       2.1363     0.016328
enh55566     1  174851800  174852800      2       1  150064        1.957     0.025174
enh55567     1  174868800  174869800      8       4  150064       2.0835     0.018602
enh55578     1  174959300  174960300      1       1  150064       2.1394       0.0162
enh55581     1  174998300  174999300      2       1  150064       1.9851     0.023567
enh55589     1  175121400  175122400      3       2  150064       2.6526    0.0039937
enh55594     1  175218800  175219800      4       1  150064       1.8426     0.032693
enh55596     1  175301200  175302200      6       2  150064       2.0781     0.018849
enh55597     1  175306900  175307900      2       1  150064       2.5189    0.0058856
enh55607     1  175670700  175671700      6       2  150064       1.8776     0.030219
enh55608     1  175753600  175754600      8       3  150064       3.4614    0.0002687
enh55611     1  175787900  175788900      2       1  150064       3.6159   0.00014967
enh55612     1  175800300  175801300      3       2  150064       1.6878     0.045722
enh55616     1  175817100  175818100      5       2  150064       1.8357     0.033201
enh55619     1  175834900  175835900      3       1  150064       1.9532     0.025401
enh55623     1  176027700  176028700      3       2  150064       1.9474     0.025746
enh55624     1  176072000  176073000      5       3  150064       2.5125    0.0059932
enh55643     1  176630800  176631800      3       2  150064       2.0143     0.021988
enh55651     1  176872800  176873800      4       2  150064       2.4694    0.0067663
enh55657     1  176964800  176965800      1       1  150064       2.6149     0.004463
enh55658     1  176965600  176966600      2       1  150064       2.0625     0.019579
enh55667     1  177251400  177252400      3       1  150064       4.0481   2.5815e-05
enh55668     1  177320400  177321400      4       2  150064       2.4858    0.0064638
enh55670     1  177382900  177383900      3       1  150064       2.3388    0.0096722
enh55671     1  177569200  177570200      3       1  150064       1.8717     0.030625
enh55672     1  177602400  177603400      6       3  150064       2.7713     0.002792
enh55674     1  177624600  177625600      3       1  150064       1.8693     0.030793
enh55676     1  177710400  177711400      4       2  150064       1.8984      0.02882
enh55677     1  177724400  177725400      7       4  150064       1.9207     0.027388
enh55680     1  177765900  177766900      6       3  150064       5.1265   1.4756e-07
enh55681     1  177767200  177768200      2       1  150064       2.1679     0.015085
enh55684     1  177841800  177842800      4       2  150064       2.2895     0.011024
enh55686     1  177914600  177915600      5       3  150064       3.2393   0.00059919
enh55687     1  177915000  177916000      5       3  150064       2.0523     0.020071
enh55709     1  178141900  178142900      4       2  150064       2.1307     0.016557
enh55712     1  178219000  178220000      2       1  150064       1.7081     0.043808
enh55726     1  178342900  178343900      2       1  150064       1.7944     0.036376
enh55727     1  178357500  178358500      1       1  150064       1.8337      0.03335
enh55729     1  178395500  178396500      2       1  150064       1.8075     0.035345
enh55769     1  179110900  179111900      1       1  150064       1.9879      0.02341
enh55784     1  179844500  179845500      1       1  150064       1.9217      0.02732
enh55798     1  180213500  180214500      8       2  150064        1.799     0.036012
enh55799     1  180216400  180217400     10       3  150064       1.7121     0.043443
enh55802     1  180233200  180234200      5       3  150064       2.2298     0.012882
enh55817     1  180481400  180482400      2       1  150064       1.7599     0.039215
enh55833     1  180663700  180664700      4       2  150064       3.6836   0.00011496
enh55836     1  180811000  180812000      2       1  150064       1.9967     0.022931
enh55839     1  180867800  180868800      3       1  150064       2.8672    0.0020704
enh55869     1  181150600  181151600      3       2  150064       1.7022     0.044362
enh55871     1  181175500  181176500      3       2  150064       2.2117     0.013492
enh55877     1  181446400  181447400      3       2  150064       2.0246     0.021453
enh55879     1  181501300  181502300      4       2  150064       2.0786     0.018829
enh55880     1  181514100  181515100      4       1  150064       2.4088    0.0080024
enh55902     1  182062500  182063500      2       1  150064       1.6529     0.049171
enh55930     1  182631100  182632100      1       1  150064       1.7513      0.03995
enh55932     1  182638900  182639900      2       1  150064       2.2515     0.012176
enh55933     1  182640900  182641900      4       1  150064       2.7593    0.0028967
enh55940     1  182708400  182709400      3       2  150064       2.2149     0.013382
enh55941     1  182740100  182741100      4       2  150064       3.1701   0.00076197
enh55942     1  182750800  182751800      1       1  150064       3.4569    0.0002732
enh55949     1  182926800  182927800      5       2  150064       2.4399    0.0073463
enh55955     1  182995400  182996400      6       2  150064       1.8434     0.032635
enh55956     1  182997900  182998900      5       2  150064       1.8251     0.033992
enh55976     1  183077900  183078900      3       1  150064       1.7544     0.039682
enh55995     1  183285000  183286000      1       1  150064       2.3343     0.009789
enh55997     1  183292400  183293400      2       1  150064       2.8237    0.0023739
enh55999     1  183302800  183303800      6       2  150064       2.3987    0.0082276
enh56000     1  183304200  183305200      2       1  150064       2.5752    0.0050092
enh56002     1  183322500  183323500      1       1  150064       2.3222      0.01011
enh56005     1  183373100  183374100      3       1  150064       2.3074     0.010516
enh56011     1  183443400  183444400      2       1  150064       3.0031    0.0013362
enh56060     1  184037700  184038700      2       1  150064       1.7625      0.03899
enh56063     1  184125800  184126800      1       1  150064       2.2319      0.01281
enh56066     1  184173100  184174100      3       2  150064        1.944      0.02595
enh56067     1  184187300  184188300      2       1  150064       3.2756   0.00052715
enh56068     1  184224100  184225100      3       1  150064       2.6241    0.0043442
enh56072     1  184291300  184292300      1       1  150064       2.3044       0.0106
enh56091     1  184442100  184443100      2       1  150064        2.051     0.020131
enh56092     1  184449300  184450300      6       3  150064       2.0442     0.020468
enh56095     1  184459000  184460000      3       2  150064       2.5246    0.0057912
enh56096     1  184460900  184461900      3       2  150064       2.2858     0.011132
enh56098     1  184463700  184464700      4       2  150064       2.6179    0.0044233
enh56104     1  184543500  184544500      5       2  150064       2.3178      0.01023
enh56122     1  184869500  184870500      2       1  150064       1.9275     0.026959
enh56128     1  184939400  184940400      3       1  150064       2.7928    0.0026128
enh56129     1  184950800  184951800      3       1  150064        2.411    0.0079547
enh56134     1  185026200  185027200      3       2  150064         2.91    0.0018069
enh56137     1  185040000  185041000      4       2  150064        2.055      0.01994
enh56165     1  185648000  185649000      1       1  150064       1.8262      0.03391
enh56221     1  187439400  187440400      6       3  150064       2.9174    0.0017648
enh56223     1  187446100  187447100      3       1  150064       2.0559     0.019896
enh56239     1  188197600  188198600      3       1  150064       2.3769    0.0087304
enh56243     1  188333900  188334900      4       2  150064       2.9185    0.0017584
enh56244     1  188335300  188336300      1       1  150064       3.3709    0.0003746
enh56245     1  188343600  188344600      3       2  150064       2.6036     0.004612
enh56251     1  188823600  188824600      7       1  150064       1.8356     0.033209
enh56253     1  188910900  188911900      1       1  150064       2.1024      0.01776
enh56259     1  189374500  189375500      5       2  150064       2.4628    0.0068929
enh56268     1  189969600  189970600      4       2  150064       2.0771     0.018898
enh56269     1  190087300  190088300      2       1  150064       2.4059    0.0080665
enh56270     1  190107400  190108400      2       1  150064       2.2468     0.012327
enh56274     1  190904800  190905800      2       1  150064       3.9846   3.3794e-05
enh56275     1  191143000  191144000      3       2  150064       2.8034     0.002528
enh56290     1  192120400  192121400      5       2  150064       1.8506     0.032111
enh56293     1  192348400  192349400      2       1  150064       2.0807      0.01873
enh56303     1  192645400  192646400      1       1  150064       1.9943      0.02306
enh56304     1  192659900  192660900      2       1  150064       2.1773     0.014729
enh56306     1  192718300  192719300      1       1  150064       2.1714      0.01495
enh56311     1  192795400  192796400      3       1  150064       2.7685    0.0028161
enh56314     1  192816200  192817200      1       1  150064       3.1699    0.0007624
enh56315     1  192841800  192842800      3       1  150064       2.9279    0.0017065
enh56316     1  192856400  192857400      4       2  150064       2.2139     0.013417
enh56324     1  193032700  193033700      1       1  150064       2.7888     0.002645
enh56326     1  193072100  193073100      1       1  150064       3.0838     0.001022
enh56327     1  193074900  193075900      7       3  150064       1.7524     0.039849
enh56329     1  193083300  193084300      4       2  150064       2.7887    0.0026463
enh56330     1  193093400  193094400      1       1  150064       3.2099     0.000664
enh56331     1  193152200  193153200      4       2  150064       3.2912   0.00049875
enh56332     1  193153800  193154800      2       1  150064       2.6921    0.0035497
enh56333     1  193154400  193155400      2       1  150064       2.6921    0.0035497
enh56335     1  193185700  193186700      4       2  150064       2.0235     0.021512
enh56337     1  193244300  193245300      3       2  150064       2.3981    0.0082395
enh56338     1  193251900  193252900      2       1  150064       2.6138    0.0044768
enh56339     1  193317500  193318500      1       1  150064        2.979     0.001446
enh56347     1  193558200  193559200      3       1  150064       1.6962     0.044926
enh56361     1  194504200  194505200      2       1  150064       1.9781     0.023957
enh56367     1  195129300  195130300      4       1  150064       2.0753     0.018978
enh56392     1  196025800  196026800      5       1  150064       2.2618     0.011854
enh56423     1  196579000  196580000      1       1  150064       2.3659     0.008992
enh56424     1  196580800  196581800      1       1  150064       1.6525      0.04922
enh56426     1  196873700  196874700      1       1  150064       1.9323      0.02666
enh56433     1  197165900  197166900      2       1  150064       3.1732   0.00075396
enh56439     1  197408000  197409000      1       1  150064       2.1571       0.0155
enh56454     1  197733700  197734700      2       1  150064       2.5775    0.0049764
enh56455     1  197742000  197743000      2       1  150064       1.9392      0.02624
enh56456     1  197768300  197769300      3       1  150064       2.2861     0.011125
enh56495     1  198650700  198651700      2       1  150064       2.0886     0.018371
enh56503     1  198757900  198758900      1       1  150064       1.7767      0.03781
enh56504     1  198788400  198789400      3       1  150064       2.8457    0.0022157
enh56513     1  199124500  199125500      6       3  150064       1.7111     0.043527
enh56517     1  199272600  199273600      5       2  150064       3.3683   0.00037811
enh56520     1  199460000  199461000      7       3  150064       1.8337     0.033349
enh56521     1  199480700  199481700      4       2  150064       2.3228     0.010096
enh56522     1  199551900  199552900      2       1  150064       2.0332     0.021018
enh56538     1  199834400  199835400      2       1  150064         1.88     0.030053
enh56551     1  200143100  200144100      4       1  150064       2.2456     0.012366
enh56559     1  200259000  200260000      4       1  150064       2.5251    0.0057839
enh56565     1  200298600  200299600      1       1  150064       2.9973     0.001362
enh56566     1  200305800  200306800      3       1  150064       2.5561     0.005292
enh56568     1  200321300  200322300      1       1  150064       2.9111     0.001801
enh56569     1  200328700  200329700      7       1  150064       2.8861      0.00195
enh56570     1  200333200  200334200      1       1  150064       2.9197     0.001752
enh56575     1  200349300  200350300      5       2  150064       2.7283    0.0031826
enh56576     1  200350400  200351400      1       1  150064       2.9911      0.00139
enh56578     1  200363800  200364800      2       1  150064       2.9215    0.0017416
enh56579     1  200365500  200366500      5       3  150064       4.1215   1.8825e-05
enh56580     1  200367300  200368300      3       2  150064       2.2781     0.011362
enh56581     1  200369400  200370400      3       2  150064       2.8092    0.0024833
enh56584     1  200409400  200410400      2       1  150064       2.9724    0.0014775
enh56586     1  200452400  200453400      4       1  150064       2.1888     0.014305
enh56602     1  200771300  200772300      1       1  150064       2.3823     0.008602
enh56603     1  200774200  200775200      2       1  150064       2.2644     0.011775
enh56610     1  200865100  200866100      1       1  150064       2.5461     0.005446
enh56612     1  200885500  200886500      2       1  150064       3.4882   0.00024311
enh56615     1  200989500  200990500      3       2  150064       3.3452   0.00041107
enh56621     1  201087800  201088800      3       2  150064       1.8457     0.032465
enh56625     1  201143800  201144800      1       1  150064         2.69     0.003573
enh56631     1  201271600  201272600      3       2  150064       1.6944     0.045098
enh56642     1  201435200  201436200      4       2  150064       2.2423     0.012472
enh56645     1  201451200  201452200      7       2  150064       2.0246     0.021452
enh56687     1  201797300  201798300      3       2  150064       2.6745    0.0037417
enh56691     1  201810900  201811900      4       2  150064       2.6064    0.0045749
enh56692     1  201818600  201819600      1       1  150064       1.6978      0.04477
enh56697     1  201865000  201866000      1       1  150064       1.6949      0.04505
enh56698     1  201872000  201873000      3       1  150064       2.6912      0.00356
enh56699     1  201873600  201874600      2       1  150064       2.1693     0.015029
enh56700     1  201880700  201881700      1       1  150064       2.2476       0.0123
enh56758     1  202587400  202588400      1       1  150064       1.7735      0.03807
enh56775     1  202927800  202928800      2       1  150064       1.6632     0.048132
enh56782     1  203017800  203018800      1       1  150064       1.8383      0.03301
enh56789     1  203109500  203110500      4       2  150064       1.6788     0.046592
enh56871     1  204006300  204007300      3       1  150064       2.6733    0.0037558
enh56872     1  204026100  204027100      4       2  150064        3.103   0.00095787
enh56878     1  204054000  204055000      4       2  150064       2.1648     0.015202
enh56880     1  204057400  204058400      2       1  150064        3.731    9.535e-05
enh56883     1  204064300  204065300      2       1  150064       3.4118   0.00032269
enh56884     1  204065700  204066700      3       2  150064        1.942     0.026067
enh56886     1  204069500  204070500      5       2  150064       3.2139    0.0006548
enh56887     1  204071200  204072200      3       2  150064       3.3447    0.0004119
enh56890     1  204076300  204077300      1       1  150064         2.48      0.00657
enh56903     1  204225100  204226100      1       1  150064       2.1865      0.01439
enh56923     1  204415100  204416100      2       1  150064       1.9149     0.027755
enh56924     1  204419300  204420300      3       1  150064       1.7121     0.043436
enh56925     1  204421900  204422900      4       1  150064       1.9812     0.023783
enh56926     1  204424900  204425900      4       1  150064        1.987      0.02346
enh56927     1  204435700  204436700      3       1  150064       1.7244     0.042321
enh56930     1  204450300  204451300      6       2  150064       3.5434   0.00019752
enh56931     1  204452600  204453600      2       1  150064       1.8526      0.03197
enh56932     1  204461100  204462100      2       1  150064       3.1301   0.00087367
enh56935     1  204493700  204494700      4       2  150064       2.2973     0.010801
enh56936     1  204529300  204530300      2       1  150064       2.8064     0.002505
enh56939     1  204543000  204544000      2       1  150064       1.7213     0.042596
enh56940     1  204547500  204548500      4       2  150064       2.0928     0.018185
enh56941     1  204553900  204554900      2       1  150064       2.2901     0.011007
enh56942     1  204557700  204558700      3       2  150064       1.9323     0.026663
enh56943     1  204561600  204562600      3       2  150064       2.8754    0.0020178
enh56945     1  204593000  204594000      1       1  150064       3.3053    0.0004743
enh56947     1  204606700  204607700      7       3  150064       2.4211    0.0077358
enh56972     1  204909900  204910900      5       2  150064       1.7406     0.040878
enh56974     1  204927400  204928400      3       2  150064       2.6409    0.0041344
enh56976     1  204972200  204973200      5       2  150064       3.3134   0.00046082
enh56977     1  204982200  204983200      4       2  150064        2.557    0.0052791
enh56980     1  205030500  205031500      4       2  150064       3.9784   3.4688e-05
enh56981     1  205089100  205090100      5       1  150064       2.1342     0.016412
enh56982     1  205106900  205107900      3       1  150064        3.887   5.0745e-05
enh56983     1  205110600  205111600      4       2  150064       3.4959   0.00023627
enh56986     1  205156100  205157100      1       1  150064       4.3801    5.932e-06
enh56987     1  205157900  205158900      4       2  150064       3.8204   6.6629e-05
enh56988     1  205159500  205160500      2       1  150064       3.2263   0.00062699
enh56989     1  205161400  205162400      3       2  150064       3.8844   5.1301e-05
enh56990     1  205164500  205165500      5       2  150064       4.3654   6.3436e-06
enh56992     1  205171900  205172900      2       1  150064        3.512   0.00022241
enh56993     1  205172700  205173700      3       1  150064       3.7427   9.1036e-05
enh56994     1  205178500  205179500      3       1  150064       4.1763   1.4814e-05
enh56995     1  205180900  205181900      2       1  150064       2.9775    0.0014529
enh56997     1  205198800  205199800      5       2  150064       2.9599    0.0015387
enh56998     1  205216200  205217200      4       1  150064       2.1364     0.016323
enh56999     1  205217600  205218600      2       1  150064       2.0707     0.019194
enh57000     1  205227400  205228400      2       1  150064       2.1628      0.01528
enh57017     1  205321100  205322100      3       1  150064       2.1718     0.014934
enh57019     1  205325900  205326900      1       1  150064       2.3607      0.00912
enh57027     1  205392400  205393400      1       1  150064       1.6548      0.04898
enh57036     1  205461400  205462400      8       3  150064       2.1635     0.015253
enh57038     1  205469600  205470600      5       2  150064       1.7148     0.043191
enh57045     1  205492200  205493200      3       2  150064       1.7294      0.04187
enh57055     1  205630500  205631500      4       2  150064        1.691      0.04542
enh57061     1  205658300  205659300      5       3  150064       2.0099     0.022223
enh57062     1  205662400  205663400      3       2  150064       2.1211     0.016956
enh57068     1  205760900  205761900      2       1  150064       2.8093    0.0024822
enh57070     1  205779900  205780900      1       1  150064       2.4157     0.007853
enh57089     1  206628300  206629300      1       1  150064       1.9709      0.02437
enh57091     1  206645500  206646500      6       3  150064       1.8622     0.031289
enh57121     1  207225000  207226000      2       1  150064       2.7994    0.0025596
enh57127     1  207473800  207474800      3       1  150064       1.6674      0.04772
enh57144     1  207921700  207922700      1       1  150064       2.8594     0.002122
enh57145     1  207923700  207924700      2       1  150064       3.7753   7.9905e-05
enh57146     1  207928400  207929400      2       1  150064       2.8744    0.0020239
enh57148     1  207997000  207998000      2       1  150064       3.4704    0.0002598
enh57149     1  207999000  208000000      4       2  150064       3.8775   5.2769e-05
enh57150     1  207999900  208000900      3       2  150064       3.7421   9.1233e-05
enh57151     1  208026200  208027200      6       3  150064       2.7576     0.002911
enh57161     1  208256700  208257700      1       1  150064       1.7018       0.0444
enh57162     1  208266600  208267600      4       2  150064        2.623    0.0043586
enh57166     1  208293000  208294000      4       2  150064        2.326     0.010008
enh57167     1  208300800  208301800     10       2  150064       3.0871    0.0010106
enh57168     1  208306800  208307800      2       1  150064       2.7083    0.0033817
enh57170     1  208323000  208324000      3       1  150064       2.1308     0.016553
enh57183     1  208382500  208383500      5       3  150064       2.2324     0.012793
enh57185     1  208392700  208393700      2       1  150064       2.4943    0.0063098
enh57204     1  208628900  208629900      2       1  150064       1.8463     0.032421
enh57216     1  209128000  209129000      1       1  150064       1.8876      0.02954
enh57220     1  209285800  209286800      1       1  150064       2.0078      0.02233
enh57221     1  209304300  209305300      3       1  150064       2.1585     0.015443
enh57222     1  209307200  209308200      5       2  150064       2.6634    0.0038675
enh57241     1  209571700  209572700      1       1  150064       2.1746      0.01483
enh57242     1  209574600  209575600      3       1  150064       2.1541     0.015616
enh57243     1  209577000  209578000      3       1  150064       2.2172     0.013305
enh57319     1  211420200  211421200      3       1  150064        2.435    0.0074457
enh57323     1  211479500  211480500      3       2  150064        3.158   0.00079426
enh57333     1  211574300  211575300      3       2  150064       1.8709     0.030681
enh57337     1  211695600  211696600      4       2  150064       2.7558    0.0029275
enh57373     1  212479000  212480000      3       2  150064       2.2631     0.011814
enh57375     1  212483700  212484700      1       1  150064       2.2238      0.01308
enh57379     1  212604600  212605600      6       3  150064       1.8601     0.031435
enh57395     1  212769000  212770000      5       3  150064       1.7669      0.03862
enh57399     1  212829200  212830200      1       1  150064       2.0886      0.01837
enh57460     1  213843300  213844300     12       3  150064       2.0116      0.02213
enh57465     1  214049700  214050700      4       2  150064       2.0004     0.022727
enh57467     1  214175100  214176100      4       2  150064       3.2911   0.00049905
enh57468     1  214189500  214190500      1       1  150064         3.48    0.0002507
enh57488     1  214422000  214423000      2       1  150064        1.672     0.047259
enh57489     1  214432500  214433500      1       1  150064       3.8431    6.075e-05
enh57495     1  214470300  214471300      2       1  150064       1.6482     0.049656
enh57496     1  214479300  214480300      4       2  150064        2.802    0.0025395
enh57503     1  214522600  214523600      1       1  150064       2.5352     0.005619
enh57517     1  214603000  214604000      6       2  150064       2.1424     0.016082
enh57520     1  214615700  214616700      4       2  150064        1.715     0.043174
enh57524     1  214633600  214634600      8       2  150064       1.7924     0.036531
enh57527     1  214640000  214641000      4       1  150064       1.7721     0.038188
enh57529     1  214644400  214645400     13       2  150064       1.6916     0.045362
enh57533     1  214659500  214660500      6       3  150064       1.9881     0.023398
enh57538     1  214670600  214671600      6       2  150064       1.7269     0.042089
enh57541     1  214678300  214679300      9       3  150064       2.4833    0.0065083
enh57545     1  214693700  214694700      2       1  150064       1.9989     0.022807
enh57552     1  214721500  214722500      1       1  150064       2.3529     0.009314
enh57567     1  215401300  215402300      3       1  150064        2.536    0.0056057
enh57646     1  217120400  217121400      2       1  150064       2.2882     0.011063
enh57696     1  218632200  218633200      3       2  150064       2.6463    0.0040688
enh57726     1  219834400  219835400      2       1  150064       1.9995     0.022779
enh57739     1  220217500  220218500      2       1  150064       2.0112     0.022151
enh57741     1  220268500  220269500      3       2  150064       1.6464     0.049836
enh57742     1  220386800  220387800      3       1  150064       1.9506     0.025552
enh57743     1  220391800  220392800      4       2  150064       2.8033    0.0025288
enh57752     1  220447200  220448200      2       1  150064       1.6588     0.048577
enh57768     1  220619800  220620800      2       1  150064       2.0298     0.021191
enh57783     1  220924200  220925200      2       1  150064        2.042     0.020575
enh57804     1  221538700  221539700      2       1  150064        1.658     0.048662
enh57828     1  221912500  221913500      3       1  150064       1.8928     0.029189
enh57829     1  221917200  221918200      4       2  150064        3.037    0.0011949
enh57859     1  222628100  222629100      3       1  150064       2.8637    0.0020939
enh57862     1  222792800  222793800      3       1  150064       1.7014     0.044431
enh57909     1  223840300  223841300      6       2  150064       2.2187     0.013252
enh57910     1  223888300  223889300      1       1  150064       1.9712      0.02435
enh57911     1  223890100  223891100      2       1  150064       2.9555    0.0015611
enh57912     1  223892400  223893400      3       2  150064       3.1024   0.00095976
enh57914     1  223901700  223902700      5       2  150064       2.9462    0.0016083
enh57915     1  223904400  223905400      3       1  150064       2.3498     0.009392
enh57916     1  223906800  223907800      6       2  150064       3.1242   0.00089159
enh57917     1  223913000  223914000      1       1  150064       2.8498     0.002187
enh57918     1  223915500  223916500      3       1  150064       2.7735    0.0027725
enh57920     1  223920900  223921900      1       1  150064       2.7258     0.003207
enh57923     1  223930400  223931400     11       2  150064       1.6715     0.047308
enh57925     1  223952600  223953600      3       1  150064       2.5186    0.0058919
enh57926     1  223959300  223960300      4       2  150064       3.7196   9.9754e-05
enh57927     1  224007500  224008500      2       1  150064       3.2512   0.00057456
enh57928     1  224010400  224011400      5       2  150064       3.6324   0.00014041
enh57929     1  224012900  224013900      1       1  150064       3.5115    0.0002228
enh57930     1  224014700  224015700      1       1  150064       3.5115    0.0002228
enh57931     1  224019900  224020900      3       2  150064       2.6515    0.0040064
enh57932     1  224021300  224022300      6       2  150064       2.6392    0.0041545
enh57933     1  224022100  224023100      3       1  150064       2.6036    0.0046124
enh57934     1  224023500  224024500      1       1  150064       3.4465     0.000284
enh57936     1  224028300  224029300      3       2  150064       3.4412   0.00028959
enh57937     1  224030100  224031100      1       1  150064       3.5734    0.0001762
enh57963     1  224546900  224547900      4       2  150064        2.912    0.0017959
enh57966     1  224626200  224627200      2       1  150064       2.3043     0.010602
enh57968     1  224644400  224645400      3       2  150064       2.0156     0.021919
enh57972     1  224684600  224685600      1       1  150064       2.0878      0.01841
enh57973     1  224686700  224687700      6       3  150064       2.2552     0.012062
enh57974     1  224689300  224690300      3       2  150064       2.1965     0.014029
enh57981     1  224822800  224823800      2       1  150064       2.6604    0.0039026
enh57982     1  224827100  224828100      2       1  150064       2.4575    0.0069946
enh57983     1  224838000  224839000      3       1  150064       2.1216     0.016936
enh57985     1  224891200  224892200      3       1  150064         1.98      0.02385
enh58056     1  225933600  225934600      1       1  150064       1.8974      0.02889
enh58057     1  225934900  225935900      4       2  150064       1.8791     0.030115
enh58068     1  226003100  226004100      1       1  150064       2.6396      0.00415
enh58070     1  226012000  226013000      9       3  150064       2.0852     0.018525
enh58071     1  226014600  226015600      7       3  150064       2.4848    0.0064807
enh58075     1  226065500  226066500      2       1  150064       2.4151    0.0078645
enh58076     1  226067200  226068200      3       1  150064       2.2423      0.01247
enh58077     1  226077600  226078600      4       2  150064       1.7634     0.038913
enh58078     1  226086200  226087200      5       1  150064       1.7105     0.043587
enh58090     1  226187600  226188600      3       2  150064       1.8656     0.031051
enh58094     1  226254300  226255300      2       1  150064       2.7206    0.0032585
enh58097     1  226295500  226296500      2       1  150064       2.2363     0.012667
enh58100     1  226311400  226312400      1       1  150064       2.6169     0.004437
enh58103     1  226320200  226321200      5       3  150064       1.6661     0.047846
enh58104     1  226322900  226323900      2       1  150064       2.2549     0.012069
enh58108     1  226388600  226389600      3       2  150064        1.987     0.023459
enh58112     1  226403100  226404100      2       1  150064       2.1089     0.017478
enh58113     1  226407800  226408800      3       1  150064       2.4499    0.0071443
enh58115     1  226460100  226461100      1       1  150064       2.2138      0.01342
enh58121     1  226596000  226597000      5       2  150064       1.6976     0.044794
enh58124     1  226611700  226612700      8       2  150064       1.7244      0.04232
enh58129     1  226645000  226646000      2       1  150064        1.995      0.02302
enh58131     1  226679200  226680200      4       2  150064       1.6476     0.049714
enh58153     1  226895800  226896800      2       1  150064       2.5553    0.0053049
enh58155     1  226910500  226911500      2       1  150064       1.9535     0.025383
enh58157     1  226915000  226916000      2       1  150064       2.3349    0.0097731
enh58161     1  227014700  227015700      5       2  150064       2.1254     0.016775
enh58168     1  227061800  227062800      5       3  150064       1.9757     0.024092
enh58169     1  227063200  227064200      4       2  150064       1.6895     0.045558
enh58185     1  227422600  227423600      5       2  150064       1.6589     0.048566
enh58196     1  227517800  227518800      4       2  150064       2.9753    0.0014634
enh58246     1  228873200  228874200      6       3  150064       1.9469     0.025776
enh58261     1  229035900  229036900      3       1  150064       1.9746     0.024159
enh58270     1  229104300  229105300      5       2  150064       2.0285     0.021257
enh58279     1  229161900  229162900      6       3  150064       1.6816     0.046322
enh58353     1  230231100  230232100      7       3  150064          3.4    0.0003369
enh58354     1  230236600  230237600      8       2  150064       3.6151   0.00015013
enh58355     1  230239000  230240000      3       1  150064       3.5544   0.00018939
enh58356     1  230240800  230241800      4       2  150064       4.0291   2.7997e-05
enh58357     1  230242100  230243100      7       3  150064       3.3624    0.0003864
enh58358     1  230247400  230248400      3       2  150064       4.1016   2.0518e-05
enh58359     1  230251100  230252100      3       1  150064       4.2486   1.0756e-05
enh58360     1  230256000  230257000      3       2  150064       2.5537    0.0053289
enh58362     1  230263100  230264100     10       3  150064       3.2148   0.00065264
enh58363     1  230272600  230273600     11       5  150064       3.5771   0.00017372
enh58364     1  230275700  230276700      5       3  150064       2.1215     0.016938
enh58373     1  230310500  230311500      7       2  150064       1.9523     0.025453
enh58375     1  230320300  230321300      4       2  150064       1.9264     0.027027
enh58388     1  230463300  230464300      3       2  150064       1.7145     0.043219
enh58392     1  230517500  230518500      3       1  150064       1.7582     0.039356
enh58440     1  231654200  231655200      1       1  150064       1.7739      0.03804
enh58485     1  232502800  232503800      2       1  150064       1.9408     0.026144
enh58489     1  232573700  232574700      3       1  150064       2.5378    0.0055771
enh58490     1  232589900  232590900      3       1  150064       2.8087    0.0024873
enh58492     1  232595400  232596400      8       2  150064       2.9944    0.0013749
enh58493     1  232608500  232609500      2       1  150064       1.9085     0.028161
enh58494     1  232613000  232614000      1       1  150064       1.8193      0.03443
enh58555     1  233426400  233427400      3       1  150064       1.6804     0.046444
enh58573     1  233646200  233647200      5       2  150064       2.9272    0.0017099
enh58599     1  234361500  234362500      2       1  150064       1.7832     0.037273
enh58605     1  234446100  234447100      2       1  150064       2.1025     0.017755
enh58611     1  234611000  234612000     14       3  150064       2.1915     0.014208
enh58613     1  234626500  234627500      9       5  150064       2.6977    0.0034906
enh58614     1  234630600  234631600      5       2  150064       1.9164     0.027658
enh58615     1  234634900  234635900      7       3  150064       2.7021    0.0034456
enh58616     1  234638300  234639300      7       2  150064       2.5803    0.0049353
enh58617     1  234640500  234641500      2       1  150064       2.2576     0.011985
enh58619     1  234648000  234649000      5       2  150064       1.6483     0.049641
enh58620     1  234650900  234651900      2       1  150064       1.9779     0.023968
enh58644     1  234895600  234896600      3       2  150064       1.7982     0.036074
enh58704     1  235804600  235805600      2       1  150064       2.2448      0.01239
enh58705     1  235806100  235807100      6       2  150064       2.1067     0.017573
enh58734     1  236450700  236451700      3       2  150064       2.1894     0.014284
enh58743     1  236665600  236666600      1       1  150064       1.7372      0.04118
enh58784     1  237556900  237557900      3       2  150064       2.7602    0.0028882
enh58786     1  237575100  237576100      9       3  150064       2.6764    0.0037212
enh58791     1  237846000  237847000      2       1  150064       2.1315     0.016523
enh58796     1  237996100  237997100      2       1  150064       1.9274     0.026963
enh58805     1  238126200  238127200      5       2  150064       2.1151     0.017209
enh58807     1  238139400  238140400      3       2  150064       2.2004     0.013888
enh58815     1  238340500  238341500      3       1  150064       2.0903     0.018295
enh58828     1  239224800  239225800      1       1  150064       1.7285      0.04195
enh58831     1  239275200  239276200      2       1  150064       2.6312    0.0042545
enh58835     1  239288300  239289300      4       2  150064       2.2136     0.013429
enh58837     1  239313200  239314200      3       2  150064        2.732    0.0031473
enh58838     1  239396400  239397400      3       1  150064       1.7514      0.03994
enh58839     1  239405800  239406800      1       1  150064       1.9456      0.02585
enh58842     1  239447400  239448400      4       2  150064       2.0274     0.021311
enh58843     1  239450400  239451400      2       1  150064       1.7559     0.039552
enh58844     1  239621000  239622000      1       1  150064       2.0099      0.02222
enh58848     1  239796400  239797400      3       1  150064       1.8691     0.030807
enh58867     1  240192800  240193800      3       1  150064       1.9521     0.025463
enh58868     1  240219400  240220400     12       1  150064       3.6799   0.00011668
enh58890     1  240852200  240853200      4       2  150064       1.7496     0.040093
enh58897     1  241132800  241133800      6       2  150064       1.6625     0.048204
enh58901     1  241172000  241173000      3       2  150064       1.8272     0.033832
enh58902     1  241175000  241176000      1       1  150064       2.2368      0.01265
enh58903     1  241197200  241198200      3       1  150064       2.1666     0.015133
enh58910     1  241237400  241238400      1       1  150064       2.4299     0.007552
enh58918     1  241365500  241366500      5       3  150064       1.7921     0.036558
enh58919     1  241371300  241372300      5       2  150064       2.4883    0.0064182
enh58921     1  241389300  241390300      4       2  150064       1.6703     0.047426
enh58929     1  241790800  241791800      6       2  150064       2.5618    0.0052061
enh58966     1  242756500  242757500      4       2  150064       1.7397     0.040952
enh58974     1  243277200  243278200      2       1  150064       2.1798     0.014634
enh58977     1  243338000  243339000      1       1  150064       3.2075    0.0006695
enh58979     1  243368400  243369400      1       1  150064       3.2555    0.0005659
enh58980     1  243378500  243379500      5       2  150064       3.8406   6.1369e-05
enh58981     1  243398100  243399100      1       1  150064        2.666     0.003838
enh58983     1  243413800  243414800      4       2  150064       4.2609   1.0181e-05
enh58984     1  243420100  243421100      1       1  150064       4.8412    6.453e-07
enh58985     1  243432400  243433400      1       1  150064       4.8999    4.794e-07
enh58989     1  243470300  243471300      4       2  150064       4.4928   3.5141e-06
enh58994     1  243554500  243555500      2       1  150064       6.4018   7.6777e-11
enh58997     1  243578900  243579900      1       1  150064       3.9443    4.001e-05
enh59000     1  243603100  243604100      3       1  150064       2.1631     0.015268
enh59002     1  243653400  243654400      2       1  150064       3.8519   5.8594e-05
enh59007     1  243677000  243678000      1       1  150064       3.9017    4.776e-05
enh59009     1  243722700  243723700      2       1  150064       4.2275   1.1816e-05
enh59010     1  243806200  243807200      2       1  150064       4.4845    3.654e-06
enh59014     1  243881200  243882200      2       1  150064       4.5163   3.1464e-06
enh59016     1  243894500  243895500      2       1  150064       3.8836   5.1468e-05
enh59017     1  243901700  243902700      1       1  150064       2.1589      0.01543
enh59018     1  243909800  243910800      1       1  150064       4.8363    6.613e-07
enh59019     1  243955200  243956200      2       1  150064       4.2876   9.0309e-06
enh59020     1  243982200  243983200      3       2  150064       3.1659   0.00077312
enh59022     1  244011100  244012100      2       1  150064       3.4812   0.00024957
enh59024     1  244055400  244056400      4       1  150064       3.9246   4.3429e-05
enh59026     1  244093800  244094800      2       1  150064       2.5559     0.005296
enh59027     1  244094600  244095600      1       1  150064       2.6135     0.004481
enh59032     1  244131600  244132600      1       1  150064       2.2527      0.01214
enh59048     1  244374400  244375400      4       2  150064       2.6697    0.0037957
enh59049     1  244377300  244378300      6       2  150064       2.5072    0.0060851
enh59067     1  244608000  244609000      1       1  150064       2.2307      0.01285
enh59071     1  244623600  244624600      3       2  150064       1.7861     0.037045
enh59080     1  244873600  244874600      2       1  150064       1.8678     0.030893
enh59128     1  245567600  245568600      1       1  150064       1.6668      0.04778
enh59140     1  245762600  245763600      6       2  150064       1.9328     0.026633
enh59157     1  246149700  246150700      3       2  150064       2.1807     0.014603
enh59167     1  246374000  246375000      7       2  150064       1.7136     0.043299
enh59168     1  246382200  246383200      8       2  150064       2.5859     0.004856
enh59169     1  246382800  246383800      9       3  150064       2.6944    0.0035255
enh59170     1  246426100  246427100      6       2  150064       2.7009    0.0034579
enh59171     1  246430500  246431500      7       2  150064       2.0806     0.018737
enh59172     1  246431100  246432100      6       1  150064       1.7073     0.043882
enh59188     1  246771600  246772600      3       1  150064       2.1364     0.016321
enh59189     1  246773800  246774800      4       2  150064       2.0202     0.021684
enh59195     1  246931200  246932200      7       2  150064       1.6483     0.049641
enh59233     1  247801200  247802200      9       3  150064       1.7513     0.039945
enh66315     2     232900     233900      1       1  150064       1.8119        0.035
enh66347     2     794100     795100      4       2  150064       2.3501    0.0093853
enh66348     2     826400     827400      3       2  150064       2.5051    0.0061206
enh66352     2     884800     885800      7       2  150064       2.2243     0.013065
enh66354     2     899400     900400      7       3  150064       1.9381     0.026303
enh66356     2     920300     921300      5       2  150064       1.9286      0.02689
enh66362     2     974700     975700      9       2  150064       2.0979     0.017959
enh66363     2     980600     981600      2       1  150064       1.7334     0.041513
enh66364     2     985100     986100      1       1  150064       2.3834     0.008577
enh66365     2    1023600    1024600      4       2  150064       2.4254    0.0076464
enh66366     2    1028500    1029500      8       3  150064       3.0532    0.0011323
enh66394     2    1732800    1733800      7       2  150064       2.2354     0.012696
enh66395     2    1735100    1736100      9       3  150064       1.8397      0.03291
enh66397     2    1770500    1771500      4       1  150064       2.0851      0.01853
enh66422     2    2329800    2330800      3       2  150064       3.1156   0.00091796
enh66425     2    2426100    2427100      1       1  150064       2.3575     0.009198
enh66431     2    2685100    2686100      3       2  150064       1.9542     0.025338
enh66434     2    2775900    2776900      7       3  150064       2.4257    0.0076399
enh66446     2    3260700    3261700      5       2  150064       1.6683     0.047625
enh66451     2    3307100    3308100      4       1  150064       2.7783    0.0027318
enh66506     2    5323000    5324000      3       1  150064       2.3258     0.010015
enh66510     2    5390100    5391100      3       1  150064         3.32   0.00045008
enh66511     2    5431600    5432600      5       2  150064       3.1572   0.00079637
enh66533     2    5825400    5826400      3       2  150064       2.8321    0.0023121
enh66536     2    5842900    5843900      1       1  150064       4.1061    2.012e-05
enh66537     2    5848100    5849100      2       1  150064       3.5651   0.00018186
enh66538     2    5864600    5865600      7       2  150064       2.1668     0.015124
enh66539     2    5867000    5868000      6       2  150064       1.8706     0.030702
enh66593     2    7060100    7061100      7       3  150064       1.9216     0.027327
enh66594     2    7071200    7072200      5       2  150064       1.9998     0.022762
enh66601     2    7200400    7201400      3       2  150064       1.6484     0.049634
enh66615     2    7558300    7559300      1       1  150064       1.8692       0.0308
enh66617     2    7571500    7572500      1       1  150064       1.9847      0.02359
enh66619     2    7596800    7597800      1       1  150064       3.3476    0.0004075
enh66620     2    7613000    7614000      7       2  150064       3.5002   0.00023242
enh66621     2    7637100    7638100      2       1  150064       2.6045    0.0046004
enh66627     2    7843600    7844600      3       2  150064       1.8155     0.034725
enh66640     2    8112400    8113400      4       2  150064       2.1318     0.016512
enh66661     2    8585200    8586200      6       2  150064       3.0836    0.0010224
enh66664     2    8645300    8646300      2       1  150064       1.7203     0.042686
enh66675     2    8778200    8779200      3       2  150064       2.3115     0.010403
enh66677     2    8826000    8827000      2       1  150064       1.7307     0.041755
enh66706     2    9314700    9315700      3       1  150064       2.0327     0.021043
enh66708     2    9331000    9332000      2       1  150064       2.0791     0.018805
enh66715     2    9374400    9375400      1       1  150064       3.1764    0.0007455
enh66718     2    9400300    9401300      3       2  150064       2.4898    0.0063913
enh66719     2    9401200    9402200      2       1  150064       2.8288    0.0023364
enh66721     2    9408400    9409400      4       2  150064       2.3659    0.0089922
enh66747     2    9747900    9748900      3       1  150064       1.6503     0.049439
enh66748     2    9751200    9752200      2       1  150064       1.7277     0.042019
enh66753     2    9777400    9778400      1       1  150064       1.7136       0.0433
enh66755     2    9789600    9790600      3       1  150064       1.8502     0.032143
enh66784     2   10130400   10131400      4       1  150064       1.6644     0.048016
enh66820     2   10544200   10545200      5       2  150064       1.7802      0.03752
enh66822     2   10549200   10550200      4       2  150064       1.7831     0.037288
enh66840     2   10954200   10955200      4       2  150064       2.5586    0.0052546
enh66873     2   11533500   11534500      2       1  150064       2.2141     0.013412
enh66895     2   11889100   11890100      2       1  150064       2.2114     0.013506
enh66896     2   11890600   11891600      2       1  150064        1.706     0.044003
enh66898     2   11918700   11919700      2       1  150064        1.751      0.03997
enh66902     2   12036400   12037400      5       2  150064       2.0131     0.022053
enh66911     2   12236600   12237600      4       2  150064       1.7066     0.043945
enh66912     2   12247000   12248000      3       1  150064       1.7176     0.042939
enh66913     2   12249300   12250300      5       2  150064       1.6559     0.048875
enh66922     2   12444000   12445000      2       1  150064       1.8588     0.031527
enh66926     2   12544100   12545100      4       2  150064       1.8297     0.033646
enh66940     2   12764800   12765800      2       1  150064       2.7038    0.0034275
enh66941     2   12776700   12777700      1       1  150064       3.2707    0.0005364
enh66977     2   15082800   15083800      1       1  150064       1.7827      0.03732
enh66989     2   15310000   15311000      6       2  150064       2.6182    0.0044192
enh66998     2   15699100   15700100      4       1  150064       1.8447     0.032539
enh67000     2   15717100   15718100      3       1  150064        1.681     0.046378
enh67016     2   16078000   16079000      3       1  150064       2.3687    0.0089256
enh67021     2   16105300   16106300      2       1  150064       1.6605      0.04841
enh67041     2   16243200   16244200      1       1  150064       1.9963      0.02295
enh67056     2   16499600   16500600      1       1  150064       2.1234      0.01686
enh67077     2   17051700   17052700      2       1  150064       1.8674     0.030925
enh67115     2   17910500   17911500      2       1  150064       1.6685     0.047604
enh67119     2   17932400   17933400      3       1  150064       1.9908     0.023252
enh67121     2   17938400   17939400      1       1  150064       2.0909      0.01827
enh67122     2   17996500   17997500      3       2  150064       3.3749   0.00036922
enh67123     2   18003300   18004300      4       2  150064        2.898    0.0018777
enh67124     2   18008300   18009300      6       2  150064       3.8381   6.1987e-05
enh67125     2   18073700   18074700      7       3  150064       3.8523   5.8499e-05
enh67126     2   18094900   18095900      3       1  150064        2.384    0.0085622
enh67127     2   18097100   18098100      4       2  150064       2.4685    0.0067849
enh67128     2   18099800   18100800      6       3  150064       2.0066     0.022397
enh67158     2   19426400   19427400      2       1  150064       1.8583     0.031562
enh67163     2   19661400   19662400      2       1  150064        2.383    0.0085861
enh67193     2   20365700   20366700      1       1  150064       1.7425      0.04071
enh67194     2   20369200   20370200      6       3  150064       1.8979     0.028855
enh67225     2   20673800   20674800      6       3  150064       1.6585     0.048607
enh67239     2   20765500   20766500      3       2  150064       2.3399    0.0096443
enh67241     2   20778700   20779700      5       2  150064       2.5188    0.0058882
enh67244     2   20799400   20800400      2       1  150064       2.8068    0.0025015
enh67245     2   20813900   20814900      6       2  150064       1.6763     0.046836
enh67246     2   20816600   20817600      8       1  150064       1.8833     0.029832
enh67250     2   20841700   20842700      4       2  150064       2.0273     0.021318
enh67271     2   21511500   21512500      3       1  150064       2.1364     0.016322
enh67294     2   22301200   22302200      1       1  150064       2.3885     0.008459
enh67296     2   22366600   22367600      2       1  150064       2.6104    0.0045212
enh67297     2   22416800   22417800      3       1  150064       1.6598     0.048475
enh67299     2   22468100   22469100      1       1  150064        3.173    0.0007544
enh67301     2   22582600   22583600      2       1  150064       2.7585    0.0029029
enh67302     2   22599800   22600800      2       1  150064        2.362    0.0090878
enh67303     2   22605400   22606400      3       2  150064       3.8428   6.0826e-05
enh67304     2   22684900   22685900      1       1  150064       4.7121    1.226e-06
enh67305     2   22708200   22709200      3       1  150064       4.1142   1.9424e-05
enh67306     2   22709900   22710900      2       1  150064       3.9451    3.989e-05
enh67307     2   22744300   22745300      3       2  150064        2.949    0.0015938
enh67309     2   22917400   22918400      2       1  150064       1.8659     0.031029
enh67318     2   23169100   23170100      1       1  150064        2.068      0.01932
enh67340     2   23742800   23743800      2       1  150064       2.6736    0.0037517
enh67353     2   23921400   23922400      5       2  150064       1.6845      0.04604
enh67355     2   23973600   23974600      4       2  150064       2.6443    0.0040932
enh67357     2   24034500   24035500      1       1  150064       2.1033      0.01772
enh67358     2   24065400   24066400      3       2  150064       2.2515     0.012177
enh67360     2   24127800   24128800      1       1  150064        2.071      0.01918
enh67361     2   24139000   24140000      1       1  150064       2.1244      0.01682
enh67364     2   24161500   24162500      1       1  150064       2.2362      0.01267
enh67366     2   24167400   24168400      3       2  150064       2.2366     0.012655
enh67428     2   25320900   25321900      2       1  150064       1.9089     0.028136
enh67429     2   25328300   25329300      3       1  150064       3.6525   0.00012984
enh67430     2   25351500   25352500      6       3  150064        4.357    6.593e-06
enh67434     2   25437600   25438600      2       1  150064       3.3209   0.00044866
enh67435     2   25452300   25453300      5       2  150064       4.0983   2.0809e-05
enh67439     2   25486100   25487100      2       1  150064       3.4024   0.00033401
enh67441     2   25498400   25499400      3       2  150064       2.4501    0.0071413
enh67442     2   25501100   25502100      2       1  150064       1.7057      0.04403
enh67444     2   25508300   25509300      2       1  150064       1.9292     0.026854
enh67448     2   25535400   25536400      3       1  150064       2.2809     0.011276
enh67449     2   25545600   25546600      2       1  150064       1.7595     0.039251
enh67468     2   25888400   25889400      2       1  150064       1.6729     0.047177
enh67474     2   26038000   26039000      1       1  150064       1.7788      0.03764
enh67476     2   26075100   26076100      5       2  150064       1.9901     0.023289
enh67484     2   26220200   26221200      7       3  150064       2.8477    0.0022021
enh67485     2   26223100   26224100      1       1  150064       1.7006      0.04451
enh67490     2   26267100   26268100      3       1  150064       2.7329    0.0031394
enh67499     2   26308800   26309800      4       2  150064       2.0709     0.019183
enh67504     2   26398000   26399000      6       2  150064       2.1345     0.016402
enh67505     2   26400900   26401900      2       1  150064       2.4287     0.007577
enh67506     2   26402500   26403500      3       1  150064        1.709     0.043728
enh67511     2   26523600   26524600      4       2  150064       2.0879     0.018405
enh67519     2   26579800   26580800      4       2  150064       1.6837     0.046123
enh67525     2   26700200   26701200      5       2  150064       2.4833    0.0065086
enh67543     2   26975100   26976100      1       1  150064       3.3552    0.0003965
enh67547     2   26989700   26990700      4       2  150064       3.0451     0.001163
enh67548     2   26991700   26992700      2       1  150064       3.1258   0.00088647
enh67554     2   27197500   27198500      1       1  150064       3.3102    0.0004662
enh67556     2   27243000   27244000      2       1  150064       3.4073   0.00032802
enh67557     2   27254400   27255400      1       1  150064       3.0193     0.001267
enh67559     2   27292400   27293400      4       2  150064       3.5829   0.00016991
enh67560     2   27295600   27296600      1       1  150064       2.9142     0.001783
enh67561     2   27301600   27302600      3       1  150064       2.4245    0.0076658
enh67566     2   27432400   27433400      7       3  150064       2.4129     0.007913
enh67569     2   27441500   27442500      6       3  150064       2.6812    0.0036678
enh67571     2   27525600   27526600      2       1  150064       1.9622      0.02487
enh67573     2   27543900   27544900      2       1  150064       1.9898     0.023304
enh67578     2   27594800   27595800      2       1  150064       2.3713    0.0088636
enh67580     2   27604200   27605200      1       1  150064       3.0578     0.001115
enh67582     2   27630300   27631300      1       1  150064       3.1035    0.0009562
enh67588     2   27711400   27712400      4       2  150064       3.6298   0.00014183
enh67589     2   27712800   27713800      2       1  150064        2.505    0.0061232
enh67590     2   27726000   27727000      1       1  150064       1.8562      0.03171
enh67592     2   27807500   27808500      3       2  150064       2.7382    0.0030892
enh67594     2   27850200   27851200      2       1  150064       1.8163      0.03466
enh67595     2   27877800   27878800      1       1  150064       3.9509    3.893e-05
enh67604     2   27958800   27959800      2       1  150064       3.4552   0.00027493
enh67605     2   27974100   27975100      2       1  150064       4.2577   1.0327e-05
enh67607     2   27988800   27989800      3       2  150064       4.4211   4.9099e-06
enh67608     2   27993400   27994400      1       1  150064       3.8587      5.7e-05
enh67610     2   28021800   28022800      2       1  150064       4.0494   2.5671e-05
enh67611     2   28114000   28115000      1       1  150064       1.9473      0.02575
enh67612     2   28139100   28140100      1       1  150064       2.2514      0.01218
enh67614     2   28199300   28200300      4       1  150064       3.7694   8.1805e-05
enh67618     2   28303700   28304700      4       2  150064       1.8579     0.031589
enh67624     2   28543100   28544100      1       1  150064        1.844      0.03259
enh67630     2   28619300   28620300      3       1  150064       2.3435    0.0095507
enh67631     2   28623200   28624200      2       1  150064        1.993     0.023133
enh67632     2   28636400   28637400      2       1  150064       1.9748     0.024147
enh67660     2   29275800   29276800      6       2  150064       2.6776    0.0037075
enh67676     2   29643100   29644100      4       2  150064       3.8794   5.2357e-05
enh67691     2   30173200   30174200      1       1  150064       2.2559      0.01204
enh67707     2   30447900   30448900      3       2  150064       2.0993     0.017896
enh67747     2   30874400   30875400      8       3  150064       2.1267     0.016721
enh67797     2   32236600   32237600      3       2  150064       2.2825     0.011229
enh67850     2   33905800   33906800      1       1  150064       1.9595      0.02503
enh67869     2   34956100   34957100      3       1  150064       1.6457     0.049917
enh67870     2   34959400   34960400      5       2  150064       1.9049     0.028397
enh67877     2   35186800   35187800      4       1  150064       1.7444     0.040541
enh67880     2   35401600   35402600      3       1  150064       2.1247     0.016806
enh67882     2   35453500   35454500      4       2  150064       1.9632     0.024813
enh67883     2   35518200   35519200      1       1  150064       2.3412     0.009612
enh67885     2   35563400   35564400      2       1  150064       3.0606    0.0011046
enh67886     2   35597400   35598400      3       2  150064       2.4071    0.0080397
enh67894     2   35955200   35956200      7       3  150064       1.6464     0.049841
enh67912     2   36600800   36601800      2       1  150064       1.8621     0.031293
enh67914     2   36608100   36609100      5       3  150064       1.8851     0.029709
enh67918     2   36620000   36621000      2       1  150064       1.6534     0.049128
enh67923     2   36632100   36633100      5       3  150064       1.7881     0.036876
enh67924     2   36636000   36637000      1       1  150064       1.8342      0.03331
enh67927     2   36648500   36649500      2       1  150064       1.7565     0.039497
enh67937     2   36713500   36714500      1       1  150064       1.8812      0.02997
enh67938     2   36719300   36720300      1       1  150064       2.1306      0.01656
enh67946     2   36822600   36823600      7       2  150064       2.0295     0.021202
enh67953     2   36928300   36929300     11       2  150064       2.0312     0.021116
enh67961     2   37011800   37012800      1       1  150064        1.806      0.03546
enh67962     2   37024300   37025300      7       2  150064        2.172     0.014927
enh67963     2   37048400   37049400     10       2  150064       2.9124    0.0017931
enh67964     2   37050900   37051900      5       2  150064        2.649     0.004036
enh67965     2   37051400   37052400      5       2  150064       2.3769    0.0087286
enh67970     2   37082100   37083100      2       1  150064        2.585    0.0048687
enh67971     2   37082800   37083800      2       1  150064       2.4655    0.0068408
enh67972     2   37137200   37138200      5       2  150064       1.8104     0.035116
enh67977     2   37178800   37179800      3       2  150064       2.6045    0.0046003
enh67979     2   37183600   37184600      2       1  150064       3.4503   0.00027996
enh67981     2   37188700   37189700      3       1  150064        3.363   0.00038546
enh67984     2   37237700   37238700      4       2  150064       1.8745     0.030427
enh67990     2   37408200   37409200     13       3  150064       2.3157     0.010288
enh67993     2   37431300   37432300      4       2  150064       3.1914   0.00070803
enh67997     2   37460200   37461200      6       2  150064       2.7139    0.0033245
enh67999     2   37498400   37499400      6       3  150064       4.0798   2.2538e-05
enh68000     2   37528900   37529900      5       2  150064       3.1276   0.00088123
enh68001     2   37532200   37533200      5       3  150064       3.0478    0.0011528
enh68002     2   37538900   37539900      4       2  150064       4.2399   1.1183e-05
enh68003     2   37542200   37543200      4       2  150064       3.3774   0.00036586
enh68004     2   37543600   37544600      3       1  150064       3.3601   0.00038959
enh68005     2   37545100   37546100      2       1  150064       3.1965   0.00069552
enh68006     2   37548200   37549200      3       1  150064       3.5795   0.00017209
enh68007     2   37548800   37549800      2       1  150064       3.3541   0.00039817
enh68008     2   37570200   37571200      5       2  150064       3.6298    0.0001418
enh68009     2   37576100   37577100      6       2  150064       3.8151   6.8053e-05
enh68012     2   37623900   37624900      2       1  150064       1.6672     0.047738
enh68013     2   37733900   37734900      4       1  150064       1.8585     0.031551
enh68040     2   38189000   38190000      5       2  150064       2.5663    0.0051391
enh68042     2   38203200   38204200      1       1  150064       2.2501      0.01222
enh68062     2   38528700   38529700      6       2  150064       1.7642     0.038848
enh68074     2   38665800   38666800      3       2  150064       2.0174     0.021826
enh68075     2   38670200   38671200      2       1  150064       2.1099     0.017433
enh68098     2   38964400   38965400      2       1  150064       2.4299    0.0075516
enh68107     2   39208800   39209800      3       1  150064       1.9617     0.024897
enh68127     2   39388000   39389000      1       1  150064       1.7183      0.04287
enh68129     2   39430000   39431000      1       1  150064       2.4234     0.007687
enh68130     2   39446700   39447700      4       1  150064       1.7894     0.036772
enh68131     2   39454500   39455500      4       2  150064            2      0.02275
enh68133     2   39468400   39469400      2       1  150064       2.1655     0.015175
enh68134     2   39508100   39509100      5       2  150064       1.7056     0.044042
enh68142     2   39590500   39591500      2       1  150064       1.7264     0.042134
enh68150     2   39609100   39610100      3       2  150064       1.9668     0.024605
enh68151     2   39614700   39615700      4       1  150064       1.7551     0.039622
enh68163     2   39653000   39654000      2       1  150064       2.3016     0.010678
enh68193     2   39998400   39999400      4       1  150064       2.5551    0.0053072
enh68195     2   40000600   40001600      2       1  150064       1.9537     0.025369
enh68196     2   40006400   40007400      2       1  150064       2.0011      0.02269
enh68197     2   40009800   40010800      1       1  150064       1.6763      0.04684
enh68209     2   40370600   40371600      2       1  150064       1.9983     0.022844
enh68210     2   40374100   40375100      1       1  150064       2.6507     0.004016
enh68212     2   40426400   40427400      3       2  150064       2.1223     0.016907
enh68221     2   40598800   40599800      6       2  150064       1.7588     0.039308
enh68224     2   40661600   40662600      6       2  150064       2.2159     0.013348
enh68225     2   40738700   40739700      2       1  150064       2.7378    0.0030926
enh68226     2   40771000   40772000      2       1  150064       2.5077    0.0060752
enh68228     2   40912000   40913000      1       1  150064        2.622     0.004371
enh68230     2   40978400   40979400      2       1  150064       2.8432    0.0022332
enh68240     2   41553900   41554900      3       1  150064       2.0585     0.019772
enh68241     2   41565000   41566000      1       1  150064       2.1568      0.01551
enh68242     2   41602600   41603600      2       1  150064       1.8114     0.035042
enh68252     2   42006600   42007600      2       1  150064       1.8318     0.033492
enh68253     2   42054400   42055400      5       2  150064        1.957     0.025171
enh68254     2   42086400   42087400      2       1  150064       2.0372     0.020817
enh68340     2   42965000   42966000      1       1  150064       2.2801       0.0113
enh68341     2   42966300   42967300      2       1  150064        2.294     0.010894
enh68343     2   43000600   43001600      1       1  150064       1.8987       0.0288
enh68344     2   43013200   43014200      5       2  150064        2.311     0.010417
enh68347     2   43133300   43134300      3       2  150064        2.377    0.0087282
enh68377     2   43379600   43380600      4       2  150064       1.9039      0.02846
enh68378     2   43385300   43386300      3       1  150064       1.8329     0.033408
enh68444     2   44330300   44331300      4       2  150064       2.1788     0.014672
enh68457     2   44409900   44410900      4       1  150064       1.8436     0.032623
enh68458     2   44411000   44412000      3       1  150064       1.7758     0.037883
enh68470     2   44474700   44475700      7       2  150064       2.5579    0.0052649
enh68514     2   44901900   44902900      4       2  150064       1.7784     0.037666
enh68515     2   44907600   44908600      1       1  150064       1.7653      0.03876
enh68553     2   45618000   45619000      1       1  150064        1.948      0.02571
enh68566     2   45775800   45776800      1       1  150064       2.3826     0.008595
enh68567     2   45781300   45782300      4       1  150064       1.9771     0.024014
enh68568     2   45784500   45785500      6       1  150064       2.2833     0.011207
enh68579     2   45986400   45987400      3       2  150064       2.0413     0.020609
enh68583     2   46063300   46064300      6       3  150064       1.9868      0.02347
enh68595     2   46269000   46270000      4       2  150064        2.281     0.011273
enh68629     2   46845100   46846100      1       1  150064       1.9138      0.02782
enh68659     2   47211800   47212800      2       1  150064       1.6981     0.044749
enh68677     2   47405200   47406200      1       1  150064       1.7925      0.03653
enh68683     2   47426000   47427000      4       2  150064       2.5149    0.0059534
enh68724     2   47881700   47882700      6       3  150064       1.7479     0.040243
enh68731     2   47979000   47980000      3       2  150064       1.6925     0.045279
enh68732     2   47982500   47983500      1       1  150064       1.8897       0.0294
enh68735     2   48013000   48014000      3       1  150064       2.0429     0.020533
enh68738     2   48096100   48097100      1       1  150064       2.6681     0.003814
enh68739     2   48098200   48099200      5       3  150064       3.2867   0.00050691
enh68743     2   48122100   48123100      3       2  150064       2.7009    0.0034573
enh68746     2   48129300   48130300      1       1  150064       2.9361     0.001662
enh68749     2   48242200   48243200      3       2  150064       2.1472     0.015889
enh68757     2   48398200   48399200      1       1  150064        2.484     0.006496
enh68761     2   48425900   48426900      7       4  150064       1.8813     0.029963
enh68764     2   48475900   48476900      1       1  150064       2.1128      0.01731
enh68766     2   48511100   48512100      3       2  150064       3.0425    0.0011733
enh68767     2   48540200   48541200      7       3  150064       3.0479    0.0011524
enh68768     2   48543700   48544700      1       1  150064       2.8941     0.001901
enh68769     2   48545300   48546300      1       1  150064       2.3812     0.008628
enh68770     2   48547500   48548500      4       2  150064       2.1309     0.016547
enh68771     2   48550800   48551800      1       1  150064       2.6448     0.004087
enh68772     2   48552800   48553800      5       2  150064       2.6788    0.0036946
enh68773     2   48555800   48556800      3       2  150064       2.9422    0.0016293
enh68774     2   48557400   48558400      5       2  150064       3.0344    0.0012052
enh68776     2   48568400   48569400      5       2  150064       3.3176   0.00045403
enh68778     2   48572200   48573200      8       3  150064       2.1779     0.014706
enh68779     2   48572800   48573800      4       2  150064       2.3954    0.0083022
enh68780     2   48583700   48584700      5       2  150064       2.1058      0.01761
enh68781     2   48589100   48590100      2       1  150064        2.646    0.0040726
enh68782     2   48593200   48594200      4       2  150064       2.8644    0.0020888
enh68786     2   48642300   48643300      5       3  150064       2.5089    0.0060555
enh68787     2   48647200   48648200      4       2  150064       2.5545    0.0053166
enh68789     2   48671400   48672400      5       2  150064       1.9132     0.027859
enh68792     2   48729000   48730000      2       1  150064       3.5185   0.00021701
enh68794     2   48736600   48737600      4       2  150064       2.7045    0.0034209
enh68799     2   48787500   48788500      5       2  150064       1.8514     0.032056
enh68806     2   48942400   48943400      5       3  150064       2.6064     0.004575
enh68808     2   48946300   48947300      1       1  150064       2.2862      0.01112
enh68818     2   49256200   49257200      1       1  150064        1.689      0.04561
enh68831     2   49665000   49666000     10       3  150064       1.7048     0.044117
enh68845     2   50245400   50246400      4       1  150064       2.4162    0.0078426
enh68848     2   50349200   50350200      1       1  150064       2.1525      0.01568
enh68852     2   50388700   50389700      6       3  150064       1.6816     0.046326
enh68854     2   50451500   50452500      2       1  150064       2.6253    0.0043283
enh68858     2   50562400   50563400      4       2  150064       2.8764    0.0020115
enh68859     2   50571100   50572100      2       1  150064       3.8708   5.4235e-05
enh68861     2   50624900   50625900      4       2  150064       2.5274    0.0057451
enh68866     2   50718900   50719900      1       1  150064       3.0002     0.001349
enh68867     2   50741600   50742600      7       2  150064       2.2842      0.01118
enh68878     2   50992000   50993000      5       2  150064       1.8858     0.029663
enh68880     2   51002200   51003200      2       1  150064       3.0285    0.0012287
enh68886     2   51201000   51202000      3       2  150064       1.7416     0.040791
enh68893     2   51239200   51240200      2       1  150064       1.6865     0.045852
enh68925     2   52281200   52282200      2       1  150064       1.6552     0.048939
enh68931     2   52485400   52486400      3       2  150064       1.7291     0.041898
enh68981     2   53868300   53869300      2       1  150064       3.0968   0.00097806
enh68983     2   53954800   53955800      7       3  150064       2.6611    0.0038943
enh68984     2   53996000   53997000      3       2  150064       2.2672      0.01169
enh68986     2   54010600   54011600      2       1  150064        3.487   0.00024424
enh68987     2   54053700   54054700      3       2  150064       2.6099    0.0045285
enh68990     2   54184300   54185300      2       1  150064       2.3289    0.0099325
enh68991     2   54185300   54186300      4       2  150064       1.7495     0.040102
enh68992     2   54187800   54188800      3       2  150064       1.7952      0.03631
enh68997     2   54315100   54316100      2       1  150064       1.8354     0.033224
enh68999     2   54330700   54331700      4       2  150064       2.5832    0.0048945
enh69000     2   54341400   54342400      5       2  150064        2.161     0.015346
enh69007     2   54647600   54648600      2       1  150064       2.1387     0.016228
enh69015     2   54724700   54725700      6       4  150064       3.2476   0.00058198
enh69019     2   54746600   54747600      2       1  150064       3.2837   0.00051231
enh69026     2   54789600   54790600      1       1  150064       1.9019      0.02859
enh69029     2   54796000   54797000      5       2  150064       1.7598     0.039218
enh69031     2   54805100   54806100     10       1  150064       1.6721     0.047248
enh69032     2   54809100   54810100      3       1  150064        1.876     0.030329
enh69034     2   54830900   54831900      3       2  150064       2.2871     0.011096
enh69036     2   54837400   54838400      2       1  150064       1.8893     0.029423
enh69037     2   54840600   54841600      4       2  150064       2.3714    0.0088612
enh69038     2   54861700   54862700      6       4  150064       2.7386    0.0030848
enh69039     2   54892400   54893400      6       3  150064       1.6664     0.047815
enh69041     2   54984500   54985500      1       1  150064        3.129    0.0008771
enh69043     2   55172500   55173500      5       2  150064       3.4998    0.0002328
enh69044     2   55183800   55184800      6       4  150064       2.7024    0.0034423
enh69052     2   55244900   55245900      4       2  150064       1.9155     0.027717
enh69056     2   55264100   55265100      3       2  150064       1.7492     0.040128
enh69059     2   55279500   55280500      4       2  150064       1.8963     0.028959
enh69060     2   55283000   55284000      2       1  150064       2.3913    0.0083942
enh69070     2   55380600   55381600      2       1  150064       2.1415     0.016116
enh69089     2   55643300   55644300      5       2  150064       1.7164     0.043048
enh69102     2   56031300   56032300      2       1  150064       3.6158   0.00014971
enh69108     2   56128400   56129400      4       2  150064       2.6212    0.0043808
enh69110     2   56221300   56222300      3       2  150064       2.6818    0.0036609
enh69123     2   56610900   56611900      2       1  150064       2.3917     0.008385
enh69130     2   57196000   57197000      2       1  150064        1.652     0.049267
enh69133     2   57425800   57426800      1       1  150064       2.6477     0.004052
enh69134     2   57557200   57558200      1       1  150064       1.9717      0.02432
enh69139     2   57922700   57923700      4       2  150064       2.6884      0.00359
enh69141     2   57938300   57939300      3       1  150064       2.0727     0.019102
enh69143     2   57948000   57949000      2       1  150064       3.8989   4.8315e-05
enh69146     2   57987200   57988200      4       2  150064        6.132   4.3395e-10
enh69147     2   58011000   58012000      1       1  150064       4.7874    8.446e-07
enh69150     2   58129600   58130600      2       1  150064       5.5917   1.1246e-08
enh69151     2   58170000   58171000      3       1  150064       5.5374   1.5347e-08
enh69152     2   58194700   58195700      1       1  150064       3.0928    0.0009914
enh69156     2   58269300   58270300      2       1  150064       3.1586   0.00079263
enh69157     2   58271900   58272900      3       1  150064       3.2036   0.00067864
enh69158     2   58275400   58276400      2       1  150064       3.6076   0.00015451
enh69162     2   58336100   58337100      3       2  150064       2.5118    0.0060055
enh69163     2   58339400   58340400      1       1  150064       3.5187    0.0002168
enh69164     2   58399000   58400000      4       2  150064       3.1558   0.00080028
enh69168     2   58462500   58463500      2       1  150064       3.3604   0.00038908
enh69170     2   58468600   58469600      2       1  150064       2.0489     0.020238
enh69171     2   58469500   58470500      3       1  150064        1.992     0.023185
enh69173     2   58546300   58547300      1       1  150064       1.8606       0.0314
enh69175     2   58614200   58615200      6       3  150064       3.0814    0.0010301
enh69176     2   58653700   58654700      2       1  150064       2.7799    0.0027188
enh69177     2   58656600   58657600      4       2  150064       3.1455   0.00082901
enh69178     2   58659100   58660100      3       2  150064       2.2453     0.012376
enh69179     2   58662400   58663400      2       1  150064       2.1894     0.014285
enh69181     2   58675700   58676700      3       2  150064       2.6471    0.0040592
enh69190     2   58786000   58787000      1       1  150064       2.0097      0.02223
enh69203     2   58991500   58992500      3       1  150064       2.5256    0.0057749
enh69206     2   59058300   59059300      6       2  150064        1.694     0.045134
enh69211     2   59094000   59095000      9       3  150064       1.6854      0.04596
enh69238     2   59654200   59655200      2       1  150064        1.982     0.023742
enh69239     2   59690500   59691500      2       1  150064       1.7251     0.042254
enh69258     2   60291600   60292600      2       1  150064       3.1996   0.00068807
enh69259     2   60297100   60298100      1       1  150064       2.6687     0.003807
enh69261     2   60321600   60322600      3       1  150064       1.6804     0.046441
enh69262     2   60352700   60353700      3       2  150064       1.9754     0.024113
enh69263     2   60440400   60441400      3       2  150064        2.635    0.0042066
enh69265     2   60512600   60513600      4       1  150064       2.2367     0.012652
enh69266     2   60522200   60523200      4       2  150064       2.1912     0.014218
enh69269     2   60580400   60581400      3       2  150064       2.5325     0.005662
enh69271     2   60602600   60603600      3       2  150064       2.2795     0.011318
enh69272     2   60610300   60611300      4       2  150064       1.8924     0.029221
enh69273     2   60628000   60629000      3       2  150064       2.5655    0.0051507
enh69286     2   60707200   60708200      5       3  150064       2.3095     0.010459
enh69291     2   60737500   60738500      7       2  150064       3.0958   0.00098151
enh69292     2   60741400   60742400      2       1  150064       3.0157     0.001282
enh69294     2   60743900   60744900      4       2  150064       2.0437     0.020493
enh69296     2   60748300   60749300      7       2  150064       2.1153     0.017201
enh69307     2   60836000   60837000      3       2  150064       1.8114      0.03504
enh69309     2   60875700   60876700      1       1  150064       3.2718    0.0005343
enh69310     2   60901800   60902800      3       1  150064        2.569    0.0050995
enh69312     2   60969200   60970200      5       3  150064       2.0049     0.022488
enh69313     2   60982300   60983300      4       2  150064       2.3444    0.0095296
enh69322     2   61191800   61192800      2       1  150064        2.347    0.0094639
enh69327     2   61406300   61407300      6       4  150064       1.8196     0.034408
enh69331     2   61582100   61583100      3       1  150064       2.6137    0.0044785
enh69332     2   61583000   61584000      3       2  150064       2.6574     0.003937
enh69348     2   61812300   61813300      1       1  150064       1.7928       0.0365
enh69370     2   62311200   62312200      1       1  150064       1.6879      0.04572
enh69383     2   62429100   62430100      3       2  150064        2.351    0.0093616
enh69384     2   62432100   62433100      2       1  150064       1.8729     0.030541
enh69390     2   62489800   62490800      3       2  150064       3.0524    0.0011349
enh69391     2   62493000   62494000      3       1  150064       1.8644     0.031136
enh69392     2   62493800   62494800      3       1  150064       2.2941     0.010892
enh69395     2   62532000   62533000      4       2  150064       1.7705      0.03832
enh69397     2   62536400   62537400      1       1  150064       2.1125      0.01732
enh69411     2   62692700   62693700      2       1  150064       2.5123    0.0059976
enh69412     2   62702300   62703300      2       1  150064       2.1779     0.014706
enh69414     2   62709800   62710800      4       2  150064       3.5989   0.00015976
enh69415     2   62712800   62713800      3       2  150064       2.3505    0.0093749
enh69416     2   62731800   62732800      2       1  150064       1.7793     0.037599
enh69417     2   62733600   62734600      4       2  150064        2.598    0.0046888
enh69420     2   62768200   62769200      2       1  150064       1.7775     0.037739
enh69421     2   62796600   62797600      5       2  150064       1.6803     0.046451
enh69424     2   62889300   62890300      4       2  150064       2.9659     0.001509
enh69434     2   62970300   62971300      1       1  150064       2.5492     0.005399
enh69435     2   63052900   63053900      2       1  150064       1.7936     0.036435
enh69489     2   64011900   64012900      3       2  150064       1.7271     0.042075
enh69504     2   64128000   64129000      4       2  150064       1.7114     0.043504
enh69569     2   64679400   64680400      1       1  150064       1.6838      0.04611
enh69580     2   64833600   64834600      1       1  150064       2.7279     0.003187
enh69648     2   65630400   65631400      1       1  150064       2.0333      0.02101
enh69663     2   65772500   65773500      1       1  150064       3.1367    0.0008544
enh69666     2   65794000   65795000      9       3  150064       1.9967     0.022931
enh69712     2   66768500   66769500      3       1  150064       2.7564    0.0029225
enh69713     2   66770500   66771500      3       2  150064       2.8564    0.0021427
enh69733     2   67189900   67190900      1       1  150064       1.6593      0.04853
enh69735     2   67294200   67295200      1       1  150064       2.0691      0.01927
enh69745     2   67616600   67617600      2       1  150064       2.2382     0.012605
enh69746     2   67621200   67622200      2       1  150064       2.2525     0.012146
enh69757     2   68036400   68037400      6       3  150064       1.7839     0.037222
enh69773     2   68445900   68446900      1       1  150064       1.6696       0.0475
enh69778     2   68460200   68461200      1       1  150064       1.9213      0.02735
enh69781     2   68474200   68475200      2       1  150064       2.4624    0.0069003
enh69783     2   68483200   68484200      1       1  150064       2.8455     0.002217
enh69829     2   69536500   69537500      1       1  150064       1.9178      0.02757
enh69830     2   69585800   69586800      2       1  150064       1.8479      0.03231
enh69862     2   69958300   69959300      5       2  150064       1.6909     0.045427
enh69863     2   69969800   69970800      3       1  150064        2.275     0.011453
enh69869     2   70008300   70009300      1       1  150064        1.646      0.04988
enh69870     2   70016900   70017900      5       2  150064       1.7414     0.040805
enh69875     2   70055100   70056100      5       3  150064       2.4367    0.0074115
enh69877     2   70144800   70145800      2       1  150064        1.804     0.035616
enh69882     2   70190800   70191800      2       1  150064       2.0369     0.020829
enh69885     2   70226400   70227400      1       1  150064       1.6616       0.0483
enh69886     2   70229200   70230200      1       1  150064       1.7059      0.04401
enh69890     2   70266600   70267600      3       1  150064       1.7234     0.042409
enh69908     2   70469800   70470800      2       1  150064       1.7034     0.044247
enh69912     2   70527400   70528400      2       1  150064       2.0229     0.021543
enh69916     2   70584400   70585400      3       2  150064       1.8809     0.029993
enh69936     2   70956600   70957600      9       3  150064       1.6577     0.048689
enh69943     2   70975400   70976400      3       1  150064       1.7225     0.042492
enh69948     2   70991200   70992200      3       1  150064       1.7427     0.040692
enh69960     2   71330000   71331000     10       2  150064       1.9538     0.025364
enh69969     2   71506600   71507600      4       2  150064       1.9048     0.028406
enh69971     2   71554900   71555900      3       2  150064       2.3225     0.010102
enh69973     2   71563500   71564500      2       1  150064        2.399    0.0082196
enh69974     2   71566700   71567700      5       3  150064       3.0834    0.0010233
enh69975     2   71644800   71645800      2       1  150064       2.6902    0.0035708
enh69984     2   71754100   71755100      4       2  150064        1.926     0.027049
enh69996     2   72357400   72358400      2       1  150064       3.4974   0.00023489
enh69998     2   72400700   72401700      1       1  150064       1.6707      0.04739
enh70000     2   72446900   72447900      5       3  150064         2.43    0.0075491
enh70001     2   72457200   72458200      2       1  150064       2.3392    0.0096618
enh70015     2   72803200   72804200      1       1  150064       1.7126      0.04339
enh70017     2   72846300   72847300      2       1  150064       1.9368     0.026382
enh70026     2   72978100   72979100      3       2  150064       2.5584    0.0052579
enh70028     2   72992600   72993600      1       1  150064       2.5217     0.005839
enh70038     2   73167600   73168600      3       1  150064       4.1935   1.3735e-05
enh70041     2   73201400   73202400      2       1  150064       3.2103   0.00066289
enh70042     2   73207300   73208300      1       1  150064       4.2077     1.29e-05
enh70043     2   73227100   73228100      2       1  150064        3.489   0.00024239
enh70045     2   73271500   73272500      2       1  150064       3.3479   0.00040717
enh70047     2   73290300   73291300      3       2  150064       2.5732    0.0050387
enh70050     2   73295500   73296500      2       1  150064       3.0522     0.001136
enh70051     2   73308000   73309000      2       1  150064       2.1077     0.017528
enh70052     2   73328700   73329700      3       1  150064       3.6104   0.00015284
enh70054     2   73418800   73419800      4       2  150064       4.3334   7.3418e-06
enh70055     2   73439100   73440100      2       1  150064       3.0255    0.0012412
enh70056     2   73462800   73463800      3       1  150064       3.7782   7.8976e-05
enh70057     2   73463400   73464400      1       1  150064       4.0458    2.607e-05
enh70060     2   73482500   73483500      5       3  150064        3.154   0.00080513
enh70063     2   73712600   73713600      8       2  150064       4.2952   8.7268e-06
enh70064     2   73784400   73785400      2       1  150064       4.2944   8.7579e-06
enh70065     2   73791400   73792400      2       1  150064       3.0235    0.0012493
enh70066     2   73814900   73815900      2       1  150064       3.7373   9.3018e-05
enh70070     2   74119400   74120400      6       3  150064       1.6813     0.046357
enh70081     2   74252400   74253400      3       2  150064       2.5212    0.0058484
enh70083     2   74256400   74257400      2       1  150064       2.1161     0.017167
enh70085     2   74269700   74270700      2       1  150064       2.0478     0.020291
enh70087     2   74333700   74334700      1       1  150064       2.3342     0.009793
enh70089     2   74408400   74409400      2       1  150064       2.0268     0.021342
enh70091     2   74418800   74419800      3       1  150064       1.9408     0.026139
enh70093     2   74428700   74429700      3       2  150064       2.0551     0.019935
enh70094     2   74430600   74431600      3       1  150064       2.2111     0.013514
enh70117     2   74812700   74813700      1       1  150064        1.748      0.04023
enh70121     2   74967700   74968700      6       1  150064       2.0549     0.019946
enh70148     2   75339800   75340800      3       1  150064       2.0077     0.022337
enh70161     2   75601400   75602400      4       1  150064        2.253      0.01213
enh70166     2   75689100   75690100      4       1  150064       2.8179    0.0024169
enh70187     2   76185900   76186900      3       1  150064       2.6785    0.0036972
enh70189     2   76310200   76311200      7       3  150064       4.6111   2.0024e-06
enh70191     2   76340200   76341200      3       2  150064       3.8815     5.19e-05
enh70192     2   76438700   76439700      3       1  150064       2.2894     0.011027
enh70193     2   76495400   76496400      5       3  150064       3.3651   0.00038255
enh70209     2   76960600   76961600      6       2  150064       1.9991     0.022801
enh70216     2   77192700   77193700      3       2  150064       2.5308    0.0056909
enh70225     2   77323300   77324300      2       1  150064       1.9731     0.024244
enh70238     2   77711200   77712200      7       2  150064       2.0024     0.022619
enh70239     2   77729800   77730800      8       3  150064       2.6815    0.0036647
enh70240     2   77739400   77740400      4       2  150064        2.834    0.0022984
enh70249     2   78056200   78057200      2       1  150064        1.737     0.041191
enh70258     2   78495700   78496700      1       1  150064        2.009      0.02227
enh70259     2   78531400   78532400      2       1  150064       1.6724     0.047226
enh70260     2   78533900   78534900      3       1  150064       2.1047     0.017658
enh70267     2   78833800   78834800      2       1  150064       2.0872     0.018437
enh70277     2   79428700   79429700      3       2  150064       2.8485     0.002196
enh70282     2   79620600   79621600      1       1  150064       1.9993      0.02279
enh70305     2   80055500   80056500      2       1  150064        2.175     0.014816
enh70312     2   80087600   80088600      3       1  150064        2.304     0.010611
enh70315     2   80125600   80126600      7       3  150064       1.7883     0.036861
enh70318     2   80147700   80148700      2       1  150064       1.6836     0.046125
enh70402     2   84198200   84199200      6       3  150064       1.9159     0.027686
enh70413     2   84714400   84715400      3       2  150064       2.6579    0.0039317
enh70493     2   85558100   85559100      1       1  150064       1.6659      0.04787
enh70496     2   85612400   85613400      2       1  150064       2.6347    0.0042105
enh70499     2   85635500   85636500      4       2  150064       1.7675     0.038569
enh70500     2   85637700   85638700      3       1  150064       3.2094   0.00066513
enh70501     2   85644600   85645600      5       2  150064       3.2498   0.00057749
enh70502     2   85646300   85647300      3       2  150064        1.845     0.032516
enh70504     2   85654900   85655900      4       2  150064       2.6035    0.0046137
enh70506     2   85658900   85659900      8       3  150064       1.7293      0.04188
enh70525     2   85839400   85840400      1       1  150064       1.8344       0.0333
enh70526     2   85844600   85845600      1       1  150064       2.0794      0.01879
enh70529     2   85914000   85915000      2       1  150064       1.7585     0.039335
enh70535     2   85995600   85996600      1       1  150064       2.6539     0.003978
enh70536     2   85999000   86000000      2       1  150064       2.0752     0.018985
enh70537     2   86000000   86001000      1       1  150064       2.5548     0.005313
enh70577     2   86858600   86859600      3       2  150064       2.2344     0.012729
enh70580     2   86974800   86975800      2       1  150064       2.5472    0.0054289
enh70582     2   87054600   87055600      5       1  150064       2.0761     0.018941
enh70583     2   87058500   87059500      6       2  150064       2.4106    0.0079626
enh70647     2   88922800   88923800      1       1  150064       1.8843      0.02976
enh70648     2   88929800   88930800      2       1  150064       2.1813      0.01458
enh70699     2   96813800   96814800      1       1  150064       1.8958      0.02899
enh70701     2   96823300   96824300      2       1  150064       2.3458     0.009494
enh70707     2   96871900   96872900      2       1  150064       2.6324    0.0042391
enh70709     2   96925200   96926200      2       1  150064       3.7198   9.9672e-05
enh70722     2   97198500   97199500      3       2  150064       1.9101      0.02806
enh70725     2   97215200   97216200      1       1  150064        1.664      0.04806
enh70730     2   97425400   97426400      2       1  150064       1.9136     0.027833
enh70731     2   97436000   97437000      1       1  150064       2.1304      0.01657
enh70732     2   97458200   97459200      2       1  150064       2.9304    0.0016928
enh70735     2   97485100   97486100      1       1  150064       1.9413      0.02611
enh70736     2   97497500   97498500      1       1  150064       2.0026      0.02261
enh70738     2   97521800   97522800      1       1  150064       2.0007      0.02271
enh70739     2   97524800   97525800      1       1  150064       2.0166      0.02187
enh70740     2   97532200   97533200      1       1  150064       2.6807     0.003673
enh70741     2   97536500   97537500      2       1  150064       1.9317     0.026699
enh70742     2   97540600   97541600      2       1  150064       2.6172    0.0044325
enh70744     2   97548100   97549100      1       1  150064        3.716    0.0001012
enh70747     2   97561200   97562200      5       2  150064       2.9332    0.0016776
enh70748     2   97571700   97572700      6       1  150064       3.6787   0.00011723
enh70749     2   97573100   97574100      4       1  150064         3.47   0.00026018
enh70750     2   97577500   97578500      4       2  150064       3.6822   0.00011562
enh70751     2   97598900   97599900      3       1  150064         2.01     0.022216
enh70753     2   97622800   97623800      5       2  150064       1.7894     0.036779
enh70757     2   98024700   98025700      3       1  150064       2.3026     0.010651
enh70759     2   98260800   98261800      2       1  150064       2.3703    0.0088868
enh70763     2   98327600   98328600      3       1  150064       1.6584     0.048621
enh70771     2   98438800   98439800      4       2  150064       2.4345    0.0074572
enh70776     2   98547100   98548100      1       1  150064       2.0043      0.02252
enh70779     2   98552600   98553600      1       1  150064       2.8963     0.001888
enh70780     2   98567400   98568400      3       2  150064       2.3493    0.0094037
enh70784     2   98612900   98613900      3       1  150064       2.9854     0.001416
enh70789     2   98750500   98751500      2       1  150064       2.2184     0.013264
enh70790     2   98758400   98759400      3       2  150064       2.7701    0.0028022
enh70799     2   99010600   99011600      1       1  150064       1.8401      0.03288
enh70801     2   99053200   99054200      2       1  150064       2.3653    0.0090079
enh70803     2   99058800   99059800      2       1  150064       1.6848     0.046015
enh70804     2   99063400   99064400      2       1  150064       1.7943     0.036386
enh70808     2   99075300   99076300      1       1  150064       1.7947      0.03635
enh70816     2   99111500   99112500      4       1  150064       1.8192      0.03444
enh70820     2   99222600   99223600      3       1  150064       1.6702     0.047443
enh70827     2   99421800   99422800      3       1  150064       1.7118      0.04347
enh70865     2  100254600  100255600      5       2  150064       2.9849    0.0014183
enh70866     2  100268500  100269500      5       1  150064       3.3259   0.00044066
enh70867     2  100277000  100278000      1       1  150064       2.0517       0.0201
enh70870     2  100345300  100346300      4       2  150064       2.1264     0.016734
enh70871     2  100364600  100365600      3       1  150064       1.8259     0.033932
enh70876     2  100506800  100507800      1       1  150064       2.3222      0.01011
enh70899     2  101349800  101350800      7       2  150064       2.4091    0.0079954
enh70900     2  101398200  101399200      1       1  150064       1.9045      0.02842
enh70929     2  101866600  101867600      4       2  150064       2.2906     0.010993
enh70935     2  101943800  101944800      1       1  150064       1.7071       0.0439
enh70936     2  101945800  101946800      1       1  150064       1.7149      0.04318
enh70937     2  101954600  101955600      4       1  150064       1.8622     0.031284
enh70944     2  102050800  102051800      8       2  150064       1.7087     0.043751
enh71011     2  102689000  102690000      3       1  150064       1.8303     0.033606
enh71012     2  102728100  102729100      4       2  150064       2.7562    0.0029238
enh71025     2  103325100  103326100      1       1  150064       1.8758      0.03034
enh71026     2  103351000  103352000      3       1  150064       2.6778    0.0037058
enh71029     2  103401000  103402000      3       2  150064       1.8814      0.02996
enh71069     2  104707900  104708900      3       2  150064       1.9724      0.02428
enh71072     2  104830300  104831300      2       1  150064       2.2049      0.01373
enh71078     2  104991200  104992200      5       1  150064       2.3925    0.0083668
enh71082     2  105049300  105050300      5       2  150064       2.1402      0.01617
enh71136     2  106084600  106085600      2       1  150064       1.6794     0.046533
enh71150     2  106371000  106372000      6       2  150064       1.9135      0.02784
enh71152     2  106376400  106377400      5       2  150064        2.736    0.0031092
enh71154     2  106378900  106379900      6       3  150064       1.6498     0.049489
enh71198     2  106761100  106762100      1       1  150064       1.9246      0.02714
enh71221     2  107417400  107418400      1       1  150064       2.9372     0.001656
enh71222     2  107456000  107457000      2       1  150064       2.6312    0.0042539
enh71223     2  107464600  107465600      5       3  150064       2.1001      0.01786
enh71248     2  108566000  108567000      3       2  150064       1.7444     0.040547
enh71266     2  109007700  109008700      6       2  150064       2.2483     0.012278
enh71268     2  109019700  109020700      4       1  150064       2.3583    0.0091788
enh71273     2  109149000  109150000      1       1  150064        1.995      0.02302
enh71285     2  109239400  109240400      6       2  150064        1.647     0.049784
enh71306     2  109644700  109645700      3       2  150064       1.7807     0.037478
enh71329     2  110315500  110316500      1       1  150064       3.9136    4.546e-05
enh71330     2  110357200  110358200      1       1  150064        3.817    6.755e-05
enh71332     2  110363100  110364100      2       1  150064       4.0565   2.4907e-05
enh71333     2  110365100  110366100      1       1  150064       3.0332      0.00121
enh71334     2  110366500  110367500      4       2  150064       2.8395    0.0022591
enh71335     2  110367200  110368200      2       1  150064       3.2812   0.00051685
enh71336     2  110368500  110369500      3       2  150064       2.1698      0.01501
enh71337     2  110374500  110375500      2       1  150064       2.7704    0.0027992
enh71339     2  110416700  110417700      6       2  150064       2.0148     0.021962
enh71348     2  110923900  110924900      3       2  150064       2.4227    0.0077038
enh71349     2  110925100  110926100      1       1  150064       2.1394       0.0162
enh71357     2  111451700  111452700      2       1  150064       1.8864     0.029619
enh71365     2  111504300  111505300      2       1  150064       2.1187     0.017058
enh71369     2  111529200  111530200      4       2  150064       2.3416    0.0096007
enh71373     2  111600800  111601800      6       3  150064       1.6819     0.046296
enh71378     2  111630800  111631800      1       1  150064       1.8392      0.03294
enh71389     2  111903600  111904600      4       2  150064       1.7203     0.042685
enh71396     2  111985300  111986300      6       3  150064       1.6461     0.049874
enh71405     2  112252800  112253800      1       1  150064        2.238      0.01261
enh71409     2  112374600  112375600      5       3  150064       1.7233     0.042419
enh71416     2  112661200  112662200      3       1  150064       2.0154      0.02193
enh71419     2  112677400  112678400      5       2  150064       2.0431     0.020523
enh71420     2  112698200  112699200      5       3  150064       1.8789      0.03013
enh71421     2  112703800  112704800      3       1  150064       1.7818     0.037389
enh71423     2  112743600  112744600      7       2  150064       1.8642     0.031149
enh71424     2  112776800  112777800      3       1  150064       2.1135      0.01728
enh71432     2  112816800  112817800      3       2  150064       2.5904    0.0047926
enh71500     2  114651000  114652000     11       4  150064        2.103     0.017732
enh71501     2  114654300  114655300      3       1  150064       1.9159     0.027686
enh71503     2  114667200  114668200      3       1  150064       2.1529     0.015662
enh71511     2  115020800  115021800      1       1  150064       1.6749      0.04698
enh71542     2  115842900  115843900      5       2  150064       2.1825     0.014537
enh71543     2  115852400  115853400      8       3  150064       2.6745    0.0037421
enh71544     2  115872500  115873500      5       2  150064       1.7562     0.039526
enh71547     2  115890100  115891100      5       2  150064       1.9794     0.023884
enh71553     2  115964400  115965400      4       2  150064       2.4419    0.0073047
enh71558     2  116117500  116118500      2       1  150064       2.6195    0.0044031
enh71564     2  116184600  116185600      1       1  150064       2.0208      0.02165
enh71569     2  116281800  116282800      2       1  150064            2     0.022753
enh71570     2  116290400  116291400      3       2  150064       2.1559     0.015544
enh71571     2  116300000  116301000      3       2  150064       2.1047     0.017661
enh71578     2  116474100  116475100      3       1  150064       1.7385     0.041065
enh71613     2  118372100  118373100     11       2  150064       1.8561     0.031723
enh71614     2  118418700  118419700      4       2  150064       1.9623     0.024862
enh71627     2  118842400  118843400      4       2  150064       1.6592     0.048533
enh71630     2  118862700  118863700      1       1  150064       3.1163    0.0009157
enh71633     2  118926600  118927600      3       1  150064       1.9362     0.026422
enh71639     2  119013000  119014000      3       1  150064       2.1909     0.014228
enh71641     2  119066400  119067400      1       1  150064       2.1578      0.01547
enh71642     2  119068500  119069500      3       2  150064       2.7741    0.0027677
enh71644     2  119074900  119075900      2       1  150064       2.4087     0.008005
enh71645     2  119078300  119079300      3       2  150064       2.5355    0.0056137
enh71646     2  119097500  119098500      4       1  150064       2.7551    0.0029342
enh71648     2  119104400  119105400     12       2  150064       2.4244    0.0076666
enh71656     2  119207700  119208700      2       1  150064       1.8863     0.029625
enh71658     2  119234400  119235400      3       2  150064       2.7006    0.0034609
enh71661     2  119265300  119266300      4       2  150064       2.3537    0.0092948
enh71663     2  119341600  119342600      2       1  150064       2.1303     0.016572
enh71664     2  119347200  119348200      2       1  150064       2.2724     0.011532
enh71667     2  119401200  119402200      1       1  150064       1.9665      0.02462
enh71670     2  119495400  119496400      2       1  150064       2.5066    0.0060945
enh71671     2  119513200  119514200      3       2  150064        1.982     0.023738
enh71677     2  119826500  119827500      6       2  150064         2.57    0.0050843
enh71683     2  119905100  119906100      2       1  150064       1.6519     0.049275
enh71764     2  121049300  121050300      1       1  150064       1.8282      0.03376
enh71765     2  121131300  121132300      6       2  150064       2.0724     0.019114
enh71794     2  121551200  121552200      5       2  150064       1.6676     0.047694
enh71833     2  122229500  122230500      2       1  150064       1.6831     0.046175
enh71843     2  122290300  122291300      2       1  150064        2.287     0.011099
enh71861     2  122495000  122496000      2       1  150064       2.3082     0.010494
enh71866     2  122536300  122537300      1       1  150064       2.2271      0.01297
enh71869     2  122568800  122569800      3       2  150064       2.1401     0.016174
enh71877     2  122767000  122768000      1       1  150064       2.9712     0.001483
enh71882     2  122838700  122839700      2       1  150064       1.8155     0.034721
enh71890     2  123239400  123240400      5       2  150064       2.0785     0.018832
enh71924     2  124944400  124945400      3       1  150064       2.0849     0.018538
enh71926     2  125007600  125008600      5       2  150064       2.5038    0.0061426
enh71933     2  125290300  125291300      3       2  150064       2.0184     0.021776
enh71943     2  125773400  125774400      4       1  150064       1.8938     0.029125
enh71952     2  126398000  126399000      8       3  150064       2.2404     0.012532
enh71953     2  126409600  126410600      3       2  150064       2.1449     0.015982
enh71980     2  127589000  127590000      3       2  150064       2.3034     0.010628
enh71983     2  127700100  127701100      2       1  150064       1.6478     0.049695
enh71985     2  127713200  127714200      8       1  150064       1.6666     0.047799
enh71997     2  127844600  127845600      1       1  150064       2.7431     0.003043
enh71998     2  127850400  127851400      2       1  150064       1.8863      0.02963
enh71999     2  127852200  127853200      2       1  150064       2.9506    0.0015858
enh72000     2  127855200  127856200      4       2  150064        2.229     0.012906
enh72002     2  127861900  127862900     10       5  150064       2.3416    0.0096011
enh72003     2  127885700  127886700      5       1  150064       2.0111     0.022158
enh72004     2  127904500  127905500      6       3  150064       2.0889      0.01836
enh72029     2  128221300  128222300      2       1  150064       1.8596     0.031474
enh72049     2  128612900  128613900      2       1  150064       1.9235     0.027207
enh72057     2  128783100  128784100      1       1  150064         1.67      0.04746
enh72080     2  129153600  129154600     10       2  150064       1.9725     0.024275
enh72081     2  129163800  129164800     10       1  150064       1.8289     0.033707
enh72082     2  129165600  129166600      7       3  150064       2.3541    0.0092833
enh72113     2  129931400  129932400      1       1  150064       1.8031      0.03569
enh72116     2  129950700  129951700      3       1  150064       1.6807     0.046411
enh72160     2  131629600  131630600      5       2  150064       1.7066      0.04395
enh72167     2  131724800  131725800      2       1  150064       2.1688     0.015049
enh72171     2  131848900  131849900      1       1  150064       2.5573     0.005274
enh72172     2  131861300  131862300      4       2  150064        3.335   0.00042656
enh72173     2  131864300  131865300      2       1  150064        2.684    0.0036368
enh72176     2  131886900  131887900      1       1  150064       3.2802    0.0005186
enh72184     2  133149400  133150400      1       1  150064       1.8515      0.03205
enh72247     2  134837600  134838600      1       1  150064       1.8672      0.03094
enh72248     2  134844300  134845300      3       1  150064       3.2997   0.00048399
enh72249     2  134864900  134865900     10       4  150064       3.3086   0.00046881
enh72250     2  134875700  134876700      2       1  150064       2.7512    0.0029685
enh72256     2  134892000  134893000      4       2  150064       3.0353    0.0012014
enh72258     2  134896000  134897000      3       2  150064        2.987    0.0014085
enh72259     2  134898300  134899300      3       2  150064       3.6291    0.0001422
enh72260     2  134900200  134901200      2       1  150064       3.3207   0.00044901
enh72263     2  134904200  134905200      1       1  150064       1.7945      0.03637
enh72266     2  134921100  134922100      1       1  150064       2.4341     0.007465
enh72302     2  135678500  135679500      2       1  150064         2.09      0.01831
enh72306     2  135691600  135692600      2       1  150064       1.7384     0.041068
enh72337     2  136781700  136782700      1       1  150064       1.7086      0.04376
enh72370     2  137667100  137668100      3       1  150064       1.9091     0.028123
enh72416     2  138975400  138976400      2       1  150064       1.6719     0.047274
enh72417     2  138989300  138990300      4       2  150064       1.7834      0.03726
enh72421     2  139028600  139029600      6       2  150064       1.8754     0.030371
enh72422     2  139033500  139034500      4       2  150064       1.6769     0.046781
enh72437     2  139293600  139294600      3       2  150064       1.7277     0.042024
enh72444     2  139481800  139482800      3       2  150064       2.2969     0.010813
enh72452     2  139684000  139685000      3       2  150064       2.8825    0.0019727
enh72456     2  139758000  139759000      2       1  150064        1.695      0.04504
enh72457     2  139802900  139803900      3       1  150064       1.8054     0.035503
enh72460     2  139864800  139865800      5       2  150064        2.101     0.017822
enh72483     2  140585400  140586400      6       2  150064       2.0167     0.021862
enh72490     2  140809700  140810700      2       1  150064        2.379    0.0086805
enh72493     2  140943800  140944800      2       1  150064       1.8965     0.028947
enh72494     2  141106000  141107000      4       2  150064       3.1922   0.00070604
enh72495     2  141112800  141113800      7       4  150064       2.3467    0.0094708
enh72496     2  141192700  141193700      5       2  150064       2.8114    0.0024666
enh72497     2  141231400  141232400      5       1  150064       1.6538     0.049089
enh72515     2  141863200  141864200      6       3  150064       2.7775    0.0027391
enh72516     2  141867500  141868500      7       2  150064       3.3252   0.00044185
enh72518     2  141927600  141928600      1       1  150064       2.5234     0.005812
enh72569     2  144016100  144017100      5       3  150064        1.734     0.041456
enh72570     2  144053400  144054400      2       1  150064       1.8519     0.032022
enh72594     2  144552600  144553600      2       1  150064       3.0688    0.0010748
enh72595     2  144565400  144566400      1       1  150064       2.4016     0.008162
enh72598     2  144590200  144591200      3       1  150064       2.8902     0.001925
enh72600     2  144649300  144650300      2       1  150064       2.5748    0.0050144
enh72604     2  144710700  144711700      2       1  150064       2.8442    0.0022265
enh72612     2  144857200  144858200      1       1  150064       2.1594      0.01541
enh72615     2  144914400  144915400      1       1  150064       2.0294      0.02121
enh72634     2  145129700  145130700      1       1  150064       3.0087     0.001312
enh72635     2  145159100  145160100      1       1  150064       4.6476    1.679e-06
enh72636     2  145169700  145170700      1       1  150064       3.4481    0.0002823
enh72637     2  145182100  145183100      2       1  150064       2.3847    0.0085468
enh72638     2  145184600  145185600      2       1  150064       3.1832   0.00072837
enh72642     2  145199300  145200300      1       1  150064       2.5062     0.006102
enh72643     2  145202300  145203300      1       1  150064       4.3878    5.724e-06
enh72658     2  145282600  145283600      1       1  150064       1.8418      0.03275
enh72691     2  146296100  146297100      1       1  150064       2.1738      0.01486
enh72697     2  146401900  146402900      2       1  150064       2.8347    0.0022935
enh72698     2  146426700  146427700      1       1  150064         5.53    1.601e-08
enh72704     2  146613600  146614600      1       1  150064       2.3456     0.009497
enh72708     2  146676300  146677300      2       1  150064       1.8994     0.028755
enh72709     2  146688500  146689500      1       1  150064       2.1622       0.0153
enh72737     2  147578700  147579700      2       1  150064       4.3816   5.8918e-06
enh72740     2  147624700  147625700      3       2  150064       3.8737   5.3602e-05
enh72743     2  147751400  147752400      2       1  150064       2.6749    0.0037373
enh72748     2  147851300  147852300      3       1  150064       1.9172     0.027605
enh72752     2  147952500  147953500      2       1  150064       1.6706     0.047398
enh72762     2  148357900  148358900      1       1  150064       1.7634      0.03892
enh72767     2  148480600  148481600      5       2  150064       2.0947     0.018097
enh72769     2  148531000  148532000      2       1  150064       2.2388     0.012583
enh72774     2  148607200  148608200      4       2  150064       3.0923   0.00099306
enh72775     2  148612400  148613400      2       1  150064       2.1293     0.016614
enh72776     2  148617000  148618000      2       1  150064       2.2004     0.013891
enh72778     2  148620200  148621200      2       1  150064       1.6453     0.049952
enh72780     2  148626700  148627700      2       1  150064       2.2105     0.013534
enh72781     2  148633200  148634200      1       1  150064       2.3904     0.008414
enh72786     2  148645800  148646800      3       2  150064       1.8045     0.035575
enh72789     2  148734700  148735700      1       1  150064        1.891      0.02931
enh72792     2  148757600  148758600      4       2  150064       1.6556     0.048896
enh72793     2  148764000  148765000      4       2  150064       1.7801     0.037534
enh72800     2  148815500  148816500      2       1  150064       1.8172     0.034591
enh72801     2  148839300  148840300      3       2  150064       2.1737     0.014865
enh72806     2  149039000  149040000      1       1  150064        2.289      0.01104
enh72807     2  149040700  149041700      3       2  150064       2.9896    0.0013967
enh72808     2  149055300  149056300      3       2  150064       2.2032     0.013791
enh72809     2  149061500  149062500      6       3  150064       2.0589     0.019752
enh72810     2  149115400  149116400      3       1  150064       2.4052    0.0080826
enh72811     2  149119300  149120300      4       2  150064        2.146     0.015938
enh72812     2  149259000  149260000      1       1  150064       3.1841     0.000726
enh72816     2  149291500  149292500      2       1  150064       2.8176    0.0024192
enh72817     2  149312000  149313000      4       2  150064       3.0949   0.00098444
enh72819     2  149343900  149344900      3       1  150064       3.2079   0.00066853
enh72820     2  149347800  149348800      3       2  150064       3.1813   0.00073298
enh72823     2  149403800  149404800      3       1  150064       1.7192     0.042789
enh72833     2  149509700  149510700      6       3  150064       1.8438     0.032607
enh72836     2  149576600  149577600      2       1  150064       1.6976     0.044796
enh72843     2  149684700  149685700      3       2  150064       2.2262     0.012999
enh72847     2  149835900  149836900      1       1  150064       1.7951      0.03632
enh72850     2  149862900  149863900      2       1  150064       1.8528     0.031956
enh72861     2  150015400  150016400      4       2  150064       1.8583     0.031565
enh72866     2  150073200  150074200      4       2  150064       2.1238     0.016844
enh72874     2  150220300  150221300      2       1  150064       2.2779     0.011366
enh72887     2  150454100  150455100      2       1  150064       1.8433     0.032646
enh72890     2  150587100  150588100      6       1  150064       1.9556     0.025255
enh72891     2  150590300  150591300      1       1  150064       2.0191      0.02174
enh72906     2  150982400  150983400      2       1  150064       1.7862     0.037035
enh72912     2  151177600  151178600      3       1  150064       2.3431    0.0095626
enh72913     2  151183900  151184900      4       2  150064       1.9774     0.023996
enh72915     2  151232600  151233600      2       1  150064       1.8048     0.035552
enh72977     2  152264900  152265900      8       5  150064       1.9923      0.02317
enh72982     2  152354400  152355400      1       1  150064        2.957     0.001553
enh72984     2  152402200  152403200      2       1  150064       1.8467     0.032394
enh72997     2  152725500  152726500      2       1  150064       2.0537     0.020002
enh73011     2  152919500  152920500      2       1  150064       1.8037     0.035642
enh73015     2  153030100  153031100      2       1  150064       2.0004     0.022726
enh73018     2  153056900  153057900      1       1  150064        3.074     0.001056
enh73019     2  153084200  153085200      4       1  150064        2.749    0.0029893
enh73020     2  153194400  153195400      2       1  150064       1.6989     0.044667
enh73025     2  153232500  153233500      6       3  150064       2.4765    0.0066346
enh73030     2  153249800  153250800      5       2  150064       2.4043    0.0081009
enh73042     2  153277000  153278000      1       1  150064       2.4169     0.007827
enh73044     2  153282300  153283300      5       2  150064       1.9843     0.023611
enh73045     2  153286400  153287400      1       1  150064       2.6666     0.003831
enh73047     2  153289800  153290800      2       1  150064       2.4729    0.0067002
enh73079     2  153577300  153578300      2       1  150064       3.6058   0.00015559
enh73080     2  153608200  153609200      2       1  150064       3.9378   4.1109e-05
enh73081     2  153618200  153619200      2       1  150064        2.539    0.0055589
enh73082     2  153679800  153680800      2       1  150064       2.7514    0.0029671
enh73084     2  153731400  153732400      6       4  150064       2.8968    0.0018852
enh73126     2  155077900  155078900      3       2  150064       1.6656     0.047902
enh73138     2  155337300  155338300      2       1  150064        2.003     0.022588
enh73153     2  155825600  155826600      3       1  150064       3.7354   9.3693e-05
enh73154     2  155848900  155849900      1       1  150064       2.3737     0.008805
enh73155     2  155956000  155957000      3       2  150064       4.3736   6.1118e-06
enh73156     2  156042400  156043400      1       1  150064       4.0467    2.597e-05
enh73158     2  156271800  156272800      2       1  150064       1.7532     0.039786
enh73172     2  156860800  156861800      3       1  150064       2.7273    0.0031928
enh73207     2  157515200  157516200      4       2  150064       1.9702     0.024407
enh73210     2  157549800  157550800      2       1  150064       1.8381     0.033022
enh73211     2  157552000  157553000      3       2  150064       1.7986     0.036044
enh73212     2  157557600  157558600      4       2  150064       1.9974     0.022892
enh73245     2  158628100  158629100      1       1  150064       1.6733      0.04713
enh73267     2  158858600  158859600      3       1  150064       2.3419    0.0095935
enh73269     2  158867500  158868500      4       2  150064       2.5703    0.0050812
enh73272     2  158976900  158977900      3       2  150064       2.1871     0.014368
enh73279     2  159099200  159100200      5       2  150064       1.7947     0.036352
enh73281     2  159173800  159174800      4       2  150064       1.7303     0.041788
enh73283     2  159200100  159201100      4       2  150064       2.0453     0.020412
enh73284     2  159207000  159208000     11       5  150064       1.8224     0.034196
enh73285     2  159216000  159217000      3       2  150064        2.468    0.0067942
enh73287     2  159260200  159261200      4       2  150064       2.1612     0.015341
enh73289     2  159316600  159317600      3       2  150064       3.0981   0.00097372
enh73291     2  159326500  159327500      2       1  150064       1.8106     0.035102
enh73293     2  159333500  159334500      1       1  150064       3.0841     0.001021
enh73294     2  159341200  159342200      6       2  150064       1.9106      0.02803
enh73295     2  159342900  159343900      4       2  150064       2.8311    0.0023193
enh73296     2  159344700  159345700      3       2  150064       2.9948    0.0013733
enh73297     2  159346800  159347800      1       1  150064       1.9251      0.02711
enh73298     2  159349600  159350600      6       2  150064       2.8574    0.0021356
enh73302     2  159366500  159367500      4       2  150064       1.8071     0.035376
enh73308     2  159533900  159534900      4       2  150064       2.4492    0.0071585
enh73355     2  160374000  160375000      3       2  150064       3.3424   0.00041536
enh73356     2  160381400  160382400      1       1  150064        2.679     0.003692
enh73357     2  160403200  160404200      1       1  150064       2.7902     0.002634
enh73359     2  160456900  160457900      2       1  150064       1.7557      0.03957
enh73361     2  160462300  160463300      5       2  150064       2.5663    0.0051388
enh73362     2  160463500  160464500      2       1  150064       1.9649     0.024715
enh73363     2  160465200  160466200      3       2  150064       1.9367     0.026389
enh73364     2  160467000  160468000      3       1  150064       2.6654    0.0038452
enh73365     2  160475500  160476500      2       1  150064       2.7915    0.0026231
enh73368     2  160541600  160542600      2       1  150064       3.1741   0.00075157
enh73369     2  160567000  160568000      5       2  150064       2.1417     0.016107
enh73370     2  160571600  160572600      4       1  150064       2.4048    0.0080913
enh73371     2  160643700  160644700      4       2  150064       3.4895   0.00024195
enh73374     2  160748200  160749200      2       1  150064       1.7573     0.039436
enh73378     2  160817200  160818200      2       1  150064       1.9166     0.027644
enh73384     2  161014100  161015100      7       3  150064       1.9089      0.02814
enh73387     2  161064500  161065500      1       1  150064       2.3001      0.01072
enh73403     2  161201400  161202400      3       2  150064       1.9094     0.028103
enh73440     2  161503300  161504300      2       1  150064         1.76     0.039205
enh73443     2  161560100  161561100      3       2  150064       1.6745     0.047018
enh73471     2  162046100  162047100      3       2  150064        1.932      0.02668
enh73484     2  162369700  162370700      4       2  150064       1.7163     0.043053
enh73490     2  162854600  162855600      2       1  150064       3.0845    0.0010196
enh73491     2  162858600  162859600      3       2  150064       3.1137    0.0009239
enh73492     2  162865700  162866700      4       2  150064       3.9258   4.3216e-05
enh73494     2  162884600  162885600      2       1  150064       2.7702    0.0028009
enh73523     2  163933500  163934500      3       1  150064       1.6574     0.048717
enh73536     2  164457100  164458100      2       1  150064       1.6629     0.048164
enh73552     2  164521200  164522200      1       1  150064       1.8013      0.03583
enh73562     2  164593900  164594900      1       1  150064       1.7282      0.04198
enh73615     2  165970500  165971500      1       1  150064       1.6512      0.04935
enh73627     2  166324400  166325400      3       2  150064       1.6692     0.047538
enh73663     2  166653500  166654500      7       3  150064       2.0995     0.017888
enh73665     2  166700400  166701400      4       2  150064       3.8417   6.1095e-05
enh73666     2  166702900  166703900      2       1  150064       2.4142    0.0078848
enh73669     2  166811000  166812000      2       1  150064       3.2935   0.00049468
enh73670     2  166856600  166857600      5       2  150064       1.7662     0.038684
enh73679     2  167228500  167229500      3       2  150064       1.7447     0.040521
enh73692     2  167697900  167698900      1       1  150064         1.65      0.04947
enh73693     2  167748200  167749200      1       1  150064       2.9631     0.001523
enh73717     2  168241700  168242700      2       1  150064       1.6843     0.046065
enh73738     2  168440800  168441800      4       2  150064        2.871    0.0020457
enh73739     2  168507900  168508900      8       1  150064       3.5985   0.00016001
enh73745     2  168605700  168606700      2       1  150064        1.928     0.026926
enh73751     2  168648800  168649800      4       2  150064       1.8427     0.032688
enh73770     2  168988000  168989000      2       1  150064       1.7147     0.043203
enh73798     2  169314800  169315800      3       2  150064       2.2001     0.013901
enh73811     2  169374600  169375600      3       1  150064        1.888     0.029515
enh73812     2  169377500  169378500      2       1  150064       1.8727     0.030553
enh73814     2  169391100  169392100      4       2  150064       3.4854   0.00024573
enh73825     2  169459600  169460600      1       1  150064       2.4821     0.006531
enh73826     2  169482300  169483300      5       2  150064       3.2136   0.00065548
enh73828     2  169489000  169490000      4       2  150064       2.4168     0.007829
enh73829     2  169491300  169492300      4       2  150064       3.0841    0.0010209
enh73831     2  169495600  169496600      3       1  150064        2.075     0.018993
enh73832     2  169497400  169498400      8       4  150064       3.7973   7.3146e-05
enh73851     2  169671200  169672200      1       1  150064       2.5011     0.006191
enh73863     2  169975600  169976600      3       1  150064       1.6999     0.044573
enh73924     2  171139300  171140300      4       1  150064       2.2193     0.013235
enh73956     2  171508100  171509100      2       1  150064       1.9028     0.028532
enh73963     2  171579600  171580600      1       1  150064       2.1074      0.01754
enh73967     2  171633600  171634600      4       1  150064        1.867     0.030953
enh73969     2  171668700  171669700      1       1  150064       1.9777      0.02398
enh73975     2  171796000  171797000      2       1  150064       1.7012     0.044449
enh73980     2  171885300  171886300      1       1  150064       2.3961     0.008286
enh73984     2  171943300  171944300      2       1  150064       2.5562    0.0052908
enh73987     2  171975400  171976400      3       1  150064       1.7744     0.037997
enh73989     2  171991000  171992000      3       1  150064         2.14     0.016177
enh73992     2  172003100  172004100      2       1  150064       1.9482     0.025695
enh73997     2  172038000  172039000      6       2  150064       1.8628     0.031245
enh74006     2  172127800  172128800      4       2  150064         2.25     0.012225
enh74028     2  172532000  172533000      2       1  150064        3.471    0.0002593
enh74030     2  172558200  172559200      5       3  150064        2.381    0.0086319
enh74033     2  172619600  172620600      5       1  150064       4.2655   9.9723e-06
enh74035     2  172650400  172651400      1       1  150064       3.1278    0.0008806
enh74036     2  172654500  172655500      3       2  150064       3.3947   0.00034357
enh74037     2  172734800  172735800      1       1  150064       4.1989    1.341e-05
enh74039     2  172877200  172878200      3       2  150064       3.3925   0.00034624
enh74055     2  173138400  173139400      3       2  150064       2.3827    0.0085926
enh74057     2  173149600  173150600      7       2  150064       2.0624     0.019587
enh74095     2  173829400  173830400      1       1  150064       1.9822      0.02373
enh74101     2  173942400  173943400      3       2  150064       2.7189    0.0032748
enh74104     2  173967800  173968800      3       2  150064       2.8157    0.0024336
enh74105     2  173996700  173997700      4       2  150064       2.8268    0.0023508
enh74106     2  174000000  174001000      3       2  150064       2.5849      0.00487
enh74111     2  174058400  174059400      5       3  150064       2.2718     0.011549
enh74112     2  174082800  174083800      4       2  150064         1.95     0.025587
enh74113     2  174091700  174092700      4       2  150064       2.1194     0.017029
enh74156     2  174778800  174779800      1       1  150064        2.247      0.01232
enh74159     2  174805200  174806200      6       3  150064       1.8803     0.030032
enh74160     2  174814200  174815200      4       1  150064       2.2132     0.013443
enh74163     2  174825400  174826400      6       3  150064       2.7215    0.0032496
enh74169     2  174878800  174879800      2       1  150064       1.7088     0.043747
enh74176     2  174918600  174919600      3       1  150064       2.8179    0.0024172
enh74177     2  174927100  174928100      2       1  150064       2.2485     0.012273
enh74178     2  174936400  174937400      4       2  150064       2.5067     0.006094
enh74184     2  174996200  174997200      4       2  150064       2.3119     0.010391
enh74185     2  175041400  175042400      1       1  150064       2.2454      0.01237
enh74187     2  175062600  175063600      5       2  150064       2.2743     0.011473
enh74191     2  175110900  175111900      2       1  150064       2.6259    0.0043211
enh74195     2  175163500  175164500      4       2  150064       3.4914   0.00024025
enh74198     2  175258400  175259400      1       1  150064       1.7408      0.04086
enh74203     2  175449600  175450600      5       3  150064       1.9603     0.024978
enh74213     2  175627200  175628200      3       1  150064       2.0372     0.020815
enh74214     2  175628700  175629700      3       2  150064       1.9024     0.028562
enh74217     2  175637300  175638300      2       1  150064       1.9154     0.027723
enh74223     2  175691400  175692400      3       2  150064       2.0816     0.018691
enh74239     2  175753100  175754100      1       1  150064       2.6396      0.00415
enh74250     2  175816500  175817500      1       1  150064       2.1397      0.01619
enh74295     2  176748100  176749100      3       2  150064       1.7494     0.040107
enh74299     2  177156200  177157200      2       1  150064       1.8023     0.035745
enh74300     2  177157900  177158900      2       1  150064       2.0204     0.021671
enh74301     2  177181800  177182800      2       1  150064        1.916     0.027683
enh74394     2  178946200  178947200      3       2  150064       2.7806    0.0027127
enh74400     2  179120700  179121700      1       1  150064       2.0193      0.02173
enh74453     2  180295100  180296100      7       2  150064       1.9503      0.02557
enh74454     2  180299400  180300400      2       1  150064       2.8607    0.0021138
enh74456     2  180308300  180309300      6       3  150064       2.5323    0.0056657
enh74457     2  180310800  180311800      4       2  150064       3.2546   0.00056773
enh74458     2  180312100  180313100      5       3  150064       3.7353    9.373e-05
enh74459     2  180325300  180326300      5       3  150064       3.8148   6.8155e-05
enh74460     2  180334600  180335600      9       4  150064       3.7776   7.9184e-05
enh74475     2  180774900  180775900     10       3  150064       1.7569     0.039469
enh74476     2  180831700  180832700      4       1  150064       4.1313   1.8036e-05
enh74477     2  180852400  180853400      3       1  150064       3.4152   0.00031862
enh74479     2  180868700  180869700      6       2  150064        2.471    0.0067368
enh74481     2  180872000  180873000      7       3  150064       3.1971    0.0006941
enh74483     2  180920600  180921600      7       3  150064        2.662    0.0038834
enh74484     2  180923000  180924000      4       2  150064       1.6534     0.049128
enh74486     2  180990100  180991100      1       1  150064       3.4796    0.0002511
enh74487     2  180994800  180995800      6       3  150064       2.1596     0.015402
enh74489     2  181044700  181045700      6       3  150064       2.6204    0.0043909
enh74500     2  181455500  181456500      2       1  150064       1.7404     0.040897
enh74550     2  182655200  182656200      4       2  150064       1.7244     0.042318
enh74555     2  182737200  182738200      2       1  150064       1.6457     0.049915
enh74565     2  182975000  182976000      4       2  150064       2.2345     0.012727
enh74575     2  183451300  183452300      3       1  150064       2.8055    0.0025122
enh74584     2  183579200  183580200      2       1  150064       2.4001    0.0081953
enh74598     2  183814100  183815100      2       1  150064       1.8571     0.031646
enh74603     2  183875200  183876200      3       2  150064       3.0092    0.0013096
enh74608     2  183935800  183936800      2       1  150064       1.8647      0.03111
enh74635     2  184507000  184508000      6       2  150064       2.0404     0.020658
enh74643     2  185018500  185019500      2       1  150064       1.9208     0.027377
enh74648     2  185509000  185510000      2       1  150064       2.1602     0.015378
enh74651     2  185679100  185680100      3       1  150064       2.1766     0.014756
enh74653     2  185712400  185713400      2       1  150064       2.2346     0.012722
enh74654     2  185739900  185740900      1       1  150064       4.6372    1.766e-06
enh74655     2  185771100  185772100      2       1  150064       3.3438   0.00041318
enh74660     2  186154500  186155500      3       2  150064        2.053     0.020034
enh74729     2  188384100  188385100      2       1  150064       1.9141     0.027805
enh74731     2  188390800  188391800      4       2  150064       1.7682     0.038518
enh74737     2  188419000  188420000      2       1  150064       1.9497     0.025604
enh74763     2  188831200  188832200      2       1  150064       1.8015      0.03581
enh74764     2  188841700  188842700      2       1  150064        1.927     0.026988
enh74772     2  188895600  188896600      7       2  150064       1.8343     0.033303
enh74775     2  188915600  188916600      5       2  150064       1.7276     0.042033
enh74784     2  189111200  189112200      5       3  150064       1.7344     0.041421
enh74785     2  189113900  189114900      2       1  150064         2.06     0.019701
enh74787     2  189141700  189142700      2       1  150064       2.7219    0.0032457
enh74791     2  189166500  189167500      5       3  150064       2.5651    0.0051578
enh74792     2  189168200  189169200      2       1  150064       2.7644    0.0028516
enh74793     2  189171300  189172300      2       1  150064       2.4976    0.0062514
enh74794     2  189174100  189175100      5       2  150064       1.8197       0.0344
enh74803     2  189192400  189193400      4       2  150064       3.2937   0.00049439
enh74804     2  189193700  189194700      4       2  150064       3.0682    0.0010766
enh74806     2  189198300  189199300      2       1  150064        2.091     0.018266
enh74808     2  189208700  189209700      3       1  150064       2.4525    0.0070936
enh74809     2  189209500  189210500      3       2  150064       1.9137     0.027829
enh74810     2  189215900  189216900      5       3  150064        2.158     0.015462
enh74817     2  189246400  189247400      2       1  150064       2.9245     0.001725
enh74818     2  189253200  189254200      3       2  150064       2.1288     0.016635
enh74821     2  189260400  189261400      3       2  150064       2.1617     0.015322
enh74824     2  189287200  189288200      2       1  150064       2.5779      0.00497
enh74830     2  189307200  189308200      1       1  150064       1.9164      0.02766
enh74832     2  189327500  189328500      2       1  150064       1.8816     0.029946
enh74834     2  189337800  189338800      2       1  150064       2.7616    0.0028756
enh74847     2  189651100  189652100      2       1  150064       2.6071    0.0045662
enh74893     2  191277500  191278500      1       1  150064       1.8367      0.03313
enh74897     2  191401100  191402100      3       1  150064       2.3768    0.0087306
enh74925     2  191897000  191898000      1       1  150064       2.2945      0.01088
enh74926     2  191906100  191907100      1       1  150064       2.1558      0.01555
enh74927     2  191909800  191910800      3       2  150064       2.3977    0.0082491
enh74959     2  192265700  192266700      2       1  150064        2.081     0.018719
enh74994     2  192918800  192919800      2       1  150064       1.7275     0.042038
enh75004     2  193405800  193406800      3       2  150064        2.872    0.0020394
enh75007     2  193530100  193531100      2       1  150064       2.2128     0.013456
enh75009     2  194006800  194007800      5       1  150064       4.0611   2.4423e-05
enh75010     2  194168900  194169900      2       1  150064       2.4374    0.0073965
enh75011     2  194190000  194191000      2       1  150064       2.3995    0.0082091
enh75013     2  194368000  194369000     13       1  150064       4.6477   1.6782e-06
enh75014     2  194385700  194386700      2       1  150064       4.6981   1.3128e-06
enh75016     2  194425200  194426200      2       1  150064       4.1974   1.3503e-05
enh75017     2  194544200  194545200      1       1  150064       1.6459      0.04989
enh75022     2  194957200  194958200      1       1  150064       1.9171      0.02761
enh75024     2  195086100  195087100      1       1  150064       2.1299      0.01659
enh75026     2  195100800  195101800      1       1  150064       1.9576      0.02514
enh75038     2  196170100  196171100      1       1  150064       1.7106      0.04358
enh75047     2  196385200  196386200      5       2  150064        3.413    0.0003213
enh75048     2  196397400  196398400      4       1  150064       3.4155   0.00031835
enh75049     2  196398500  196399500      3       2  150064       2.4275    0.0076017
enh75050     2  196408800  196409800      5       2  150064       3.6552   0.00012851
enh75051     2  196423900  196424900      3       1  150064        3.563   0.00018331
enh75056     2  196461100  196462100      6       3  150064       1.8011     0.035841
enh75057     2  196465600  196466600      2       1  150064       2.4135    0.0079001
enh75059     2  196467700  196468700      5       2  150064       1.8813     0.029967
enh75061     2  196475900  196476900      3       1  150064       1.7511     0.039968
enh75068     2  196510800  196511800      3       2  150064       2.0854     0.018518
enh75072     2  196531100  196532100      2       1  150064       2.0309     0.021133
enh75073     2  196548900  196549900      3       2  150064       2.4345    0.0074563
enh75074     2  196551800  196552800      1       1  150064       2.1163      0.01716
enh75078     2  196639600  196640600      2       1  150064       2.3208     0.010149
enh75082     2  196695500  196696500      2       1  150064        2.123     0.016875
enh75085     2  196924300  196925300      3       1  150064       2.9925    0.0013837
enh75086     2  196961400  196962400      2       1  150064       1.6877     0.045734
enh75087     2  196965900  196966900      3       1  150064       1.9611     0.024932
enh75088     2  196976600  196977600      3       1  150064       1.8839     0.029786
enh75089     2  196978600  196979600      2       1  150064       2.0906     0.018284
enh75090     2  197001100  197002100      1       1  150064       2.0268      0.02134
enh75093     2  197033200  197034200      1       1  150064       1.6869      0.04581
enh75101     2  197235000  197236000      3       1  150064       1.9985     0.022829
enh75103     2  197331300  197332300      1       1  150064       2.7885     0.002648
enh75104     2  197353400  197354400      3       1  150064        3.179     0.000739
enh75105     2  197364800  197365800      1       1  150064       2.1282      0.01666
enh75106     2  197382200  197383200      3       2  150064       3.3076   0.00047044
enh75107     2  197391900  197392900      5       3  150064       3.6835   0.00011503
enh75113     2  197519800  197520800      2       1  150064       1.6734      0.04712
enh75115     2  197694600  197695600      2       1  150064       2.5824    0.0049063
enh75119     2  197822400  197823400      2       1  150064       1.7013     0.044445
enh75121     2  197831700  197832700      2       1  150064       2.3767    0.0087347
enh75122     2  197836200  197837200      3       2  150064       1.9183     0.027538
enh75125     2  197874600  197875600      8       4  150064       1.9044     0.028426
enh75127     2  198017000  198018000      4       2  150064       2.1824      0.01454
enh75129     2  198029300  198030300      2       1  150064       2.3458    0.0094928
enh75146     2  198477900  198478900      1       1  150064       6.0145     9.02e-10
enh75147     2  198479300  198480300      1       1  150064         5.97    1.186e-09
enh75148     2  198484500  198485500      1       1  150064       5.9155    1.654e-09
enh75149     2  198492200  198493200      5       1  150064       2.9932    0.0013802
enh75151     2  198522000  198523000      4       2  150064       5.1526   1.2845e-07
enh75152     2  198526400  198527400      1       1  150064       5.3188    5.222e-08
enh75156     2  198540800  198541800      2       1  150064       4.6838    1.408e-06
enh75157     2  198568700  198569700      1       1  150064       4.1225    1.874e-05
enh75158     2  198721900  198722900      2       1  150064       4.8696   5.5923e-07
enh75160     2  198737100  198738100      2       1  150064       3.7759   7.9729e-05
enh75162     2  198743200  198744200      1       1  150064       5.1723    1.156e-07
enh75163     2  198753300  198754300      2       1  150064       4.2409   1.1133e-05
enh75164     2  198756200  198757200      2       1  150064        3.961   3.7311e-05
enh75165     2  198806400  198807400      2       1  150064       5.1853   1.0786e-07
enh75181     2  199885200  199886200      5       2  150064       2.4284     0.007583
enh75186     2  200028300  200029300      2       1  150064       4.5229   3.0502e-06
enh75187     2  200043400  200044400      5       1  150064       4.4296   4.7197e-06
enh75188     2  200050500  200051500      1       1  150064       4.8974    4.856e-07
enh75189     2  200052400  200053400      2       1  150064       3.6546   0.00012879
enh75190     2  200055900  200056900      4       2  150064       4.7114   1.2304e-06
enh75191     2  200132700  200133700      2       1  150064         3.74   9.2004e-05
enh75192     2  200199200  200200200      3       2  150064       3.8357   6.2593e-05
enh75194     2  200262600  200263600      2       1  150064       2.0722     0.019122
enh75197     2  200276400  200277400      2       1  150064       3.4618   0.00026826
enh75198     2  200288300  200289300      3       1  150064        3.696   0.00010951
enh75203     2  200435400  200436400      1       1  150064       2.4962     0.006276
enh75215     2  200669100  200670100      5       3  150064       2.8315    0.0023163
enh75216     2  200676200  200677200      1       1  150064       4.2413    1.111e-05
enh75219     2  200711200  200712200      4       1  150064       2.4554    0.0070363
enh75220     2  200716100  200717100      1       1  150064       7.4192     5.89e-14
enh75223     2  200774400  200775400      1       1  150064       7.1749    3.618e-13
enh75224     2  200777800  200778800      4       2  150064       5.6966   6.1128e-09
enh75225     2  200787100  200788100      6       2  150064       5.9093   1.7179e-09
enh75226     2  200792500  200793500      3       2  150064       5.6647   7.3635e-09
enh75229     2  200847800  200848800      6       4  150064       5.4135   3.0905e-08
enh75232     2  200904500  200905500      2       1  150064       5.5961   1.0958e-08
enh75233     2  200945900  200946900      2       1  150064       1.7517     0.039912
enh75238     2  201001600  201002600      4       2  150064       3.4516   0.00027861
enh75242     2  201056700  201057700      3       1  150064       6.0177    8.843e-10
enh75244     2  201066300  201067300      4       2  150064       5.0037   2.8117e-07
enh75245     2  201077500  201078500      4       2  150064       6.1014   5.2556e-10
enh75249     2  201139200  201140200      2       1  150064       4.0852   2.2017e-05
enh75251     2  201177000  201178000      3       1  150064       2.4396    0.0073514
enh75252     2  201179600  201180600      3       2  150064       2.5797     0.004945
enh75253     2  201181000  201182000      2       1  150064       3.0956   0.00098194
enh75254     2  201183400  201184400      4       2  150064        2.565    0.0051586
enh75261     2  201225000  201226000      1       1  150064       5.1635    1.212e-07
enh75262     2  201226700  201227700      4       2  150064       6.6098    1.924e-11
enh75263     2  201228500  201229500      3       1  150064       4.8698   5.5857e-07
enh75265     2  201232400  201233400      4       2  150064       5.1196   1.5312e-07
enh75266     2  201234200  201235200      3       1  150064        5.596   1.0966e-08
enh75267     2  201238400  201239400      1       1  150064       5.3387     4.68e-08
enh75268     2  201241600  201242600      4       2  150064        5.263   7.0867e-08
enh75270     2  201247000  201248000      5       2  150064       4.4118   5.1248e-06
enh75271     2  201248400  201249400      2       1  150064       3.0275    0.0012328
enh75275     2  201270200  201271200      3       1  150064       3.3255   0.00044135
enh75277     2  201276100  201277100      2       1  150064       2.6051    0.0045924
enh75278     2  201281400  201282400      3       1  150064       3.8097    6.956e-05
enh75279     2  201289600  201290600      4       2  150064         4.81   7.5471e-07
enh75280     2  201317900  201318900      4       2  150064        3.666   0.00012317
enh75281     2  201334400  201335400      4       2  150064        1.808     0.035305
enh75286     2  201449600  201450600      1       1  150064       1.9686       0.0245
enh75294     2  201621500  201622500      2       1  150064       1.8124     0.034959
enh75326     2  202118800  202119800      8       4  150064        3.382   0.00035982
enh75372     2  202824700  202825700      1       1  150064       2.0268      0.02134
enh75373     2  202827300  202828300      5       3  150064       2.0115     0.022137
enh75375     2  202834500  202835500      4       1  150064        2.104      0.01769
enh75377     2  202839800  202840800      6       2  150064       2.0864     0.018471
enh75378     2  202842300  202843300      5       1  150064       1.7077     0.043844
enh75412     2  203113400  203114400      1       1  150064       1.7039       0.0442
enh75437     2  203452900  203453900      1       1  150064       1.7028       0.0443
enh75438     2  203453600  203454600      4       2  150064       2.0539     0.019991
enh75444     2  203670300  203671300      1       1  150064       1.9178      0.02757
enh75451     2  204105000  204106000      3       1  150064        2.659    0.0039186
enh75452     2  204123200  204124200      2       1  150064       2.4484    0.0071737
enh75457     2  204211600  204212600      3       1  150064       1.7276     0.042027
enh75460     2  204349100  204350100      2       1  150064       2.4373    0.0073984
enh75462     2  204375400  204376400      1       1  150064       2.3611     0.009111
enh75501     2  205133100  205134100      1       1  150064       2.1607      0.01536
enh75506     2  205177700  205178700      2       1  150064       1.9425      0.02604
enh75528     2  205837200  205838200      1       1  150064       2.1553      0.01557
enh75534     2  205918400  205919400      1       1  150064       1.7133      0.04333
enh75564     2  206360600  206361600      2       1  150064       1.8145     0.034801
enh75567     2  206410200  206411200      2       1  150064       1.7477     0.040258
enh75604     2  206747300  206748300      2       1  150064       2.0289     0.021234
enh75618     2  207058400  207059400      4       2  150064       1.7156      0.04312
enh75660     2  207905900  207906900      1       1  150064        1.648      0.04968
enh75680     2  208014700  208015700      2       1  150064       2.2176     0.013292
enh75685     2  208064700  208065700      3       2  150064       1.8222     0.034215
enh75686     2  208079600  208080600      3       1  150064       2.1625      0.01529
enh75688     2  208086900  208087900      3       2  150064       2.4985    0.0062363
enh75689     2  208090000  208091000      2       1  150064       2.8246     0.002367
enh75690     2  208092300  208093300      5       2  150064       1.7754     0.037919
enh75706     2  208234300  208235300      3       2  150064       2.7171    0.0032928
enh75707     2  208249300  208250300      2       1  150064       2.2641     0.011785
enh75708     2  208259600  208260600      3       2  150064        2.193     0.014155
enh75712     2  208273000  208274000      4       2  150064       2.8627    0.0021004
enh75718     2  208339800  208340800      4       2  150064       3.0108    0.0013026
enh75727     2  208411200  208412200      3       2  150064       4.0868   2.1867e-05
enh75730     2  208425500  208426500      1       1  150064       4.1563    1.617e-05
enh75731     2  208481600  208482600      3       1  150064       3.7659    8.296e-05
enh75732     2  208497300  208498300      2       1  150064       3.4618   0.00026826
enh75786     2  209047700  209048700      1       1  150064       1.7304      0.04178
enh75790     2  209078100  209079100      1       1  150064       1.8089      0.03523
enh75840     2  210292600  210293600      2       1  150064       1.6461     0.049876
enh75848     2  210464800  210465800      2       1  150064       2.4996    0.0062159
enh75853     2  210506600  210507600      6       3  150064        1.717     0.042991
enh75855     2  210530600  210531600      1       1  150064       2.3524     0.009327
enh75883     2  211367900  211368900      2       1  150064       1.6503     0.049444
enh75893     2  211449100  211450100      4       2  150064       1.6653      0.04793
enh75895     2  211485000  211486000      4       2  150064        2.385    0.0085392
enh75910     2  212194800  212195800      4       2  150064       1.7971      0.03616
enh75914     2  212213400  212214400      1       1  150064       1.6576       0.0487
enh75915     2  212224900  212225900      4       2  150064        1.966     0.024652
enh75918     2  212255300  212256300      2       1  150064       1.9995     0.022776
enh75924     2  212352100  212353100      3       2  150064       1.6569     0.048772
enh75943     2  213102100  213103100      3       2  150064       1.9335     0.026586
enh75944     2  213110000  213111000      3       1  150064       2.8409    0.0022496
enh75945     2  213225800  213226800      4       2  150064       2.2361     0.012673
enh75947     2  213248100  213249100      4       2  150064       2.6338    0.0042218
enh75952     2  213550900  213551900      7       4  150064       2.1618     0.015318
enh75956     2  213641600  213642600      4       1  150064       1.8196     0.034408
enh75999     2  215290700  215291700      3       2  150064       3.1806   0.00073486
enh76000     2  215315000  215316000      2       1  150064       2.9984    0.0013569
enh76004     2  215571300  215572300      4       2  150064       1.8761     0.030322
enh76038     2  216636500  216637500      4       2  150064       1.6504      0.04943
enh76073     2  217059300  217060300      3       2  150064       1.7048     0.044111
enh76085     2  217171400  217172400      2       1  150064       1.9992     0.022796
enh76096     2  217256700  217257700      1       1  150064       2.4287     0.007576
enh76107     2  217366700  217367700      3       2  150064       2.8024    0.0025361
enh76109     2  217414700  217415700      3       1  150064       1.9099     0.028073
enh76115     2  217448900  217449900      3       2  150064       2.1276     0.016683
enh76119     2  217483800  217484800      4       2  150064       1.9169     0.027628
enh76121     2  217508300  217509300      1       1  150064        1.787      0.03697
enh76124     2  217529900  217530900      1       1  150064       2.3264     0.009999
enh76127     2  217628000  217629000      2       1  150064       2.0977     0.017967
enh76137     2  217788800  217789800      4       2  150064       2.0073     0.022358
enh76178     2  218776200  218777200      4       2  150064       1.7179     0.042911
enh76188     2  218815600  218816600      3       1  150064        2.189     0.014298
enh76189     2  218824300  218825300      6       2  150064       1.7144     0.043231
enh76246     2  220021900  220022900      2       1  150064        2.691    0.0035614
enh76247     2  220024000  220025000      2       1  150064       2.6937    0.0035333
enh76248     2  220039800  220040800      2       1  150064       3.3886   0.00035125
enh76269     2  220310200  220311200      2       1  150064       3.7925   7.4572e-05
enh76306     2  220796000  220797000      8       1  150064       2.3761     0.008749
enh76307     2  220824900  220825900      5       2  150064        2.048     0.020278
enh76309     2  220830800  220831800      5       3  150064       1.7602     0.039189
enh76326     2  221573800  221574800      3       2  150064       2.1078     0.017524
enh76334     2  221813700  221814700      2       1  150064       2.0733     0.019075
enh76357     2  222311700  222312700      7       3  150064       1.8064     0.035425
enh76358     2  222313300  222314300      3       2  150064       2.0583     0.019779
enh76368     2  222383700  222384700      3       2  150064       2.6792      0.00369
enh76370     2  222391900  222392900      2       1  150064        2.968    0.0014987
enh76371     2  222392500  222393500      1       1  150064       2.9163     0.001771
enh76372     2  222394800  222395800      3       2  150064       1.6472     0.049754
enh76382     2  222465800  222466800      1       1  150064       2.2991      0.01075
enh76392     2  222576000  222577000      2       1  150064        1.845     0.032521
enh76395     2  222644400  222645400      3       1  150064        2.206     0.013693
enh76400     2  222683400  222684400      1       1  150064       1.8588      0.03153
enh76408     2  222889300  222890300      1       1  150064       1.7883      0.03686
enh76440     2  223728100  223729100      2       1  150064       1.6604     0.048413
enh76478     2  224402800  224403800      4       2  150064       1.8459     0.032452
enh76480     2  224427900  224428900      1       1  150064       2.1643      0.01522
enh76515     2  225010300  225011300      2       1  150064       1.8981     0.028841
enh76517     2  225075800  225076800      4       1  150064       2.5992    0.0046721
enh76519     2  225081800  225082800      1       1  150064        1.802      0.03577
enh76520     2  225086200  225087200      1       1  150064       1.7432      0.04065
enh76526     2  225251800  225252800      4       2  150064       2.7038    0.0034281
enh76527     2  225264200  225265200      3       1  150064       2.6498    0.0040264
enh76528     2  225281600  225282600     10       3  150064       2.8162    0.0024301
enh76529     2  225298300  225299300     13       4  150064       2.6853     0.003623
enh76530     2  225319400  225320400      4       2  150064       2.8975    0.0018807
enh76532     2  225349800  225350800      2       1  150064       1.9061     0.028321
enh76533     2  225384700  225385700      3       2  150064       3.6737   0.00011953
enh76535     2  225397000  225398000      4       2  150064        4.806   7.6996e-07
enh76539     2  225412500  225413500      3       2  150064        4.235   1.1426e-05
enh76543     2  225439400  225440400      5       2  150064       3.4801   0.00025064
enh76544     2  225446700  225447700      2       1  150064       4.7216   1.1702e-06
enh76546     2  225459400  225460400      2       1  150064       2.2744     0.011471
enh76550     2  225774500  225775500      7       3  150064       2.0494     0.020212
enh76557     2  225937000  225938000      5       1  150064       2.4352    0.0074417
enh76559     2  225984600  225985600      4       2  150064       1.8381     0.033024
enh76593     2  227306300  227307300      1       1  150064       1.9067      0.02828
enh76597     2  227349000  227350000      6       4  150064       2.0659     0.019421
enh76629     2  227701600  227702600      1       1  150064       1.8145       0.0348
enh76630     2  227727000  227728000      4       1  150064       2.3948    0.0083141
enh76632     2  227733400  227734400      5       2  150064        1.886     0.029647
enh76633     2  227739200  227740200      2       1  150064       2.0421     0.020573
enh76635     2  227841500  227842500      2       1  150064       2.0638      0.01952
enh76655     2  228318800  228319800      2       1  150064       2.2063     0.013681
enh76656     2  228329100  228330100      9       5  150064       2.0739     0.019045
enh76657     2  228330800  228331800      2       1  150064       2.2141     0.013412
enh76667     2  228379700  228380700      2       1  150064       2.4782    0.0066014
enh76668     2  228383200  228384200      8       4  150064       2.3467    0.0094713
enh76680     2  228675800  228676800      2       1  150064       1.6524     0.049225
enh76694     2  229290800  229291800      7       3  150064       5.2903   6.1066e-08
enh76695     2  229369000  229370000      4       1  150064        2.648    0.0040479
enh76719     2  230562600  230563600      3       1  150064       2.6316    0.0042491
enh76737     2  230844800  230845800      1       1  150064        2.353     0.009312
enh76742     2  231094400  231095400      1       1  150064       2.4535     0.007073
enh76745     2  231191100  231192100      3       1  150064       1.9031     0.028515
enh76823     2  232264600  232265600      1       1  150064       2.3044       0.0106
enh76841     2  232470100  232471100      2       1  150064       1.7846      0.03716
enh76850     2  232527400  232528400      1       1  150064       2.3914     0.008391
enh76852     2  232531900  232532900      2       1  150064       2.2746     0.011466
enh76854     2  232538600  232539600      4       2  150064       1.7385     0.041059
enh76855     2  232542000  232543000      5       3  150064       1.8461     0.032437
enh76887     2  233047800  233048800      3       2  150064       1.9809     0.023799
enh76888     2  233060900  233061900      2       1  150064       2.7079    0.0033854
enh76899     2  233234100  233235100     13       6  150064        2.259     0.011941
enh76902     2  233288900  233289900      3       2  150064       1.9298     0.026816
enh76903     2  233297100  233298100      5       2  150064       2.5456    0.0054541
enh76910     2  233560800  233561800      3       2  150064       4.9199   4.3302e-07
enh76912     2  233640700  233641700      4       2  150064       5.6966   6.1121e-09
enh76913     2  233664000  233665000      2       1  150064       4.5518    2.659e-06
enh76914     2  233683500  233684500      5       3  150064       6.1864   3.0772e-10
enh76915     2  233702800  233703800      1       1  150064       3.5443    0.0001968
enh76916     2  233718000  233719000      3       2  150064       5.9004    1.813e-09
enh76918     2  233771600  233772600      1       1  150064       3.1983    0.0006912
enh76924     2  233896400  233897400      4       2  150064       2.2958     0.010844
enh76925     2  233914300  233915300      5       1  150064       2.5542    0.0053214
enh76926     2  233916800  233917800      2       1  150064       1.8498     0.032173
enh76953     2  234473600  234474600      1       1  150064       2.1638      0.01524
enh76994     2  235357900  235358900      4       1  150064       1.7895     0.036768
enh77006     2  235509400  235510400      8       2  150064       2.2349     0.012714
enh77067     2  236115200  236116200      3       1  150064       1.9559     0.025236
enh77070     2  236179800  236180800      5       2  150064       2.1085     0.017495
enh77071     2  236182200  236183200     11       2  150064       2.1627     0.015281
enh77083     2  236419700  236420700      1       1  150064       2.9263     0.001715
enh77093     2  236471700  236472700      1       1  150064       2.0511      0.02013
enh77103     2  236494300  236495300      5       2  150064       1.8427     0.032685
enh77104     2  236514200  236515200      2       1  150064       1.8384     0.032999
enh77107     2  236542500  236543500      1       1  150064       2.1925      0.01417
enh77108     2  236549000  236550000      3       2  150064       2.2041     0.013757
enh77126     2  236610800  236611800      6       3  150064       1.8584     0.031553
enh77136     2  236703300  236704300      1       1  150064       1.9305      0.02677
enh77140     2  236744600  236745600      2       1  150064       2.9912    0.0013896
enh77144     2  236812300  236813300      4       2  150064       2.2398     0.012552
enh77145     2  236819800  236820800      7       2  150064       2.2754     0.011442
enh77150     2  236897300  236898300      1       1  150064       1.7745      0.03799
enh77166     2  237247000  237248000      2       1  150064       2.0376     0.020796
enh77167     2  237250100  237251100      4       2  150064       1.9921     0.023179
enh77172     2  237310500  237311500      1       1  150064       2.2724      0.01153
enh77173     2  237340800  237341800      1       1  150064       2.3587     0.009169
enh77176     2  237393500  237394500      2       1  150064        1.974     0.024191
enh77182     2  237550900  237551900      6       2  150064       2.0007      0.02271
enh77246     2  238480800  238481800      1       1  150064       2.1434      0.01604
enh77255     2  238571600  238572600      5       2  150064       1.7341      0.04145
enh77262     2  238603100  238604100      1       1  150064       1.7474      0.04028
enh77282     2  238652100  238653100      8       2  150064       1.8747     0.030416
enh77283     2  238653100  238654100      9       2  150064       1.7161     0.043073
enh77323     2  239930200  239931200      1       1  150064       1.7837      0.03724
enh77415     2  241948300  241949300      5       3  150064       1.8338     0.033341
enh77426     2  242155500  242156500      3       2  150064       2.1119     0.017349
enh77428     2  242162600  242163600      7       4  150064       2.2812     0.011267
enh77429     2  242209500  242210500      1       1  150064       2.0942      0.01812
enh77437     2  242251200  242252200      3       2  150064        1.831     0.033553
enh77451     2  242555900  242556900      4       2  150064       1.8219     0.034235
enh77457     2  242604400  242605400      2       1  150064       1.8155      0.03472
enh77460     2  242638400  242639400      5       2  150064       1.8395     0.032919
enh77468     2  242783600  242784600      1       1  150064       1.9926      0.02315
enh77506     3    1331100    1332100      5       2  150064       1.7006     0.044513
enh77519     3    2218600    2219600      2       1  150064       2.0206     0.021659
enh77527     3    2462100    2463100      9       2  150064       2.1342     0.016414
enh77530     3    2559000    2560000      3       1  150064        5.207   9.5969e-08
enh77531     3    2569200    2570200      6       4  150064       3.1979   0.00069224
enh77560     3    3221400    3222400      4       2  150064       1.7359     0.041293
enh77565     3    3357900    3358900      2       1  150064       2.7382    0.0030885
enh77582     3    4043800    4044800      1       1  150064       2.0212      0.02163
enh77592     3    4348400    4349400      2       1  150064       2.5024    0.0061681
enh77608     3    4574800    4575800      5       2  150064       1.7767      0.03781
enh77619     3    4772000    4773000      3       2  150064       1.6856      0.04594
enh77643     3    5173900    5174900      4       2  150064       1.9043     0.028433
enh77650     3    5203300    5204300      1       1  150064       1.6877      0.04573
enh77660     3    5264100    5265100      9       4  150064       2.1221     0.016914
enh77700     3    7267800    7268800      4       1  150064       1.9051     0.028382
enh77721     3    7995200    7996200      4       2  150064       2.2468     0.012325
enh77740     3    8497600    8498600      1       1  150064       1.9572      0.02516
enh77780     3    9166500    9167500      2       1  150064       2.2271     0.012969
enh77804     3    9451400    9452400      1       1  150064       2.0714      0.01916
enh77805     3    9455500    9456500      4       2  150064       2.4203    0.0077541
enh77806     3    9462200    9463200      2       1  150064       2.5539    0.0053266
enh77807     3    9464800    9465800      3       2  150064       1.6915     0.045367
enh77849     3   10399200   10400200      3       2  150064       3.2298   0.00061938
enh77851     3   10413300   10414300      7       4  150064       3.1826   0.00072983
enh77852     3   10436600   10437600      3       2  150064       2.3382    0.0096895
enh77854     3   10511900   10512900      6       2  150064       2.1677     0.015091
enh77855     3   10594700   10595700      7       3  150064        1.868     0.030881
enh77856     3   10641600   10642600      6       4  150064        1.901     0.028649
enh77875     3   11433300   11434300      2       1  150064       1.8042     0.035598
enh77878     3   11502200   11503200      3       2  150064       2.0578     0.019805
enh77904     3   11680600   11681600      5       3  150064       1.9744      0.02417
enh77908     3   11702100   11703100      3       1  150064       2.5495    0.0053936
enh77914     3   11796200   11797200      7       4  150064       2.2957     0.010846
enh77917     3   11874300   11875300      4       2  150064       1.9411     0.026124
enh77918     3   11886200   11887200      8       1  150064       2.3888    0.0084513
enh77925     3   12066400   12067400      3       2  150064       2.2733     0.011504
enh77928     3   12114200   12115200      1       1  150064        1.821       0.0343
enh77934     3   12467900   12468900      4       2  150064         2.39    0.0084248
enh77935     3   12482500   12483500      3       2  150064       3.1767   0.00074483
enh77936     3   12485500   12486500      3       2  150064       3.6089   0.00015378
enh77937     3   12486400   12487400      6       3  150064       2.1171     0.017124
enh77938     3   12520800   12521800      4       1  150064       2.2484     0.012275
enh77939     3   12521200   12522200      3       1  150064       2.1194     0.017028
enh77940     3   12524400   12525400      3       1  150064       1.9132     0.027863
enh77944     3   12586000   12587000      2       1  150064       2.3817    0.0086168
enh77946     3   12600600   12601600      3       1  150064        1.927      0.02699
enh77947     3   12603700   12604700      4       1  150064       2.3425    0.0095783
enh77952     3   12678900   12679900      2       1  150064        2.729    0.0031768
enh77955     3   12697300   12698300      2       1  150064       2.1565     0.015523
enh77958     3   12715800   12716800      5       1  150064        2.312      0.01039
enh77960     3   12761000   12762000      2       1  150064       1.7552      0.03961
enh77961     3   12779100   12780100      2       1  150064       2.6338    0.0042217
enh77981     3   13028000   13029000      1       1  150064       1.6731      0.04715
enh77991     3   13081400   13082400      5       2  150064       2.7651     0.002845
enh77992     3   13083800   13084800      3       2  150064       2.1508     0.015748
enh78004     3   13332100   13333100      5       2  150064       3.0892    0.0010036
enh78005     3   13338300   13339300      5       2  150064       2.0317      0.02109
enh78006     3   13342500   13343500      1       1  150064       1.7837      0.03724
enh78012     3   13493700   13494700      5       2  150064       2.0119     0.022113
enh78013     3   13514800   13515800      4       2  150064       2.1222     0.016912
enh78055     3   14217000   14218000      5       2  150064       1.8216     0.034258
enh78072     3   14385400   14386400      8       4  150064       1.7087     0.043753
enh78075     3   14408300   14409300      5       3  150064       2.3288     0.009936
enh78079     3   14437200   14438200      2       1  150064       1.9864     0.023493
enh78080     3   14442800   14443800      1       1  150064       1.7653      0.03876
enh78098     3   14550600   14551600      3       2  150064       2.6799    0.0036824
enh78099     3   14563200   14564200      4       2  150064       2.3431     0.009561
enh78100     3   14567600   14568600      4       2  150064        2.165     0.015195
enh78105     3   14596800   14597800      4       2  150064       2.7684    0.0028166
enh78108     3   14615700   14616700      1       1  150064       2.6663     0.003835
enh78120     3   14855300   14856300      2       1  150064       1.7496     0.040094
enh78177     3   15767500   15768500      8       3  150064       1.7564     0.039512
enh78185     3   15835800   15836800      1       1  150064       2.4939     0.006317
enh78198     3   16024100   16025100      3       1  150064       2.0693     0.019259
enh78209     3   16440800   16441800      5       2  150064       2.0809      0.01872
enh78219     3   16558100   16559100      2       1  150064         1.85     0.032154
enh78230     3   16712500   16713500      5       3  150064       1.7476      0.04027
enh78231     3   16728700   16729700      1       1  150064        2.711     0.003354
enh78233     3   16765500   16766500      1       1  150064       2.0294      0.02121
enh78234     3   16791200   16792200      5       3  150064       2.1998      0.01391
enh78239     3   16834700   16835700      1       1  150064       2.7297      0.00317
enh78240     3   16843400   16844400      1       1  150064       3.4167    0.0003169
enh78241     3   16851300   16852300      4       2  150064       4.1818   1.4463e-05
enh78242     3   16870200   16871200      6       3  150064       2.5502    0.0053827
enh78243     3   16873000   16874000      6       3  150064       2.6148    0.0044642
enh78244     3   16878600   16879600      2       1  150064       2.6737    0.0037508
enh78246     3   16890500   16891500      3       2  150064       1.9217     0.027321
enh78253     3   16958300   16959300      5       2  150064       4.1512   1.6535e-05
enh78255     3   16977200   16978200      3       1  150064       1.7499     0.040067
enh78256     3   17001400   17002400      3       1  150064       1.9578     0.025126
enh78261     3   17072300   17073300      5       2  150064       1.8184     0.034503
enh78263     3   17080300   17081300      2       1  150064       2.3698    0.0088991
enh78274     3   17236900   17237900      2       1  150064       3.8841   5.1359e-05
enh78275     3   17374900   17375900      2       1  150064       4.6404   1.7384e-06
enh78276     3   17398200   17399200      3       1  150064       3.7936   7.4249e-05
enh78277     3   17426800   17427800      6       2  150064       4.4295   4.7227e-06
enh78278     3   17447500   17448500      3       2  150064        3.395   0.00034317
enh78279     3   17467300   17468300      4       1  150064       1.6906     0.045459
enh78280     3   17473100   17474100      2       1  150064       3.6793   0.00011695
enh78283     3   17580500   17581500      4       1  150064       1.6603     0.048426
enh78284     3   17588100   17589100      2       1  150064       3.8997   4.8159e-05
enh78285     3   17592600   17593600      1       1  150064       1.7154      0.04314
enh78290     3   17661200   17662200      2       1  150064       4.3834   5.8411e-06
enh78291     3   17666900   17667900      4       1  150064       2.9602     0.001537
enh78292     3   17715000   17716000      5       1  150064       4.6398   1.7436e-06
enh78294     3   17780400   17781400      3       1  150064       4.7451    1.042e-06
enh78295     3   17781300   17782300      4       1  150064       4.7449   1.0431e-06
enh78296     3   17784800   17785800      4       1  150064         2.91     0.001807
enh78297     3   17801000   17802000      1       1  150064       5.1881    1.062e-07
enh78298     3   17882100   17883100      2       1  150064       4.1648   1.5584e-05
enh78299     3   17887300   17888300      3       1  150064       4.4535   4.2248e-06
enh78300     3   17950100   17951100      6       1  150064       1.7411     0.040836
enh78303     3   17986900   17987900      3       2  150064       2.1101     0.017424
enh78309     3   18144800   18145800      3       2  150064       1.8271     0.033844
enh78315     3   18245900   18246900      1       1  150064       3.0763     0.001048
enh78316     3   18256800   18257800      2       1  150064       2.7986    0.0025662
enh78319     3   18277300   18278300      7       4  150064       2.3894    0.0084386
enh78322     3   18366000   18367000      3       2  150064       2.8595    0.0021217
enh78327     3   18403500   18404500      6       3  150064       1.6628     0.048178
enh78328     3   18404900   18405900      3       2  150064       1.7196      0.04275
enh78330     3   18421300   18422300      6       2  150064       1.8334     0.033369
enh78389     3   19948600   19949600      1       1  150064       2.2565      0.01202
enh78392     3   19991300   19992300      6       3  150064       1.6766     0.046809
enh78393     3   20029200   20030200      5       2  150064       2.4063    0.0080572
enh78404     3   20329300   20330300      3       2  150064       1.7041     0.044182
enh78435     3   21541600   21542600      2       1  150064       1.9928     0.023141
enh78441     3   21683300   21684300      5       2  150064        1.893     0.029181
enh78442     3   21686300   21687300      5       2  150064       1.9394     0.026225
enh78443     3   21706600   21707600      3       2  150064       2.0251     0.021429
enh78447     3   21960800   21961800     18       2  150064       2.2155     0.013364
enh78469     3   23137000   23138000      2       1  150064       1.9492     0.025634
enh78481     3   23382000   23383000      4       2  150064       1.6533     0.049138
enh78532     3   23859600   23860600      3       1  150064       2.1453     0.015965
enh78533     3   23861300   23862300      4       2  150064       1.7586     0.039323
enh78534     3   23863300   23864300      3       2  150064       2.1025     0.017754
enh78539     3   23874800   23875800      2       1  150064        1.712     0.043453
enh78555     3   23989100   23990100      5       2  150064        1.698     0.044755
enh78557     3   24040400   24041400      2       1  150064       2.0099     0.022223
enh78560     3   24143300   24144300      3       2  150064       3.1443   0.00083234
enh78565     3   24214200   24215200      5       3  150064       4.1781   1.4699e-05
enh78577     3   24519400   24520400      5       2  150064       2.6761    0.0037242
enh78578     3   24539100   24540100      4       2  150064       2.4015    0.0081643
enh78586     3   24725100   24726100      6       3  150064       1.8784     0.030162
enh78601     3   25184300   25185300      7       3  150064       1.7826     0.037323
enh78604     3   25197400   25198400      1       1  150064        1.898      0.02885
enh78609     3   25329800   25330800      3       2  150064        2.342    0.0095905
enh78611     3   25365000   25366000      4       1  150064       2.1286     0.016644
enh78614     3   25472600   25473600      2       1  150064       1.6949      0.04505
enh78633     3   25789200   25790200      1       1  150064        1.931      0.02674
enh78634     3   25822600   25823600      2       1  150064       1.8144      0.03481
enh78636     3   25833600   25834600      2       1  150064       2.2508     0.012198
enh78746     3   28832700   28833700      1       1  150064       2.7854     0.002673
enh78748     3   28885800   28886800      3       2  150064       1.8269     0.033857
enh78753     3   29106500   29107500      3       2  150064       1.7733     0.038092
enh78779     3   29451500   29452500      1       1  150064       1.8392      0.03294
enh78784     3   29482100   29483100      8       4  150064       1.9267     0.027011
enh78800     3   29696200   29697200      6       3  150064       1.8322     0.033463
enh78801     3   29728200   29729200      5       1  150064       1.9859     0.023525
enh78802     3   29735800   29736800      3       1  150064       2.6028    0.0046228
enh78804     3   29781400   29782400      1       1  150064       2.7627     0.002866
enh78805     3   29786400   29787400      2       1  150064       2.5909    0.0047868
enh78807     3   29800600   29801600      1       1  150064       3.0275     0.001233
enh78813     3   29910000   29911000      1       1  150064       2.2386      0.01259
enh78815     3   29964200   29965200      3       1  150064       3.9647   3.6751e-05
enh78816     3   29966000   29967000      1       1  150064       2.7555      0.00293
enh78817     3   29974800   29975800      5       2  150064       1.7301     0.041808
enh78818     3   30013500   30014500      3       1  150064       1.8457     0.032465
enh78819     3   30046300   30047300      2       1  150064       3.5519   0.00019122
enh78820     3   30048800   30049800      3       1  150064       3.9771   3.4876e-05
enh78821     3   30084900   30085900      7       3  150064       3.7819   7.7807e-05
enh78822     3   30100600   30101600      6       2  150064       4.6902   1.3645e-06
enh78823     3   30126500   30127500      9       3  150064       2.6121    0.0044989
enh78824     3   30139100   30140100      3       2  150064       1.6983     0.044721
enh78825     3   30154300   30155300      2       1  150064       2.8283      0.00234
enh78828     3   30273300   30274300      4       2  150064       1.7554     0.039599
enh78829     3   30287400   30288400      6       2  150064       2.0773     0.018885
enh78830     3   30300300   30301300      5       2  150064       2.6396    0.0041497
enh78831     3   30323500   30324500      5       3  150064       2.4395    0.0073537
enh78832     3   30326000   30327000      3       2  150064       1.7837     0.037236
enh78837     3   30390700   30391700      5       2  150064       1.8535     0.031905
enh78838     3   30411800   30412800      3       2  150064       3.1646   0.00077635
enh78859     3   30722000   30723000      3       2  150064       2.1188     0.017052
enh78878     3   31118800   31119800      3       2  150064       1.8417     0.032756
enh78879     3   31126000   31127000      3       1  150064       1.8108     0.035089
enh78894     3   31386800   31387800      1       1  150064       1.8338      0.03334
enh78895     3   31391600   31392600      1       1  150064         1.96        0.025
enh78896     3   31402400   31403400      5       2  150064       2.0849     0.018539
enh78898     3   31446800   31447800      5       1  150064       2.2608     0.011885
enh78899     3   31480500   31481500      1       1  150064       2.4513     0.007118
enh78901     3   31544600   31545600      2       1  150064       2.7674    0.0028254
enh78904     3   31564800   31565800      1       1  150064       2.2032      0.01379
enh78909     3   31588900   31589900      2       1  150064       2.6997    0.0034698
enh78916     3   31666400   31667400      1       1  150064       1.6819      0.04629
enh78918     3   31713800   31714800      5       2  150064       1.8948     0.029061
enh78919     3   31719600   31720600      2       1  150064       1.7585     0.039331
enh78950     3   31975700   31976700      3       1  150064        2.584    0.0048832
enh78952     3   31986800   31987800      3       1  150064          2.5    0.0062097
enh78954     3   31993500   31994500      4       2  150064       1.9057     0.028342
enh78960     3   32011300   32012300      6       2  150064       3.2447   0.00058781
enh78961     3   32013800   32014800      3       2  150064       1.6778     0.046694
enh78962     3   32019800   32020800      5       2  150064       2.3119     0.010392
enh78963     3   32044400   32045400      2       1  150064       3.1636   0.00077921
enh78970     3   32345100   32346100      2       1  150064       2.4115    0.0079441
enh78972     3   32352800   32353800      4       2  150064       2.1792     0.014659
enh79019     3   32835900   32836900      2       1  150064       2.0059     0.022435
enh79021     3   32854400   32855400      4       2  150064       2.0734      0.01907
enh79028     3   32886900   32887900      4       2  150064       1.9388     0.026264
enh79029     3   32888200   32889200      4       2  150064       1.8999     0.028726
enh79046     3   33173200   33174200      2       1  150064       2.6213    0.0043794
enh79051     3   33356500   33357500      1       1  150064       2.3141      0.01033
enh79055     3   33413800   33414800      1       1  150064       3.0412     0.001178
enh79056     3   33466000   33467000      1       1  150064        2.772     0.002786
enh79057     3   33467200   33468200      4       2  150064        2.981    0.0014365
enh79058     3   33468400   33469400      4       2  150064       1.6466     0.049816
enh79059     3   33471300   33472300      2       1  150064       2.2573     0.011995
enh79061     3   33483000   33484000      6       3  150064       2.7076    0.0033882
enh79062     3   33599500   33600500      1       1  150064       1.7529      0.03981
enh79063     3   33604400   33605400      2       1  150064       2.7329    0.0031389
enh79068     3   33656000   33657000      1       1  150064       1.7849      0.03714
enh79073     3   33696100   33697100      2       1  150064       1.8818     0.029929
enh79099     3   34053100   34054100      4       2  150064       2.5003    0.0062049
enh79114     3   34344500   34345500      1       1  150064       2.9824      0.00143
enh79116     3   34427600   34428600      2       1  150064       1.8861     0.029638
enh79117     3   34447700   34448700      1       1  150064        1.818      0.03453
enh79118     3   34608500   34609500      3       2  150064       1.9336     0.026583
enh79121     3   34681100   34682100      6       2  150064       2.3722    0.0088419
enh79123     3   34822500   34823500      5       2  150064       2.0909      0.01827
enh79125     3   34852900   34853900      3       2  150064       2.5761    0.0049964
enh79126     3   34880800   34881800      5       2  150064       2.4135    0.0079001
enh79131     3   34961900   34962900      2       1  150064       2.3342    0.0097915
enh79134     3   35045200   35046200      4       1  150064       3.4337   0.00029765
enh79137     3   35418000   35419000      2       1  150064       2.5319    0.0056719
enh79138     3   35425100   35426100      3       2  150064       3.3518   0.00040147
enh79139     3   35480300   35481300      1       1  150064       2.0231      0.02153
enh79141     3   35523600   35524600      2       1  150064       2.1599     0.015392
enh79143     3   35527600   35528600      2       1  150064          2.8    0.0025551
enh79151     3   35801200   35802200      1       1  150064       2.0401      0.02067
enh79158     3   36112100   36113100      3       1  150064        1.904     0.028458
enh79171     3   36566700   36567700      1       1  150064       2.1439      0.01602
enh79176     3   36841600   36842600      3       2  150064       4.2902   8.9254e-06
enh79177     3   36861800   36862800      2       1  150064       4.8409   6.4624e-07
enh79178     3   36909900   36910900      2       1  150064       3.0448    0.0011641
enh79179     3   36934300   36935300      4       2  150064       3.0456     0.001161
enh79180     3   36949400   36950400      1       1  150064       2.8166     0.002427
enh79181     3   36965500   36966500      3       2  150064       3.4386   0.00029233
enh79182     3   36974000   36975000      2       1  150064       2.5998    0.0046632
enh79183     3   36978700   36979700      3       1  150064       3.2207   0.00063934
enh79184     3   37006400   37007400      3       1  150064       2.8852    0.0019558
enh79185     3   37007000   37008000      5       3  150064       2.7695     0.002807
enh79186     3   37010900   37011900      2       1  150064       2.8671     0.002071
enh79189     3   37035800   37036800      3       2  150064       3.0748    0.0010533
enh79192     3   37173500   37174500      1       1  150064       3.0572     0.001117
enh79195     3   37204900   37205900      3       1  150064       2.8564    0.0021424
enh79196     3   37211200   37212200      2       1  150064       2.6712    0.0037795
enh79199     3   37224800   37225800      6       2  150064       2.7449    0.0030265
enh79200     3   37239100   37240100      1       1  150064       2.9225     0.001736
enh79203     3   37312700   37313700      2       1  150064       2.0703      0.01921
enh79204     3   37331900   37332900      5       2  150064       1.6897     0.045542
enh79205     3   37342900   37343900      3       1  150064       1.6498     0.049488
enh79210     3   37708500   37709500      4       2  150064       1.8345     0.033287
enh79214     3   37803400   37804400      1       1  150064        1.677      0.04677
enh79215     3   37807500   37808500      2       1  150064        1.692     0.045323
enh79218     3   37866000   37867000      2       1  150064       2.1886     0.014311
enh79219     3   37892700   37893700      1       1  150064       3.0448     0.001164
enh79221     3   37906900   37907900      2       1  150064        2.173     0.014889
enh79223     3   37940200   37941200      4       1  150064        1.721     0.042623
enh79225     3   37950400   37951400      2       1  150064       3.6389   0.00013692
enh79226     3   37952000   37953000      2       1  150064       3.6433   0.00013458
enh79227     3   37959500   37960500      5       3  150064       2.6845     0.003632
enh79228     3   37966100   37967100      4       2  150064       2.8943    0.0019001
enh79229     3   37977400   37978400      3       2  150064        3.341    0.0004174
enh79230     3   37987300   37988300      3       2  150064       2.8174    0.0024209
enh79231     3   37997800   37998800      2       1  150064       2.0516     0.020107
enh79233     3   38032300   38033300      2       1  150064        1.678     0.046672
enh79252     3   38423500   38424500      4       2  150064       2.9964    0.0013657
enh79254     3   38468200   38469200      3       2  150064       2.8695    0.0020558
enh79255     3   38493700   38494700      5       2  150064       3.3582   0.00039223
enh79256     3   38497600   38498600      5       1  150064       3.0905   0.00099896
enh79261     3   38573300   38574300      3       1  150064       2.9445    0.0016171
enh79262     3   38578000   38579000      2       1  150064       2.9532    0.0015727
enh79263     3   38589600   38590600      1       1  150064       3.2215    0.0006375
enh79267     3   38682200   38683200      4       2  150064       2.8778    0.0020025
enh79268     3   38699700   38700700      4       2  150064       2.8831    0.0019692
enh79277     3   39054500   39055500      4       2  150064       2.1761     0.014774
enh79281     3   39147000   39148000      1       1  150064       2.2728      0.01152
enh79324     3   40063500   40064500      5       3  150064        2.601    0.0046474
enh79325     3   40078600   40079600      3       1  150064       2.0395     0.020702
enh79351     3   40722900   40723900      2       1  150064       1.9059     0.028332
enh79365     3   41037800   41038800      1       1  150064       1.6922       0.0453
enh79450     3   42190000   42191000      4       2  150064       3.1754   0.00074804
enh79453     3   42202400   42203400      1       1  150064       1.7506      0.04001
enh79455     3   42205300   42206300      3       2  150064        1.876      0.03033
enh79456     3   42216600   42217600      3       2  150064       1.8534     0.031911
enh79457     3   42217600   42218600      3       2  150064       2.5686    0.0051049
enh79458     3   42220400   42221400      5       2  150064       2.7289    0.0031772
enh79459     3   42225200   42226200      4       2  150064       2.0604     0.019678
enh79460     3   42233800   42234800      6       2  150064       2.4383    0.0073782
enh79466     3   42481700   42482700      3       1  150064       1.8931     0.029173
enh79467     3   42487400   42488400      3       2  150064        1.882     0.029918
enh79474     3   42576700   42577700      3       1  150064       2.6543    0.0039736
enh79487     3   42693000   42694000      2       1  150064       2.1973     0.013999
enh79499     3   42848800   42849800      1       1  150064       1.9564      0.02521
enh79501     3   42871900   42872900      2       1  150064       1.7609     0.039129
enh79520     3   43332700   43333700      1       1  150064       2.1077      0.01753
enh79522     3   43358200   43359200      2       1  150064       1.7782     0.037685
enh79539     3   43579200   43580200      4       2  150064       1.7475     0.040279
enh79542     3   43647500   43648500      5       2  150064       1.6479     0.049689
enh79544     3   43680100   43681100      1       1  150064       1.7368      0.04121
enh79545     3   43688700   43689700      2       1  150064       2.1929     0.014158
enh79550     3   43737000   43738000      4       2  150064       2.3367    0.0097286
enh79551     3   43738100   43739100      4       2  150064       3.2514   0.00057409
enh79554     3   43800500   43801500      3       2  150064       2.8163    0.0024292
enh79555     3   43810400   43811400      5       3  150064       1.7592     0.039271
enh79560     3   43914400   43915400      1       1  150064       1.8833      0.02983
enh79563     3   43928000   43929000      1       1  150064       1.9206      0.02739
enh79566     3   43965200   43966200      4       2  150064       1.8774     0.030228
enh79568     3   44000800   44001800      2       1  150064       2.2344     0.012727
enh79573     3   44071800   44072800      1       1  150064       1.8716      0.03063
enh79574     3   44073600   44074600      8       3  150064        4.104   2.0301e-05
enh79580     3   44115600   44116600      4       2  150064       1.9358     0.026447
enh79588     3   44226000   44227000      6       3  150064       2.8343    0.0022962
enh79589     3   44240000   44241000      4       2  150064       2.1694     0.015025
enh79593     3   44385600   44386600      3       1  150064       2.0871      0.01844
enh79595     3   44396600   44397600      3       1  150064       2.9899    0.0013954
enh79596     3   44400500   44401500      2       1  150064       2.9193    0.0017543
enh79610     3   44554700   44555700      2       1  150064       2.9627    0.0015246
enh79616     3   44836100   44837100      3       2  150064       3.2097   0.00066429
enh79632     3   45164800   45165800      1       1  150064       1.7014      0.04443
enh79633     3   45180400   45181400      7       4  150064       2.1191      0.01704
enh79645     3   45289200   45290200      5       2  150064       1.7251     0.042258
enh79647     3   45313400   45314400      2       1  150064        2.864    0.0020917
enh79648     3   45314800   45315800      2       1  150064       3.9218   4.3942e-05
enh79649     3   45316400   45317400      1       1  150064       2.8312     0.002319
enh79724     3   46601900   46602900      5       2  150064       2.1481     0.015853
enh79726     3   46612900   46613900      5       3  150064       2.5339      0.00564
enh79727     3   46615300   46616300      2       1  150064       1.7496     0.040097
enh79731     3   46645100   46646100      5       2  150064       1.6802     0.046455
enh79732     3   46648800   46649800      5       3  150064       1.6996       0.0446
enh79812     3   47931700   47932700      2       1  150064       1.8561     0.031721
enh79813     3   47934500   47935500      4       2  150064       2.1185     0.017065
enh79821     3   48064000   48065000      1       1  150064       1.8167      0.03463
enh79833     3   48166500   48167500      1       1  150064       1.8551      0.03179
enh79834     3   48171800   48172800      2       1  150064       1.9356      0.02646
enh79840     3   48235700   48236700      1       1  150064       2.3208      0.01015
enh79845     3   48318800   48319800      2       1  150064       1.7441     0.040571
enh79847     3   48411200   48412200      2       1  150064       2.1355     0.016358
enh79848     3   48413900   48414900      2       1  150064       1.7051     0.044092
enh79877     3   48661000   48662000      1       1  150064        2.289      0.01104
enh79878     3   48671000   48672000      2       1  150064       2.3372    0.0097139
enh79879     3   48674200   48675200      1       1  150064       2.2591      0.01194
enh79882     3   48701900   48702900      1       1  150064       2.6404     0.004141
enh79886     3   48733300   48734300      2       1  150064       1.9281     0.026919
enh79887     3   48737900   48738900      2       1  150064       1.9653     0.024688
enh79888     3   48739300   48740300      3       2  150064       1.6535     0.049117
enh79890     3   48745900   48746900      2       1  150064       1.6997     0.044593
enh79891     3   48754800   48755800      1       1  150064       2.1125      0.01732
enh79898     3   48985900   48986900      1       1  150064       1.9022      0.02857
enh79911     3   49156400   49157400      2       1  150064       2.1108     0.017397
enh79922     3   49378200   49379200      3       1  150064       1.7785     0.037657
enh79927     3   49437400   49438400      5       2  150064       2.2242     0.013066
enh79929     3   49442700   49443700      3       2  150064       2.3794    0.0086707
enh79933     3   49450500   49451500      1       1  150064       2.4297     0.007556
enh79935     3   49458400   49459400      3       1  150064       2.1882     0.014328
enh79937     3   49467200   49468200      1       1  150064        2.313      0.01036
enh79940     3   49496900   49497900      1       1  150064       2.1711      0.01496
enh79941     3   49499600   49500600      2       1  150064       1.8576     0.031613
enh79942     3   49503000   49504000      2       1  150064        1.769     0.038446
enh79946     3   49556200   49557200      2       1  150064       1.8477     0.032325
enh79949     3   49590100   49591100      3       2  150064        2.041     0.020626
enh79961     3   49738200   49739200      3       2  150064       2.3215     0.010131
enh79967     3   49843300   49844300      1       1  150064       2.0166      0.02187
enh79968     3   49902000   49903000      3       1  150064        2.542    0.0055116
enh79969     3   49904600   49905600      1       1  150064       1.8158       0.0347
enh79971     3   49918700   49919700      1       1  150064       1.9222      0.02729
enh79975     3   49967900   49968900      1       1  150064       3.0538      0.00113
enh79976     3   49976600   49977600      2       1  150064       1.7141     0.043251
enh79978     3   50013900   50014900      2       1  150064       3.0254    0.0012416
enh79979     3   50028000   50029000      2       1  150064       2.8345    0.0022948
enh79981     3   50040700   50041700      1       1  150064       3.2735    0.0005312
enh79982     3   50128000   50129000      4       2  150064       3.1826   0.00072983
enh79987     3   50196300   50197300      5       2  150064       2.3333    0.0098167
enh79989     3   50207800   50208800      3       2  150064       1.8383     0.033008
enh79991     3   50248300   50249300      3       2  150064       2.0777     0.018868
enh80002     3   50292000   50293000      3       2  150064       2.9169    0.0017674
enh80003     3   50296800   50297800      1       1  150064       2.6618     0.003886
enh80018     3   50409900   50410900      1       1  150064       3.7987    7.272e-05
enh80023     3   50516900   50517900      2       1  150064       1.9418     0.026082
enh80024     3   50518700   50519700      4       2  150064       2.7236    0.0032291
enh80029     3   50552100   50553100      1       1  150064         2.99     0.001395
enh80063     3   50878200   50879200      2       1  150064       1.8597     0.031463
enh80070     3   50930400   50931400      1       1  150064       1.7751      0.03794
enh80078     3   51259100   51260100      1       1  150064        2.636     0.004194
enh80079     3   51341000   51342000      2       1  150064       3.0211    0.0012591
enh80080     3   51371300   51372300      3       2  150064       1.8902     0.029363
enh80089     3   51593500   51594500      3       1  150064       2.5281    0.0057334
enh80092     3   51654900   51655900      1       1  150064       1.7551      0.03962
enh80098     3   51737300   51738300      3       2  150064       2.4528    0.0070866
enh80100     3   51768400   51769400      5       2  150064       2.2642     0.011782
enh80101     3   51776400   51777400      2       1  150064       2.0905     0.018286
enh80103     3   51807200   51808200      1       1  150064       2.1589      0.01543
enh80121     3   52037100   52038100      1       1  150064       2.0196      0.02171
enh80134     3   52200500   52201500      3       2  150064       2.7514    0.0029675
enh80137     3   52233000   52234000      1       1  150064       3.9421    4.039e-05
enh80138     3   52252500   52253500      2       1  150064       3.3917   0.00034733
enh80140     3   52259600   52260600      1       1  150064       3.0852     0.001017
enh80148     3   52402100   52403100      2       1  150064       3.8245   6.5506e-05
enh80149     3   52406500   52407500      3       2  150064       4.0901   2.1562e-05
enh80151     3   52456900   52457900      1       1  150064       4.7626    9.558e-07
enh80153     3   52478400   52479400      2       1  150064       2.5522    0.0053525
enh80156     3   52491100   52492100      3       2  150064       3.2098   0.00066409
enh80157     3   52565100   52566100      4       2  150064       4.2028   1.3181e-05
enh80158     3   52568700   52569700      3       2  150064       4.5318   2.9247e-06
enh80160     3   52572000   52573000      3       1  150064       3.7698   8.1686e-05
enh80161     3   52572400   52573400      5       2  150064        3.742   9.1272e-05
enh80162     3   52572800   52573800      3       2  150064       3.6456   0.00013336
enh80166     3   52717800   52718800      2       1  150064       4.4416   4.4639e-06
enh80167     3   52737600   52738600      1       1  150064       4.5918    2.197e-06
enh80168     3   52749200   52750200      3       2  150064       3.9656   3.6603e-05
enh80169     3   52853600   52854600      3       1  150064       5.2096   9.4637e-08
enh80170     3   52869200   52870200      3       2  150064       5.6433   8.3402e-09
enh80171     3   52907500   52908500      1       1  150064       5.6131    9.939e-09
enh80172     3   52909300   52910300      1       1  150064       5.0388    2.342e-07
enh80175     3   53050400   53051400      1       1  150064       3.6075    0.0001546
enh80178     3   53060200   53061200      3       2  150064       5.2966   5.9004e-08
enh80181     3   53070000   53071000      5       2  150064       4.6868   1.3875e-06
enh80182     3   53074200   53075200      3       1  150064        3.124   0.00089216
enh80183     3   53076500   53077500      3       1  150064       4.2995   8.5598e-06
enh80186     3   53147400   53148400      4       2  150064       2.4751    0.0066597
enh80193     3   53227600   53228600      2       1  150064       2.3172     0.010246
enh80194     3   53230200   53231200      3       1  150064       3.1565   0.00079849
enh80196     3   53270000   53271000     11       2  150064       2.4312    0.0075242
enh80197     3   53277400   53278400     10       3  150064       2.3294    0.0099177
enh80200     3   53290000   53291000      4       2  150064       2.6459    0.0040737
enh80201     3   53292900   53293900      4       2  150064       3.4983   0.00023411
enh80202     3   53298600   53299600      1       1  150064       3.9283    4.277e-05
enh80204     3   53303700   53304700      1       1  150064       1.9089      0.02814
enh80206     3   53312300   53313300      3       1  150064       2.6001    0.0046597
enh80208     3   53320500   53321500      1       1  150064       2.3112      0.01041
enh80209     3   53545200   53546200      4       2  150064       1.7093     0.043695
enh80226     3   53914000   53915000      1       1  150064       2.2603       0.0119
enh80227     3   53923600   53924600      2       1  150064       1.9728     0.024257
enh80232     3   54076000   54077000      2       1  150064       2.3845    0.0085516
enh80235     3   54112200   54113200      3       2  150064       1.6991     0.044649
enh80262     3   54693100   54694100      2       1  150064       1.6708     0.047383
enh80272     3   54815200   54816200      1       1  150064       1.9435      0.02598
enh80299     3   55305700   55306700      5       2  150064       2.2657     0.011734
enh80348     3   56015100   56016100      5       2  150064       3.1877   0.00071695
enh80351     3   56027700   56028700      6       3  150064       2.1395     0.016197
enh80352     3   56035600   56036600      2       1  150064       2.6624     0.003879
enh80359     3   56135700   56136700      3       1  150064       1.9327     0.026638
enh80360     3   56145200   56146200      2       1  150064        2.631     0.004257
enh80361     3   56149300   56150300      3       2  150064       2.6618    0.0038866
enh80368     3   56285500   56286500      1       1  150064       3.7055    0.0001055
enh80373     3   56343200   56344200      6       3  150064       2.0585     0.019773
enh80390     3   56644400   56645400      5       2  150064       2.1792     0.014659
enh80399     3   56857600   56858600      4       2  150064       2.1592     0.015418
enh80400     3   56873700   56874700      3       1  150064       2.7889    0.0026446
enh80401     3   56889600   56890600      2       1  150064         1.66     0.048452
enh80437     3   57230000   57231000      1       1  150064       1.6896      0.04555
enh80439     3   57263100   57264100      1       1  150064       1.7645      0.03882
enh80492     3   58021900   58022900      1       1  150064       1.7185      0.04285
enh80507     3   58150600   58151600      3       1  150064        2.107     0.017557
enh80515     3   58285200   58286200      3       1  150064       1.8029     0.035701
enh80518     3   58320800   58321800      4       2  150064       2.8257    0.0023589
enh80519     3   58337200   58338200      2       1  150064       1.8801     0.030046
enh80521     3   58364800   58365800      4       1  150064       2.3148     0.010312
enh80522     3   58372400   58373400      7       3  150064       2.0974     0.017981
enh80523     3   58374300   58375300      4       1  150064       1.6738     0.047081
enh80524     3   58377400   58378400      5       2  150064       1.9399     0.026194
enh80525     3   58380200   58381200      4       2  150064       2.0126     0.022081
enh80526     3   58389300   58390300      4       1  150064       2.2943     0.010887
enh80527     3   58398200   58399200     10       4  150064       2.2007     0.013878
enh80528     3   58401400   58402400      4       2  150064       1.8664     0.030992
enh80529     3   58417600   58418600      2       1  150064       2.2582     0.011967
enh80531     3   58422700   58423700      3       2  150064       1.8104     0.035119
enh80535     3   58456500   58457500      2       1  150064       2.2212     0.013169
enh80550     3   58771200   58772200      1       1  150064       2.1033      0.01772
enh80576     3   59500900   59501900      8       2  150064       2.1832     0.014512
enh80577     3   59526100   59527100      4       2  150064       2.3571      0.00921
enh80583     3   59735000   59736000      2       1  150064       3.1127   0.00092693
enh80586     3   59745900   59746900      5       2  150064       2.1508     0.015744
enh80588     3   59788000   59789000      6       2  150064       2.5461    0.0054468
enh80593     3   59867400   59868400      3       1  150064       1.7141     0.043251
enh80595     3   59954000   59955000      6       3  150064       2.2201     0.013205
enh80597     3   59995900   59996900      5       3  150064        2.187      0.01437
enh80598     3   60050000   60051000      9       2  150064       1.8944     0.029083
enh80605     3   60298000   60299000      8       3  150064       2.5421    0.0055096
enh80606     3   60301800   60302800      1       1  150064       3.6131    0.0001513
enh80607     3   60309100   60310100      5       1  150064       3.1541     0.000805
enh80647     3   61071800   61072800      4       2  150064       2.0486     0.020251
enh80649     3   61125500   61126500      1       1  150064       2.7681     0.002819
enh80652     3   61153800   61154800      9       4  150064       3.1052   0.00095079
enh80654     3   61222000   61223000      2       1  150064       1.7241     0.042347
enh80659     3   61237600   61238600      4       2  150064       1.7454     0.040454
enh80734     3   61826700   61827700      2       1  150064        1.969     0.024476
enh80737     3   61843100   61844100      2       1  150064       2.3142     0.010329
enh80739     3   61850000   61851000      6       2  150064       1.7719     0.038207
enh80740     3   61850800   61851800      2       1  150064       1.7268     0.042101
enh80743     3   61861000   61862000      1       1  150064        1.974      0.02419
enh80772     3   61975900   61976900      2       1  150064       1.9969     0.022921
enh80780     3   62051200   62052200      4       2  150064        2.157     0.015504
enh80781     3   62054600   62055600     11       2  150064       3.2441   0.00058901
enh80782     3   62069700   62070700      4       1  150064       3.2565   0.00056397
enh80792     3   62246600   62247600      1       1  150064       3.3594    0.0003906
enh80795     3   62400900   62401900      1       1  150064       2.3827     0.008594
enh80810     3   62672400   62673400      6       3  150064       2.3764     0.008742
enh80811     3   62689400   62690400     11       2  150064       2.5407    0.0055316
enh80813     3   62696200   62697200      8       3  150064       2.0893     0.018342
enh80815     3   62704000   62705000      8       2  150064       2.8058    0.0025092
enh80816     3   62709000   62710000      9       4  150064       1.9383      0.02629
enh80857     3   63203200   63204200      9       3  150064       2.3155     0.010294
enh80858     3   63213100   63214100      5       3  150064       2.9447    0.0016162
enh80887     3   63841600   63842600      4       2  150064       4.0853   2.2014e-05
enh80890     3   63856100   63857100      2       1  150064       4.0051   3.0991e-05
enh80894     3   63879000   63880000      1       1  150064       3.4078    0.0003275
enh80895     3   63880700   63881700      2       1  150064       3.4688   0.00026138
enh80897     3   63895900   63896900      4       2  150064       2.3692    0.0089141
enh80899     3   63919000   63920000      2       1  150064       2.2564     0.012024
enh80901     3   63928600   63929600      2       1  150064       2.5109    0.0060211
enh80905     3   63940800   63941800      2       1  150064       2.4718    0.0067209
enh80906     3   63942100   63943100      5       2  150064       2.5769    0.0049846
enh80910     3   63950100   63951100      4       2  150064       2.9428    0.0016261
enh80915     3   63985500   63986500      1       1  150064       4.8955    4.903e-07
enh80923     3   64079900   64080900      1       1  150064       1.8178      0.03455
enh80925     3   64092200   64093200      2       1  150064       2.6369    0.0041829
enh80929     3   64142400   64143400      3       1  150064       2.4688    0.0067785
enh80930     3   64147900   64148900      3       1  150064       1.8322     0.033461
enh80931     3   64152800   64153800      4       2  150064       2.3905    0.0084132
enh80933     3   64173800   64174800      4       1  150064       2.7712    0.0027929
enh80934     3   64181700   64182700      3       1  150064       1.7544      0.03968
enh80937     3   64200400   64201400      2       1  150064       2.0011     0.022691
enh80939     3   64204000   64205000      4       2  150064       1.8945     0.029078
enh80940     3   64207800   64208800      3       2  150064       1.9626     0.024847
enh80943     3   64224400   64225400      4       2  150064       2.4588    0.0069698
enh80944     3   64226100   64227100      4       2  150064       1.9802     0.023839
enh80956     3   64403100   64404100      4       2  150064        2.592    0.0047704
enh80958     3   64417300   64418300      6       2  150064       1.8988     0.028795
enh80965     3   64445300   64446300      3       2  150064       2.3642    0.0090336
enh80966     3   64447800   64448800      2       1  150064       3.0884    0.0010063
enh80967     3   64450200   64451200      5       2  150064       1.6473     0.049744
enh80968     3   64459000   64460000      7       3  150064       2.1077     0.017529
enh80991     3   64751500   64752500      5       2  150064       2.4922    0.0063471
enh81066     3   65604800   65605800      5       2  150064       1.8333     0.033382
enh81097     3   65864400   65865400      3       1  150064       1.9522     0.025457
enh81099     3   65869200   65870200      9       2  150064       1.8502     0.032144
enh81179     3   66531300   66532300      1       1  150064       1.7962      0.03623
enh81199     3   66771200   66772200      3       2  150064       2.1128      0.01731
enh81221     3   67047400   67048400      2       1  150064       1.8736     0.030492
enh81223     3   67061400   67062400      3       2  150064       2.4147    0.0078748
enh81231     3   67345900   67346900      9       4  150064        2.464    0.0068701
enh81241     3   67652900   67653900      3       1  150064       2.6431    0.0041071
enh81242     3   67664600   67665600      6       2  150064       2.4677    0.0067997
enh81243     3   67669600   67670600      4       1  150064       2.7539    0.0029444
enh81244     3   67680200   67681200      6       2  150064       2.4956    0.0062865
enh81245     3   67685800   67686800      2       1  150064       1.9451     0.025884
enh81246     3   67703200   67704200      5       1  150064       2.1378     0.016268
enh81255     3   67997800   67998800      6       2  150064        2.185     0.014445
enh81263     3   68469800   68470800      8       2  150064       2.1253     0.016781
enh81265     3   68582800   68583800      4       2  150064       1.8862     0.029636
enh81280     3   69059400   69060400      3       2  150064       1.7862     0.037036
enh81298     3   69246600   69247600      6       3  150064        1.863     0.031234
enh81304     3   69291200   69292200      1       1  150064       1.9781      0.02396
enh81310     3   69409200   69410200      2       1  150064       3.0624    0.0010979
enh81311     3   69441200   69442200      4       1  150064       1.8901     0.029375
enh81323     3   69840100   69841100      2       1  150064       3.6867   0.00011358
enh81326     3   69994100   69995100      2       1  150064       2.9268    0.0017124
enh81333     3   70182000   70183000      6       2  150064       2.4405    0.0073339
enh81337     3   70294800   70295800      1       1  150064       2.7907      0.00263
enh81342     3   70520400   70521400      4       2  150064       1.9871     0.023458
enh81343     3   70524800   70525800      2       1  150064       1.9034     0.028496
enh81345     3   70568600   70569600      3       1  150064       2.8195    0.0024053
enh81346     3   70575800   70576800      3       1  150064       2.5311    0.0056855
enh81347     3   70580300   70581300      2       1  150064       2.2383     0.012601
enh81356     3   70780300   70781300      1       1  150064       2.0191      0.02174
enh81357     3   70786800   70787800      4       2  150064        2.917    0.0017672
enh81363     3   70902700   70903700      1       1  150064       2.0777      0.01887
enh81364     3   70907500   70908500      3       2  150064       1.6662     0.047835
enh81368     3   71012400   71013400      2       1  150064       2.3281    0.0099531
enh81378     3   71101000   71102000      3       2  150064       1.7975     0.036128
enh81382     3   71117900   71118900      1       1  150064       1.8504      0.03213
enh81383     3   71127800   71128800      4       1  150064       1.8485     0.032265
enh81386     3   71158300   71159300      1       1  150064        2.213      0.01345
enh81387     3   71159500   71160500      1       1  150064       2.8255      0.00236
enh81388     3   71166600   71167600      1       1  150064       3.1354    0.0008581
enh81390     3   71177100   71178100      1       1  150064       2.9911      0.00139
enh81391     3   71183100   71184100      1       1  150064       1.6936      0.04517
enh81395     3   71204800   71205800      2       1  150064       1.6692     0.047543
enh81403     3   71257400   71258400      2       1  150064       1.7361     0.041276
enh81404     3   71266700   71267700      3       2  150064       2.7313    0.0031538
enh81408     3   71295500   71296500      1       1  150064       2.4266     0.007621
enh81410     3   71311700   71312700      1       1  150064       2.4199     0.007763
enh81411     3   71331900   71332900      4       2  150064       3.1513   0.00081269
enh81412     3   71344000   71345000      1       1  150064       2.2616      0.01186
enh81413     3   71345500   71346500      3       2  150064       3.3101   0.00046633
enh81427     3   71499500   71500500      1       1  150064       2.3986     0.008229
enh81429     3   71516900   71517900      4       1  150064       3.2518   0.00057339
enh81430     3   71538100   71539100      7       2  150064       2.4448    0.0072472
enh81431     3   71545500   71546500      6       2  150064       2.6013    0.0046432
enh81432     3   71547900   71548900      2       1  150064       2.5321    0.0056698
enh81433     3   71554800   71555800      6       2  150064       3.2396   0.00059852
enh81436     3   71569000   71570000      2       1  150064       5.5405   1.5083e-08
enh81437     3   71572500   71573500      1       1  150064       2.6649     0.003851
enh81454     3   71778500   71779500      6       2  150064       2.4784    0.0065989
enh81457     3   71822400   71823400      1       1  150064       2.3728     0.008827
enh81458     3   71828600   71829600      4       2  150064       1.8585     0.031547
enh81476     3   71991200   71992200      3       1  150064       1.7392     0.040998
enh81498     3   72347400   72348400      5       2  150064       2.2409     0.012516
enh81501     3   72377900   72378900      2       1  150064       2.1527      0.01567
enh81515     3   72462400   72463400      4       2  150064        1.712     0.043447
enh81521     3   72487000   72488000      1       1  150064       1.8821      0.02991
enh81534     3   72630800   72631800      1       1  150064       3.1844    0.0007252
enh81563     3   73006100   73007100      3       1  150064       2.0631      0.01955
enh81568     3   73057400   73058400      9       2  150064       2.0777     0.018869
enh81571     3   73080400   73081400      1       1  150064       1.9126       0.0279
enh81574     3   73088800   73089800      5       2  150064       1.8148     0.034775
enh81575     3   73090300   73091300      3       1  150064       2.0939     0.018135
enh81576     3   73093600   73094600      7       2  150064       1.9529     0.025415
enh81579     3   73119700   73120700      1       1  150064       2.3496     0.009396
enh81584     3   73249700   73250700      3       1  150064       2.2836     0.011196
enh81603     3   73670600   73671600      5       3  150064       2.0341     0.020969
enh81607     3   73733400   73734400      5       3  150064       2.5241    0.0058001
enh81629     3   74463500   74464500      1       1  150064       1.6484      0.04964
enh81670     3   76402000   76403000      1       1  150064       2.2426      0.01246
enh81672     3   76451600   76452600      2       1  150064       2.6502    0.0040224
enh81673     3   76487900   76488900      7       2  150064       1.8586      0.03154
enh81689     3   76991800   76992800      5       2  150064       1.8071     0.035373
enh81724     3   77654900   77655900      3       1  150064       1.7344     0.041423
enh81748     3   78376800   78377800      3       2  150064       1.9144     0.027782
enh81749     3   78386700   78387700      4       2  150064       3.1943   0.00070074
enh81750     3   78390300   78391300      6       2  150064       2.5086    0.0060605
enh81751     3   78394700   78395700      3       1  150064       1.8944     0.029086
enh81752     3   78401300   78402300      4       2  150064       2.4935    0.0063249
enh81795     3   79116200   79117200      1       1  150064       1.9268        0.027
enh81818     3   79530000   79531000      3       2  150064       2.0412     0.020616
enh81823     3   79753600   79754600      2       1  150064        2.505     0.006123
enh81832     3   80238900   80239900      2       1  150064       1.6755     0.046921
enh81838     3   80312200   80313200      3       1  150064       2.7349      0.00312
enh81839     3   80334400   80335400      1       1  150064       1.7142      0.04325
enh81842     3   80574400   80575400      2       1  150064       3.5197   0.00021599
enh81843     3   80630000   80631000      2       1  150064       4.4267   4.7843e-06
enh81844     3   80655600   80656600      2       1  150064       3.5861   0.00016781
enh81846     3   80793200   80794200      5       3  150064       2.3771    0.0087253
enh81849     3   81020400   81021400      3       2  150064       2.3842    0.0085584
enh81851     3   81203100   81204100      4       2  150064       2.7726    0.0027809
enh81866     3   81628800   81629800      2       1  150064       1.9129     0.027884
enh81872     3   81792300   81793300      4       2  150064       1.8977     0.028867
enh81884     3   81940200   81941200      2       1  150064       2.3027     0.010647
enh81885     3   81962900   81963900      4       1  150064       1.9995     0.022777
enh81886     3   81987600   81988600      4       2  150064       1.8162     0.034671
enh81888     3   82017300   82018300      4       2  150064       2.7298    0.0031687
enh81898     3   82311300   82312300      1       1  150064        1.671      0.04736
enh81900     3   82364600   82365600      4       2  150064        1.704     0.044188
enh81901     3   82392400   82393400      2       1  150064        1.934     0.026555
enh81902     3   82404000   82405000      4       2  150064       2.6388    0.0041604
enh81903     3   82412500   82413500      3       2  150064       2.1877     0.014346
enh81947     3   84850800   84851800      2       1  150064       3.0808    0.0010321
enh81950     3   84908000   84909000      8       4  150064       1.8236     0.034107
enh81995     3   85984100   85985100      4       2  150064       2.0644     0.019489
enh81997     3   86153500   86154500      4       2  150064       2.2805     0.011289
enh82037     3   87235600   87236600      3       2  150064       1.9694     0.024456
enh82042     3   87313200   87314200      1       1  150064       1.8357       0.0332
enh82124     3   93834100   93835100      1       1  150064       2.2963      0.01083
enh82125     3   93839400   93840400      1       1  150064       1.7632      0.03893
enh82129     3   93964500   93965500      1       1  150064       2.1978      0.01398
enh82150     3   94755400   94756400      4       2  150064        3.546    0.0001956
enh82153     3   94891100   94892100      7       3  150064       3.2007   0.00068549
enh82154     3   94931600   94932600      1       1  150064       1.8903      0.02936
enh82155     3   94996300   94997300      4       2  150064       2.7506    0.0029741
enh82156     3   95038500   95039500      3       2  150064       2.6985    0.0034824
enh82159     3   95073000   95074000      2       1  150064        2.839    0.0022631
enh82173     3   95602300   95603300      3       1  150064       1.7077     0.043847
enh82175     3   95646700   95647700      3       2  150064       1.7675     0.038572
enh82177     3   95819700   95820700      2       1  150064       2.0418     0.020587
enh82201     3   97380500   97381500      2       1  150064       2.4435    0.0072718
enh82206     3   97465900   97466900      2       1  150064       2.1065     0.017581
enh82210     3   97562900   97563900      1       1  150064        1.763      0.03895
enh82231     3   98047700   98048700      4       2  150064       1.7485     0.040188
enh82233     3   98235900   98236900      2       1  150064       1.6495     0.049518
enh82274     3   99396800   99397800      3       1  150064       2.0202      0.02168
enh82275     3   99435100   99436100      4       2  150064       2.1297     0.016598
enh82276     3   99439900   99440900      3       1  150064       2.6473    0.0040564
enh82277     3   99495400   99496400      5       3  150064       2.1911     0.014223
enh82359     3  100555200  100556200      3       2  150064       2.0641     0.019504
enh82404     3  101772000  101773000      1       1  150064       1.9742      0.02418
enh82405     3  101797700  101798700      4       2  150064        1.746     0.040403
enh82415     3  102142200  102143200      2       1  150064       2.5064    0.0060992
enh82479     3  104732100  104733100      6       2  150064       1.8883     0.029495
enh82481     3  104827300  104828300      2       1  150064       2.8943    0.0019001
enh82483     3  104875500  104876500      5       3  150064        2.825    0.0023642
enh82487     3  105052600  105053600      3       1  150064       1.9307      0.02676
enh82489     3  105082700  105083700      1       1  150064       2.5429     0.005497
enh82494     3  105145700  105146700      2       1  150064       2.1069     0.017564
enh82498     3  105189300  105190300      5       2  150064       2.3404    0.0096324
enh82500     3  105192600  105193600      5       3  150064       2.4489    0.0071645
enh82505     3  105229300  105230300      4       2  150064       1.7871     0.036964
enh82506     3  105234000  105235000      9       3  150064        2.304     0.010611
enh82511     3  105511000  105512000      4       2  150064        2.283     0.011215
enh82513     3  105528000  105529000      2       1  150064       2.1377     0.016272
enh82514     3  105530300  105531300      3       2  150064       2.2878     0.011075
enh82516     3  105542000  105543000      1       1  150064       1.7223      0.04251
enh82519     3  105554200  105555200      2       1  150064       1.6757     0.046894
enh82521     3  105557200  105558200      2       1  150064       2.1261     0.016746
enh82523     3  105562400  105563400      2       1  150064       1.7758     0.037887
enh82525     3  105584100  105585100      2       1  150064       2.0188     0.021754
enh82533     3  105893400  105894400      4       2  150064       1.9066     0.028285
enh82535     3  105964000  105965000      3       2  150064       1.8331     0.033394
enh82575     3  107160100  107161100      1       1  150064       1.6739      0.04708
enh82579     3  107245200  107246200      1       1  150064       2.1432      0.01605
enh82580     3  107253200  107254200      2       1  150064       2.0233     0.021519
enh82581     3  107261600  107262600      3       1  150064       2.3593    0.0091556
enh82582     3  107281400  107282400      1       1  150064       1.7343      0.04143
enh82583     3  107297300  107298300      2       1  150064       2.4149    0.0078701
enh82584     3  107299700  107300700      1       1  150064       2.3353     0.009764
enh82585     3  107312100  107313100      3       2  150064       2.0715     0.019154
enh82586     3  107312700  107313700      2       1  150064       2.4641    0.0068685
enh82591     3  107338500  107339500      3       1  150064       1.7586     0.039322
enh82594     3  107360900  107361900      4       2  150064       2.0699      0.01923
enh82595     3  107379800  107380800      2       1  150064         2.44    0.0073433
enh82597     3  107387100  107388100      1       1  150064       2.0333      0.02101
enh82598     3  107403000  107404000      1       1  150064       2.6608     0.003898
enh82600     3  107462800  107463800      1       1  150064       2.1091      0.01747
enh82610     3  107733400  107734400      2       1  150064       2.7907    0.0026299
enh82617     3  107872000  107873000      3       1  150064       3.3614   0.00038777
enh82618     3  107894300  107895300      9       2  150064        3.407   0.00032844
enh82619     3  107900900  107901900      8       2  150064       3.3517   0.00040161
enh82620     3  107921600  107922600      5       1  150064       3.2664   0.00054454
enh82625     3  108107100  108108100      3       1  150064        1.748      0.04023
enh82626     3  108114600  108115600      1       1  150064       1.8483      0.03228
enh82669     3  109141800  109142800      2       1  150064       2.1524     0.015685
enh82671     3  109197500  109198500      3       1  150064        2.127     0.016708
enh82727     3  110797700  110798700      3       1  150064       1.8054     0.035503
enh82750     3  111080700  111081700      3       1  150064       1.7817     0.037402
enh82777     3  111686100  111687100      2       1  150064        1.699     0.044659
enh82783     3  111771200  111772200      8       2  150064       2.0187     0.021757
enh82789     3  111845900  111846900      2       1  150064       1.9087     0.028152
enh82829     3  112311300  112312300      6       2  150064        1.694     0.045136
enh82834     3  112353700  112354700      1       1  150064       2.2966      0.01082
enh82923     3  113631300  113632300      6       3  150064       1.8725     0.030566
enh82924     3  113650700  113651700      3       2  150064       2.0959     0.018045
enh82942     3  113931700  113932700      1       1  150064       1.9858      0.02353
enh82951     3  114054500  114055500      7       3  150064       1.8201     0.034372
enh82960     3  114168400  114169400      1       1  150064       2.1179      0.01709
enh82962     3  114173800  114174800      1       1  150064       3.2368    0.0006044
enh82968     3  114284600  114285600      1       1  150064       2.8465      0.00221
enh82974     3  114368000  114369000      3       1  150064       2.1597     0.015399
enh82975     3  114377900  114378900      4       2  150064        2.748    0.0029978
enh83010     3  115147400  115148400      6       3  150064       1.7095     0.043677
enh83014     3  115217100  115218100      2       1  150064       2.1426     0.016072
enh83046     3  115634500  115635500      5       2  150064       2.2665     0.011709
enh83117     3  116581500  116582500     12       1  150064       1.7178     0.042918
enh83118     3  116583300  116584300      4       1  150064        1.863     0.031233
enh83164     3  117508100  117509100      2       1  150064       2.6974    0.0034945
enh83165     3  117520300  117521300      2       1  150064       3.7246   9.7823e-05
enh83167     3  117552100  117553100      1       1  150064        1.811      0.03507
enh83170     3  117629300  117630300      6       3  150064       4.7997   7.9468e-07
enh83171     3  117639000  117640000      4       2  150064        3.204   0.00067767
enh83172     3  117640800  117641800      4       2  150064       4.0274   2.8193e-05
enh83176     3  117863500  117864500      5       3  150064       1.8451     0.032512
enh83178     3  117999100  118000100      3       2  150064       2.4183    0.0077959
enh83221     3  119064500  119065500      4       2  150064       1.8738     0.030476
enh83229     3  119186600  119187600      4       2  150064       1.6637     0.048088
enh83232     3  119278200  119279200      7       2  150064       1.7751     0.037944
enh83252     3  119741300  119742300      1       1  150064       1.8218      0.03424
enh83272     3  120136700  120137700      1       1  150064       1.8344       0.0333
enh83295     3  120286600  120287600      4       2  150064       2.6595    0.0039132
enh83296     3  120314000  120315000      6       2  150064        2.292     0.010953
enh83344     3  121633200  121634200      8       1  150064       2.1799     0.014634
enh83345     3  121643200  121644200     11       1  150064       2.1692     0.015035
enh83347     3  121675000  121676000      6       4  150064       1.7988     0.036023
enh83379     3  122473600  122474600      3       1  150064       1.7455      0.04045
enh83383     3  122608700  122609700      2       1  150064       2.9809    0.0014368
enh83384     3  122612300  122613300      6       3  150064       2.9608    0.0015344
enh83387     3  122676800  122677800      3       2  150064       2.3925    0.0083677
enh83398     3  122787800  122788800      7       2  150064       2.8627    0.0021001
enh83399     3  122789500  122790500      3       2  150064       2.3175     0.010238
enh83400     3  122793600  122794600      3       1  150064       2.6157    0.0044524
enh83401     3  122802400  122803400      4       2  150064        2.096      0.01804
enh83402     3  122806200  122807200      2       1  150064       2.4103    0.0079699
enh83404     3  122817800  122818800      1       1  150064       2.6791     0.003691
enh83405     3  122828800  122829800      3       1  150064       3.4216   0.00031125
enh83422     3  123222000  123223000      2       1  150064       2.5434    0.0054896
enh83426     3  123339800  123340800      2       1  150064       1.8527     0.031962
enh83428     3  123354500  123355500      4       2  150064       1.8847     0.029732
enh83431     3  123405000  123406000      2       1  150064       1.6677     0.047691
enh83451     3  123949200  123950200      4       2  150064       1.7443     0.040557
enh83452     3  123975500  123976500      4       2  150064       2.4146    0.0078772
enh83453     3  123979500  123980500      4       2  150064       3.9413   4.0516e-05
enh83454     3  123981700  123982700      3       2  150064       4.4017   5.3713e-06
enh83456     3  124070500  124071500      4       2  150064       3.4943   0.00023761
enh83457     3  124079100  124080100      2       1  150064       4.0054   3.0961e-05
enh83458     3  124091500  124092500      4       1  150064       3.3293   0.00043528
enh83460     3  124101500  124102500      6       2  150064       3.1182   0.00090978
enh83463     3  124231700  124232700      4       2  150064       2.1287      0.01664
enh83464     3  124238600  124239600      1       1  150064       2.3623      0.00908
enh83492     3  124542900  124543900      3       1  150064       1.6822     0.046266
enh83494     3  124545800  124546800      3       1  150064       2.1792     0.014659
enh83499     3  124577700  124578700      3       2  150064       2.3357    0.0097542
enh83501     3  124592100  124593100      5       2  150064       2.2692     0.011628
enh83502     3  124595000  124596000      4       2  150064       1.7681     0.038524
enh83503     3  124597300  124598300      2       1  150064       1.8847     0.029737
enh83506     3  124602800  124603800      7       1  150064       2.0639     0.019512
enh83513     3  124718400  124719400      2       1  150064       2.5264    0.0057621
enh83523     3  124817400  124818400      4       1  150064       2.1136     0.017276
enh83526     3  124837900  124838900      2       1  150064       2.6613    0.0038921
enh83529     3  124847800  124848800      7       4  150064       2.4285    0.0075806
enh83536     3  124874300  124875300      9       4  150064       2.0717     0.019148
enh83539     3  124910700  124911700      2       1  150064       2.9975    0.0013612
enh83555     3  125309700  125310700      2       1  150064       2.4667     0.006818
enh83558     3  125315000  125316000      5       3  150064       1.9109     0.028007
enh83563     3  125369600  125370600      3       1  150064       1.8006     0.035882
enh83570     3  125732700  125733700      5       2  150064        2.026      0.02138
enh83572     3  125750400  125751400      3       1  150064       1.7951     0.036316
enh83603     3  126310200  126311200      2       1  150064       1.8465     0.032409
enh83632     3  126901300  126902300      4       2  150064       1.6846     0.046029
enh83644     3  127185700  127186700      4       2  150064       1.8835     0.029819
enh83665     3  127720300  127721300      5       1  150064       2.6913    0.0035585
enh83666     3  127724200  127725200      3       1  150064       2.6514    0.0040077
enh83668     3  127729800  127730800      4       2  150064       3.0073    0.0013178
enh83669     3  127773100  127774100      2       1  150064       2.6506    0.0040175
enh83671     3  127814700  127815700      3       2  150064       3.6678   0.00012234
enh83672     3  127817400  127818400      3       1  150064       2.5545    0.0053171
enh83678     3  127913900  127914900      4       1  150064       3.5851   0.00016848
enh83679     3  127916000  127917000      4       2  150064       4.2698   9.7822e-06
enh83693     3  128067500  128068500      1       1  150064       2.0585      0.01977
enh83695     3  128117100  128118100      3       2  150064        4.026   2.8361e-05
enh83700     3  128278000  128279000      3       1  150064       1.6777     0.046702
enh83725     3  128505900  128506900      1       1  150064       3.3491    0.0004053
enh83743     3  128947500  128948500      2       1  150064       2.1499     0.015783
enh83744     3  128958700  128959700      3       1  150064       2.8831    0.0019688
enh83747     3  128996100  128997100      3       2  150064        3.131   0.00087118
enh83748     3  129023200  129024200      1       1  150064       3.6939    0.0001104
enh83752     3  129032200  129033200      2       1  150064       2.9966    0.0013648
enh83753     3  129035800  129036800      1       1  150064       3.4195    0.0003137
enh83768     3  129209000  129210000      3       1  150064       1.7024     0.044341
enh83771     3  129244800  129245800      3       2  150064        2.526    0.0057685
enh83783     3  129310100  129311100      5       3  150064       2.2154     0.013365
enh83784     3  129312600  129313600      2       1  150064       1.6817     0.046314
enh83786     3  129316500  129317500      3       2  150064       2.0146     0.021972
enh83787     3  129318900  129319900      2       1  150064       1.9711     0.024356
enh83788     3  129320400  129321400      4       2  150064       1.7953     0.036304
enh83791     3  129328600  129329600      3       1  150064       2.0466     0.020351
enh83793     3  129340800  129341800      4       2  150064        2.376    0.0087503
enh83799     3  129403200  129404200      3       2  150064       1.9086     0.028155
enh83812     3  129511300  129512300      1       1  150064         1.87      0.03074
enh83865     3  131270800  131271800      6       2  150064       2.7307    0.0031597
enh83868     3  131342000  131343000      8       1  150064       2.0588     0.019754
enh83894     3  131693600  131694600      1       1  150064       1.7896      0.03676
enh83907     3  131898600  131899600      5       2  150064       2.4066    0.0080499
enh83909     3  131925500  131926500      4       2  150064       2.3052     0.010577
enh83911     3  131944400  131945400      7       1  150064       2.1032     0.017724
enh83917     3  132023000  132024000      5       3  150064       1.7823      0.03735
enh83936     3  132501800  132502800      3       2  150064       1.8385     0.032997
enh83951     3  132911000  132912000      9       2  150064       2.6236    0.0043507
enh83952     3  132925800  132926800      3       1  150064       3.0612    0.0011022
enh83953     3  132930000  132931000      2       1  150064        2.422    0.0077176
enh83955     3  133002800  133003800      1       1  150064       2.8164     0.002428
enh83956     3  133013800  133014800      7       3  150064        3.153   0.00080798
enh83957     3  133046800  133047800      2       1  150064       2.4317    0.0075147
enh83959     3  133081100  133082100      2       1  150064       1.8794     0.030092
enh83960     3  133093500  133094500      3       2  150064        2.346    0.0094879
enh83980     3  133540200  133541200      9       4  150064       2.1688     0.015048
enh83987     3  133681200  133682200      8       3  150064       2.6187    0.0044133
enh84011     3  134069800  134070800      3       1  150064       1.8299     0.033635
enh84051     3  134978000  134979000      1       1  150064       2.1741      0.01485
enh84052     3  134984200  134985200      4       1  150064       2.1586     0.015441
enh84053     3  135028900  135029900      3       2  150064       2.3911    0.0083981
enh84072     3  135457800  135458800      5       3  150064       3.2639   0.00054944
enh84075     3  135615300  135616300      2       1  150064       3.1098    0.0009361
enh84076     3  135682600  135683600      3       2  150064       4.3216   7.7437e-06
enh84077     3  135686700  135687700      2       1  150064       3.6211   0.00014665
enh84079     3  135692600  135693600      1       1  150064       3.8187    6.709e-05
enh84080     3  135694600  135695600      2       1  150064       3.7104   0.00010347
enh84081     3  135713300  135714300      5       1  150064        3.638   0.00013736
enh84082     3  135716100  135717100      2       1  150064       2.3028     0.010644
enh84083     3  135726500  135727500      1       1  150064       2.2356      0.01269
enh84084     3  135760300  135761300      1       1  150064       3.7435    9.072e-05
enh84089     3  135889800  135890800      1       1  150064       2.2668       0.0117
enh84093     3  135910500  135911500      3       2  150064       4.3954   5.5288e-06
enh84094     3  135916500  135917500      2       1  150064       2.8409    0.0022496
enh84095     3  135954500  135955500      3       1  150064       4.8364   6.6103e-07
enh84096     3  135956600  135957600      1       1  150064       3.5732    0.0001763
enh84097     3  135965900  135966900      1       1  150064       3.5576    0.0001871
enh84100     3  136015700  136016700      2       1  150064       2.3228     0.010094
enh84105     3  136278200  136279200      1       1  150064       6.3562    1.034e-10
enh84106     3  136295800  136296800      1       1  150064       2.3453     0.009505
enh84108     3  136349900  136350900      2       1  150064       3.8739   5.3553e-05
enh84109     3  136350900  136351900      4       2  150064        1.773     0.038114
enh84114     3  136449600  136450600      2       1  150064       2.5073    0.0060829
enh84116     3  136455200  136456200      3       1  150064        2.456    0.0070252
enh84117     3  136467800  136468800      3       2  150064       3.8258    6.517e-05
enh84118     3  136472400  136473400      3       2  150064       3.2031   0.00067987
enh84119     3  136505400  136506400      2       1  150064        3.281   0.00051724
enh84120     3  136557600  136558600      1       1  150064       2.2451      0.01238
enh84121     3  136578100  136579100      1       1  150064       3.0867     0.001012
enh84122     3  136582200  136583200      3       1  150064       2.8193    0.0024062
enh84123     3  136584200  136585200      3       1  150064        2.887    0.0019445
enh84124     3  136589200  136590200      2       1  150064       3.2489   0.00057917
enh84125     3  136590100  136591100      5       2  150064       3.0455    0.0011616
enh84126     3  136612500  136613500      1       1  150064       3.0285     0.001229
enh84129     3  136618200  136619200      2       1  150064       2.5361    0.0056043
enh84130     3  136620200  136621200      2       1  150064       2.6275    0.0043008
enh84131     3  136625400  136626400      2       1  150064       2.5703    0.0050805
enh84132     3  136633400  136634400      2       1  150064       2.5043    0.0061353
enh84134     3  136661400  136662400      2       1  150064       2.4908    0.0063731
enh84135     3  136674000  136675000      4       2  150064       3.4608   0.00026925
enh84136     3  136676200  136677200      6       2  150064       4.3769   6.0195e-06
enh84139     3  136753700  136754700      5       1  150064        4.168   1.5362e-05
enh84141     3  136783600  136784600      3       1  150064       2.1918     0.014196
enh84142     3  136785300  136786300      5       2  150064       2.7893    0.0026415
enh84143     3  136816200  136817200      1       1  150064       1.8894      0.02942
enh84156     3  137046400  137047400      1       1  150064       1.7783      0.03768
enh84193     3  137931800  137932800      2       1  150064       2.4196    0.0077692
enh84196     3  138055100  138056100      2       1  150064       1.7588     0.039303
enh84197     3  138056100  138057100      4       1  150064       1.8568      0.03167
enh84199     3  138070600  138071600      3       1  150064       1.9781     0.023956
enh84201     3  138077600  138078600      3       1  150064       1.7532     0.039781
enh84206     3  138127500  138128500      1       1  150064       1.6643      0.04803
enh84222     3  138536800  138537800      1       1  150064       1.8135      0.03488
enh84227     3  138564400  138565400      2       1  150064       1.7239     0.042367
enh84228     3  138568300  138569300      2       1  150064       1.9324     0.026657
enh84288     3  140306900  140307900      2       1  150064       2.3341    0.0097959
enh84289     3  140432400  140433400      6       1  150064       2.3707    0.0088769
enh84290     3  140444600  140445600      5       2  150064       2.3876    0.0084787
enh84314     3  140822800  140823800      1       1  150064       3.5491    0.0001933
enh84318     3  140946600  140947600      1       1  150064       2.1643      0.01522
enh84323     3  141030800  141031800      1       1  150064       1.8051      0.03553
enh84328     3  141081200  141082200      1       1  150064       3.1196    0.0009054
enh84372     3  141888600  141889600      2       1  150064       1.7351     0.041358
enh84398     3  142572000  142573000      1       1  150064       1.7397      0.04096
enh84399     3  142574500  142575500      3       1  150064       1.8188     0.034469
enh84406     3  142706100  142707100      3       2  150064       1.9128     0.027886
enh84408     3  142722300  142723300      4       2  150064       1.7109     0.043548
enh84424     3  143148500  143149500      2       1  150064       2.6181    0.0044217
enh84436     3  143513500  143514500      2       1  150064       2.2234     0.013094
enh84449     3  143821400  143822400      1       1  150064       1.7069      0.04392
enh84460     3  144148300  144149300      3       2  150064       2.3332    0.0098179
enh84463     3  144202000  144203000      5       2  150064       2.5113    0.0060138
enh84464     3  144220900  144221900      2       1  150064       2.7426    0.0030474
enh84469     3  144355800  144356800      3       1  150064       2.9353    0.0016661
enh84470     3  144363200  144364200      1       1  150064       2.7426     0.003048
enh84539     3  146498000  146499000      4       2  150064       1.7083     0.043794
enh84547     3  147009400  147010400      2       1  150064       1.9234     0.027217
enh84548     3  147015900  147016900      1       1  150064       2.3525     0.009325
enh84550     3  147165300  147166300      5       2  150064       2.2349     0.012712
enh84553     3  147332600  147333600      1       1  150064       1.6496      0.04951
enh84573     3  147793100  147794100      1       1  150064       1.7152      0.04315
enh84594     3  148538100  148539100      3       2  150064       2.4291    0.0075686
enh84610     3  148921700  148922700      2       1  150064       1.9905     0.023267
enh84612     3  148939300  148940300      5       2  150064       2.1003      0.01785
enh84614     3  148949100  148950100      6       1  150064       1.7545     0.039672
enh84676     3  149379800  149380800      1       1  150064       2.2212      0.01317
enh84726     3  150067300  150068300      2       1  150064       2.0154     0.021934
enh84730     3  150097200  150098200      2       1  150064       1.9489     0.025651
enh84761     3  150339200  150340200      2       1  150064       2.1635     0.015253
enh84783     3  150689100  150690100      4       2  150064       1.7836     0.037242
enh84826     3  151218800  151219800      8       2  150064       2.5484    0.0054115
enh84835     3  151309500  151310500      1       1  150064        1.933      0.02662
enh84866     3  152026200  152027200      1       1  150064       1.9048       0.0284
enh84867     3  152035900  152036900      3       2  150064       2.3114     0.010405
enh84888     3  152188500  152189500      1       1  150064       2.9498      0.00159
enh84889     3  152189800  152190800      2       1  150064       1.7401     0.040923
enh84891     3  152234100  152235100      4       2  150064       2.1472      0.01589
enh84892     3  152313900  152314900      2       1  150064        1.938     0.026311
enh84901     3  152463000  152464000      4       2  150064       1.8822     0.029905
enh84902     3  152497300  152498300      2       1  150064       1.8089      0.03523
enh84903     3  152508700  152509700      1       1  150064        2.601     0.004647
enh84904     3  152551300  152552300      4       1  150064       2.9377    0.0016532
enh84924     3  153068000  153069000      2       1  150064       2.0813     0.018702
enh84955     3  153965300  153966300      1       1  150064       1.9216      0.02733
enh84958     3  154038300  154039300      1       1  150064       2.4668     0.006817
enh84981     3  155001100  155002100      6       2  150064       2.1123      0.01733
enh84985     3  155080100  155081100      2       1  150064       1.8224     0.034198
enh84992     3  155215600  155216600      1       1  150064       2.3069      0.01053
enh84993     3  155229800  155230800      4       1  150064       2.4743    0.0066749
enh84998     3  155316400  155317400      1       1  150064       3.8082    6.998e-05
enh84999     3  155323300  155324300      3       1  150064       2.1404     0.016162
enh85007     3  155379000  155380000      1       1  150064        1.942      0.02607
enh85011     3  155418000  155419000      5       2  150064       1.9549     0.025299
enh85013     3  155422200  155423200      3       2  150064       2.6168    0.0044378
enh85015     3  155432000  155433000      3       2  150064       1.7073     0.043885
enh85016     3  155443600  155444600      1       1  150064       2.3557     0.009244
enh85017     3  155455400  155456400      1       1  150064        2.304      0.01061
enh85043     3  156029100  156030100      2       1  150064       2.0014     0.022677
enh85073     3  156395000  156396000      2       1  150064       1.8562      0.03171
enh85098     3  156793100  156794100      2       1  150064       1.6885     0.045661
enh85101     3  156807200  156808200      1       1  150064       1.9919      0.02319
enh85154     3  159074400  159075400      1       1  150064       1.8383      0.03301
enh85155     3  159171400  159172400      2       1  150064       3.0719    0.0010634
enh85156     3  159175800  159176800      1       1  150064       2.5977     0.004693
enh85164     3  159358000  159359000      3       2  150064       1.7752     0.037929
enh85165     3  159387000  159388000      2       1  150064       1.7211      0.04262
enh85166     3  159390300  159391300      6       2  150064       1.8851     0.029707
enh85185     3  159570700  159571700      1       1  150064       1.7455      0.04045
enh85192     3  159620400  159621400      3       2  150064       2.0215     0.021616
enh85196     3  159879500  159880500      2       1  150064       1.8923     0.029226
enh85202     3  159996300  159997300      1       1  150064       2.0714      0.01916
enh85205     3  160032400  160033400      1       1  150064       1.8402      0.03287
enh85219     3  160395200  160396200      1       1  150064         2.73     0.003167
enh85222     3  160497800  160498800      4       2  150064       2.2819     0.011249
enh85223     3  160499000  160500000      4       2  150064       2.3481    0.0094359
enh85226     3  160512800  160513800      1       1  150064       1.8561      0.03172
enh85227     3  160514200  160515200      3       1  150064       1.6771     0.046761
enh85229     3  160525800  160526800      5       2  150064       2.4465    0.0072129
enh85230     3  160532800  160533800      1       1  150064       1.6873      0.04577
enh85231     3  160540400  160541400      1       1  150064       1.6948      0.04506
enh85234     3  160610700  160611700      2       1  150064       2.1746      0.01483
enh85235     3  160615100  160616100      2       1  150064       1.9503     0.025572
enh85236     3  160618800  160619800      3       2  150064       1.7538     0.039733
enh85244     3  160854900  160855900      2       1  150064       2.4745    0.0066711
enh85245     3  160902100  160903100      4       2  150064       2.8467    0.0022086
enh85252     3  161093200  161094200      4       2  150064       2.5481    0.0054148
enh85254     3  161133500  161134500      1       1  150064       2.3963      0.00828
enh85257     3  161144400  161145400      2       1  150064       2.6915    0.0035563
enh85258     3  161188600  161189600      1       1  150064       2.3241      0.01006
enh85259     3  161215800  161216800      3       2  150064       3.1582   0.00079385
enh85261     3  161277500  161278500      5       3  150064       1.6731      0.04715
enh85263     3  161353200  161354200      4       2  150064       3.3914   0.00034765
enh85265     3  161360400  161361400      3       2  150064       3.5084   0.00022537
enh85266     3  161367600  161368600      3       1  150064       3.2743    0.0005296
enh85268     3  161407700  161408700      1       1  150064       2.4593      0.00696
enh85269     3  161484000  161485000      3       1  150064       4.7957   8.1071e-07
enh85273     3  161577400  161578400      1       1  150064       1.8771      0.03025
enh85274     3  161632000  161633000      1       1  150064       2.2101      0.01355
enh85275     3  161657400  161658400      1       1  150064       3.5127    0.0002218
enh85276     3  161759200  161760200      2       1  150064        4.166   1.5502e-05
enh85278     3  161910700  161911700      6       3  150064       4.1597   1.5936e-05
enh85322     3  164448300  164449300      3       1  150064       1.7252      0.04225
enh85323     3  164454600  164455600      2       1  150064       2.3533    0.0093049
enh85347     3  165907900  165908900      3       2  150064        2.284     0.011185
enh85359     3  166703500  166704500      1       1  150064       1.8162      0.03467
enh85363     3  166881800  166882800      1       1  150064       2.2546      0.01208
enh85379     3  167375200  167376200      1       1  150064        2.879     0.001995
enh85388     3  167454400  167455400      1       1  150064       2.9064     0.001828
enh85391     3  167613100  167614100      2       1  150064       2.8432    0.0022332
enh85397     3  167801600  167802600      4       1  150064       2.3552    0.0092568
enh85398     3  167805900  167806900      3       1  150064       2.2753     0.011444
enh85399     3  167806800  167807800      1       1  150064       2.5034      0.00615
enh85400     3  167809600  167810600      4       1  150064       1.9754     0.024112
enh85401     3  167814200  167815200      2       1  150064       1.9648     0.024721
enh85402     3  167859800  167860800      3       1  150064       2.1241     0.016832
enh85403     3  167876900  167877900      1       1  150064       2.2226      0.01312
enh85409     3  167993400  167994400      2       1  150064       2.1889     0.014301
enh85428     3  168300000  168301000      1       1  150064       2.1914      0.01421
enh85441     3  168594900  168595900      3       2  150064       1.8161     0.034675
enh85443     3  168657200  168658200      1       1  150064       1.9872      0.02345
enh85445     3  168708000  168709000      7       3  150064       1.8147     0.034784
enh85448     3  168794600  168795600      5       3  150064       2.3953    0.0083031
enh85450     3  168812400  168813400      1       1  150064       1.7854       0.0371
enh85452     3  168840000  168841000      3       1  150064       1.9038     0.028469
enh85464     3  169007000  169008000      1       1  150064       1.9339      0.02656
enh85471     3  169107500  169108500      1       1  150064       2.0636      0.01953
enh85484     3  169347300  169348300      5       3  150064       1.8142     0.034821
enh85486     3  169461500  169462500      1       1  150064       3.0957    0.0009819
enh85487     3  169492700  169493700      1       1  150064       2.6313     0.004253
enh85488     3  169508300  169509300      3       1  150064       1.9695     0.024449
enh85491     3  169579300  169580300      4       2  150064       2.9514    0.0015816
enh85500     3  169826200  169827200      1       1  150064       2.5035     0.006149
enh85503     3  169914400  169915400      3       2  150064       1.9131      0.02787
enh85504     3  169917900  169918900      4       1  150064        2.551    0.0053709
enh85507     3  169944100  169945100      7       4  150064       1.9895     0.023321
enh85522     3  170184000  170185000      2       1  150064       1.6623     0.048227
enh85530     3  170352200  170353200      1       1  150064        1.989      0.02335
enh85544     3  170549500  170550500      2       1  150064       2.1717     0.014939
enh85545     3  170552800  170553800      2       1  150064       2.1544     0.015605
enh85546     3  170554000  170555000      7       1  150064       2.7575     0.002912
enh85547     3  170556600  170557600      6       2  150064       3.2638   0.00054968
enh85549     3  170588600  170589600      2       1  150064       2.5201    0.0058659
enh85550     3  170592700  170593700      3       1  150064       2.4129    0.0079139
enh85552     3  170759800  170760800      1       1  150064       2.6597     0.003911
enh85557     3  170882800  170883800      2       1  150064       1.7317     0.041666
enh85558     3  170883500  170884500      2       1  150064       1.7317     0.041666
enh85568     3  170991700  170992700      3       1  150064       1.8101     0.035143
enh85570     3  171001800  171002800      6       2  150064       1.6521      0.04926
enh85601     3  171173700  171174700      2       1  150064        1.803     0.035695
enh85608     3  171436300  171437300      2       1  150064       1.7706     0.038318
enh85609     3  171438300  171439300      5       1  150064       1.7224     0.042501
enh85610     3  171444600  171445600      6       1  150064       1.7403     0.040905
enh85611     3  171449700  171450700      4       1  150064       1.6794     0.046542
enh85616     3  171509400  171510400      4       1  150064       1.9826     0.023706
enh85715     3  172427000  172428000      1       1  150064       2.6366     0.004187
enh85741     3  172970800  172971800      4       1  150064        2.182     0.014554
enh85746     3  173019800  173020800      1       1  150064       1.9644      0.02474
enh85747     3  173071000  173072000      3       1  150064       1.6569     0.048771
enh85749     3  173116900  173117900      3       2  150064       2.8236    0.0023741
enh85753     3  173271000  173272000      4       2  150064       1.6888     0.045625
enh85770     3  173514600  173515600      5       2  150064       4.0832   2.2207e-05
enh85771     3  173517300  173518300      2       1  150064       3.8847   5.1229e-05
enh85773     3  173541400  173542400      3       2  150064       3.8651   5.5512e-05
enh85774     3  173552200  173553200      5       2  150064       1.9552     0.025281
enh85778     3  173638500  173639500      1       1  150064       1.7697      0.03839
enh85782     3  173655700  173656700      2       1  150064       1.8661     0.031013
enh85785     3  173710600  173711600      1       1  150064       2.6597      0.00391
enh85787     3  173741200  173742200      3       1  150064       2.0256     0.021403
enh85788     3  173768500  173769500      2       1  150064       2.3961    0.0082845
enh85789     3  173785500  173786500      3       1  150064       2.5812    0.0049226
enh85790     3  173812000  173813000      4       2  150064       2.0066     0.022398
enh85792     3  173835100  173836100      5       2  150064       2.2383       0.0126
enh85793     3  173838300  173839300      3       1  150064       1.6798     0.046495
enh85795     3  173866500  173867500      2       1  150064       1.7413     0.040811
enh85805     3  174007600  174008600      5       2  150064       1.7208     0.042642
enh85807     3  174036300  174037300      5       3  150064       2.3759    0.0087521
enh85814     3  174160000  174161000      1       1  150064       1.8057      0.03548
enh85815     3  174178300  174179300      2       1  150064       2.3179     0.010227
enh85816     3  174180300  174181300      1       1  150064       1.8518      0.03203
enh85820     3  174256300  174257300      6       3  150064       2.8414    0.0022459
enh85841     3  175107000  175108000      2       1  150064       1.8483     0.032282
enh85843     3  175129300  175130300      3       2  150064       2.8948    0.0018968
enh85859     3  175703200  175704200      1       1  150064       2.1625      0.01529
enh85861     3  175733600  175734600      4       1  150064       2.2566     0.012017
enh85862     3  175777200  175778200      4       1  150064       3.0064     0.001322
enh85864     3  175895300  175896300      4       2  150064       1.7118     0.043468
enh85880     3  176224000  176225000      1       1  150064       1.7292      0.04189
enh85881     3  176239800  176240800      2       1  150064       1.8405     0.032849
enh85885     3  176295200  176296200      1       1  150064       1.6688      0.04758
enh85890     3  176414500  176415500      2       1  150064       1.9224      0.02728
enh85901     3  176731000  176732000      1       1  150064       2.5773     0.004979
enh85902     3  176757400  176758400      4       2  150064       2.9588    0.0015441
enh85903     3  176758900  176759900      1       1  150064        2.666     0.003838
enh85904     3  176764400  176765400      1       1  150064       3.2209    0.0006389
enh85909     3  176781200  176782200      3       1  150064        2.876    0.0020137
enh85911     3  176792800  176793800      3       2  150064       2.1129     0.017305
enh85913     3  176805200  176806200      3       1  150064       2.8669    0.0020723
enh85914     3  176806800  176807800      4       2  150064       1.6843     0.046064
enh85917     3  176821800  176822800      5       2  150064       2.9531    0.0015729
enh85920     3  176827900  176828900      2       1  150064       2.3749    0.0087757
enh85946     3  177002000  177003000      1       1  150064       1.9435      0.02598
enh85947     3  177003500  177004500      2       1  150064        2.998    0.0013588
enh85954     3  177148200  177149200      3       1  150064       2.3278    0.0099612
enh85970     3  177325000  177326000      1       1  150064       1.7224       0.0425
enh85973     3  177359700  177360700      3       2  150064       2.1722     0.014922
enh85980     3  177513700  177514700      1       1  150064       1.6914      0.04538
enh85981     3  177541500  177542500      1       1  150064       1.7585      0.03933
enh85991     3  177877200  177878200      4       2  150064       1.9701     0.024416
enh85992     3  177898000  177899000      2       1  150064       1.9335      0.02659
enh85996     3  177954500  177955500      2       1  150064       2.0847     0.018549
enh86001     3  178042600  178043600      1       1  150064       2.2633      0.01181
enh86002     3  178059500  178060500      3       2  150064       1.9247     0.027136
enh86009     3  178242800  178243800      3       1  150064       1.9586     0.025077
enh86069     3  179429400  179430400      3       1  150064       1.8645     0.031127
enh86089     3  179833800  179834800      2       1  150064       2.9676    0.0015006
enh86090     3  179852800  179853800      1       1  150064       1.8939      0.02912
enh86096     3  180100300  180101300      3       2  150064        1.887     0.029577
enh86098     3  180289200  180290200      1       1  150064       3.8437    6.059e-05
enh86109     3  180522200  180523200      4       2  150064       1.8163     0.034665
enh86110     3  180522900  180523900      2       1  150064       2.1786      0.01468
enh86111     3  180572700  180573700      1       1  150064       2.3966     0.008274
enh86113     3  180628900  180629900      2       1  150064       5.4446   2.5956e-08
enh86114     3  180633000  180634000      1       1  150064       6.2898    1.589e-10
enh86119     3  180726600  180727600      1       1  150064       5.9201    1.609e-09
enh86122     3  180856400  180857400      4       2  150064       5.4428   2.6224e-08
enh86126     3  181044900  181045900      1       1  150064        3.289    0.0005027
enh86128     3  181101400  181102400      2       1  150064       3.7763   7.9599e-05
enh86131     3  181176400  181177400      1       1  150064       4.1959    1.359e-05
enh86132     3  181182100  181183100      4       2  150064       3.3776   0.00036556
enh86133     3  181207600  181208600      2       1  150064       4.3979   5.4647e-06
enh86134     3  181214800  181215800      1       1  150064       2.2426      0.01246
enh86135     3  181252000  181253000      1       1  150064       2.0397      0.02069
enh86140     3  181404700  181405700      1       1  150064        2.334     0.009799
enh86184     3  181934600  181935600      2       1  150064       2.4517    0.0071097
enh86187     3  181953000  181954000      2       1  150064       1.7983     0.036063
enh86194     3  182023600  182024600      4       1  150064        1.656     0.048863
enh86196     3  182044700  182045700      4       2  150064       1.7424     0.040718
enh86233     3  182695600  182696600      1       1  150064       1.8448      0.03253
enh86234     3  182698600  182699600      1       1  150064       1.6873      0.04577
enh86235     3  182699200  182700200      1       1  150064       1.6873      0.04577
enh86287     3  183543700  183544700      2       1  150064       2.0985     0.017932
enh86289     3  183600000  183601000      2       1  150064       2.0495     0.020209
enh86341     3  184396200  184397200      2       1  150064       1.7178     0.042921
enh86354     3  184473900  184474900      5       2  150064       2.5502    0.0053834
enh86361     3  184508600  184509600      1       1  150064       2.1333      0.01645
enh86398     3  185419700  185420700      1       1  150064       1.8946      0.02907
enh86399     3  185421500  185422500      3       2  150064       2.8216    0.0023891
enh86406     3  185442400  185443400      2       1  150064        2.733    0.0031385
enh86407     3  185444200  185445200      4       1  150064       3.4119   0.00032251
enh86408     3  185445700  185446700      5       3  150064       2.0433     0.020511
enh86413     3  185457000  185458000      3       2  150064       1.8372     0.033087
enh86420     3  185482000  185483000      1       1  150064       2.1268      0.01672
enh86435     3  185514500  185515500      2       1  150064       2.4146    0.0078752
enh86451     3  185677500  185678500      4       2  150064       2.3319    0.0098521
enh86455     3  185801100  185802100      2       1  150064        3.238   0.00060188
enh86456     3  185810700  185811700      2       1  150064        2.027     0.021332
enh86503     3  186507600  186508600      6       3  150064       2.4143    0.0078828
enh86535     3  186822600  186823600      3       2  150064       2.2854     0.011144
enh86538     3  186891700  186892700      5       3  150064       1.6542     0.049047
enh86541     3  186937300  186938300      3       2  150064       2.2378     0.012619
enh86572     3  187453200  187454200      2       1  150064       1.9236     0.027202
enh86595     3  187875300  187876300      5       3  150064       1.8275     0.033815
enh86596     3  187876300  187877300      5       3  150064       2.1425     0.016076
enh86597     3  187882900  187883900      6       1  150064       1.8048     0.035555
enh86598     3  187886200  187887200      5       3  150064       4.2972   8.6476e-06
enh86599     3  187888400  187889400      5       3  150064       2.5183    0.0058965
enh86600     3  187891800  187892800      3       2  150064       1.8607     0.031394
enh86602     3  187896800  187897800      7       2  150064       1.6742      0.04705
enh86605     3  187914100  187915100      4       2  150064       2.3358    0.0097514
enh86632     3  188191800  188192800      3       1  150064       2.2416     0.012492
enh86633     3  188194400  188195400      3       2  150064       2.3207     0.010151
enh86650     3  188550200  188551200      2       1  150064       1.6838     0.046108
enh86673     3  189484100  189485100      2       1  150064       2.3049     0.010586
enh86686     3  189712400  189713400      6       2  150064       2.3535    0.0092978
enh86687     3  189718200  189719200      6       2  150064       1.6541     0.049051
enh86689     3  189722900  189723900      5       2  150064       2.5467    0.0054374
enh86691     3  189735100  189736100      5       2  150064       2.0192     0.021735
enh86694     3  189746100  189747100      1       1  150064       2.2121      0.01348
enh86714     3  189840000  189841000     10       3  150064       2.1318     0.016512
enh86751     3  190723200  190724200      2       1  150064       2.7822    0.0026998
enh86786     3  191599800  191600800      1       1  150064        2.177      0.01474
enh86788     3  191618800  191619800      2       1  150064       2.6899    0.0035737
enh86798     3  191821200  191822200      6       2  150064        1.924     0.027179
enh86799     3  191873000  191874000      5       3  150064       2.6616    0.0038881
enh86800     3  191879800  191880800      3       1  150064       2.8381    0.0022693
enh86815     3  192135000  192136000      2       1  150064       2.1532     0.015652
enh86821     3  192397800  192398800      2       1  150064       1.7838     0.037227
enh86822     3  192414600  192415600      2       1  150064       1.9563     0.025214
enh86823     3  192418100  192419100      2       1  150064       2.3243     0.010054
enh86824     3  192434400  192435400      5       2  150064       1.9159     0.027688
enh86825     3  192436500  192437500      3       1  150064       2.2162     0.013337
enh86828     3  192465000  192466000      1       1  150064       1.9591      0.02505
enh86829     3  192467700  192468700      4       1  150064       1.7502     0.040044
enh86832     3  192550700  192551700      3       1  150064       1.7791      0.03761
enh86840     3  192578400  192579400      2       1  150064       2.0782     0.018847
enh86876     3  193106400  193107400      4       2  150064       2.0079     0.022326
enh86896     3  193499400  193500400      2       1  150064       2.2104      0.01354
enh86898     3  193505800  193506800      7       2  150064       1.7293     0.041881
enh86900     3  193510700  193511700      3       2  150064       2.1752     0.014807
enh86923     3  193693500  193694500      3       1  150064       1.8298     0.033643
enh86935     3  193807100  193808100      6       3  150064       2.2949     0.010871
enh86936     3  193815100  193816100      3       2  150064       1.8088     0.035241
enh87036     3  194981600  194982600      1       1  150064       2.3337     0.009805
enh87040     3  195100000  195101000      2       1  150064       2.4747    0.0066679
enh87068     3  195615200  195616200      2       1  150064       1.7152     0.043154
enh87097     3  195942800  195943800      2       1  150064       2.1105     0.017407
enh87099     3  195946000  195947000      4       2  150064        2.306     0.010554
enh87101     3  195989800  195990800      3       1  150064       2.3464    0.0094789
enh87103     3  196005900  196006900      5       1  150064       1.7428     0.040681
enh87106     3  196046800  196047800      5       2  150064       2.8801    0.0019877
enh87107     3  196054000  196055000      7       2  150064       2.2808     0.011281
enh87111     3  196149600  196150600      1       1  150064       2.6902      0.00357
enh87112     3  196156600  196157600      3       2  150064       1.8914     0.029284
enh87113     3  196160000  196161000      2       1  150064       3.1878   0.00071689
enh87132     3  196465800  196466800      4       2  150064       1.7618     0.039056
enh87135     3  196471200  196472200      1       1  150064       1.8468      0.03239
enh87137     3  196499100  196500100      2       1  150064       1.9046     0.028414
enh87148     3  196748700  196749700      2       1  150064        1.865     0.031089
enh87150     3  196894900  196895900      1       1  150064       1.9581      0.02511
enh87152     3  196910400  196911400      3       2  150064       1.8387     0.032981
enh87153     3  196911600  196912600      2       1  150064       1.7339     0.041468
enh87155     3  196929500  196930500      1       1  150064       2.8786     0.001997
enh87156     3  196931700  196932700      4       2  150064       1.9165     0.027651
enh87159     3  196936200  196937200      1       1  150064       2.2616      0.01186
enh87160     3  196938600  196939600      3       1  150064       1.7079     0.043823
enh87161     3  196940000  196941000      1       1  150064       2.1625      0.01529
enh87163     3  196946300  196947300      2       1  150064       2.0038     0.022548
enh87164     3  196949600  196950600      1       1  150064        2.339     0.009667
enh87165     3  196951200  196952200      4       2  150064       1.9916     0.023207
enh87166     3  196952800  196953800      3       2  150064       1.7607      0.03914
enh87167     3  196964400  196965400      4       2  150064       2.0393      0.02071
enh87168     3  196980600  196981600      5       2  150064       1.7049      0.04411
enh87169     3  196983900  196984900      1       1  150064       2.9008     0.001861
enh87172     3  197022200  197023200      2       1  150064        2.091     0.018266
enh87173     3  197030800  197031800      4       2  150064       1.8909     0.029321
enh87186     3  197173300  197174300     11       4  150064       2.6883    0.0035913
enh87187     3  197183700  197184700      3       2  150064       1.9565     0.025205
enh87188     3  197191900  197192900      6       3  150064       2.6368    0.0041849
enh87192     3  197208500  197209500      4       2  150064       2.6481    0.0040468
enh87195     3  197247300  197248300      4       2  150064       1.9261     0.027044
enh87243     4     618400     619400      2       1  150064       1.8109     0.035078
enh87245     4     666400     667400      3       2  150064        2.863    0.0020979
enh87249     4     677400     678400      1       1  150064       2.4305     0.007538
enh87251     4     683300     684300      4       2  150064       1.8117     0.035013
enh87252     4     686200     687200      1       1  150064       1.9559      0.02524
enh87253     4     700800     701800     10       4  150064       3.1147   0.00092053
enh87258     4     939600     940600      3       1  150064       1.8692     0.030795
enh87268     4    1285000    1286000      6       3  150064       1.6768     0.046791
enh87273     4    1338400    1339400      5       2  150064       2.1289     0.016632
enh87275     4    1345300    1346300      6       3  150064       2.1873      0.01436
enh87317     4    2270500    2271500      3       1  150064        2.489    0.0064059
enh87352     4    2860000    2861000      2       1  150064        2.629     0.004282
enh87376     4    3343500    3344500      3       2  150064       1.9386     0.026278
enh87426     4    4425400    4426400      4       2  150064        2.047     0.020327
enh87427     4    4428700    4429700      9       3  150064       2.3098     0.010449
enh87429     4    4445200    4446200      4       1  150064       2.2839     0.011189
enh87431     4    4464400    4465400      2       1  150064       3.1403   0.00084391
enh87432     4    4482500    4483500      4       2  150064       2.5993    0.0046702
enh87433     4    4486200    4487200      2       1  150064       3.2103    0.0006629
enh87434     4    4489900    4490900      2       1  150064       1.7919     0.036571
enh87435     4    4493800    4494800      4       2  150064        2.593    0.0047578
enh87437     4    4504300    4505300      3       1  150064        1.806     0.035458
enh87440     4    4541800    4542800      3       2  150064       2.5175    0.0059092
enh87445     4    4609800    4610800      3       2  150064       2.2127     0.013458
enh87447     4    4642000    4643000      6       3  150064       2.1718     0.014937
enh87453     4    4667400    4668400      1       1  150064       1.9197      0.02745
enh87467     4    4792900    4793900      3       2  150064       2.2788     0.011341
enh87474     4    5167100    5168100      6       2  150064       1.9326      0.02664
enh87476     4    5205000    5206000      6       2  150064       2.2061     0.013688
enh87478     4    5219800    5220800      5       3  150064       2.9082    0.0018178
enh87483     4    5593100    5594100      2       1  150064       2.1063      0.01759
enh87484     4    5613200    5614200      4       1  150064       2.1533     0.015647
enh87485     4    5633800    5634800      2       1  150064       2.8804    0.0019856
enh87486     4    5638600    5639600      4       1  150064        2.622    0.0043708
enh87488     4    5748600    5749600      9       3  150064       2.0727     0.019102
enh87491     4    5774600    5775600      3       2  150064       1.9838     0.023641
enh87507     4    6073300    6074300      1       1  150064       2.2568      0.01201
enh87510     4    6117900    6118900      5       2  150064       2.4119    0.0079343
enh87525     4    6404400    6405400      9       4  150064       2.7923    0.0026168
enh87530     4    6495100    6496100      6       3  150064       1.7633     0.038929
enh87536     4    6690700    6691700      1       1  150064       1.8193      0.03443
enh87562     4    6943100    6944100      4       2  150064       1.7765     0.037823
enh87563     4    6953400    6954400      1       1  150064       1.9286      0.02689
enh87564     4    6955200    6956200      7       2  150064       1.8253     0.033977
enh87565     4    6956400    6957400      5       2  150064       1.7272     0.042065
enh87576     4    7136800    7137800     11       4  150064       1.9909     0.023243
enh87671     4    8439500    8440500      2       1  150064       1.7125     0.043404
enh87701     4    9882400    9883400      5       1  150064       1.7783     0.037677
enh87719     4   10142500   10143500      7       2  150064       1.9975     0.022885
enh87726     4   10433400   10434400      1       1  150064        2.992     0.001386
enh87728     4   10455700   10456700      4       2  150064       2.5836    0.0048883
enh87732     4   10502200   10503200      5       3  150064       2.2034     0.013784
enh87745     4   10960400   10961400      6       2  150064       1.7511     0.039965
enh87748     4   11000400   11001400      2       1  150064       2.9584    0.0015463
enh87754     4   11151500   11152500      4       2  150064       1.8392     0.032942
enh87757     4   11225300   11226300      7       2  150064       1.8015     0.035809
enh87786     4   12100200   12101200      2       1  150064       2.5986    0.0046798
enh87788     4   12244500   12245500      1       1  150064       2.2748      0.01146
enh87790     4   12364700   12365700      1       1  150064       2.0695      0.01925
enh87792     4   12543000   12544000      3       1  150064       1.8311     0.033542
enh87793     4   12567200   12568200      6       2  150064       1.6856     0.045938
enh87828     4   13627000   13628000      2       1  150064       1.7364     0.041251
enh87842     4   13967700   13968700      3       2  150064       1.7693     0.038423
enh87904     4   15653200   15654200      2       1  150064       1.9803     0.023833
enh87938     4   16219000   16220000      4       2  150064       2.5969    0.0047028
enh87944     4   16303800   16304800      2       1  150064       2.9918    0.0013869
enh87945     4   16324100   16325100      5       3  150064       1.9924     0.023163
enh87946     4   16352800   16353800      4       2  150064       1.7575     0.039419
enh87948     4   16592600   16593600      3       2  150064       1.7679      0.03854
enh87949     4   16599500   16600500      2       1  150064       2.2956     0.010849
enh87950     4   16609700   16610700      5       2  150064       2.4117    0.0079386
enh87955     4   16695300   16696300      5       3  150064       2.1016     0.017795
enh87958     4   16733600   16734600      3       1  150064       2.0882     0.018388
enh87995     4   17034700   17035700      2       1  150064       1.6887     0.045643
enh88000     4   17144400   17145400      8       4  150064       2.2579     0.011977
enh88007     4   17304400   17305400     10       2  150064        2.571    0.0050707
enh88009     4   17329500   17330500      4       1  150064       2.2741     0.011479
enh88016     4   17577400   17578400      5       1  150064       2.0572     0.019832
enh88017     4   17585500   17586500      2       1  150064       2.1486     0.015834
enh88018     4   17617300   17618300      4       1  150064       2.2611     0.011877
enh88019     4   17617800   17618800      4       1  150064        2.376    0.0087514
enh88020     4   17633700   17634700      1       1  150064       2.4168     0.007829
enh88021     4   17638000   17639000      6       3  150064       2.6213    0.0043803
enh88027     4   17826600   17827600      2       1  150064       1.9863     0.023502
enh88030     4   17959900   17960900      2       1  150064       2.0735     0.019063
enh88031     4   17996800   17997800      3       1  150064       1.9378     0.026325
enh88033     4   18013600   18014600      1       1  150064       2.2473      0.01231
enh88034     4   18020800   18021800      4       1  150064       2.2446     0.012396
enh88037     4   18399000   18400000      3       1  150064       2.2445       0.0124
enh88041     4   18579700   18580700      1       1  150064       2.6126     0.004493
enh88047     4   18860900   18861900      3       2  150064       3.0033    0.0013353
enh88049     4   18871600   18872600      2       1  150064       2.0722     0.019125
enh88050     4   18883200   18884200      2       1  150064       2.1669     0.015122
enh88051     4   18937100   18938100      4       1  150064       3.0566    0.0011194
enh88057     4   19053000   19054000      1       1  150064       3.2979     0.000487
enh88058     4   19096900   19097900      2       1  150064       1.8613     0.031354
enh88059     4   19135900   19136900      4       2  150064       3.1991    0.0006893
enh88060     4   19144800   19145800      4       2  150064       2.5679    0.0051161
enh88062     4   19320800   19321800      3       2  150064       2.5401    0.0055409
enh88063     4   19777500   19778500      1       1  150064       3.0349     0.001203
enh88064     4   19946400   19947400      5       3  150064       2.6539    0.0039782
enh88086     4   20620200   20621200      2       1  150064       2.5003    0.0062051
enh88090     4   20673600   20674600      4       2  150064       3.0667     0.001082
enh88091     4   20678600   20679600      2       1  150064       2.3016     0.010678
enh88093     4   20702900   20703900      3       1  150064       1.6879     0.045719
enh88124     4   22239600   22240600      5       2  150064       1.7073     0.043885
enh88128     4   22374300   22375300      3       2  150064       2.2324     0.012795
enh88158     4   23035200   23036200      2       1  150064        1.694     0.045136
enh88170     4   23370800   23371800      1       1  150064        2.446     0.007223
enh88171     4   23424300   23425300      2       1  150064       4.4969   3.4483e-06
enh88212     4   24231300   24232300      6       1  150064       1.9275     0.026957
enh88214     4   24250000   24251000      4       2  150064       1.8968     0.028927
enh88215     4   24257600   24258600      3       1  150064       1.6805     0.046427
enh88216     4   24263100   24264100     10       3  150064       2.2605     0.011896
enh88220     4   24317400   24318400      2       1  150064       1.6488     0.049593
enh88225     4   24330600   24331600      1       1  150064       1.8965      0.02895
enh88226     4   24353800   24354800      2       1  150064       1.8427     0.032686
enh88231     4   24466500   24467500      1       1  150064        3.714     0.000102
enh88234     4   24489800   24490800      2       1  150064       2.9152    0.0017773
enh88236     4   24508600   24509600      1       1  150064       2.1015       0.0178
enh88256     4   24807000   24808000      3       1  150064       1.8645     0.031128
enh88259     4   24884100   24885100      7       1  150064       2.5749     0.005013
enh88260     4   24897100   24898100      2       1  150064       2.5706    0.0050756
enh88261     4   24908000   24909000      3       1  150064       2.4718    0.0067209
enh88262     4   24918200   24919200      5       3  150064       1.7486      0.04018
enh88269     4   25066100   25067100      7       1  150064       2.9895    0.0013971
enh88292     4   25450900   25451900      5       2  150064       2.6894    0.0035794
enh88303     4   25588800   25589800      7       2  150064       2.6548    0.0039682
enh88304     4   25591100   25592100      6       2  150064       3.1687   0.00076556
enh88316     4   25861200   25862200      2       1  150064       2.6848    0.0036285
enh88317     4   25892300   25893300      4       2  150064       2.1868      0.01438
enh88319     4   25921000   25922000      3       2  150064       2.0725     0.019108
enh88321     4   25952700   25953700      3       1  150064       2.1085     0.017493
enh88339     4   26239400   26240400      4       2  150064       2.3838    0.0085668
enh88350     4   26335700   26336700      2       1  150064       1.6923     0.045293
enh88354     4   26348600   26349600      4       2  150064       1.8537     0.031889
enh88358     4   26357100   26358100      2       1  150064       2.2508       0.0122
enh88365     4   26392000   26393000      1       1  150064       1.9618      0.02489
enh88372     4   26532800   26533800      2       1  150064       1.7214     0.042585
enh88373     4   26576000   26577000      2       1  150064       1.7627     0.038978
enh88374     4   26591000   26592000      3       1  150064       3.5442   0.00019691
enh88375     4   26609700   26610700      1       1  150064       3.9175    4.474e-05
enh88383     4   26804700   26805700      2       1  150064        3.133   0.00086519
enh88393     4   26905600   26906600      2       1  150064       1.7489     0.040153
enh88404     4   27049900   27050900      2       1  150064       1.7341     0.041453
enh88415     4   27131300   27132300      3       2  150064        2.058     0.019794
enh88416     4   27143600   27144600      4       1  150064        2.084     0.018579
enh88417     4   27162600   27163600      4       2  150064       2.6657    0.0038419
enh88424     4   27362000   27363000      5       2  150064       2.1398     0.016185
enh88425     4   27447200   27448200      1       1  150064       1.8719      0.03061
enh88426     4   27466200   27467200      1       1  150064       2.4813     0.006545
enh88437     4   28280600   28281600      5       1  150064       1.7363     0.041256
enh88447     4   28491800   28492800      1       1  150064       2.2801       0.0113
enh88476     4   30602000   30603000      4       1  150064       2.3706    0.0088807
enh88477     4   30607100   30608100      1       1  150064       2.0794      0.01879
enh88479     4   30768600   30769600      3       2  150064       1.7023     0.044352
enh88480     4   30778300   30779300      1       1  150064       2.6339      0.00422
enh88482     4   30794600   30795600      2       1  150064       2.4293    0.0075633
enh88483     4   30817100   30818100      1       1  150064       3.1177    0.0009112
enh88484     4   30823200   30824200      3       2  150064       3.1472   0.00082412
enh88489     4   30848500   30849500      3       2  150064       2.9124    0.0017931
enh88493     4   30905800   30906800      2       1  150064        2.138     0.016259
enh88494     4   30913400   30914400      2       1  150064       1.7623     0.039012
enh88495     4   30919600   30920600      4       2  150064       2.8849    0.0019575
enh88496     4   30927000   30928000      3       1  150064       2.0887     0.018365
enh88497     4   30929300   30930300      5       3  150064       1.9016     0.028612
enh88498     4   30947000   30948000      2       1  150064       1.6863     0.045873
enh88499     4   30952200   30953200      2       1  150064       2.6713    0.0037775
enh88504     4   31044400   31045400      1       1  150064       1.7502      0.04004
enh88509     4   31147900   31148900      5       2  150064       2.0218     0.021599
enh88510     4   31150200   31151200      3       1  150064       1.9208      0.02738
enh88511     4   31157600   31158600      3       1  150064       2.4249    0.0076561
enh88516     4   31336800   31337800      8       2  150064        2.543     0.005495
enh88535     4   32633000   32634000      7       2  150064       2.6676    0.0038203
enh88546     4   33818500   33819500      1       1  150064       3.1488    0.0008197
enh88552     4   34187400   34188400      1       1  150064        2.937     0.001657
enh88553     4   34209800   34210800      2       1  150064       2.9466    0.0016064
enh88554     4   34311500   34312500      5       1  150064       3.2053   0.00067465
enh88555     4   34330200   34331200      3       1  150064       2.3604    0.0091272
enh88558     4   34486300   34487300      5       2  150064       1.9661     0.024644
enh88563     4   34677700   34678700      1       1  150064       1.9107      0.02802
enh88582     4   36027800   36028800      3       1  150064       1.8574     0.031625
enh88589     4   36351400   36352400      6       4  150064        1.887     0.029578
enh88591     4   36468300   36469300      3       2  150064       3.0401    0.0011824
enh88596     4   36640900   36641900      5       2  150064       2.1713     0.014954
enh88603     4   37000600   37001600      3       2  150064       1.9739     0.024197
enh88608     4   37318500   37319500      4       2  150064        1.859      0.03151
enh88633     4   37806900   37807900     10       3  150064       2.1734     0.014874
enh88681     4   38607200   38608200      4       2  150064       1.8197     0.034404
enh88683     4   38612300   38613300      7       3  150064       2.3497    0.0093939
enh88688     4   38697200   38698200      1       1  150064       1.9636      0.02479
enh88690     4   38704600   38705600      2       1  150064       1.8449     0.032523
enh88691     4   38725200   38726200      3       2  150064       1.6803      0.04645
enh88695     4   38857800   38858800      7       2  150064       1.7856     0.037078
enh88697     4   38888300   38889300      2       1  150064       1.9533     0.025394
enh88720     4   39545900   39546900      2       1  150064       2.1804     0.014615
enh88726     4   39637200   39638200      2       1  150064       2.5878    0.0048293
enh88727     4   39641500   39642500      1       1  150064       2.5731      0.00504
enh88728     4   39642800   39643800      3       1  150064       2.3882    0.0084647
enh88735     4   39755100   39756100      2       1  150064       1.7259     0.042181
enh88741     4   39936000   39937000      4       2  150064       1.6633     0.048128
enh88749     4   40121400   40122400      3       2  150064       2.2248     0.013046
enh88751     4   40178000   40179000      1       1  150064       2.1956      0.01406
enh88752     4   40187200   40188200      3       2  150064        1.797     0.036168
enh88754     4   40197400   40198400      4       1  150064       1.8314     0.033522
enh88790     4   40612500   40613500      3       1  150064        2.061     0.019654
enh88792     4   40623300   40624300      4       2  150064       1.8001     0.035925
enh88907     4   42138200   42139200      1       1  150064       2.1017      0.01779
enh88908     4   42174500   42175500      2       1  150064       1.6547     0.048989
enh88931     4   42412100   42413100      3       2  150064       1.9925     0.023161
enh88936     4   42459700   42460700      1       1  150064       1.7681      0.03852
enh88960     4   43877100   43878100      3       1  150064       2.3611    0.0091097
enh88962     4   43912200   43913200      1       1  150064         2.26      0.01191
enh88973     4   44416900   44417900      3       1  150064        1.663      0.04816
enh88980     4   45006400   45007400      8       2  150064        1.747      0.04032
enh88981     4   45012400   45013400      5       2  150064       1.9189     0.027497
enh88984     4   45035600   45036600      2       1  150064       2.1594     0.015411
enh88985     4   45038600   45039600      1       1  150064       2.2623      0.01184
enh88987     4   45127600   45128600      7       3  150064       3.6783   0.00011741
enh89015     4   47415900   47416900      3       1  150064       1.7007     0.044498
enh89039     4   48127100   48128100      2       1  150064       2.0155     0.021928
enh89054     4   48348700   48349700      4       1  150064       2.8059    0.0025091
enh89058     4   48371500   48372500      4       2  150064       1.9472     0.025758
enh89060     4   48380000   48381000      3       2  150064        3.346    0.0004099
enh89061     4   48382400   48383400      1       1  150064       3.0226     0.001253
enh89071     4   48596300   48597300      2       1  150064        2.359    0.0091629
enh89074     4   48642800   48643800      2       1  150064       1.7304     0.041777
enh89075     4   48644800   48645800      2       1  150064       2.3586    0.0091724
enh89076     4   48655600   48656600      1       1  150064       1.7022      0.04436
enh89080     4   48696200   48697200      2       1  150064       2.8661    0.0020777
enh89083     4   48705400   48706400      1       1  150064       2.3536     0.009297
enh89087     4   48748500   48749500      1       1  150064       2.4588      0.00697
enh89090     4   48777200   48778200      2       1  150064       2.0317     0.021093
enh89091     4   48778700   48779700      2       1  150064       1.9604     0.024973
enh89092     4   48783200   48784200      1       1  150064        2.482     0.006533
enh89094     4   48817100   48818100      1       1  150064       1.8633      0.03121
enh89171     4   53798600   53799600      2       1  150064        1.952     0.025467
enh89206     4   54492800   54493800      6       2  150064       2.4491    0.0071607
enh89226     4   55063300   55064300      5       2  150064       2.9432    0.0016241
enh89233     4   55292800   55293800      2       1  150064       2.2275     0.012957
enh89234     4   55320700   55321700      2       1  150064       1.7304     0.041783
enh89247     4   55541800   55542800      5       3  150064       1.9319     0.026686
enh89255     4   55778300   55779300      1       1  150064       1.8761      0.03032
enh89258     4   55851900   55852900      2       1  150064       1.7013     0.044443
enh89288     4   56343900   56344900      5       3  150064       2.2205     0.013192
enh89290     4   56375700   56376700      8       3  150064       1.7433     0.040645
enh89291     4   56385600   56386600      5       3  150064       1.8011     0.035846
enh89294     4   56395200   56396200      5       2  150064       1.7751      0.03794
enh89296     4   56406600   56407600      7       2  150064       1.8599     0.031452
enh89297     4   56407500   56408500      5       2  150064       1.6513     0.049334
enh89300     4   56414500   56415500      5       2  150064       1.6582     0.048634
enh89301     4   56419700   56420700      4       1  150064       1.8281     0.033767
enh89307     4   56534400   56535400      8       2  150064       2.0434     0.020507
enh89308     4   56541100   56542100      6       2  150064       2.0836       0.0186
enh89315     4   56732100   56733100      2       1  150064       1.8645     0.031126
enh89316     4   56750100   56751100      3       2  150064       1.7995     0.035967
enh89382     4   57967900   57968900      1       1  150064       1.6622      0.04824
enh89394     4   58136000   58137000      7       2  150064       1.8906      0.02934
enh89405     4   58505500   58506500      3       2  150064       1.8548     0.031813
enh89407     4   58577400   58578400      6       2  150064       1.7439     0.040584
enh89414     4   59035200   59036200      2       1  150064       1.6856     0.045938
enh89416     4   59079600   59080600      1       1  150064       2.3016      0.01068
enh89418     4   59167200   59168200      1       1  150064       2.2439      0.01242
enh89458     4   62055200   62056200      3       1  150064       2.8039    0.0025246
enh89459     4   62070900   62071900      3       2  150064       1.9558     0.025247
enh89469     4   62164000   62165000      6       3  150064       2.7619     0.002873
enh89471     4   62169500   62170500      2       1  150064       2.6776    0.0037075
enh89472     4   62185600   62186600      3       2  150064       1.7914     0.036615
enh89473     4   62193400   62194400      3       1  150064       1.8583     0.031563
enh89474     4   62200900   62201900      1       1  150064       1.8246      0.03403
enh89475     4   62202600   62203600      3       2  150064       2.1172     0.017121
enh89489     4   62382600   62383600      3       1  150064       1.9906     0.023265
enh89491     4   62406400   62407400      5       2  150064        1.901      0.02865
enh89492     4   62408700   62409700      3       2  150064       1.7988     0.036025
enh89493     4   62419000   62420000      5       2  150064       2.1233     0.016865
enh89494     4   62421300   62422300      5       2  150064       1.6834     0.046152
enh89496     4   62467800   62468800      2       1  150064       2.2551     0.012065
enh89497     4   62513600   62514600      2       1  150064       2.3506    0.0093725
enh89500     4   62588800   62589800      3       2  150064       2.3057     0.010564
enh89501     4   62589400   62590400      6       3  150064        3.402   0.00033452
enh89505     4   62671000   62672000      4       2  150064       2.5541    0.0053225
enh89529     4   62945900   62946900      4       2  150064        1.828     0.033771
enh89536     4   63320100   63321100      1       1  150064       2.3554     0.009251
enh89542     4   63417200   63418200      6       2  150064        1.775     0.037951
enh89549     4   64357800   64358800      2       1  150064       2.6355    0.0042002
enh89556     4   64849300   64850300      6       1  150064       1.7393     0.040991
enh89557     4   65061100   65062100      3       2  150064       2.8465    0.0022104
enh89563     4   65602400   65603400      5       2  150064        2.249     0.012257
enh89564     4   65636900   65637900      2       1  150064       1.8953     0.029024
enh89577     4   66124600   66125600      5       2  150064       2.3826    0.0085964
enh89578     4   66316400   66317400      4       2  150064       3.0014    0.0013435
enh89580     4   66380800   66381800      9       3  150064       2.5819    0.0049131
enh89581     4   66400300   66401300      6       3  150064       1.7252     0.042249
enh89582     4   66424600   66425600      2       1  150064       1.7557     0.039568
enh89583     4   66446400   66447400      2       1  150064       1.9957     0.022984
enh89584     4   66455000   66456000      7       3  150064       2.7049    0.0034161
enh89585     4   66458100   66459100      2       1  150064       2.8536    0.0021612
enh89602     4   66817000   66818000      4       1  150064       1.6751     0.046962
enh89603     4   66880000   66881000      4       2  150064       1.9357     0.026454
enh89604     4   66899700   66900700      5       3  150064       2.0135     0.022031
enh89614     4   67559200   67560200      1       1  150064       1.8792      0.03011
enh89637     4   68487700   68488700      1       1  150064       3.0094     0.001309
enh89638     4   68564800   68565800      5       2  150064       2.7789    0.0027273
enh89639     4   68567600   68568600      4       2  150064       3.3077   0.00047037
enh89640     4   68569400   68570400      3       2  150064       2.9112    0.0018003
enh89641     4   68578400   68579400      3       1  150064       2.9293    0.0016986
enh89710     4   71302800   71303800      5       2  150064       1.7634      0.03892
enh89711     4   71348700   71349700      8       3  150064       1.8936     0.029138
enh89757     4   72436100   72437100      1       1  150064        2.151      0.01574
enh89765     4   72587700   72588700      4       2  150064       3.5102   0.00022387
enh89776     4   72950200   72951200      2       1  150064       1.7533     0.039774
enh89783     4   73432300   73433300      2       1  150064       2.8718    0.0020405
enh89784     4   73435400   73436400      4       2  150064       2.3569    0.0092148
enh89787     4   73711900   73712900     12       3  150064       2.2314     0.012826
enh89788     4   73752600   73753600      2       1  150064        1.662     0.048257
enh89793     4   73919300   73920300      1       1  150064       2.1711      0.01496
enh89808     4   74208500   74209500      8       2  150064       1.7415       0.0408
enh89809     4   74241600   74242600      4       1  150064       1.7349     0.041382
enh89842     4   75022200   75023200      1       1  150064       2.1452      0.01597
enh89851     4   75410500   75411500      3       2  150064       1.8232     0.034138
enh89858     4   75621000   75622000      3       2  150064       1.6768     0.046792
enh89859     4   75676900   75677900      2       1  150064       2.2471     0.012316
enh89903     4   76932900   76933900      3       2  150064       1.9994     0.022781
enh89908     4   77007600   77008600      1       1  150064        1.962      0.02488
enh89913     4   77129300   77130300      4       2  150064       1.7954     0.036297
enh89918     4   77155400   77156400      8       3  150064       1.8001     0.035926
enh89920     4   77298300   77299300      2       1  150064       1.7072     0.043889
enh89935     4   77456800   77457800      9       1  150064       1.8228     0.034164
enh89941     4   77500400   77501400      3       2  150064       2.3775    0.0087164
enh89944     4   77512300   77513300      3       1  150064        2.419    0.0077811
enh89946     4   77528600   77529600      3       2  150064       1.9841     0.023623
enh89947     4   77531700   77532700      3       1  150064       2.2019     0.013836
enh89960     4   77645300   77646300      3       2  150064        1.884     0.029782
enh89961     4   77650400   77651400      2       1  150064       1.7852     0.037118
enh90013     4   78221800   78222800     14       2  150064       2.3976    0.0082523
enh90015     4   78308600   78309600      5       3  150064       2.3592    0.0091584
enh90052     4   79076900   79077900      3       2  150064       1.9805     0.023823
enh90055     4   79095800   79096800      3       2  150064       1.8045     0.035573
enh90068     4   79173300   79174300      2       1  150064       1.6908     0.045437
enh90069     4   79203000   79204000      3       1  150064       1.9149      0.02775
enh90080     4   79277100   79278100      5       1  150064       1.6649      0.04797
enh90109     4   80119800   80120800      1       1  150064       2.2949      0.01087
enh90114     4   80202700   80203700      4       2  150064       3.6875   0.00011322
enh90117     4   80367200   80368200      2       1  150064       1.8373     0.033085
enh90118     4   80386200   80387200      3       2  150064        2.393    0.0083547
enh90119     4   80388200   80389200      1       1  150064       2.6669     0.003828
enh90135     4   81048100   81049100      1       1  150064       1.7285      0.04195
enh90137     4   81256000   81257000      1       1  150064       2.4495     0.007152
enh90153     4   82340900   82341900      6       3  150064       1.9399     0.026194
enh90161     4   82394300   82395300      4       2  150064       1.8623     0.031279
enh90162     4   82406800   82407800      2       1  150064       1.7824      0.03734
enh90165     4   82433600   82434600      4       2  150064       1.9403      0.02617
enh90166     4   82439800   82440800      5       2  150064       1.7518     0.039902
enh90195     4   83189000   83190000      3       1  150064        2.799    0.0025631
enh90196     4   83192700   83193700      6       2  150064       2.3611    0.0091098
enh90197     4   83224100   83225100      3       2  150064       1.8767     0.030277
enh90199     4   83267000   83268000      6       3  150064       1.9767     0.024038
enh90200     4   83282300   83283300      3       2  150064        2.217     0.013311
enh90202     4   83288700   83289700      2       1  150064       2.2999     0.010726
enh90239     4   83957200   83958200      3       1  150064       2.2133     0.013438
enh90253     4   84469200   84470200      2       1  150064       2.1792     0.014659
enh90255     4   84526200   84527200      5       2  150064       2.9228    0.0017344
enh90256     4   84537100   84538100      8       2  150064       2.7765    0.0027472
enh90257     4   84539200   84540200      2       1  150064         2.25     0.012225
enh90260     4   84585200   84586200     11       3  150064       1.7391     0.041009
enh90307     4   85582200   85583200      1       1  150064       1.9328      0.02663
enh90311     4   85738600   85739600      1       1  150064       1.9786      0.02393
enh90313     4   85777300   85778300      1       1  150064       1.9527      0.02543
enh90332     4   86289600   86290600      5       1  150064       2.2836     0.011197
enh90354     4   86877000   86878000      7       1  150064       2.0798      0.01877
enh90357     4   86966400   86967400      2       1  150064       2.4996    0.0062169
enh90359     4   87010600   87011600      2       1  150064       1.8291     0.033692
enh90360     4   87020000   87021000      1       1  150064       2.0381      0.02077
enh90361     4   87028600   87029600      2       1  150064       2.6091    0.0045391
enh90363     4   87123500   87124500      5       1  150064       2.3316    0.0098603
enh90364     4   87154200   87155200      3       1  150064       2.1364     0.016322
enh90365     4   87186700   87187700      1       1  150064       1.7522      0.03987
enh90374     4   87281600   87282600      3       2  150064       1.7533     0.039777
enh90383     4   87368000   87369000      1       1  150064       1.8279      0.03378
enh90409     4   87811800   87812800      1       1  150064       2.6206     0.004389
enh90413     4   87860500   87861500      3       2  150064       2.4621    0.0069057
enh90421     4   87877000   87878000      5       2  150064       2.9425    0.0016281
enh90426     4   87888000   87889000      5       2  150064       2.6408    0.0041351
enh90427     4   87891700   87892700      5       2  150064       3.2344   0.00060955
enh90431     4   87895500   87896500      2       1  150064       2.5701    0.0050827
enh90432     4   87898300   87899300      6       3  150064       2.6599    0.0039082
enh90435     4   87921700   87922700      4       2  150064       2.0709     0.019184
enh90437     4   87931100   87932100      5       2  150064       2.3837    0.0085696
enh90439     4   87936000   87937000      2       1  150064       2.2384     0.012598
enh90441     4   87939500   87940500      3       1  150064       2.6285    0.0042886
enh90443     4   87946200   87947200      3       1  150064       2.5648    0.0051625
enh90445     4   87949300   87950300      1       1  150064       2.7113     0.003351
enh90446     4   87950400   87951400      3       2  150064       2.6331    0.0042302
enh90447     4   87953600   87954600      1       1  150064       2.7191     0.003273
enh90448     4   87955100   87956100      3       1  150064       2.4916    0.0063581
enh90450     4   87960400   87961400      2       1  150064       2.6756    0.0037299
enh90452     4   87963500   87964500      3       1  150064       2.5445     0.005472
enh90453     4   87965800   87966800      2       1  150064       2.1474     0.015879
enh90454     4   87969300   87970300      2       1  150064       2.1279     0.016672
enh90456     4   87975300   87976300      5       3  150064        3.191   0.00070895
enh90459     4   87979600   87980600      3       1  150064       1.6901     0.045501
enh90536     4   89152100   89153100      6       3  150064       2.1571     0.015499
enh90573     4   89881700   89882700      1       1  150064       1.6494      0.04953
enh90612     4   90629900   90630900      3       1  150064       2.7836    0.0026883
enh90613     4   90645900   90646900      1       1  150064       3.0806     0.001033
enh90614     4   90674200   90675200      3       2  150064       1.9803     0.023833
enh90616     4   90759200   90760200      3       2  150064       1.8263     0.033904
enh90617     4   90819300   90820300      7       2  150064       1.7171     0.042985
enh90622     4   90872900   90873900      1       1  150064       2.5741     0.005025
enh90623     4   90878200   90879200      3       1  150064       2.2885     0.011053
enh90625     4   90916900   90917900      2       1  150064       2.8568    0.0021396
enh90627     4   90928300   90929300      1       1  150064       2.7304     0.003163
enh90628     4   90962700   90963700      9       5  150064       1.9323      0.02666
enh90629     4   90973400   90974400      3       1  150064       2.2582     0.011965
enh90630     4   90982700   90983700      5       2  150064       2.4774    0.0066168
enh90632     4   90995300   90996300      3       1  150064       2.9126    0.0017923
enh90633     4   91002500   91003500      2       1  150064        2.467    0.0068121
enh90642     4   91136500   91137500      4       1  150064       1.8329     0.033405
enh90657     4   91825100   91826100      6       3  150064       1.6517     0.049299
enh90660     4   91927900   91928900      6       3  150064       2.8448    0.0022217
enh90661     4   91939400   91940400      2       1  150064       1.7756     0.037903
enh90663     4   91961300   91962300      3       1  150064       1.6695      0.04751
enh90667     4   92020400   92021400      1       1  150064       1.8174      0.03458
enh90668     4   92035200   92036200      2       1  150064       1.9829     0.023689
enh90670     4   92126800   92127800      3       2  150064         2.38     0.008656
enh90671     4   92133000   92134000      4       2  150064       2.0474     0.020311
enh90682     4   92502200   92503200      5       2  150064       2.7323    0.0031448
enh90683     4   92517400   92518400      5       3  150064       2.5617     0.005208
enh90686     4   92581400   92582400      4       2  150064       1.7932     0.036471
enh90721     4   93372300   93373300      3       2  150064       1.9758     0.024086
enh90727     4   93381400   93382400      3       1  150064       2.0157     0.021918
enh90728     4   93384500   93385500      2       1  150064       1.8462     0.032428
enh90735     4   93401000   93402000      1       1  150064       1.9763      0.02406
enh90740     4   93424600   93425600      4       2  150064       1.7387     0.041048
enh90741     4   93428500   93429500      6       2  150064       1.8021     0.035763
enh90746     4   93476300   93477300      2       1  150064       2.0988     0.017917
enh90748     4   93553100   93554100      7       2  150064       2.1208     0.016971
enh90780     4   94422200   94423200      3       2  150064       2.9334    0.0016763
enh90795     4   94868500   94869500      2       1  150064       1.7294     0.041867
enh90806     4   95131100   95132100      1       1  150064       1.8048      0.03555
enh90807     4   95254400   95255400      4       2  150064       2.0465     0.020355
enh90808     4   95303700   95304700      7       2  150064        1.871     0.030673
enh90836     4   95732000   95733000      5       2  150064         2.12     0.017001
enh90847     4   95877700   95878700      4       1  150064       2.1712     0.014959
enh90857     4   96102000   96103000      3       1  150064       1.7674     0.038577
enh90859     4   96225700   96226700      2       1  150064       2.5885    0.0048202
enh90882     4   96820300   96821300      1       1  150064       2.0304      0.02116
enh90886     4   97017900   97018900      2       1  150064       1.8553     0.031774
enh90894     4   97272800   97273800      4       2  150064       1.6488     0.049591
enh90900     4   97657400   97658400      3       1  150064       4.1127   1.9553e-05
enh90901     4   97660100   97661100      1       1  150064       4.1531     1.64e-05
enh90947     4   99404000   99405000      1       1  150064        2.184      0.01448
enh90950     4   99419800   99420800      5       3  150064       2.2683     0.011654
enh90955     4   99457300   99458300      4       1  150064       1.7422     0.040733
enh90956     4   99467800   99468800      5       2  150064        2.319     0.010199
enh91034     4  100815800  100816800      6       2  150064       1.7416     0.040791
enh91037     4  100919000  100920000      2       1  150064       1.7481     0.040222
enh91038     4  100943700  100944700      5       3  150064       2.6592    0.0039165
enh91039     4  100970700  100971700      4       2  150064       2.4084    0.0080118
enh91040     4  101008100  101009100      2       1  150064       2.1744     0.014836
enh91047     4  101107000  101108000      9       3  150064       2.3747    0.0087816
enh91048     4  101201800  101202800      2       1  150064       2.4379    0.0073868
enh91049     4  101207500  101208500      2       1  150064       1.8517     0.032031
enh91051     4  101210300  101211300      8       3  150064       2.1166     0.017145
enh91060     4  101711700  101712700      3       2  150064       2.0327     0.021039
enh91062     4  101726200  101727200      2       1  150064        2.342    0.0095908
enh91074     4  101902600  101903600      1       1  150064       2.2511      0.01219
enh91077     4  101918300  101919300      1       1  150064       2.4363      0.00742
enh91080     4  101958000  101959000      3       1  150064        2.272     0.011542
enh91084     4  101974400  101975400      2       1  150064       2.5209     0.005852
enh91085     4  101976300  101977300      1       1  150064       2.6296     0.004274
enh91086     4  101988000  101989000      2       1  150064       2.4246     0.007662
enh91087     4  101993000  101994000      3       2  150064       3.0573    0.0011167
enh91090     4  102023900  102024900      1       1  150064         2.09      0.01831
enh91093     4  102058100  102059100      3       2  150064       2.1628      0.01528
enh91098     4  102097100  102098100      3       1  150064       2.0358     0.020886
enh91101     4  102112500  102113500      3       1  150064       1.9254     0.027088
enh91106     4  102160000  102161000      3       1  150064       1.7503     0.040034
enh91123     4  102256200  102257200      1       1  150064       1.7044      0.04415
[truncated: 999,837 more chars]
