# Supplementary material for: Identifying enhancer properties associated with genetic risk for complex traits using regulome-wide association studies
Source: PLoS Comput Biol. 2022 Sep 7;18(9):e1010430. doi: 10.1371/journal.pcbi.1010430 (PMC9484640; doi:10.1371/journal.pcbi.1010430)
Supplement: S3 Table — Sample names are as described in the ROADMAP epigenomics project integrative analysis portal: https://egg2.wustl.edu/roadmap/web_portal/meta.html. (ZIP) [file pcbi.1010430.s010.zip › supplemental_table3/E004esc-derived_sig_enhancers05.gcov.out]

GENE       CHR      START       STOP  NSNPS  NPARAM       N        ZSTAT            P
enh47191     1     966100     967100      1       1  150064       1.6666       0.0478
enh47198     1    1168300    1169300      2       1  150064       1.7908     0.036659
enh47199     1    1172400    1173400      1       1  150064       2.0969        0.018
enh47249     1    1841300    1842300      3       1  150064       2.0797     0.018775
enh47251     1    1891700    1892700      2       1  150064       2.9489    0.0015948
enh47255     1    2047000    2048000      3       2  150064       2.9414    0.0016334
enh47256     1    2063300    2064300      1       1  150064       2.0727       0.0191
enh47257     1    2065000    2066000      5       2  150064       3.2658   0.00054572
enh47263     1    2126700    2127700      2       1  150064       2.5265    0.0057606
enh47286     1    2211200    2212200      3       1  150064       2.1734     0.014875
enh47297     1    2378300    2379300      3       2  150064       3.6475   0.00013239
enh47305     1    2564000    2565000      4       2  150064       3.2354   0.00060741
enh47311     1    3121300    3122300      1       1  150064       3.1663     0.000772
enh47312     1    3132300    3133300      1       1  150064       2.7633     0.002861
enh47333     1    3591700    3592700      3       2  150064        1.824     0.034079
enh47335     1    3604800    3605800      4       2  150064       1.9732     0.024239
enh47358     1    4210200    4211200      4       2  150064       2.7769    0.0027437
enh47362     1    4507600    4508600      9       4  150064       3.0025    0.0013388
enh47385     1    5203300    5204300      2       1  150064       2.0418     0.020587
enh47386     1    5221400    5222400      5       2  150064       2.1529     0.015662
enh47387     1    5295200    5296200      3       2  150064       2.6632    0.0038698
enh47392     1    5515400    5516400      5       1  150064       1.7163     0.043054
enh47421     1    6260300    6261300      1       1  150064       1.7453      0.04047
enh47433     1    6446800    6447800      2       1  150064       1.7695     0.038403
enh47436     1    6519900    6520900      3       2  150064       1.7943     0.036383
enh47437     1    6525200    6526200      4       2  150064       2.4484    0.0071749
enh47438     1    6534700    6535700      2       1  150064       2.4814     0.006544
enh47443     1    6555200    6556200      3       1  150064       2.1548      0.01559
enh47448     1    6659200    6660200      3       2  150064       2.7131    0.0033326
enh47449     1    6659700    6660700      2       1  150064       3.0805    0.0010333
enh47451     1    6669100    6670100      2       1  150064       1.8024     0.035742
enh47452     1    6684200    6685200      2       1  150064       2.1264     0.016733
enh47457     1    6757000    6758000      1       1  150064       2.0676      0.01934
enh47461     1    6847100    6848100      3       1  150064       1.7795     0.037581
enh47503     1    7561800    7562800      6       3  150064        2.167     0.015119
enh47558     1    8360600    8361600      1       1  150064       4.6736     1.48e-06
enh47559     1    8361900    8362900      2       1  150064       3.7709    8.133e-05
enh47562     1    8411500    8412500      1       1  150064       2.0981      0.01795
enh47563     1    8427200    8428200      1       1  150064       2.9348     0.001669
enh47567     1    8444500    8445500      2       1  150064       4.8974   4.8548e-07
enh47569     1    8450900    8451900      3       2  150064       2.9505    0.0015861
enh47570     1    8456800    8457800      1       1  150064       1.6541      0.04905
enh47571     1    8468800    8469800      3       1  150064       5.4735   2.2064e-08
enh47576     1    8480200    8481200      1       1  150064       4.9501    3.709e-07
enh47577     1    8481200    8482200      2       1  150064        3.634   0.00013952
enh47579     1    8490900    8491900      2       1  150064       4.9962   2.9234e-07
enh47580     1    8498100    8499100      1       1  150064        5.656    7.747e-09
enh47581     1    8500900    8501900      2       1  150064       4.5893   2.2235e-06
enh47583     1    8505000    8506000      1       1  150064       4.6182    1.935e-06
enh47585     1    8510000    8511000      2       1  150064       3.3195   0.00045086
enh47587     1    8524500    8525500      2       1  150064       2.4679    0.0067951
enh47591     1    8542800    8543800      2       1  150064       2.1847     0.014455
enh47594     1    8580600    8581600      3       2  150064       2.3313    0.0098686
enh47597     1    8612600    8613600      1       1  150064       3.1458    0.0008281
enh47598     1    8622300    8623300      1       1  150064       2.5797     0.004945
enh47600     1    8627400    8628400      2       1  150064       2.5035    0.0061482
enh47602     1    8631800    8632800      2       1  150064       2.8998    0.0018668
enh47603     1    8638500    8639500      2       1  150064       2.6621    0.0038823
enh47604     1    8642900    8643900      2       1  150064       2.3297    0.0099121
enh47606     1    8648000    8649000      2       1  150064       2.3377    0.0097005
enh47607     1    8649500    8650500      2       1  150064       2.5036    0.0061472
enh47608     1    8651500    8652500      3       2  150064       2.3311    0.0098738
enh47609     1    8658800    8659800      3       1  150064       2.9283     0.001704
enh47610     1    8663800    8664800      1       1  150064       2.8826     0.001972
enh47611     1    8686400    8687400      1       1  150064       2.9013     0.001858
enh47613     1    8691100    8692100      1       1  150064        2.875      0.00202
enh47615     1    8702500    8703500      1       1  150064       3.0783     0.001041
enh47616     1    8703200    8704200      1       1  150064       2.8288     0.002336
enh47617     1    8706800    8707800      2       1  150064       2.9936    0.0013784
enh47618     1    8711800    8712800      1       1  150064       2.6695     0.003798
enh47619     1    8721100    8722100      1       1  150064        3.686    0.0001139
enh47621     1    8727900    8728900      4       2  150064       1.7639     0.038877
enh47622     1    8729900    8730900      3       2  150064       2.5074    0.0060804
enh47623     1    8734800    8735800      1       1  150064       2.7007      0.00346
enh47625     1    8737400    8738400      1       1  150064       2.9436     0.001622
enh47626     1    8740000    8741000      2       1  150064       2.1019     0.017779
enh47630     1    8744500    8745500      2       1  150064       2.1884     0.014321
enh47631     1    8745200    8746200      4       1  150064       2.6106    0.0045194
enh47633     1    8749800    8750800      2       1  150064       2.0315     0.021104
enh47635     1    8758300    8759300      1       1  150064       2.7985     0.002567
enh47636     1    8759400    8760400      1       1  150064       1.7527      0.03983
enh47639     1    8766800    8767800      3       2  150064       2.0001     0.022746
enh47640     1    8769700    8770700      3       2  150064        3.775   7.9989e-05
enh47641     1    8771900    8772900      2       1  150064       2.1925     0.014172
enh47645     1    8787700    8788700      3       2  150064       3.4642   0.00026589
enh47651     1    8843600    8844600      2       1  150064       2.4847    0.0064836
enh47652     1    8851100    8852100      1       1  150064       2.5376      0.00558
enh47657     1    8918200    8919200      3       2  150064       1.8549     0.031802
enh47658     1    8931600    8932600      1       1  150064       1.8274      0.03382
enh47665     1    8968300    8969300      4       1  150064        2.198     0.013975
enh47666     1    8971100    8972100      3       2  150064       2.0245     0.021458
enh47683     1    9330300    9331300      4       2  150064       1.9758     0.024088
enh47749     1    9960300    9961300      1       1  150064       1.9806      0.02382
enh47773     1   10377600   10378600      7       3  150064       1.8793     0.030101
enh47776     1   10407700   10408700      4       1  150064       1.8267     0.033876
enh47815     1   10774400   10775400      1       1  150064       1.9622      0.02487
enh47829     1   10961000   10962000      3       1  150064       2.1209     0.016963
enh47830     1   10967500   10968500      2       1  150064       1.7944     0.036374
enh47854     1   11335300   11336300      1       1  150064       2.0523      0.02007
enh47869     1   11547200   11548200      4       2  150064       1.8073     0.035357
enh47886     1   11767400   11768400      4       2  150064       1.7161     0.043076
enh47899     1   11942900   11943900      2       1  150064       2.4724    0.0067108
enh47905     1   11998500   11999500      2       1  150064       1.9438      0.02596
enh47906     1   12004000   12005000      4       2  150064       1.6737     0.047095
enh47912     1   12127500   12128500      2       1  150064       2.6411    0.0041314
enh47964     1   14090700   14091700      1       1  150064       1.7987      0.03603
enh47970     1   14336700   14337700      4       1  150064       1.7692     0.038434
enh47971     1   14401400   14402400      1       1  150064       1.6506      0.04941
enh47973     1   14462300   14463300      4       2  150064       1.8362     0.033167
enh47974     1   14476500   14477500      5       2  150064       1.8791     0.030116
enh48021     1   15093800   15094800      1       1  150064       1.7877      0.03691
enh48029     1   15188200   15189200      1       1  150064       2.2286      0.01292
enh48031     1   15202100   15203100      3       2  150064       1.9802     0.023842
enh48033     1   15210800   15211800      2       1  150064       2.0204     0.021673
enh48056     1   15506200   15507200      1       1  150064       2.0118      0.02212
enh48068     1   15691200   15692200      2       1  150064       1.6764     0.046832
enh48121     1   16353400   16354400      5       3  150064       1.9712     0.024351
enh48122     1   16354700   16355700      7       3  150064       1.8141      0.03483
enh48149     1   16537300   16538300      5       3  150064       2.4428    0.0072873
enh48151     1   16542200   16543200      6       2  150064       2.2668     0.011702
enh48154     1   16563800   16564800      1       1  150064       2.1876      0.01435
enh48156     1   16570400   16571400      1       1  150064        2.126      0.01675
enh48157     1   16583400   16584400      3       1  150064       2.1021      0.01777
enh48160     1   16592600   16593600      3       1  150064       2.1759      0.01478
enh48161     1   16594300   16595300      2       1  150064       1.6956     0.044977
enh48162     1   16597000   16598000      1       1  150064       1.7263      0.04215
enh48168     1   16698900   16699900      2       1  150064       1.7669     0.038622
enh48171     1   16711400   16712400      2       1  150064       1.7801     0.037533
enh48182     1   17003000   17004000      2       1  150064       1.8029     0.035703
enh48202     1   17307300   17308300      3       2  150064       2.4274    0.0076031
enh48206     1   17372000   17373000      6       1  150064       2.4293    0.0075639
enh48207     1   17378400   17379400      2       1  150064       2.7791    0.0027255
enh48208     1   17386200   17387200      2       1  150064       3.0875    0.0010093
enh48209     1   17390000   17391000      7       3  150064       2.3775    0.0087148
enh48270     1   18299900   18300900      2       1  150064       1.8187      0.03448
enh48274     1   18458800   18459800      5       3  150064        2.038     0.020774
enh48275     1   18502700   18503700      4       2  150064       2.2093     0.013576
enh48291     1   18626600   18627600      4       2  150064       2.5122    0.0059987
enh48313     1   18837200   18838200      2       1  150064       1.8742     0.030449
enh48315     1   18873600   18874600      4       2  150064       2.0968     0.018007
enh48353     1   19641500   19642500      4       2  150064       1.8414     0.032783
enh48385     1   19835400   19836400      6       2  150064       1.6627     0.048186
enh48391     1   19966600   19967600      1       1  150064       2.3371     0.009718
enh48409     1   20276100   20277100      2       1  150064       3.4913   0.00024037
enh48441     1   21054400   21055400      1       1  150064        2.192      0.01419
enh48442     1   21088600   21089600      2       1  150064       2.8073    0.0024981
enh48445     1   21114700   21115700      1       1  150064       2.5834     0.004892
enh48446     1   21209800   21210800      2       1  150064       2.2601     0.011907
enh48451     1   21319200   21320200      2       1  150064       2.0949     0.018091
enh48452     1   21320200   21321200      2       1  150064       3.0364     0.001197
enh48453     1   21339500   21340500      1       1  150064       2.4906     0.006376
enh48454     1   21348700   21349700      2       1  150064       2.0738     0.019051
enh48456     1   21374600   21375600      3       2  150064       2.5477    0.0054211
enh48458     1   21410000   21411000      3       1  150064       2.2582     0.011965
enh48459     1   21415800   21416800      3       1  150064       2.7094    0.0033702
enh48462     1   21452700   21453700      4       2  150064       2.0022     0.022634
enh48463     1   21476000   21477000      1       1  150064       3.0309     0.001219
enh48465     1   21499900   21500900      1       1  150064       2.4774     0.006618
enh48511     1   21999800   22000800      8       4  150064       1.6634      0.04812
enh48512     1   22031400   22032400      2       1  150064       2.3152     0.010301
enh48513     1   22032800   22033800      4       2  150064       2.2648     0.011762
enh48533     1   22350100   22351100      5       2  150064       2.2927     0.010933
enh48537     1   22382000   22383000      2       1  150064       2.7113    0.0033512
enh48540     1   22398700   22399700      1       1  150064       3.3647    0.0003831
enh48541     1   22401100   22402100      2       1  150064       2.6396    0.0041497
enh48546     1   22448400   22449400      7       4  150064       2.9676    0.0015006
enh48552     1   22560300   22561300      4       2  150064       1.8535     0.031908
enh48554     1   22576900   22577900      8       3  150064       1.6875     0.045753
enh48621     1   23438200   23439200      1       1  150064       2.0492      0.02022
enh48660     1   23938800   23939800      2       1  150064       1.9468     0.025782
enh48711     1   24719100   24720100      2       1  150064       2.4106    0.0079635
enh48722     1   24851300   24852300      3       2  150064       1.6464     0.049839
enh48725     1   24867500   24868500      7       3  150064       2.6823    0.0036556
enh48730     1   24958800   24959800      2       1  150064       2.0719     0.019136
enh48766     1   25349000   25350000      3       2  150064        1.841     0.032813
enh48875     1   26616700   26617700      6       3  150064        1.877      0.03026
enh48888     1   26712100   26713100      2       1  150064       2.0498      0.02019
enh48911     1   27016900   27017900      1       1  150064       2.4913     0.006363
enh48913     1   27026600   27027600      2       1  150064       1.9902     0.023285
enh48917     1   27046700   27047700      2       1  150064       2.6034     0.004615
enh48918     1   27048200   27049200      1       1  150064       2.7248     0.003217
enh48920     1   27070400   27071400      3       2  150064        1.957     0.025176
enh48921     1   27098000   27099000      1       1  150064       2.7473     0.003004
enh48923     1   27112400   27113400      1       1  150064       2.4696     0.006764
enh48934     1   27249400   27250400      1       1  150064        2.512     0.006003
enh48949     1   27425500   27426500      1       1  150064         2.29      0.01101
enh48951     1   27448700   27449700      1       1  150064       2.1775      0.01472
enh48966     1   27667700   27668700      1       1  150064       2.8448     0.002222
enh48972     1   27693700   27694700      1       1  150064       1.8301      0.03362
enh49012     1   27899800   27900800      2       1  150064       1.7821     0.037367
enh49021     1   27932800   27933800      2       1  150064       1.9507     0.025546
enh49025     1   27955100   27956100      2       1  150064        1.664     0.048061
enh49042     1   28258500   28259500      4       2  150064        2.443    0.0072821
enh49044     1   28266200   28267200      1       1  150064       2.0323      0.02106
enh49050     1   28431400   28432400      3       2  150064        2.405    0.0080863
enh49054     1   28499300   28500300      2       1  150064       3.6693   0.00012161
enh49057     1   28522900   28523900      5       3  150064       2.1289     0.016631
enh49059     1   28575000   28576000      5       2  150064       1.6932      0.04521
enh49061     1   28588100   28589100      3       1  150064        2.265     0.011756
enh49065     1   28622800   28623800      3       2  150064       2.1398     0.016187
enh49067     1   28695200   28696200      2       1  150064       1.9333     0.026598
enh49068     1   28697600   28698600      1       1  150064       2.0562      0.01988
enh49069     1   28700500   28701500      2       1  150064       2.4677    0.0067987
enh49070     1   28726300   28727300      4       1  150064       2.1669      0.01512
enh49071     1   28735300   28736300      3       1  150064       1.7768     0.037803
enh49072     1   28738900   28739900      5       1  150064        2.248     0.012288
enh49076     1   28782100   28783100      2       1  150064       1.8159     0.034693
enh49079     1   28839800   28840800      2       1  150064       1.9974      0.02289
enh49082     1   28848000   28849000      1       1  150064       2.8219     0.002387
enh49084     1   28905200   28906200      2       1  150064       2.7673    0.0028261
enh49086     1   28970400   28971400      1       1  150064       2.3123      0.01038
enh49087     1   28975300   28976300      4       2  150064       2.0615     0.019626
enh49088     1   28990600   28991600      5       2  150064       2.5201    0.0058653
enh49102     1   29141800   29142800      1       1  150064       3.2481    0.0005809
enh49105     1   29210300   29211300      5       3  150064       2.7509    0.0029712
enh49108     1   29241900   29242900      2       1  150064       2.8521    0.0021717
enh49111     1   29279800   29280800      2       1  150064       2.9504    0.0015869
enh49112     1   29282000   29283000      1       1  150064       2.0212      0.02163
enh49117     1   29311700   29312700      2       1  150064       2.9405    0.0016383
enh49118     1   29312300   29313300      3       2  150064       2.9616    0.0015305
enh49122     1   29451700   29452700      5       2  150064       2.8649    0.0020855
enh49123     1   29462700   29463700      6       3  150064       2.1277     0.016683
enh49126     1   29490700   29491700      1       1  150064       2.7472     0.003005
enh49129     1   29505000   29506000      3       2  150064       2.5506    0.0053764
enh49136     1   29549200   29550200      4       2  150064       2.5173    0.0059122
enh49140     1   29575600   29576600      4       2  150064       2.1119     0.017348
enh49143     1   29604200   29605200      3       2  150064       2.4171    0.0078226
enh49168     1   30404600   30405600      6       2  150064       2.6937    0.0035331
enh49169     1   30406800   30407800      5       3  150064       2.1924     0.014177
enh49170     1   30416600   30417600      3       2  150064       4.1317   1.8003e-05
enh49171     1   30418500   30419500      4       2  150064       3.4587   0.00027143
enh49173     1   30433600   30434600      5       3  150064       5.9431   1.3982e-09
enh49174     1   30434900   30435900      2       1  150064       5.5281   1.6189e-08
enh49177     1   30456900   30457900      1       1  150064       5.0893    1.797e-07
enh49178     1   30459500   30460500      1       1  150064       3.8274    6.475e-05
enh49180     1   30478500   30479500      2       1  150064       3.8019   7.1798e-05
enh49189     1   30830800   30831800      2       1  150064       3.2479   0.00058125
enh49190     1   30852400   30853400      4       2  150064       2.1621     0.015304
enh49192     1   30885300   30886300      4       2  150064        2.194     0.014119
enh49196     1   31158600   31159600      7       1  150064       1.8027     0.035719
enh49214     1   31282600   31283600      1       1  150064       1.7529      0.03981
enh49225     1   31350000   31351000      3       2  150064       1.8692     0.030796
enh49250     1   31594700   31595700      2       1  150064       2.0356     0.020896
enh49254     1   31671500   31672500      7       2  150064       1.7952     0.036308
enh49255     1   31688100   31689100     11       2  150064       3.1441   0.00083309
enh49256     1   31693400   31694400      2       1  150064        3.411   0.00032366
enh49257     1   31770800   31771800      2       1  150064       3.3482   0.00040666
enh49258     1   31772100   31773100      7       3  150064       4.1775   1.4739e-05
enh49260     1   31847000   31848000      2       1  150064       2.7671    0.0028278
enh49261     1   31848900   31849900      1       1  150064       3.3277    0.0004379
enh49262     1   31867100   31868100      3       1  150064       2.8137    0.0024489
enh49263     1   31888200   31889200      1       1  150064        2.833     0.002306
enh49264     1   31894200   31895200      4       2  150064       1.7091     0.043715
enh49331     1   32592800   32593800      3       2  150064       1.6917     0.045349
enh49335     1   32616600   32617600      1       1  150064       2.0177      0.02181
enh49342     1   32704500   32705500      2       1  150064       1.6513     0.049341
enh49343     1   32707600   32708600      3       1  150064       1.7063     0.043974
enh49371     1   33101900   33102900      3       2  150064       1.7108     0.043555
enh49389     1   33222700   33223700      2       1  150064       2.2327     0.012783
enh49393     1   33232900   33233900      2       1  150064       2.3703    0.0088876
enh49398     1   33276300   33277300      1       1  150064       1.7174      0.04295
enh49400     1   33279700   33280700      1       1  150064       1.7094      0.04369
enh49439     1   33724000   33725000      3       2  150064       2.2615     0.011863
enh49443     1   33803000   33804000      3       2  150064       1.9475     0.025736
enh49447     1   33811300   33812300      1       1  150064       1.7861      0.03704
enh49463     1   33937100   33938100      2       1  150064       2.4899    0.0063881
enh49469     1   34177300   34178300      3       1  150064       2.1769     0.014744
enh49514     1   35318300   35319300      4       2  150064       1.8872     0.029566
enh49517     1   35437400   35438400      3       1  150064       1.6835      0.04614
enh49527     1   35673800   35674800      2       1  150064       2.6469    0.0040618
enh49528     1   35675700   35676700      4       1  150064       3.5153   0.00021964
enh49529     1   35687200   35688200      4       2  150064       3.0835    0.0010228
enh49534     1   35825800   35826800      1       1  150064         3.91    4.615e-05
enh49537     1   35851700   35852700      2       1  150064       3.5577   0.00018705
enh49550     1   36018800   36019800      2       1  150064       3.2653   0.00054682
enh49557     1   36156200   36157200      3       1  150064       2.7357    0.0031125
enh49559     1   36168100   36169100      2       1  150064       3.4384   0.00029262
enh49569     1   36398300   36399300      1       1  150064        3.492    0.0002397
enh49570     1   36400200   36401200      3       1  150064       1.9613     0.024924
enh49571     1   36400800   36401800      1       1  150064       3.4205    0.0003125
enh49573     1   36553400   36554400      1       1  150064       3.1405    0.0008432
enh49574     1   36562500   36563500      2       1  150064       3.0303    0.0012214
enh49575     1   36580800   36581800      2       1  150064       1.8026     0.035725
enh49576     1   36599700   36600700      2       1  150064       3.6763   0.00011831
enh49577     1   36616600   36617600      2       1  150064       4.0756   2.2946e-05
enh49579     1   36625200   36626200      2       1  150064       2.3209     0.010145
enh49580     1   36627300   36628300      4       2  150064        4.552   2.6572e-06
enh49581     1   36642600   36643600      3       1  150064       2.7425    0.0030485
enh49583     1   36652800   36653800      4       2  150064       2.5498    0.0053889
enh49616     1   37112600   37113600      3       1  150064       2.2611     0.011876
enh49618     1   37166100   37167100      2       1  150064       2.0091     0.022264
enh49619     1   37176200   37177200      3       2  150064       2.2052     0.013719
enh49620     1   37196400   37197400      3       1  150064       2.8734    0.0020305
enh49621     1   37202100   37203100      1       1  150064       1.8664      0.03099
enh49669     1   37952200   37953200      4       2  150064       1.6898     0.045537
enh49677     1   38395800   38396800      3       1  150064       2.8765    0.0020106
enh49711     1   38733600   38734600      2       1  150064       1.8637     0.031184
enh49712     1   38735700   38736700      2       1  150064       2.0628     0.019567
enh49713     1   38738600   38739600      7       2  150064       2.0244     0.021464
enh49715     1   38757200   38758200      6       2  150064       2.3912    0.0083978
enh49716     1   38766400   38767400      3       1  150064       2.7287     0.003179
enh49718     1   38802900   38803900      2       1  150064       1.7714      0.03825
enh49721     1   38836100   38837100      4       2  150064       2.2663     0.011716
enh49723     1   38849800   38850800      3       2  150064       2.2009     0.013872
enh49724     1   38858500   38859500      5       2  150064       2.6089    0.0045415
enh49725     1   38885900   38886900      4       2  150064       2.0432     0.020517
enh49726     1   38888300   38889300      6       2  150064       2.1137     0.017272
enh49727     1   38888900   38889900      2       1  150064       2.1528     0.015668
enh49728     1   38890000   38891000      6       2  150064       1.8779     0.030198
enh49729     1   38897700   38898700      2       1  150064       2.1803     0.014617
enh49730     1   38909900   38910900      3       1  150064       2.6613    0.0038918
enh49748     1   39194500   39195500      3       1  150064       2.6889    0.0035844
enh49749     1   39206700   39207700      2       1  150064       1.7498     0.040076
enh49754     1   39406900   39407900      2       1  150064       1.6718     0.047283
enh49765     1   39490800   39491800      2       1  150064       1.8507     0.032107
enh49767     1   39517300   39518300      2       1  150064       2.1215     0.016939
enh49773     1   39577100   39578100      4       2  150064       2.0126     0.022076
enh49796     1   39651000   39652000      2       1  150064       2.1225     0.016899
enh49821     1   39863000   39864000      4       2  150064       2.4163    0.0078392
enh49862     1   40848400   40849400      3       2  150064       2.0998     0.017875
enh49870     1   40997800   40998800      1       1  150064       1.8274      0.03382
enh49876     1   41170100   41171100      2       1  150064        2.747     0.003007
enh49879     1   41187800   41188800      2       1  150064        2.751    0.0029709
enh49884     1   41239100   41240100      4       2  150064       1.6712     0.047345
enh49894     1   41364300   41365300      5       2  150064       1.8147     0.034785
enh49899     1   41447400   41448400      1       1  150064       1.7839      0.03722
enh49906     1   41574700   41575700      3       2  150064       2.5747     0.005017
enh49907     1   41617500   41618500      2       1  150064         2.58    0.0049407
enh49911     1   41701600   41702600      2       1  150064       1.8849     0.029721
enh49923     1   41836900   41837900      2       1  150064       2.6367    0.0041863
enh49924     1   41853300   41854300      2       1  150064        2.215     0.013381
enh49929     1   41873600   41874600      3       2  150064       2.5225     0.005826
enh49930     1   41898400   41899400      3       1  150064       2.3162     0.010275
enh49931     1   41901200   41902200      5       3  150064       1.8623     0.031282
enh49936     1   41960500   41961500      4       2  150064       3.2234    0.0006334
enh49940     1   41969400   41970400      4       2  150064       1.7622      0.03902
enh50021     1   43415100   43416100      7       2  150064       1.9365     0.026402
enh50023     1   43427400   43428400      4       2  150064       2.6331    0.0042308
enh50049     1   43739600   43740600      2       1  150064        2.174     0.014854
enh50050     1   43740000   43741000      5       2  150064       2.0293     0.021212
enh50051     1   43750300   43751300      2       1  150064       2.9997    0.0013512
enh50053     1   43761100   43762100      1       1  150064       2.8936     0.001904
enh50058     1   43810600   43811600      1       1  150064       3.4765     0.000254
enh50059     1   43815600   43816600      1       1  150064       3.5706    0.0001781
enh50060     1   43831000   43832000      2       1  150064       1.9653     0.024692
enh50063     1   43920000   43921000      3       2  150064       4.1734   1.5006e-05
enh50065     1   43941300   43942300      3       1  150064       3.6843   0.00011465
enh50067     1   43998800   43999800      3       2  150064       2.5678    0.0051167
enh50068     1   44001800   44002800      1       1  150064        1.985      0.02357
enh50069     1   44011200   44012200      1       1  150064       1.6572      0.04874
enh50070     1   44015000   44016000      1       1  150064       2.3361     0.009744
enh50071     1   44017800   44018800      2       1  150064        2.368    0.0089419
enh50072     1   44023800   44024800      1       1  150064       3.1078    0.0009423
enh50074     1   44031200   44032200      4       2  150064         3.44   0.00029085
enh50075     1   44047400   44048400      5       2  150064       2.8226    0.0023819
enh50076     1   44118200   44119200      3       1  150064       2.3334    0.0098147
enh50078     1   44125200   44126200      1       1  150064        4.674    1.477e-06
enh50079     1   44171000   44172000      2       1  150064       2.8891     0.001932
enh50080     1   44197500   44198500      1       1  150064       4.5098    3.245e-06
enh50081     1   44230800   44231800      3       1  150064       2.7625    0.0028682
enh50082     1   44235500   44236500      1       1  150064       3.2928     0.000496
enh50083     1   44239700   44240700      2       1  150064       2.7456    0.0030204
enh50084     1   44248900   44249900      3       2  150064       3.7981   7.2899e-05
enh50087     1   44277700   44278700      2       1  150064       2.5567    0.0052829
enh50089     1   44287100   44288100      5       2  150064       2.0417     0.020591
enh50095     1   44346700   44347700      4       2  150064       3.7858   7.6597e-05
enh50096     1   44350500   44351500      3       2  150064       3.2264   0.00062671
enh50097     1   44353400   44354400      1       1  150064       3.3609    0.0003885
enh50098     1   44378500   44379500      4       2  150064       2.2522     0.012154
enh50099     1   44395600   44396600      4       2  150064       2.1073     0.017547
enh50100     1   44399500   44400500      2       1  150064       2.7352    0.0031173
enh50101     1   44400400   44401400      4       2  150064       2.6634    0.0038677
enh50102     1   44402300   44403300      4       2  150064        2.011      0.02216
enh50104     1   44413600   44414600      5       3  150064       3.3699   0.00037591
enh50106     1   44439200   44440200      3       2  150064       3.1146   0.00092101
enh50107     1   44441600   44442600      1       1  150064       3.4286    0.0003034
enh50108     1   44456100   44457100      1       1  150064       2.0898      0.01832
enh50118     1   44554900   44555900      5       2  150064       1.7225     0.042493
enh50262     1   46770900   46771900      1       1  150064       2.3141      0.01033
enh50278     1   46985400   46986400      2       1  150064       2.3716     0.008855
enh50280     1   47024000   47025000      2       1  150064       1.6889     0.045622
enh50281     1   47041000   47042000      1       1  150064       1.7918      0.03658
enh50296     1   47254900   47255900      1       1  150064        2.326      0.01001
enh50311     1   47657500   47658500      1       1  150064       1.7423      0.04073
enh50339     1   48319900   48320900      3       1  150064       2.9284    0.0017034
enh50341     1   48353100   48354100      3       2  150064         1.69      0.04551
enh50391     1   49335700   49336700      3       2  150064       2.0843     0.018566
enh50396     1   49731400   49732400      4       2  150064       3.9532   3.8559e-05
enh50397     1   50576300   50577300      1       1  150064       2.0337      0.02099
enh50398     1   50594800   50595800      1       1  150064       2.4948     0.006302
enh50399     1   50604900   50605900      1       1  150064       1.9783      0.02395
enh50402     1   50617200   50618200      3       2  150064       1.8766     0.030288
enh50426     1   51133700   51134700      1       1  150064        2.012      0.02211
enh50431     1   51258800   51259800      4       2  150064       1.7814     0.037428
enh50549     1   53655800   53656800      3       1  150064       2.3512    0.0093555
enh50551     1   53702000   53703000      2       1  150064       2.4523    0.0070978
enh50552     1   53702600   53703600      4       2  150064       2.5829    0.0048987
enh50554     1   53752100   53753100      3       2  150064        1.819     0.034458
enh50556     1   53758400   53759400      1       1  150064       1.8966      0.02894
enh50557     1   53759900   53760900      2       1  150064       1.9559     0.025236
enh50565     1   53836500   53837500      3       2  150064       1.8746     0.030421
enh50566     1   53841500   53842500      3       2  150064       2.5338    0.0056414
enh50567     1   53858900   53859900      3       1  150064       2.3284    0.0099444
enh50574     1   53907300   53908300      3       1  150064       2.0502     0.020172
enh50608     1   54447000   54448000      3       1  150064       2.3027     0.010649
enh50609     1   54448200   54449200      2       1  150064       2.3025     0.010653
enh50610     1   54450000   54451000      7       2  150064       2.1897     0.014272
enh50623     1   54687600   54688600      3       2  150064        2.643     0.004109
enh50650     1   54787600   54788600      1       1  150064       2.0393      0.02071
enh50652     1   54801300   54802300      2       1  150064       1.6758     0.046885
enh50657     1   54819000   54820000      2       1  150064       2.3288    0.0099338
enh50660     1   54834000   54835000      7       3  150064       2.1655     0.015176
enh50661     1   54838100   54839100      4       1  150064       1.9836     0.023648
enh50665     1   54845000   54846000      5       2  150064       1.7599     0.039209
enh50666     1   54850300   54851300      1       1  150064       2.1615      0.01533
enh50740     1   56042200   56043200      8       3  150064       2.2098     0.013561
enh50746     1   56184600   56185600      2       1  150064       1.7767      0.03781
enh50747     1   56207100   56208100      1       1  150064       1.7343      0.04143
enh50760     1   56808600   56809600      2       1  150064       1.6806     0.046421
enh50810     1   57285300   57286300      5       2  150064       1.9697     0.024435
enh50868     1   58052200   58053200      2       1  150064       1.8791     0.030113
enh50904     1   58554000   58555000      1       1  150064       1.8097      0.03517
enh50906     1   58556500   58557500      1       1  150064       1.6528      0.04919
enh50920     1   58810900   58811900      7       3  150064       1.6772     0.046747
enh50926     1   58874900   58875900      5       2  150064       1.6609     0.048363
enh50941     1   59165800   59166800      2       1  150064       2.3789    0.0086815
enh50942     1   59169300   59170300      4       1  150064       1.6728     0.047182
enh50948     1   59219600   59220600      3       2  150064       1.8151     0.034756
enh50958     1   59323600   59324600      3       2  150064       2.1509     0.015741
enh50986     1   59622000   59623000      8       1  150064       1.6942     0.045117
enh50988     1   59650000   59651000      3       1  150064       1.9972     0.022903
enh51031     1   61039100   61040100      1       1  150064       3.0103     0.001305
enh51032     1   61086900   61087900      2       1  150064       3.1647   0.00077609
enh51034     1   61171800   61172800      6       3  150064       1.9575     0.025142
enh51039     1   61333200   61334200      1       1  150064       2.0224      0.02157
enh51043     1   61356200   61357200      3       2  150064       2.5781    0.0049674
enh51046     1   61377300   61378300      4       2  150064        1.968     0.024537
enh51050     1   61401600   61402600      2       1  150064       1.7825     0.037332
enh51072     1   61702600   61703600      3       1  150064       1.8269     0.033855
enh51127     1   62505800   62506800      3       1  150064       2.0067     0.022389
enh51159     1   62866400   62867400      2       1  150064       1.6873     0.045778
enh51190     1   63466100   63467100      5       3  150064       2.1994     0.013924
enh51191     1   63477600   63478600      9       2  150064       3.2375   0.00060281
enh51201     1   63664800   63665800      1       1  150064       1.8373      0.03308
enh51259     1   64343000   64344000      2       1  150064       1.7421     0.040745
enh51282     1   64504200   64505200      1       1  150064       2.6022     0.004631
enh51322     1   64954000   64955000      2       1  150064       2.0889     0.018356
enh51323     1   64961600   64962600      2       1  150064       2.0564      0.01987
enh51326     1   64973600   64974600      6       4  150064        2.116     0.017173
enh51336     1   65016600   65017600      2       1  150064       1.8602     0.031425
enh51356     1   65220600   65221600      1       1  150064       2.2127      0.01346
enh51366     1   65359400   65360400      3       1  150064       2.8452    0.0022195
enh51372     1   65382800   65383800      4       2  150064       3.3401   0.00041881
enh51373     1   65391500   65392500      1       1  150064       2.8801     0.001988
enh51374     1   65392400   65393400      4       2  150064       2.6794    0.0036881
enh51375     1   65393500   65394500      1       1  150064       2.9146     0.001781
enh51376     1   65399000   65400000      2       1  150064       2.4659    0.0068341
enh51377     1   65399700   65400700      3       2  150064       2.5661    0.0051429
enh51379     1   65421600   65422600      2       1  150064       2.4354    0.0074375
enh51381     1   65427800   65428800      5       2  150064       2.9459    0.0016099
enh51389     1   65579800   65580800      3       1  150064        2.237     0.012642
enh51393     1   65619400   65620400      4       2  150064       2.1894     0.014283
enh51397     1   65632800   65633800      1       1  150064       2.3522     0.009332
enh51400     1   65641100   65642100      2       1  150064        2.027     0.021333
enh51427     1   65932700   65933700      9       3  150064       1.7164     0.043047
enh51430     1   66152700   66153700      5       2  150064       1.6468       0.0498
enh51431     1   66153400   66154400      5       2  150064       2.5597    0.0052388
enh51434     1   66277500   66278500      2       1  150064       2.2327     0.012785
enh51435     1   66377100   66378100      3       1  150064       1.9033     0.028499
enh51440     1   66731400   66732400      2       1  150064       2.3938    0.0083366
enh51458     1   66889700   66890700      3       1  150064       2.6342    0.0042171
enh51460     1   66901800   66902800      2       1  150064       2.4514    0.0071153
enh51502     1   67858400   67859400      3       2  150064       2.1952     0.014076
enh51503     1   67864900   67865900      3       1  150064       2.1493     0.015804
enh51520     1   68154500   68155500      5       2  150064       2.2618     0.011855
enh51521     1   68160400   68161400      3       1  150064        2.231     0.012841
enh51522     1   68166100   68167100      4       2  150064       1.9657     0.024668
enh51525     1   68183300   68184300      2       1  150064        1.779     0.037617
enh51527     1   68189200   68190200      1       1  150064       2.0043      0.02252
enh51532     1   68213800   68214800      2       1  150064       2.0104     0.022192
enh51539     1   68257800   68258800      4       2  150064       3.7431   9.0892e-05
enh51540     1   68259400   68260400      2       1  150064        3.677   0.00011798
enh51541     1   68269700   68270700      1       1  150064       2.2365      0.01266
enh51542     1   68284400   68285400      1       1  150064       1.8032      0.03568
enh51543     1   68286600   68287600      2       1  150064       2.0476       0.0203
enh51545     1   68290600   68291600      3       1  150064       1.8229      0.03416
enh51546     1   68305200   68306200      2       1  150064       2.2469     0.012322
enh51547     1   68354700   68355700      4       2  150064       2.0839     0.018586
enh51548     1   68358200   68359200      6       2  150064       3.1198   0.00090472
enh51549     1   68373000   68374000      2       1  150064       2.7823    0.0026984
enh51579     1   68930300   68931300      3       2  150064       2.2886      0.01105
enh51580     1   68944300   68945300      3       1  150064       2.3159     0.010283
enh51586     1   69442000   69443000      1       1  150064       2.4153     0.007861
enh51602     1   70311700   70312700      1       1  150064       1.8971      0.02891
enh51622     1   70926000   70927000      7       2  150064       1.8416     0.032769
enh51644     1   72220800   72221800      2       1  150064        3.136   0.00085643
enh51649     1   72385400   72386400      1       1  150064       1.7049      0.04411
enh51652     1   72471700   72472700      5       2  150064       2.1583     0.015451
enh51657     1   72837000   72838000      3       1  150064       1.7706     0.038316
enh51662     1   73072000   73073000      1       1  150064       3.0704     0.001069
enh51668     1   73303400   73304400      1       1  150064       5.4489    2.534e-08
enh51671     1   73395700   73396700      3       1  150064       4.8725   5.5098e-07
enh51678     1   73506800   73507800      4       2  150064       4.5507   2.6731e-06
enh51679     1   73531400   73532400      3       1  150064       2.8903    0.0019244
enh51682     1   73642000   73643000      5       1  150064       4.8314   6.7787e-07
enh51683     1   73776100   73777100      5       2  150064        5.159   1.2414e-07
enh51684     1   74029800   74030800      3       2  150064       3.5263   0.00021068
enh51685     1   74058800   74059800      3       1  150064       2.6569    0.0039432
enh51686     1   74102800   74103800      2       1  150064       2.8033    0.0025289
enh51694     1   74857700   74858700      2       1  150064       1.8855      0.02968
enh51711     1   75540200   75541200      2       1  150064       2.6036    0.0046126
enh51712     1   75544600   75545600      4       2  150064       2.5581    0.0052619
enh51725     1   76193100   76194100      5       3  150064       1.6523     0.049241
enh51744     1   76620000   76621000      2       1  150064       1.6795     0.046531
enh51772     1   76976700   76977700      2       1  150064       2.1659     0.015161
enh51790     1   77484400   77485400      2       1  150064       1.6833     0.046159
enh51816     1   78298800   78299800      1       1  150064       2.6962     0.003507
enh51829     1   78620200   78621200      3       1  150064        2.072     0.019131
enh51846     1   79830400   79831400      1       1  150064       2.7567     0.002919
enh51848     1   79950600   79951600      5       2  150064       2.5676    0.0051205
enh51849     1   79954100   79955100      6       3  150064       1.9905     0.023269
enh51850     1   79959900   79960900      5       2  150064       2.5983    0.0046847
enh51851     1   79961100   79962100      2       1  150064       2.2835       0.0112
enh51853     1   80054000   80055000      6       2  150064       2.1281     0.016665
enh51855     1   80056500   80057500      2       1  150064       1.7018     0.044399
enh51856     1   80069900   80070900      2       1  150064       2.2292       0.0129
enh51859     1   80129400   80130400      3       1  150064       2.2924     0.010942
enh51860     1   80159900   80160900      2       1  150064        2.624     0.004345
enh51868     1   80531400   80532400      4       1  150064       2.8279    0.0023427
enh51897     1   81771800   81772800      2       1  150064       1.9942     0.023065
enh51898     1   81773600   81774600      7       2  150064       1.6707     0.047386
enh51899     1   81777800   81778800      5       2  150064       1.9964     0.022945
enh51903     1   81814500   81815500      1       1  150064       2.5993     0.004671
enh51932     1   82125600   82126600      5       2  150064        1.654     0.049062
enh51935     1   82144100   82145100      2       1  150064       1.7819     0.037385
enh51936     1   82146700   82147700      4       2  150064       1.8182     0.034516
enh51938     1   82164800   82165800      4       2  150064       1.8271      0.03384
enh51939     1   82169000   82170000      4       2  150064       1.9234     0.027213
enh51940     1   82185000   82186000      3       2  150064       1.7057     0.044035
enh51981     1   82948500   82949500      1       1  150064       1.8025      0.03573
enh52006     1   84039700   84040700      4       2  150064       1.6528     0.049183
enh52015     1   84229700   84230700      4       1  150064       2.5068    0.0060908
enh52016     1   84242800   84243800      2       1  150064       2.9659    0.0015091
enh52017     1   84253000   84254000      4       2  150064       4.0076   3.0667e-05
enh52019     1   84303800   84304800      3       2  150064       3.9977   3.1981e-05
enh52026     1   84628400   84629400      2       1  150064       1.9878     0.023417
enh52028     1   84639500   84640500      1       1  150064        1.923      0.02724
enh52039     1   84968800   84969800      4       2  150064       1.7916     0.036602
enh52070     1   85528000   85529000      3       2  150064       2.2418     0.012488
enh52086     1   85739900   85740900      2       1  150064       1.9502     0.025574
enh52093     1   85779800   85780800      2       1  150064       2.6074    0.0045621
enh52100     1   85808900   85809900      5       3  150064         1.97     0.024421
enh52103     1   85859000   85860000      5       2  150064       1.8255     0.033962
enh52106     1   85872600   85873600      1       1  150064       2.0853      0.01852
enh52108     1   85892700   85893700      2       1  150064       1.8308     0.033566
enh52114     1   85916700   85917700      1       1  150064       2.6717     0.003773
enh52192     1   87811500   87812500      3       1  150064       1.7206     0.042657
enh52194     1   87817300   87818300      4       1  150064       1.9307     0.026758
enh52197     1   87902200   87903200      4       1  150064       1.6801     0.046465
enh52199     1   87929500   87930500      4       2  150064       2.0591     0.019742
enh52201     1   87978300   87979300      3       1  150064       1.9176     0.027579
enh52203     1   88065200   88066200      2       1  150064       2.9528    0.0015745
enh52208     1   88201200   88202200      4       2  150064       1.6638     0.048081
enh52228     1   88869800   88870800      3       2  150064       1.9904     0.023273
enh52259     1   89777100   89778100      2       1  150064       2.6612    0.0038928
enh52261     1   89829400   89830400      3       2  150064       1.8499     0.032165
enh52262     1   89830400   89831400      1       1  150064       2.1507      0.01575
enh52280     1   90158100   90159100      2       1  150064       1.6794     0.046541
enh52282     1   90174400   90175400      1       1  150064       2.0233      0.02152
enh52283     1   90184800   90185800      1       1  150064       1.6991      0.04465
enh52286     1   90267300   90268300      5       1  150064       1.9248     0.027126
enh52287     1   90273800   90274800      1       1  150064       2.1419       0.0161
enh52294     1   90307700   90308700      3       2  150064       2.4101    0.0079752
enh52323     1   90685000   90686000      2       1  150064       1.8532     0.031927
enh52345     1   91227000   91228000      4       1  150064       1.9836     0.023653
enh52353     1   91390100   91391100      1       1  150064       2.5134     0.005979
enh52357     1   91423700   91424700      4       2  150064       2.4568    0.0070083
enh52358     1   91439600   91440600      1       1  150064       2.1706      0.01498
enh52359     1   91459800   91460800      3       1  150064       2.0763     0.018932
enh52361     1   91475000   91476000      4       1  150064       1.9502     0.025573
enh52364     1   91482500   91483500      4       2  150064       2.8199    0.0024016
enh52365     1   91483100   91484100      1       1  150064       2.3451      0.00951
enh52366     1   91488100   91489100      3       1  150064       2.4412    0.0073191
enh52367     1   91501900   91502900      1       1  150064       2.0965      0.01802
enh52382     1   91965000   91966000      5       2  150064       2.0894     0.018336
enh52391     1   92098300   92099300      4       2  150064       2.7534    0.0029488
enh52409     1   92241200   92242200      5       2  150064       2.7692    0.0028098
enh52410     1   92243000   92244000      5       2  150064       2.3494     0.009401
enh52411     1   92244300   92245300      3       1  150064        1.899     0.028784
enh52432     1   92655400   92656400      1       1  150064       2.8129     0.002455
enh52439     1   92938600   92939600      1       1  150064       2.8866     0.001947
enh52441     1   93175200   93176200      1       1  150064        1.834      0.03333
enh52446     1   93415900   93416900      3       1  150064       1.8399     0.032888
enh52450     1   93437800   93438800      1       1  150064       1.6825      0.04624
enh52496     1   94037600   94038600      3       2  150064       1.9434     0.025982
enh52631     1   95329900   95330900      5       3  150064       2.6659    0.0038386
enh52633     1   95349200   95350200      3       2  150064       2.2582     0.011965
enh52651     1   95467900   95468900      1       1  150064       1.9788      0.02392
enh52653     1   95486700   95487700      3       2  150064       2.2586     0.011955
enh52654     1   95507600   95508600      2       1  150064       1.8758     0.030341
enh52655     1   95508400   95509400      7       2  150064       1.9798     0.023862
enh52658     1   95548600   95549600      5       3  150064       2.3562    0.0092306
enh52659     1   95549600   95550600      5       2  150064        2.083     0.018623
enh52660     1   95551200   95552200      4       2  150064       1.9489     0.025651
enh52662     1   95663000   95664000      1       1  150064       2.2038      0.01377
enh52664     1   95697800   95698800      3       2  150064       2.5955    0.0047225
enh52666     1   95748200   95749200      3       2  150064       2.3819    0.0086125
enh52667     1   95751800   95752800      1       1  150064       3.0202     0.001263
enh52668     1   95773900   95774900      5       2  150064       2.7526    0.0029562
enh52670     1   95777600   95778600      4       2  150064       1.7331      0.04154
enh52671     1   95827400   95828400      3       1  150064       3.6633   0.00012451
enh52672     1   95833200   95834200      5       2  150064       1.6699     0.047467
enh52674     1   95903100   95904100      2       1  150064       3.5028   0.00023018
enh52676     1   95969900   95970900      1       1  150064       1.6935      0.04518
enh52697     1   96699400   96700400      3       1  150064       3.3372   0.00042314
enh52698     1   96724300   96725300      2       1  150064       3.1572   0.00079647
enh52700     1   96841600   96842600      4       2  150064        2.492    0.0063505
enh52701     1   96927500   96928500      5       3  150064       1.7126     0.043395
enh52703     1   96953200   96954200      1       1  150064       2.9066     0.001827
enh52704     1   96975300   96976300      4       2  150064       2.4041    0.0081072
enh52713     1   97063600   97064600      1       1  150064       2.7308     0.003159
enh52715     1   97180600   97181600      3       1  150064       2.0798     0.018773
enh52716     1   97185900   97186900      2       1  150064       1.7221     0.042524
enh52717     1   97206500   97207500      3       1  150064       2.4378    0.0073895
enh52730     1   97907400   97908400      3       2  150064       1.9034     0.028494
enh52734     1   98096000   98097000      1       1  150064       2.5085     0.006062
enh52735     1   98206300   98207300      2       1  150064        3.546   0.00019555
enh52738     1   98520000   98521000      2       1  150064       6.4074   7.4018e-11
enh52739     1   98524900   98525900      4       1  150064       6.3982   7.8632e-11
enh52741     1   98569300   98570300      1       1  150064        3.596    0.0001616
enh52742     1   98670900   98671900      3       1  150064       3.6776   0.00011772
enh52744     1   98718600   98719600      2       1  150064       3.6806   0.00011636
enh52748     1   98895400   98896400      5       2  150064       2.4069     0.008045
enh52787     1  100146900  100147900      3       2  150064       1.9573     0.025156
enh52836     1  101260000  101261000      5       1  150064       1.6481      0.04967
enh52837     1  101285400  101286400      2       1  150064       2.8123    0.0024597
enh52864     1  101949800  101950800      5       3  150064       2.0943     0.018117
enh52878     1  102371500  102372500      3       1  150064       3.1809   0.00073401
enh52887     1  103330400  103331400      2       1  150064       2.0341      0.02097
enh52889     1  103406500  103407500      2       1  150064       2.0409      0.02063
enh52896     1  104046000  104047000      1       1  150064       2.1765      0.01476
enh52900     1  104626700  104627700      5       1  150064       2.4185    0.0077916
enh52901     1  104634200  104635200      5       1  150064       2.3867    0.0084995
enh52929     1  107466800  107467800      1       1  150064       2.0703      0.01921
enh52963     1  108347400  108348400      9       2  150064       2.7379    0.0030918
enh52964     1  108352400  108353400      5       2  150064       2.3612    0.0091073
enh52965     1  108364200  108365200      5       2  150064       2.3515    0.0093494
enh52967     1  108374200  108375200      4       1  150064       2.0766     0.018918
enh52977     1  108441800  108442800      5       1  150064       2.0115     0.022135
enh52990     1  108740300  108741300      7       3  150064       2.7227    0.0032374
enh53065     1  110178600  110179600      4       2  150064        2.074     0.019042
enh53083     1  110437900  110438900      5       2  150064        2.117     0.017131
enh53092     1  110545400  110546400      1       1  150064        1.927      0.02699
enh53095     1  110576200  110577200      1       1  150064       2.1318      0.01651
enh53107     1  110855000  110856000      4       2  150064       2.4224    0.0077084
enh53109     1  110892700  110893700      2       1  150064       2.1775     0.014723
enh53111     1  110948600  110949600      2       1  150064       1.8005     0.035889
enh53119     1  111019700  111020700      1       1  150064       2.4479     0.007185
enh53126     1  111107700  111108700      2       1  150064       1.8434     0.032634
enh53161     1  112163600  112164600      2       1  150064       1.8068     0.035398
enh53162     1  112164600  112165600      7       4  150064       2.0755     0.018972
enh53168     1  112202500  112203500      4       2  150064       2.3038     0.010617
enh53180     1  112399100  112400100      1       1  150064       1.9062      0.02831
enh53184     1  112446900  112447900      3       1  150064       2.1347     0.016393
enh53185     1  112453400  112454400      4       2  150064       1.9824     0.023719
enh53187     1  112490700  112491700      5       2  150064       1.6947     0.045069
enh53188     1  112506500  112507500      4       2  150064       2.1583     0.015451
enh53189     1  112548800  112549800      5       3  150064       1.6967     0.044881
enh53191     1  112635500  112636500      2       1  150064       1.6575     0.048709
enh53194     1  112850600  112851600      1       1  150064       2.0476       0.0203
enh53200     1  112936600  112937600      4       1  150064       1.8506     0.032113
enh53201     1  112940200  112941200      3       1  150064        2.336    0.0097448
enh53202     1  112943800  112944800      1       1  150064       2.3813     0.008625
enh53203     1  112945300  112946300      3       1  150064       2.8485    0.0021964
enh53204     1  112946900  112947900      2       1  150064       2.3317    0.0098587
enh53206     1  112966000  112967000      3       1  150064        2.429     0.007571
enh53208     1  113007000  113008000      1       1  150064       2.0222      0.02158
enh53212     1  113086500  113087500      4       1  150064       3.1044   0.00095343
enh53213     1  113159600  113160600      4       2  150064       3.9287   4.2698e-05
enh53214     1  113163600  113164600      2       1  150064       3.1089   0.00093904
enh53217     1  113214800  113215800      3       1  150064        3.867   5.5095e-05
enh53218     1  113218700  113219700      2       1  150064       2.7755    0.0027562
enh53233     1  113368800  113369800      1       1  150064       1.7095      0.04368
enh53272     1  113671800  113672800      1       1  150064       2.0335        0.021
enh53274     1  113689900  113690900      4       1  150064       1.9368     0.026387
enh53277     1  113742300  113743300      1       1  150064       2.0602      0.01969
enh53282     1  113818500  113819500      4       2  150064       1.8485     0.032267
enh53283     1  113863600  113864600      4       1  150064       2.0552     0.019931
enh53331     1  114688400  114689400      5       3  150064       2.2018     0.013839
enh53341     1  115008900  115009900      1       1  150064       2.3746     0.008785
enh53343     1  115020500  115021500      2       1  150064       2.1436     0.016031
enh53344     1  115025000  115026000      5       3  150064       1.9799     0.023858
enh53345     1  115049900  115050900      1       1  150064       2.5298     0.005706
enh53346     1  115259500  115260500      2       1  150064       1.9462     0.025816
enh53347     1  115294700  115295700      2       1  150064       2.6518    0.0040031
enh53348     1  115296500  115297500      5       2  150064       3.1257   0.00088697
enh53353     1  115443900  115444900      1       1  150064       3.1404    0.0008435
enh53356     1  115604800  115605800      2       1  150064       2.1718     0.014936
enh53357     1  115625700  115626700      8       4  150064       3.1275   0.00088142
enh53358     1  115627500  115628500      3       2  150064         3.46   0.00027013
enh53359     1  115632700  115633700      5       2  150064       1.8358     0.033193
enh53361     1  115654900  115655900      7       4  150064       3.6853   0.00011421
enh53363     1  115731200  115732200      5       3  150064       2.6995    0.0034717
enh53364     1  115762900  115763900      7       3  150064       2.7666    0.0028325
enh53381     1  116188600  116189600      5       2  150064       1.8713     0.030652
enh53392     1  116248400  116249400      4       1  150064        1.896     0.028979
enh53403     1  116339500  116340500      2       1  150064       2.1443     0.016003
enh53404     1  116353800  116354800      4       2  150064       1.9645     0.024736
enh53452     1  117195000  117196000      1       1  150064        2.002      0.02264
enh53458     1  117320400  117321400      3       1  150064       3.3991   0.00033806
enh53459     1  117350100  117351100      1       1  150064       3.2432    0.0005909
enh53460     1  117368100  117369100      2       1  150064       2.8818    0.0019769
enh53493     1  117689200  117690200      6       1  150064       1.8393     0.032934
enh53494     1  117704800  117705800      1       1  150064       1.8586      0.03154
enh53496     1  117714400  117715400      4       2  150064       2.8175    0.0024202
enh53497     1  117717300  117718300      3       1  150064       2.2797     0.011312
enh53533     1  118616400  118617400      3       2  150064       1.9325     0.026649
enh53541     1  118808600  118809600      1       1  150064       2.0009       0.0227
enh53542     1  118837600  118838600      1       1  150064        1.886      0.02965
enh53548     1  119037400  119038400      2       1  150064       1.7639     0.038872
enh53567     1  119845800  119846800      1       1  150064       1.9403      0.02617
enh53701     1  145436600  145437600      1       1  150064       1.7244      0.04232
enh53720     1  145588100  145589100      3       1  150064       1.9471     0.025762
enh53721     1  145627800  145628800      1       1  150064       1.7195      0.04276
enh53723     1  145630300  145631300      2       1  150064       1.6689      0.04757
enh53729     1  145726700  145727700      2       1  150064       2.2974     0.010797
enh53733     1  146560700  146561700      3       2  150064       1.7688     0.038462
enh53737     1  146595600  146596600      6       2  150064        1.693     0.045227
enh53738     1  146640200  146641200      1       1  150064       2.1682      0.01507
enh53739     1  146656800  146657800      4       2  150064       2.0047     0.022497
enh53740     1  146712200  146713200      5       2  150064       2.6326    0.0042367
enh53741     1  146716500  146717500      5       2  150064       2.2623     0.011838
enh53742     1  146718800  146719800      5       3  150064       1.7537     0.039744
enh53744     1  146721700  146722700      4       1  150064       2.1444        0.016
enh53748     1  146974700  146975700      2       1  150064       1.8602      0.03143
enh53750     1  146977000  146978000      3       1  150064       3.0802    0.0010345
enh53751     1  146981700  146982700      2       1  150064       2.4945    0.0063075
enh53773     1  147224800  147225800      2       1  150064       1.8651     0.031084
enh53774     1  147234200  147235200      2       1  150064       1.7329     0.041556
enh53776     1  147252900  147253900      1       1  150064       2.1717      0.01494
enh53808     1  149887400  149888400      1       1  150064       1.7468      0.04034
enh53809     1  149889400  149890400      1       1  150064       1.7202       0.0427
enh53824     1  150124200  150125200      2       1  150064        4.783   8.6332e-07
enh53825     1  150133300  150134300      4       1  150064       5.5692   1.2793e-08
enh53827     1  150137600  150138600      3       1  150064       5.1269   1.4729e-07
enh53829     1  150159400  150160400      1       1  150064       5.4736    2.205e-08
enh53830     1  150209300  150210300      4       1  150064       3.5451   0.00019627
enh53834     1  150241800  150242800      3       1  150064       4.9797   3.1842e-07
enh53836     1  150245600  150246600      1       1  150064        5.069        2e-07
enh53839     1  150267500  150268500      3       2  150064       2.1666     0.015132
enh53841     1  150334800  150335800      5       2  150064       4.6395   1.7465e-06
enh53842     1  150346000  150347000      2       1  150064       4.3419   7.0643e-06
enh53843     1  150359400  150360400      2       1  150064       4.2877   9.0281e-06
enh53844     1  150361400  150362400      3       2  150064       4.0914   2.1441e-05
enh53845     1  150379400  150380400      6       3  150064        3.193    0.0007039
enh53846     1  150381100  150382100      2       1  150064       3.9694   3.6027e-05
enh53852     1  150486800  150487800      2       1  150064       4.1525   1.6446e-05
enh53853     1  150488800  150489800      2       1  150064       4.4767   3.7907e-06
enh53855     1  150509400  150510400      3       2  150064       5.2733   6.6993e-08
enh53862     1  150544800  150545800      5       2  150064       2.0594     0.019729
enh53863     1  150546000  150547000      6       3  150064       1.7778     0.037718
enh53866     1  150581800  150582800      1       1  150064       3.2153    0.0006516
enh53867     1  150583500  150584500      3       2  150064       1.6885     0.045655
enh53878     1  150685200  150686200      5       2  150064       2.4626    0.0068966
enh53886     1  150951100  150952100      3       1  150064       2.2704     0.011591
enh53892     1  151011600  151012600      2       1  150064       2.1579     0.015468
enh53894     1  151021000  151022000      1       1  150064       3.8789    5.247e-05
enh53897     1  151041700  151042700      2       1  150064       3.0844    0.0010198
enh53901     1  151115800  151116800      5       2  150064       3.7019   0.00010699
enh53902     1  151128400  151129400      1       1  150064       2.5476     0.005424
enh53913     1  151344000  151345000      2       1  150064       1.6452     0.049965
enh53915     1  151416400  151417400      2       1  150064       2.1019      0.01778
enh53916     1  151429000  151430000      4       2  150064       2.1558     0.015551
enh53918     1  151445000  151446000      1       1  150064       2.5897     0.004803
enh53943     1  151611200  151612200      1       1  150064       2.6561     0.003953
enh54007     1  153583500  153584500      2       1  150064       2.4537    0.0070704
enh54022     1  153702800  153703800      2       1  150064       1.9206     0.027394
enh54028     1  153756200  153757200      1       1  150064       2.9848     0.001419
enh54029     1  153761600  153762600      1       1  150064       2.5081     0.006069
enh54032     1  153836400  153837400      1       1  150064       2.2869       0.0111
enh54033     1  153845500  153846500      5       2  150064       1.8966     0.028938
enh54034     1  153854200  153855200      2       1  150064       1.8961     0.028974
enh54036     1  153917000  153918000      3       2  150064        2.213     0.013448
enh54037     1  153919200  153920200      1       1  150064       2.1821      0.01455
enh54039     1  153931500  153932500      5       3  150064       2.2696     0.011615
enh54040     1  153933400  153934400      2       1  150064       2.7014    0.0034523
enh54041     1  153941000  153942000      1       1  150064       2.3237      0.01007
enh54046     1  154076900  154077900      2       1  150064       2.4952    0.0062949
enh54047     1  154127100  154128100      4       2  150064       1.9295     0.026836
enh54048     1  154150500  154151500      1       1  150064       2.3861     0.008513
enh54055     1  154195600  154196600      1       1  150064       1.9978      0.02287
enh54057     1  154245800  154246800      1       1  150064       2.0864      0.01847
enh54066     1  154394800  154395800      4       2  150064       1.9061     0.028316
enh54069     1  154414300  154415300      1       1  150064       1.7906      0.03668
enh54070     1  154417200  154418200      2       1  150064       2.0852     0.018525
enh54074     1  154452200  154453200      1       1  150064        1.801      0.03585
enh54075     1  154461600  154462600      2       1  150064       1.8073     0.035361
enh54078     1  154528200  154529200      1       1  150064       2.2665      0.01171
enh54081     1  154571600  154572600      3       2  150064       1.7237     0.042382
enh54099     1  154780400  154781400      2       1  150064       1.6878     0.045724
enh54100     1  154785500  154786500      2       1  150064       1.7956     0.036283
enh54103     1  154822000  154823000      3       1  150064       2.8995    0.0018686
enh54105     1  154837900  154838900      2       1  150064       3.8996    4.818e-05
enh54107     1  154842700  154843700      1       1  150064       3.8504    5.896e-05
enh54108     1  154850400  154851400      2       1  150064       3.2677   0.00054205
enh54110     1  154910000  154911000      3       1  150064       3.7205   9.9396e-05
enh54111     1  154913000  154914000      5       3  150064       3.6518   0.00013023
enh54112     1  154916000  154917000      4       2  150064       3.8824   5.1714e-05
enh54113     1  154926600  154927600      1       1  150064       2.0764      0.01893
enh54123     1  154977400  154978400      1       1  150064       2.6744     0.003743
enh54125     1  154980300  154981300      2       1  150064       2.5568    0.0052819
enh54127     1  154984000  154985000      1       1  150064       2.1154       0.0172
enh54128     1  154988800  154989800      2       1  150064       1.7026     0.044321
enh54129     1  154990100  154991100      1       1  150064       4.5142    3.178e-06
enh54132     1  155017000  155018000      2       1  150064       2.4019    0.0081556
enh54135     1  155042000  155043000      1       1  150064       1.8595      0.03148
enh54151     1  155194600  155195600      3       1  150064       1.9033     0.028501
enh54153     1  155222800  155223800      1       1  150064       2.1998      0.01391
enh54158     1  155248300  155249300      1       1  150064       2.4281      0.00759
enh54159     1  155277100  155278100      2       1  150064       2.5297     0.005708
enh54163     1  155411400  155412400      1       1  150064         2.52     0.005868
enh54170     1  155605600  155606600      1       1  150064       2.7108     0.003356
enh54171     1  155617700  155618700      2       1  150064       2.5713    0.0050652
enh54179     1  155910300  155911300      2       1  150064          1.7     0.044562
enh54184     1  155943700  155944700      2       1  150064       2.7033     0.003433
enh54186     1  155958500  155959500      1       1  150064       2.1154       0.0172
enh54188     1  155976200  155977200      1       1  150064       3.3362    0.0004246
enh54190     1  155995600  155996600      5       3  150064       1.6783      0.04664
enh54200     1  156059900  156060900      2       1  150064       1.8362     0.033167
enh54203     1  156070300  156071300      1       1  150064       1.9914      0.02322
enh54204     1  156071100  156072100      2       1  150064       1.6755     0.046921
enh54205     1  156074600  156075600      2       1  150064        2.145     0.015977
enh54206     1  156083100  156084100      2       1  150064       2.1879      0.01434
enh54218     1  156117000  156118000      1       1  150064       2.4498     0.007147
enh54220     1  156120900  156121900      2       1  150064       1.8736      0.03049
enh54223     1  156131200  156132200      3       1  150064       3.3314   0.00043213
enh54271     1  156711400  156712400      4       2  150064       2.4346    0.0074544
enh54275     1  156735400  156736400      2       1  150064        1.758     0.039371
enh54318     1  157209500  157210500      5       1  150064       1.9593     0.025036
enh54350     1  157961900  157962900      1       1  150064        1.748      0.04023
enh54394     1  158576700  158577700      3       2  150064       2.3815    0.0086214
enh54407     1  159095200  159096200      1       1  150064       2.0097      0.02223
enh54410     1  159156500  159157500      1       1  150064       1.8163      0.03466
enh54415     1  159188700  159189700      3       1  150064       2.0433     0.020511
enh54448     1  160073800  160074800      3       1  150064       1.7938      0.03642
enh54460     1  160162000  160163000      4       2  150064       1.6516     0.049309
enh54461     1  160163100  160164100      4       2  150064       2.5539    0.0053259
enh54462     1  160173800  160174800      1       1  150064       3.0586     0.001112
enh54464     1  160188800  160189800      2       1  150064       2.8634    0.0020956
enh54465     1  160214800  160215800      4       2  150064        2.822    0.0023865
enh54466     1  160227100  160228100      1       1  150064       2.5181       0.0059
enh54467     1  160232600  160233600      2       1  150064       2.3287    0.0099381
enh54470     1  160277400  160278400      2       1  150064       3.3489    0.0004056
enh54471     1  160310000  160311000      1       1  150064       2.7614     0.002878
enh54476     1  160376900  160377900      3       1  150064        1.821     0.034304
enh54511     1  160882600  160883600      8       2  150064       2.1884     0.014319
enh54512     1  160883600  160884600      4       2  150064       1.6925     0.045275
enh54515     1  160926300  160927300      4       2  150064       1.6771     0.046764
enh54548     1  161168400  161169400      1       1  150064       1.8317       0.0335
enh54550     1  161179400  161180400      1       1  150064       2.1338      0.01643
enh54551     1  161186000  161187000      3       2  150064       2.0847     0.018546
enh54553     1  161194800  161195800      1       1  150064        1.863      0.03123
enh54556     1  161255000  161256000      3       1  150064       1.7544     0.039684
enh54612     1  162175500  162176500      5       1  150064       2.1796     0.014642
enh54638     1  162529800  162530800      2       1  150064       1.9254      0.02709
enh54656     1  163038200  163039200      4       2  150064       1.8871     0.029576
enh54658     1  163101300  163102300      3       2  150064       2.2513     0.012182
enh54659     1  163124900  163125900      2       1  150064       3.2188   0.00064367
enh54665     1  163246100  163247100      5       2  150064       2.8132    0.0024526
enh54667     1  163267400  163268400      6       3  150064       2.4181    0.0078004
enh54668     1  163289900  163290900      2       1  150064       1.8664     0.030993
enh54672     1  163337900  163338900      5       2  150064       1.7948     0.036342
enh54690     1  163620200  163621200      2       1  150064       2.1687     0.015051
enh54691     1  163621800  163622800      2       1  150064       1.8721     0.030595
enh54693     1  163640800  163641800      3       2  150064       4.2315   1.1605e-05
enh54694     1  163706300  163707300      2       1  150064       2.5917    0.0047745
enh54695     1  163716100  163717100      5       2  150064       2.9728    0.0014753
enh54696     1  163744200  163745200      3       1  150064       4.0656   2.3957e-05
enh54697     1  163763400  163764400      1       1  150064       4.4735    3.847e-06
enh54698     1  163765600  163766600      2       1  150064       3.9417   4.0455e-05
enh54757     1  164742200  164743200      1       1  150064       1.7675      0.03857
enh54760     1  164774200  164775200      1       1  150064       1.7448      0.04051
enh54763     1  164811800  164812800      3       1  150064       1.7358     0.041301
enh54788     1  165403500  165404500      2       1  150064       2.3248     0.010042
enh54795     1  165570600  165571600      8       4  150064       1.9019     0.028591
enh54797     1  165598600  165599600      8       2  150064       1.8212     0.034289
enh54801     1  165604100  165605100      2       1  150064       1.7128     0.043377
enh54803     1  165611000  165612000      4       1  150064        2.027     0.021334
enh54808     1  165706800  165707800      5       2  150064       3.5775   0.00017346
enh54816     1  165808200  165809200      4       1  150064       1.8558     0.031742
enh54817     1  165812100  165813100      4       2  150064       1.8804     0.030028
enh54818     1  165820000  165821000      1       1  150064       2.3718     0.008852
enh54819     1  165824400  165825400      2       1  150064       1.9485     0.025678
enh54847     1  166273400  166274400      4       2  150064        1.817     0.034609
enh54858     1  166828300  166829300      5       2  150064       1.9178     0.027567
enh54861     1  166843600  166844600      2       1  150064       3.4847   0.00024635
enh54864     1  166940000  166941000      4       2  150064       2.9893    0.0013981
enh54877     1  167118100  167119100      3       2  150064       2.4592    0.0069621
enh54880     1  167131300  167132300      6       3  150064       1.9784     0.023943
enh54883     1  167165000  167166000      2       1  150064       2.1517      0.01571
enh54886     1  167188000  167189000      1       1  150064       2.7692      0.00281
enh54904     1  167270400  167271400      1       1  150064       1.9178      0.02757
enh54975     1  168013800  168014800      5       3  150064       1.8877     0.029534
enh54982     1  168115400  168116400      2       1  150064       1.8848     0.029727
enh54999     1  168356600  168357600      3       2  150064       2.2226     0.013122
enh55040     1  169429000  169430000      1       1  150064       1.9559      0.02524
enh55055     1  169714500  169715500      1       1  150064       2.2949      0.01087
enh55056     1  169744200  169745200      2       1  150064       2.3271    0.0099794
enh55117     1  171571900  171572900      2       1  150064       1.7095     0.043679
enh55124     1  171712300  171713300      3       1  150064       1.8565     0.031693
enh55127     1  171751800  171752800      3       1  150064       2.1709     0.014968
enh55136     1  171877600  171878600      4       2  150064       1.7209     0.042639
enh55137     1  171878900  171879900      2       1  150064       2.0567     0.019859
enh55144     1  171914600  171915600      3       2  150064       1.9439     0.025952
enh55147     1  171932600  171933600      4       2  150064       1.9673     0.024572
enh55160     1  172312000  172313000      2       1  150064       1.8722     0.030589
enh55162     1  172329000  172330000      1       1  150064       1.8053      0.03551
enh55163     1  172351400  172352400      2       1  150064       2.7009     0.003458
enh55164     1  172359600  172360600      5       2  150064       2.3137     0.010341
enh55165     1  172363200  172364200      6       2  150064       1.8056     0.035494
enh55178     1  172500200  172501200      4       2  150064       1.8567     0.031675
enh55208     1  172878600  172879600      2       1  150064       2.5529    0.0053414
enh55222     1  173369400  173370400      2       1  150064       2.8836    0.0019655
enh55223     1  173388900  173389900      5       2  150064       2.6576    0.0039345
enh55224     1  173398100  173399100      4       2  150064       2.3375    0.0097071
enh55226     1  173407800  173408800      3       1  150064       2.1281     0.016666
enh55228     1  173417600  173418600      4       2  150064       3.0173    0.0012751
enh55229     1  173422900  173423900      2       1  150064       2.2138     0.013423
enh55230     1  173442800  173443800      4       2  150064       1.7748     0.037967
enh55231     1  173458800  173459800      3       2  150064       2.2793     0.011326
enh55234     1  173489500  173490500      2       1  150064       2.2302     0.012868
enh55239     1  173656700  173657700      2       1  150064       2.6428     0.004111
enh55240     1  173821800  173822800      1       1  150064        3.358    0.0003926
enh55241     1  173831900  173832900      6       3  150064       1.6501     0.049457
enh55242     1  173839100  173840100      2       1  150064       2.2799     0.011306
enh55243     1  173857200  173858200      2       1  150064       3.6058   0.00015557
enh55245     1  173869000  173870000      5       2  150064       2.9249    0.0017226
enh55247     1  173903600  173904600      2       1  150064        2.865    0.0020853
enh55248     1  173970300  173971300      1       1  150064       3.4298     0.000302
enh55249     1  173987400  173988400      4       2  150064       3.5258    0.0002111
enh55250     1  173989000  173990000      2       1  150064       3.3167   0.00045536
enh55251     1  173992500  173993500      2       1  150064       2.9267    0.0017129
enh55254     1  174129600  174130600      2       1  150064       3.0947   0.00098495
enh55256     1  174175100  174176100      3       2  150064       2.9516    0.0015809
enh55258     1  174341600  174342600      4       1  150064       2.2224     0.013129
enh55260     1  174538000  174539000      4       1  150064       2.0797     0.018777
enh55261     1  174621700  174622700      4       2  150064       2.0744     0.019023
enh55262     1  174661900  174662900      5       2  150064       3.1094   0.00093743
enh55266     1  174739400  174740400      3       2  150064       1.9817     0.023754
enh55270     1  174768000  174769000      1       1  150064       3.2494    0.0005783
enh55273     1  174781700  174782700      3       1  150064       1.7149     0.043184
enh55276     1  174841400  174842400      2       1  150064       2.1363     0.016328
enh55279     1  174869000  174870000      9       4  150064       2.3539     0.009288
enh55280     1  174871300  174872300      4       2  150064       1.6627      0.04819
enh55288     1  174945500  174946500      1       1  150064       2.8844     0.001961
enh55296     1  175121300  175122300      3       2  150064       2.6526    0.0039937
enh55302     1  175301400  175302400      3       1  150064       2.0339      0.02098
enh55303     1  175307100  175308100      4       2  150064       2.3173     0.010244
enh55309     1  175499000  175500000      3       2  150064       2.1487      0.01583
enh55313     1  175670600  175671600      7       2  150064       1.8537     0.031893
enh55314     1  175673200  175674200      1       1  150064       1.6552      0.04894
enh55315     1  175753300  175754300      5       2  150064       2.7912    0.0026258
enh55318     1  175787900  175788900      2       1  150064       3.6159   0.00014967
enh55323     1  175817000  175818000      5       2  150064       1.8357     0.033201
enh55326     1  175850400  175851400      3       2  150064       2.0299     0.021181
enh55328     1  175902300  175903300      4       2  150064       1.6479     0.049683
enh55330     1  175929700  175930700      2       1  150064        2.197     0.014009
enh55333     1  176071800  176072800      5       3  150064       2.5125    0.0059932
enh55336     1  176172700  176173700      2       1  150064        2.864    0.0020919
enh55338     1  176194000  176195000      1       1  150064       2.1402      0.01617
enh55346     1  176521700  176522700      1       1  150064       1.8217      0.03425
enh55347     1  176625500  176626500      3       2  150064       1.8445     0.032556
enh55356     1  176789200  176790200      6       2  150064       2.1243     0.016823
enh55358     1  176872600  176873600      4       2  150064       2.4694    0.0067663
enh55364     1  176965200  176966200      1       1  150064       2.6149     0.004463
enh55365     1  176976600  176977600      3       1  150064       3.0323    0.0012136
enh55366     1  177002300  177003300      5       2  150064       1.7997     0.035952
enh55377     1  177251500  177252500      3       1  150064       4.0481   2.5815e-05
enh55379     1  177382900  177383900      3       1  150064       2.3388    0.0096722
enh55380     1  177624700  177625700      4       2  150064       2.0864      0.01847
enh55384     1  177765900  177766900      6       3  150064       5.1265   1.4756e-07
enh55386     1  177914600  177915600      5       3  150064       3.2393   0.00059919
enh55399     1  178029700  178030700      6       3  150064       2.1663     0.015143
enh55413     1  178124400  178125400      1       1  150064        2.104      0.01769
enh55414     1  178141900  178142900      4       2  150064       2.1307     0.016557
enh55421     1  178219100  178220100      2       1  150064       1.7081     0.043808
enh55424     1  178234400  178235400      3       1  150064       1.7594     0.039255
enh55440     1  178357300  178358300      1       1  150064       1.8337      0.03335
enh55482     1  179110300  179111300      1       1  150064       1.9879      0.02341
enh55499     1  179844600  179845600      1       1  150064       1.9217      0.02732
enh55511     1  180213600  180214600      5       2  150064        1.675     0.046965
enh55541     1  180645800  180646800      1       1  150064       2.7861     0.002667
enh55547     1  180867900  180868900      4       2  150064       2.6799    0.0036822
enh55572     1  181108200  181109200     11       2  150064       1.6601     0.048445
enh55608     1  182105600  182106600      1       1  150064       2.3693      0.00891
enh55636     1  182631200  182632200      2       1  150064       1.6907     0.045447
enh55638     1  182640800  182641800      6       1  150064       2.8032    0.0025298
enh55639     1  182643400  182644400      5       2  150064        2.867    0.0020718
enh55640     1  182665800  182666800      3       2  150064       2.7979    0.0025718
enh55643     1  182672100  182673100      3       2  150064       2.9292    0.0016991
enh55645     1  182708400  182709400      3       2  150064       2.2149     0.013382
enh55647     1  182750900  182751900      1       1  150064       3.4569    0.0002732
enh55653     1  182926800  182927800      5       2  150064       2.4399    0.0073463
enh55659     1  182995500  182996500      6       2  150064       1.8434     0.032635
enh55660     1  182997500  182998500      6       2  150064       1.7216     0.042569
enh55681     1  183077900  183078900      3       1  150064       1.7544     0.039682
enh55695     1  183256100  183257100      2       1  150064       1.8527     0.031966
enh55699     1  183285000  183286000      1       1  150064       2.3343     0.009789
enh55701     1  183289700  183290700      5       2  150064       2.2454     0.012372
enh55702     1  183292500  183293500      1       1  150064       2.7287     0.003179
enh55704     1  183304200  183305200      2       1  150064       2.5752    0.0050092
enh55705     1  183307400  183308400      3       1  150064       2.6925    0.0035462
enh55707     1  183322500  183323500      1       1  150064       2.3222      0.01011
enh55710     1  183373200  183374200      3       1  150064       2.3074     0.010516
enh55711     1  183380600  183381600      6       3  150064       2.8207    0.0023961
enh55718     1  183449000  183450000      2       1  150064       2.7001    0.0034661
enh55727     1  183537400  183538400      6       2  150064       2.0017     0.022659
enh55758     1  184022000  184023000      1       1  150064       1.9914      0.02322
enh55762     1  184037200  184038200      2       1  150064       1.7625      0.03899
enh55765     1  184125800  184126800      1       1  150064       2.2319      0.01281
enh55768     1  184160000  184161000      3       2  150064       1.9501     0.025585
enh55769     1  184173100  184174100      3       2  150064        1.944      0.02595
enh55770     1  184187200  184188200      1       1  150064       3.4707    0.0002596
enh55773     1  184223900  184224900      2       1  150064       3.1332   0.00086442
enh55793     1  184429800  184430800      1       1  150064       1.8826      0.02988
enh55794     1  184430800  184431800      3       2  150064       1.7595     0.039247
enh55797     1  184441900  184442900      3       1  150064       2.6597    0.0039103
enh55798     1  184449600  184450600      5       3  150064       2.4434    0.0072758
enh55801     1  184458900  184459900      3       2  150064       2.5246    0.0057912
enh55802     1  184460400  184461400      4       1  150064       2.6313    0.0042524
enh55804     1  184463400  184464400      3       2  150064       2.9608    0.0015343
enh55811     1  184524800  184525800      3       2  150064       2.2077     0.013634
enh55813     1  184543600  184544600      4       2  150064        1.876      0.03033
enh55818     1  184630700  184631700      1       1  150064       2.0644      0.01949
enh55833     1  184869400  184870400      2       1  150064       1.9275     0.026959
enh55840     1  184950800  184951800      3       1  150064        2.411    0.0079547
enh55841     1  184964000  184965000      2       1  150064       2.8998    0.0018668
enh55846     1  185026600  185027600      3       2  150064         2.91    0.0018069
enh55853     1  185127300  185128300      1       1  150064       1.9047      0.02841
enh55870     1  185506900  185507900      4       1  150064       1.6693     0.047526
enh55902     1  186342200  186343200      1       1  150064        1.751      0.03997
enh55927     1  187438500  187439500      6       3  150064       3.1697   0.00076305
enh55929     1  187446100  187447100      3       1  150064       2.0559     0.019896
enh55943     1  188333800  188334800      4       2  150064       2.9185    0.0017584
enh55949     1  188911000  188912000      1       1  150064       2.1024      0.01776
enh55952     1  189284500  189285500      1       1  150064       2.7304     0.003163
enh55953     1  189374400  189375400      6       3  150064       2.5763    0.0049936
enh55960     1  189970000  189971000      6       3  150064       2.8329    0.0023067
enh55966     1  191630000  191631000      5       3  150064       1.9603     0.024982
enh55972     1  192120400  192121400      5       2  150064       1.8506     0.032111
enh55979     1  192515200  192516200      5       2  150064       1.7198     0.042733
enh55980     1  192518800  192519800      2       1  150064       2.1947     0.014093
enh55984     1  192659800  192660800      2       1  150064       2.1773     0.014729
enh55986     1  192718300  192719300      1       1  150064       2.1714      0.01495
enh55987     1  192725500  192726500      4       1  150064        1.776     0.037864
enh55990     1  192795400  192796400      3       1  150064       2.7685    0.0028161
enh55995     1  192816200  192817200      1       1  150064       3.1699    0.0007624
enh55996     1  192841800  192842800      3       1  150064       2.9279    0.0017065
enh55997     1  192856500  192857500      4       2  150064       2.2139     0.013417
enh56004     1  193032800  193033800      1       1  150064       2.7888     0.002645
enh56006     1  193072100  193073100      1       1  150064       3.0838     0.001022
enh56007     1  193074800  193075800      5       2  150064       2.2378     0.012616
enh56010     1  193089800  193090800      2       1  150064       3.0646    0.0010898
enh56011     1  193093200  193094200      2       1  150064       3.2285   0.00062229
enh56014     1  193185700  193186700      4       2  150064       2.0235     0.021512
enh56016     1  193244300  193245300      3       2  150064       2.3981    0.0082395
enh56017     1  193252000  193253000      2       1  150064       2.5974    0.0046969
enh56036     1  194504000  194505000      2       1  150064       1.9781     0.023957
enh56038     1  195129600  195130600      4       1  150064       1.9973     0.022894
enh56056     1  196025800  196026800      5       1  150064       2.2618     0.011854
enh56068     1  196313500  196314500      3       2  150064       2.1098     0.017439
enh56081     1  196580100  196581100      1       1  150064       1.6525      0.04922
enh56082     1  196580700  196581700      1       1  150064       1.6525      0.04922
enh56083     1  196873400  196874400      1       1  150064       1.9323      0.02666
enh56097     1  197632200  197633200      1       1  150064       2.5566     0.005285
enh56100     1  197652700  197653700      1       1  150064       2.5949     0.004731
enh56103     1  197733700  197734700      2       1  150064       2.5775    0.0049764
enh56104     1  197768300  197769300      3       1  150064       2.2861     0.011125
enh56106     1  197779300  197780300      2       1  150064       2.3313    0.0098699
enh56107     1  197782800  197783800      3       1  150064       2.2762     0.011416
enh56146     1  198573000  198574000      4       2  150064       1.8039     0.035622
enh56147     1  198574600  198575600      4       2  150064        1.812     0.034995
enh56150     1  198650800  198651800      3       2  150064       2.0517     0.020101
enh56151     1  198670400  198671400      4       2  150064       1.9598     0.025007
enh56154     1  198757900  198758900      1       1  150064       1.7767      0.03781
enh56165     1  199260500  199261500      3       1  150064       2.9122    0.0017947
enh56166     1  199272700  199273700      5       2  150064       3.3683   0.00037811
enh56170     1  199460000  199461000      7       3  150064       1.8337     0.033349
enh56197     1  200143000  200144000      3       1  150064       2.4283    0.0075858
enh56204     1  200259000  200260000      4       1  150064       2.5251    0.0057839
enh56208     1  200298700  200299700      1       1  150064       2.9973     0.001362
enh56209     1  200301800  200302800      1       1  150064       2.8441     0.002227
enh56210     1  200305800  200306800      3       1  150064       2.5561     0.005292
enh56212     1  200321300  200322300      1       1  150064       2.9111     0.001801
enh56213     1  200324200  200325200      3       1  150064       2.6415    0.0041269
enh56214     1  200333200  200334200      1       1  150064       2.9197     0.001752
enh56216     1  200342300  200343300      3       2  150064       2.9832    0.0014262
enh56219     1  200361000  200362000      3       1  150064       2.8672    0.0020704
enh56220     1  200364600  200365600      3       2  150064       1.7583     0.039352
enh56221     1  200369400  200370400      3       2  150064       2.8092    0.0024833
enh56222     1  200379800  200380800      2       1  150064         2.31     0.010443
enh56227     1  200452400  200453400      4       1  150064       2.1888     0.014305
enh56241     1  200771500  200772500      1       1  150064       2.3823     0.008602
enh56242     1  200774200  200775200      2       1  150064       2.2644     0.011775
enh56247     1  200863800  200864800      1       1  150064       2.6387     0.004161
enh56249     1  200884700  200885700      4       2  150064        3.617   0.00014902
enh56250     1  200885300  200886300      1       1  150064       1.9874      0.02344
enh56251     1  200928200  200929200      7       4  150064       3.0968   0.00097813
enh56254     1  200989400  200990400      5       2  150064       3.7861   7.6525e-05
enh56274     1  201451000  201452000      6       2  150064       2.1066     0.017578
enh56316     1  201742700  201743700      3       1  150064       1.9669     0.024595
enh56319     1  201797200  201798200      3       2  150064       2.6745    0.0037417
enh56320     1  201800100  201801100      7       3  150064       1.6652     0.047941
enh56322     1  201811200  201812200      4       2  150064       2.3203     0.010162
enh56323     1  201818600  201819600      1       1  150064       1.6978      0.04477
enh56328     1  201864900  201865900      1       1  150064       1.6949      0.04505
enh56329     1  201873500  201874500      2       1  150064       2.1693     0.015029
enh56330     1  201881000  201882000      1       1  150064       2.2476       0.0123
enh56349     1  202103800  202104800      1       1  150064       2.7921     0.002618
enh56388     1  202587400  202588400      1       1  150064       1.7735      0.03807
enh56404     1  202927800  202928800      2       1  150064       1.6632     0.048132
enh56410     1  203017900  203018900      1       1  150064       1.8383      0.03301
enh56416     1  203102700  203103700      5       2  150064       1.9442     0.025936
enh56419     1  203119000  203120000      1       1  150064       1.8505      0.03212
enh56467     1  203599600  203600600      1       1  150064        1.656      0.04886
enh56500     1  204006200  204007200      3       1  150064       2.6733    0.0037558
enh56501     1  204010100  204011100      3       2  150064       2.0032     0.022576
enh56504     1  204041100  204042100      3       2  150064       3.7423   9.1186e-05
enh56505     1  204046700  204047700      4       2  150064       2.8518    0.0021737
enh56506     1  204049500  204050500      2       1  150064       2.3558    0.0092406
enh56507     1  204052200  204053200      4       2  150064        2.647      0.00406
enh56509     1  204057300  204058300      2       1  150064        3.731    9.535e-05
enh56512     1  204063700  204064700      4       2  150064       3.5485   0.00019371
enh56513     1  204065800  204066800      2       1  150064       1.6759     0.046877
enh56515     1  204069700  204070700      4       2  150064       3.4002   0.00033669
enh56528     1  204244700  204245700      6       2  150064       2.2743     0.011475
enh56547     1  204415100  204416100      2       1  150064       1.9149     0.027755
enh56548     1  204419400  204420400      3       1  150064       1.7121     0.043436
enh56549     1  204421900  204422900      4       1  150064       1.9812     0.023783
enh56550     1  204424800  204425800      4       1  150064        1.987      0.02346
enh56551     1  204435300  204436300      2       1  150064       2.0783     0.018842
enh56554     1  204450300  204451300      6       2  150064       3.5434   0.00019752
enh56555     1  204452600  204453600      2       1  150064       1.8526      0.03197
enh56557     1  204461500  204462500      2       1  150064       3.1301   0.00087367
enh56560     1  204529300  204530300      2       1  150064       2.8064     0.002505
enh56563     1  204543800  204544800      3       2  150064       1.9152     0.027734
enh56565     1  204553700  204554700      3       2  150064        2.054     0.019987
enh56566     1  204557600  204558600      3       2  150064       1.9323     0.026663
enh56568     1  204593000  204594000      1       1  150064       3.3053    0.0004743
enh56569     1  204606600  204607600      7       3  150064       2.4211    0.0077358
enh56599     1  204910100  204911100      5       2  150064       1.7406     0.040878
enh56601     1  204927400  204928400      3       2  150064       2.6409    0.0041344
enh56602     1  204940600  204941600      2       1  150064        2.686    0.0036155
enh56604     1  204972100  204973100      3       1  150064       2.4865    0.0064501
enh56605     1  204981400  204982400      2       1  150064       1.9512     0.025517
enh56608     1  205030200  205031200      4       2  150064       3.9784   3.4688e-05
enh56609     1  205030700  205031700      3       1  150064       3.9982   3.1909e-05
enh56610     1  205091600  205092600      4       2  150064       1.9922     0.023172
enh56611     1  205107000  205108000      3       1  150064        3.887   5.0745e-05
enh56612     1  205110600  205111600      4       2  150064       3.4959   0.00023627
enh56614     1  205144400  205145400      1       1  150064       4.3031    8.423e-06
enh56615     1  205157900  205158900      4       2  150064       3.8204   6.6629e-05
enh56616     1  205161200  205162200      4       2  150064       3.4903   0.00024123
enh56617     1  205162800  205163800      2       1  150064        3.957   3.7951e-05
enh56618     1  205164400  205165400      5       2  150064       4.3654   6.3436e-06
enh56620     1  205172800  205173800      3       1  150064       3.7427   9.1036e-05
enh56621     1  205180800  205181800      2       1  150064       2.9775    0.0014529
enh56623     1  205198600  205199600      6       3  150064       2.8526    0.0021679
enh56624     1  205216300  205217300      5       2  150064       2.0254     0.021415
enh56625     1  205219400  205220400      2       1  150064       2.6889    0.0035849
enh56626     1  205227600  205228600      2       1  150064       2.1628      0.01528
enh56631     1  205263200  205264200      2       1  150064        1.951     0.025529
enh56636     1  205285700  205286700      3       1  150064        1.854     0.031872
enh56643     1  205325500  205326500      1       1  150064       1.7587      0.03931
enh56657     1  205461400  205462400      8       3  150064       2.1635     0.015253
enh56659     1  205469500  205470500      4       2  150064       1.9385     0.026283
enh56663     1  205481800  205482800      1       1  150064       1.7082       0.0438
enh56675     1  205630400  205631400      2       1  150064       2.7504    0.0029764
enh56681     1  205658200  205659200      5       3  150064       2.0099     0.022223
enh56682     1  205662300  205663300      4       2  150064       2.2843     0.011176
enh56694     1  205780100  205781100      1       1  150064       2.4157     0.007853
enh56712     1  206628300  206629300      1       1  150064       1.9709      0.02437
enh56717     1  206652700  206653700      2       1  150064       1.9277     0.026945
enh56747     1  207218700  207219700      1       1  150064       3.3826     0.000359
enh56748     1  207224600  207225600      3       1  150064       3.1904    0.0007105
enh56749     1  207225100  207226100      2       1  150064       2.7994    0.0025596
enh56773     1  207921700  207922700      1       1  150064       2.8594     0.002122
enh56774     1  207923800  207924800      2       1  150064       3.7753   7.9905e-05
enh56775     1  207928300  207929300      1       1  150064       3.3754    0.0003685
enh56776     1  207996900  207997900      1       1  150064       1.9252       0.0271
enh56777     1  207999800  208000800      3       2  150064       3.7421   9.1233e-05
enh56778     1  208026200  208027200      6       3  150064       2.7576     0.002911
enh56779     1  208031800  208032800      6       3  150064       3.0814    0.0010301
enh56780     1  208032400  208033400      8       3  150064       2.9015    0.0018566
enh56794     1  208266600  208267600      4       2  150064        2.623    0.0043586
enh56798     1  208284800  208285800      3       1  150064       1.8172     0.034596
enh56800     1  208293000  208294000      4       2  150064        2.326     0.010008
enh56801     1  208300800  208301800     10       2  150064       3.0871    0.0010106
enh56802     1  208303000  208304000      3       1  150064       2.8442    0.0022263
enh56803     1  208306800  208307800      2       1  150064       2.7083    0.0033817
enh56808     1  208337800  208338800      5       2  150064       1.8915      0.02928
enh56821     1  208382100  208383100      4       1  150064       2.5983    0.0046847
enh56822     1  208386600  208387600      2       1  150064       2.0546     0.019961
enh56823     1  208393000  208394000      2       1  150064       2.9953    0.0013711
enh56847     1  208628900  208629900      2       1  150064       1.8463     0.032421
enh56869     1  209286000  209287000      1       1  150064       2.0078      0.02233
enh56871     1  209307000  209308000      4       2  150064       2.7716    0.0027894
enh56980     1  211420300  211421300      3       1  150064        2.435    0.0074457
enh56981     1  211422700  211423700      2       1  150064       2.2084     0.013607
enh56984     1  211503400  211504400      2       1  150064       1.6755     0.046916
enh56991     1  211569200  211570200      2       1  150064       1.7276     0.042032
enh56996     1  211595600  211596600      4       2  150064       3.0953   0.00098298
enh56998     1  211686800  211687800      6       2  150064       2.1991     0.013937
enh56999     1  211687200  211688200      5       2  150064       1.6472     0.049762
enh57046     1  212479000  212480000      3       2  150064       2.2631     0.011814
enh57047     1  212483100  212484100      1       1  150064       2.2238      0.01308
enh57050     1  212605200  212606200      5       3  150064       2.1691     0.015036
enh57059     1  212769000  212770000      5       3  150064       1.7669      0.03862
enh57060     1  212785900  212786900      4       2  150064       2.2373     0.012633
enh57124     1  213842800  213843800     11       3  150064        2.086      0.01849
enh57132     1  214189500  214190500      1       1  150064         3.48    0.0002507
enh57146     1  214422000  214423000      2       1  150064        1.672     0.047259
enh57147     1  214432500  214433500      1       1  150064       3.8431    6.075e-05
enh57155     1  214470200  214471200      2       1  150064       1.6482     0.049656
enh57156     1  214475500  214476500      4       2  150064       2.3357    0.0097526
enh57157     1  214479300  214480300      4       2  150064        2.802    0.0025395
enh57161     1  214510600  214511600      4       2  150064       2.3236     0.010075
enh57162     1  214522600  214523600      1       1  150064       2.5352     0.005619
enh57164     1  214544000  214545000      7       4  150064       1.6809     0.046392
enh57173     1  214591300  214592300      3       2  150064       1.6687     0.047589
enh57177     1  214603400  214604400      7       2  150064       2.0587     0.019762
enh57187     1  214633400  214634400      7       1  150064       1.7358     0.041304
enh57190     1  214639800  214640800      5       2  150064       1.6772     0.046753
enh57196     1  214659500  214660500      6       3  150064       1.9881     0.023398
enh57201     1  214671200  214672200      4       1  150064       1.8782     0.030174
enh57203     1  214679100  214680100      8       3  150064       2.2799     0.011307
enh57205     1  214688000  214689000      3       1  150064       2.0606     0.019668
enh57207     1  214693800  214694800      2       1  150064       1.9989     0.022807
enh57216     1  214721400  214722400      1       1  150064       2.3529     0.009314
enh57217     1  214726500  214727500      6       3  150064       1.8239     0.034083
enh57345     1  218632800  218633800      2       1  150064       2.0383     0.020761
enh57387     1  220266500  220267500      2       1  150064        2.041     0.020624
enh57395     1  220446900  220447900      2       1  150064       1.6588     0.048577
enh57407     1  220622300  220623300      1       1  150064         2.76      0.00289
enh57421     1  220924100  220925100      1       1  150064       2.1008      0.01783
enh57439     1  221447800  221448800      1       1  150064       2.5685     0.005107
enh57445     1  221483000  221484000      1       1  150064       1.7028       0.0443
enh57447     1  221538600  221539600      2       1  150064        1.658     0.048662
enh57464     1  221886000  221887000      1       1  150064       1.7438       0.0406
enh57465     1  221888900  221889900      1       1  150064       2.0218       0.0216
enh57470     1  221912500  221913500      3       1  150064       1.8928     0.029189
enh57471     1  221917200  221918200      4       2  150064        3.037    0.0011949
enh57505     1  222628100  222629100      3       1  150064       2.8637    0.0020939
enh57509     1  222792800  222793800      3       1  150064       1.7014     0.044431
enh57510     1  222816200  222817200      1       1  150064       2.1669      0.01512
enh57557     1  223840100  223841100      5       1  150064       2.2344      0.01273
enh57558     1  223858100  223859100      3       1  150064       2.5033    0.0061525
enh57560     1  223888200  223889200      1       1  150064       1.9712      0.02435
enh57561     1  223890200  223891200      2       1  150064       2.9555    0.0015611
enh57562     1  223892600  223893600      3       2  150064       3.1024   0.00095976
enh57563     1  223893500  223894500      2       1  150064       2.4384    0.0073764
enh57564     1  223894900  223895900      3       1  150064       1.6618     0.048278
enh57566     1  223905900  223906900      9       3  150064       3.3236   0.00044438
enh57567     1  223909200  223910200      7       1  150064       2.9523    0.0015773
enh57568     1  223913400  223914400      1       1  150064       2.8498     0.002187
enh57569     1  223915400  223916400      3       1  150064       2.7735    0.0027725
enh57570     1  223921100  223922100      2       1  150064       2.6168    0.0044382
enh57571     1  223924700  223925700      1       1  150064       2.9968     0.001364
enh57573     1  223930400  223931400     11       2  150064       1.6715     0.047308
enh57575     1  223959300  223960300      4       2  150064       3.7196   9.9754e-05
enh57578     1  224007400  224008400      2       1  150064       3.2512   0.00057456
enh57580     1  224009700  224010700      4       2  150064       3.6981   0.00010862
enh57581     1  224010500  224011500      4       1  150064       3.4388   0.00029213
enh57585     1  224022000  224023000      5       2  150064       2.7638    0.0028567
enh57588     1  224027900  224028900      3       1  150064       2.8672    0.0020706
enh57589     1  224028800  224029800      2       1  150064       3.7203   9.9492e-05
enh57591     1  224047500  224048500      2       1  150064       2.5448    0.0054666
enh57620     1  224546900  224547900      4       2  150064        2.912    0.0017959
enh57624     1  224644400  224645400      3       2  150064       2.0156     0.021919
enh57628     1  224689400  224690400      3       2  150064       2.1965     0.014029
enh57636     1  224790600  224791600      2       1  150064       1.9078     0.028212
enh57637     1  224794800  224795800      3       2  150064       1.7776     0.037732
enh57639     1  224822500  224823500      3       2  150064       2.8896    0.0019287
enh57640     1  224826600  224827600      2       1  150064       2.4575    0.0069946
enh57641     1  224831200  224832200      5       3  150064       2.9022    0.0018527
enh57642     1  224838000  224839000      3       1  150064       2.1216     0.016936
enh57644     1  224890100  224891100      3       1  150064       2.2115       0.0135
enh57717     1  225933600  225934600      1       1  150064       1.8974      0.02889
enh57718     1  225934700  225935700      3       1  150064       1.9039     0.028464
enh57728     1  226003000  226004000      2       1  150064       1.9121     0.027931
enh57731     1  226013000  226014000      3       2  150064       2.0645     0.019485
enh57735     1  226065300  226066300      4       1  150064       2.1929     0.014158
enh57736     1  226067000  226068000      3       1  150064       2.2423      0.01247
enh57738     1  226077700  226078700      4       2  150064       1.7634     0.038913
enh57739     1  226085700  226086700      7       3  150064       2.0476     0.020298
enh57748     1  226187600  226188600      3       2  150064       1.8656     0.031051
enh57755     1  226295600  226296600      3       2  150064       1.8013     0.035828
enh57756     1  226299700  226300700      3       2  150064       1.8205     0.034338
enh57758     1  226311400  226312400      1       1  150064       2.6169     0.004437
enh57761     1  226316100  226317100      6       4  150064       1.8735       0.0305
enh57762     1  226320300  226321300      3       2  150064       1.7804     0.037508
enh57768     1  226388600  226389600      3       2  150064        1.987     0.023459
enh57771     1  226402500  226403500      1       1  150064       1.8274      0.03382
enh57772     1  226407800  226408800      3       1  150064       2.4499    0.0071443
enh57774     1  226460100  226461100      1       1  150064       2.2138      0.01342
enh57779     1  226596000  226597000      5       2  150064       1.6976     0.044794
enh57785     1  226644800  226645800      2       1  150064        1.995      0.02302
enh57787     1  226678900  226679900      1       1  150064       2.5106     0.006027
enh57806     1  226891200  226892200      2       1  150064       2.8155    0.0024351
enh57807     1  226895900  226896900      3       2  150064       2.3533    0.0093048
enh57808     1  226900200  226901200      2       1  150064        2.564    0.0051738
enh57811     1  226915000  226916000      2       1  150064       2.3349    0.0097731
enh57814     1  226940900  226941900      2       1  150064       2.3069     0.010531
enh57820     1  227014800  227015800      5       2  150064       2.1254     0.016775
enh57841     1  227372600  227373600      5       3  150064        1.991     0.023238
enh57842     1  227373800  227374800      4       2  150064       2.0847     0.018546
enh57846     1  227446600  227447600      7       3  150064       1.7786     0.037656
enh57851     1  227517800  227518800      4       2  150064       2.9753    0.0014634
enh57852     1  227544200  227545200      6       2  150064       2.4737    0.0066859
enh57898     1  228873000  228874000      3       2  150064       1.6758     0.046891
enh57913     1  229035800  229036800      2       1  150064       1.9543     0.025331
enh57927     1  229162600  229163600      2       1  150064       2.1659     0.015161
enh57996     1  230239300  230240300      1       1  150064       3.7917     7.48e-05
enh57997     1  230247100  230248100      4       2  150064       3.8288   6.4372e-05
enh57998     1  230249000  230250000      1       1  150064       3.8676    5.495e-05
enh57999     1  230255200  230256200      5       2  150064       3.4157   0.00031809
enh58000     1  230260100  230261100      2       1  150064       1.9589     0.025062
enh58002     1  230263400  230264400      9       3  150064       3.2828   0.00051388
enh58003     1  230265700  230266700      2       1  150064       1.8541     0.031859
enh58004     1  230271800  230272800      7       3  150064       2.8519    0.0021733
enh58005     1  230275700  230276700      5       3  150064       2.1215     0.016938
enh58006     1  230276800  230277800      7       4  150064       2.5369    0.0055917
enh58013     1  230301000  230302000      5       2  150064       1.7598     0.039222
enh58016     1  230310600  230311600      7       2  150064       2.2139     0.013419
enh58018     1  230321400  230322400      3       2  150064       1.7254     0.042229
enh58028     1  230517600  230518600      2       1  150064       1.7589     0.039293
enh58077     1  231654300  231655300      1       1  150064       1.7739      0.03804
enh58130     1  232443800  232444800      3       2  150064       3.0975   0.00097571
enh58131     1  232446000  232447000      3       2  150064       2.9278     0.001707
enh58133     1  232502800  232503800      2       1  150064       1.9408     0.026144
enh58136     1  232573700  232574700      3       1  150064       2.5378    0.0055771
enh58137     1  232589800  232590800      2       1  150064       2.3845    0.0085522
enh58139     1  232595000  232596000     10       1  150064       2.8499    0.0021866
enh58140     1  232608500  232609500      2       1  150064       1.9085     0.028161
enh58141     1  232613000  232614000      1       1  150064       1.8193      0.03443
enh58142     1  232634100  232635100      4       2  150064       3.2741    0.0005299
enh58143     1  232634700  232635700      7       2  150064       3.2904   0.00050031
enh58208     1  233425400  233426400      1       1  150064       3.2319    0.0006149
enh58249     1  234361700  234362700      1       1  150064       1.8965      0.02895
enh58252     1  234397500  234398500      1       1  150064       1.6906      0.04546
enh58254     1  234417100  234418100      4       2  150064       2.1471     0.015892
enh58261     1  234611000  234612000     14       3  150064       2.1915     0.014208
enh58263     1  234626500  234627500      9       5  150064       2.6977    0.0034906
enh58264     1  234630600  234631600      5       2  150064       1.9164     0.027658
enh58265     1  234634700  234635700      4       2  150064       2.3377    0.0097027
enh58266     1  234638200  234639200      7       2  150064       2.5803    0.0049353
enh58267     1  234640500  234641500      2       1  150064       2.2576     0.011985
enh58269     1  234648100  234649100      5       2  150064       1.6483     0.049641
enh58270     1  234650900  234651900      2       1  150064       1.9779     0.023968
enh58295     1  234895800  234896800      3       2  150064       1.7982     0.036074
enh58358     1  235806200  235807200      5       2  150064       2.1827     0.014529
enh58399     1  236665700  236666700      1       1  150064       1.7372      0.04118
enh58444     1  237575100  237576100      9       3  150064       2.6764    0.0037212
enh58451     1  237996000  237997000      2       1  150064       1.7022     0.044356
enh58470     1  238543100  238544100      6       2  150064       2.1674       0.0151
enh58476     1  239224900  239225900      1       1  150064       1.7285      0.04195
enh58479     1  239286400  239287400      1       1  150064        2.549     0.005402
enh58480     1  239288800  239289800      5       2  150064       2.4037    0.0081155
enh58482     1  239313300  239314300      3       2  150064        2.732    0.0031473
enh58484     1  239405800  239406800      1       1  150064       1.9456      0.02585
enh58486     1  239450400  239451400      2       1  150064       1.7559     0.039552
enh58487     1  239452400  239453400      2       1  150064       1.7432     0.040646
enh58491     1  239796500  239797500      2       1  150064       2.4692    0.0067716
enh58505     1  240193000  240194000      2       1  150064       2.0857     0.018502
enh58518     1  240454600  240455600      6       1  150064       1.8307     0.033576
enh58531     1  240852200  240853200      4       2  150064       1.7496     0.040093
enh58535     1  240932000  240933000      3       2  150064        2.437    0.0074041
enh58538     1  241133200  241134200     11       1  150064       1.8268     0.033861
enh58542     1  241173000  241174000      2       1  150064       1.8948     0.029063
enh58544     1  241197100  241198100      3       1  150064       2.1666     0.015133
enh58546     1  241209000  241210000      4       2  150064       1.9609     0.024946
enh58548     1  241218800  241219800      1       1  150064       2.0407      0.02064
enh58550     1  241229400  241230400      2       1  150064       1.9814     0.023771
enh58551     1  241237400  241238400      1       1  150064       2.4299     0.007552
enh58559     1  241365500  241366500      5       3  150064       1.7921     0.036558
enh58566     1  241790700  241791700      6       2  150064       2.5618    0.0052061
enh58571     1  242013300  242014300      1       1  150064       2.6248     0.004335
enh58606     1  243368300  243369300      1       1  150064       3.2555    0.0005659
enh58607     1  243378600  243379600      4       2  150064       3.4996   0.00023297
enh58609     1  243411300  243412300      4       2  150064       3.7988   7.2691e-05
enh58610     1  243412900  243413900      2       1  150064       4.0336   2.7463e-05
enh58611     1  243414200  243415200      3       1  150064       3.8601   5.6667e-05
enh58613     1  243415600  243416600      2       1  150064       3.7415   9.1458e-05
enh58614     1  243420100  243421100      1       1  150064       4.8412    6.453e-07
enh58615     1  243432400  243433400      1       1  150064       4.8999    4.794e-07
enh58617     1  243449400  243450400      1       1  150064       4.8785    5.346e-07
enh58619     1  243469700  243470700      3       2  150064       3.2768   0.00052498
enh58622     1  243558000  243559000      2       1  150064       1.9029     0.028525
enh58626     1  243603100  243604100      3       1  150064       2.1631     0.015268
enh58629     1  243644800  243645800      2       1  150064       4.1066   2.0075e-05
enh58630     1  243646600  243647600      3       1  150064       3.6675   0.00012246
enh58631     1  243653600  243654600      1       1  150064       4.2856    9.112e-06
enh58635     1  243676900  243677900      1       1  150064       3.9017    4.776e-05
enh58637     1  243722800  243723800      2       1  150064       4.2275   1.1816e-05
enh58643     1  243881100  243882100      2       1  150064       4.5163   3.1464e-06
enh58646     1  243894500  243895500      2       1  150064       3.8836   5.1468e-05
enh58648     1  243909500  243910500      1       1  150064       4.8363    6.613e-07
enh58649     1  243921600  243922600      5       3  150064       3.6022   0.00015776
enh58650     1  243930000  243931000      3       2  150064       3.2508   0.00057541
enh58651     1  243955200  243956200      2       1  150064       4.2876   9.0309e-06
enh58652     1  243982100  243983100      1       1  150064       3.4162    0.0003175
enh58654     1  244014700  244015700      1       1  150064       3.3251     0.000442
enh58657     1  244094000  244095000      1       1  150064       2.6135     0.004481
enh58658     1  244095800  244096800      2       1  150064       3.5734    0.0001762
enh58676     1  244377300  244378300      6       2  150064       2.5072    0.0060851
enh58678     1  244397100  244398100      4       2  150064       2.1101     0.017427
enh58693     1  244602700  244603700      4       2  150064       2.1017     0.017792
enh58695     1  244612000  244613000      2       1  150064       2.3452    0.0095087
enh58698     1  244623600  244624600      3       2  150064       1.7861     0.037045
enh58707     1  244828500  244829500      6       2  150064        1.716     0.043077
enh58709     1  244845900  244846900      1       1  150064       2.8961     0.001889
enh58756     1  245541200  245542200      5       3  150064        1.825     0.033999
enh58757     1  245543400  245544400      1       1  150064       2.1058      0.01761
enh58785     1  246149700  246150700      3       2  150064       2.1807     0.014603
enh58798     1  246382300  246383300     11       3  150064       2.5849    0.0048697
enh58799     1  246426100  246427100      6       2  150064       2.7009    0.0034579
enh58800     1  246430900  246431900      6       2  150064       2.0484     0.020261
enh58814     1  246771600  246772600      3       1  150064       2.1364     0.016321
enh58819     1  246931400  246932400      7       2  150064       1.6517     0.049298
enh58844     1  247715100  247716100      3       1  150064       2.0772     0.018894
enh58853     1  249153600  249154600      1       1  150064       1.7791      0.03761
enh65746     2     232800     233800      1       1  150064       1.8119        0.035
enh65770     2     826300     827300      4       2  150064        2.329    0.0099282
enh65772     2     883800     884800      8       2  150064       2.5813    0.0049214
enh65773     2     899400     900400      7       3  150064       1.9381     0.026303
enh65774     2     920200     921200      5       2  150064       1.9286      0.02689
enh65776     2     941500     942500      3       2  150064       1.6449     0.049991
enh65779     2     974700     975700      9       2  150064       2.0979     0.017959
enh65780     2    1028700    1029700      6       2  150064       2.9917    0.0013873
enh65798     2    1689500    1690500      3       1  150064       1.7129     0.043367
enh65809     2    1733800    1734800      6       2  150064        1.825     0.033997
enh65812     2    1770300    1771300      3       1  150064       2.0509     0.020137
enh65836     2    2336600    2337600      4       2  150064       2.9474    0.0016022
enh65837     2    2426200    2427200      1       1  150064       2.3575     0.009198
enh65841     2    2685100    2686100      3       2  150064       1.9542     0.025338
enh65845     2    2775600    2776600      6       2  150064       2.5008    0.0061962
enh65853     2    3260800    3261800      2       1  150064       1.9542     0.025339
enh65858     2    3307200    3308200      4       1  150064       2.7783    0.0027318
enh65872     2    3621800    3622800      1       1  150064       2.0286      0.02125
enh65874     2    3642500    3643500      3       2  150064         1.74     0.040934
enh65903     2    5323100    5324100      4       2  150064       2.1074     0.017542
enh65907     2    5389900    5390900      4       1  150064       3.5082    0.0002256
enh65908     2    5431600    5432600      5       2  150064       3.1572   0.00079637
enh65926     2    5829600    5830600      4       1  150064       1.8492     0.032214
enh65927     2    5839000    5840000      2       1  150064       2.4296    0.0075587
enh65929     2    5864900    5865900      5       2  150064       2.0876     0.018416
enh65931     2    5867000    5868000      6       2  150064       1.8706     0.030702
enh65938     2    6055800    6056800      7       2  150064       2.8868    0.0019457
enh65959     2    6477000    6478000      1       1  150064       2.2849      0.01116
enh65976     2    7055200    7056200      1       1  150064       3.6514    0.0001304
enh65977     2    7058800    7059800      4       2  150064       2.7947    0.0025971
enh65978     2    7062000    7063000      3       1  150064       3.0047    0.0013293
enh65979     2    7071000    7072000      5       2  150064       1.9998     0.022762
enh65986     2    7200400    7201400      3       2  150064       1.6484     0.049634
enh66003     2    7571500    7572500      1       1  150064       1.9847      0.02359
enh66006     2    7591700    7592700      3       1  150064       3.3375   0.00042262
enh66007     2    7596800    7597800      1       1  150064       3.3476    0.0004075
enh66008     2    7613000    7614000      7       2  150064       3.5002   0.00023242
enh66009     2    7637100    7638100      2       1  150064       2.6045    0.0046004
enh66019     2    8028500    8029500      3       1  150064       1.9309     0.026747
enh66048     2    8585400    8586400      5       1  150064       3.1424   0.00083791
enh66051     2    8665500    8666500      2       1  150064       1.6534     0.049129
enh66084     2    9314800    9315800      4       1  150064       2.0648     0.019473
enh66092     2    9370100    9371100      2       1  150064       1.9918     0.023194
enh66094     2    9374400    9375400      1       1  150064       3.1764    0.0007455
enh66097     2    9391800    9392800      4       2  150064       3.0426    0.0011728
enh66102     2    9400700    9401700      2       1  150064       2.4285    0.0075798
enh66104     2    9408400    9409400      4       2  150064       2.3659    0.0089922
enh66114     2    9471600    9472600      2       1  150064       2.5718    0.0050588
enh66130     2    9747900    9748900      3       1  150064       1.6503     0.049439
enh66134     2    9790000    9791000      1       1  150064       2.4696     0.006764
enh66160     2   10130400   10131400      4       1  150064       1.6644     0.048016
enh66168     2   10259600   10260600      3       2  150064       2.0375     0.020802
enh66188     2   10544200   10545200      5       2  150064       1.7802      0.03752
enh66207     2   10954200   10955200      4       2  150064       2.5586    0.0052546
enh66250     2   11533500   11534500      2       1  150064       2.2141     0.013412
enh66279     2   11889500   11890500      4       2  150064       1.7365     0.041234
enh66282     2   11918900   11919900      2       1  150064        1.751      0.03997
enh66289     2   12036300   12037300      4       2  150064       2.0216     0.021608
enh66298     2   12236400   12237400      3       1  150064       1.6993     0.044627
enh66300     2   12249400   12250400      5       2  150064       1.6559     0.048875
enh66303     2   12295200   12296200      2       1  150064       2.0491     0.020224
enh66310     2   12426700   12427700      1       1  150064       2.1472      0.01589
enh66311     2   12444000   12445000      2       1  150064       1.8588     0.031527
enh66326     2   12695200   12696200      2       1  150064       1.8598     0.031459
enh66329     2   12764800   12765800      2       1  150064       2.7038    0.0034275
enh66330     2   12776500   12777500      1       1  150064       3.2707    0.0005364
enh66367     2   15072400   15073400      3       1  150064        1.834     0.033324
enh66376     2   15274200   15275200      4       2  150064       1.9632     0.024814
enh66383     2   15309800   15310800      5       2  150064       2.4187    0.0077875
enh66387     2   15494600   15495600      1       1  150064       1.7738      0.03805
enh66388     2   15498100   15499100      2       1  150064       1.7199     0.042724
enh66392     2   15699200   15700200      3       1  150064       1.8802     0.030041
enh66400     2   15940500   15941500      4       2  150064       2.3419    0.0095937
enh66405     2   16078400   16079400      3       1  150064       2.3687    0.0089256
enh66451     2   16798600   16799600      4       2  150064       1.6607     0.048384
enh66461     2   17063600   17064600      7       2  150064       2.4621    0.0069069
enh66469     2   17389600   17390600      4       1  150064        2.041     0.020627
enh66502     2   17932200   17933200      2       1  150064       1.9987     0.022823
enh66503     2   17936800   17937800      1       1  150064       2.1711      0.01496
enh66505     2   17974800   17975800      1       1  150064       2.1191      0.01704
enh66506     2   17996500   17997500      3       2  150064       3.3749   0.00036922
enh66507     2   18003200   18004200      3       2  150064        2.641    0.0041333
enh66508     2   18008500   18009500      5       1  150064       3.6754   0.00011876
enh66509     2   18074000   18075000      6       3  150064       3.7365   9.3316e-05
enh66510     2   18095000   18096000      3       1  150064        2.384    0.0085622
enh66555     2   19661100   19662100      3       1  150064       2.7207    0.0032568
enh66581     2   20366100   20367100      2       1  150064       1.6935     0.045183
enh66582     2   20369300   20370300      6       3  150064       1.8979     0.028855
enh66617     2   20767300   20768300      5       2  150064       2.4478    0.0071874
enh66618     2   20778400   20779400      5       2  150064       2.1759      0.01478
enh66621     2   20799400   20800400      2       1  150064       2.8068    0.0025015
enh66623     2   20814000   20815000      8       3  150064       1.8901     0.029373
enh66624     2   20816900   20817900     11       3  150064       1.8937     0.029129
enh66627     2   20841700   20842700      4       2  150064       2.0273     0.021318
enh66646     2   21511500   21512500      3       1  150064       2.1364     0.016322
enh66664     2   22079200   22080200      2       1  150064       2.7929    0.0026119
enh66671     2   22301200   22302200      1       1  150064       2.3885     0.008459
enh66672     2   22366600   22367600      2       1  150064       2.6104    0.0045212
enh66673     2   22416700   22417700      3       1  150064       1.6598     0.048475
enh66676     2   22553000   22554000      4       2  150064       3.3202   0.00044972
enh66679     2   22599900   22600900      2       1  150064        2.362    0.0090878
enh66680     2   22605200   22606200      2       1  150064        3.157   0.00079707
enh66681     2   22684900   22685900      1       1  150064       4.7121    1.226e-06
enh66682     2   22708200   22709200      3       1  150064       4.1142   1.9424e-05
enh66683     2   22709900   22710900      2       1  150064       3.9451    3.989e-05
enh66684     2   22744300   22745300      3       2  150064        2.949    0.0015938
enh66693     2   23168900   23169900      1       1  150064        2.068      0.01932
enh66715     2   23703500   23704500      4       2  150064       1.8388     0.032972
enh66718     2   23726200   23727200      5       2  150064       4.2256   1.1917e-05
enh66719     2   23742800   23743800      2       1  150064       2.6736    0.0037517
enh66732     2   23921400   23922400      5       2  150064       1.6845      0.04604
enh66734     2   23972800   23973800      4       2  150064       3.0103    0.0013049
enh66737     2   23980100   23981100      1       1  150064       2.0403      0.02066
enh66740     2   24123200   24124200      3       2  150064       1.7043     0.044158
enh66741     2   24127800   24128800      1       1  150064        2.071      0.01918
enh66742     2   24139300   24140300      3       2  150064       2.2082     0.013614
enh66744     2   24151300   24152300      2       1  150064       1.9116     0.027966
enh66745     2   24161600   24162600      1       1  150064       2.2362      0.01267
enh66747     2   24167100   24168100      5       2  150064       2.4735    0.0066904
enh66748     2   24167600   24168600      3       2  150064       1.7523     0.039858
enh66768     2   24658200   24659200      2       1  150064       2.9724    0.0014772
enh66804     2   25321100   25322100      2       1  150064       1.9089     0.028136
enh66805     2   25351500   25352500      6       3  150064        4.357    6.593e-06
enh66807     2   25414900   25415900      1       1  150064       2.3023      0.01066
enh66809     2   25420500   25421500      2       1  150064       2.6263    0.0043163
enh66810     2   25426900   25427900      2       1  150064       3.4872   0.00024409
enh66812     2   25437800   25438800      2       1  150064       3.3209   0.00044866
enh66813     2   25445200   25446200      2       1  150064       3.1195   0.00090582
enh66814     2   25452300   25453300      5       2  150064       4.0983   2.0809e-05
enh66818     2   25485700   25486700      1       1  150064       2.2629      0.01182
enh66821     2   25498400   25499400      3       2  150064       2.4501    0.0071413
enh66822     2   25500800   25501800      2       1  150064       1.7057      0.04403
enh66824     2   25508400   25509400      2       1  150064       1.9292     0.026854
enh66827     2   25531900   25532900      2       1  150064       3.3452   0.00041108
enh66828     2   25535400   25536400      3       1  150064       2.2809     0.011276
enh66829     2   25545600   25546600      2       1  150064       1.7595     0.039251
enh66830     2   25559300   25560300      1       1  150064       1.7268       0.0421
enh66832     2   25599000   25600000      4       2  150064       3.6667   0.00012283
enh66851     2   25958300   25959300      1       1  150064       1.8636      0.03119
enh66864     2   26205800   26206800      2       1  150064       1.6586     0.048595
enh66865     2   26220100   26221100      7       3  150064       2.8477    0.0022021
enh66868     2   26254800   26255800      2       1  150064        2.286     0.011128
enh66882     2   26361700   26362700      4       2  150064       1.9737     0.024208
enh66884     2   26398600   26399600      5       2  150064       2.4209    0.0077417
enh66885     2   26400900   26401900      2       1  150064       2.4287     0.007577
enh66886     2   26402400   26403400      3       1  150064        1.709     0.043728
enh66892     2   26523500   26524500      4       2  150064       2.0879     0.018405
enh66910     2   26828600   26829600      2       1  150064       1.6939     0.045143
enh66918     2   26929200   26930200      1       1  150064       2.1156      0.01719
enh66925     2   26985800   26986800      2       1  150064       3.1708   0.00076023
enh66927     2   26989700   26990700      4       2  150064       3.0451     0.001163
enh66928     2   26991800   26992800      2       1  150064       3.1258   0.00088647
enh66929     2   26993800   26994800      2       1  150064       3.1495   0.00081767
enh66930     2   26994700   26995700      4       1  150064       3.2156   0.00065089
enh66931     2   27007500   27008500      3       2  150064       2.1143     0.017246
enh66936     2   27197400   27198400      1       1  150064       3.3102    0.0004662
enh66940     2   27292400   27293400      4       2  150064       3.5829   0.00016991
enh66941     2   27295500   27296500      1       1  150064       2.9142     0.001783
enh66949     2   27472800   27473800      1       1  150064       2.5646     0.005165
enh66951     2   27514400   27515400      2       1  150064       1.9602     0.024989
enh66953     2   27525700   27526700      2       1  150064       2.4601    0.0069449
enh66954     2   27543800   27544800      2       1  150064       1.9898     0.023304
enh66955     2   27574600   27575600      1       1  150064       2.7773     0.002741
enh66960     2   27594800   27595800      2       1  150064       2.3713    0.0088636
enh66962     2   27603900   27604900      1       1  150064       3.0578     0.001115
enh66964     2   27630300   27631300      1       1  150064       3.1035    0.0009562
enh66965     2   27632800   27633800      2       1  150064       2.0799     0.018769
enh66971     2   27682200   27683200      2       1  150064       2.4564    0.0070177
enh66973     2   27712800   27713800      2       1  150064        2.505    0.0061232
enh66974     2   27807400   27808400      4       2  150064       2.3097     0.010454
enh66976     2   27850400   27851400      2       1  150064       1.8163      0.03466
enh66977     2   27877900   27878900      1       1  150064       3.9509    3.893e-05
enh66979     2   27888400   27889400      2       1  150064        1.985     0.023573
enh66987     2   27958600   27959600      2       1  150064       3.4552   0.00027493
enh66988     2   27974200   27975200      2       1  150064       4.2577   1.0327e-05
enh66990     2   27993400   27994400      1       1  150064       3.8587      5.7e-05
enh66991     2   28021900   28022900      2       1  150064       4.0494   2.5671e-05
enh66992     2   28139100   28140100      1       1  150064       2.2514      0.01218
enh66994     2   28181300   28182300      2       1  150064       4.3615   6.4582e-06
enh66997     2   28257800   28258800      2       1  150064       3.2946   0.00049281
enh66999     2   28303600   28304600      3       2  150064       2.3048     0.010588
enh67016     2   28636300   28637300      2       1  150064       1.9748     0.024147
enh67050     2   29275900   29276900      6       2  150064       2.6776    0.0037075
enh67055     2   29388000   29389000      4       2  150064       1.7388     0.041031
enh67068     2   29643300   29644300      4       2  150064       3.8794   5.2357e-05
enh67073     2   29809600   29810600      2       1  150064       2.0247     0.021447
enh67080     2   30173200   30174200      1       1  150064       2.2559      0.01204
enh67092     2   30448100   30449100      3       2  150064       2.0993     0.017896
enh67141     2   30874300   30875300      7       3  150064       2.5646    0.0051641
enh67191     2   32236600   32237600      3       2  150064       2.2825     0.011229
enh67245     2   33827900   33828900      1       1  150064       2.2009      0.01387
enh67250     2   33905700   33906700      1       1  150064       1.9595      0.02503
enh67265     2   34956000   34957000      5       2  150064       1.8855     0.029682
enh67274     2   35453400   35454400      5       2  150064       1.9706     0.024387
enh67275     2   35517900   35518900      1       1  150064       2.3412     0.009612
enh67276     2   35554200   35555200      1       1  150064       1.8636      0.03119
enh67277     2   35597400   35598400      3       2  150064       2.4071    0.0080397
enh67286     2   35955000   35956000      7       3  150064       1.6464     0.049841
enh67290     2   36082400   36083400     12       3  150064       3.2532   0.00057055
enh67310     2   36600400   36601400      2       1  150064       1.8621     0.031293
enh67324     2   36632100   36633100      5       3  150064       1.7881     0.036876
enh67327     2   36636400   36637400      1       1  150064       1.8342      0.03331
enh67331     2   36641800   36642800      2       1  150064        2.037     0.020825
enh67332     2   36644900   36645900      1       1  150064       1.8216      0.03426
enh67334     2   36647800   36648800      3       2  150064       1.9748     0.024148
enh67335     2   36649200   36650200      3       2  150064       2.3732    0.0088164
enh67336     2   36650000   36651000      6       3  150064       2.0851     0.018532
enh67337     2   36651400   36652400      2       1  150064        2.287     0.011098
enh67340     2   36661600   36662600      1       1  150064       2.1714      0.01495
enh67344     2   36687700   36688700      2       1  150064       1.8887     0.029466
enh67348     2   36712000   36713000      5       1  150064       1.8459     0.032454
enh67349     2   36713300   36714300      1       1  150064       1.9852      0.02356
enh67355     2   36791300   36792300      4       2  150064       2.0243      0.02147
enh67358     2   36822700   36823700      5       2  150064       2.1206     0.016979
enh67365     2   36928200   36929200     10       3  150064       2.0389     0.020732
enh67372     2   37011600   37012600      2       1  150064       2.5539    0.0053255
enh67374     2   37024300   37025300      7       2  150064        2.172     0.014927
enh67375     2   37051000   37052000      4       1  150064       2.5964    0.0047107
enh67382     2   37178800   37179800      3       2  150064       2.6045    0.0046003
enh67384     2   37183200   37184200      3       2  150064       2.0786     0.018825
enh67388     2   37189500   37190500      4       2  150064       2.5427    0.0055005
enh67390     2   37237800   37238800      4       2  150064       1.8745     0.030427
enh67394     2   37382300   37383300      8       2  150064        1.672     0.047258
enh67395     2   37384400   37385400      3       1  150064       1.8706     0.030697
enh67396     2   37408100   37409100     12       3  150064       2.2713     0.011565
enh67398     2   37422800   37423800      1       1  150064       3.5202    0.0002156
enh67405     2   37460800   37461800      6       3  150064        2.701    0.0034566
enh67406     2   37498500   37499500      6       3  150064       3.4769   0.00025366
enh67407     2   37528500   37529500      6       2  150064       3.2026   0.00068087
enh67409     2   37536200   37537200      3       1  150064       2.1889     0.014304
enh67410     2   37537600   37538600      4       2  150064       2.6187    0.0044127
enh67411     2   37538600   37539600      2       1  150064       3.4388   0.00029217
enh67412     2   37539100   37540100      5       2  150064       4.0551    2.506e-05
enh67413     2   37539800   37540800      5       2  150064       3.5422   0.00019844
enh67414     2   37545200   37546200      1       1  150064       3.9736     3.54e-05
enh67415     2   37564500   37565500      5       2  150064       3.1925   0.00070515
enh67416     2   37570000   37571000      6       3  150064        3.774   8.0323e-05
enh67417     2   37572600   37573600      9       3  150064       2.4907    0.0063753
enh67418     2   37575900   37576900      5       2  150064       3.7161   0.00010114
enh67424     2   37642000   37643000      3       1  150064       2.1615     0.015329
enh67427     2   37733800   37734800      4       1  150064       1.8585     0.031551
enh67460     2   38189000   38190000      5       2  150064       2.5663    0.0051391
enh67462     2   38209000   38210000      2       1  150064        1.731     0.041726
enh67483     2   38528700   38529700      6       2  150064       1.7642     0.038848
enh67518     2   38949000   38950000      1       1  150064       2.1091      0.01747
enh67519     2   38964500   38965500      2       1  150064       2.4299    0.0075516
enh67539     2   39320300   39321300      3       1  150064       1.6751     0.046955
enh67540     2   39322000   39323000      1       1  150064       1.6606       0.0484
enh67549     2   39429900   39430900      1       1  150064       2.4234     0.007687
enh67550     2   39446700   39447700      4       1  150064       1.7894     0.036772
enh67552     2   39454700   39455700      3       2  150064       1.8022     0.035754
enh67554     2   39468500   39469500      2       1  150064       2.1655     0.015175
enh67558     2   39532400   39533400      3       2  150064       1.7829     0.037303
enh67569     2   39609800   39610800      3       1  150064       1.9472     0.025758
enh67600     2   39767800   39768800      3       2  150064       2.6328    0.0042341
enh67603     2   39795600   39796600      2       1  150064       2.4136    0.0078969
enh67613     2   39887900   39888900      1       1  150064       1.9092      0.02812
enh67616     2   39922700   39923700      1       1  150064       2.2235      0.01309
enh67620     2   39970300   39971300      6       3  150064       2.0941     0.018126
enh67621     2   39999200   40000200      6       3  150064       2.5035    0.0061493
enh67622     2   40000700   40001700      1       1  150064       2.0746      0.01901
enh67630     2   40217300   40218300      5       2  150064       2.1451     0.015971
enh67635     2   40370500   40371500      2       1  150064       1.9983     0.022844
enh67642     2   40478100   40479100      6       3  150064       1.8564     0.031699
enh67645     2   40585500   40586500      5       2  150064       3.2017   0.00068315
enh67649     2   40661700   40662700      6       2  150064       2.2159     0.013348
enh67650     2   40715000   40716000      4       2  150064       1.9466     0.025791
enh67651     2   40738600   40739600      2       1  150064       2.7378    0.0030926
enh67652     2   40770700   40771700      2       1  150064       2.6101    0.0045257
enh67653     2   40959800   40960800      3       2  150064       1.8397     0.032907
enh67660     2   41602900   41603900      5       3  150064        2.334    0.0097983
enh67662     2   41626400   41627400      3       1  150064       2.4884    0.0064165
enh67672     2   42006600   42007600      2       1  150064       1.8318     0.033492
enh67673     2   42054400   42055400      5       2  150064        1.957     0.025171
enh67745     2   42684900   42685900      2       1  150064        1.671      0.04736
enh67773     2   42964000   42965000      2       1  150064        1.748     0.040234
enh67774     2   42964700   42965700      2       1  150064       1.8283     0.033756
enh67775     2   42965400   42966400      2       1  150064        1.783     0.037294
enh67776     2   42966200   42967200      2       1  150064        2.294     0.010894
enh67778     2   43000500   43001500      1       1  150064       1.8987       0.0288
enh67786     2   43133300   43134300      3       2  150064        2.377    0.0087282
enh67788     2   43161300   43162300      3       1  150064       2.2701     0.011601
enh67819     2   43379900   43380900      5       2  150064       1.9536     0.025374
enh67820     2   43385200   43386200      6       2  150064       1.7511     0.039966
enh67892     2   44399300   44400300      1       1  150064       2.1429      0.01606
enh67896     2   44409900   44410900      4       1  150064       1.8436     0.032623
enh67897     2   44410900   44411900      3       1  150064       1.7758     0.037883
enh67899     2   44422200   44423200      2       1  150064       1.8623     0.031283
enh67904     2   44475000   44476000      7       2  150064       2.5875    0.0048341
enh67937     2   44902300   44903300      5       2  150064       1.9153     0.027729
enh67938     2   44907500   44908500      1       1  150064       1.7653      0.03876
enh67979     2   45775600   45776600      2       1  150064        2.473    0.0066991
enh67980     2   45781400   45782400      4       1  150064       1.9771     0.024014
enh67981     2   45784200   45785200      5       1  150064       2.3425    0.0095767
enh67995     2   45986400   45987400      3       2  150064       2.0413     0.020609
enh68000     2   46063500   46064500      6       2  150064       2.3969    0.0082667
enh68007     2   46191000   46192000      7       3  150064       2.2814     0.011263
enh68010     2   46290200   46291200      4       2  150064         3.29    0.0005009
enh68011     2   46292800   46293800      4       2  150064       2.9166    0.0017696
enh68093     2   47398600   47399600      2       1  150064        2.338    0.0096946
enh68094     2   47405200   47406200      1       1  150064       1.7925      0.03653
enh68098     2   47426000   47427000      4       2  150064       2.5149    0.0059534
enh68107     2   47492700   47493700      5       3  150064       1.8124     0.034965
enh68146     2   47881700   47882700      6       3  150064       1.7479     0.040243
enh68156     2   47982400   47983400      1       1  150064       1.8897       0.0294
enh68161     2   48013100   48014100      2       1  150064       1.7933     0.036465
enh68162     2   48094800   48095800      4       2  150064       2.3041     0.010607
enh68163     2   48096800   48097800      2       1  150064       2.5491    0.0053994
enh68181     2   48418200   48419200      2       1  150064       1.9518     0.025482
enh68183     2   48425900   48426900      7       4  150064       1.8813     0.029963
enh68186     2   48475900   48476900      1       1  150064       2.1128      0.01731
enh68188     2   48511100   48512100      3       2  150064       3.0425    0.0011733
enh68189     2   48540300   48541300      7       3  150064       3.0479    0.0011524
enh68190     2   48543200   48544200      2       1  150064       2.2372     0.012638
enh68191     2   48545200   48546200      1       1  150064       2.3812     0.008628
enh68192     2   48547600   48548600      3       1  150064       2.4079    0.0080221
enh68193     2   48550300   48551300      4       2  150064       2.9982    0.0013577
enh68194     2   48551600   48552600      1       1  150064       2.8635     0.002095
enh68195     2   48552700   48553700      5       2  150064       2.6788    0.0036946
enh68196     2   48555200   48556200      4       2  150064       2.1299     0.016589
enh68199     2   48571100   48572100      5       2  150064       1.9774     0.024001
enh68200     2   48573100   48574100      2       1  150064        3.744   9.0567e-05
enh68202     2   48597000   48598000      6       3  150064       1.7139     0.043274
enh68203     2   48625000   48626000      3       2  150064       1.7071     0.043902
enh68205     2   48642300   48643300      5       3  150064       2.5089    0.0060555
enh68206     2   48647200   48648200      4       2  150064       2.5545    0.0053166
enh68214     2   48729000   48730000      2       1  150064       3.5185   0.00021701
enh68216     2   48736100   48737100      2       1  150064       2.8269      0.00235
enh68220     2   48758300   48759300      1       1  150064       1.8326      0.03343
enh68221     2   48787600   48788600      5       2  150064       1.8514     0.032056
enh68225     2   48926200   48927200      2       1  150064       1.7204     0.042679
enh68226     2   48942200   48943200      5       3  150064       2.6766     0.003719
enh68240     2   49256200   49257200      1       1  150064        1.689      0.04561
enh68259     2   50067400   50068400      1       1  150064       3.0332      0.00121
enh68277     2   50560600   50561600      2       1  150064        1.686     0.045902
enh68278     2   50562200   50563200      4       2  150064       2.8764    0.0020115
enh68280     2   50625100   50626100      4       2  150064       2.5274    0.0057451
enh68284     2   50719000   50720000      1       1  150064       3.0002     0.001349
enh68285     2   50741600   50742600      7       2  150064       2.2842      0.01118
enh68296     2   50992000   50993000      5       2  150064       1.8858     0.029663
enh68300     2   51083000   51084000      2       1  150064       1.6554     0.048926
enh68302     2   51085000   51086000      2       1  150064       2.1441     0.016013
enh68311     2   51239100   51240100      2       1  150064       1.6865     0.045852
enh68336     2   52280800   52281800      5       1  150064       1.6797     0.046506
enh68344     2   52538400   52539400      3       1  150064        1.697     0.044844
enh68366     2   53191900   53192900      2       1  150064       1.8312     0.033537
enh68393     2   53856400   53857400      4       1  150064       2.1476     0.015871
enh68394     2   53868300   53869300      2       1  150064       3.0968   0.00097806
enh68395     2   54011100   54012100      1       1  150064        3.377    0.0003664
enh68396     2   54053900   54054900      2       1  150064       1.8722     0.030589
enh68397     2   54176800   54177800      4       2  150064       2.6881    0.0035929
enh68399     2   54184100   54185100      1       1  150064       2.7414     0.003059
enh68404     2   54315000   54316000      2       1  150064       1.8354     0.033224
enh68406     2   54330700   54331700      4       2  150064       2.5832    0.0048945
enh68407     2   54341400   54342400      5       2  150064        2.161     0.015346
enh68415     2   54647500   54648500      2       1  150064       2.1387     0.016228
enh68424     2   54725000   54726000      7       4  150064       2.9441    0.0016195
enh68432     2   54745900   54746900      5       2  150064       3.2437   0.00058984
enh68433     2   54746600   54747600      2       1  150064       3.2837   0.00051231
enh68434     2   54750100   54751100      2       1  150064       1.8078     0.035319
enh68443     2   54789600   54790600      1       1  150064       1.9019      0.02859
enh68447     2   54804700   54805700      5       1  150064       1.6806     0.046422
enh68448     2   54809100   54810100      3       1  150064        1.876     0.030329
enh68452     2   54817000   54818000      6       3  150064       1.6763     0.046837
enh68453     2   54822600   54823600      8       3  150064         1.69     0.045515
enh68454     2   54824000   54825000      7       2  150064       2.0341     0.020972
enh68455     2   54830400   54831400      9       4  150064       2.9333    0.0016769
enh68456     2   54836900   54837900      3       2  150064        1.991     0.023239
enh68457     2   54840700   54841700      4       2  150064       2.3714    0.0088612
enh68458     2   54861500   54862500      6       4  150064       2.7386    0.0030848
enh68459     2   54892400   54893400      6       3  150064       1.6664     0.047815
enh68461     2   54935800   54936800      2       1  150064       3.4335   0.00029795
enh68463     2   55172600   55173600      5       2  150064       2.3761    0.0087491
enh68464     2   55184300   55185300      5       3  150064       2.3312    0.0098702
enh68468     2   55222400   55223400      5       2  150064       2.7688     0.002813
enh68472     2   55231600   55232600      4       2  150064       3.0157    0.0012819
enh68475     2   55241600   55242600      3       1  150064       2.3019     0.010671
enh68481     2   55279200   55280200      4       2  150064       1.8963     0.028959
enh68482     2   55283100   55284100      1       1  150064       2.6145     0.004468
enh68488     2   55346500   55347500     10       5  150064       1.7942     0.036395
enh68494     2   55380600   55381600      2       1  150064       2.1415     0.016116
enh68508     2   55617700   55618700      2       1  150064       1.7056      0.04404
enh68509     2   55635100   55636100      3       1  150064       1.6967     0.044874
enh68510     2   55635900   55636900      7       2  150064       1.6988     0.044674
enh68527     2   56128400   56129400      4       2  150064       2.6212    0.0043808
enh68529     2   56221200   56222200      3       2  150064       2.6818    0.0036609
enh68541     2   56611000   56612000      2       1  150064       2.3917     0.008385
enh68548     2   57196000   57197000      2       1  150064        1.652     0.049267
enh68552     2   57920900   57921900      4       2  150064       2.0579     0.019799
enh68553     2   57922800   57923800      4       2  150064       2.6884      0.00359
enh68554     2   57925800   57926800      3       1  150064       2.1947     0.014094
enh68556     2   57938100   57939100      3       1  150064       2.0727     0.019102
enh68558     2   57948000   57949000      2       1  150064       3.8989   4.8315e-05
enh68560     2   57987200   57988200      4       2  150064        6.132   4.3395e-10
enh68561     2   58023000   58024000      3       1  150064       4.4558   4.1791e-06
enh68562     2   58129400   58130400      2       1  150064       5.5917   1.1246e-08
enh68565     2   58272000   58273000      2       1  150064       4.1022   2.0464e-05
enh68566     2   58283500   58284500      2       1  150064       2.6638    0.0038635
enh68567     2   58336100   58337100      3       2  150064       2.5118    0.0060055
enh68568     2   58339400   58340400      1       1  150064       3.5187    0.0002168
enh68570     2   58457600   58458600      3       2  150064       2.2396     0.012557
enh68572     2   58461900   58462900      4       2  150064       4.2992   8.5707e-06
enh68573     2   58462800   58463800      2       1  150064        1.752     0.039884
enh68574     2   58468400   58469400      2       1  150064       2.0918     0.018226
enh68575     2   58469400   58470400      3       1  150064        1.992     0.023185
enh68577     2   58539800   58540800      4       2  150064       2.4175    0.0078145
enh68578     2   58546300   58547300      1       1  150064       1.8606       0.0314
enh68580     2   58653900   58654900      1       1  150064       2.5038     0.006144
enh68581     2   58656500   58657500      5       3  150064       3.0291    0.0012265
enh68582     2   58659100   58660100      3       2  150064       2.2453     0.012376
enh68583     2   58662200   58663200      2       1  150064       2.1894     0.014285
enh68585     2   58674500   58675500      3       2  150064       2.7116    0.0033483
enh68590     2   58739700   58740700      3       2  150064       1.7319     0.041647
enh68591     2   58741100   58742100      2       1  150064       2.6583    0.0039271
enh68603     2   58879000   58880000      2       1  150064       2.0604     0.019678
enh68608     2   59058200   59059200      6       2  150064       2.3899     0.008427
enh68615     2   59155100   59156100      1       1  150064       2.1906      0.01424
enh68616     2   59157500   59158500      1       1  150064       2.8644     0.002089
enh68630     2   59690300   59691300      1       1  150064       1.7119      0.04346
enh68648     2   60291600   60292600      2       1  150064       3.1996   0.00068807
enh68649     2   60298400   60299400      1       1  150064       2.1217      0.01693
enh68650     2   60321600   60322600      3       1  150064       1.6804     0.046441
enh68651     2   60352800   60353800      1       1  150064       2.6951     0.003518
enh68652     2   60440400   60441400      3       2  150064        2.635    0.0042066
enh68654     2   60512600   60513600      4       1  150064       2.2367     0.012652
enh68655     2   60522200   60523200      4       2  150064       2.1912     0.014218
enh68659     2   60580300   60581300      3       2  150064       2.5325     0.005662
enh68661     2   60610400   60611400      4       2  150064       1.8924     0.029221
enh68662     2   60637200   60638200      1       1  150064       1.6527       0.0492
enh68675     2   60707100   60708100      6       3  150064       2.9599    0.0015386
enh68678     2   60715000   60716000      1       1  150064       4.0884    2.172e-05
enh68679     2   60717200   60718200      2       1  150064       3.1107   0.00093323
enh68681     2   60722200   60723200      1       1  150064        3.876     5.31e-05
enh68683     2   60725000   60726000      1       1  150064       4.0529    2.529e-05
enh68685     2   60737500   60738500      7       2  150064       3.0958   0.00098151
enh68686     2   60745100   60746100      2       1  150064       1.6575     0.048709
enh68695     2   60792400   60793400      1       1  150064       2.8777     0.002003
enh68697     2   60875700   60876700      1       1  150064       3.2718    0.0005343
enh68698     2   60901800   60902800      3       1  150064        2.569    0.0050995
enh68699     2   60982400   60983400      4       2  150064       2.3444    0.0095296
enh68705     2   61191800   61192800      2       1  150064        2.347    0.0094639
enh68709     2   61406900   61407900      3       2  150064       2.2473     0.012311
enh68713     2   61625800   61626800      1       1  150064       3.2751    0.0005281
enh68719     2   61699400   61700400      1       1  150064        1.971      0.02436
enh68725     2   61812200   61813200      1       1  150064       1.7928       0.0365
enh68762     2   62428900   62429900      2       1  150064        2.396    0.0082874
enh68763     2   62432100   62433100      2       1  150064       1.8729     0.030541
enh68767     2   62444100   62445100      1       1  150064       2.2089      0.01359
enh68768     2   62493600   62494600      3       1  150064       2.2941     0.010892
enh68778     2   62570000   62571000      3       1  150064       1.8445     0.032554
enh68781     2   62579800   62580800      2       1  150064       2.0331     0.021019
enh68790     2   62631800   62632800      8       3  150064       2.1125      0.01732
enh68795     2   62702100   62703100      2       1  150064       2.1779     0.014706
enh68797     2   62709900   62710900      5       3  150064       4.3677   6.2781e-06
enh68798     2   62712800   62713800      3       2  150064       2.3505    0.0093749
enh68799     2   62731800   62732800      2       1  150064       1.7793     0.037599
enh68804     2   62854300   62855300      1       1  150064       2.0417      0.02059
enh68806     2   62889300   62890300      4       2  150064       2.9659     0.001509
enh68809     2   62934400   62935400      1       1  150064       3.1879    0.0007165
enh68811     2   62952300   62953300      1       1  150064       2.6627     0.003876
enh68814     2   62968800   62969800      1       1  150064       2.8907     0.001922
enh68815     2   62970500   62971500      1       1  150064       2.5492     0.005399
enh68878     2   64064000   64065000      2       1  150064       1.8105     0.035108
enh68903     2   64298800   64299800      7       3  150064       2.8003    0.0025525
enh68934     2   64423800   64424800      4       2  150064       1.7415     0.040802
enh68935     2   64429000   64430000      1       1  150064       1.6741      0.04706
enh68973     2   64679400   64680400      1       1  150064       1.6838      0.04611
enh68984     2   64833400   64834400      1       1  150064       2.7279     0.003187
enh69039     2   65571400   65572400      3       1  150064        1.876     0.030326
enh69059     2   65630400   65631400      1       1  150064       2.0333      0.02101
enh69061     2   65634400   65635400      3       1  150064       1.6661     0.047848
enh69070     2   65772500   65773500      1       1  150064       3.1367    0.0008544
enh69071     2   65785300   65786300      8       1  150064        1.674     0.047065
enh69107     2   66742800   66743800      1       1  150064        2.156      0.01554
enh69108     2   66752500   66753500      2       1  150064       2.0728     0.019095
enh69110     2   66770400   66771400      3       2  150064       2.8564    0.0021427
enh69140     2   67616300   67617300      3       2  150064       1.7722     0.038178
enh69141     2   67617900   67618900      3       1  150064       1.9231     0.027234
enh69142     2   67619300   67620300      7       2  150064       2.2235     0.013093
enh69152     2   68036400   68037400      6       3  150064       1.7839     0.037222
enh69165     2   68288400   68289400      2       1  150064       1.8412     0.032794
enh69169     2   68386200   68387200      5       2  150064       2.8937    0.0019034
enh69170     2   68417700   68418700      2       1  150064       1.6748     0.046984
enh69173     2   68447000   68448000      2       1  150064       2.3789    0.0086814
enh69180     2   68474300   68475300      3       1  150064       2.6963    0.0035057
enh69182     2   68483200   68484200      1       1  150064       2.8455     0.002217
enh69237     2   69534300   69535300      1       1  150064       2.2815      0.01126
enh69238     2   69536600   69537600      1       1  150064       1.9178      0.02757
enh69239     2   69586000   69587000      2       1  150064       1.8479      0.03231
enh69286     2   69958100   69959100      4       2  150064       1.9033     0.028502
enh69287     2   69969800   69970800      3       1  150064        2.275     0.011453
enh69291     2   69995400   69996400      4       1  150064       1.8258      0.03394
enh69298     2   70016800   70017800      5       2  150064       1.7414     0.040805
enh69301     2   70031200   70032200      2       1  150064       2.2369     0.012646
enh69304     2   70055200   70056200      5       3  150064       2.4311    0.0075272
enh69310     2   70163700   70164700      1       1  150064        1.687       0.0458
enh69313     2   70191300   70192300      1       1  150064       2.1937      0.01413
enh69314     2   70205300   70206300      3       1  150064        1.676     0.046868
enh69316     2   70226300   70227300      1       1  150064       1.6616       0.0483
enh69317     2   70229300   70230300      1       1  150064       1.7059      0.04401
enh69340     2   70470200   70471200      2       1  150064       1.7034     0.044247
enh69346     2   70584400   70585400      3       2  150064       1.8809     0.029993
enh69372     2   70975400   70976400      3       1  150064       1.7225     0.042492
enh69375     2   70991200   70992200      3       1  150064       1.7427     0.040692
enh69389     2   71330000   71331000     10       2  150064       1.9538     0.025364
enh69399     2   71554700   71555700      3       2  150064       2.3225     0.010102
enh69402     2   71566700   71567700      5       3  150064       3.0834    0.0010233
enh69403     2   71644600   71645600      5       2  150064       2.7841    0.0026837
enh69411     2   71754100   71755100      4       2  150064        1.926     0.027049
enh69429     2   72357500   72358500      1       1  150064       3.4891    0.0002423
enh69431     2   72400600   72401600      1       1  150064       1.6707      0.04739
enh69435     2   72463300   72464300      3       1  150064        1.783     0.037295
enh69439     2   72605700   72606700      2       1  150064       2.3504    0.0093759
enh69441     2   72765900   72766900      1       1  150064         2.22      0.01321
enh69444     2   72803200   72804200      1       1  150064       1.7126      0.04339
enh69453     2   72978200   72979200      4       2  150064       3.0823     0.001027
enh69465     2   73167700   73168700      3       1  150064       4.1935   1.3735e-05
enh69469     2   73201500   73202500      2       1  150064       3.2103   0.00066289
enh69470     2   73207400   73208400      1       1  150064       4.2077     1.29e-05
enh69471     2   73227200   73228200      2       1  150064        3.489   0.00024239
enh69473     2   73270800   73271800      3       2  150064        3.413   0.00032128
enh69476     2   73295600   73296600      1       1  150064       3.5033    0.0002298
enh69477     2   73308100   73309100      2       1  150064       2.1077     0.017528
enh69479     2   73316200   73317200      2       1  150064       2.7022    0.0034439
enh69480     2   73318800   73319800      3       1  150064       3.0385    0.0011887
enh69481     2   73329000   73330000      5       2  150064        3.643   0.00013476
enh69483     2   73361000   73362000      7       2  150064       2.9197    0.0017516
enh69484     2   73418800   73419800      4       2  150064       4.3334   7.3418e-06
enh69485     2   73439100   73440100      2       1  150064       3.0255    0.0012412
enh69487     2   73465300   73466300      2       1  150064       1.6809     0.046393
enh69488     2   73611600   73612600      2       1  150064       3.7349   9.3901e-05
enh69489     2   73815000   73816000      2       1  150064       3.7373   9.3018e-05
enh69490     2   73906700   73907700      5       2  150064       2.5242    0.0057983
enh69510     2   74248100   74249100      3       1  150064       2.0334     0.021008
enh69512     2   74252800   74253800      5       1  150064       3.0081    0.0013146
enh69514     2   74258500   74259500      2       1  150064       2.3239     0.010064
enh69515     2   74267600   74268600      2       1  150064       2.8441    0.0022268
enh69516     2   74269800   74270800      2       1  150064       2.0478     0.020291
enh69517     2   74333800   74334800      2       1  150064        1.669     0.047562
enh69521     2   74408500   74409500      1       1  150064       2.1993      0.01393
enh69523     2   74418900   74419900      4       2  150064       1.7647     0.038805
enh69547     2   74967800   74968800      6       1  150064       1.8074     0.035354
enh69573     2   75339900   75340900      3       1  150064       2.0077     0.022337
enh69577     2   75401300   75402300      6       2  150064       1.6685     0.047608
enh69589     2   75601600   75602600      5       1  150064       2.1843     0.014471
enh69594     2   75688900   75689900      4       1  150064       2.8206    0.0023966
enh69615     2   76186800   76187800      5       2  150064       2.3324    0.0098396
enh69617     2   76234800   76235800      2       1  150064       2.0811     0.018711
enh69619     2   76381800   76382800      4       2  150064       2.3394    0.0096584
enh69621     2   76438600   76439600      2       1  150064       2.0958     0.018049
enh69622     2   76495400   76496400      5       3  150064       3.3651   0.00038255
enh69624     2   76624100   76625100      2       1  150064       2.1731     0.014885
enh69645     2   77042000   77043000      4       1  150064       2.4412    0.0073195
enh69657     2   77321500   77322500      5       2  150064       2.0293     0.021216
enh69660     2   77437600   77438600      2       1  150064       1.6474     0.049734
enh69669     2   77710900   77711900      8       2  150064       1.8679     0.030887
enh69670     2   77729400   77730400      8       3  150064       2.8883    0.0019368
enh69671     2   77739600   77740600      3       2  150064       3.0483    0.0011507
enh69672     2   77747000   77748000      4       2  150064       2.0716     0.019149
enh69678     2   78056100   78057100      2       1  150064        1.737     0.041191
enh69688     2   78495600   78496600      1       1  150064        2.009      0.02227
enh69689     2   78531400   78532400      2       1  150064       1.6724     0.047226
enh69690     2   78533800   78534800      4       1  150064       2.1373     0.016287
enh69695     2   78833800   78834800      2       1  150064       2.0872     0.018437
enh69702     2   79268000   79269000      3       2  150064       1.9025     0.028551
enh69712     2   79620600   79621600      1       1  150064       1.9993      0.02279
enh69727     2   79943800   79944800      4       2  150064       2.0532     0.020025
enh69734     2   80055600   80056600      3       2  150064       1.7945      0.03637
enh69743     2   80147700   80148700      2       1  150064       1.6836     0.046125
enh69775     2   81096900   81097900      1       1  150064       1.6805      0.04643
enh69808     2   83511000   83512000      1       1  150064       1.9662      0.02464
enh69819     2   84198300   84199300      6       3  150064       1.9159     0.027686
enh69903     2   85611700   85612700      2       1  150064       2.6278    0.0042966
enh69905     2   85635600   85636600      4       2  150064       1.7675     0.038569
enh69906     2   85637000   85638000      1       1  150064       2.8371     0.002276
enh69907     2   85637700   85638700      3       1  150064       3.2094   0.00066513
enh69908     2   85644600   85645600      5       2  150064       3.2498   0.00057749
enh69909     2   85646300   85647300      3       2  150064        1.845     0.032516
enh69911     2   85656100   85657100      3       2  150064       1.8575     0.031617
enh69927     2   85828400   85829400      1       1  150064       1.6695      0.04751
enh69931     2   85839400   85840400      1       1  150064       1.8344       0.0333
enh69933     2   85844600   85845600      1       1  150064       2.0794      0.01879
enh69945     2   85998800   85999800      3       1  150064       2.2507     0.012201
enh69946     2   85999500   86000500      1       1  150064       2.5548     0.005313
enh69983     2   86858400   86859400      2       1  150064       1.9239     0.027186
enh69985     2   86973500   86974500      2       1  150064       3.8222   6.6125e-05
enh69986     2   86974700   86975700      2       1  150064       2.5472    0.0054289
enh69987     2   87058600   87059600      6       2  150064       2.2873     0.011089
enh70081     2   96813700   96814700      1       1  150064       1.8958      0.02899
enh70083     2   96865200   96866200      1       1  150064       3.9562    3.808e-05
enh70084     2   96868900   96869900      1       1  150064       3.8922    4.966e-05
enh70087     2   96887200   96888200      1       1  150064       3.9647    3.674e-05
enh70098     2   97198300   97199300      3       2  150064       1.9101      0.02806
enh70104     2   97345400   97346400      3       1  150064       3.3577    0.0003929
enh70105     2   97425400   97426400      2       1  150064       1.9136     0.027833
enh70108     2   97436000   97437000      1       1  150064       2.1304      0.01657
enh70109     2   97458200   97459200      2       1  150064       2.9304    0.0016928
enh70111     2   97484500   97485500      3       1  150064       1.9841     0.023623
enh70113     2   97498200   97499200      1       1  150064       2.0026      0.02261
enh70114     2   97524500   97525500      1       1  150064       2.0166      0.02187
enh70115     2   97540600   97541600      2       1  150064       2.6172    0.0044325
enh70116     2   97547300   97548300      1       1  150064       1.7491      0.04014
enh70119     2   97561300   97562300      6       2  150064       2.3819    0.0086126
enh70120     2   97572500   97573500      4       1  150064       3.6494   0.00013143
enh70121     2   97577500   97578500      4       2  150064       3.6822   0.00011562
enh70125     2   97622700   97623700      5       2  150064       1.7894     0.036779
enh70129     2   98024500   98025500      3       1  150064       2.8436      0.00223
enh70130     2   98261000   98262000      3       1  150064       2.6678    0.0038176
enh70131     2   98277800   98278800      1       1  150064       2.0619      0.01961
enh70138     2   98328200   98329200      6       2  150064       1.7906     0.036676
enh70147     2   98438900   98439900      3       2  150064       2.2624     0.011835
enh70157     2   98567400   98568400      3       2  150064       2.3493    0.0094037
enh70160     2   98584600   98585600      3       1  150064       2.7019    0.0034477
enh70163     2   98609000   98610000      1       1  150064       2.9188     0.001757
enh70164     2   98612900   98613900      3       1  150064       2.9854     0.001416
enh70173     2   98750400   98751400      2       1  150064       2.2184     0.013264
enh70174     2   98758300   98759300      4       2  150064       2.5821    0.0049106
enh70182     2   99010700   99011700      1       1  150064       1.8401      0.03288
enh70184     2   99053100   99054100      2       1  150064       2.3653    0.0090079
enh70185     2   99058900   99059900      3       2  150064       1.8187      0.03448
enh70186     2   99063400   99064400      2       1  150064       1.7943     0.036386
enh70187     2   99065000   99066000      2       1  150064       1.6915     0.045375
enh70189     2   99068900   99069900      3       1  150064       1.7737     0.038059
enh70190     2   99070600   99071600      1       1  150064       1.7237      0.04238
enh70192     2   99075300   99076300      1       1  150064       1.7947      0.03635
enh70194     2   99084800   99085800      3       1  150064       1.7322     0.041623
enh70199     2   99100000   99101000      2       1  150064       1.7708     0.038301
enh70202     2   99104200   99105200      1       1  150064       1.8729      0.03054
enh70204     2   99111500   99112500      4       1  150064       1.8192      0.03444
enh70206     2   99121100   99122100      1       1  150064       1.8763      0.03031
enh70209     2   99128800   99129800      4       1  150064       1.7782     0.037687
enh70211     2   99222500   99223500      2       1  150064       1.8082     0.035286
enh70212     2   99227000   99228000      1       1  150064       1.8062      0.03544
enh70220     2   99421700   99422700      3       1  150064       1.7118      0.04347
enh70249     2  100268500  100269500      5       1  150064       3.3259   0.00044066
enh70250     2  100293600  100294600      2       1  150064       1.8927     0.029201
enh70254     2  100345300  100346300      4       2  150064       2.1264     0.016734
enh70255     2  100364500  100365500      3       1  150064       1.8259     0.033932
enh70260     2  100506900  100507900      1       1  150064       2.3222      0.01011
enh70261     2  100576900  100577900      1       1  150064        1.887      0.02958
enh70285     2  101349800  101350800      7       2  150064       2.4091    0.0079954
enh70286     2  101398000  101399000      3       1  150064       1.8236     0.034106
enh70316     2  101866600  101867600      4       2  150064       2.2906     0.010993
enh70322     2  101943800  101944800      1       1  150064       1.7071       0.0439
enh70328     2  102050800  102051800      8       2  150064       1.7087     0.043751
enh70396     2  102728200  102729200      3       2  150064       1.8882     0.029497
enh70398     2  102806600  102807600      2       1  150064       1.8839     0.029792
enh70399     2  102816800  102817800      5       2  150064       2.1271     0.016707
enh70427     2  103909800  103910800      1       1  150064       2.3178      0.01023
enh70449     2  104707900  104708900      3       2  150064       1.9724      0.02428
enh70457     2  104991200  104992200      5       1  150064       2.3925    0.0083668
enh70459     2  104995400  104996400      3       2  150064       1.8521     0.032007
enh70460     2  105004600  105005600      3       1  150064       2.9157    0.0017746
enh70464     2  105049400  105050400      6       2  150064       2.1187     0.017058
enh70483     2  105564200  105565200      2       1  150064        1.648      0.04968
enh70523     2  106360000  106361000      3       2  150064        1.892     0.029247
enh70525     2  106370100  106371100      4       2  150064       2.4612    0.0069239
enh70576     2  106761000  106762000      1       1  150064       1.9246      0.02714
enh70596     2  107417200  107418200      1       1  150064       2.9372     0.001656
enh70597     2  107455800  107456800      4       1  150064       2.6135    0.0044815
enh70598     2  107464300  107465300      5       2  150064       1.7221     0.042527
enh70600     2  107471200  107472200      5       2  150064       2.1497     0.015789
enh70633     2  109008100  109009100      4       2  150064       1.7847     0.037154
enh70634     2  109019600  109020600      4       1  150064       2.3583    0.0091788
enh70637     2  109149000  109150000      1       1  150064        1.995      0.02302
enh70654     2  109231600  109232600      3       1  150064       1.8293     0.033678
enh70659     2  109239600  109240600      7       3  150064       1.7272     0.042062
enh70681     2  109644800  109645800      3       2  150064       1.7807     0.037478
enh70707     2  110315200  110316200      1       1  150064       1.7032      0.04427
enh70708     2  110315800  110316800      3       2  150064       4.2529   1.0551e-05
enh70709     2  110351800  110352800      3       2  150064        3.831   6.3821e-05
enh70712     2  110363100  110364100      2       1  150064       4.0565   2.4907e-05
enh70713     2  110364000  110365000      2       1  150064       3.9318   4.2148e-05
enh70714     2  110365300  110366300      1       1  150064       3.0332      0.00121
enh70715     2  110366300  110367300      4       2  150064       2.8395    0.0022591
enh70716     2  110367200  110368200      2       1  150064       3.2812   0.00051685
enh70717     2  110368400  110369400      3       2  150064       2.1698      0.01501
enh70718     2  110374800  110375800      2       1  150064       2.7704    0.0027992
enh70722     2  110416800  110417800      6       2  150064       2.0148     0.021962
enh70744     2  111525600  111526600      3       1  150064       2.6019    0.0046354
enh70745     2  111529000  111530000      4       2  150064       2.3416    0.0096007
enh70762     2  111903600  111904600      4       2  150064       1.7203     0.042685
enh70774     2  112253100  112254100      2       1  150064       2.6208    0.0043864
enh70776     2  112374600  112375600      5       3  150064       1.7233     0.042419
enh70784     2  112468300  112469300      5       2  150064       1.6743     0.047032
enh70787     2  112677400  112678400      5       2  150064       2.0431     0.020523
enh70789     2  112698200  112699200      5       3  150064       1.8789      0.03013
enh70790     2  112703600  112704600      3       1  150064       1.7818     0.037389
enh70795     2  112743500  112744500      6       2  150064        1.834     0.033328
enh70796     2  112776800  112777800      3       1  150064       2.1135      0.01728
enh70798     2  112789300  112790300      4       2  150064       2.2383     0.012601
enh70799     2  112798900  112799900      5       2  150064       1.6849        0.046
enh70803     2  112816700  112817700      2       1  150064       2.3757    0.0087583
enh70842     2  114112800  114113800      3       2  150064       1.7845      0.03717
enh70855     2  114651100  114652100     10       3  150064       2.2863      0.01112
enh70859     2  114667300  114668300      3       1  150064       2.1529     0.015662
enh70860     2  114720600  114721600      2       1  150064       2.8733    0.0020311
enh70869     2  115179000  115180000      2       1  150064       1.9212     0.027351
enh70875     2  115348200  115349200      4       1  150064       1.8729     0.030544
enh70898     2  115843400  115844400      4       1  150064       2.5753    0.0050072
enh70899     2  115852400  115853400      8       3  150064       2.6745    0.0037421
enh70900     2  115872300  115873300      4       2  150064       2.1307     0.016558
enh70903     2  115889600  115890600      6       2  150064       2.1122     0.017335
enh70907     2  115969200  115970200      4       2  150064       2.0093     0.022255
enh70911     2  116117400  116118400      3       2  150064       2.3459    0.0094906
enh70913     2  116152400  116153400      2       1  150064       2.0049     0.022487
enh70914     2  116159000  116160000      1       1  150064       3.1131    0.0009257
enh70915     2  116184400  116185400      1       1  150064       2.0208      0.02165
enh70918     2  116260800  116261800      9       1  150064       2.3057     0.010563
enh70919     2  116290400  116291400      3       2  150064       2.1559     0.015544
enh70920     2  116300000  116301000      3       2  150064       2.1047     0.017661
enh70921     2  116315700  116316700      4       2  150064       1.8427     0.032689
enh70956     2  118418700  118419700      4       2  150064       1.9623     0.024862
enh70969     2  118811900  118812900      3       2  150064       1.8044     0.035586
enh70970     2  118813600  118814600      2       1  150064       1.8493     0.032204
enh70974     2  118857200  118858200      4       2  150064       2.4319    0.0075103
enh70975     2  118862700  118863700      1       1  150064       3.1163    0.0009157
enh70981     2  119013200  119014200      2       1  150064       2.3751    0.0087712
enh70983     2  119068500  119069500      3       2  150064       2.7741    0.0027677
enh70985     2  119076800  119077800      3       2  150064       2.3288    0.0099347
enh70986     2  119097500  119098500      4       1  150064       2.7551    0.0029342
enh70992     2  119197400  119198400      1       1  150064       2.0431      0.02052
enh70994     2  119207700  119208700      2       1  150064       1.8863     0.029625
enh70996     2  119234200  119235200      5       3  150064       2.6482    0.0040457
enh71000     2  119334400  119335400      2       1  150064       1.7226     0.042476
enh71002     2  119341600  119342600      2       1  150064       2.1303     0.016572
enh71003     2  119347200  119348200      2       1  150064       2.2724     0.011532
enh71007     2  119401200  119402200      1       1  150064       1.9665      0.02462
enh71009     2  119467900  119468900      7       3  150064       1.8025     0.035737
enh71010     2  119476000  119477000      7       2  150064        1.707     0.043909
enh71011     2  119495500  119496500      2       1  150064       2.5066    0.0060945
enh71012     2  119513000  119514000      3       2  150064        1.982     0.023738
enh71016     2  119826400  119827400      5       2  150064       2.7932    0.0026099
enh71021     2  119887800  119888800      5       3  150064       2.5243    0.0057965
enh71022     2  119905200  119906200      2       1  150064       1.6519     0.049275
enh71097     2  120774400  120775400      3       1  150064       1.6981     0.044745
enh71103     2  120979400  120980400      1       1  150064       1.7057      0.04403
enh71110     2  121044600  121045600      3       1  150064       1.7418     0.040776
enh71112     2  121049400  121050400      2       1  150064       1.8462     0.032429
enh71114     2  121131100  121132100      6       2  150064       2.1859     0.014412
enh71167     2  121819600  121820600      3       1  150064       1.6514     0.049329
enh71187     2  122290000  122291000      4       2  150064       2.2455     0.012369
enh71207     2  122536200  122537200      1       1  150064       2.2271      0.01297
enh71215     2  122766900  122767900      1       1  150064       2.9712     0.001483
enh71219     2  122838800  122839800      2       1  150064       1.8155     0.034721
enh71221     2  123239600  123240600      5       1  150064       2.0643     0.019494
enh71254     2  124938000  124939000      4       2  150064       2.2912     0.010975
enh71255     2  124942800  124943800      4       1  150064       2.0699     0.019232
enh71256     2  124944500  124945500      2       1  150064       2.2866     0.011109
enh71258     2  125007800  125008800      5       2  150064       2.5038    0.0061426
enh71266     2  125290800  125291800      3       2  150064       2.0266     0.021351
enh71283     2  126409600  126410600      3       2  150064       2.1449     0.015982
enh71310     2  127584600  127585600      2       1  150064       1.9724     0.024284
enh71311     2  127588700  127589700      3       2  150064       2.3034     0.010628
enh71330     2  127844700  127845700      1       1  150064       2.7431     0.003043
enh71331     2  127850400  127851400      2       1  150064       1.8863      0.02963
enh71332     2  127852500  127853500      1       1  150064       3.3938    0.0003446
enh71333     2  127856000  127857000      1       1  150064       3.3916    0.0003474
enh71335     2  127861900  127862900     10       5  150064       2.3416    0.0096011
enh71336     2  127885700  127886700      5       1  150064       2.0111     0.022158
enh71337     2  127904500  127905500      6       3  150064       2.0889      0.01836
enh71362     2  128221400  128222400      2       1  150064       1.8596     0.031474
enh71378     2  128612900  128613900      2       1  150064       1.9235     0.027207
enh71408     2  129153600  129154600     10       2  150064       1.9725     0.024275
enh71409     2  129163900  129164900      9       1  150064       1.8205     0.034345
enh71410     2  129165600  129166600      7       3  150064       2.3541    0.0092833
enh71491     2  131724400  131725400      1       1  150064       2.2402      0.01254
enh71492     2  131834400  131835400      1       1  150064       3.3548    0.0003971
enh71493     2  131848900  131849900      1       1  150064       2.5573     0.005274
enh71494     2  131861300  131862300      4       2  150064        3.335   0.00042656
enh71495     2  131864300  131865300      2       1  150064        2.684    0.0036368
enh71506     2  133105300  133106300      1       1  150064       1.6687      0.04759
enh71507     2  133149400  133150400      1       1  150064       1.8515      0.03205
enh71510     2  133165800  133166800      2       1  150064       1.8131     0.034911
enh71569     2  134837700  134838700      1       1  150064       1.8672      0.03094
enh71570     2  134844200  134845200      4       1  150064       2.8525    0.0021692
enh71571     2  134864900  134865900     10       4  150064       3.3086   0.00046881
enh71572     2  134875600  134876600      2       1  150064       2.7512    0.0029685
enh71573     2  134880500  134881500      2       1  150064       2.8151    0.0024384
enh71576     2  134889900  134890900      2       1  150064       1.8367     0.033124
enh71577     2  134891800  134892800      3       2  150064       3.2345   0.00060923
enh71579     2  134895400  134896400      3       1  150064       3.9695   3.6018e-05
enh71580     2  134897900  134898900      3       2  150064       3.6291    0.0001422
enh71582     2  134904300  134905300      1       1  150064       1.7945      0.03637
enh71587     2  134921000  134922000      1       1  150064       2.4341     0.007465
enh71626     2  135674300  135675300      1       1  150064       3.0217     0.001257
enh71627     2  135678700  135679700      2       1  150064         2.09      0.01831
enh71630     2  135718800  135719800      3       2  150064       2.5774    0.0049768
enh71664     2  136898900  136899900      2       1  150064       1.6819     0.046293
enh71690     2  137667200  137668200      3       1  150064       2.1144      0.01724
enh71735     2  138975300  138976300      2       1  150064       1.6719     0.047274
enh71740     2  139028300  139029300      7       2  150064        1.748     0.040235
enh71745     2  139205000  139206000      3       1  150064       3.8566   5.7488e-05
enh71746     2  139212800  139213800      4       2  150064        3.827   6.4855e-05
enh71748     2  139251900  139252900      3       2  150064       2.5571    0.0052776
enh71753     2  139271700  139272700      3       2  150064        2.017     0.021846
enh71763     2  139481700  139482700      3       2  150064       2.2969     0.010813
enh71771     2  139705000  139706000      3       1  150064       2.1125     0.017324
enh71805     2  141106100  141107100      5       2  150064       3.0506    0.0011418
enh71806     2  141111600  141112600      1       1  150064        1.677      0.04677
enh71807     2  141113300  141114300      5       2  150064       2.5337    0.0056435
enh71810     2  141231500  141232500      5       1  150064       1.6538     0.049089
enh71821     2  141862600  141863600      6       2  150064       2.9543     0.001567
enh71822     2  141867200  141868200      5       2  150064       3.2626   0.00055193
enh71823     2  141927600  141928600      1       1  150064       2.5234     0.005812
enh71873     2  144015900  144016900      5       3  150064        1.734     0.041456
enh71874     2  144053400  144054400      2       1  150064       1.8519     0.032022
enh71880     2  144302700  144303700      2       1  150064       1.6509     0.049379
enh71892     2  144529200  144530200      1       1  150064       2.4317     0.007514
enh71894     2  144553400  144554400      1       1  150064       3.0791     0.001038
enh71896     2  144565500  144566500      1       1  150064       2.4016     0.008162
enh71899     2  144590500  144591500      6       2  150064       2.9536    0.0015705
enh71902     2  144649200  144650200      2       1  150064       2.5748    0.0050144
enh71903     2  144663900  144664900      3       2  150064       2.3262     0.010005
enh71907     2  144713000  144714000      1       1  150064       2.9506     0.001586
enh71915     2  144857300  144858300      1       1  150064       2.1594      0.01541
enh71917     2  144914300  144915300      1       1  150064       2.0294      0.02121
enh71919     2  144987800  144988800      1       1  150064       2.6821     0.003658
enh71940     2  145129800  145130800      1       1  150064       2.7902     0.002634
enh71941     2  145158400  145159400      1       1  150064       4.6476    1.679e-06
enh71943     2  145169800  145170800      1       1  150064       3.4481    0.0002823
enh71944     2  145182100  145183100      2       1  150064       2.3847    0.0085468
enh71945     2  145184400  145185400      2       1  150064       3.1832   0.00072837
enh71948     2  145198600  145199600      6       3  150064       2.3436    0.0095487
enh71949     2  145202200  145203200      1       1  150064       4.3878    5.724e-06
enh71950     2  145204800  145205800      2       1  150064       1.7417      0.04078
enh71955     2  145213900  145214900      3       1  150064       4.0622   2.4309e-05
enh71957     2  145218700  145219700      2       1  150064       3.4822   0.00024867
enh71988     2  145779600  145780600      3       1  150064        1.722     0.042533
enh71997     2  146303500  146304500      2       1  150064       1.8009     0.035861
enh72002     2  146401900  146402900      2       1  150064       2.8347    0.0022935
enh72003     2  146426400  146427400      1       1  150064         5.53    1.601e-08
enh72007     2  146688200  146689200      2       1  150064       2.2715     0.011559
enh72030     2  147578900  147579900      2       1  150064       4.3816   5.8918e-06
enh72035     2  147751400  147752400      2       1  150064       2.6749    0.0037373
enh72040     2  147852000  147853000      3       1  150064       1.9288      0.02688
enh72043     2  147952400  147953400      1       1  150064       1.9916      0.02321
enh72066     2  148480700  148481700      5       2  150064       2.0947     0.018097
enh72069     2  148530800  148531800      2       1  150064       2.2388     0.012583
enh72074     2  148607200  148608200      4       2  150064       3.0923   0.00099306
enh72075     2  148612400  148613400      2       1  150064       2.1293     0.016614
enh72078     2  148617100  148618100      2       1  150064       2.2004     0.013891
enh72080     2  148620200  148621200      2       1  150064       1.6453     0.049952
enh72081     2  148626900  148627900      2       1  150064       2.2105     0.013534
enh72088     2  148775800  148776800      2       1  150064       2.2751     0.011451
enh72092     2  148839400  148840400      3       2  150064       2.1737     0.014865
enh72097     2  149040600  149041600      3       2  150064       2.9896    0.0013967
enh72098     2  149055200  149056200      3       2  150064       2.2032     0.013791
enh72099     2  149059300  149060300      1       1  150064       1.7214      0.04259
enh72101     2  149115600  149116600      2       1  150064       2.4759    0.0066447
enh72102     2  149119300  149120300      4       2  150064        2.146     0.015938
enh72104     2  149258800  149259800      1       1  150064       2.4484     0.007175
enh72108     2  149311800  149312800      3       1  150064       2.2495     0.012239
enh72110     2  149340100  149341100      2       1  150064       2.8356    0.0022872
enh72111     2  149344000  149345000      4       2  150064       3.0865    0.0010125
enh72130     2  149510000  149511000      3       2  150064        3.129   0.00087689
enh72136     2  149576600  149577600      2       1  150064       1.6976     0.044796
enh72142     2  149684700  149685700      3       2  150064       2.2262     0.012999
enh72146     2  149862800  149863800      2       1  150064       1.8528     0.031956
enh72150     2  149888600  149889600      1       1  150064       3.0599     0.001107
enh72152     2  149890600  149891600      2       1  150064       2.3623    0.0090802
enh72162     2  150015400  150016400      4       2  150064       1.8583     0.031565
enh72175     2  150220200  150221200      3       2  150064       2.0045     0.022507
enh72192     2  150454100  150455100      2       1  150064       1.8433     0.032646
enh72196     2  150587000  150588000      6       1  150064       1.9556     0.025255
enh72212     2  150982400  150983400      2       1  150064       1.7862     0.037035
enh72217     2  151143200  151144200      1       1  150064       2.3427     0.009572
enh72272     2  152264900  152265900      8       5  150064       1.9923      0.02317
enh72276     2  152402300  152403300      2       1  150064       1.8467     0.032394
enh72277     2  152408600  152409600      5       3  150064       1.8997     0.028733
enh72286     2  152725500  152726500      2       1  150064       2.0537     0.020002
enh72303     2  153022000  153023000      3       1  150064       1.7032     0.044263
enh72305     2  153030200  153031200      3       2  150064       3.1252   0.00088831
enh72306     2  153054900  153055900      4       2  150064         2.44    0.0073437
enh72307     2  153056800  153057800      2       1  150064       3.3625   0.00038614
enh72308     2  153079400  153080400      2       1  150064       2.7181    0.0032833
enh72309     2  153194100  153195100      2       1  150064       1.7245     0.042307
enh72313     2  153228600  153229600      6       2  150064        2.457    0.0070057
enh72314     2  153232500  153233500      6       3  150064       2.4765    0.0066346
enh72317     2  153251300  153252300      4       2  150064       2.1877     0.014347
enh72327     2  153276900  153277900      1       1  150064       2.4169     0.007827
enh72328     2  153279700  153280700      1       1  150064       2.3908     0.008405
enh72329     2  153282400  153283400      4       2  150064       2.3737    0.0088057
enh72330     2  153286400  153287400      1       1  150064       2.6666     0.003831
enh72342     2  153323400  153324400      3       1  150064       1.7491     0.040137
enh72362     2  153433500  153434500      3       2  150064       2.0751     0.018989
enh72367     2  153604000  153605000      5       2  150064       4.1039   2.0312e-05
enh72368     2  153617700  153618700      2       1  150064       3.3161   0.00045648
enh72369     2  153674000  153675000      1       1  150064       3.6518    0.0001302
enh72370     2  153680000  153681000      5       1  150064       2.7401    0.0030714
enh72408     2  155096800  155097800      3       2  150064       2.1878     0.014342
enh72422     2  155438900  155439900      2       1  150064       1.8555     0.031764
enh72431     2  155956100  155957100      3       2  150064       4.3736   6.1118e-06
enh72432     2  156011000  156012000      5       2  150064       4.0582   2.4726e-05
enh72443     2  156877600  156878600      6       3  150064       1.7078     0.043835
enh72471     2  157402600  157403600      2       1  150064       2.1056      0.01762
enh72479     2  157454800  157455800      1       1  150064       1.9698      0.02443
enh72484     2  157515100  157516100      4       2  150064       2.0347     0.020941
enh72487     2  157552000  157553000      3       2  150064       1.7986     0.036044
enh72524     2  158604200  158605200      1       1  150064       2.2924      0.01094
enh72550     2  158768000  158769000      1       1  150064        2.704     0.003425
enh72556     2  158858700  158859700      4       2  150064        2.608    0.0045533
enh72558     2  158867500  158868500      4       2  150064       2.5703    0.0050812
enh72562     2  158976900  158977900      3       2  150064       2.1871     0.014368
enh72567     2  159173800  159174800      4       2  150064       1.7303     0.041788
enh72569     2  159216200  159217200      3       2  150064        2.468    0.0067942
enh72571     2  159260100  159261100      3       2  150064       2.0096     0.022237
enh72572     2  159268100  159269100      2       1  150064       2.6441    0.0040955
enh72574     2  159316000  159317000      5       3  150064        2.406    0.0080642
enh72575     2  159316800  159317800      4       2  150064       3.1216    0.0008994
enh72576     2  159317800  159318800      1       1  150064       3.0743     0.001055
enh72579     2  159326500  159327500      2       1  150064       1.8106     0.035102
enh72581     2  159333500  159334500      1       1  150064       3.0841     0.001021
enh72582     2  159341200  159342200      6       2  150064       1.9106      0.02803
enh72583     2  159343100  159344100      5       2  150064        2.627    0.0043076
enh72584     2  159344600  159345600      4       2  150064       3.2208   0.00063926
enh72585     2  159346300  159347300      1       1  150064       1.9251      0.02711
enh72586     2  159349600  159350600      6       2  150064       2.8574    0.0021356
enh72590     2  159359000  159360000      6       3  150064       3.0722    0.0010624
enh72592     2  159363200  159364200      2       1  150064       3.1839   0.00072655
enh72595     2  159387800  159388800      4       2  150064       2.1385      0.01624
enh72657     2  160373000  160374000      1       1  150064       2.9792     0.001445
enh72660     2  160448000  160449000      4       2  150064       2.2423      0.01247
enh72661     2  160457000  160458000      2       1  150064       1.7557      0.03957
enh72662     2  160462200  160463200      5       2  150064       2.5663    0.0051388
enh72663     2  160463400  160464400      2       1  150064       1.9649     0.024715
enh72664     2  160466300  160467300      4       2  150064       2.6527    0.0039921
enh72665     2  160476800  160477800      3       2  150064       1.8384     0.033002
enh72668     2  160643700  160644700      4       2  150064       3.4895   0.00024195
enh72670     2  160748300  160749300      2       1  150064       1.7573     0.039436
enh72681     2  161014200  161015200      6       3  150064       2.0506     0.020152
enh72683     2  161064500  161065500      1       1  150064       2.3001      0.01072
enh72715     2  161241000  161242000      2       1  150064       1.6706       0.0474
enh72726     2  161276500  161277500      2       1  150064       1.7479     0.040244
enh72745     2  161389600  161390600      1       1  150064        1.896      0.02898
enh72756     2  161503200  161504200      3       1  150064       1.8889     0.029451
enh72757     2  161508400  161509400      2       1  150064       1.7171     0.042984
enh72760     2  161560200  161561200      4       2  150064       1.6628     0.048171
enh72762     2  161589000  161590000      2       1  150064       2.3577    0.0091932
enh72788     2  162046200  162047200      3       2  150064        1.932      0.02668
enh72801     2  162854700  162855700      2       1  150064       3.0845    0.0010196
enh72802     2  162858600  162859600      3       2  150064       3.1137    0.0009239
enh72804     2  162865400  162866400      3       1  150064       3.7575   8.5797e-05
enh72805     2  162884600  162885600      2       1  150064       2.7702    0.0028009
enh72806     2  162893300  162894300      2       1  150064       2.3103     0.010435
enh72830     2  163680400  163681400      4       2  150064       1.7012     0.044449
enh72831     2  163933600  163934600      3       1  150064       1.6574     0.048717
enh72845     2  164454200  164455200      4       2  150064       1.9435     0.025981
enh72846     2  164457600  164458600      2       1  150064       2.3011     0.010694
enh72862     2  164521000  164522000      1       1  150064       1.8013      0.03583
enh72865     2  164554400  164555400      1       1  150064       2.0803      0.01875
enh72870     2  164571800  164572800      1       1  150064       2.1163      0.01716
enh72871     2  164574100  164575100      2       1  150064       1.9304      0.02678
enh72918     2  165970500  165971500      1       1  150064       1.6512      0.04935
enh72966     2  166653500  166654500      7       3  150064       2.0995     0.017888
enh72968     2  166693400  166694400      3       2  150064       3.4033   0.00033287
enh72970     2  166703000  166704000      3       2  150064       2.1797     0.014639
enh72974     2  166810800  166811800      2       1  150064       3.2935   0.00049468
enh72983     2  167350900  167351900      4       2  150064       3.2406   0.00059635
enh72991     2  167511800  167512800      4       2  150064       1.7013     0.044447
enh72996     2  167697900  167698900      1       1  150064         1.65      0.04947
enh72997     2  167748300  167749300      1       1  150064       3.0327     0.001212
enh72998     2  167814000  167815000      2       1  150064       1.7094     0.043688
enh73034     2  168440600  168441600      3       1  150064       1.9666     0.024617
enh73035     2  168463600  168464600      4       2  150064       2.3091      0.01047
enh73046     2  168648800  168649800      4       2  150064       1.8427     0.032688
enh73051     2  168802300  168803300      2       1  150064       2.2673     0.011687
enh73097     2  169315400  169316400      3       2  150064       2.2001     0.013901
enh73112     2  169374700  169375700      4       1  150064       1.9087     0.028151
enh73113     2  169377600  169378600      2       1  150064       1.8727     0.030553
enh73114     2  169382100  169383100      3       1  150064       2.5506    0.0053772
enh73115     2  169386100  169387100      3       1  150064       1.7742     0.038014
enh73126     2  169459500  169460500      1       1  150064       2.4821     0.006531
enh73127     2  169482300  169483300      5       2  150064       3.2136   0.00065548
enh73128     2  169484600  169485600      4       2  150064       2.4092     0.007994
enh73130     2  169491300  169492300      4       2  150064       3.0841    0.0010209
enh73132     2  169495600  169496600      3       1  150064        2.075     0.018993
enh73156     2  169872000  169873000      5       2  150064       2.0523     0.020073
enh73198     2  171001900  171002900      1       1  150064       1.7048      0.04412
enh73212     2  171139000  171140000      6       2  150064       1.9669     0.024596
enh73240     2  171508100  171509100      2       1  150064       1.9028     0.028532
enh73250     2  171633700  171634700      4       1  150064        1.867     0.030953
enh73252     2  171668700  171669700      1       1  150064       1.9777      0.02398
enh73257     2  171787400  171788400      2       1  150064       1.8763     0.030307
enh73259     2  171830800  171831800      1       1  150064       1.8782      0.03018
enh73267     2  171943100  171944100      2       1  150064       2.5562    0.0052908
enh73268     2  171943800  171944800      1       1  150064       3.1075    0.0009435
enh73273     2  171993200  171994200      3       2  150064       2.1576     0.015481
enh73275     2  171999000  172000000      2       1  150064       1.7314     0.041692
enh73277     2  172002900  172003900      4       2  150064       2.1514     0.015721
enh73283     2  172037900  172038900      6       2  150064       1.8628     0.031245
enh73291     2  172127900  172128900      4       2  150064         2.25     0.012225
enh73314     2  172532000  172533000      2       1  150064        3.471    0.0002593
enh73316     2  172650500  172651500      1       1  150064       3.1278    0.0008806
enh73317     2  172654600  172655600      3       2  150064       3.3947   0.00034357
enh73318     2  172734600  172735600      1       1  150064       4.1989    1.341e-05
enh73320     2  172865400  172866400      7       2  150064       3.5524   0.00019089
enh73321     2  172877300  172878300      3       2  150064       3.3925   0.00034624
enh73333     2  173138400  173139400      3       2  150064       2.3827    0.0085926
enh73334     2  173149500  173150500      5       2  150064       2.0878     0.018406
enh73356     2  173539100  173540100      1       1  150064       2.6686     0.003808
enh73366     2  173829400  173830400      1       1  150064       1.9822      0.02373
enh73373     2  173967700  173968700      3       2  150064       2.8157    0.0024336
enh73374     2  173989000  173990000      3       2  150064         2.95    0.0015887
enh73375     2  173996700  173997700      4       2  150064       2.8268    0.0023508
enh73376     2  174000100  174001100      3       2  150064       2.5849      0.00487
enh73379     2  174025100  174026100      5       3  150064       1.7885     0.036849
enh73383     2  174058300  174059300      5       3  150064       1.9098     0.028076
enh73384     2  174082900  174083900      3       2  150064       2.1942     0.014112
enh73385     2  174091700  174092700      4       2  150064       2.1194     0.017029
enh73424     2  174805200  174806200      6       3  150064       1.8803     0.030032
enh73425     2  174812600  174813600      3       1  150064       2.0431     0.020522
enh73426     2  174823800  174824800      4       2  150064       1.6724     0.047225
enh73427     2  174824500  174825500      5       2  150064       1.8698     0.030754
enh73436     2  174897200  174898200      2       1  150064       2.7309    0.0031579
enh73441     2  174918700  174919700      3       1  150064       2.8179    0.0024172
enh73443     2  174927100  174928100      2       1  150064       2.2485     0.012273
enh73444     2  174936400  174937400      4       2  150064       2.5067     0.006094
enh73446     2  174945100  174946100      1       1  150064       1.7391      0.04101
enh73450     2  174980100  174981100      3       1  150064       2.5953    0.0047256
enh73456     2  175018400  175019400      2       1  150064       2.2438     0.012424
enh73457     2  175041500  175042500      1       1  150064       2.2454      0.01237
enh73459     2  175061500  175062500      2       1  150064       2.8767    0.0020091
enh73461     2  175075400  175076400      3       1  150064       3.1456   0.00082863
enh73464     2  175111200  175112200      2       1  150064       2.6259    0.0043211
enh73472     2  175258600  175259600      2       1  150064       3.0919   0.00099448
enh73488     2  175626700  175627700      3       1  150064       1.9893     0.023332
enh73489     2  175628600  175629600      3       2  150064       1.9024     0.028562
enh73492     2  175637100  175638100      2       1  150064       1.9154     0.027723
enh73514     2  175746800  175747800      1       1  150064        1.688      0.04571
enh73515     2  175753000  175754000      1       1  150064       2.6396      0.00415
enh73522     2  175816200  175817200      1       1  150064       2.1397      0.01619
enh73535     2  175892600  175893600      4       2  150064       1.6482     0.049657
enh73561     2  176748500  176749500      4       2  150064       2.3691    0.0089152
enh73564     2  177156200  177157200      2       1  150064       1.8023     0.035745
enh73565     2  177157800  177158800      2       1  150064       2.0204     0.021671
enh73581     2  177547400  177548400      2       1  150064       1.6717     0.047295
enh73655     2  178954000  178955000      6       3  150064       2.1957     0.014058
enh73662     2  179089600  179090600      3       1  150064       1.7311     0.041714
enh73664     2  179120600  179121600      1       1  150064       2.0193      0.02173
enh73684     2  179693600  179694600      5       2  150064       1.6564     0.048823
enh73715     2  180293100  180294100      3       2  150064       2.6631    0.0038718
enh73716     2  180299500  180300500      2       1  150064       2.8607    0.0021138
enh73718     2  180308300  180309300      6       3  150064       2.5323    0.0056657
enh73719     2  180310800  180311800      4       2  150064       3.2546   0.00056773
enh73720     2  180312000  180313000      5       3  150064       3.7576   8.5773e-05
enh73721     2  180334600  180335600      9       4  150064       3.7776   7.9184e-05
enh73732     2  180774400  180775400      5       2  150064       1.9078     0.028207
enh73733     2  180831600  180832600      3       2  150064       3.7127   0.00010252
enh73734     2  180855800  180856800      2       1  150064       3.3967   0.00034098
enh73735     2  180859900  180860900      2       1  150064       1.8151     0.034758
enh73736     2  180864900  180865900      2       1  150064       2.6308    0.0042587
enh73738     2  180868500  180869500      7       3  150064       2.3175     0.010238
enh73741     2  180922200  180923200      5       2  150064       1.8347     0.033278
enh73742     2  180935900  180936900      5       3  150064        2.249     0.012257
enh73744     2  180990300  180991300      2       1  150064        3.483   0.00024794
enh73749     2  181045600  181046600      1       1  150064       2.4964     0.006273
enh73756     2  181455500  181456500      2       1  150064       1.7404     0.040897
enh73809     2  182655300  182656300      4       2  150064       1.7244     0.042318
enh73816     2  182737200  182738200      2       1  150064       1.6457     0.049915
enh73826     2  182974900  182975900      4       2  150064       2.5068    0.0060916
enh73840     2  183451400  183452400      3       1  150064       2.8055    0.0025122
enh73863     2  183814000  183815000      2       1  150064       1.8571     0.031646
enh73868     2  183874700  183875700      2       1  150064       3.0777     0.001043
enh73871     2  183893900  183894900      4       2  150064       2.0579     0.019801
enh73899     2  184860100  184861100      1       1  150064       2.0562      0.01988
enh73905     2  185018900  185019900      3       2  150064       1.6682     0.047634
enh73912     2  185624600  185625600      3       2  150064       4.0809   2.2432e-05
enh73915     2  185679000  185680000      3       1  150064       2.1766     0.014756
enh73918     2  185771000  185772000      2       1  150064       3.3438   0.00041318
enh73919     2  185869400  185870400      6       3  150064       2.6314    0.0042517
enh73921     2  186154400  186155400      3       2  150064        2.053     0.020034
enh73989     2  188384200  188385200      2       1  150064       1.9141     0.027805
enh73997     2  188419000  188420000      2       1  150064       1.9497     0.025604
enh74016     2  188584000  188585000      2       1  150064        2.464      0.00687
enh74021     2  188831200  188832200      2       1  150064       1.8015      0.03581
enh74022     2  188841600  188842600      1       1  150064       1.8504      0.03213
enh74037     2  189010400  189011400      4       2  150064       1.6568     0.048782
enh74043     2  189082400  189083400      5       2  150064       2.8186    0.0024116
enh74045     2  189139000  189140000      1       1  150064       1.9084      0.02817
enh74046     2  189141600  189142600      2       1  150064       2.7219    0.0032457
enh74051     2  189164100  189165100      5       2  150064       2.0378     0.020786
enh74052     2  189166800  189167800      5       2  150064        2.219     0.013244
enh74054     2  189172300  189173300      4       2  150064       1.7245     0.042309
enh74060     2  189192600  189193600      4       2  150064       2.9843    0.0014211
enh74064     2  189209100  189210100      3       2  150064       1.9137     0.027829
enh74073     2  189246500  189247500      2       1  150064       2.9245     0.001725
enh74074     2  189260400  189261400      3       2  150064       2.1617     0.015322
enh74082     2  189307600  189308600      2       1  150064       2.8398    0.0022572
enh74084     2  189327800  189328800      2       1  150064       1.8816     0.029946
enh74088     2  189342600  189343600      2       1  150064        2.853    0.0021654
enh74091     2  189360700  189361700      4       2  150064       1.7177     0.042927
enh74103     2  189651100  189652100      2       1  150064       2.6071    0.0045662
enh74168     2  191220600  191221600      1       1  150064       1.7229      0.04245
enh74170     2  191277600  191278600      1       1  150064       1.8367      0.03313
enh74174     2  191400800  191401800      3       2  150064       1.7662     0.038684
enh74195     2  191668300  191669300      4       2  150064       1.7563     0.039521
enh74208     2  191885600  191886600      4       1  150064       2.6343    0.0042152
enh74210     2  191903600  191904600      1       1  150064       2.3712     0.008866
enh74211     2  191906100  191907100      1       1  150064       2.1558      0.01555
enh74212     2  191914900  191915900      4       1  150064       1.8149     0.034767
enh74219     2  192090000  192091000      1       1  150064       1.8279      0.03378
enh74242     2  192265400  192266400      2       1  150064        2.081     0.018719
enh74287     2  193406200  193407200      3       2  150064       3.2399   0.00059782
enh74289     2  194007100  194008100      6       1  150064       4.2364   1.1359e-05
enh74292     2  194246800  194247800      3       1  150064       4.0185   2.9289e-05
enh74293     2  194367800  194368800     14       1  150064       4.6509   1.6527e-06
enh74294     2  194385700  194386700      2       1  150064       4.6981   1.3128e-06
enh74296     2  194425200  194426200      2       1  150064       4.1974   1.3503e-05
enh74297     2  194544400  194545400      2       1  150064       2.0402     0.020667
enh74300     2  194957200  194958200      1       1  150064       1.9171      0.02761
enh74315     2  196397300  196398300      4       1  150064       3.4271   0.00030498
enh74316     2  196398600  196399600      3       2  150064       2.4275    0.0076017
enh74317     2  196408800  196409800      5       2  150064       3.6552   0.00012851
enh74318     2  196423900  196424900      3       1  150064        3.563   0.00018331
enh74319     2  196426900  196427900      4       2  150064       2.9518    0.0015797
enh74325     2  196465600  196466600      2       1  150064       2.4135    0.0079001
enh74333     2  196510900  196511900      3       2  150064       2.0854     0.018518
enh74338     2  196531600  196532600      3       2  150064       1.9569     0.025178
enh74341     2  196551800  196552800      1       1  150064       2.1163      0.01716
enh74349     2  196923800  196924800      3       1  150064       3.2109    0.0006615
enh74350     2  196925000  196926000      3       2  150064       2.7481    0.0029972
enh74352     2  196961300  196962300      2       1  150064       1.6877     0.045734
enh74353     2  196965800  196966800      3       1  150064       1.9611     0.024932
enh74354     2  196976600  196977600      3       1  150064       1.8839     0.029786
enh74355     2  196978400  196979400      1       1  150064       2.1625      0.01529
enh74356     2  196988200  196989200      1       1  150064       2.0077      0.02234
enh74368     2  197264200  197265200      3       2  150064       1.6888     0.045631
enh74370     2  197416800  197417800      1       1  150064       2.0682      0.01931
enh74371     2  197466100  197467100      2       1  150064       2.7355    0.0031146
enh74386     2  197831300  197832300      3       1  150064        1.838     0.033033
enh74387     2  197836300  197837300      3       2  150064       1.9183     0.027538
enh74392     2  198017000  198018000      4       2  150064       2.1824      0.01454
enh74394     2  198029200  198030200      2       1  150064       2.3458    0.0094928
enh74397     2  198144600  198145600      3       1  150064       4.1655   1.5535e-05
enh74398     2  198187500  198188500      1       1  150064       5.5826    1.185e-08
enh74400     2  198295500  198296500      2       1  150064       1.6989     0.044668
enh74411     2  198478900  198479900      1       1  150064       1.9758      0.02409
enh74412     2  198484400  198485400      2       1  150064       5.2791   6.4921e-08
enh74413     2  198492700  198493700      3       1  150064       2.4528    0.0070883
enh74414     2  198521900  198522900      4       2  150064       5.1526   1.2845e-07
enh74417     2  198541200  198542200      2       1  150064       4.6838    1.408e-06
enh74418     2  198568700  198569700      1       1  150064       4.1225    1.874e-05
enh74419     2  198721900  198722900      2       1  150064       4.8696   5.5923e-07
enh74422     2  198737800  198738800      2       1  150064       3.7759   7.9729e-05
enh74423     2  198740100  198741100      2       1  150064       4.1994    1.338e-05
enh74424     2  198743100  198744100      1       1  150064       5.1723    1.156e-07
enh74425     2  198754000  198755000      2       1  150064       4.2409   1.1133e-05
enh74426     2  198756200  198757200      2       1  150064        3.961   3.7311e-05
enh74428     2  198776000  198777000      2       1  150064       4.7348   1.0964e-06
enh74429     2  198806200  198807200      2       1  150064       5.1853   1.0786e-07
enh74440     2  199885200  199886200      5       2  150064       2.4284     0.007583
enh74445     2  200028400  200029400      2       1  150064       4.5229   3.0502e-06
enh74446     2  200050400  200051400      1       1  150064       4.8974    4.856e-07
enh74447     2  200052200  200053200      2       1  150064       3.6546   0.00012879
enh74448     2  200056000  200057000      3       2  150064       4.2029   1.3175e-05
enh74449     2  200132700  200133700      2       1  150064         3.74   9.2004e-05
enh74452     2  200262500  200263500      2       1  150064       2.0722     0.019122
enh74454     2  200276600  200277600      2       1  150064       3.4618   0.00026826
enh74455     2  200288400  200289400      3       1  150064        3.696   0.00010951
enh74459     2  200435700  200436700      2       1  150064       2.0346     0.020947
enh74468     2  200658800  200659800      1       1  150064       2.5675     0.005121
enh74469     2  200669100  200670100      5       3  150064       2.8315    0.0023163
enh74470     2  200675800  200676800      1       1  150064        4.404    5.314e-06
enh74473     2  200712000  200713000      1       1  150064       4.1027    2.042e-05
enh74475     2  200716100  200717100      1       1  150064       7.4192     5.89e-14
enh74478     2  200733900  200734900      2       1  150064       5.8782   2.0736e-09
enh74479     2  200774600  200775600      1       1  150064       7.1749    3.618e-13
enh74480     2  200787200  200788200      5       2  150064       5.7762   3.8197e-09
enh74481     2  200793000  200794000      3       2  150064       1.8669      0.03096
enh74482     2  200793800  200794800      2       1  150064        2.688    0.0035944
enh74483     2  200818000  200819000      4       2  150064       5.9462   1.3719e-09
enh74487     2  200847800  200848800      6       4  150064       5.4135   3.0905e-08
enh74490     2  200890400  200891400      5       3  150064       3.4141   0.00031996
enh74491     2  200904400  200905400      2       1  150064       5.5961   1.0958e-08
enh74492     2  200912900  200913900     10       4  150064         6.22   2.4854e-10
enh74493     2  200915200  200916200      5       2  150064       6.4032   7.6076e-11
enh74494     2  200919600  200920600      2       1  150064        6.014   9.0495e-10
enh74500     2  200995300  200996300      3       2  150064       2.3616    0.0090976
enh74501     2  201001600  201002600      4       2  150064       3.4516   0.00027861
enh74502     2  201023600  201024600      1       1  150064       6.7233    8.882e-12
enh74504     2  201042300  201043300      1       1  150064       3.5659    0.0001813
enh74506     2  201056800  201057800      3       1  150064       6.0177    8.843e-10
enh74507     2  201066200  201067200      3       2  150064        4.173   1.5028e-05
enh74508     2  201077400  201078400      3       1  150064       6.0039   9.6305e-10
enh74511     2  201103600  201104600      3       1  150064       2.0977     0.017966
enh74513     2  201123800  201124800      3       2  150064       1.6865     0.045849
enh74514     2  201139300  201140300      2       1  150064       4.0852   2.2017e-05
enh74517     2  201177100  201178100      3       1  150064       2.4396    0.0073514
enh74521     2  201192500  201193500      4       2  150064       3.9877   3.3361e-05
enh74522     2  201193600  201194600      3       2  150064       3.5441   0.00019701
enh74523     2  201199800  201200800      2       1  150064        4.056   2.4955e-05
enh74528     2  201212700  201213700      4       2  150064        1.711     0.043541
enh74532     2  201224600  201225600      2       1  150064       4.0502   2.5586e-05
enh74533     2  201226400  201227400      4       2  150064       6.6098    1.924e-11
enh74534     2  201228800  201229800      3       1  150064       4.8698   5.5857e-07
enh74536     2  201232400  201233400      4       2  150064       5.1196   1.5312e-07
enh74537     2  201234300  201235300      2       1  150064       4.3435   7.0102e-06
enh74538     2  201237200  201238200      2       1  150064       2.5634    0.0051829
enh74539     2  201238400  201239400      1       1  150064       5.3387     4.68e-08
enh74540     2  201239600  201240600      6       3  150064       4.9504   3.7039e-07
enh74541     2  201241600  201242600      4       2  150064        5.263   7.0867e-08
enh74543     2  201246500  201247500      4       2  150064       4.1246   1.8573e-05
enh74547     2  201281400  201282400      3       1  150064       3.8097    6.956e-05
enh74548     2  201282600  201283600      2       1  150064        2.919    0.0017558
enh74549     2  201289300  201290300      3       2  150064       3.1863   0.00072053
enh74552     2  201318000  201319000      2       1  150064       3.8497   5.9124e-05
enh74553     2  201319900  201320900      1       1  150064       3.8819    5.182e-05
enh74554     2  201334400  201335400      4       2  150064        1.808     0.035305
enh74593     2  202119000  202120000      7       3  150064       2.9018    0.0018548
enh74638     2  202827400  202828400      5       3  150064       2.0115     0.022137
enh74640     2  202834300  202835300      4       1  150064        2.104      0.01769
enh74642     2  202842300  202843300      5       1  150064       1.7077     0.043844
enh74699     2  203362600  203363600      3       2  150064       1.8342     0.033312
enh74702     2  203452900  203453900      1       1  150064       1.7028       0.0443
enh74703     2  203453500  203454500      3       2  150064       1.6602     0.048435
enh74707     2  203537200  203538200      1       1  150064       2.8652     0.002084
enh74708     2  203582700  203583700      2       1  150064       2.0271     0.021326
enh74709     2  203670400  203671400      1       1  150064       1.9178      0.02757
enh74711     2  203830300  203831300      7       3  150064       2.0758     0.018955
enh74715     2  204104900  204105900      2       1  150064       2.6149    0.0044624
enh74719     2  204348900  204349900      2       1  150064       2.4373    0.0073984
enh74720     2  204374800  204375800      1       1  150064       2.3611     0.009111
enh74743     2  204847800  204848800      3       2  150064       1.7396     0.040962
enh74745     2  204946300  204947300      5       2  150064       1.9844     0.023604
enh74764     2  205133100  205134100      1       1  150064       2.1607      0.01536
enh74796     2  205837200  205838200      1       1  150064       2.1553      0.01557
enh74802     2  205918400  205919400      1       1  150064       1.7133      0.04333
enh74831     2  206228500  206229500      7       2  150064        3.409   0.00032604
enh74832     2  206230900  206231900      3       1  150064       2.8589    0.0021257
enh74842     2  206360600  206361600      2       1  150064       1.8145     0.034801
enh74845     2  206410300  206411300      2       1  150064       1.7477     0.040258
enh74850     2  206500900  206501900      1       1  150064        1.707      0.04391
enh74865     2  206570900  206571900      1       1  150064       2.3354     0.009761
enh74866     2  206578600  206579600      1       1  150064       2.1306      0.01656
enh74881     2  206747200  206748200      2       1  150064       2.0289     0.021234
enh74903     2  207143000  207144000      4       2  150064       2.0898      0.01832
enh74933     2  207900600  207901600      1       1  150064       1.7684       0.0385
enh74935     2  207905800  207906800      1       1  150064        1.648      0.04968
enh74936     2  207911100  207912100      2       1  150064        1.793      0.03649
enh74962     2  208056000  208057000      2       1  150064       2.0981     0.017948
enh74963     2  208064800  208065800      3       2  150064       1.8222     0.034215
enh74964     2  208079700  208080700      2       1  150064       2.3195     0.010183
enh74966     2  208087000  208088000      4       2  150064        2.166     0.015154
enh74985     2  208230500  208231500      5       2  150064       2.2332     0.012769
enh74988     2  208273300  208274300      4       1  150064        2.292     0.010953
enh74999     2  208339900  208340900      3       1  150064       3.3487   0.00040597
enh75000     2  208341000  208342000      4       2  150064       3.3916   0.00034749
enh75001     2  208343600  208344600      5       1  150064       1.6662     0.047841
enh75004     2  208369000  208370000      3       1  150064       3.2021   0.00068218
enh75006     2  208398000  208399000      1       1  150064       4.0619    2.434e-05
enh75010     2  208481600  208482600      3       1  150064       3.7659    8.296e-05
enh75011     2  208525400  208526400      2       1  150064       2.3679    0.0089436
enh75056     2  208943300  208944300      1       1  150064       2.1981      0.01397
enh75064     2  209047800  209048800      2       1  150064       1.7042     0.044168
enh75067     2  209051100  209052100      1       1  150064       1.7712      0.03826
enh75069     2  209078200  209079200      1       1  150064       1.8089      0.03523
enh75091     2  209958400  209959400      5       2  150064       1.9316     0.026702
enh75120     2  210464800  210465800      2       1  150064       2.4996    0.0062159
enh75121     2  210478700  210479700      3       2  150064       2.1778     0.014711
enh75126     2  210530800  210531800      1       1  150064       2.3524     0.009327
enh75160     2  211485000  211486000      4       2  150064        2.385    0.0085392
enh75179     2  212209200  212210200      4       2  150064       1.7408     0.040859
enh75181     2  212225300  212226300      6       3  150064       2.3239     0.010064
enh75185     2  212255300  212256300      2       1  150064       1.9995     0.022776
enh75186     2  212319300  212320300      1       1  150064       3.3681    0.0003784
enh75204     2  213102100  213103100      3       2  150064       1.9335     0.026586
enh75205     2  213225800  213226800      4       2  150064       2.2361     0.012673
enh75209     2  213413800  213414800      3       2  150064       3.1326   0.00086639
enh75214     2  213641600  213642600      4       1  150064       1.8196     0.034408
enh75258     2  215571300  215572300      4       2  150064       1.8761     0.030322
enh75291     2  216636400  216637400      4       2  150064       1.6504      0.04943
enh75331     2  217157300  217158300      3       2  150064       1.6991     0.044647
enh75333     2  217171300  217172300      2       1  150064       1.8372     0.033093
enh75341     2  217256700  217257700      1       1  150064       2.4287     0.007576
enh75346     2  217342600  217343600      1       1  150064       2.8023     0.002537
enh75348     2  217366800  217367800      3       2  150064       2.8024    0.0025361
enh75361     2  217483900  217484900      4       2  150064       1.9169     0.027628
enh75362     2  217495600  217496600      1       1  150064       2.3889     0.008449
enh75366     2  217521800  217522800      3       1  150064        1.825     0.033998
enh75367     2  217529900  217530900      1       1  150064       2.3264     0.009999
enh75374     2  217627900  217628900      2       1  150064       2.0977     0.017967
enh75383     2  217789000  217790000      4       2  150064       2.0029     0.022595
enh75414     2  218654100  218655100      6       2  150064       2.6542    0.0039754
enh75427     2  218815600  218816600      3       1  150064        2.189     0.014298
enh75492     2  219992900  219993900      1       1  150064       2.9174     0.001765
enh75493     2  220022400  220023400      2       1  150064       2.6936    0.0035346
enh75494     2  220024000  220025000      2       1  150064       2.6937    0.0035333
enh75512     2  220310500  220311500      2       1  150064       3.7925   7.4572e-05
enh75534     2  220526900  220527900      2       1  150064       1.7379     0.041118
enh75547     2  220824900  220825900      5       2  150064        2.048     0.020278
enh75567     2  221567800  221568800      4       2  150064       2.2112      0.01351
enh75569     2  221722000  221723000      2       1  150064       2.5004    0.0062027
enh75574     2  221813700  221814700      2       1  150064       2.0733     0.019075
enh75594     2  222304300  222305300      5       2  150064       2.2642     0.011782
enh75595     2  222311700  222312700      7       3  150064       1.8064     0.035425
enh75603     2  222354800  222355800      1       1  150064       1.7724      0.03816
enh75609     2  222384100  222385100      3       2  150064        2.047     0.020331
enh75611     2  222393000  222394000      3       1  150064       2.5562     0.005291
enh75612     2  222394800  222395800      3       2  150064       1.6472     0.049754
enh75614     2  222400000  222401000      2       1  150064       3.0006    0.0013474
enh75622     2  222465900  222466900      1       1  150064       2.2991      0.01075
enh75624     2  222471000  222472000      4       2  150064       1.8783     0.030173
enh75635     2  222644500  222645500      3       1  150064        2.206     0.013693
enh75639     2  222683400  222684400      1       1  150064       1.8588      0.03153
enh75649     2  222965800  222966800      2       1  150064       2.0802     0.018755
enh75650     2  222967400  222968400      1       1  150064       2.0833      0.01861
enh75657     2  223247800  223248800      1       1  150064       2.2959      0.01084
enh75680     2  223728100  223729100      2       1  150064       1.6604     0.048413
enh75719     2  224402800  224403800      4       2  150064       1.8459     0.032452
enh75721     2  224428000  224429000      1       1  150064       2.1643      0.01522
enh75755     2  224890200  224891200      4       2  150064       1.7678     0.038547
enh75763     2  225010700  225011700      1       1  150064       2.2182      0.01327
enh75767     2  225075300  225076300      3       1  150064       2.0679     0.019323
enh75769     2  225085800  225086800      2       1  150064       1.7259     0.042182
enh75778     2  225264000  225265000      3       1  150064       2.6498    0.0040264
enh75779     2  225266400  225267400      6       2  150064        2.762    0.0028727
enh75780     2  225271400  225272400      9       2  150064       2.6546    0.0039703
enh75781     2  225281600  225282600     10       3  150064       2.8162    0.0024301
enh75782     2  225298100  225299100     11       3  150064       2.9374    0.0016548
enh75786     2  225384700  225385700      3       2  150064       3.6737   0.00011953
enh75789     2  225410000  225411000      1       1  150064       2.3812     0.008627
enh75790     2  225410600  225411600      2       1  150064       2.7169    0.0032953
enh75791     2  225412400  225413400      3       2  150064        4.235   1.1426e-05
enh75796     2  225434700  225435700      1       1  150064       1.6773      0.04674
enh75797     2  225436900  225437900      4       2  150064        4.282   9.2614e-06
enh75813     2  225937100  225938100      5       1  150064       2.4352    0.0074417
enh75815     2  225984600  225985600      4       2  150064       1.8381     0.033024
enh75858     2  227559700  227560700      1       1  150064       1.6573      0.04873
enh75876     2  227701500  227702500      1       1  150064       1.8145       0.0348
enh75878     2  227727000  227728000      4       1  150064       2.3948    0.0083141
enh75880     2  227733300  227734300      5       2  150064        1.886     0.029647
enh75881     2  227739000  227740000      2       1  150064       2.0421     0.020573
enh75882     2  227752200  227753200      3       2  150064       1.8271     0.033842
enh75884     2  227841800  227842800      1       1  150064       1.8402      0.03287
enh75914     2  228382600  228383600      7       3  150064        2.076     0.018949
enh75915     2  228435200  228436200      4       2  150064       1.7166     0.043029
enh75929     2  228675900  228676900      2       1  150064       1.6524     0.049225
enh75939     2  229369200  229370200      5       2  150064       2.5639    0.0051753
enh75947     2  229954600  229955600      1       1  150064       1.7513      0.03995
enh75965     2  230562700  230563700      3       1  150064       2.6316    0.0042491
enh75984     2  230844900  230845900      1       1  150064        2.353     0.009312
enh75987     2  231094500  231095500      1       1  150064       2.4535     0.007073
enh75989     2  231191000  231192000      3       1  150064       1.9031     0.028515
enh75994     2  231337800  231338800      2       1  150064       1.7103     0.043601
enh76078     2  232264300  232265300      3       2  150064       1.6577     0.048685
enh76083     2  232347300  232348300      4       2  150064       1.8844     0.029753
enh76095     2  232470000  232471000      2       1  150064       1.7846      0.03716
enh76097     2  232480000  232481000      5       2  150064       1.8536     0.031899
enh76108     2  232531800  232532800      2       1  150064       2.2746     0.011466
enh76110     2  232538700  232539700      3       2  150064       2.2061     0.013688
enh76142     2  233061000  233062000      3       1  150064       2.7182    0.0032822
enh76145     2  233095600  233096600      1       1  150064       1.8444      0.03256
enh76151     2  233234100  233235100     13       6  150064        2.259     0.011941
enh76153     2  233288900  233289900      3       2  150064       1.9298     0.026816
enh76154     2  233297200  233298200      7       4  150064       2.4872    0.0064375
enh76155     2  233304200  233305200     17       4  150064       2.5187    0.0058893
enh76156     2  233308500  233309500      3       2  150064       1.9571     0.025168
enh76159     2  233475800  233476800      1       1  150064       1.7433      0.04064
enh76163     2  233560800  233561800      3       2  150064       4.9199   4.3302e-07
enh76165     2  233636700  233637700      1       1  150064       6.1794    3.218e-10
enh76166     2  233640800  233641800      3       1  150064       5.5098   1.7963e-08
enh76167     2  233702700  233703700      1       1  150064       3.5443    0.0001968
enh76174     2  233915100  233916100      9       1  150064       2.5035    0.0061489
enh76175     2  233916400  233917400      4       2  150064       1.8241     0.034069
enh76206     2  234473800  234474800      2       1  150064       1.8139     0.034847
enh76244     2  235359700  235360700      2       1  150064       1.8324     0.033448
enh76248     2  235437100  235438100      2       1  150064       1.6764     0.046832
enh76256     2  235509400  235510400      8       2  150064       2.2349     0.012714
enh76257     2  235531100  235532100      4       2  150064       2.1658     0.015163
enh76316     2  236114800  236115800      5       2  150064       1.8047     0.035564
enh76321     2  236325400  236326400      1       1  150064       1.6815      0.04633
enh76328     2  236419700  236420700      1       1  150064       2.9263     0.001715
enh76338     2  236471500  236472500      1       1  150064       2.0511      0.02013
enh76349     2  236514100  236515100      1       1  150064       1.8251      0.03399
enh76352     2  236549100  236550100      3       2  150064       2.2041     0.013757
enh76367     2  236662900  236663900      1       1  150064       2.5621     0.005202
enh76378     2  236812400  236813400      4       2  150064       2.2398     0.012552
enh76380     2  236897300  236898300      1       1  150064       1.7745      0.03799
enh76396     2  237246800  237247800      2       1  150064       2.0376     0.020796
enh76399     2  237310600  237311600      1       1  150064       2.2724      0.01153
enh76401     2  237393000  237394000      1       1  150064       1.9956      0.02299
enh76409     2  237550900  237551900      6       2  150064       2.0007      0.02271
enh76481     2  238571600  238572600      5       2  150064       1.7341      0.04145
enh76489     2  238603100  238604100      1       1  150064       1.7474      0.04028
enh76506     2  238652500  238653500      6       1  150064       1.9289     0.026871
enh76525     2  239109800  239110800      5       3  150064        1.647     0.049782
enh76623     2  241948000  241949000      3       2  150064       1.7005     0.044517
enh76631     2  242155500  242156500      3       2  150064       2.1119     0.017349
enh76642     2  242259300  242260300      1       1  150064        1.911        0.028
enh76650     2  242307200  242308200      2       1  150064       2.1047      0.01766
enh76659     2  242578000  242579000      2       1  150064       2.3238     0.010069
enh76660     2  242580000  242581000      2       1  150064       1.7526     0.039839
enh76663     2  242604400  242605400      2       1  150064       1.8155      0.03472
enh76676     2  242843500  242844500      8       2  150064       1.9265     0.027021
enh76685     3     142600     143600      6       3  150064       1.6868     0.045824
enh76704     3    1331100    1332100      5       2  150064       1.7006     0.044513
enh76715     3    1807800    1808800      5       2  150064       1.8287     0.033719
enh76723     3    2415400    2416400      3       2  150064       1.8755     0.030362
enh76725     3    2462000    2463000      7       2  150064       2.6933     0.003537
enh76727     3    2559000    2560000      3       1  150064        5.207   9.5969e-08
enh76761     3    3233700    3234700      4       2  150064       1.9651     0.024699
enh76763     3    3251800    3252800      3       1  150064       1.6725     0.047218
enh76794     3    4350500    4351500      1       1  150064        1.671      0.04736
enh76827     3    4771900    4772900      3       2  150064       1.6856      0.04594
enh76835     3    4894800    4895800      1       1  150064       2.3182      0.01022
enh76839     3    4947700    4948700      1       1  150064       1.7906      0.03668
enh76852     3    5068500    5069500      6       2  150064       2.1935     0.014137
enh76863     3    5230800    5231800      4       2  150064       2.2906     0.010994
enh76870     3    5264100    5265100      9       4  150064       2.1221     0.016914
enh76898     3    7267700    7268700      5       2  150064       1.8872     0.029568
enh76899     3    7328400    7329400      1       1  150064       1.9781      0.02396
enh76900     3    7346200    7347200      9       2  150064       2.2809     0.011278
enh76919     3    7995300    7996300      3       1  150064       2.4652    0.0068472
enh76942     3    8497800    8498800      1       1  150064       1.9572      0.02516
enh76945     3    8523400    8524400      4       2  150064       2.1502     0.015769
enh76982     3    9034200    9035200      4       2  150064       1.7425     0.040711
enh76990     3    9166500    9167500      2       1  150064       2.2271     0.012969
enh77017     3    9435800    9436800      4       2  150064       1.7764     0.037835
enh77020     3    9447400    9448400      4       2  150064       1.9666     0.024617
enh77021     3    9451400    9452400      1       1  150064       2.0714      0.01916
enh77022     3    9460600    9461600      1       1  150064       2.5563     0.005289
enh77023     3    9462300    9463300      2       1  150064       2.5539    0.0053266
enh77024     3    9463600    9464600      4       2  150064       2.7018    0.0034483
enh77025     3    9464600    9465600      3       2  150064       1.6735     0.047116
enh77036     3    9919000    9920000      1       1  150064       1.6455      0.04993
enh77052     3   10240600   10241600      3       2  150064       1.7485     0.040186
enh77058     3   10399200   10400200      3       2  150064       3.2298   0.00061938
enh77060     3   10436800   10437800      3       2  150064       2.3382    0.0096895
enh77064     3   10595100   10596100      5       3  150064       2.6473     0.004057
enh77081     3   11426800   11427800      2       1  150064       1.8283     0.033751
enh77113     3   11664100   11665100      4       2  150064       2.0189     0.021748
enh77116     3   11673000   11674000      5       2  150064        2.347    0.0094633
enh77120     3   11681300   11682300      4       2  150064       1.7302       0.0418
enh77121     3   11685500   11686500      2       1  150064       3.9925   3.2686e-05
enh77124     3   11702100   11703100      3       1  150064       2.5495    0.0053936
enh77129     3   11796200   11797200      7       4  150064       2.2957     0.010846
enh77133     3   11874300   11875300      4       2  150064       1.9411     0.026124
enh77140     3   12066400   12067400      3       2  150064       2.2733     0.011504
enh77142     3   12092800   12093800      2       1  150064        2.387     0.008493
enh77145     3   12114200   12115200      1       1  150064        1.821       0.0343
enh77149     3   12202500   12203500      1       1  150064       2.5309     0.005688
enh77155     3   12467800   12468800      4       2  150064         2.39    0.0084248
enh77156     3   12486000   12487000      4       2  150064       2.3293    0.0099221
enh77157     3   12520800   12521800      4       1  150064       2.2484     0.012275
enh77158     3   12521300   12522300      4       2  150064       2.1823     0.014543
enh77159     3   12524400   12525400      3       1  150064       1.9132     0.027863
enh77161     3   12549300   12550300      4       2  150064       2.2149     0.013384
enh77164     3   12600900   12601900      2       1  150064       2.4381    0.0073824
enh77165     3   12603800   12604800      4       1  150064       2.3425    0.0095783
enh77166     3   12671600   12672600      3       2  150064       1.8875     0.029546
enh77169     3   12678900   12679900      2       1  150064        2.729    0.0031768
enh77172     3   12697700   12698700      1       1  150064       2.2325      0.01279
enh77177     3   12715800   12716800      5       1  150064        2.312      0.01039
enh77179     3   12761000   12762000      2       1  150064       1.7552      0.03961
enh77201     3   13036300   13037300      4       2  150064       1.6741     0.047058
enh77209     3   13083700   13084700      3       2  150064       2.1508     0.015748
enh77219     3   13332000   13333000      5       2  150064       3.0892    0.0010036
enh77220     3   13338200   13339200      6       2  150064        1.763     0.038947
enh77227     3   13493600   13494600      4       2  150064       1.8773     0.030239
enh77262     3   14072400   14073400      2       1  150064       1.7965      0.03621
enh77269     3   14217100   14218100      5       2  150064       1.8216     0.034258
enh77288     3   14385400   14386400      8       4  150064       1.7087     0.043753
enh77290     3   14408300   14409300      5       3  150064       2.3288     0.009936
enh77293     3   14415900   14416900      5       3  150064       1.8768     0.030271
enh77296     3   14437200   14438200      2       1  150064       1.9864     0.023493
enh77297     3   14442800   14443800      1       1  150064       1.7653      0.03876
enh77313     3   14550300   14551300      5       3  150064       1.7129     0.043363
enh77314     3   14567100   14568100      6       3  150064       1.7142     0.043245
enh77317     3   14596800   14597800      4       2  150064       2.7684    0.0028166
enh77320     3   14615800   14616800      1       1  150064       2.6663     0.003835
enh77328     3   14855400   14856400      2       1  150064       1.7496     0.040094
enh77385     3   15767400   15768400      8       3  150064       1.7564     0.039512
enh77417     3   16440800   16441800      5       2  150064       2.0809      0.01872
enh77434     3   16712600   16713600      5       3  150064       1.7476      0.04027
enh77435     3   16728700   16729700      1       1  150064        2.711     0.003354
enh77441     3   16851500   16852500      4       2  150064        3.013    0.0012935
enh77442     3   16878800   16879800      2       1  150064       2.6737    0.0037508
enh77444     3   16890700   16891700      4       2  150064       1.7068     0.043928
enh77448     3   16948200   16949200      2       1  150064       2.0693     0.019258
enh77449     3   16958300   16959300      5       2  150064       4.1512   1.6535e-05
enh77451     3   16977500   16978500      2       1  150064       2.3911    0.0083988
enh77456     3   17072400   17073400      5       2  150064       1.8184     0.034503
enh77458     3   17080600   17081600      4       2  150064       2.5294    0.0057122
enh77463     3   17129600   17130600      3       2  150064       1.7814     0.037421
enh77467     3   17185200   17186200      1       1  150064       2.8664     0.002076
enh77470     3   17237300   17238300      1       1  150064       4.7199     1.18e-06
enh77471     3   17398000   17399000      3       1  150064       3.7936   7.4249e-05
enh77475     3   17576400   17577400      2       1  150064       3.9109   4.5975e-05
enh77476     3   17580400   17581400      5       1  150064       1.6611     0.048351
enh77477     3   17587800   17588800      2       1  150064       3.4922   0.00023954
enh77480     3   17661000   17662000      2       1  150064       4.3834   5.8411e-06
enh77482     3   17667700   17668700      2       1  150064       2.1634     0.015256
enh77483     3   17669200   17670200      1       1  150064       1.7002      0.04455
enh77484     3   17672800   17673800      5       3  150064       3.0159    0.0012809
enh77485     3   17681000   17682000      1       1  150064       4.3788    5.968e-06
enh77486     3   17686400   17687400      3       2  150064       3.7255   9.7464e-05
enh77487     3   17706200   17707200      2       1  150064       4.1961   1.3575e-05
enh77489     3   17780200   17781200      3       2  150064       4.6669   1.5285e-06
enh77490     3   17781200   17782200      4       1  150064       4.7449   1.0431e-06
enh77491     3   17784800   17785800      4       1  150064         2.91     0.001807
enh77492     3   17786400   17787400      1       1  150064       5.0485    2.226e-07
enh77493     3   17881900   17882900      3       2  150064        4.385   5.7995e-06
enh77494     3   17887400   17888400      3       1  150064       4.4535   4.2248e-06
enh77496     3   17950100   17951100      6       1  150064       1.7411     0.040836
enh77497     3   17987000   17988000      3       2  150064       2.1101     0.017424
enh77513     3   18256800   18257800      2       1  150064       2.7986    0.0025662
enh77516     3   18277000   18278000      6       3  150064       3.0621     0.001099
enh77519     3   18376400   18377400      1       1  150064       1.8291      0.03369
enh77520     3   18382600   18383600      4       2  150064       2.2498     0.012232
enh77522     3   18389000   18390000      1       1  150064       1.7948      0.03634
enh77523     3   18392600   18393600      3       2  150064       2.0121     0.022103
enh77525     3   18414600   18415600      2       1  150064       2.2765     0.011408
enh77526     3   18421500   18422500      5       2  150064       1.9114     0.027978
enh77530     3   18468000   18469000      2       1  150064       1.8385     0.032998
enh77581     3   19991000   19992000      5       2  150064       1.9078     0.028211
enh77582     3   20029200   20030200      5       2  150064       2.4063    0.0080572
enh77583     3   20082900   20083900      4       2  150064       1.9404     0.026165
enh77595     3   20329400   20330400      3       2  150064       1.7041     0.044182
enh77613     3   20958300   20959300      1       1  150064        1.699      0.04466
enh77632     3   21478100   21479100      3       2  150064       2.2181     0.013275
enh77634     3   21541600   21542600      2       1  150064       1.9928     0.023141
enh77635     3   21543800   21544800      4       2  150064       1.8112     0.035054
enh77640     3   21686300   21687300      5       2  150064       1.9394     0.026225
enh77641     3   21706600   21707600      3       2  150064       2.0251     0.021429
enh77646     3   21792800   21793800      5       3  150064       1.6692     0.047534
enh77647     3   21867400   21868400      8       4  150064       2.7344    0.0031252
enh77649     3   21960800   21961800     18       2  150064       2.2155     0.013364
enh77669     3   23124400   23125400      4       1  150064        1.741      0.04084
enh77670     3   23137100   23138100      2       1  150064       1.9492     0.025634
enh77674     3   23215600   23216600      6       2  150064       2.7819    0.0027017
enh77679     3   23278000   23279000      5       2  150064       1.7545      0.03967
enh77723     3   23769900   23770900      1       1  150064       1.8874      0.02955
enh77736     3   23861100   23862100      5       3  150064       2.0479     0.020287
enh77744     3   23874800   23875800      2       1  150064        1.712     0.043453
enh77747     3   23878400   23879400      2       1  150064       1.7563     0.039518
enh77755     3   23916600   23917600      4       2  150064       1.8238     0.034089
enh77766     3   23989100   23990100      5       2  150064        1.698     0.044755
enh77770     3   24040400   24041400      2       1  150064       2.0099     0.022223
enh77774     3   24200000   24201000      3       2  150064       2.8376     0.002273
enh77775     3   24201800   24202800      5       2  150064       2.5124    0.0059964
enh77778     3   24214200   24215200      5       3  150064       4.1781   1.4699e-05
enh77790     3   24519300   24520300      5       2  150064       2.6761    0.0037242
enh77791     3   24539500   24540500      4       1  150064       2.3303    0.0098955
enh77803     3   25086200   25087200      4       2  150064       1.8876     0.029543
enh77809     3   25184500   25185500      8       3  150064       1.6697      0.04749
enh77814     3   25329800   25330800      3       2  150064        2.342    0.0095905
enh77817     3   25365200   25366200      4       2  150064       2.5434    0.0054896
enh77836     3   25634100   25635100      2       1  150064       1.7533     0.039775
enh77843     3   25789200   25790200      1       1  150064        1.931      0.02674
enh77844     3   25822800   25823800      2       1  150064       1.8144      0.03481
enh77846     3   25833600   25834600      2       1  150064       2.2508     0.012198
enh77859     3   26391900   26392900      1       1  150064       2.1244      0.01682
enh77907     3   27809600   27810600      2       1  150064       1.8515     0.032048
enh77945     3   28832800   28833800      1       1  150064       2.7854     0.002673
enh77974     3   29446600   29447600      7       3  150064       2.8671     0.002071
enh77975     3   29451500   29452500      1       1  150064       1.8392      0.03294
enh77983     3   29494700   29495700      4       2  150064       2.8451    0.0022197
enh77994     3   29684100   29685100      1       1  150064       2.0431      0.02052
enh77995     3   29696100   29697100      6       3  150064       1.8322     0.033463
enh77997     3   29735900   29736900      4       1  150064       2.4144    0.0078807
enh77999     3   29781100   29782100      1       1  150064       2.7627     0.002866
enh78000     3   29796600   29797600      4       2  150064        2.987    0.0014086
enh78002     3   29800700   29801700      1       1  150064       3.0275     0.001233
enh78005     3   29909900   29910900      1       1  150064       2.2386      0.01259
enh78007     3   29964300   29965300      3       1  150064       3.9647   3.6751e-05
enh78008     3   29966000   29967000      1       1  150064       2.7555      0.00293
enh78009     3   29974800   29975800      5       2  150064       1.7301     0.041808
enh78010     3   30013600   30014600      2       1  150064       2.7151    0.0033126
enh78011     3   30046300   30047300      2       1  150064       3.5519   0.00019122
enh78012     3   30048800   30049800      3       1  150064       3.9771   3.4876e-05
enh78015     3   30085700   30086700      4       2  150064       4.7838   8.6001e-07
enh78016     3   30099000   30100000      9       3  150064       4.4249   4.8233e-06
enh78017     3   30100700   30101700      7       2  150064       5.0755   1.9321e-07
enh78018     3   30126700   30127700      8       3  150064       1.8641     0.031154
enh78019     3   30138700   30139700      3       2  150064       1.6749     0.046974
enh78024     3   30273300   30274300      4       2  150064       1.7554     0.039599
enh78025     3   30287500   30288500      5       2  150064       1.8075     0.035346
enh78026     3   30300400   30301400      5       1  150064        2.775    0.0027597
enh78027     3   30323400   30324400      4       2  150064       2.1982     0.013967
enh78030     3   30373800   30374800      3       2  150064        2.272     0.011544
enh78056     3   30720200   30721200      4       2  150064       2.3698    0.0088983
enh78057     3   30722000   30723000      3       2  150064       2.1188     0.017052
enh78075     3   31095000   31096000      2       1  150064       1.7512     0.039954
enh78077     3   31116800   31117800      3       2  150064       1.9777     0.023982
enh78078     3   31126000   31127000      3       1  150064       1.8108     0.035089
enh78095     3   31391800   31392800      1       1  150064         1.96        0.025
enh78096     3   31402500   31403500      6       2  150064       1.9614     0.024913
enh78098     3   31446800   31447800      5       1  150064       2.2608     0.011885
enh78099     3   31484200   31485200      5       2  150064       2.3522    0.0093307
enh78100     3   31485800   31486800      7       3  150064       2.5007    0.0061972
enh78101     3   31503500   31504500      5       2  150064       2.5007    0.0061967
enh78105     3   31571800   31572800      2       1  150064       3.0998   0.00096833
enh78110     3   31588900   31589900      2       1  150064       2.6997    0.0034698
enh78115     3   31609800   31610800      1       1  150064       1.6709      0.04737
enh78124     3   31667200   31668200      1       1  150064       1.6819      0.04629
enh78155     3   31976000   31977000      3       1  150064       2.4676    0.0068009
enh78156     3   31978500   31979500      8       3  150064       1.8044     0.035586
enh78163     3   32010700   32011700      2       1  150064       2.4254    0.0076456
enh78164     3   32013600   32014600      3       2  150064       1.6778     0.046694
enh78165     3   32044600   32045600      2       1  150064       3.1636   0.00077921
enh78178     3   32345100   32346100      2       1  150064       2.4115    0.0079441
enh78238     3   32866500   32867500      3       2  150064        1.672     0.047264
enh78245     3   32886600   32887600      2       1  150064       2.2256      0.01302
enh78246     3   32888400   32889400      5       3  150064       1.8043     0.035592
enh78272     3   33173300   33174300      2       1  150064       2.6213    0.0043794
enh78280     3   33401400   33402400      1       1  150064       2.2253      0.01303
enh78282     3   33413700   33414700      1       1  150064       3.0412     0.001178
enh78283     3   33466600   33467600      5       3  150064       2.7032    0.0034338
enh78284     3   33470200   33471200      2       1  150064       2.8559    0.0021457
enh78286     3   33477900   33478900      4       2  150064        3.137   0.00085329
enh78287     3   33483000   33484000      6       3  150064       2.7076    0.0033882
enh78288     3   33599400   33600400      1       1  150064       1.7529      0.03981
enh78289     3   33604400   33605400      2       1  150064       2.7329    0.0031389
enh78291     3   33623400   33624400      1       1  150064       1.8084      0.03527
enh78298     3   33696400   33697400      3       2  150064       2.3329    0.0098273
enh78306     3   33843200   33844200      5       2  150064       1.7755      0.03791
enh78321     3   34053300   34054300      4       2  150064       2.5003    0.0062049
enh78331     3   34309200   34310200      2       1  150064       1.6788     0.046592
enh78333     3   34344700   34345700      1       1  150064       2.9824      0.00143
enh78334     3   34447800   34448800      1       1  150064        1.818      0.03453
enh78337     3   34681100   34682100      6       2  150064       2.3722    0.0088419
enh78339     3   34689300   34690300      4       2  150064       2.1796     0.014645
enh78341     3   34822400   34823400      7       3  150064       1.7617      0.03906
enh78344     3   34880900   34881900      5       2  150064       2.4135    0.0079001
enh78349     3   34962000   34963000      2       1  150064       2.3342    0.0097915
enh78353     3   35418000   35419000      2       1  150064       2.5319    0.0056719
enh78373     3   36566600   36567600      1       1  150064       2.1439      0.01602
enh78379     3   36841800   36842800      3       1  150064       4.9472   3.7652e-07
enh78380     3   36884700   36885700      2       1  150064       5.3195   5.2032e-08
enh78381     3   36909000   36910000      2       1  150064       2.8365    0.0022808
enh78382     3   36933900   36934900      3       1  150064       2.9408    0.0016367
enh78384     3   36947800   36948800      1       1  150064       2.9594     0.001541
enh78385     3   36953400   36954400      2       1  150064       3.6101   0.00015303
enh78386     3   36965700   36966700      2       1  150064       3.5707     0.000178
enh78388     3   36978900   36979900      2       1  150064       2.9465    0.0016072
enh78389     3   37006600   37007600      4       2  150064       2.6997    0.0034697
enh78390     3   37010900   37011900      2       1  150064       2.8671     0.002071
enh78394     3   37172900   37173900      1       1  150064       3.0572     0.001117
enh78396     3   37204500   37205500      3       1  150064       3.0441    0.0011669
enh78398     3   37239000   37240000      2       1  150064         2.29     0.011011
enh78402     3   37330800   37331800      1       1  150064       2.5916     0.004776
enh78403     3   37332000   37333000      5       2  150064       1.6897     0.045542
enh78405     3   37343700   37344700      1       1  150064       1.8619      0.03131
enh78411     3   37532600   37533600      2       1  150064       2.3719    0.0088493
enh78412     3   37534400   37535400      1       1  150064        1.971      0.02436
enh78415     3   37552600   37553600      2       1  150064       2.0508     0.020145
enh78416     3   37561400   37562400      2       1  150064       1.9378     0.026323
enh78417     3   37578900   37579900      4       1  150064       2.6172    0.0044327
enh78422     3   37694000   37695000      6       1  150064       2.1961     0.014044
enh78423     3   37708600   37709600      4       2  150064       1.8345     0.033287
enh78426     3   37759700   37760700      5       3  150064       1.8222     0.034214
enh78427     3   37781100   37782100      3       2  150064       1.8155     0.034725
enh78429     3   37803400   37804400      1       1  150064        1.677      0.04677
enh78434     3   37866300   37867300      3       2  150064       2.1402     0.016169
enh78437     3   37906900   37907900      2       1  150064        2.173     0.014889
enh78438     3   37914000   37915000      3       1  150064       1.7617     0.039061
enh78442     3   37940300   37941300      4       2  150064       2.6076    0.0045593
enh78444     3   37950400   37951400      2       1  150064       3.6389   0.00013692
enh78445     3   37952000   37953000      2       1  150064       3.6433   0.00013458
enh78446     3   37957600   37958600      4       2  150064       3.7603   8.4841e-05
enh78447     3   37959800   37960800      5       2  150064       3.1508   0.00081409
enh78448     3   37961100   37962100      4       2  150064       1.7385     0.041061
enh78449     3   37964000   37965000      1       1  150064       3.7125    0.0001026
enh78450     3   37966000   37967000      6       2  150064       2.8963    0.0018881
enh78451     3   37977400   37978400      3       2  150064        3.341    0.0004174
enh78453     3   37997700   37998700      2       1  150064       2.0516     0.020107
enh78473     3   38467900   38468900      3       1  150064        3.113   0.00092601
enh78474     3   38493800   38494800      5       2  150064       3.3582   0.00039223
enh78475     3   38494200   38495200      3       1  150064       3.1473   0.00082402
enh78476     3   38497600   38498600      5       1  150064       3.0905   0.00099896
enh78477     3   38499600   38500600      2       1  150064       2.9328    0.0016794
enh78480     3   38573300   38574300      3       1  150064       2.9445    0.0016171
enh78481     3   38577800   38578800      2       1  150064       2.9532    0.0015727
enh78482     3   38620200   38621200      1       1  150064       1.7587      0.03931
enh78487     3   38682300   38683300      4       2  150064       2.6123    0.0044967
enh78488     3   38699700   38700700      4       2  150064       2.8831    0.0019692
enh78489     3   38703500   38704500      4       2  150064       2.2949     0.010868
enh78539     3   40078600   40079600      3       1  150064       2.0395     0.020702
enh78561     3   40723000   40724000      2       1  150064       1.9059     0.028332
enh78576     3   41038100   41039100      1       1  150064       1.6922       0.0453
enh78656     3   42190600   42191600      1       1  150064       3.0188     0.001269
enh78658     3   42202400   42203400      1       1  150064       1.7506      0.04001
enh78659     3   42202900   42203900      1       1  150064       1.7506      0.04001
enh78661     3   42220300   42221300      5       2  150064       2.7289    0.0031772
enh78662     3   42222200   42223200      5       2  150064       2.3051      0.01058
enh78663     3   42224900   42225900      4       2  150064       2.2091     0.013584
enh78664     3   42232500   42233500      5       2  150064        2.633    0.0042319
enh78665     3   42233700   42234700      6       2  150064       1.9939     0.023082
enh78670     3   42481000   42482000      3       1  150064       1.8003      0.03591
enh78677     3   42577000   42578000      3       1  150064       2.6543    0.0039736
enh78689     3   42693000   42694000      2       1  150064       2.1973     0.013999
enh78725     3   43332800   43333800      1       1  150064       2.1077      0.01753
enh78727     3   43358400   43359400      2       1  150064       1.7782     0.037685
enh78734     3   43434800   43435800      3       2  150064       2.4605    0.0069373
enh78747     3   43647500   43648500      5       2  150064       1.6479     0.049689
enh78748     3   43680200   43681200      1       1  150064       1.7368      0.04121
enh78749     3   43688500   43689500      2       1  150064       2.1929     0.014158
enh78751     3   43710300   43711300      2       1  150064       3.5141   0.00022065
enh78753     3   43737700   43738700      3       1  150064       2.7653    0.0028431
enh78754     3   43769200   43770200      5       2  150064       3.6928   0.00011091
enh78756     3   43800200   43801200      2       1  150064       2.1932     0.014145
enh78757     3   43810300   43811300      5       3  150064       1.7592     0.039271
enh78767     3   43964900   43965900      4       2  150064       1.8774     0.030228
enh78769     3   44001000   44002000      2       1  150064       2.1875     0.014354
enh78771     3   44011000   44012000      2       1  150064        1.669      0.04756
enh78775     3   44073500   44074500      7       3  150064       4.2339   1.1483e-05
enh78780     3   44115600   44116600      4       2  150064       1.9358     0.026447
enh78787     3   44240000   44241000      4       2  150064       2.1694     0.015025
enh78793     3   44385800   44386800      4       1  150064       1.7231      0.04244
enh78794     3   44396500   44397500      3       1  150064       2.9899    0.0013954
enh78795     3   44400500   44401500      2       1  150064       2.9193    0.0017543
enh78804     3   44554700   44555700      2       1  150064       2.9627    0.0015246
enh78806     3   44597400   44598400      1       1  150064       3.0287     0.001228
enh78827     3   45164700   45165700      1       1  150064       1.7014      0.04443
enh78828     3   45179800   45180800      7       4  150064       2.5554    0.0053033
enh78835     3   45289200   45290200      5       2  150064       1.7251     0.042258
enh78837     3   45313400   45314400      2       1  150064        2.864    0.0020917
enh78838     3   45314700   45315700      2       1  150064       3.9218   4.3942e-05
enh78839     3   45316500   45317500      2       1  150064       2.7099    0.0033653
enh78893     3   46029100   46030100      4       2  150064       1.9097     0.028084
enh78920     3   46602000   46603000      5       2  150064       2.1078     0.017523
enh78928     3   46648800   46649800      5       3  150064       1.6996       0.0446
enh79019     3   48105400   48106400      1       1  150064        1.977      0.02402
enh79026     3   48157300   48158300      1       1  150064        1.839      0.03296
enh79029     3   48171700   48172700      2       1  150064       1.9356      0.02646
enh79030     3   48172200   48173200      2       1  150064       2.2815      0.01126
enh79032     3   48192300   48193300      3       1  150064        1.899     0.028779
enh79037     3   48273500   48274500      2       1  150064       2.5143    0.0059628
enh79040     3   48319000   48320000      2       1  150064       1.7441     0.040571
enh79042     3   48411200   48412200      2       1  150064       2.1355     0.016358
enh79065     3   48661000   48662000      1       1  150064        2.289      0.01104
enh79066     3   48671000   48672000      2       1  150064       2.3372    0.0097139
enh79069     3   48701700   48702700      1       1  150064       2.6404     0.004141
enh79070     3   48723900   48724900      2       1  150064       2.4158    0.0078499
enh79071     3   48731300   48732300      4       2  150064       2.1394       0.0162
enh79074     3   48740000   48741000      1       1  150064       2.0337      0.02099
enh79075     3   48746100   48747100      2       1  150064       1.6997     0.044593
enh79076     3   48754800   48755800      1       1  150064       2.1125      0.01732
enh79078     3   48777400   48778400      1       1  150064        1.712      0.04345
enh79085     3   48934700   48935700      1       1  150064       1.9167      0.02764
enh79088     3   48986100   48987100      1       1  150064       1.9022      0.02857
enh79107     3   49378200   49379200      3       1  150064       1.7785     0.037657
enh79111     3   49423600   49424600      5       3  150064       2.2637     0.011796
enh79112     3   49437500   49438500      5       2  150064       2.2242     0.013066
enh79116     3   49450500   49451500      1       1  150064       2.4297     0.007556
enh79118     3   49458500   49459500      3       1  150064       2.1882     0.014328
enh79120     3   49467200   49468200      1       1  150064        2.313      0.01036
enh79123     3   49502900   49503900      2       1  150064        1.769     0.038446
enh79145     3   49843600   49844600      1       1  150064       2.0166      0.02187
enh79146     3   49904500   49905500      1       1  150064       1.8158       0.0347
enh79147     3   49905100   49906100      2       1  150064       1.8245     0.034035
enh79148     3   49918200   49919200      1       1  150064       1.9222      0.02729
enh79152     3   49961700   49962700      2       1  150064       2.2515     0.012177
enh79153     3   49965300   49966300      3       2  150064       1.7315      0.04168
enh79154     3   49967900   49968900      1       1  150064       3.0538      0.00113
enh79155     3   49976800   49977800      2       1  150064       1.7141     0.043251
enh79157     3   49997200   49998200      2       1  150064       2.9361    0.0016618
enh79158     3   50028200   50029200      2       1  150064       2.8345    0.0022948
enh79159     3   50040700   50041700      1       1  150064       3.2735    0.0005312
enh79160     3   50125400   50126400      3       1  150064       1.7618     0.039055
enh79172     3   50247800   50248800      2       1  150064         2.54    0.0055431
enh79181     3   50291900   50292900      3       2  150064       2.9169    0.0017674
enh79198     3   50409100   50410100      3       2  150064       3.0316    0.0012165
enh79206     3   50518700   50519700      4       2  150064       2.7236    0.0032291
enh79208     3   50531100   50532100      2       1  150064       2.9325    0.0016815
enh79210     3   50552200   50553200      2       1  150064        2.688    0.0035943
enh79249     3   50878200   50879200      2       1  150064       1.8597     0.031463
enh79253     3   50929300   50930300      1       1  150064       2.8065     0.002504
enh79260     3   51259300   51260300      1       1  150064        2.636     0.004194
enh79261     3   51371300   51372300      3       2  150064       1.8902     0.029363
enh79264     3   51425000   51426000      2       1  150064       2.0497     0.020197
enh79265     3   51425900   51426900      1       1  150064        2.068      0.01932
enh79271     3   51593500   51594500      3       1  150064       2.5281    0.0057334
enh79272     3   51614000   51615000      2       1  150064       2.0904      0.01829
enh79274     3   51655000   51656000      1       1  150064       1.7551      0.03962
enh79281     3   51737200   51738200      2       1  150064       2.7861    0.0026669
enh79282     3   51768300   51769300      5       2  150064       2.2642     0.011782
enh79283     3   51786800   51787800      1       1  150064       2.0716      0.01915
enh79284     3   51807300   51808300      1       1  150064       2.1589      0.01543
enh79312     3   52200400   52201400      3       2  150064       2.7514    0.0029675
enh79313     3   52201200   52202200      2       1  150064       1.8847     0.029736
enh79316     3   52252600   52253600      2       1  150064       3.3917   0.00034733
enh79323     3   52332800   52333800      2       1  150064       5.6228   9.3969e-09
enh79326     3   52401800   52402800      3       2  150064       3.6814     0.000116
enh79327     3   52406500   52407500      3       2  150064       4.0901   2.1562e-05
enh79328     3   52407000   52408000      6       3  150064       2.9819    0.0014321
enh79331     3   52478400   52479400      2       1  150064       2.5522    0.0053525
enh79335     3   52490900   52491900      3       1  150064       3.8496   5.9145e-05
enh79336     3   52565200   52566200      3       1  150064       3.5432   0.00019762
enh79337     3   52568500   52569500      3       2  150064       4.5318   2.9247e-06
enh79339     3   52572700   52573700      3       2  150064       3.6456   0.00013336
enh79342     3   52717800   52718800      2       1  150064       4.4416   4.4639e-06
enh79343     3   52741200   52742200      1       1  150064       3.4679    0.0002623
enh79344     3   52749000   52750000      1       1  150064       4.6541    1.627e-06
enh79346     3   52853600   52854600      3       1  150064       5.2096   9.4637e-08
enh79347     3   52869000   52870000      2       1  150064       4.8526   6.0923e-07
enh79348     3   52907500   52908500      1       1  150064       5.6131    9.939e-09
enh79349     3   52909300   52910300      1       1  150064       5.0388    2.342e-07
enh79351     3   52931600   52932600      1       1  150064       4.8693      5.6e-07
enh79353     3   53058000   53059000      3       2  150064       3.7347   9.3964e-05
enh79354     3   53059900   53060900      3       2  150064       5.2966   5.9004e-08
enh79355     3   53063300   53064300      5       2  150064       4.2057   1.3011e-05
enh79357     3   53070000   53071000      5       2  150064       4.6868   1.3875e-06
enh79358     3   53074200   53075200      3       1  150064        3.124   0.00089216
enh79359     3   53103600   53104600      4       1  150064       1.6688     0.047576
enh79369     3   53227600   53228600      2       1  150064       2.3172     0.010246
enh79371     3   53230200   53231200      3       1  150064       3.1565   0.00079849
enh79373     3   53269900   53270900     10       2  150064       2.4965    0.0062713
enh79374     3   53277300   53278300      8       2  150064         2.14     0.016177
enh79376     3   53292900   53293900      4       2  150064       3.4983   0.00023411
enh79377     3   53298400   53299400      1       1  150064       3.9283    4.277e-05
enh79379     3   53303700   53304700      1       1  150064       1.9089      0.02814
enh79381     3   53312400   53313400      4       2  150064       2.5601    0.0052318
enh79383     3   53320500   53321500      1       1  150064       2.3112      0.01041
enh79384     3   53379600   53380600      1       1  150064        4.146    1.692e-05
enh79385     3   53384500   53385500      2       1  150064       3.3363    0.0004245
enh79386     3   53507400   53508400      3       2  150064       4.0862   2.1921e-05
enh79401     3   53914000   53915000      1       1  150064       2.2603       0.0119
enh79403     3   53923700   53924700      2       1  150064       1.9728     0.024257
enh79407     3   54076000   54077000      2       1  150064       2.3845    0.0085516
enh79409     3   54112700   54113700      2       1  150064       1.6497     0.049502
enh79523     3   56035500   56036500      2       1  150064       2.6624     0.003879
enh79528     3   56135600   56136600      3       1  150064       1.9327     0.026638
enh79529     3   56145200   56146200      2       1  150064        2.631     0.004257
enh79530     3   56149800   56150800      2       1  150064       2.5936    0.0047489
enh79540     3   56316200   56317200      1       1  150064       2.3936     0.008342
enh79544     3   56343200   56344200      6       3  150064       2.0585     0.019773
enh79546     3   56357600   56358600      1       1  150064       1.8939      0.02912
enh79550     3   56407000   56408000      5       2  150064       1.6913     0.045393
enh79556     3   56493700   56494700      2       1  150064       2.1026     0.017752
enh79559     3   56644400   56645400      5       2  150064       2.1792     0.014659
enh79560     3   56712400   56713400      4       2  150064       1.9439     0.025955
enh79573     3   56873600   56874600      3       1  150064       2.7889    0.0026446
enh79574     3   56889600   56890600      2       1  150064         1.66     0.048452
enh79618     3   57263200   57264200      1       1  150064       1.7645      0.03882
enh79668     3   58022700   58023700      1       1  150064       1.7185      0.04285
enh79683     3   58150400   58151400      1       1  150064       2.1165      0.01715
enh79690     3   58285200   58286200      3       1  150064       1.8029     0.035701
enh79693     3   58320900   58321900      5       2  150064       2.5917    0.0047745
enh79694     3   58337400   58338400      2       1  150064       1.8801     0.030046
enh79695     3   58364900   58365900      5       2  150064       2.4526    0.0070908
enh79696     3   58372500   58373500      5       2  150064       2.0987     0.017921
enh79697     3   58374100   58375100      4       2  150064       2.2624     0.011836
enh79698     3   58377500   58378500      5       2  150064       1.9399     0.026194
enh79699     3   58380100   58381100      2       1  150064       1.6753     0.046938
enh79700     3   58389400   58390400      4       1  150064       2.2943     0.010887
enh79701     3   58398400   58399400      9       4  150064        2.187     0.014371
enh79703     3   58408800   58409800     12       4  150064       1.8538     0.031885
enh79704     3   58410100   58411100      4       2  150064       2.0635     0.019531
enh79705     3   58417800   58418800      2       1  150064       2.2582     0.011967
enh79707     3   58427300   58428300      1       1  150064       2.2353       0.0127
enh79708     3   58436000   58437000      9       2  150064       2.0357     0.020888
enh79711     3   58456600   58457600      2       1  150064       2.2212     0.013169
enh79712     3   58469600   58470600      1       1  150064       2.4373     0.007399
enh79731     3   58771000   58772000      1       1  150064       2.1033      0.01772
enh79748     3   59501000   59502000      7       2  150064        2.096     0.018042
enh79749     3   59504800   59505800      8       3  150064       2.2687     0.011643
enh79750     3   59526100   59527100      4       2  150064       2.3571      0.00921
enh79753     3   59706000   59707000      5       3  150064       2.1426     0.016074
enh79759     3   59788100   59789100      7       3  150064        2.364      0.00904
enh79765     3   59842400   59843400      2       1  150064       1.9123     0.027921
enh79766     3   59851000   59852000      8       2  150064       1.7826     0.037328
enh79769     3   59954000   59955000      6       3  150064       2.2201     0.013205
enh79771     3   59995900   59996900      5       3  150064        2.187      0.01437
enh79782     3   60301900   60302900      2       1  150064       3.2029   0.00068033
enh79783     3   60309100   60310100      5       1  150064       3.1541     0.000805
enh79803     3   60657400   60658400      4       2  150064       1.8848     0.029731
enh79822     3   61071800   61072800      4       2  150064       2.0486     0.020251
enh79829     3   61232400   61233400      7       3  150064       2.7454    0.0030217
enh79830     3   61237400   61238400      1       1  150064       2.1375      0.01628
enh79915     3   61826700   61827700      2       1  150064        1.969     0.024476
enh79918     3   61843000   61844000      2       1  150064       2.3142     0.010329
enh79920     3   61851900   61852900      1       1  150064       1.6756      0.04691
enh79965     3   62051200   62052200      4       2  150064        2.157     0.015504
enh79966     3   62069900   62070900      3       1  150064       3.3284   0.00043668
enh79967     3   62095100   62096100      8       2  150064       1.7886     0.036836
enh79985     3   62400600   62401600      1       1  150064       2.3827     0.008594
enh80003     3   62672300   62673300      5       3  150064       1.7454     0.040457
enh80004     3   62689300   62690300     11       2  150064       2.5407    0.0055316
enh80006     3   62696300   62697300      8       3  150064       2.3213     0.010137
enh80008     3   62704100   62705100      9       2  150064       2.1838     0.014488
enh80009     3   62709000   62710000      9       4  150064       1.9383      0.02629
enh80043     3   63213100   63214100      5       3  150064       2.9447    0.0016162
enh80067     3   63811600   63812600      2       1  150064        3.447   0.00028343
enh80069     3   63840900   63841900      2       1  150064       3.5977   0.00016054
enh80070     3   63843100   63844100      1       1  150064       2.4446      0.00725
enh80071     3   63844400   63845400      2       1  150064       2.4633    0.0068825
enh80072     3   63846300   63847300      4       2  150064       2.6841    0.0036359
enh80074     3   63856100   63857100      2       1  150064       4.0051   3.0991e-05
enh80077     3   63867200   63868200      4       2  150064       4.4525    4.244e-06
enh80079     3   63880700   63881700      2       1  150064       3.4688   0.00026138
enh80081     3   63896000   63897000      4       2  150064       2.3692    0.0089141
enh80084     3   63919300   63920300      1       1  150064       2.6535     0.003983
enh80086     3   63926000   63927000      3       2  150064       4.6544   1.6249e-06
enh80091     3   63941300   63942300      7       3  150064       3.5462   0.00019538
enh80095     3   63950100   63951100      4       2  150064       2.9428    0.0016261
enh80099     3   63958000   63959000      2       1  150064       1.9866     0.023486
enh80103     3   63985600   63986600      1       1  150064       4.8955    4.903e-07
enh80107     3   64039100   64040100      1       1  150064       1.6948      0.04506
enh80110     3   64069800   64070800      5       2  150064       2.4069    0.0080451
enh80113     3   64080000   64081000      1       1  150064       1.8178      0.03455
enh80118     3   64142800   64143800      2       1  150064       2.1274     0.016694
enh80119     3   64148000   64149000      3       1  150064       1.8322     0.033461
enh80120     3   64152700   64153700      3       2  150064       2.2024     0.013818
enh80122     3   64173700   64174700      4       1  150064       2.7712    0.0027929
enh80127     3   64200400   64201400      2       1  150064       2.0011     0.022691
enh80129     3   64204400   64205400      3       1  150064       1.8432     0.032648
enh80130     3   64206500   64207500      3       2  150064       2.6884    0.0035902
enh80131     3   64207600   64208600      3       2  150064       1.9626     0.024847
enh80135     3   64212000   64213000      4       2  150064       2.0376     0.020796
enh80136     3   64214400   64215400      3       2  150064       2.4717    0.0067244
enh80138     3   64224400   64225400      4       2  150064       2.4588    0.0069698
enh80139     3   64226100   64227100      4       2  150064       1.9802     0.023839
enh80140     3   64226900   64227900      3       2  150064        2.609    0.0045399
enh80141     3   64242600   64243600      3       2  150064       2.8856    0.0019532
enh80156     3   64403200   64404200      4       2  150064        2.592    0.0047704
enh80157     3   64417300   64418300      6       2  150064       1.8988     0.028795
enh80163     3   64445200   64446200      3       2  150064       2.3642    0.0090336
enh80164     3   64447900   64448900      2       1  150064       3.0884    0.0010063
enh80165     3   64450200   64451200      5       2  150064       1.6473     0.049744
enh80166     3   64453000   64454000      4       2  150064       2.4864    0.0064518
enh80180     3   64644500   64645500      2       1  150064       1.7253     0.042236
enh80190     3   64751500   64752500      5       2  150064       2.4922    0.0063471
enh80193     3   64788800   64789800      8       1  150064       1.7691     0.038434
enh80269     3   65604700   65605700      5       2  150064       1.8333     0.033382
enh80305     3   65864400   65865400      3       1  150064       1.9522     0.025457
enh80306     3   65869200   65870200      9       2  150064       1.8502     0.032144
enh80333     3   65983400   65984400      4       2  150064       1.6736     0.047109
enh80417     3   66771000   66772000      3       2  150064       2.1128      0.01731
enh80436     3   67047700   67048700      1       1  150064       2.2613      0.01187
enh80439     3   67061700   67062700      3       1  150064       2.0065     0.022403
enh80450     3   67345900   67346900      9       4  150064        2.464    0.0068701
enh80456     3   67433000   67434000      6       2  150064       2.3164     0.010269
enh80461     3   67652900   67653900      3       1  150064       2.6431    0.0041071
enh80462     3   67655600   67656600      7       1  150064       2.6804    0.0036768
enh80463     3   67664500   67665500      5       2  150064       2.4951    0.0062966
enh80465     3   67680500   67681500      7       3  150064       2.2474     0.012306
enh80466     3   67685900   67686900      2       1  150064       1.9451     0.025884
enh80467     3   67703200   67704200      5       1  150064       2.1378     0.016268
enh80468     3   67711300   67712300      2       1  150064       2.0719     0.019137
enh80475     3   67998200   67999200      3       1  150064       1.7786     0.037655
enh80479     3   68466600   68467600      3       2  150064       2.1157     0.017185
enh80480     3   68469800   68470800      8       2  150064       2.1253     0.016781
enh80489     3   68910600   68911600      2       1  150064       1.8447     0.032538
enh80510     3   69245800   69246800      7       2  150064       1.6637     0.048088
enh80514     3   69291300   69292300      1       1  150064       1.9781      0.02396
enh80520     3   69441400   69442400      2       1  150064       2.0127     0.022071
enh80522     3   69494000   69495000      3       2  150064       1.9317     0.026697
enh80532     3   69811800   69812800      1       1  150064       3.0159     0.001281
enh80536     3   69840300   69841300      2       1  150064       3.6867   0.00011358
enh80537     3   69858800   69859800      4       1  150064       3.4825    0.0002484
enh80555     3   70484100   70485100      3       1  150064       2.6209    0.0043847
enh80557     3   70525700   70526700      3       2  150064       1.8346      0.03328
enh80559     3   70568500   70569500      3       1  150064       2.8195    0.0024053
enh80560     3   70581200   70582200      2       1  150064       1.8284     0.033748
enh80568     3   70786800   70787800      4       2  150064        2.917    0.0017672
enh80574     3   70902600   70903600      3       2  150064       2.1184     0.017072
enh80576     3   70908000   70909000      2       1  150064       2.1537     0.015631
enh80579     3   71012200   71013200      2       1  150064       2.3281    0.0099531
enh80582     3   71032300   71033300      1       1  150064       1.8091      0.03522
enh80590     3   71099500   71100500      1       1  150064       1.9498       0.0256
enh80591     3   71102600   71103600      1       1  150064       1.8667      0.03097
enh80594     3   71117600   71118600      1       1  150064       1.8504      0.03213
enh80595     3   71122000   71123000      2       1  150064       1.6546     0.049006
enh80596     3   71127900   71128900      2       1  150064       1.9833     0.023669
enh80599     3   71152200   71153200      2       1  150064       1.9843     0.023609
enh80601     3   71159500   71160500      1       1  150064       2.8255      0.00236
enh80602     3   71166600   71167600      1       1  150064       3.1354    0.0008581
enh80603     3   71170100   71171100      3       2  150064       2.0864     0.018471
enh80604     3   71172000   71173000      2       1  150064       3.4366    0.0002945
enh80606     3   71178100   71179100      1       1  150064       3.2029    0.0006802
enh80609     3   71185900   71186900      4       1  150064       1.6911     0.045409
enh80614     3   71205000   71206000      2       1  150064       1.6692     0.047543
enh80626     3   71257500   71258500      2       1  150064       1.7361     0.041276
enh80628     3   71266600   71267600      2       1  150064       2.1646     0.015211
enh80629     3   71275600   71276600      1       1  150064       2.5692     0.005097
enh80635     3   71311700   71312700      1       1  150064       2.4199     0.007763
enh80636     3   71331800   71332800      4       2  150064       3.1513   0.00081269
enh80637     3   71343800   71344800      2       1  150064        1.808     0.035303
enh80638     3   71345500   71346500      3       2  150064       3.3101   0.00046633
enh80641     3   71355300   71356300      3       2  150064       1.8741     0.030461
enh80656     3   71496800   71497800      1       1  150064       1.8728      0.03055
enh80657     3   71498100   71499100      2       1  150064       3.8552   5.7813e-05
enh80658     3   71499800   71500800      1       1  150064       2.3986     0.008229
enh80660     3   71505200   71506200      2       1  150064       2.8391    0.0022621
enh80661     3   71516900   71517900      4       1  150064       3.2518   0.00057339
enh80662     3   71537700   71538700      5       2  150064       2.2313     0.012831
enh80663     3   71545900   71546900      5       1  150064       2.4894    0.0063985
enh80664     3   71554900   71555900      5       2  150064       3.3135   0.00046064
enh80667     3   71569000   71570000      2       1  150064       5.5405   1.5083e-08
enh80668     3   71572600   71573600      1       1  150064       2.6649     0.003851
enh80669     3   71573600   71574600      1       1  150064       4.8473    6.259e-07
enh80671     3   71590200   71591200      3       2  150064       2.0609     0.019657
enh80672     3   71591700   71592700      1       1  150064       3.4803    0.0002504
enh80687     3   71778300   71779300      5       2  150064       2.5382     0.005571
enh80688     3   71817400   71818400      2       1  150064       2.5839    0.0048844
enh80690     3   71828600   71829600      4       2  150064       1.8585     0.031547
enh80727     3   72347500   72348500      4       2  150064       2.2237     0.013086
enh80732     3   72378200   72379200      2       1  150064       2.3925    0.0083672
enh80738     3   72424500   72425500      1       1  150064       1.9315      0.02671
enh80756     3   72487000   72488000      1       1  150064       1.8821      0.02991
enh80767     3   72630800   72631800      1       1  150064       3.1844    0.0007252
enh80794     3   73006000   73007000      2       1  150064       2.0494     0.020213
enh80798     3   73069400   73070400      1       1  150064       2.0716      0.01915
enh80799     3   73070700   73071700      2       1  150064       1.7264     0.042141
enh80800     3   73072200   73073200      4       2  150064       2.1178     0.017096
enh80804     3   73080500   73081500      1       1  150064       1.8203      0.03436
enh80806     3   73086500   73087500      2       1  150064       1.9033     0.028498
enh80807     3   73089900   73090900      4       1  150064        1.986     0.023517
enh80808     3   73093400   73094400      7       2  150064       1.9529     0.025415
enh80809     3   73104500   73105500      1       1  150064       1.6871      0.04579
enh80810     3   73119700   73120700      1       1  150064       2.3496     0.009396
enh80812     3   73149900   73150900      1       1  150064       1.9443      0.02593
enh80815     3   73249800   73250800      2       1  150064       2.3396    0.0096513
enh80835     3   73545700   73546700      3       2  150064        1.745     0.040489
enh80847     3   73670600   73671600      5       3  150064       2.0341     0.020969
enh80848     3   73683800   73684800      6       3  150064       2.4059    0.0080653
enh80875     3   74893100   74894100      1       1  150064       2.5163     0.005929
enh80894     3   75865400   75866400      2       1  150064       1.9126     0.027898
enh80910     3   76401700   76402700      1       1  150064       2.2426      0.01246
enh80911     3   76488100   76489100      7       2  150064       1.8586      0.03154
enh80915     3   76681600   76682600      1       1  150064       1.9132      0.02786
enh80976     3   78386600   78387600      5       2  150064       3.1064   0.00094675
enh80977     3   78390400   78391400      6       2  150064       2.6356    0.0041988
enh80978     3   78394700   78395700      3       1  150064       1.8944     0.029086
enh80979     3   78401200   78402200      4       2  150064       2.4935    0.0063249
enh80999     3   78887200   78888200      1       1  150064       2.1497      0.01579
enh81025     3   79115300   79116300      1       1  150064       1.9268        0.027
enh81050     3   80238800   80239800      2       1  150064       1.6755     0.046921
enh81054     3   80655800   80656800      1       1  150064       3.7562    8.626e-05
enh81056     3   80792800   80793800      3       2  150064         4.23   1.1683e-05
enh81058     3   81203200   81204200      4       2  150064       2.7726    0.0027809
enh81060     3   81218900   81219900      3       2  150064       2.5866    0.0048459
enh81071     3   81628800   81629800      2       1  150064       1.9129     0.027884
enh81075     3   81792400   81793400      5       2  150064       1.9278     0.026937
enh81083     3   81940100   81941100      2       1  150064       2.3027     0.010647
enh81084     3   81962700   81963700      3       1  150064       2.0738     0.019048
enh81085     3   81987600   81988600      4       2  150064       1.8162     0.034671
enh81086     3   82015500   82016500      3       1  150064       1.8421     0.032733
enh81095     3   82311400   82312400      1       1  150064        1.671      0.04736
enh81096     3   82392400   82393400      2       1  150064        1.934     0.026555
enh81097     3   82404600   82405600      3       2  150064       2.3089     0.010475
enh81144     3   85839400   85840400      1       1  150064       1.6913      0.04539
enh81146     3   85912400   85913400      1       1  150064       1.7145      0.04322
enh81152     3   86078400   86079400      1       1  150064       2.2533      0.01212
enh81153     3   86153200   86154200      4       2  150064       1.9239     0.027181
enh81191     3   87235600   87236600      3       2  150064       1.9694     0.024456
enh81222     3   89229100   89230100      2       1  150064       1.6688     0.047577
enh81268     3   93798800   93799800      2       1  150064       2.0702     0.019216
enh81271     3   93849100   93850100      1       1  150064       1.6941      0.04512
enh81275     3   93945600   93946600      2       1  150064       1.9989     0.022811
enh81281     3   94025100   94026100      1       1  150064       1.9029      0.02853
enh81297     3   94755500   94756500      4       2  150064        3.546    0.0001956
enh81298     3   94931300   94932300      2       1  150064       3.2837   0.00051233
enh81299     3   94996000   94997000      4       2  150064       2.8219    0.0023873
enh81300     3   95038300   95039300      3       1  150064       1.8868     0.029592
enh81302     3   95072600   95073600      1       1  150064       2.5657     0.005148
enh81303     3   95075800   95076800      2       1  150064       1.6648     0.047978
enh81308     3   95602200   95603200      2       1  150064       1.7617     0.039056
enh81335     3   97381000   97382000      2       1  150064       1.8712     0.030661
enh81339     3   97466000   97467000      2       1  150064       2.1065     0.017581
enh81341     3   97562900   97563900      1       1  150064        1.763      0.03895
enh81394     3   99261400   99262400      2       1  150064         2.53    0.0057028
enh81402     3   99435100   99436100      4       2  150064       2.1297     0.016598
enh81403     3   99495400   99496400      5       3  150064       2.1911     0.014223
enh81488     3  100959700  100960700      2       1  150064        1.954      0.02535
enh81522     3  101797700  101798700      4       2  150064        1.746     0.040403
enh81570     3  104732000  104733000      5       2  150064       1.6745     0.047017
enh81571     3  104827400  104828400      3       2  150064       2.6153     0.004457
enh81573     3  104875600  104876600      6       4  150064       2.5918    0.0047744
enh81578     3  105083200  105084200      2       1  150064       2.4673    0.0068064
enh81579     3  105088600  105089600      2       1  150064       2.3358    0.0097504
enh81582     3  105145700  105146700      2       1  150064       2.1069     0.017564
enh81587     3  105213200  105214200      1       1  150064       1.8111      0.03506
enh81591     3  105233900  105234900      7       2  150064       1.9857     0.023533
enh81598     3  105511100  105512100      3       2  150064       1.7735     0.038075
enh81601     3  105520600  105521600      4       2  150064        1.708     0.043815
enh81603     3  105530300  105531300      3       2  150064       2.2878     0.011075
enh81605     3  105541900  105542900      1       1  150064       1.7223      0.04251
enh81609     3  105557200  105558200      2       1  150064       2.1261     0.016746
enh81618     3  105893600  105894600      3       2  150064        2.273     0.011512
enh81619     3  105964000  105965000      3       2  150064       1.8331     0.033394
enh81662     3  107160100  107161100      1       1  150064       1.6739      0.04708
enh81664     3  107187300  107188300      1       1  150064       2.2682      0.01166
enh81670     3  107297300  107298300      2       1  150064       2.4149    0.0078701
enh81671     3  107312800  107313800      3       1  150064        2.294     0.010895
enh81676     3  107333400  107334400      1       1  150064       1.7278      0.04201
enh81677     3  107339000  107340000      5       3  150064       2.3975    0.0082533
enh81680     3  107360900  107361900      4       2  150064       2.0699      0.01923
enh81683     3  107386800  107387800      2       1  150064       1.9639     0.024768
enh81686     3  107462300  107463300      1       1  150064       2.1091      0.01747
enh81697     3  107790500  107791500      2       1  150064       2.2998      0.01073
enh81699     3  107894500  107895500     10       2  150064       3.3542   0.00039792
enh81700     3  107900800  107901800      6       2  150064       3.2356   0.00060701
enh81708     3  108107600  108108600      3       1  150064        1.748      0.04023
enh81709     3  108114600  108115600      1       1  150064       1.8483      0.03228
enh81725     3  108636000  108637000      1       1  150064       1.8627      0.03125
enh81744     3  109142000  109143000      3       2  150064       2.1258     0.016759
enh81745     3  109150600  109151600      2       1  150064       1.6503     0.049439
enh81783     3  110533000  110534000      8       4  150064         1.65     0.049474
enh81792     3  110798000  110799000      2       1  150064        1.978     0.023965
enh81814     3  111080800  111081800      4       1  150064       1.6769     0.046777
enh81843     3  111685900  111686900      2       1  150064        2.109     0.017473
enh81850     3  111771200  111772200      8       2  150064       2.0187     0.021757
enh81856     3  111845900  111846900      2       1  150064       1.9087     0.028152
enh81965     3  113322600  113323600      1       1  150064       2.6204     0.004391
enh81973     3  113458000  113459000      2       1  150064       2.3717    0.0088526
enh81976     3  113467100  113468100      2       1  150064       2.1893     0.014287
enh81977     3  113467600  113468600      2       1  150064       2.1893     0.014287
enh81997     3  113931700  113932700      1       1  150064       1.9858      0.02353
enh82005     3  114054200  114055200      3       1  150064       2.2815     0.011259
enh82015     3  114173600  114174600      1       1  150064       3.2368    0.0006044
enh82022     3  114284600  114285600      1       1  150064       2.8465      0.00221
enh82027     3  114377900  114378900      4       2  150064        2.748    0.0029978
enh82057     3  115069400  115070400      4       2  150064         1.91     0.028068
enh82060     3  115104800  115105800      4       2  150064       2.0827     0.018638
enh82061     3  115109200  115110200      7       1  150064       2.3909    0.0084046
enh82065     3  115217000  115218000      2       1  150064       2.1426     0.016072
enh82095     3  115634400  115635400      4       2  150064       2.7033    0.0034324
enh82158     3  116581600  116582600     10       2  150064       1.6922     0.045308
enh82204     3  117507900  117508900      2       1  150064       2.6974    0.0034945
enh82205     3  117519900  117520900      2       1  150064       3.7025   0.00010673
enh82206     3  117520800  117521800      5       2  150064       2.8883    0.0019366
enh82207     3  117539800  117540800      5       2  150064        3.457   0.00027306
enh82209     3  117592400  117593400      2       1  150064       2.2833     0.011208
enh82210     3  117629400  117630400      6       2  150064       4.4043   5.3053e-06
enh82211     3  117638600  117639600      5       3  150064         3.39   0.00034943
enh82212     3  117640800  117641800      4       2  150064       4.0274   2.8193e-05
enh82213     3  117807100  117808100      3       1  150064       2.0406     0.020644
enh82217     3  117999200  118000200      3       2  150064       2.4183    0.0077959
enh82218     3  118198000  118199000      4       2  150064       1.8174      0.03458
enh82219     3  118200200  118201200      7       2  150064       2.0323      0.02106
enh82223     3  118452200  118453200      5       2  150064       2.2261     0.013003
enh82262     3  119064500  119065500      4       2  150064       1.8738     0.030476
enh82272     3  119186600  119187600      4       2  150064       1.6637     0.048088
enh82275     3  119278200  119279200      7       2  150064       1.7751     0.037944
enh82298     3  119741300  119742300      1       1  150064       1.8218      0.03424
enh82314     3  119946400  119947400      1       1  150064       2.4871      0.00644
enh82316     3  120069100  120070100      1       1  150064       1.7053      0.04407
enh82318     3  120137000  120138000      1       1  150064       1.8344       0.0333
enh82319     3  120139700  120140700      2       1  150064       1.6791     0.046562
enh82328     3  120188500  120189500      4       2  150064       1.6518     0.049284
enh82330     3  120216800  120217800      4       2  150064       1.6497     0.049504
enh82331     3  120219200  120220200      4       2  150064       1.7189     0.042813
enh82336     3  120286500  120287500      5       3  150064       2.6967    0.0035017
enh82385     3  121633000  121634000      8       1  150064       2.1799     0.014634
enh82386     3  121643000  121644000     10       1  150064        2.293     0.010925
enh82388     3  121717200  121718200      2       1  150064       2.1789     0.014668
enh82407     3  122229400  122230400      5       3  150064       1.7344     0.041423
enh82418     3  122473600  122474600      3       1  150064       1.7455      0.04045
enh82422     3  122608700  122609700      2       1  150064       2.9809    0.0014368
enh82423     3  122612300  122613300      6       3  150064       2.9608    0.0015344
enh82428     3  122676700  122677700      3       2  150064       2.0562      0.01988
enh82443     3  122793700  122794700      4       1  150064       2.6548    0.0039675
enh82445     3  122806300  122807300      4       2  150064       1.8605     0.031406
enh82472     3  123324300  123325300      5       2  150064        1.714     0.043265
enh82473     3  123339800  123340800      2       1  150064       1.8527     0.031962
enh82475     3  123354400  123355400      4       2  150064       1.8847     0.029732
enh82499     3  123949200  123950200      4       2  150064       1.7443     0.040557
enh82500     3  123967300  123968300      3       2  150064       3.5508   0.00019206
enh82502     3  123979500  123980500      4       2  150064       3.9413   4.0516e-05
enh82503     3  123981700  123982700      3       2  150064       4.4017   5.3713e-06
enh82505     3  124058000  124059000      2       1  150064       2.3795    0.0086676
enh82506     3  124070500  124071500      4       2  150064       3.4943   0.00023761
enh82507     3  124079000  124080000      2       1  150064       4.0054   3.0961e-05
enh82508     3  124091600  124092600      5       2  150064       3.2465   0.00058414
enh82510     3  124101500  124102500      6       2  150064       3.1182   0.00090978
enh82512     3  124120300  124121300      3       1  150064       3.4534   0.00027678
enh82513     3  124147500  124148500      1       1  150064       2.9762     0.001459
enh82519     3  124231800  124232800      4       2  150064       2.1287      0.01664
enh82523     3  124277300  124278300      3       1  150064       2.8608    0.0021129
enh82553     3  124544000  124545000      5       3  150064       1.6882     0.045689
enh82555     3  124545800  124546800      3       1  150064       2.1792     0.014659
enh82562     3  124577800  124578800      2       1  150064       2.3668    0.0089723
enh82564     3  124592400  124593400      5       2  150064       2.2921     0.010949
enh82568     3  124602800  124603800      7       1  150064       2.0639     0.019512
enh82573     3  124630200  124631200      3       2  150064       1.9878     0.023417
enh82577     3  124718400  124719400      2       1  150064       2.5264    0.0057621
enh82579     3  124724300  124725300      3       2  150064       2.0054     0.022459
enh82591     3  124817400  124818400      4       1  150064       2.1136     0.017276
enh82594     3  124837900  124838900      2       1  150064       2.6613    0.0038921
enh82595     3  124840500  124841500      5       3  150064       1.9003       0.0287
enh82597     3  124848300  124849300      8       4  150064       1.7713     0.038252
enh82601     3  124871400  124872400      8       2  150064       2.5315    0.0056785
enh82602     3  124873900  124874900      6       3  150064       2.0099     0.022223
enh82605     3  124911700  124912700      9       4  150064       3.3978   0.00033962
enh82606     3  124930200  124931200      5       2  150064       2.4913    0.0063632
enh82620     3  125309800  125310800      2       1  150064       2.4667     0.006818
enh82621     3  125315000  125316000      5       3  150064       1.9109     0.028007
enh82625     3  125369800  125370800      4       1  150064       1.8113     0.035048
enh82637     3  125732900  125733900      5       2  150064       1.9469     0.025771
enh82639     3  125750400  125751400      3       1  150064       1.7951     0.036316
enh82662     3  126439600  126440600      2       1  150064        1.681     0.046383
enh82666     3  126496000  126497000      2       1  150064       2.5596    0.0052402
enh82686     3  126851300  126852300      1       1  150064       1.7262      0.04216
enh82697     3  127185700  127186700      4       2  150064       1.8835     0.029819
enh82725     3  127724900  127725900      1       1  150064       1.7595      0.03925
enh82726     3  127773400  127774400      2       1  150064       2.6506    0.0040175
enh82729     3  127815700  127816700      3       1  150064       2.5338    0.0056411
enh82730     3  127817300  127818300      3       1  150064       2.5545    0.0053171
enh82731     3  127819000  127820000      2       1  150064       3.9669   3.6401e-05
enh82732     3  127826400  127827400      2       1  150064       2.4519    0.0071044
enh82737     3  127914600  127915600      3       1  150064       3.6139   0.00015079
enh82740     3  127928500  127929500      3       2  150064       3.1417   0.00083977
enh82741     3  127934200  127935200      6       1  150064       3.8288    6.439e-05
enh82753     3  128067600  128068600      1       1  150064       2.0585      0.01977
enh82755     3  128118300  128119300      1       1  150064       2.4707     0.006743
enh82760     3  128278000  128279000      3       1  150064       1.6777     0.046702
enh82789     3  128505900  128506900      1       1  150064       3.3491    0.0004053
enh82804     3  128841500  128842500      2       1  150064       1.7523      0.03986
enh82808     3  128947100  128948100      3       2  150064       1.6516     0.049308
enh82809     3  128958500  128959500      3       1  150064       2.8831    0.0019688
enh82811     3  128966600  128967600      3       1  150064       2.7164    0.0033002
enh82812     3  128996400  128997400      3       2  150064        3.131   0.00087118
enh82813     3  129023700  129024700      1       1  150064       3.6939    0.0001104
enh82815     3  129032300  129033300      2       1  150064       2.9966    0.0013648
enh82816     3  129035600  129036600      1       1  150064       3.4195    0.0003137
enh82831     3  129209000  129210000      3       1  150064       1.7024     0.044341
enh82835     3  129244900  129245900      4       2  150064       2.0613     0.019639
enh82846     3  129310200  129311200      3       2  150064       2.0963     0.018029
enh82847     3  129312500  129313500      2       1  150064       1.6817     0.046314
enh82848     3  129315500  129316500      3       1  150064       1.7622     0.039019
enh82849     3  129319000  129320000      2       1  150064       1.9711     0.024356
enh82850     3  129320600  129321600      2       1  150064       1.7511     0.039961
enh82851     3  129328900  129329900      5       2  150064       2.0069     0.022379
enh82853     3  129340900  129341900      3       1  150064       2.5042    0.0061371
enh82932     3  131270700  131271700      7       2  150064       2.7777    0.0027371
enh82937     3  131328800  131329800      8       2  150064        2.328    0.0099557
enh82938     3  131342000  131343000      8       1  150064       2.0588     0.019754
enh82970     3  131898900  131899900      7       3  150064       1.8628     0.031245
enh82973     3  131944800  131945800      8       1  150064       2.2041     0.013759
enh82997     3  132445000  132446000      2       1  150064       1.9251     0.027111
enh82998     3  132501900  132502900      3       2  150064       1.8385     0.032997
enh83013     3  132910900  132911900     10       2  150064        2.576    0.0049977
enh83014     3  132925800  132926800      3       1  150064       3.0612    0.0011022
enh83015     3  132930100  132931100      2       1  150064        2.422    0.0077176
enh83017     3  132990000  132991000      2       1  150064       2.2072     0.013651
enh83019     3  133002700  133003700      2       1  150064       2.6075    0.0045601
enh83020     3  133013800  133014800      7       3  150064        3.153   0.00080798
enh83021     3  133020400  133021400      7       4  150064       2.0222     0.021577
enh83023     3  133093400  133094400      3       2  150064        2.346    0.0094879
enh83042     3  133540300  133541300      9       4  150064       2.1688     0.015048
enh83049     3  133681200  133682200      8       3  150064       2.6187    0.0044133
enh83051     3  133687000  133688000      5       2  150064       2.3982    0.0082377
enh83052     3  133697900  133698900      4       2  150064       2.0393     0.020711
enh83129     3  134978000  134979000      1       1  150064       2.1741      0.01485
enh83131     3  135028900  135029900      3       2  150064       2.3911    0.0083981
enh83140     3  135613800  135614800      1       1  150064       3.1315    0.0008695
enh83141     3  135614900  135615900      3       1  150064       3.0743    0.0010551
enh83143     3  135682900  135683900      2       1  150064       3.2415   0.00059451
enh83144     3  135686600  135687600      2       1  150064       3.6211   0.00014665
enh83146     3  135692700  135693700      1       1  150064       3.8187    6.709e-05
enh83147     3  135713300  135714300      5       1  150064        3.638   0.00013736
enh83148     3  135716100  135717100      2       1  150064       2.3028     0.010644
enh83149     3  135726500  135727500      1       1  150064       2.2356      0.01269
enh83155     3  135889900  135890900      1       1  150064       2.2668       0.0117
enh83160     3  135910600  135911600      1       1  150064       5.5588    1.358e-08
enh83161     3  135916400  135917400      2       1  150064       2.8409    0.0022496
enh83162     3  135954400  135955400      2       1  150064       3.9874   3.3408e-05
enh83163     3  135956500  135957500      1       1  150064       3.5732    0.0001763
enh83164     3  135965900  135966900      1       1  150064       3.5576    0.0001871
enh83165     3  135968200  135969200      2       1  150064       3.6371   0.00013789
enh83168     3  136015800  136016800      2       1  150064       2.3228     0.010094
enh83171     3  136246600  136247600      1       1  150064        1.681      0.04638
enh83175     3  136350600  136351600      4       2  150064       3.4995    0.0002331
enh83179     3  136444200  136445200      2       1  150064       4.9473   3.7617e-07
enh83182     3  136449600  136450600      2       1  150064       2.5073    0.0060829
enh83184     3  136455200  136456200      3       1  150064        2.456    0.0070252
enh83185     3  136464000  136465000      2       1  150064         2.49     0.006388
enh83186     3  136465900  136466900      5       2  150064       3.7947   7.3912e-05
enh83187     3  136467900  136468900      3       2  150064       3.8258    6.517e-05
enh83188     3  136472300  136473300      3       2  150064       3.2031   0.00067987
enh83189     3  136505300  136506300      2       1  150064        3.281   0.00051724
enh83190     3  136555000  136556000      2       1  150064        2.781    0.0027097
enh83191     3  136557700  136558700      2       1  150064       3.4104   0.00032429
enh83192     3  136575400  136576400      2       1  150064        2.911    0.0018013
enh83193     3  136578400  136579400      2       1  150064       2.9288    0.0017013
enh83194     3  136582200  136583200      3       1  150064       2.8193    0.0024062
enh83195     3  136590000  136591000      5       2  150064       3.0455    0.0011616
enh83196     3  136612300  136613300      1       1  150064       3.0285     0.001229
enh83197     3  136617300  136618300      2       1  150064       2.4929    0.0063349
enh83198     3  136618200  136619200      2       1  150064       2.5361    0.0056043
enh83200     3  136620800  136621800      8       2  150064        3.072    0.0010632
enh83201     3  136625500  136626500      1       1  150064       2.6813     0.003667
enh83202     3  136632600  136633600      2       1  150064       2.4977    0.0062507
enh83203     3  136633400  136634400      2       1  150064       2.5043    0.0061353
enh83205     3  136661300  136662300      2       1  150064       2.4908    0.0063731
enh83207     3  136676300  136677300      6       2  150064       4.3769   6.0195e-06
enh83211     3  136738800  136739800      4       1  150064       4.0814   2.2387e-05
enh83212     3  136753800  136754800      4       1  150064       4.1478   1.6781e-05
enh83213     3  136760000  136761000      3       2  150064       4.0684    2.367e-05
enh83215     3  136784000  136785000      1       1  150064       2.2801       0.0113
enh83216     3  136816200  136817200      1       1  150064       1.8894      0.02942
enh83260     3  137931900  137932900      3       2  150064       3.4012    0.0003355
enh83265     3  138051200  138052200      1       1  150064       1.8888      0.02946
enh83290     3  138521900  138522900      2       1  150064       1.9634     0.024798
enh83291     3  138536800  138537800      1       1  150064       1.8135      0.03488
enh83295     3  138548400  138549400      1       1  150064       1.9475      0.02574
enh83297     3  138554400  138555400      1       1  150064       1.9341      0.02655
enh83299     3  138563900  138564900      1       1  150064       1.8789      0.03013
enh83301     3  138568200  138569200      2       1  150064       1.9324     0.026657
enh83354     3  140307300  140308300      4       2  150064       2.6495    0.0040308
enh83379     3  140822900  140823900      1       1  150064       3.5491    0.0001933
enh83396     3  141081000  141082000      1       1  150064       3.1196    0.0009054
enh83405     3  141130900  141131900      1       1  150064       1.8946      0.02907
enh83462     3  142572100  142573100      1       1  150064       1.7397      0.04096
enh83463     3  142574600  142575600      2       1  150064       1.8352     0.033239
enh83464     3  142576600  142577600      1       1  150064       1.8243      0.03405
enh83470     3  142706200  142707200      4       2  150064       2.0839     0.018587
enh83481     3  142965600  142966600      3       1  150064       2.5089    0.0060554
enh83487     3  143148500  143149500      2       1  150064       2.6181    0.0044217
enh83501     3  143513400  143514400      2       1  150064       2.2234     0.013094
enh83527     3  144148400  144149400      3       2  150064       2.3332    0.0098179
enh83529     3  144185400  144186400      5       2  150064       1.9955     0.022992
enh83531     3  144201400  144202400      1       1  150064       1.7258      0.04219
enh83536     3  144362400  144363400      2       1  150064       2.1401     0.016174
enh83605     3  146498400  146499400      5       2  150064       1.8296     0.033656
enh83612     3  147015900  147016900      1       1  150064       2.3525     0.009325
enh83614     3  147165200  147166200      4       2  150064       2.0438     0.020487
enh83650     3  148538100  148539100      3       2  150064       2.4291    0.0075686
enh83664     3  148906100  148907100      2       1  150064        1.734     0.041459
enh83666     3  148915000  148916000      4       1  150064       2.1274     0.016692
enh83667     3  148921700  148922700      2       1  150064       1.9905     0.023267
enh83670     3  148949200  148950200      6       2  150064       2.0749     0.018997
enh83728     3  149379800  149380800      1       1  150064       2.2212      0.01317
enh83779     3  150067300  150068300      2       1  150064       2.0154     0.021934
enh83822     3  150689100  150690100      4       2  150064       1.7836     0.037242
enh83862     3  151218400  151219400      7       2  150064        2.523    0.0058187
enh83869     3  151309700  151310700      1       1  150064        1.933      0.02662
enh83881     3  151800600  151801600      3       1  150064       1.9121     0.027929
enh83899     3  152035400  152036400      3       1  150064       1.7968      0.03618
enh83900     3  152036000  152037000      3       2  150064       2.3114     0.010405
enh83923     3  152188500  152189500      1       1  150064       2.9498      0.00159
enh83926     3  152235100  152236100      2       1  150064       3.3334   0.00042901
enh83933     3  152389500  152390500      7       3  150064       1.9506     0.025555
enh83936     3  152436400  152437400      1       1  150064        2.134      0.01642
enh83938     3  152463400  152464400      4       2  150064       1.8822     0.029905
enh83939     3  152497300  152498300      2       1  150064       1.8089      0.03523
enh83940     3  152515400  152516400      4       1  150064       2.4686    0.0067824
enh83941     3  152551600  152552600      3       1  150064       2.8442    0.0022259
enh83965     3  153066300  153067300      6       2  150064       1.6469     0.049786
enh83993     3  153965100  153966100      1       1  150064       1.9216      0.02733
enh83995     3  154034900  154035900      2       1  150064       1.8875     0.029546
enh84034     3  155215800  155216800      3       1  150064       2.5181    0.0058987
enh84035     3  155230000  155231000      4       1  150064       2.4769    0.0066258
enh84040     3  155323400  155324400      3       1  150064       2.1404     0.016162
enh84048     3  155379000  155380000      1       1  150064        1.942      0.02607
enh84050     3  155393800  155394800      4       2  150064       2.0026     0.022611
enh84054     3  155422300  155423300      2       1  150064       2.9231    0.0017328
enh84055     3  155431900  155432900      3       2  150064       1.7073     0.043885
enh84056     3  155455700  155456700      1       1  150064        2.304      0.01061
enh84079     3  156029100  156030100      2       1  150064       2.0014     0.022677
enh84086     3  156123600  156124600      1       1  150064       1.6499      0.04948
enh84098     3  156332400  156333400      1       1  150064       2.1682      0.01507
enh84103     3  156395100  156396100      2       1  150064       1.8562      0.03171
enh84180     3  159171400  159172400      2       1  150064       3.0719    0.0010634
enh84181     3  159175700  159176700      2       1  150064       2.4551    0.0070418
enh84190     3  159358100  159359100      3       2  150064       1.7752     0.037929
enh84191     3  159390500  159391500      6       2  150064       1.8748     0.030407
enh84215     3  159620300  159621300      3       2  150064       2.0215     0.021616
enh84219     3  159879800  159880800      1       1  150064       1.8654      0.03106
enh84224     3  160032300  160033300      1       1  150064       1.8402      0.03287
enh84226     3  160102300  160103300      2       1  150064       1.7493     0.040116
enh84246     3  160499000  160500000      4       2  150064       2.3481    0.0094359
enh84248     3  160513500  160514500      5       2  150064       2.0305     0.021151
enh84250     3  160526000  160527000      7       3  150064       2.0356     0.020897
enh84251     3  160532600  160533600      1       1  150064       1.6873      0.04577
enh84253     3  160587400  160588400      4       1  150064       2.4209     0.007742
enh84255     3  160610600  160611600      3       2  150064       2.4333    0.0074816
enh84257     3  160618800  160619800      3       2  150064       1.7538     0.039733
enh84265     3  161032200  161033200      3       1  150064       3.1197   0.00090531
enh84269     3  161133500  161134500      1       1  150064       2.3963      0.00828
enh84270     3  161139200  161140200      4       2  150064        2.227     0.012975
enh84271     3  161144300  161145300      2       1  150064       2.6915    0.0035563
enh84276     3  161353000  161354000      4       2  150064       3.3914   0.00034765
enh84277     3  161355100  161356100      2       1  150064        2.768    0.0028203
enh84278     3  161360800  161361800      5       2  150064        3.302   0.00048006
enh84279     3  161367400  161368400      2       1  150064       3.1322   0.00086764
enh84281     3  161407700  161408700      1       1  150064       2.4593      0.00696
enh84282     3  161439200  161440200      9       4  150064       4.4439   4.4178e-06
enh84283     3  161483900  161484900      4       2  150064       4.9507   3.6971e-07
enh84286     3  161577500  161578500      1       1  150064       1.8771      0.03025
enh84287     3  161657500  161658500      1       1  150064       3.5127    0.0002218
enh84288     3  161759100  161760100      5       2  150064       4.3683   6.2605e-06
enh84316     3  164059800  164060800      4       2  150064       2.3573    0.0092044
enh84317     3  164454600  164455600      2       1  150064       2.3533    0.0093049
enh84333     3  165907900  165908900      3       2  150064        2.284     0.011185
enh84340     3  166881700  166882700      1       1  150064       2.2546      0.01208
enh84362     3  167613200  167614200      2       1  150064       2.8432    0.0022332
enh84370     3  167801600  167802600      4       1  150064       2.3552    0.0092568
enh84371     3  167804200  167805200      2       1  150064       2.2317     0.012816
enh84372     3  167805900  167806900      3       1  150064       2.2753     0.011444
enh84374     3  167809500  167810500      5       1  150064       2.1498     0.015786
enh84375     3  167810300  167811300      3       2  150064       2.8255    0.0023604
enh84376     3  167814400  167815400      2       1  150064       2.0918      0.01823
enh84377     3  167860200  167861200      4       1  150064       1.9394     0.026225
enh84378     3  167876900  167877900      1       1  150064       2.2226      0.01312
enh84383     3  167993400  167994400      2       1  150064       2.1889     0.014301
enh84399     3  168251200  168252200      3       1  150064        1.716     0.043081
enh84421     3  168594300  168595300      4       2  150064       2.0767     0.018913
enh84424     3  168657200  168658200      1       1  150064       1.9872      0.02345
enh84430     3  168794500  168795500      5       3  150064       2.3953    0.0083031
enh84432     3  168840000  168841000      3       1  150064       1.9038     0.028469
enh84442     3  169007000  169008000      1       1  150064       1.9339      0.02656
enh84444     3  169055000  169056000      3       1  150064       1.8175     0.034572
enh84462     3  169347300  169348300      5       3  150064       1.8142     0.034821
enh84463     3  169457000  169458000      1       1  150064       2.3523      0.00933
enh84464     3  169461500  169462500      1       1  150064       3.0957    0.0009819
enh84466     3  169579300  169580300      4       2  150064       2.9514    0.0015816
enh84474     3  169825900  169826900      1       1  150064       2.1914      0.01421
enh84475     3  169826600  169827600      1       1  150064       2.5035     0.006149
enh84478     3  169917800  169918800      4       1  150064        2.551    0.0053709
enh84481     3  169944200  169945200      5       3  150064       2.0436     0.020495
enh84486     3  170039300  170040300      1       1  150064       1.8439       0.0326
enh84521     3  170549500  170550500      2       1  150064       2.1717     0.014939
enh84522     3  170552900  170553900      1       1  150064       2.8794     0.001992
enh84523     3  170557000  170558000      4       2  150064       2.8672    0.0020709
enh84526     3  170588600  170589600      2       1  150064       2.5201    0.0058659
enh84527     3  170592600  170593600      3       1  150064       2.4129    0.0079139
enh84528     3  170671200  170672200      5       2  150064       4.0648   2.4035e-05
enh84532     3  170883100  170884100      2       1  150064       1.7317     0.041666
enh84533     3  170891400  170892400      2       1  150064       1.6851     0.045987
enh84534     3  170893900  170894900      5       2  150064       1.7852     0.037112
enh84553     3  171047100  171048100      2       1  150064       1.6816     0.046325
enh84576     3  171173800  171174800      2       1  150064        1.803     0.035695
enh84583     3  171436400  171437400      3       1  150064        1.778     0.037701
enh84585     3  171444600  171445600      6       1  150064       1.7403     0.040905
enh84586     3  171449600  171450600      4       1  150064       1.6794     0.046542
enh84591     3  171507600  171508600      2       1  150064       2.4177    0.0078096
enh84592     3  171509400  171510400      4       1  150064       1.9826     0.023706
enh84704     3  172426900  172427900      1       1  150064       2.6366     0.004187
enh84708     3  172571500  172572500      1       1  150064       1.6652      0.04794
enh84723     3  172855600  172856600      2       1  150064       1.8322     0.033458
enh84732     3  173019100  173020100      4       2  150064       3.2674   0.00054266
enh84734     3  173023600  173024600      4       1  150064       3.1198   0.00090476
enh84736     3  173071500  173072500      1       1  150064       2.8746     0.002023
enh84742     3  173271000  173272000      4       2  150064       1.6888     0.045625
enh84754     3  173514400  173515400      6       2  150064       4.5386    2.831e-06
enh84755     3  173517000  173518000      2       1  150064       3.8847   5.1229e-05
enh84756     3  173534400  173535400      2       1  150064       1.8468      0.03239
enh84757     3  173536800  173537800      3       2  150064       3.9302   4.2429e-05
enh84759     3  173607600  173608600      1       1  150064       1.6631      0.04815
enh84762     3  173637900  173638900      1       1  150064       1.7697      0.03839
enh84767     3  173655700  173656700      2       1  150064       1.8661     0.031013
enh84773     3  173785400  173786400      4       2  150064       2.9135     0.001787
enh84774     3  173808200  173809200      2       1  150064       1.6662     0.047842
enh84775     3  173812000  173813000      4       2  150064       2.0066     0.022398
enh84780     3  173866500  173867500      2       1  150064       1.7413     0.040811
enh84793     3  174159600  174160600      1       1  150064       1.8057      0.03548
enh84794     3  174180400  174181400      1       1  150064       1.8518      0.03203
enh84797     3  174256400  174257400      7       3  150064       2.6242    0.0043423
enh84813     3  175129400  175130400      3       2  150064       2.8948    0.0018968
enh84824     3  175895200  175896200      4       2  150064       1.7118     0.043468
enh84828     3  176018200  176019200      1       1  150064       2.7251     0.003214
enh84840     3  176240200  176241200      2       1  150064       1.8405     0.032849
enh84841     3  176245100  176246100      2       1  150064       1.6597     0.048483
enh84844     3  176295300  176296300      1       1  150064       1.6688      0.04758
enh84847     3  176414500  176415500      2       1  150064       1.9224      0.02728
enh84858     3  176731100  176732100      1       1  150064       2.5773     0.004979
enh84859     3  176757300  176758300      4       2  150064       2.9588    0.0015441
enh84860     3  176758900  176759900      1       1  150064        2.666     0.003838
enh84861     3  176764900  176765900      2       1  150064       3.1955   0.00069805
enh84865     3  176781200  176782200      3       1  150064        2.876    0.0020137
enh84868     3  176792600  176793600      4       2  150064       2.4124     0.007924
enh84869     3  176806900  176807900      5       2  150064       1.9272     0.026976
enh84874     3  176828000  176829000      2       1  150064        2.588    0.0048272
enh84877     3  176842000  176843000      2       1  150064       2.5751    0.0050104
enh84879     3  176847100  176848100      5       2  150064       2.5699    0.0050865
enh84881     3  176851600  176852600      3       2  150064       2.1543     0.015608
enh84886     3  176870100  176871100      1       1  150064       1.8315      0.03351
enh84908     3  177003600  177004600      2       1  150064        2.998    0.0013588
enh84911     3  177054500  177055500      2       1  150064        2.517    0.0059173
enh84913     3  177058000  177059000      1       1  150064       2.6273     0.004303
enh84914     3  177062400  177063400      2       1  150064       1.6588     0.048578
enh84921     3  177148100  177149100      3       1  150064       2.3278    0.0099612
enh84957     3  177541500  177542500      1       1  150064       1.7585      0.03933
enh84964     3  177869700  177870700      1       1  150064       2.5967     0.004706
enh84965     3  177877200  177878200      4       2  150064       1.9701     0.024416
enh84966     3  177898000  177899000      2       1  150064       1.9335      0.02659
enh84971     3  177932200  177933200      1       1  150064        2.028      0.02128
enh84981     3  178242800  178243800      3       1  150064       1.9586     0.025077
enh85026     3  179186400  179187400      1       1  150064       1.8557      0.03175
enh85049     3  179429400  179430400      3       1  150064       1.8645     0.031127
enh85069     3  179834000  179835000      2       1  150064       2.9676    0.0015006
enh85070     3  179852800  179853800      1       1  150064       1.8939      0.02912
enh85076     3  180289500  180290500      1       1  150064       3.8437    6.059e-05
enh85083     3  180522200  180523200      4       2  150064       1.8163     0.034665
enh85084     3  180572600  180573600      1       1  150064       2.3966     0.008274
enh85086     3  180628900  180629900      2       1  150064       5.4446   2.5956e-08
enh85087     3  180632500  180633500      1       1  150064       6.2898    1.589e-10
enh85088     3  180640900  180641900      3       1  150064       5.6748   6.9441e-09
enh85090     3  180648800  180649800      4       2  150064       5.4646   2.3201e-08
enh85091     3  180707800  180708800      1       1  150064       6.0471    7.372e-10
enh85092     3  180726700  180727700      2       1  150064       4.8541   6.0462e-07
enh85095     3  180856200  180857200      4       2  150064       5.4428   2.6224e-08
enh85100     3  181044900  181045900      1       1  150064        3.289    0.0005027
enh85101     3  181101300  181102300      1       1  150064       4.5801    2.324e-06
enh85104     3  181176400  181177400      1       1  150064       4.1959    1.359e-05
enh85105     3  181181500  181182500      2       1  150064        3.155   0.00080237
enh85106     3  181214800  181215800      1       1  150064       2.2426      0.01246
enh85107     3  181252500  181253500      1       1  150064       2.0397      0.02069
enh85113     3  181404800  181405800      1       1  150064        2.334     0.009799
enh85127     3  181514800  181515800      1       1  150064       2.1962      0.01404
enh85142     3  181800600  181801600      2       1  150064       1.8824      0.02989
enh85153     3  181934200  181935200      2       1  150064       2.4517    0.0071097
enh85157     3  181953000  181954000      2       1  150064       1.7983     0.036063
enh85158     3  181955600  181956600      2       1  150064       2.4327    0.0074928
enh85164     3  182023600  182024600      4       1  150064        1.656     0.048863
enh85165     3  182040800  182041800      2       1  150064       1.7076     0.043856
enh85190     3  182640000  182641000      6       2  150064        1.994     0.023074
enh85193     3  182656400  182657400      2       1  150064        2.465    0.0068507
enh85202     3  182695600  182696600      1       1  150064       1.8448      0.03253
enh85203     3  182699100  182700100      1       1  150064       1.6873      0.04577
enh85258     3  183600100  183601100      2       1  150064       2.0495     0.020209
enh85324     3  184473900  184474900      5       2  150064       2.5502    0.0053834
enh85332     3  184508500  184509500      1       1  150064       2.1333      0.01645
enh85367     3  185426000  185427000      2       1  150064       2.3257     0.010018
enh85375     3  185445600  185446600      5       3  150064       2.0433     0.020511
enh85389     3  185482400  185483400      1       1  150064       2.1268      0.01672
enh85405     3  185514500  185515500      2       1  150064       2.4146    0.0078752
enh85429     3  185801100  185802100      2       1  150064        3.238   0.00060188
enh85430     3  185813800  185814800      2       1  150064       2.3921    0.0083766
enh85471     3  186493800  186494800      4       2  150064        1.754     0.039714
enh85472     3  186506400  186507400      1       1  150064       1.7292      0.04189
enh85473     3  186507800  186508800      5       2  150064       1.9559     0.025237
enh85511     3  186822600  186823600      3       2  150064       2.2854     0.011144
enh85552     3  187453000  187454000      4       2  150064       1.8605     0.031411
enh85573     3  187869900  187870900      2       1  150064       1.7929     0.036493
enh85576     3  187875300  187876300      5       3  150064       1.8275     0.033815
enh85577     3  187876400  187877400      5       3  150064       2.1425     0.016076
enh85578     3  187881700  187882700      1       1  150064       1.6793      0.04655
enh85579     3  187883000  187884000      6       1  150064       1.8048     0.035555
enh85580     3  187885600  187886600      1       1  150064       2.9432     0.001624
enh85581     3  187886800  187887800      8       2  150064       4.1933   1.3747e-05
enh85582     3  187896900  187897900      6       2  150064       1.8511     0.032075
enh85584     3  187914200  187915200      4       2  150064       2.3358    0.0097514
enh85614     3  188118000  188119000      4       1  150064       1.9962     0.022959
enh85624     3  188311500  188312500      1       1  150064       1.7733      0.03809
enh85638     3  188550300  188551300      2       1  150064       1.6838     0.046108
enh85660     3  189484000  189485000      3       2  150064       1.8207     0.034325
enh85669     3  189712300  189713300      6       2  150064       2.3535    0.0092978
enh85671     3  189721100  189722100      3       2  150064       2.4131    0.0079089
enh85672     3  189722900  189723900      5       2  150064       2.5467    0.0054374
enh85673     3  189726000  189727000      3       1  150064        1.654     0.049062
enh85704     3  189840000  189841000     10       3  150064       2.1318     0.016512
enh85705     3  189845200  189846200      2       1  150064       1.8426     0.032694
enh85741     3  190723200  190724200      2       1  150064       2.7822    0.0026998
enh85769     3  191491900  191492900      4       2  150064       2.0557     0.019906
enh85770     3  191492400  191493400      6       3  150064       2.7303     0.003164
enh85772     3  191578200  191579200      2       1  150064       2.7252    0.0032128
enh85774     3  191600000  191601000      1       1  150064        2.177      0.01474
enh85775     3  191600800  191601800      1       1  150064         1.89      0.02938
enh85779     3  191618900  191619900      3       2  150064       2.3872    0.0084886
enh85792     3  191823500  191824500      1       1  150064       2.8687     0.002061
enh85793     3  191873000  191874000      5       3  150064       2.6616    0.0038881
enh85804     3  192134700  192135700      2       1  150064       2.1532     0.015652
enh85814     3  192445400  192446400      5       1  150064       1.8524     0.031985
enh85832     3  192578400  192579400      2       1  150064       2.0782     0.018847
enh85883     3  193506100  193507100      8       3  150064       1.9452     0.025873
enh85920     3  193815800  193816800      3       2  150064       1.9177     0.027575
enh85992     3  194761300  194762300      9       3  150064       1.6874     0.045764
enh86022     3  194981500  194982500      1       1  150064       2.3337     0.009805
enh86026     3  195099900  195100900      2       1  150064       2.4747    0.0066679
enh86085     3  195942700  195943700      1       1  150064       3.0354     0.001201
enh86086     3  195943400  195944400      3       2  150064       2.0623     0.019591
enh86087     3  195946000  195947000      4       2  150064        2.306     0.010554
enh86090     3  195989800  195990800      3       1  150064       2.3464    0.0094789
enh86093     3  196005900  196006900      5       1  150064       1.7428     0.040681
enh86094     3  196010200  196011200      1       1  150064       1.8952      0.02903
enh86096     3  196012100  196013100      2       1  150064       2.7924     0.002616
enh86097     3  196046800  196047800      5       2  150064       2.8801    0.0019877
enh86098     3  196053800  196054800      5       2  150064       1.7086     0.043761
enh86101     3  196159900  196160900      1       1  150064       2.2209      0.01318
enh86121     3  196499100  196500100      2       1  150064       1.9046     0.028414
enh86125     3  196519300  196520300      5       2  150064       2.5748    0.0050152
enh86131     3  196748700  196749700      2       1  150064        1.865     0.031089
enh86133     3  196894700  196895700      2       1  150064       1.7886     0.036838
enh86135     3  196910400  196911400      3       2  150064       1.8387     0.032981
enh86136     3  196911700  196912700      2       1  150064       1.7339     0.041468
enh86138     3  196916800  196917800      1       1  150064       2.3705     0.008883
enh86140     3  196929400  196930400      1       1  150064       2.8786     0.001997
enh86145     3  196939300  196940300      6       2  150064       1.6532     0.049149
enh86147     3  196946100  196947100      1       1  150064       2.0631      0.01955
enh86148     3  196949600  196950600      1       1  150064        2.339     0.009667
enh86149     3  196952700  196953700      3       2  150064       1.7607      0.03914
enh86150     3  196960600  196961600      4       2  150064        2.697    0.0034983
enh86151     3  196961800  196962800      1       1  150064       2.0492      0.02022
enh86152     3  196964200  196965200      5       3  150064       2.0702     0.019215
enh86154     3  196983900  196984900      1       1  150064       2.9008     0.001861
enh86157     3  196997600  196998600      1       1  150064        2.408      0.00802
enh86158     3  196998600  196999600      2       1  150064       2.0976     0.017968
enh86159     3  197030600  197031600      3       2  150064        2.087     0.018444
enh86177     3  197193300  197194300      2       1  150064       1.8761      0.03032
enh86179     3  197208500  197209500      4       2  150064       2.6481    0.0040468
enh86181     3  197234600  197235600      8       2  150064       1.7352     0.041351
enh86183     3  197247500  197248500      5       2  150064       1.9196     0.027454
enh86184     3  197267900  197268900      4       2  150064       1.8659     0.031024
enh86225     4     618400     619400      2       1  150064       1.8109     0.035078
enh86226     4     641600     642600      2       1  150064       1.6698     0.047479
enh86227     4     657800     658800      2       1  150064       1.9956     0.022989
enh86229     4     677400     678400      1       1  150064       2.4305     0.007538
enh86231     4     683300     684300      4       2  150064       1.8117     0.035013
enh86245     4    1285000    1286000      6       3  150064       1.6768     0.046791
enh86250     4    1345200    1346200      6       3  150064       2.5424    0.0055042
enh86265     4    1878900    1879900      1       1  150064       1.8009      0.03586
enh86271     4    1994000    1995000      3       1  150064       1.9887     0.023369
enh86280     4    2270400    2271400      4       1  150064       2.3663    0.0089837
enh86291     4    2569000    2570000      2       1  150064        1.652     0.049268
enh86320     4    2860700    2861700      3       2  150064       2.4425    0.0072928
enh86332     4    2960000    2961000      1       1  150064        1.876      0.03033
enh86346     4    3343500    3344500      3       2  150064       1.9386     0.026278
enh86399     4    4425500    4426500      5       2  150064       1.7167     0.043021
enh86400     4    4428800    4429800      5       2  150064       1.6525     0.049212
enh86402     4    4445400    4446400      4       1  150064        2.366    0.0089896
enh86404     4    4464100    4465100      2       1  150064        3.152   0.00081067
enh86405     4    4482500    4483500      4       2  150064       2.5993    0.0046702
enh86406     4    4489900    4490900      2       1  150064       1.7919     0.036571
enh86407     4    4504200    4505200      2       1  150064       1.7055     0.044048
enh86412     4    4541900    4542900      3       2  150064       2.5175    0.0059092
enh86418     4    4628400    4629400      5       2  150064       2.1415     0.016116
enh86435     4    4793300    4794300      6       2  150064       1.8896     0.029403
enh86445     4    5167000    5168000      6       2  150064       1.9326      0.02664
enh86450     4    5219700    5220700      5       3  150064       2.9082    0.0018178
enh86453     4    5593100    5594100      2       1  150064       2.1063      0.01759
enh86454     4    5613200    5614200      4       1  150064       2.1533     0.015647
enh86455     4    5633700    5634700      2       1  150064       2.8804    0.0019856
enh86477     4    6073300    6074300      1       1  150064       2.2568      0.01201
enh86481     4    6111300    6112300      2       1  150064       1.8845     0.029746
enh86482     4    6117900    6118900      5       2  150064       2.4119    0.0079343
enh86487     4    6155700    6156700      4       2  150064       1.7603     0.039181
enh86500     4    6404200    6405200     11       4  150064       3.2361   0.00060581
enh86505     4    6495100    6496100      6       3  150064       1.7633     0.038929
enh86511     4    6690700    6691700      1       1  150064       1.8193      0.03443
enh86541     4    6953300    6954300      1       1  150064       1.9286      0.02689
enh86552     4    7136800    7137800     11       4  150064       1.9909     0.023243
enh86644     4    8439800    8440800      4       2  150064       1.9959     0.022975
enh86674     4    9882500    9883500      5       1  150064       1.7906     0.036678
enh86695     4   10417800   10418800      5       2  150064       2.4399    0.0073464
enh86696     4   10433400   10434400      1       1  150064        2.992     0.001386
enh86698     4   10456000   10457000      4       2  150064       2.5845    0.0048759
enh86701     4   10502100   10503100      6       4  150064       2.3287    0.0099366
enh86720     4   10945400   10946400      1       1  150064       1.6547      0.04899
enh86721     4   10960200   10961200      3       1  150064       1.7594     0.039254
enh86724     4   11001400   11002400      6       1  150064       3.0105    0.0013043
enh86727     4   11151300   11152300      4       2  150064        1.942     0.026067
enh86732     4   11224800   11225800      5       2  150064       1.8019     0.035782
enh86770     4   12244400   12245400      1       1  150064       2.2748      0.01146
enh86776     4   12543000   12544000      3       1  150064       1.8311     0.033542
enh86804     4   13627000   13628000      2       1  150064       1.7364     0.041251
enh86814     4   13967800   13968800      3       2  150064       1.7693     0.038423
enh86877     4   15653000   15654000      1       1  150064       1.7645      0.03882
enh86915     4   16219000   16220000      4       2  150064       2.5969    0.0047028
enh86921     4   16316800   16317800      5       2  150064        2.036     0.020874
enh86922     4   16324200   16325200      5       3  150064       1.9924     0.023163
enh86923     4   16352800   16353800      4       2  150064       1.7575     0.039419
enh86925     4   16592300   16593300      4       2  150064       1.9328     0.026631
enh86926     4   16599800   16600800      4       2  150064       1.9317       0.0267
enh86927     4   16610000   16611000      4       1  150064       2.3131     0.010357
enh86936     4   16695700   16696700      3       2  150064       1.6993     0.044627
enh86939     4   16733800   16734800      4       2  150064       1.9247     0.027131
enh86986     4   17034500   17035500      1       1  150064       2.2389      0.01258
enh87003     4   17304400   17305400     10       2  150064        2.571    0.0050707
enh87004     4   17325400   17326400      9       4  150064       2.1443     0.016005
enh87005     4   17329400   17330400      4       1  150064       2.2741     0.011479
enh87007     4   17347600   17348600      4       2  150064       2.0162     0.021888
enh87008     4   17348600   17349600      2       1  150064       1.7331     0.041539
enh87013     4   17617200   17618200      6       1  150064       2.1848     0.014453
enh87014     4   17617800   17618800      4       1  150064        2.376    0.0087514
enh87024     4   18579800   18580800      1       1  150064       2.6126     0.004493
enh87029     4   18860700   18861700      3       2  150064       3.0033    0.0013353
enh87030     4   18883600   18884600      4       2  150064       3.8475   5.9655e-05
enh87031     4   18937100   18938100      4       1  150064       3.0566    0.0011194
enh87036     4   19053000   19054000      1       1  150064       3.2979     0.000487
enh87038     4   19144900   19145900      4       2  150064       2.5679    0.0051161
enh87039     4   19188800   19189800      6       3  150064       3.1713   0.00075882
enh87040     4   19196700   19197700      2       1  150064       2.0535     0.020014
enh87043     4   19320900   19321900      4       2  150064       2.3372    0.0097151
enh87044     4   19568800   19569800      6       3  150064       1.7282     0.041973
enh87045     4   19777500   19778500      1       1  150064       3.0349     0.001203
enh87046     4   19946600   19947600      5       2  150064       2.4184    0.0077948
enh87068     4   20673500   20674500      2       1  150064       2.3031     0.010636
enh87070     4   20702800   20703800      5       2  150064       1.9287     0.026885
enh87093     4   21922800   21923800      5       1  150064       2.1164     0.017155
enh87098     4   22239500   22240500      5       2  150064       1.7073     0.043885
enh87100     4   22362000   22363000      1       1  150064       1.8942       0.0291
enh87129     4   22843800   22844800      1       1  150064       2.0047       0.0225
enh87142     4   23338800   23339800      2       1  150064       2.7948    0.0025966
enh87143     4   23370800   23371800      1       1  150064        2.446     0.007223
enh87145     4   23424400   23425400      2       1  150064       4.4969   3.4483e-06
enh87179     4   23980800   23981800      4       2  150064       1.6594     0.048516
enh87190     4   24231200   24232200      9       1  150064       1.9411     0.026123
enh87192     4   24250000   24251000      4       2  150064       1.8968     0.028927
enh87193     4   24257700   24258700      3       2  150064       2.2131     0.013447
enh87194     4   24263100   24264100     10       3  150064       2.2605     0.011896
enh87197     4   24317600   24318600      1       1  150064       1.6685      0.04761
enh87199     4   24322400   24323400      1       1  150064       1.7763      0.03784
enh87201     4   24353800   24354800      2       1  150064       1.8427     0.032686
enh87206     4   24466800   24467800      1       1  150064        3.714     0.000102
enh87209     4   24477200   24478200      4       2  150064       1.7546     0.039667
enh87211     4   24490000   24491000      4       2  150064       2.3999    0.0081995
enh87213     4   24506800   24507800      3       2  150064       2.4228       0.0077
enh87214     4   24508400   24509400      1       1  150064       2.1015       0.0178
enh87238     4   24806900   24807900      2       1  150064       1.7239      0.04236
enh87243     4   24879800   24880800      4       2  150064       2.4084    0.0080112
enh87244     4   24884900   24885900      7       2  150064       2.6869    0.0036062
enh87246     4   24897000   24898000      3       2  150064        2.945    0.0016147
enh87253     4   25066600   25067600      9       4  150064       2.0687     0.019289
enh87271     4   25441600   25442600      3       2  150064       2.4407    0.0073299
enh87272     4   25444000   25445000      5       2  150064       2.0286     0.021252
enh87274     4   25450500   25451500      4       2  150064       2.6466    0.0040653
enh87286     4   25588800   25589800      7       2  150064       2.6548    0.0039682
enh87287     4   25591100   25592100      6       2  150064       3.1687   0.00076556
enh87290     4   25669000   25670000      2       1  150064       1.7142      0.04325
enh87291     4   25697600   25698600      1       1  150064       1.7796      0.03757
enh87302     4   25880000   25881000      5       2  150064       2.0782     0.018845
enh87307     4   25954700   25955700      9       4  150064       3.2532   0.00057065
enh87334     4   26335600   26336600      2       1  150064       1.6923     0.045293
enh87338     4   26348600   26349600      4       2  150064       1.8537     0.031889
enh87340     4   26357000   26358000      2       1  150064       2.2508       0.0122
enh87346     4   26378500   26379500      1       1  150064       2.2668       0.0117
enh87347     4   26396500   26397500      1       1  150064       2.1765      0.01476
enh87356     4   26591000   26592000      3       1  150064       3.5442   0.00019691
enh87357     4   26649100   26650100      1       1  150064         3.34    0.0004189
enh87362     4   26804800   26805800      2       1  150064        3.133   0.00086519
enh87370     4   26866300   26867300      4       2  150064       1.7861     0.037042
enh87372     4   26869400   26870400      1       1  150064       1.6794      0.04654
enh87373     4   26870200   26871200      1       1  150064       2.7227     0.003238
enh87376     4   26875000   26876000      2       1  150064       1.8768     0.030271
enh87380     4   26906000   26907000      2       1  150064       1.7489     0.040153
enh87382     4   26910200   26911200      5       2  150064       2.3815    0.0086215
enh87386     4   26938100   26939100      3       1  150064       1.8588     0.031529
enh87392     4   27004300   27005300      2       1  150064       1.7483     0.040209
enh87394     4   27050000   27051000      1       1  150064       1.7987      0.03603
enh87402     4   27128700   27129700      3       2  150064       1.8918     0.029258
enh87403     4   27131200   27132200      3       2  150064        2.058     0.019794
enh87404     4   27143600   27144600      4       1  150064        2.084     0.018579
enh87405     4   27162500   27163500      3       1  150064        2.797    0.0025789
enh87408     4   27253300   27254300      3       2  150064       2.3693     0.008911
enh87414     4   27361800   27362800      3       2  150064       3.0589    0.0011106
enh87415     4   27466200   27467200      1       1  150064       2.4813     0.006545
enh87416     4   27510500   27511500      3       2  150064       2.5765    0.0049897
enh87435     4   28483000   28484000      1       1  150064       2.3001      0.01072
enh87436     4   28491900   28492900      2       1  150064       2.5943     0.004739
enh87457     4   30602000   30603000      4       1  150064       2.3706    0.0088807
enh87458     4   30606900   30607900      1       1  150064       2.0794      0.01879
enh87460     4   30769600   30770600      1       1  150064       2.2938       0.0109
enh87462     4   30794000   30795000      3       2  150064       2.8598    0.0021198
enh87463     4   30795200   30796200      1       1  150064        2.971     0.001484
enh87464     4   30803800   30804800      2       1  150064       2.3696    0.0089047
enh87465     4   30817000   30818000      1       1  150064       3.1177    0.0009112
enh87466     4   30820200   30821200      2       1  150064        3.045    0.0011633
enh87467     4   30823100   30824100      5       3  150064       4.0623   2.4301e-05
enh87469     4   30836600   30837600      4       2  150064       3.1668   0.00077057
enh87470     4   30840000   30841000      2       1  150064       3.1765   0.00074531
enh87472     4   30848300   30849300      3       2  150064       2.9124    0.0017931
enh87475     4   30906100   30907100      2       1  150064        2.138     0.016259
enh87476     4   30913500   30914500      2       1  150064       1.7623     0.039012
enh87477     4   30917800   30918800      5       3  150064       1.6793      0.04655
enh87478     4   30919000   30920000      3       1  150064       2.2941     0.010893
enh87479     4   30920000   30921000      5       2  150064        2.706    0.0034047
enh87480     4   30921400   30922400      3       2  150064       1.7359     0.041292
enh87482     4   30947000   30948000      2       1  150064       1.6863     0.045873
enh87483     4   30952100   30953100      2       1  150064       2.6713    0.0037775
enh87490     4   31069800   31070800      4       2  150064       1.8288     0.033713
enh87494     4   31147800   31148800      5       2  150064       2.0113     0.022148
enh87495     4   31150200   31151200      3       1  150064       1.9208      0.02738
enh87512     4   32789400   32790400      3       1  150064       2.5087    0.0060588
enh87515     4   33741800   33742800      5       1  150064       3.1926   0.00070489
enh87517     4   33818600   33819600      2       1  150064       2.9436    0.0016219
enh87522     4   33997500   33998500      1       1  150064       2.8711     0.002045
enh87523     4   33999900   34000900      2       1  150064       2.0006     0.022719
enh87526     4   34187100   34188100      1       1  150064        2.937     0.001657
enh87528     4   34294800   34295800      2       1  150064       2.3673    0.0089586
enh87529     4   34311600   34312600      5       1  150064       3.2053   0.00067465
enh87530     4   34330200   34331200      3       1  150064       2.3604    0.0091272
enh87537     4   34677600   34678600      1       1  150064       1.9107      0.02802
enh87550     4   36027800   36028800      3       1  150064       1.8574     0.031625
enh87560     4   36640700   36641700      5       2  150064       1.9632     0.024814
enh87561     4   36665800   36666800      4       2  150064       2.2064     0.013679
enh87565     4   36812500   36813500      4       2  150064       1.6553      0.04893
enh87590     4   37806400   37807400      5       2  150064       2.0414     0.020605
enh87609     4   38052100   38053100      6       2  150064       1.7916     0.036598
enh87643     4   38674100   38675100      4       2  150064       1.6722     0.047245
enh87644     4   38697200   38698200      1       1  150064       1.9636      0.02479
enh87648     4   38725400   38726400      3       2  150064       1.6803      0.04645
enh87653     4   38857800   38858800      7       2  150064       1.7856     0.037078
enh87656     4   38888300   38889300      2       1  150064       1.9533     0.025394
enh87682     4   39637400   39638400      2       1  150064       2.5878    0.0048293
enh87683     4   39641400   39642400      1       1  150064       2.5731      0.00504
enh87684     4   39642900   39643900      3       1  150064       2.3882    0.0084647
enh87701     4   40000400   40001400      4       2  150064       2.0702     0.019217
enh87708     4   40177900   40178900      1       1  150064       2.1956      0.01406
enh87709     4   40187300   40188300      3       2  150064        1.797     0.036168
enh87751     4   40623900   40624900      3       1  150064       2.0578     0.019803
enh87899     4   42459500   42460500      1       1  150064       1.7681      0.03852
enh87922     4   43877200   43878200      2       1  150064       1.8834     0.029824
enh87933     4   44416800   44417800      2       1  150064       1.7324     0.041603
enh87941     4   45035700   45036700      2       1  150064       2.1594     0.015411
enh87962     4   46677800   46678800      2       1  150064       2.0977     0.017968
enh87971     4   47415700   47416700      4       2  150064       1.6781     0.046668
enh87974     4   47495400   47496400      1       1  150064       2.2414       0.0125
enh87977     4   47566900   47567900      6       2  150064       1.8771     0.030249
enh87998     4   48111100   48112100      2       1  150064       1.6486     0.049611
enh88000     4   48118200   48119200      4       2  150064       1.9393      0.02623
enh88013     4   48348700   48349700      4       1  150064       2.8059    0.0025091
enh88017     4   48371500   48372500      4       2  150064       1.9472     0.025758
enh88018     4   48372100   48373100      2       1  150064       2.3087      0.01048
enh88019     4   48382400   48383400      1       1  150064       3.0226     0.001253
enh88023     4   48596200   48597200      2       1  150064        2.359    0.0091629
enh88024     4   48605400   48606400      2       1  150064       2.1294     0.016612
enh88028     4   48642800   48643800      2       1  150064       1.7304     0.041777
enh88029     4   48644800   48645800      2       1  150064       2.3586    0.0091724
enh88030     4   48655600   48656600      1       1  150064       1.7022      0.04436
enh88031     4   48670100   48671100      1       1  150064       2.3414     0.009606
enh88036     4   48696200   48697200      2       1  150064       2.8661    0.0020777
enh88038     4   48705300   48706300      1       1  150064       2.3536     0.009297
enh88043     4   48742600   48743600      2       1  150064       2.1288     0.016636
enh88045     4   48748500   48749500      1       1  150064       2.4588      0.00697
enh88047     4   48777900   48778900      1       1  150064       2.0972      0.01799
enh88048     4   48783100   48784100      1       1  150064        2.482     0.006533
enh88051     4   48817000   48818000      1       1  150064       1.8633      0.03121
enh88134     4   54343900   54344900      3       2  150064       1.8324     0.033448
enh88148     4   54493000   54494000      8       2  150064        2.348    0.0094364
enh88172     4   55063500   55064500      3       2  150064       1.7467     0.040344
enh88188     4   55541900   55542900      7       2  150064       2.2066      0.01367
enh88195     4   55778200   55779200      1       1  150064       1.8761      0.03032
enh88200     4   55852000   55853000      2       1  150064       1.7013     0.044443
enh88238     4   56275200   56276200      1       1  150064       1.6974      0.04481
enh88241     4   56343900   56344900      5       3  150064       2.2205     0.013192
enh88243     4   56365500   56366500      3       1  150064       1.9671     0.024587
enh88244     4   56375800   56376800      7       2  150064       1.8223     0.034208
enh88248     4   56406400   56407400      6       2  150064       1.7993     0.035988
enh88250     4   56409800   56410800      1       1  150064       1.7662      0.03868
enh88251     4   56414400   56415400      6       2  150064       1.8051      0.03553
enh88252     4   56419500   56420500      4       2  150064       1.9678     0.024544
enh88259     4   56541100   56542100      6       2  150064       2.0836       0.0186
enh88266     4   56813200   56814200      2       1  150064       2.3964    0.0082785
enh88298     4   57304300   57305300      4       2  150064       1.7068     0.043926
enh88329     4   57960600   57961600      4       2  150064       1.7935     0.036446
enh88330     4   57967900   57968900      1       1  150064       1.6622      0.04824
enh88346     4   58136100   58137100      6       2  150064       1.8825     0.029885
enh88352     4   58505600   58506600      3       2  150064       1.8548     0.031813
enh88356     4   58564600   58565600      3       1  150064         1.74     0.040933
enh88357     4   58577400   58578400      6       2  150064       1.7439     0.040584
enh88364     4   59080900   59081900      2       1  150064       2.0972     0.017986
enh88365     4   59167200   59168200      1       1  150064       2.2439      0.01242
enh88367     4   59360000   59361000      7       4  150064       2.2551     0.012064
enh88379     4   60322800   60323800      3       1  150064       3.0269    0.0012356
enh88396     4   62075700   62076700      1       1  150064       1.9641      0.02476
enh88404     4   62164100   62165100      5       2  150064       2.8136    0.0024494
enh88406     4   62171000   62172000      2       1  150064       2.3207      0.01015
enh88407     4   62185700   62186700      2       1  150064       1.8539     0.031874
enh88408     4   62193400   62194400      3       1  150064       1.8583     0.031563
enh88409     4   62198000   62199000      3       2  150064       3.3111    0.0004646
enh88411     4   62208200   62209200      3       2  150064       2.9957    0.0013692
enh88425     4   62385900   62386900      3       1  150064       2.1059     0.017608
enh88426     4   62419100   62420100      4       2  150064       2.1831     0.014516
enh88427     4   62421300   62422300      5       2  150064       1.6834     0.046152
enh88428     4   62518600   62519600      5       3  150064       2.1966     0.014024
enh88429     4   62579600   62580600      4       2  150064        2.372    0.0088463
enh88431     4   62589100   62590100      3       2  150064       2.3057     0.010564
enh88462     4   62946200   62947200      4       2  150064        1.828     0.033771
enh88467     4   63320200   63321200      1       1  150064       2.3554     0.009251
enh88472     4   63417200   63418200      6       2  150064        1.775     0.037951
enh88482     4   65061300   65062300      3       2  150064       2.8465    0.0022104
enh88483     4   65069900   65070900      2       1  150064       2.4319    0.0075105
enh88489     4   65602400   65603400      5       2  150064        2.249     0.012257
enh88490     4   65636900   65637900      2       1  150064       1.8953     0.029024
enh88500     4   66315000   66316000      3       2  150064        2.099      0.01791
enh88501     4   66381200   66382200      7       3  150064       2.5787    0.0049593
enh88502     4   66400300   66401300      6       3  150064       1.7252     0.042249
enh88503     4   66424700   66425700      2       1  150064       1.7557     0.039568
enh88504     4   66454700   66455700      7       3  150064       2.0339     0.020982
enh88505     4   66457800   66458800      1       1  150064        2.544     0.005479
enh88520     4   66879900   66880900      5       2  150064       1.8792     0.030106
enh88521     4   66899800   66900800      5       3  150064       2.0135     0.022031
enh88529     4   67559200   67560200      1       1  150064       1.8792      0.03011
enh88546     4   68487900   68488900      1       1  150064       3.0094     0.001309
enh88547     4   68564500   68565500      4       1  150064       2.4688    0.0067779
enh88548     4   68569200   68570200      2       1  150064       3.0171     0.001276
enh88549     4   68578400   68579400      3       1  150064       2.9293    0.0016986
enh88602     4   70849600   70850600      2       1  150064       1.9084     0.028172
enh88605     4   71348600   71349600      8       3  150064       1.8936     0.029138
enh88647     4   72436100   72437100      1       1  150064        2.151      0.01574
enh88651     4   72515900   72516900      1       1  150064        1.737      0.04119
enh88656     4   72563000   72564000      1       1  150064       3.2795      0.00052
enh88657     4   72587700   72588700      4       2  150064       3.5102   0.00022387
enh88664     4   72747600   72748600      5       2  150064       1.7585      0.03933
enh88665     4   72891600   72892600      4       1  150064       1.7406     0.040879
enh88666     4   72950200   72951200      2       1  150064       1.7533     0.039774
enh88675     4   73432300   73433300      2       1  150064       2.8718    0.0020405
enh88680     4   73711900   73712900     12       3  150064       2.2314     0.012826
enh88681     4   73752500   73753500      2       1  150064        1.662     0.048257
enh88689     4   73933200   73934200      1       1  150064       1.8949      0.02905
enh88703     4   74208700   74209700      7       2  150064       1.6921     0.045316
enh88728     4   75022400   75023400      1       1  150064       2.1452      0.01597
enh88756     4   76435000   76436000      3       1  150064       1.7819     0.037384
enh88779     4   76932800   76933800      4       2  150064       2.0613     0.019638
enh88796     4   77155400   77156400      8       3  150064       1.8001     0.035926
enh88798     4   77157000   77158000      2       1  150064       1.8703     0.030723
enh88799     4   77298600   77299600      2       1  150064       1.7072     0.043889
enh88803     4   77351400   77352400      2       1  150064       2.4122    0.0079277
enh88805     4   77353500   77354500      2       1  150064       1.7832     0.037275
enh88816     4   77456700   77457700     10       1  150064       1.8187     0.034478
enh88817     4   77460900   77461900      4       2  150064       1.8469      0.03238
enh88822     4   77500400   77501400      3       2  150064       2.3775    0.0087164
enh88825     4   77520400   77521400      2       1  150064       1.7388     0.041037
enh88826     4   77528300   77529300      2       1  150064       1.8516     0.032039
enh88828     4   77532000   77533000      2       1  150064       2.2832      0.01121
enh88839     4   77645600   77646600      2       1  150064       1.9003     0.028696
enh88840     4   77650300   77651300      3       2  150064       1.7889     0.036818
enh88894     4   78221700   78222700     13       2  150064       2.3914    0.0083931
enh88896     4   78296600   78297600      4       2  150064       2.3287    0.0099364
enh88897     4   78308700   78309700      4       2  150064        2.501     0.006193
enh88934     4   79076800   79077800      3       2  150064       1.9805     0.023823
enh88939     4   79095800   79096800      3       2  150064       1.8045     0.035573
enh88942     4   79121800   79122800      1       1  150064       1.6628      0.04818
enh88947     4   79141000   79142000      1       1  150064       1.8278      0.03379
enh88952     4   79168300   79169300      5       2  150064       1.8092     0.035213
enh88953     4   79203000   79204000      3       1  150064       1.9149      0.02775
enh88964     4   79277000   79278000      4       1  150064       1.9463      0.02581
enh89005     4   80120000   80121000      1       1  150064       2.2949      0.01087
enh89007     4   80202700   80203700      4       2  150064       3.6875   0.00011322
enh89009     4   80368200   80369200      1       1  150064        2.603     0.004621
enh89010     4   80386200   80387200      3       2  150064        2.393    0.0083547
enh89019     4   80567800   80568800      4       1  150064       1.6549     0.048976
enh89029     4   81048400   81049400      1       1  150064       1.7285      0.04195
enh89055     4   82394600   82395600      3       1  150064       1.7014     0.044434
enh89056     4   82406900   82407900      2       1  150064       1.7824      0.03734
enh89058     4   82433500   82434500      3       1  150064       2.1281     0.016665
enh89060     4   82444800   82445800      7       3  150064       1.8306     0.033577
enh89073     4   82645800   82646800      2       1  150064       2.0791     0.018804
enh89088     4   83189000   83190000      3       1  150064        2.799    0.0025631
enh89092     4   83281500   83282500      4       2  150064       1.8524     0.031985
enh89094     4   83289100   83290100      2       1  150064       1.6963     0.044919
enh89119     4   83732900   83733900      1       1  150064         1.89      0.02938
enh89126     4   83957200   83958200      3       1  150064       2.2133     0.013438
enh89131     4   84110400   84111400      1       1  150064         1.72      0.04272
enh89147     4   84469200   84470200      2       1  150064       2.1792     0.014659
enh89148     4   84526000   84527000      4       2  150064       2.8868    0.0019461
enh89149     4   84537200   84538200      9       2  150064       2.6736    0.0037517
enh89150     4   84539200   84540200      2       1  150064         2.25     0.012225
enh89151     4   84579800   84580800     11       3  150064       1.6987      0.04469
enh89197     4   85582200   85583200      1       1  150064       1.9328      0.02663
enh89199     4   85777100   85778100      1       1  150064       1.9527      0.02543
enh89225     4   86289600   86290600      5       1  150064       2.2836     0.011197
enh89255     4   86844000   86845000      6       2  150064        1.943     0.026008
enh89259     4   86876900   86877900      3       1  150064       2.2203     0.013199
enh89261     4   86891300   86892300      3       1  150064       2.3977    0.0082495
enh89263     4   86966300   86967300      3       2  150064        2.679    0.0036922
enh89264     4   87010600   87011600      2       1  150064       1.8291     0.033692
enh89265     4   87028900   87029900      3       1  150064       2.5047    0.0061274
enh89266     4   87123600   87124600      6       1  150064       2.2746     0.011464
enh89267     4   87154100   87155100      3       1  150064       2.1364     0.016322
enh89268     4   87186600   87187600      1       1  150064       1.7522      0.03987
enh89284     4   87368000   87369000      1       1  150064       1.8279      0.03378
enh89309     4   87811900   87812900      1       1  150064       2.6206     0.004389
enh89313     4   87860700   87861700      3       2  150064       2.4621    0.0069057
enh89319     4   87877200   87878200      5       3  150064       2.1193     0.017031
enh89321     4   87887200   87888200      3       2  150064       2.4889    0.0064068
enh89322     4   87889400   87890400      3       2  150064       2.1956      0.01406
enh89323     4   87891600   87892600      4       2  150064       2.7116    0.0033478
enh89326     4   87898300   87899300      6       3  150064       2.6599    0.0039082
enh89328     4   87915300   87916300      3       2  150064       2.7723    0.0027827
enh89329     4   87921600   87922600      4       2  150064       2.0709     0.019184
enh89331     4   87931200   87932200      5       2  150064       2.3837    0.0085696
enh89334     4   87939500   87940500      3       1  150064       2.6285    0.0042886
enh89336     4   87946900   87947900      3       1  150064       2.5648    0.0051625
enh89337     4   87948600   87949600      2       1  150064       1.9593      0.02504
enh89338     4   87950200   87951200      2       1  150064       2.1782     0.014696
enh89339     4   87952200   87953200      2       1  150064       1.9813     0.023781
enh89340     4   87953700   87954700      1       1  150064       2.7191     0.003273
enh89341     4   87955000   87956000      3       1  150064       2.4916    0.0063581
enh89343     4   87960700   87961700      2       1  150064       2.0051     0.022474
enh89345     4   87963500   87964500      3       1  150064       2.5445     0.005472
enh89346     4   87965700   87966700      2       1  150064       2.1474     0.015879
enh89347     4   87969400   87970400      2       1  150064       2.1279     0.016672
enh89348     4   87970000   87971000      3       2  150064       2.1982     0.013967
enh89350     4   87973500   87974500      4       2  150064       2.1946     0.014094
enh89351     4   87975300   87976300      5       3  150064        3.191   0.00070895
enh89353     4   87979600   87980600      3       1  150064       1.6901     0.045501
enh89420     4   88895500   88896500      2       1  150064       1.7708     0.038294
enh89445     4   89152000   89153000      7       4  150064       2.3596    0.0091484
enh89512     4   90629900   90630900      3       1  150064       2.7836    0.0026883
enh89513     4   90674200   90675200      3       2  150064       1.9803     0.023833
enh89514     4   90819300   90820300      7       2  150064       1.7171     0.042985
enh89519     4   90872800   90873800      1       1  150064       2.5741     0.005025
enh89520     4   90876000   90877000      3       1  150064       2.6282    0.0042925
enh89521     4   90878200   90879200      3       1  150064       2.2885     0.011053
enh89522     4   90885100   90886100      2       1  150064       1.9346      0.02652
enh89524     4   90919700   90920700      2       1  150064       2.7853    0.0026739
enh89526     4   90973300   90974300      3       1  150064       2.2582     0.011965
enh89527     4   90982800   90983800      8       2  150064        2.551    0.0053704
enh89528     4   90985000   90986000      2       1  150064        1.936     0.026436
enh89529     4   90995300   90996300      3       1  150064       2.9126    0.0017923
enh89530     4   91002500   91003500      2       1  150064        2.467    0.0068121
enh89538     4   91136600   91137600      4       1  150064       1.8329     0.033405
enh89549     4   91825800   91826800      8       4  150064       2.2704     0.011591
enh89554     4   91961300   91962300      3       1  150064       1.6695      0.04751
enh89558     4   92020200   92021200      1       1  150064       1.8174      0.03458
enh89559     4   92035200   92036200      2       1  150064       1.9829     0.023689
enh89562     4   92133000   92134000      4       2  150064       2.0474     0.020311
enh89568     4   92489700   92490700      1       1  150064       1.6868      0.04582
enh89570     4   92510900   92511900      4       2  150064        2.083     0.018626
enh89571     4   92517200   92518200      3       1  150064       2.5341    0.0056368
enh89576     4   92956600   92957600      3       2  150064       2.8421    0.0022411
enh89602     4   93370900   93371900      2       1  150064       1.8842     0.029766
enh89619     4   93442400   93443400      2       1  150064       2.3355    0.0097599
enh89621     4   93476800   93477800      1       1  150064        1.714      0.04326
enh89623     4   93553200   93554200      6       2  150064       2.3577    0.0091938
enh89624     4   93557400   93558400      4       2  150064       2.3207     0.010151
enh89669     4   94868500   94869500      2       1  150064       1.7294     0.041867
enh89670     4   94881100   94882100      7       4  150064       1.6717     0.047297
enh89683     4   95303800   95304800     10       2  150064       1.7808     0.037474
enh89715     4   95732000   95733000      5       2  150064         2.12     0.017001
enh89726     4   95861400   95862400      4       2  150064       2.3471    0.0094592
enh89727     4   95868300   95869300      3       1  150064       2.3102     0.010439
enh89728     4   95877800   95878800      4       2  150064       2.1971     0.014007
enh89737     4   96225600   96226600      1       1  150064       2.3781       0.0087
enh89744     4   96433800   96434800      2       1  150064       2.2505     0.012209
enh89757     4   96820300   96821300      1       1  150064       2.0304      0.02116
enh89759     4   97018100   97019100      1       1  150064       2.3836     0.008573
enh89764     4   97272800   97273800      4       2  150064       1.6488     0.049591
enh89771     4   97657300   97658300      4       1  150064       4.1127   1.9549e-05
enh89812     4   99403900   99404900      1       1  150064        2.184      0.01448
enh89815     4   99419900   99420900      6       3  150064       2.0915     0.018242
enh89822     4   99467700   99468700      5       2  150064        2.319     0.010199
enh89823     4   99476300   99477300      5       2  150064       1.6691     0.047545
enh89893     4  100815800  100816800      6       2  150064       1.7416     0.040791
enh89896     4  100943700  100944700      5       3  150064       2.6592    0.0039165
enh89898     4  101008000  101009000      2       1  150064       2.1744     0.014836
enh89899     4  101013900  101014900      5       2  150064       1.7922     0.036551
enh89900     4  101014600  101015600      2       1  150064        2.258     0.011974
enh89907     4  101201800  101202800      2       1  150064       2.4379    0.0073868
enh89916     4  101711800  101712800      3       2  150064       2.0327     0.021039
enh89917     4  101725900  101726900      1       1  150064       3.0307      0.00122
enh89927     4  101898800  101899800      3       2  150064       2.3981    0.0082405
enh89928     4  101903100  101904100      2       1  150064       2.4757    0.0066491
enh89931     4  101913800  101914800      4       2  150064       2.7154    0.0033098
enh89933     4  101918200  101919200      1       1  150064       2.4363      0.00742
enh89935     4  101948600  101949600      2       1  150064       1.7017     0.044406
enh89936     4  101949700  101950700      2       1  150064        2.558    0.0052645
enh89937     4  101953800  101954800      5       2  150064       2.1856     0.014422
enh89938     4  101956500  101957500      1       1  150064       2.6287     0.004285
enh89939     4  101957800  101958800      3       1  150064        2.272     0.011542
enh89943     4  101976200  101977200      2       1  150064       2.5219    0.0058356
enh89945     4  102024000  102025000      1       1  150064         2.09      0.01831
enh89949     4  102058100  102059100      3       2  150064       2.1628      0.01528
enh89957     4  102098000  102099000      2       1  150064       2.2876     0.011081
enh89959     4  102112500  102113500      3       1  150064       1.9254     0.027088
enh89963     4  102132200  102133200      5       2  150064       1.8772     0.030245
enh89965     4  102159800  102160800      3       1  150064       1.7503     0.040034
enh89985     4  102256100  102257100      1       1  150064       1.7044      0.04415
enh89996     4  102791300  102792300      3       2  150064       2.2951     0.010864
enh90001     4  102902700  102903700      1       1  150064       4.7338    1.102e-06
enh90002     4  103072400  103073400      5       3  150064        2.172     0.014927
enh90004     4  103111000  103112000      4       2  150064       2.6482    0.0040462
enh90005     4  103139800  103140800      3       2  150064       2.4492    0.0071578
enh90006     4  103217300  103218300      2       1  150064       1.8466     0.032403
enh90024     4  103499100  103500100      1       1  150064       1.9132      0.02786
enh90030     4  103678400  103679400      2       1  150064       2.3234     0.010078
enh90031     4  103680000  103681000      2       1  150064       3.0803    0.0010341
enh90032     4  103732400  103733400      3       1  150064       3.5565   0.00018795
enh90033     4  103735400  103736400      2       1  150064       3.7785   7.8876e-05
enh90034     4  103737000  103738000      2       1  150064        3.507   0.00022659
enh90035     4  103741000  103742000      4       2  150064       3.6147   0.00015037
enh90036     4  103750600  103751600      2       1  150064       3.4804   0.00025034
enh90037     4  103752800  103753800      2       1  150064       3.6335   0.00013978
enh90038     4  103787600  103788600      1       1  150064       3.8858      5.1e-05
enh90041     4  103858600  103859600      6       2  150064       3.9378   4.1113e-05
enh90043     4  104119600  104120600      3       2  150064       1.9355     0.026467
enh90044     4  104223800  104224800      1       1  150064       2.0462      0.02037
enh90046     4  104239300  104240300      1       1  150064        3.015     0.001285
enh90047     4  104295500  104296500      3       2  150064       2.3036     0.010623
enh90065     4  105372600  105373600      1       1  150064       2.2165      0.01333
enh90066     4  105391600  105392600      3       2  150064       2.0507     0.020147
enh90067     4  105396500  105397500      2       1  150064       2.8538    0.0021601
enh90068     4  105407800  105408800      2       1  150064       3.0774    0.0010442
enh90069     4  105409000  105410000      4       2  150064       2.5523    0.0053505
enh90070     4  105413900  105414900      2       1  150064       2.8243    0.0023695
enh90071     4  105492200  105493200      6       2  150064       2.0018     0.022651
enh90072     4  105513000  105514000      2       1  150064       1.8278     0.033792
enh90083     4  106127100  106128100      1       1  150064       1.9772      0.02401
enh90092     4  106631400  106632400      1       1  150064       2.0505      0.02016
enh90093     4  106766200  106767200      2       1  150064        1.942     0.026069
enh90107     4  107194600  107195600      2       1  150064       1.8752     0.030382
enh90115     4  107276200  107277200      5       3  150064       1.8023     0.035752
enh90162     4  108827500  108828500      1       1  150064        1.868      0.03088
enh90175     4  109076300  109077300      1       1  150064       1.8854      0.02969
enh90176     4  109081800  109082800      1       1  150064       3.0304     0.001221
enh90185     4  109259400  109260400      3       1  150064       1.9302     0.026792
enh90194     4  109509800  109510800      3       1  150064       1.7736     0.038062
enh90243     4  110550400  110551400      1       1  150064        1.752      0.03989
enh90257     4  110842200  110843200      5       1  150064       2.7614    0.0028778
enh90259     4  110874100  110875100      1       1  150064       3.1279    0.0008803
enh90260     4  110893800  110894800      2       1  150064       2.4073    0.0080345
enh90261     4  110900500  110901500      3       1  150064       2.7874     0.002657
enh90262     4  110941400  110942400      2       1  150064       2.4776     0.006613
enh90281     4  111120300  111121300      1       1  150064       1.6484      0.04964
enh90285     4  111166300  111167300      5       3  150064       1.6942     0.045116
enh90309     4  112152200  112153200      5       2  150064       2.3899    0.0084267
enh90362     4  113603200  113604200      3       1  150064        1.651     0.049367
enh90386     4  113739700  113740700      5       2  150064       2.0992     0.017898
enh90388     4  113763500  113764500      2       1  150064       1.7881     0.036882
enh90391     4  113786800  113787800      3       2  150064        1.652      0.04927
enh90415     4  113998400  113999400      4       2  150064       1.6971     0.044842
enh90416     4  114000800  114001800      5       3  150064        1.806     0.035461
enh90417     4  114025600  114026600      4       2  150064       2.0645     0.019485
enh90418     4  114027100  114028100      6       1  150064       3.5019   0.00023101
enh90419     4  114030200  114031200      5       2  150064       2.9785    0.0014483
enh90421     4  114037500  114038500      3       2  150064       3.3631   0.00038538
enh90422     4  114052100  114053100      3       2  150064       3.3118   0.00046345
enh90423     4  114064800  114065800      8       4  150064       1.8206     0.034337
enh90424     4  114069300  114070300      5       2  150064       3.1396   0.00084579
enh90426     4  114107800  114108800      1       1  150064        1.901      0.02865
enh90436     4  114356900  114357900      3       2  150064       1.8809      0.02999
enh90452     4  114560000  114561000      1       1  150064       1.8639      0.03117
enh90457     4  114616600  114617600      2       1  150064       2.1916     0.014206
enh90458     4  114621400  114622400      3       1  150064       2.2875     0.011084
enh90475     4  115055300  115056300      2       1  150064       1.8689     0.030822
enh90477     4  115130200  115131200      1       1  150064       3.0645      0.00109
enh90478     4  115196400  115197400      3       1  150064       2.3311    0.0098749
enh90489     4  115571000  115572000      4       2  150064       2.7976    0.0025744
enh90493     4  115648300  115649300      7       2  150064       2.2103     0.013541
enh90509     4  116246800  116247800      3       2  150064       2.0458     0.020389
enh90512     4  116804600  116805600      7       2  150064       2.3336    0.0098093
enh90525     4  118711100  118712100      3       1  150064       3.5971    0.0001609
enh90528     4  118735400  118736400      2       1  150064       3.4935   0.00023838
enh90531     4  118742600  118743600      4       2  150064       3.8294   6.4225e-05
enh90533     4  118813200  118814200      2       1  150064       2.1829     0.014523
enh90534     4  118821700  118822700      3       1  150064       3.4241   0.00030839
enh90537     4  119007500  119008500      2       1  150064       2.7945    0.0025988
enh90544     4  119243800  119244800      2       1  150064       1.9118     0.027951
enh90547     4  119261200  119262200      1       1  150064        2.447     0.007202
enh90548     4  119267900  119268900      1       1  150064       2.1848      0.01445
enh90616     4  120777800  120778800      8       4  150064       1.8823     0.029895
enh90628     4  121184400  121185400      3       2  150064       1.6482     0.049659
enh90633     4  121592700  121593700      4       1  150064       1.8542     0.031857
enh90636     4  121642800  121643800      9       3  150064       2.3391    0.0096645
enh90662     4  122190000  122191000      6       3  150064       2.7385    0.0030864
enh90679     4  122641000  122642000      6       2  150064       1.7521     0.039875
enh90688     4  123021500  123022500      3       1  150064       2.8872    0.0019433
enh90690     4  123145300  123146300      2       1  150064       1.9646     0.024732
enh90691     4  123379500  123380500      2       1  150064       1.7955     0.036284
enh90695     4  123538500  123539500      1       1  150064       2.1659      0.01516
enh90701     4  123667300  123668300      2       1  150064       1.6922     0.045306
enh90704     4  123688000  123689000      3       1  150064       1.9616     0.024902
enh90726     4  123784300  123785300      5       3  150064       2.3815    0.0086201
enh90727     4  123794700  123795700      5       2  150064       1.6956     0.044979
enh90732     4  123945500  123946500      1       1  150064       1.8987       0.0288
enh90752     4  124322000  124323000      1       1  150064       1.6747        0.047
enh90792     4  124777600  124778600      1       1  150064       1.6813      0.04635
enh90826     4  125857400  125858400      5       2  150064       2.1143     0.017244
enh90829     4  125899400  125900400      2       1  150064       2.2823     0.011236
enh90832     4  125975900  125976900      4       2  150064       1.9751     0.024129
enh90849     4  126279600  126280600      5       2  150064       2.3967    0.0082712
enh90877     4  127454200  127455200      2       1  150064        1.924     0.027179
enh90879     4  127636500  127637500      3       1  150064         2.01     0.022215
enh90892     4  128423600  128424600      5       2  150064       1.9427     0.026024
enh90898     4  128446300  128447300      2       1  150064       1.7441     0.040569
enh90917     4  129213000  129214000      1       1  150064       2.2597      0.01192
enh90918     4  129226500  129227500      2       1  150064       2.0192     0.021733
enh90921     4  129242900  129243900      2       1  150064       3.2216    0.0006374
enh90922     4  129243900  129244900      3       1  150064       2.3129     0.010363
enh90923     4  129268600  129269600      3       2  150064        2.003     0.022589
enh90926     4  129283600  129284600      2       1  150064       1.7666     0.038645
enh90927     4  129306800  129307800      4       2  150064       2.6691    0.0038022
enh90955     4  129610500  129611500      4       2  150064       2.7961    0.0025863
enh90962     4  129679000  129680000      1       1  150064       1.9123      0.02792
enh90963     4  129708800  129709800      4       2  150064       1.7941     0.036399
enh90976     4  129786800  129787800      2       1  150064       2.7349    0.0031202
enh90987     4  130488000  130489000      1       1  150064       1.9288      0.02688
enh90995     4  130948400  130949400      4       2  150064       2.4647    0.0068564
enh90997     4  130953400  130954400      2       1  150064       2.1836     0.014495
enh91009     4  131643500  131644500      3       1  150064       3.3164   0.00045585
enh91010     4  131688000  131689000      4       2  150064       1.9668     0.024605
enh91021     4  133414800  133415800      2       1  150064       2.4063     0.008057
enh91066     4  135122900  135123900      1       1  150064       1.8283      0.03375
enh91068     4  135439500  135440500      3       2  150064       1.7827      0.03732
enh91070     4  135472700  135473700      4       2  150064       2.0733     0.019074
enh91089     4  136246000  136247000      1       1  150064       2.0389      0.02073
enh91113     4  137673200  137674200      3       2  150064       2.3566    0.0092224
enh91118     4  137724500  137725500      3       1  150064       1.6847     0.046024
enh91122     4  137788000  137789000      3       2  150064       1.6496     0.049513
enh91127     4  138121000  138122000      6       3  150064       1.8854     0.029685
enh91144     4  138949900  138950900      3       2  150064       1.6601     0.048452
enh91158     4  139150000  139151000      3       2  150064        1.964     0.024763
enh91166     4  139329600  139330600      4       2  150064       2.2241     0.013072
enh91169     4  139408500  139409500      6       2  150064       1.6598     0.048475
enh91171     4  139533900  139534900      1       1  150064       1.9877      0.02342
enh91179     4  139599500  139600500      3       1  150064       1.7314     0.041692
enh91205     4  139948900  139949900      1       1  150064       2.7598     0.002892
enh91210     4  140021200  140022200      1       1  150064       2.6341     0.004218
enh91218     4  140065500  140066500      4       2  150064       2.3645    0.0090284
enh91228     4  140084500  140085500      1       1  150064       2.5525     0.005348
enh91231     4  140089700  140090700      5       3  150064       2.2047     0.013738
enh91232     4  140092000  140093000      3       2  150064       1.8184     0.034501
enh91233     4  140093000  140094000      3       2  150064       1.9157     0.027702
enh91235     4  140095400  140096400      6       3  150064       2.3024     0.010656
enh91236     4  140099800  140100800      4       2  150064       1.9009     0.028657
enh91237     4  140101000  140102000      5       2  150064       2.0039     0.022543
enh91239     4  140117400  140118400     10       3  150064        2.288     0.011068
enh91240     4  140134800  140135800      2       1  150064       1.7963     0.036224
enh91242     4  140162600  140163600      2       1  150064       2.5493    0.0053967
enh91243     4  140187500  140188500      3       2  150064       1.6628     0.048174
enh91257     4  140471200  140472200      2       1  150064       2.7525    0.0029567
enh91258     4  140472100  140473100      1       1  150064       2.9567     0.001555
enh91261     4  140481400  140482400      2       1  150064       1.7002     0.044543
enh91262     4  140489400  140490400      5       2  150064       3.5675   0.00018021
enh91287     4  140735800  140736800      4       1  150064       3.1349   0.00085947
enh91305     4  140855600  140856600      1       1  150064       1.7358       0.0413
enh91314     4  140958800  140959800      2       1  150064       1.7342     0.041446
enh91319     4  140973600  140974600      2       1  150064       1.7402     0.040914
enh91330     4  141015900  141016900      3       1  150064       1.8587     0.031533
enh91331     4  141019700  141020700      3       2  150064       2.4852    0.0064746
enh91384     4  141760500  141761500      2       1  150064       1.8491      0.03222
enh91386     4  141779800  141780800      2       1  150064       1.7073     0.043883
enh91391     4  141874800  141875800      6       3  150064       2.4177    0.0078101
[truncated: 992,441 more chars]
