# Supplementary material for: Identifying enhancer properties associated with genetic risk for complex traits using regulome-wide association studies
Source: PLoS Comput Biol. 2022 Sep 7;18(9):e1010430. doi: 10.1371/journal.pcbi.1010430 (PMC9484640; doi:10.1371/journal.pcbi.1010430)
Supplement: S3 Table — Sample names are as described in the ROADMAP epigenomics project integrative analysis portal: https://egg2.wustl.edu/roadmap/web_portal/meta.html. (ZIP) [file pcbi.1010430.s010.zip › supplemental_table3/E106gi-colon_sig_enhancers05.gcov.out]

GENE       CHR      START       STOP  NSNPS  NPARAM       N        ZSTAT            P
enh46137     1     894800     895800      1       1  150064       1.8429      0.03267
enh46162     1    1168500    1169500      3       1  150064       1.9619      0.02489
enh46163     1    1179200    1180200      4       2  150064       2.0613     0.019638
enh46172     1    1253400    1254400      2       1  150064       1.8249     0.034007
enh46235     1    1706000    1707000      4       2  150064       2.1726     0.014906
enh46259     1    1841200    1842200      3       1  150064       2.0797     0.018775
enh46276     1    2058200    2059200      2       1  150064       3.0317    0.0012161
enh46277     1    2063300    2064300      1       1  150064       2.0727       0.0191
enh46278     1    2068100    2069100      3       2  150064       2.9618    0.0015291
enh46279     1    2077600    2078600      7       2  150064       3.3841   0.00035707
enh46280     1    2079900    2080900      1       1  150064       3.5192    0.0002164
enh46281     1    2081900    2082900      8       2  150064       3.1532   0.00080743
enh46282     1    2084000    2085000      1       1  150064       2.6927     0.003544
enh46286     1    2126900    2127900      2       1  150064       2.5265    0.0057606
enh46290     1    2137100    2138100      3       2  150064       2.1045     0.017666
enh46291     1    2139300    2140300      3       2  150064       2.2984      0.01077
enh46308     1    2233200    2234200      2       1  150064        2.019     0.021745
enh46333     1    2519500    2520500      2       1  150064       2.7161    0.0033031
enh46334     1    2524500    2525500      7       2  150064       2.8255    0.0023604
enh46335     1    2542200    2543200      1       1  150064       2.6463     0.004069
enh46336     1    2562500    2563500      1       1  150064       2.7071     0.003394
enh46337     1    2563800    2564800      5       2  150064       3.1478   0.00082261
enh46341     1    3043200    3044200      2       1  150064       1.8963     0.028961
enh46353     1    3208600    3209600      6       4  150064       2.2485     0.012272
enh46385     1    4855800    4856800      3       2  150064       2.6429    0.0041098
enh46393     1    6088100    6089100      2       1  150064       1.7294      0.04187
enh46394     1    6089000    6090000      1       1  150064       2.1548      0.01559
enh46401     1    6260100    6261100      1       1  150064       1.7453      0.04047
enh46402     1    6264400    6265400      3       2  150064         2.25     0.012223
enh46403     1    6265000    6266000      1       1  150064       2.2842      0.01118
enh46430     1    6521100    6522100      2       1  150064       2.5329    0.0056567
enh46432     1    6526200    6527200      5       2  150064        2.697     0.003498
enh46433     1    6533900    6534900      1       1  150064       2.4277     0.007597
enh46438     1    6562000    6563000      2       1  150064       3.1144   0.00092158
enh46447     1    6644000    6645000      1       1  150064       3.4842    0.0002468
enh46451     1    6675600    6676600      3       1  150064       2.1533     0.015649
enh46452     1    6676400    6677400      2       1  150064       3.3689   0.00037737
enh46453     1    6684200    6685200      2       1  150064       2.1264     0.016733
enh46455     1    6759700    6760700      2       1  150064       3.5669   0.00018061
enh46460     1    6847000    6848000      3       1  150064       1.7795     0.037581
enh46469     1    6863500    6864500      5       2  150064       2.6686     0.003808
enh46471     1    6867500    6868500      1       1  150064       1.8682      0.03087
enh46492     1    7020100    7021100      1       1  150064       1.9101      0.02806
enh46520     1    7830000    7831000      1       1  150064       1.8858      0.02966
enh46568     1    8353100    8354100      2       1  150064        3.726   9.7277e-05
enh46569     1    8373700    8374700      4       2  150064       4.3324   7.3757e-06
enh46570     1    8403200    8404200      3       2  150064       2.8493    0.0021907
enh46571     1    8412900    8413900      4       2  150064       4.2404   1.1158e-05
enh46573     1    8427200    8428200      1       1  150064       2.9348     0.001669
enh46574     1    8431600    8432600      4       2  150064       5.2959   5.9221e-08
enh46576     1    8436000    8437000      3       2  150064       4.2536    1.052e-05
enh46578     1    8439300    8440300      2       1  150064       4.8415   6.4436e-07
enh46580     1    8444400    8445400      2       1  150064       4.8974   4.8548e-07
enh46582     1    8446800    8447800      3       1  150064       5.1215   1.5158e-07
enh46583     1    8447500    8448500      2       1  150064       4.7983    8.002e-07
enh46584     1    8451100    8452100      2       1  150064       3.1964   0.00069587
enh46585     1    8452600    8453600      1       1  150064       5.5087    1.807e-08
enh46586     1    8454300    8455300      2       1  150064       3.3185   0.00045251
enh46587     1    8457900    8458900      1       1  150064       2.3545     0.009273
enh46588     1    8464400    8465400      2       1  150064       4.6602   1.5796e-06
enh46589     1    8466700    8467700      6       3  150064       5.5612   1.3393e-08
enh46591     1    8473000    8474000      4       2  150064       5.1209   1.5201e-07
enh46596     1    8485300    8486300      2       1  150064       4.5857   2.2627e-06
enh46597     1    8487600    8488600      1       1  150064       5.7199     5.33e-09
enh46598     1    8490700    8491700      2       1  150064       4.9962   2.9234e-07
enh46599     1    8495400    8496400      2       1  150064       5.0697   1.9924e-07
enh46601     1    8501000    8502000      2       1  150064       4.5893   2.2235e-06
enh46603     1    8510000    8511000      2       1  150064       3.3195   0.00045086
enh46608     1    8525500    8526500      2       1  150064       2.7846    0.0026793
enh46610     1    8535800    8536800      3       1  150064       4.3317   7.3971e-06
enh46612     1    8552600    8553600      3       2  150064       2.8475    0.0022034
enh46613     1    8556600    8557600      2       1  150064       2.4612    0.0069245
enh46614     1    8566700    8567700      2       1  150064       3.8356   6.2631e-05
enh46615     1    8569900    8570900      2       1  150064        2.394    0.0083322
enh46617     1    8578800    8579800      2       1  150064       2.4006    0.0081847
enh46620     1    8586000    8587000      3       1  150064        2.376    0.0087516
enh46622     1    8592800    8593800      1       1  150064       2.5418     0.005514
enh46623     1    8599900    8600900      2       1  150064       2.4961    0.0062787
enh46625     1    8607700    8608700      2       1  150064       2.3958    0.0082926
enh46626     1    8611800    8612800      2       1  150064       2.5226     0.005825
enh46627     1    8622600    8623600      3       2  150064       3.1493   0.00081842
enh46628     1    8623300    8624300      3       2  150064       2.3761    0.0087482
enh46629     1    8627600    8628600      2       1  150064       2.5035    0.0061482
enh46633     1    8655600    8656600      2       1  150064       2.6443    0.0040927
enh46634     1    8656300    8657300      3       2  150064       3.3676   0.00037909
enh46635     1    8657600    8658600      4       1  150064       2.8939    0.0019027
enh46636     1    8658600    8659600      3       1  150064       2.9559     0.001559
enh46637     1    8659600    8660600      1       1  150064       3.0959    0.0009812
enh46638     1    8663200    8664200      1       1  150064       2.8826     0.001972
enh46639     1    8686500    8687500      1       1  150064       2.9013     0.001858
enh46642     1    8690200    8691200      1       1  150064       3.1268    0.0008837
enh46643     1    8701200    8702200      2       1  150064       3.7904    7.521e-05
enh46644     1    8703600    8704600      1       1  150064       2.8288     0.002336
enh46645     1    8706600    8707600      2       1  150064       2.9936    0.0013784
enh46646     1    8707700    8708700      2       1  150064       2.9453    0.0016132
enh46648     1    8712100    8713100      2       1  150064       2.6253    0.0043289
enh46649     1    8719100    8720100      1       1  150064       2.4949       0.0063
enh46651     1    8721900    8722900      1       1  150064       2.2886      0.01105
enh46653     1    8725600    8726600      1       1  150064       2.9385     0.001649
enh46654     1    8728100    8729100      3       1  150064       1.7973     0.036148
enh46655     1    8730400    8731400      2       1  150064       2.3313     0.009868
enh46656     1    8733400    8734400      1       1  150064       2.1292      0.01662
enh46658     1    8737600    8738600      1       1  150064       2.9436     0.001622
enh46660     1    8741000    8742000      2       1  150064         2.38    0.0086572
enh46661     1    8744500    8745500      2       1  150064       2.1884     0.014321
enh46666     1    8766900    8767900      4       2  150064       2.4406    0.0073308
enh46667     1    8772200    8773200      1       1  150064       1.7195      0.04276
enh46671     1    8787700    8788700      3       2  150064       3.4642   0.00026589
enh46674     1    8808000    8809000      2       1  150064       1.8948     0.029057
enh46691     1    8959400    8960400      4       2  150064       2.2143     0.013406
enh46694     1    8999100    9000100      5       2  150064       2.7327    0.0031412
enh46734     1    9351300    9352300      3       2  150064       2.4918    0.0063544
enh46747     1    9409000    9410000      7       3  150064       2.0867     0.018457
enh46923     1   10840200   10841200      1       1  150064       1.7001      0.04456
enh46934     1   10960900   10961900      3       1  150064       2.1209     0.016963
enh46967     1   11767300   11768300      3       2  150064       1.6636     0.048096
enh46978     1   11849400   11850400      1       1  150064       2.1348      0.01639
enh46993     1   11990200   11991200      2       1  150064       1.7587     0.039313
enh46994     1   11995200   11996200      4       2  150064       2.1177     0.017102
enh46996     1   11998300   11999300      2       1  150064       1.9438      0.02596
enh46997     1   12000200   12001200      4       1  150064       2.0448     0.020437
enh47008     1   12111900   12112900      2       1  150064       2.0047     0.022498
enh47095     1   14029100   14030100      3       2  150064       2.6984    0.0034838
enh47097     1   14034600   14035600      4       2  150064       1.9076     0.028222
enh47103     1   14074400   14075400      2       1  150064       1.6562     0.048838
enh47110     1   14090700   14091700      1       1  150064       1.7987      0.03603
enh47118     1   14234400   14235400      1       1  150064        2.576     0.004998
enh47119     1   14467300   14468300      5       1  150064       1.7796     0.037574
enh47135     1   15253400   15254400      4       1  150064       1.7052      0.04408
enh47190     1   15692700   15693700      3       1  150064       2.5058    0.0061091
enh47249     1   16152000   16153000      7       2  150064       2.0326     0.021046
enh47278     1   16353200   16354200      4       2  150064       2.2654     0.011743
enh47305     1   16535800   16536800      2       1  150064       2.0455     0.020402
enh47306     1   16541900   16542900      5       2  150064        1.812     0.034996
enh47308     1   16546200   16547200      2       1  150064       2.2251     0.013037
enh47309     1   16563900   16564900      2       1  150064       2.7283    0.0031827
enh47310     1   16570400   16571400      1       1  150064        2.126      0.01675
enh47311     1   16574700   16575700      1       1  150064       2.3933     0.008348
enh47312     1   16577300   16578300      2       1  150064       1.8597     0.031464
enh47314     1   16592500   16593500      3       1  150064       2.1759      0.01478
enh47315     1   16594000   16595000      4       1  150064       2.0877     0.018412
enh47317     1   16620100   16621100      3       2  150064       1.8576     0.031611
enh47323     1   16698500   16699500      2       1  150064       1.7669     0.038622
enh47325     1   16703200   16704200      3       1  150064       2.0108     0.022174
enh47327     1   16711600   16712600      2       1  150064       1.7801     0.037533
enh47328     1   16714000   16715000      3       1  150064       1.8696     0.030773
enh47332     1   16824200   16825200      3       1  150064       1.8836     0.029809
enh47334     1   16839500   16840500      1       1  150064       2.1937      0.01413
enh47343     1   17002800   17003800      1       1  150064       2.3377     0.009701
enh47354     1   17287400   17288400      4       2  150064       2.8364    0.0022815
enh47359     1   17371400   17372400      7       2  150064        2.316      0.01028
enh47360     1   17371800   17372800      6       1  150064       2.4293    0.0075639
enh47361     1   17378400   17379400      2       1  150064       2.7791    0.0027255
enh47362     1   17393400   17394400      4       2  150064       3.2053    0.0006746
enh47416     1   18486500   18487500      1       1  150064       2.9971     0.001363
enh47436     1   19256300   19257300      3       2  150064       1.6644      0.04802
enh47480     1   19639900   19640900      5       3  150064       1.6512     0.049344
enh47481     1   19641900   19642900      5       2  150064        1.834     0.033328
enh47531     1   19821700   19822700      2       1  150064       3.1151    0.0009193
enh47532     1   19828800   19829800      2       1  150064       3.5244   0.00021226
enh47533     1   19832000   19833000      7       3  150064       1.8529     0.031947
enh47534     1   19835300   19836300      5       2  150064       1.8503     0.032138
enh47547     1   19930800   19931800      3       2  150064       2.4057    0.0080702
enh47554     1   19943400   19944400      2       1  150064       1.6558     0.048884
enh47557     1   19966700   19967700      1       1  150064       2.3371     0.009718
enh47613     1   20651500   20652500      5       2  150064       2.2432     0.012442
enh47638     1   21059800   21060800      2       1  150064       2.8097    0.0024792
enh47641     1   21114400   21115400      3       1  150064       2.8778    0.0020023
enh47646     1   21323600   21324600      4       2  150064       1.8866     0.029605
enh47647     1   21339700   21340700      1       1  150064       2.9003     0.001864
enh47648     1   21342400   21343400      3       2  150064       2.9619    0.0015285
enh47650     1   21351100   21352100      4       2  150064       2.4808    0.0065551
enh47652     1   21355000   21356000      1       1  150064       2.4271     0.007611
enh47653     1   21361200   21362200      2       1  150064       2.2974     0.010797
enh47654     1   21415700   21416700      3       1  150064       2.7094    0.0033702
enh47655     1   21416600   21417600      2       1  150064       2.7388    0.0030831
enh47656     1   21417300   21418300      2       1  150064       2.9799    0.0014419
enh47658     1   21437300   21438300      2       1  150064       2.9924    0.0013841
enh47663     1   21475400   21476400      4       2  150064       2.6318    0.0042469
enh47664     1   21476400   21477400      4       2  150064       1.7142     0.043247
enh47666     1   21498400   21499400      2       1  150064        2.091     0.018263
enh47667     1   21500000   21501000      1       1  150064       2.4774     0.006618
enh47669     1   21516400   21517400      2       1  150064        2.017     0.021847
enh47670     1   21518300   21519300      1       1  150064        1.794      0.03641
enh47671     1   21521300   21522300      1       1  150064       1.7381       0.0411
enh47725     1   21941300   21942300      5       2  150064       2.2218     0.013148
enh47733     1   22088300   22089300      9       4  150064        2.126     0.016754
enh47774     1   22350100   22351100      5       2  150064       2.2927     0.010933
enh47780     1   22369300   22370300      1       1  150064       3.2129     0.000657
enh47781     1   22374800   22375800      2       1  150064       3.2572   0.00056259
enh47783     1   22382000   22383000      2       1  150064       2.7113    0.0033512
enh47791     1   22418600   22419600      1       1  150064       1.7696       0.0384
enh47798     1   22458300   22459300      5       3  150064       2.6627    0.0038753
enh47857     1   23438100   23439100      1       1  150064       2.0492      0.02022
enh47936     1   23939200   23940200      3       1  150064        2.028     0.021279
enh47937     1   23941600   23942600      2       1  150064       2.2199     0.013211
enh47972     1   24372300   24373300      2       1  150064       2.0756     0.018968
enh47984     1   24501200   24502200      3       1  150064       2.1797     0.014642
enh47987     1   24523500   24524500      4       2  150064       2.4962    0.0062767
enh48000     1   24712500   24713500      5       2  150064       1.9901     0.023292
enh48001     1   24719200   24720200      2       1  150064       2.4106    0.0079635
enh48005     1   24745000   24746000      4       2  150064       2.1968     0.014018
enh48008     1   24769600   24770600      3       1  150064       2.3741    0.0087962
enh48010     1   24811200   24812200      2       1  150064       2.1859      0.01441
enh48011     1   24812800   24813800      4       1  150064       2.3417    0.0095974
enh48014     1   24833300   24834300      2       1  150064       1.7526     0.039832
enh48015     1   24862100   24863100      4       2  150064       2.4306    0.0075369
enh48016     1   24867300   24868300      6       2  150064       2.8995    0.0018685
enh48020     1   24894400   24895400      5       2  150064       1.6818     0.046307
enh48022     1   24967400   24968400      2       1  150064       2.5702    0.0050815
enh48076     1   25307800   25308800      4       2  150064       1.6686       0.0476
enh48199     1   26485500   26486500      3       2  150064       1.6581     0.048647
enh48223     1   26757600   26758600      1       1  150064       1.8722      0.03059
enh48232     1   26865200   26866200      4       2  150064       1.8326     0.033435
enh48235     1   26872900   26873900      3       2  150064       2.0171     0.021842
enh48242     1   27016500   27017500      2       1  150064       2.0566     0.019861
enh48244     1   27027500   27028500      3       1  150064       2.5099    0.0060391
enh48246     1   27033600   27034600      2       1  150064       2.6037    0.0046111
enh48247     1   27041600   27042600      2       1  150064       1.8757     0.030351
enh48248     1   27047500   27048500      3       1  150064         2.63    0.0042697
enh48249     1   27052500   27053500      2       1  150064       2.5861    0.0048537
enh48253     1   27070200   27071200      3       2  150064        1.957     0.025176
enh48255     1   27072500   27073500      1       1  150064       2.7083     0.003381
enh48257     1   27078900   27079900      2       1  150064       2.5834    0.0048919
enh48258     1   27093000   27094000      2       1  150064       2.8092    0.0024836
enh48259     1   27098300   27099300      1       1  150064       2.7473     0.003004
enh48265     1   27154200   27155200      2       1  150064       2.1232     0.016866
enh48267     1   27157400   27158400      1       1  150064        2.646     0.004073
enh48271     1   27179400   27180400      1       1  150064       3.8436    6.061e-05
enh48278     1   27232500   27233500      2       1  150064       2.6979     0.003489
enh48281     1   27247000   27248000      2       1  150064       2.7103    0.0033606
enh48282     1   27249400   27250400      1       1  150064        2.512     0.006003
enh48294     1   27425500   27426500      1       1  150064         2.29      0.01101
enh48300     1   27449600   27450600      2       1  150064        2.571    0.0050697
enh48301     1   27450600   27451600      1       1  150064       3.3091    0.0004679
enh48324     1   27667200   27668200      3       2  150064       1.8403     0.032859
enh48332     1   27693800   27694800      1       1  150064       1.8301      0.03362
enh48333     1   27695400   27696400      1       1  150064       2.9448     0.001616
enh48387     1   27930700   27931700      2       1  150064       1.7883     0.036866
enh48388     1   27932600   27933600      1       1  150064       2.0323      0.02106
enh48392     1   27947700   27948700      2       1  150064       1.6501     0.049462
enh48393     1   27951000   27952000      1       1  150064       1.7491      0.04014
enh48394     1   27954900   27955900      2       1  150064        1.664     0.048061
enh48397     1   27957900   27958900      6       2  150064       1.8263     0.033902
enh48399     1   27970000   27971000      1       1  150064       1.9646      0.02473
enh48439     1   28269300   28270300      1       1  150064       1.8448      0.03253
enh48456     1   28431400   28432400      3       2  150064        2.405    0.0080863
enh48470     1   28523100   28524100      6       4  150064       1.7939     0.036417
enh48477     1   28575800   28576800      2       1  150064       1.7769     0.037792
enh48480     1   28588100   28589100      3       1  150064        2.265     0.011756
enh48488     1   28622700   28623700      3       2  150064       2.1398     0.016187
enh48491     1   28649300   28650300      2       1  150064       2.1717      0.01494
enh48494     1   28692400   28693400      4       1  150064       1.7404     0.040891
enh48496     1   28698300   28699300      2       1  150064       1.9834     0.023663
enh48500     1   28718000   28719000      3       1  150064       2.1312     0.016538
enh48501     1   28743400   28744400      2       1  150064       2.0408     0.020638
enh48504     1   28782400   28783400      1       1  150064       2.4036     0.008118
enh48507     1   28839900   28840900      2       1  150064       1.9974      0.02289
enh48509     1   28845600   28846600      1       1  150064       2.4689     0.006776
enh48510     1   28877900   28878900      1       1  150064       2.8194     0.002406
enh48511     1   28880200   28881200      1       1  150064       2.5866     0.004847
enh48512     1   28905300   28906300      2       1  150064       2.7673    0.0028261
enh48514     1   28917000   28918000      3       2  150064        2.641    0.0041329
enh48515     1   28967300   28968300      3       1  150064       2.2733     0.011504
enh48516     1   28970600   28971600      1       1  150064       2.3123      0.01038
enh48517     1   28973600   28974600      2       1  150064       2.0484     0.020261
enh48519     1   28981600   28982600      2       1  150064       1.9375     0.026345
enh48523     1   29060000   29061000      2       1  150064        2.618    0.0044224
enh48529     1   29187000   29188000      1       1  150064       1.7425      0.04071
enh48530     1   29198400   29199400      3       1  150064        1.739     0.041021
enh48532     1   29211300   29212300      3       1  150064       2.2239     0.013079
enh48537     1   29242000   29243000      2       1  150064       2.8521    0.0021717
enh48539     1   29251600   29252600      1       1  150064       2.0678      0.01933
enh48540     1   29253000   29254000      2       1  150064       2.8159    0.0024324
enh48547     1   29298100   29299100      4       2  150064       3.1745   0.00075055
enh48557     1   29505000   29506000      3       2  150064       2.5506    0.0053764
enh48559     1   29528300   29529300      2       1  150064       2.3593    0.0091552
enh48560     1   29555900   29556900      3       1  150064       2.0326     0.021045
enh48563     1   30457400   30458400      4       2  150064       4.7347   1.0966e-06
enh48569     1   30994600   30995600      2       1  150064       1.7905     0.036689
enh48573     1   31149900   31150900      2       1  150064       1.7765     0.037827
enh48576     1   31214800   31215800      3       1  150064       2.6617    0.0038868
enh48577     1   31218900   31219900      2       1  150064        1.789     0.036811
enh48611     1   31449700   31450700      1       1  150064       1.7721      0.03819
enh48643     1   31688600   31689600      8       2  150064       2.9787    0.0014475
enh48644     1   31696400   31697400      8       2  150064       3.4216   0.00031122
enh48646     1   31770900   31771900      2       1  150064       3.3482   0.00040666
enh48647     1   31772000   31773000      6       2  150064       3.9116   4.5846e-05
enh48648     1   31841400   31842400      2       1  150064       1.6729     0.047174
enh48649     1   31844000   31845000      1       1  150064        3.082     0.001028
enh48650     1   31847000   31848000      2       1  150064       2.7671    0.0028278
enh48651     1   31854800   31855800      4       1  150064       4.2914   8.8794e-06
enh48652     1   31862600   31863600      7       2  150064       3.8162   6.7756e-05
enh48653     1   31866800   31867800      4       1  150064       2.8658    0.0020799
enh48654     1   31867600   31868600      2       1  150064       2.8315    0.0023167
enh48655     1   31888300   31889300      2       1  150064        2.709    0.0033745
enh48656     1   31895100   31896100      5       2  150064       2.0482     0.020269
enh48657     1   31898500   31899500      3       2  150064       2.8098    0.0024783
enh48743     1   32592700   32593700      3       2  150064       1.6917     0.045349
enh48747     1   32616800   32617800      1       1  150064       2.0177      0.02181
enh48762     1   32707500   32708500      3       1  150064       1.7063     0.043974
enh48782     1   32810900   32811900      1       1  150064        2.932     0.001684
enh48812     1   33222900   33223900      3       1  150064        2.368    0.0089431
enh48823     1   33279800   33280800      2       1  150064        1.684      0.04609
enh48825     1   33337800   33338800      2       1  150064        1.997     0.022915
enh48836     1   33411700   33412700      1       1  150064       2.3553     0.009253
enh48868     1   33564700   33565700      1       1  150064       2.2931      0.01092
enh48871     1   33618500   33619500      2       1  150064       1.9122     0.027923
enh48873     1   33626400   33627400      2       1  150064       1.6613     0.048329
enh48879     1   33724300   33725300      3       2  150064       2.2615     0.011863
enh48885     1   33766200   33767200      3       2  150064       2.3437    0.0095463
enh48894     1   33811100   33812100      1       1  150064       1.7861      0.03704
enh48917     1   33927800   33928800      2       1  150064       2.0893     0.018343
enh48918     1   33931500   33932500      1       1  150064       1.8325      0.03344
enh48920     1   33937000   33938000      2       1  150064       2.4899    0.0063881
enh48922     1   33981300   33982300      2       1  150064       2.5552    0.0053063
enh48941     1   35318200   35319200      4       2  150064       1.8872     0.029566
enh48942     1   35322900   35323900      4       2  150064        1.898     0.028849
enh48950     1   35585800   35586800      2       1  150064       1.7055      0.04405
enh48982     1   36002000   36003000      2       1  150064       3.0799    0.0010355
enh48991     1   36102200   36103200      2       1  150064       3.6011   0.00015847
enh48996     1   36275900   36276900      1       1  150064       1.7772      0.03777
enh48997     1   36316600   36317600      3       2  150064       3.0233    0.0012503
enh49003     1   36398100   36399100      1       1  150064        3.492    0.0002397
enh49005     1   36410800   36411800      1       1  150064       3.2418    0.0005938
enh49006     1   36500400   36501400      1       1  150064       4.0461    2.604e-05
enh49007     1   36553400   36554400      1       1  150064       3.1405    0.0008432
enh49008     1   36555500   36556500      3       2  150064        3.192   0.00070642
enh49010     1   36565000   36566000      6       2  150064       2.3137     0.010343
enh49013     1   36599500   36600500      3       1  150064       3.7308   9.5432e-05
enh49014     1   36601900   36602900      2       1  150064       3.5341    0.0002046
enh49015     1   36605800   36606800      1       1  150064       3.1162     0.000916
enh49016     1   36606600   36607600      2       1  150064       2.4713    0.0067318
enh49017     1   36607600   36608600      2       1  150064       3.3975   0.00034006
enh49018     1   36613100   36614100      3       1  150064       3.8801   5.2202e-05
enh49022     1   36628000   36629000      2       1  150064       3.9956   3.2268e-05
enh49028     1   36653100   36654100      3       1  150064       2.6234    0.0043531
enh49099     1   38199100   38200100      4       2  150064       1.9734     0.024226
enh49103     1   38294000   38295000      2       1  150064       2.5211    0.0058497
enh49104     1   38309400   38310400      3       2  150064        2.687     0.003605
enh49108     1   38318700   38319700      1       1  150064       3.1126    0.0009271
enh49109     1   38322600   38323600      1       1  150064       3.1702    0.0007616
enh49111     1   38327400   38328400      2       1  150064       2.5613    0.0052136
enh49112     1   38327800   38328800      1       1  150064        2.751     0.002971
enh49113     1   38328200   38329200      2       1  150064        1.879     0.030122
enh49115     1   38379800   38380800      3       2  150064       1.7997     0.035953
enh49116     1   38385400   38386400      3       2  150064       1.6788     0.046593
enh49117     1   38388300   38389300      2       1  150064       1.9326     0.026641
enh49119     1   38395400   38396400      5       2  150064       2.8028     0.002533
enh49142     1   39339600   39340600      4       2  150064       1.7634     0.038915
enh49145     1   39407300   39408300      2       1  150064       1.6718     0.047283
enh49151     1   39468600   39469600      1       1  150064       2.3639     0.009042
enh49152     1   39490800   39491800      2       1  150064       1.8507     0.032107
enh49153     1   39492800   39493800      5       2  150064       1.7435     0.040624
enh49156     1   39541900   39542900      2       1  150064       2.9168    0.0017683
enh49183     1   39648900   39649900      2       1  150064       1.8156     0.034712
enh49185     1   39650900   39651900      2       1  150064       2.1225     0.016899
enh49189     1   39660100   39661100      3       2  150064       1.7081     0.043804
enh49219     1   39863300   39864300      2       1  150064       1.6897     0.045544
enh49231     1   39974700   39975700      5       3  150064       2.0765     0.018926
enh49235     1   40032200   40033200      4       2  150064       2.4861    0.0064585
enh49238     1   40062800   40063800      1       1  150064       2.3486     0.009421
enh49239     1   40091000   40092000      1       1  150064       2.1072      0.01755
enh49244     1   40166500   40167500      2       1  150064       2.5858    0.0048577
enh49251     1   40308300   40309300      2       1  150064       1.8236     0.034103
enh49255     1   40341300   40342300      1       1  150064       1.8639      0.03117
enh49302     1   40841700   40842700      5       2  150064        1.761     0.039121
enh49312     1   40864000   40865000      3       2  150064        2.095     0.018086
enh49320     1   40997900   40998900      2       1  150064       1.9879     0.023409
enh49328     1   41159400   41160400      4       2  150064       2.4007     0.008182
enh49331     1   41165200   41166200      4       2  150064       2.4477    0.0071893
enh49333     1   41168900   41169900      5       2  150064       1.8471      0.03237
enh49334     1   41170100   41171100      2       1  150064        2.747     0.003007
enh49336     1   41178300   41179300      2       1  150064        2.522    0.0058352
enh49339     1   41182400   41183400      2       1  150064       2.6308    0.0042594
enh49342     1   41187800   41188800      2       1  150064        2.751    0.0029709
enh49343     1   41188800   41189800      2       1  150064        2.736    0.0031098
enh49345     1   41196200   41197200      1       1  150064       2.9742     0.001469
enh49348     1   41205500   41206500      3       1  150064       2.9448    0.0016158
enh49352     1   41214800   41215800      4       2  150064       2.1047      0.01766
enh49353     1   41220400   41221400      3       1  150064       2.2407     0.012522
enh49354     1   41228100   41229100      4       2  150064         2.55    0.0053858
enh49372     1   41433000   41434000      9       3  150064       2.6236    0.0043507
enh49373     1   41446900   41447900      4       2  150064       2.3025     0.010653
enh49374     1   41453200   41454200      5       3  150064       2.9526    0.0015756
enh49380     1   41574700   41575700      3       2  150064       2.5747     0.005017
enh49385     1   41699700   41700700      6       2  150064       1.8906     0.029337
enh49391     1   41831200   41832200      4       2  150064        2.562     0.005204
enh49393     1   41853200   41854200      2       1  150064       1.9565     0.025206
enh49395     1   41898100   41899100      6       3  150064       2.2582     0.011965
enh49401     1   41950000   41951000      7       4  150064       2.8808    0.0019834
enh49402     1   41960700   41961700      5       2  150064       3.6371   0.00013785
enh49403     1   41962300   41963300      4       2  150064       3.8047   7.0975e-05
enh49486     1   42858500   42859500      3       1  150064       2.3535    0.0092979
enh49522     1   43415100   43416100      7       2  150064       1.9365     0.026402
enh49524     1   43419700   43420700      3       2  150064       2.1424      0.01608
enh49545     1   43739800   43740800      4       2  150064       1.8094     0.035197
enh49546     1   43750400   43751400      5       3  150064       1.8538     0.031883
enh49549     1   43759900   43760900      2       1  150064        2.976    0.0014603
enh49550     1   43767600   43768600      2       1  150064       2.9774    0.0014534
enh49551     1   43779000   43780000      2       1  150064       2.9815    0.0014343
enh49554     1   43810500   43811500      1       1  150064       3.4765     0.000254
enh49557     1   43826100   43827100      1       1  150064       3.3139    0.0004601
enh49559     1   43830800   43831800      2       1  150064       1.9653     0.024692
enh49563     1   43856300   43857300      4       2  150064       4.1648   1.5578e-05
enh49565     1   43871100   43872100      4       1  150064       3.4691    0.0002611
enh49569     1   43920300   43921300      3       2  150064       4.1734   1.5006e-05
enh49571     1   43938200   43939200      1       1  150064       3.0047     0.001329
enh49574     1   43989300   43990300      5       2  150064       1.6586     0.048601
enh49579     1   44013300   44014300      5       2  150064       2.8382    0.0022687
enh49584     1   44031700   44032700      2       1  150064       2.2048     0.013733
enh49585     1   44047400   44048400      5       2  150064       2.8226    0.0023819
enh49586     1   44051400   44052400     10       3  150064        3.604   0.00015665
enh49587     1   44114000   44115000      4       2  150064       4.5272    2.988e-06
enh49588     1   44152900   44153900      2       1  150064       2.9551     0.001563
enh49592     1   44177400   44178400      1       1  150064       3.1581     0.000794
enh49593     1   44185600   44186600      3       2  150064       4.6482    1.674e-06
enh49594     1   44228900   44229900      1       1  150064       3.2448    0.0005877
enh49595     1   44232100   44233100      1       1  150064       3.2827     0.000514
enh49596     1   44248900   44249900      3       2  150064       3.7981   7.2899e-05
enh49597     1   44252000   44253000      3       2  150064       1.9596     0.025019
enh49598     1   44255600   44256600      4       2  150064       3.5689   0.00017926
enh49603     1   44300200   44301200      2       1  150064       2.7912    0.0026254
enh49605     1   44318800   44319800      3       1  150064       3.9946   3.2404e-05
enh49607     1   44326400   44327400      3       2  150064       2.4522    0.0071002
enh49610     1   44333700   44334700      2       1  150064       2.8449    0.0022214
enh49611     1   44345600   44346600      1       1  150064       3.8293    6.425e-05
enh49612     1   44348600   44349600      3       2  150064       3.4751   0.00025532
enh49613     1   44350400   44351400      3       2  150064       3.2264   0.00062671
enh49614     1   44378400   44379400      3       2  150064       2.1344     0.016407
enh49615     1   44400200   44401200      2       1  150064       2.2372     0.012635
enh49616     1   44402200   44403200      4       2  150064        2.011      0.02216
enh49617     1   44414100   44415100      4       2  150064       3.6117   0.00015211
enh49618     1   44419400   44420400      2       1  150064       2.4158    0.0078507
enh49620     1   44439000   44440000      2       1  150064       1.9816     0.023762
enh49621     1   44442900   44443900      5       2  150064       2.5588    0.0052521
enh49623     1   44452200   44453200      1       1  150064       2.2904        0.011
enh49624     1   44453000   44454000      1       1  150064       2.2904        0.011
enh49625     1   44456000   44457000      1       1  150064       2.0898      0.01832
enh49629     1   44479900   44480900      2       1  150064       3.2733   0.00053156
enh49636     1   44554600   44555600      3       2  150064       2.0944     0.018113
enh49637     1   44677800   44678800      1       1  150064       2.7892     0.002642
enh49640     1   44704600   44705600      2       1  150064       2.6077    0.0045579
enh49646     1   44754400   44755400      1       1  150064       1.9357      0.02645
enh49651     1   44821000   44822000      2       1  150064       1.9614     0.024916
enh49691     1   45291800   45292800      2       1  150064        1.881     0.029989
enh49795     1   46764600   46765600      1       1  150064       2.5042     0.006137
enh49814     1   46992700   46993700      2       1  150064        2.478    0.0066057
enh49875     1   48275100   48276100      1       1  150064       2.2209      0.01318
enh49880     1   48337200   48338200      5       3  150064       2.6703    0.0037895
enh49882     1   48347300   48348300      2       1  150064       1.9375      0.02634
enh49885     1   48400000   48401000      5       2  150064       1.7379     0.041113
enh49912     1   49217400   49218400      2       1  150064       1.8453     0.032499
enh49915     1   49240800   49241800      5       3  150064       1.6972     0.044829
enh49927     1   51316800   51317800      2       1  150064       2.1208     0.016969
enh49938     1   51708900   51709900      3       1  150064       1.6728     0.047186
enh49949     1   51733000   51734000      2       1  150064       1.7671     0.038602
enh49980     1   51981300   51982300      8       3  150064       1.7506     0.040007
enh49981     1   51985600   51986600      4       2  150064       1.6839     0.046102
enh50047     1   52988600   52989600      1       1  150064       1.8582      0.03157
enh50090     1   53589600   53590600      4       1  150064        1.777     0.037787
enh50096     1   53641500   53642500      4       2  150064       1.9399     0.026196
enh50097     1   53648700   53649700      3       1  150064        2.889    0.0019323
enh50099     1   53661000   53662000      1       1  150064       2.0792       0.0188
enh50101     1   53684200   53685200      2       1  150064       2.1388     0.016228
enh50102     1   53684600   53685600      1       1  150064       2.2179      0.01328
enh50104     1   53702200   53703200      4       2  150064       2.5829    0.0048987
enh50106     1   53758400   53759400      1       1  150064       1.8966      0.02894
enh50107     1   53761000   53762000      3       1  150064       1.9188     0.027506
enh50128     1   54447400   54448400      1       1  150064       2.3782     0.008699
enh50147     1   54685200   54686200      3       2  150064       2.1506     0.015755
enh50148     1   54694700   54695700      2       1  150064       2.0398     0.020687
enh50181     1   54807300   54808300      2       1  150064       1.8867     0.029599
enh50187     1   54820900   54821900      3       1  150064       1.8066     0.035413
enh50190     1   54825800   54826800      3       1  150064       1.7609     0.039126
enh50196     1   54840800   54841800      4       2  150064       1.7323     0.041612
enh50198     1   54844500   54845500      4       1  150064       1.9154     0.027723
enh50199     1   54848800   54849800      8       2  150064         2.32     0.010171
enh50200     1   54849800   54850800      2       1  150064       1.8796     0.030079
enh50240     1   55326700   55327700      7       2  150064       2.0501     0.020179
enh50253     1   55529600   55530600      1       1  150064       1.7152      0.04315
enh50288     1   56160400   56161400      3       1  150064       2.3365    0.0097331
enh50290     1   56184100   56185100      1       1  150064       1.9724      0.02428
enh50322     1   56903400   56904400      7       2  150064       2.2421     0.012476
enh50371     1   57283700   57284700      6       3  150064       1.8094     0.035195
enh50372     1   57286200   57287200      6       2  150064       2.0605     0.019677
enh50398     1   59323500   59324500      3       2  150064       2.1509     0.015741
enh50446     1   59669100   59670100      4       2  150064       1.7797     0.037562
enh50503     1   60203800   60204800      5       3  150064       2.3562    0.0092322
enh50506     1   60217800   60218800      4       2  150064        2.363    0.0090627
enh50520     1   61455300   61456300      2       1  150064       1.8711     0.030669
enh50563     1   61696000   61697000      3       1  150064       1.8764     0.030301
enh50564     1   61703800   61704800      5       3  150064       1.6634     0.048112
enh50566     1   61709500   61710500      3       1  150064       2.0719     0.019136
enh50590     1   61869100   61870100      2       1  150064       2.1279     0.016673
enh50686     1   64504600   64505600      1       1  150064       2.6022     0.004631
enh50703     1   64976600   64977600      4       2  150064       1.9269     0.026994
enh50726     1   65294600   65295600      2       1  150064       2.7477    0.0030003
enh50733     1   65359700   65360700      1       1  150064         2.29      0.01101
enh50738     1   65367600   65368600      4       1  150064       1.6604     0.048419
enh50741     1   65376500   65377500      3       1  150064       2.6756    0.0037299
enh50743     1   65379300   65380300      2       1  150064        1.913     0.027875
enh50744     1   65382200   65383200      5       2  150064       2.8138    0.0024477
enh50746     1   65391100   65392100      1       1  150064       2.8801     0.001988
enh50747     1   65393400   65394400      1       1  150064       2.9146     0.001781
enh50748     1   65398300   65399300      3       1  150064       2.3488    0.0094178
enh50749     1   65399900   65400900      3       2  150064       2.5661    0.0051429
enh50751     1   65402400   65403400      3       2  150064       3.1377   0.00085137
enh50752     1   65405800   65406800      3       2  150064        3.289   0.00050272
enh50753     1   65407100   65408100      2       1  150064       1.8528     0.031958
enh50756     1   65411900   65412900      5       2  150064       2.0846     0.018552
enh50760     1   65419500   65420500      3       1  150064       2.0133     0.022042
enh50762     1   65422700   65423700      5       2  150064       2.8068    0.0025017
enh50763     1   65423300   65424300      7       2  150064       2.4477    0.0071881
enh50766     1   65429000   65430000      7       4  150064       1.8366     0.033137
enh50778     1   65514200   65515200      4       2  150064       1.7229     0.042449
enh50780     1   65529800   65530800      3       2  150064       1.7161     0.043068
enh50784     1   65619100   65620100      3       2  150064       2.0383     0.020759
enh50787     1   65640300   65641300      3       1  150064       1.8961     0.028976
enh50788     1   65641800   65642800      3       2  150064       2.0039     0.022542
enh50789     1   65644000   65645000      1       1  150064       2.0028       0.0226
enh50802     1   66153300   66154300      5       2  150064       2.7778    0.0027366
enh50805     1   66277700   66278700      1       1  150064       1.6821      0.04627
enh50806     1   66414400   66415400      4       2  150064        2.249     0.012257
enh50807     1   66421100   66422100      3       1  150064       1.7686     0.038483
enh50814     1   66731700   66732700      3       1  150064       2.5618    0.0052059
enh50815     1   66736600   66737600      2       1  150064       1.7028     0.044304
enh50819     1   66751000   66752000      1       1  150064       2.3715     0.008859
enh50820     1   66756000   66757000      4       2  150064       1.9106     0.028027
enh50822     1   66766000   66767000      7       2  150064        2.249     0.012256
enh50826     1   66794800   66795800      1       1  150064       2.9779     0.001451
enh50848     1   66878100   66879100      1       1  150064       2.5143     0.005964
enh50896     1   68003100   68004100      2       1  150064       2.2326     0.012789
enh50907     1   68078300   68079300      2       1  150064       1.6808     0.046401
enh50918     1   68154200   68155200      5       2  150064       2.2997     0.010733
enh50919     1   68166200   68167200      4       2  150064       1.9657     0.024668
enh50922     1   68174200   68175200      1       1  150064       2.1873      0.01436
enh50926     1   68183800   68184800      1       1  150064       2.0137      0.02202
enh50951     1   68258100   68259100      4       2  150064       3.2494   0.00057822
enh50952     1   68260600   68261600      3       1  150064       3.3003   0.00048284
enh50953     1   68268100   68269100      7       3  150064        2.067     0.019366
enh50954     1   68269600   68270600      2       1  150064       2.3567      0.00922
enh50955     1   68277700   68278700      3       2  150064       2.6748    0.0037392
enh50958     1   68285800   68286800      2       1  150064       1.9004     0.028691
enh50960     1   68292300   68293300      3       1  150064       1.9308     0.026756
enh50962     1   68296000   68297000      3       2  150064       3.3379   0.00042212
enh50963     1   68299500   68300500      3       1  150064       3.7181   0.00010036
enh50964     1   68303700   68304700      5       2  150064       3.9573   3.7908e-05
enh50965     1   68305100   68306100      2       1  150064       2.2469     0.012322
enh50966     1   68315900   68316900      5       2  150064       2.6032    0.0046185
enh50967     1   68362700   68363700      7       3  150064       3.3266   0.00043953
enh50968     1   68411000   68412000      4       2  150064       1.8077      0.03533
enh51014     1   71622600   71623600      2       1  150064       2.6701    0.0037912
enh51020     1   74059000   74060000      2       1  150064       2.2666     0.011706
enh51029     1   76193100   76194100      5       3  150064       1.6523     0.049241
enh51086     1   78445900   78446900      3       2  150064       1.9066     0.028289
enh51087     1   78446600   78447600      1       1  150064        2.645     0.004084
enh51088     1   78458400   78459400      3       1  150064       1.7613     0.039094
enh51090     1   78474600   78475600      3       2  150064       2.0605     0.019677
enh51118     1   81779600   81780600      7       2  150064        1.711     0.043536
enh51128     1   82135700   82136700      3       2  150064       2.0532     0.020027
enh51129     1   82136400   82137400      3       2  150064       2.8366    0.0022795
enh51130     1   82146600   82147600      4       2  150064       1.8182     0.034516
enh51146     1   84226400   84227400      6       2  150064       1.6781     0.046661
enh51147     1   84284000   84285000      2       1  150064       4.3231   7.6919e-06
enh51148     1   84310600   84311600      5       3  150064       3.8813   5.1952e-05
enh51155     1   84621700   84622700      2       1  150064       2.1147     0.017226
enh51156     1   84628600   84629600      2       1  150064       1.9878     0.023417
enh51158     1   84639500   84640500      1       1  150064        1.923      0.02724
enh51175     1   84966600   84967600      3       2  150064       2.3468    0.0094689
enh51193     1   85319700   85320700      4       1  150064       2.4091    0.0079965
enh51199     1   85438200   85439200      3       1  150064       1.9533     0.025393
enh51200     1   85527800   85528800      3       2  150064       2.2976     0.010792
enh51210     1   85737600   85738600      7       4  150064       1.6499      0.04948
enh51218     1   85779900   85780900      1       1  150064       2.1203      0.01699
enh51226     1   85835800   85836800      5       2  150064       3.0031    0.0013363
enh51229     1   85872500   85873500      1       1  150064       2.0853      0.01852
enh51230     1   85893500   85894500      4       2  150064       2.2369     0.012648
enh51233     1   85906200   85907200      3       1  150064       1.7187     0.042831
enh51235     1   85914700   85915700      8       3  150064       2.0648     0.019472
enh51237     1   85918000   85919000      9       5  150064        2.127     0.016709
enh51238     1   85919000   85920000      2       1  150064       1.8111     0.035059
enh51239     1   85920200   85921200      8       4  150064       2.3765    0.0087378
enh51241     1   85924700   85925700      5       2  150064       1.8171     0.034598
enh51242     1   85926300   85927300      5       3  150064        1.973     0.024247
enh51244     1   85931400   85932400      2       1  150064       1.8037     0.035636
enh51270     1   86969400   86970400      2       1  150064       2.1501     0.015774
enh51275     1   86992800   86993800      5       2  150064       1.8922     0.029229
enh51312     1   87811500   87812500      3       1  150064       1.7206     0.042657
enh51328     1   88054000   88055000      2       1  150064        1.924     0.027177
enh51346     1   88638800   88639800      5       3  150064       1.6822     0.046268
enh51347     1   88640800   88641800      4       1  150064       1.9237     0.027195
enh51397     1   89777100   89778100      2       1  150064       2.6612    0.0038928
enh51398     1   89828400   89829400      3       1  150064        1.809     0.035225
enh51415     1   90068800   90069800      3       1  150064       1.8446     0.032545
enh51435     1   90156800   90157800      2       1  150064        1.881     0.029988
enh51440     1   90184700   90185700      1       1  150064       1.6991      0.04465
enh51455     1   90307000   90308000      2       1  150064       1.7625     0.038994
enh51458     1   90312500   90313500      2       1  150064       2.7441    0.0030334
enh51486     1   90450800   90451800      3       1  150064       1.8776     0.030219
enh51496     1   91390200   91391200      1       1  150064       2.5134     0.005979
enh51499     1   91427800   91428800      4       2  150064       2.1388     0.016224
enh51501     1   91449100   91450100      1       1  150064       1.7466      0.04035
enh51503     1   91459800   91460800      3       1  150064       2.0763     0.018932
enh51506     1   91473700   91474700      1       1  150064       2.0974      0.01798
enh51509     1   91482800   91483800      2       1  150064        2.801    0.0025469
enh51510     1   91484800   91485800      5       2  150064       1.8113     0.035044
enh51511     1   91485400   91486400      3       1  150064       1.8374     0.033079
enh51512     1   91488000   91489000      3       1  150064       2.4412    0.0073191
enh51513     1   91502000   91503000      1       1  150064       2.0965      0.01802
enh51517     1   91965200   91966200      3       2  150064       2.3068     0.010532
enh51553     1   92242600   92243600      7       2  150064       2.5893     0.004809
enh51554     1   92244600   92245600      3       1  150064       2.4125    0.0079211
enh51556     1   92249600   92250600      4       2  150064       2.8221    0.0023856
enh51584     1   92765500   92766500      4       2  150064       2.8423    0.0022392
enh51585     1   92766200   92767200      3       2  150064       1.8755     0.030364
enh51588     1   92876300   92877300      2       1  150064        2.789    0.0026438
enh51590     1   92929700   92930700      3       1  150064       3.0893    0.0010033
enh51591     1   93003500   93004500      3       1  150064       3.3912   0.00034792
enh51596     1   93221800   93222800      2       1  150064       1.7861     0.037044
enh51606     1   93319500   93320500      2       1  150064       2.1632     0.015261
enh51608     1   93324400   93325400      1       1  150064        1.779      0.03762
enh51610     1   93343000   93344000      2       1  150064       1.6554     0.048926
enh51613     1   93382800   93383800      1       1  150064       2.8239     0.002372
enh51616     1   93389700   93390700      1       1  150064       1.7895      0.03677
enh51617     1   93394900   93395900      1       1  150064       1.6959      0.04495
enh51618     1   93398700   93399700      4       2  150064       1.6927     0.045259
enh51619     1   93400100   93401100      2       1  150064       2.8424    0.0022386
enh51620     1   93401000   93402000      3       1  150064       1.7756       0.0379
enh51624     1   93416300   93417300      2       1  150064        1.846     0.032449
enh51627     1   93421000   93422000      3       1  150064       2.2737     0.011491
enh51629     1   93423800   93424800      1       1  150064       1.7987      0.03603
enh51634     1   93438400   93439400      1       1  150064       1.6825      0.04624
enh51635     1   93440400   93441400      4       2  150064       2.1587     0.015438
enh51637     1   93455700   93456700      1       1  150064       2.1102      0.01742
enh51644     1   93507200   93508200      3       2  150064       2.0066     0.022395
enh51645     1   93508200   93509200      3       2  150064       2.1797     0.014638
enh51774     1   94992800   94993800      1       1  150064       2.1873      0.01436
enh51832     1   95319500   95320500      2       1  150064        1.685     0.045994
enh51834     1   95330000   95331000      5       3  150064       2.7381      0.00309
enh51836     1   95349100   95350100      3       2  150064       2.2582     0.011965
enh51837     1   95363800   95364800      1       1  150064       2.3685     0.008929
enh51847     1   95401300   95402300      2       1  150064       1.8626     0.031258
enh51854     1   95426000   95427000      5       3  150064       1.8717     0.030624
enh51858     1   95437100   95438100      2       1  150064       2.2949      0.01087
enh51865     1   95459800   95460800      2       1  150064       1.8498     0.032171
enh51866     1   95468100   95469100      1       1  150064        1.982      0.02374
enh51871     1   95505500   95506500      5       2  150064       1.9867     0.023477
enh51872     1   95507500   95508500      2       1  150064       2.0905     0.018287
enh51873     1   95532800   95533800      2       1  150064       2.3697    0.0089024
enh51877     1   95549600   95550600      5       2  150064        2.083     0.018623
enh51878     1   95552300   95553300      3       1  150064       2.2242     0.013066
enh51881     1   95586600   95587600      3       2  150064       3.2071   0.00067029
enh51882     1   95698000   95699000      4       2  150064       2.1295     0.016607
enh51887     1   97063600   97064600      1       1  150064       2.7308     0.003159
enh51888     1   97186000   97187000      2       1  150064       1.7221     0.042524
enh51889     1   97188800   97189800      4       2  150064       3.5504   0.00019229
enh51890     1   97189500   97190500      5       2  150064       3.8273   6.4774e-05
enh51891     1   97193200   97194200      1       1  150064       2.5774     0.004977
enh51892     1   97195900   97196900      4       2  150064        3.075    0.0010527
enh51893     1   97206400   97207400      3       1  150064       2.4378    0.0073895
enh51894     1   97213200   97214200      2       1  150064       2.1013     0.017805
enh51895     1   97214800   97215800      2       1  150064       3.1726   0.00075543
enh51904     1   98351400   98352400      2       1  150064       4.9823   3.1417e-07
enh51905     1   98359200   98360200      3       1  150064       5.5964   1.0941e-08
enh51906     1   98369100   98370100      2       1  150064       5.3934   3.4576e-08
enh51907     1   98383200   98384200      3       2  150064       5.4966   1.9356e-08
enh51910     1   98408700   98409700      2       1  150064        5.433   2.7711e-08
enh51923     1  100102000  100103000      4       2  150064       3.0759    0.0010494
enh51924     1  100109900  100110900      1       1  150064       3.0448     0.001164
enh51933     1  100147000  100148000      3       2  150064       1.9573     0.025156
enh52002     1  101347800  101348800      1       1  150064       2.9451     0.001614
enh52046     1  108136300  108137300      2       1  150064       1.6461     0.049874
enh52054     1  108281800  108282800      6       2  150064       2.7748    0.0027615
enh52057     1  108349700  108350700      6       1  150064       2.5307    0.0056916
enh52059     1  108372700  108373700      2       1  150064       1.9747     0.024151
enh52069     1  108438200  108439200      4       1  150064       2.0387     0.020739
enh52070     1  108439500  108440500      6       2  150064       1.7419     0.040764
enh52071     1  108442600  108443600      4       2  150064       1.9054     0.028366
enh52076     1  108484200  108485200      7       3  150064       1.6525     0.049215
enh52078     1  108492800  108493800      2       1  150064       1.7858     0.037066
enh52082     1  108508200  108509200      5       3  150064       2.2686     0.011647
enh52091     1  108660500  108661500      6       3  150064       1.9794     0.023886
enh52092     1  108740200  108741200      6       2  150064       2.6406    0.0041376
enh52205     1  110178600  110179600      4       2  150064        2.074     0.019042
enh52208     1  110199200  110200200      3       2  150064       2.2718     0.011549
enh52236     1  110438100  110439100      5       2  150064       1.9161     0.027674
enh52252     1  110530800  110531800      1       1  150064       2.2206      0.01319
enh52256     1  110545600  110546600      1       1  150064        1.927      0.02699
enh52262     1  110575900  110576900      2       1  150064       1.8614     0.031341
enh52266     1  110745600  110746600      1       1  150064       2.2414       0.0125
enh52281     1  110892800  110893800      2       1  150064       2.1775     0.014723
enh52282     1  110922400  110923400      4       2  150064       1.8111     0.035066
enh52283     1  110926600  110927600      2       1  150064       1.8599     0.031452
enh52288     1  111019200  111020200      3       1  150064       2.3585    0.0091743
enh52289     1  111019900  111020900      2       1  150064       1.8692     0.030799
enh52300     1  111329400  111330400      4       2  150064       2.5846    0.0048745
enh52319     1  111738400  111739400      1       1  150064       1.7675      0.03857
enh52347     1  112134400  112135400      3       2  150064       2.8477     0.002202
enh52351     1  112143000  112144000      3       2  150064        2.445    0.0072421
enh52353     1  112148300  112149300      1       1  150064       2.7176     0.003288
enh52356     1  112164000  112165000      4       2  150064       2.7119    0.0033454
enh52357     1  112165400  112166400     10       5  150064       2.4791    0.0065861
enh52358     1  112166600  112167600      5       3  150064       2.4428    0.0072869
enh52363     1  112172800  112173800      1       1  150064       2.4923     0.006346
enh52369     1  112183300  112184300      5       3  150064        2.508    0.0060705
enh52378     1  112202400  112203400      3       2  150064       1.9285     0.026894
enh52383     1  112212400  112213400      4       2  150064       1.6881       0.0457
enh52397     1  112423400  112424400      4       2  150064       2.6988    0.0034797
enh52400     1  112462600  112463600      3       1  150064       2.4432    0.0072786
enh52415     1  112936500  112937500      4       1  150064       1.8506     0.032113
enh52416     1  112940700  112941700      4       1  150064       2.2752     0.011447
enh52417     1  112941600  112942600      1       1  150064        2.381     0.008632
enh52418     1  112945700  112946700      2       1  150064       2.5223    0.0058298
enh52421     1  112951900  112952900      3       1  150064       2.3764    0.0087421
enh52422     1  112972900  112973900      3       1  150064       2.3372    0.0097143
enh52423     1  112981300  112982300      3       2  150064       2.1976     0.013988
enh52424     1  112987100  112988100      3       1  150064       2.1693     0.015032
enh52425     1  112988800  112989800      4       2  150064       2.3688    0.0089225
enh52426     1  113007200  113008200      1       1  150064       2.0222      0.02158
enh52428     1  113055200  113056200      1       1  150064       3.8697    5.448e-05
enh52431     1  113086700  113087700      4       1  150064       3.1044   0.00095343
enh52433     1  113159500  113160500      4       2  150064       3.9287   4.2698e-05
enh52435     1  113165400  113166400      3       2  150064       2.1612     0.015339
enh52438     1  113173000  113174000      1       1  150064       3.3565    0.0003947
enh52441     1  113179500  113180500      1       1  150064       3.2955    0.0004912
enh52442     1  113215900  113216900      2       1  150064       3.0364    0.0011973
enh52443     1  113218700  113219700      2       1  150064       2.7755    0.0027562
enh52445     1  113229800  113230800      3       1  150064       2.3508    0.0093666
enh52446     1  113230400  113231400      3       2  150064       3.3679   0.00037869
enh52447     1  113241100  113242100      1       1  150064       2.2791      0.01133
enh52472     1  113569400  113570400      2       1  150064       1.9782     0.023953
enh52485     1  113683400  113684400      1       1  150064       1.6575      0.04871
enh52489     1  113734000  113735000      2       1  150064       1.9779     0.023969
enh52491     1  113751600  113752600      3       2  150064        2.694    0.0035303
enh52499     1  113863300  113864300      2       1  150064         1.69     0.045515
enh52569     1  114977400  114978400      4       1  150064       2.1871     0.014367
enh52571     1  115008700  115009700      2       1  150064       2.0465     0.020354
enh52574     1  115024800  115025800      3       2  150064       1.8554     0.031773
enh52575     1  115025400  115026400      7       3  150064       2.0774     0.018883
enh52579     1  115041800  115042800      4       1  150064       1.8763     0.030306
enh52581     1  115047400  115048400      5       3  150064       2.4268    0.0076161
enh52582     1  115049900  115050900      1       1  150064       2.5298     0.005706
enh52589     1  115259400  115260400      2       1  150064       1.9462     0.025816
enh52590     1  115261200  115262200      1       1  150064       3.1647    0.0007761
enh52591     1  115262800  115263800      3       2  150064        3.618   0.00014845
enh52593     1  115295000  115296000      3       2  150064       2.2466     0.012332
enh52596     1  115599200  115600200      2       1  150064       1.9302     0.026792
enh52597     1  115604700  115605700      3       1  150064        2.168      0.01508
enh52598     1  115610700  115611700      3       2  150064       1.8631     0.031224
enh52600     1  115618400  115619400      6       2  150064       3.2091   0.00066582
enh52601     1  115625900  115626900      5       2  150064       2.6129    0.0044892
enh52602     1  115627300  115628300      1       1  150064       1.7163      0.04305
enh52604     1  115632700  115633700      5       2  150064       1.8358     0.033193
enh52605     1  115640900  115641900      2       1  150064       1.8164     0.034656
enh52606     1  115642100  115643100      3       2  150064       2.7259    0.0032059
enh52609     1  115711600  115712600      3       2  150064       1.9885     0.023377
enh52611     1  115733200  115734200      7       3  150064       2.8885    0.0019356
enh52619     1  115856400  115857400      2       1  150064       2.8495    0.0021896
enh52622     1  115874800  115875800      4       2  150064       2.7071    0.0033939
enh52623     1  115907100  115908100      3       1  150064       2.2515     0.012176
enh52624     1  115974400  115975400      6       3  150064        2.242     0.012482
enh52626     1  116185800  116186800      1       1  150064       2.1895      0.01428
enh52645     1  116353300  116354300      4       2  150064       2.1851     0.014441
enh52665     1  116761000  116762000      4       2  150064       1.6745     0.047013
enh52672     1  116859000  116860000      3       1  150064       2.3769    0.0087299
enh52673     1  116861000  116862000      1       1  150064        2.328     0.009956
enh52721     1  117189900  117190900      2       1  150064         2.15     0.015776
enh52728     1  117300300  117301300      1       1  150064       2.6099     0.004529
enh52730     1  117308800  117309800      2       1  150064       2.0985     0.017932
enh52731     1  117320300  117321300      3       1  150064       3.3991   0.00033806
enh52732     1  117346900  117347900      1       1  150064        3.049     0.001148
enh52733     1  117349700  117350700      1       1  150064       3.2432    0.0005909
enh52734     1  117352700  117353700      2       1  150064       3.4129    0.0003214
enh52735     1  117358900  117359900      1       1  150064       3.5666    0.0001808
enh52737     1  117375400  117376400      3       2  150064       2.9293    0.0016989
enh52762     1  117552200  117553200      3       1  150064       1.7902     0.036712
enh52802     1  118188700  118189700      3       1  150064       1.9446     0.025913
enh52805     1  118208400  118209400      2       1  150064       1.7339     0.041472
enh53002     1  145588200  145589200      2       1  150064       1.9785     0.023935
enh53004     1  145609000  145610000      1       1  150064       1.8132       0.0349
enh53013     1  145726600  145727600      1       1  150064       1.9945      0.02305
enh53015     1  146639200  146640200      4       2  150064         2.43    0.0075503
enh53016     1  146641400  146642400      6       2  150064       2.3072     0.010523
enh53017     1  146645300  146646300      6       1  150064       2.0854     0.018517
enh53018     1  146649200  146650200      4       2  150064       2.0384     0.020756
enh53019     1  146676000  146677000     12       3  150064       2.3944    0.0083236
enh53020     1  146683200  146684200      6       2  150064       2.0291     0.021222
enh53023     1  146709000  146710000      2       1  150064       3.4684   0.00026182
enh53026     1  146718700  146719700      5       3  150064       1.7537     0.039744
enh53044     1  147191100  147192100      4       2  150064       2.0852     0.018526
enh53045     1  147234000  147235000      4       2  150064       1.9883     0.023387
enh53064     1  149887500  149888500      1       1  150064       1.7468      0.04034
enh53065     1  149889400  149890400      1       1  150064       1.7202       0.0427
enh53066     1  149897400  149898400      4       2  150064       1.7368     0.041216
enh53087     1  149984400  149985400      3       1  150064       1.7135     0.043312
enh53089     1  149993000  149994000      3       1  150064       1.7068     0.043927
enh53090     1  150036800  150037800      1       1  150064       5.5334     1.57e-08
enh53092     1  150061800  150062800      2       1  150064       4.6673   1.5257e-06
enh53093     1  150080600  150081600      2       1  150064       5.1545   1.2713e-07
enh53096     1  150090400  150091400      1       1  150064       5.7411    4.702e-09
enh53098     1  150124400  150125400      4       2  150064       4.5844    2.276e-06
enh53100     1  150127500  150128500      2       1  150064       4.7497   1.0188e-06
enh53101     1  150129500  150130500      3       1  150064       5.8984   1.8355e-09
enh53102     1  150132100  150133100      4       1  150064       5.4742   2.1975e-08
enh53105     1  150148600  150149600      2       1  150064       4.8146   7.3729e-07
enh53106     1  150158400  150159400      3       2  150064       4.7642   9.4794e-07
enh53107     1  150159100  150160100      1       1  150064       5.4736    2.205e-08
enh53109     1  150185000  150186000      3       2  150064       4.6806   1.4303e-06
enh53115     1  150241800  150242800      3       1  150064       4.9797   3.1842e-07
enh53117     1  150245600  150246600      1       1  150064        5.069        2e-07
enh53121     1  150266800  150267800      1       1  150064       1.7334      0.04151
enh53122     1  150267500  150268500      3       2  150064       2.1666     0.015132
enh53123     1  150294800  150295800      5       2  150064       5.3544   4.2929e-08
enh53124     1  150295400  150296400      7       3  150064       4.7419   1.0585e-06
enh53125     1  150339300  150340300      3       2  150064       4.0739   2.3115e-05
enh53131     1  150361500  150362500      3       2  150064       4.0914   2.1441e-05
enh53132     1  150377800  150378800      3       2  150064       1.8845     0.029749
enh53133     1  150381700  150382700      2       1  150064       3.9694   3.6027e-05
enh53134     1  150382900  150383900      3       1  150064       4.4268   4.7811e-06
enh53135     1  150449500  150450500      6       3  150064       4.1928   1.3775e-05
enh53136     1  150460400  150461400      3       1  150064       4.5462   2.7315e-06
enh53137     1  150479800  150480800      5       2  150064       1.8588      0.03153
enh53138     1  150481400  150482400      5       3  150064       4.8443   6.3533e-07
enh53139     1  150486000  150487000      2       1  150064       4.1782   1.4693e-05
enh53140     1  150488800  150489800      2       1  150064       4.4767   3.7907e-06
enh53143     1  150506200  150507200      4       2  150064       3.8042   7.1137e-05
enh53144     1  150510100  150511100      5       2  150064       3.2311   0.00061661
enh53150     1  150546200  150547200      3       1  150064       1.8757     0.030351
enh53151     1  150552800  150553800      1       1  150064       1.7288      0.04192
enh53155     1  150587000  150588000      5       2  150064       2.3147     0.010315
enh53167     1  150725400  150726400      4       2  150064       2.4142    0.0078858
enh53169     1  150738200  150739200      6       2  150064       1.6908     0.045442
enh53171     1  150779000  150780000      2       1  150064       1.7807     0.037479
enh53176     1  150841800  150842800      2       1  150064       2.3228     0.010094
enh53189     1  150974400  150975400      2       1  150064        4.428   4.7557e-06
enh53198     1  151035000  151036000      2       1  150064       1.8598     0.031455
enh53199     1  151041700  151042700      2       1  150064       3.0844    0.0010198
enh53201     1  151114400  151115400      5       2  150064       3.2797   0.00051959
enh53202     1  151115800  151116800      5       2  150064       3.7019   0.00010699
enh53203     1  151116900  151117900      2       1  150064       2.8997    0.0018674
enh53204     1  151119600  151120600      3       2  150064       2.7149    0.0033143
enh53206     1  151129000  151130000      2       1  150064       2.0953     0.018071
enh53232     1  151407000  151408000      1       1  150064       2.8154     0.002436
enh53233     1  151410700  151411700      2       1  150064       2.9299    0.0016954
enh53235     1  151416900  151417900      2       1  150064        2.118     0.017088
enh53236     1  151426900  151427900      1       1  150064       3.3109     0.000465
enh53237     1  151428000  151429000      1       1  150064       3.2691    0.0005394
enh53238     1  151428800  151429800      4       2  150064       2.1558     0.015551
enh53240     1  151444800  151445800      1       1  150064       2.5897     0.004803
enh53263     1  151611200  151612200      1       1  150064       2.6561     0.003953
enh53269     1  151684700  151685700      2       1  150064       1.9792     0.023895
enh53318     1  153318000  153319000      4       1  150064       1.9018     0.028599
enh53330     1  153498100  153499100      1       1  150064       2.0546      0.01996
enh53357     1  153641100  153642100      2       1  150064       1.6588     0.048581
enh53360     1  153670300  153671300      1       1  150064       2.0054      0.02246
enh53361     1  153702300  153703300      2       1  150064       1.9206     0.027394
enh53371     1  153756200  153757200      1       1  150064       2.9848     0.001419
enh53372     1  153761400  153762400      1       1  150064       2.5081     0.006069
enh53374     1  153776900  153777900      2       1  150064       3.3589   0.00039121
enh53375     1  153814000  153815000      1       1  150064       3.6578    0.0001272
enh53376     1  153821400  153822400      1       1  150064       2.8931     0.001907
enh53377     1  153838600  153839600      1       1  150064       2.2649      0.01176
enh53378     1  153845600  153846600      4       2  150064       2.2599     0.011915
enh53379     1  153853900  153854900      5       2  150064       2.7157    0.0033063
enh53380     1  153860000  153861000      5       2  150064       2.6466    0.0040657
enh53381     1  153868000  153869000      2       1  150064       2.0912     0.018253
enh53382     1  153877200  153878200      1       1  150064       2.1651      0.01519
enh53384     1  153896400  153897400      2       1  150064        2.061     0.019652
enh53385     1  153901000  153902000      3       1  150064       2.0779      0.01886
enh53386     1  153919200  153920200      1       1  150064       2.1821      0.01455
enh53387     1  153927100  153928100      1       1  150064       2.1749      0.01482
enh53389     1  153931800  153932800      4       2  150064       1.9594     0.025031
enh53390     1  153933500  153934500      2       1  150064       2.7014    0.0034523
enh53391     1  153936800  153937800      2       1  150064       2.0757     0.018962
enh53396     1  154127000  154128000      4       2  150064       1.9295     0.026836
enh53398     1  154149000  154150000      4       2  150064        2.879    0.0019948
enh53402     1  154194900  154195900      1       1  150064       1.9978      0.02287
enh53404     1  154236100  154237100      1       1  150064       2.2613      0.01187
enh53405     1  154238000  154239000      2       1  150064       4.0891    2.165e-05
enh53407     1  154245800  154246800      1       1  150064       2.0864      0.01847
enh53412     1  154309700  154310700      3       2  150064       2.2376     0.012622
enh53414     1  154323900  154324900      3       2  150064       2.1166     0.017146
enh53418     1  154358600  154359600      2       1  150064       2.2642     0.011781
enh53427     1  154395000  154396000      6       2  150064       1.9575     0.025144
enh53432     1  154407300  154408300      2       1  150064       2.6222    0.0043686
enh53434     1  154414300  154415300      1       1  150064       1.7906      0.03668
enh53435     1  154415600  154416600      4       2  150064       2.2968     0.010815
enh53436     1  154417200  154418200      2       1  150064       2.0852     0.018525
enh53437     1  154418300  154419300      3       1  150064       2.5301     0.005701
enh53440     1  154443500  154444500      1       1  150064       1.7659      0.03871
enh53445     1  154467600  154468600      2       1  150064       2.0616     0.019625
enh53449     1  154528300  154529300      1       1  150064       2.2665      0.01171
enh53455     1  154595300  154596300      3       2  150064       1.7237      0.04238
enh53468     1  154781600  154782600      3       1  150064       1.8386     0.032984
enh53469     1  154785500  154786500      2       1  150064       1.7956     0.036283
enh53474     1  154832200  154833200      6       2  150064        3.068    0.0010777
enh53475     1  154842400  154843400      1       1  150064       3.8504    5.896e-05
enh53476     1  154849700  154850700      3       1  150064       3.9912   3.2872e-05
enh53477     1  154856600  154857600      2       1  150064        3.115    0.0009198
enh53481     1  154910400  154911400      3       1  150064       3.6817   0.00011585
enh53483     1  154925000  154926000      1       1  150064       2.1154       0.0172
enh53488     1  154940800  154941800      1       1  150064        2.829     0.002335
enh53497     1  154986000  154987000      2       1  150064       3.7761   7.9665e-05
enh53498     1  154987900  154988900      2       1  150064       2.0847     0.018548
enh53499     1  154990500  154991500      1       1  150064       2.3559      0.00924
enh53500     1  154994800  154995800      2       1  150064       3.5902   0.00016524
enh53507     1  155038600  155039600      1       1  150064        1.916      0.02768
enh53508     1  155042100  155043100      1       1  150064       1.8595      0.03148
enh53509     1  155043900  155044900      1       1  150064       2.5649     0.005161
enh53525     1  155111100  155112100      2       1  150064       1.7452     0.040475
enh53537     1  155189900  155190900      2       1  150064       2.2491     0.012254
enh53538     1  155194400  155195400      3       1  150064       1.9033     0.028501
enh53543     1  155214800  155215800      1       1  150064       2.2046      0.01374
enh53544     1  155219600  155220600      2       1  150064       2.0696     0.019246
enh53546     1  155223100  155224100      1       1  150064       2.2083      0.01361
enh53550     1  155241200  155242200      2       1  150064       2.0835     0.018604
enh53552     1  155248000  155249000      2       1  150064       2.2396     0.012558
enh53554     1  155274200  155275200      2       1  150064       2.0781     0.018851
enh53555     1  155277200  155278200      2       1  150064       2.5297     0.005708
enh53556     1  155280100  155281100      1       1  150064       2.7019     0.003447
enh53558     1  155289300  155290300      2       1  150064       1.8741      0.03046
enh53565     1  155473200  155474200      2       1  150064       1.7828     0.037306
enh53566     1  155477100  155478100      1       1  150064       2.3163      0.01027
enh53568     1  155478800  155479800      2       1  150064       1.6658     0.047879
enh53572     1  155500200  155501200      1       1  150064       2.4889     0.006407
enh53575     1  155505700  155506700      1       1  150064        2.431     0.007528
enh53576     1  155507200  155508200      1       1  150064       2.4148     0.007873
enh53578     1  155513000  155514000      2       1  150064       2.3933    0.0083496
enh53583     1  155605900  155606900      1       1  150064       2.7108     0.003356
enh53584     1  155614500  155615500      1       1  150064       2.5991     0.004673
enh53585     1  155618000  155619000      1       1  150064       2.5906      0.00479
enh53591     1  155675500  155676500      1       1  150064        3.092     0.000994
enh53595     1  155827500  155828500      1       1  150064       2.1047      0.01766
enh53597     1  155862800  155863800      1       1  150064       3.1041    0.0009543
enh53598     1  155879100  155880100      2       1  150064       2.5756    0.0050033
enh53600     1  155899000  155900000      2       1  150064       2.8539    0.0021592
enh53601     1  155899800  155900800      2       1  150064       1.7528     0.039814
enh53602     1  155904700  155905700      1       1  150064       2.0349      0.02093
enh53603     1  155907700  155908700      2       1  150064       2.6992    0.0034752
enh53604     1  155909200  155910200      1       1  150064       1.9564      0.02521
enh53605     1  155913800  155914800      2       1  150064       2.3495    0.0093989
enh53610     1  155941600  155942600      1       1  150064        2.449     0.007163
enh53611     1  155943300  155944300      1       1  150064        2.173      0.01489
enh53613     1  155958400  155959400      2       1  150064       2.2436      0.01243
enh53614     1  155959800  155960800      2       1  150064       2.8238    0.0023733
enh53622     1  156049600  156050600      1       1  150064       2.4265     0.007623
enh53623     1  156060200  156061200      1       1  150064       1.7503      0.04003
enh53624     1  156066100  156067100      1       1  150064       1.6961      0.04493
enh53625     1  156071600  156072600      3       2  150064       2.0683     0.019306
enh53629     1  156081900  156082900      1       1  150064       1.6693      0.04753
enh53630     1  156082900  156083900      3       1  150064       1.8479     0.032306
enh53631     1  156088500  156089500      2       1  150064       1.6726     0.047208
enh53635     1  156116000  156117000      2       1  150064       2.6298    0.0042723
enh53637     1  156120200  156121200      3       1  150064       2.5126    0.0059922
enh53641     1  156131700  156132700      2       1  150064       2.9325     0.001681
enh53682     1  156627200  156628200      2       1  150064        1.661     0.048354
enh53690     1  156711400  156712400      4       2  150064       2.4346    0.0074544
enh53697     1  156770900  156771900      2       1  150064       1.7927     0.036514
enh53752     1  157961900  157962900      1       1  150064        1.748      0.04023
enh53821     1  159888700  159889700      2       1  150064       1.9807     0.023814
enh53836     1  160069100  160070100      1       1  150064       2.4918     0.006355
enh53842     1  160162700  160163700      7       2  150064       2.1637     0.015243
enh53843     1  160173700  160174700      1       1  150064       3.0586     0.001112
enh53845     1  160187100  160188100      1       1  150064       2.1502      0.01577
enh53846     1  160188800  160189800      2       1  150064       2.8634    0.0020956
enh53848     1  160227000  160228000      1       1  150064       2.5181       0.0059
enh53850     1  160229900  160230900      1       1  150064       2.8501     0.002185
enh53851     1  160233000  160234000      3       1  150064       2.7284    0.0031825
enh53855     1  160314000  160315000      1       1  150064       2.4281     0.007589
enh53857     1  160316300  160317300      3       1  150064       2.5981    0.0046871
enh53858     1  160345300  160346300      4       1  150064       2.9251    0.0017217
enh53859     1  160371400  160372400      1       1  150064       1.7206      0.04266
enh53866     1  160458400  160459400      2       1  150064       2.8797    0.0019903
enh53925     1  160844200  160845200      3       1  150064       2.3351    0.0097683
enh53975     1  161179300  161180300      1       1  150064       2.1338      0.01643
enh53988     1  161352000  161353000      4       2  150064       1.6675     0.047707
enh53994     1  161469000  161470000      2       1  150064        2.616    0.0044487
enh53995     1  161482200  161483200      1       1  150064       2.1487      0.01583
enh54039     1  162173800  162174800      2       1  150064        1.939     0.026251
enh54040     1  162176700  162177700      3       2  150064       2.0176     0.021818
enh54052     1  162323100  162324100      1       1  150064       1.6608      0.04838
enh54063     1  162529700  162530700      2       1  150064       1.9254      0.02709
enh54070     1  162553200  162554200      4       1  150064        2.729    0.0031764
enh54091     1  162679400  162680400      3       2  150064       1.9737     0.024207
enh54102     1  163292500  163293500      3       1  150064       1.6795     0.046525
enh54105     1  163811200  163812200      1       1  150064       2.5331     0.005653
enh54131     1  164597700  164598700      2       1  150064       1.8087     0.035251
enh54157     1  164739600  164740600      3       1  150064       1.8145       0.0348
enh54161     1  164763400  164764400      2       1  150064       1.8374     0.033078
enh54163     1  164770000  164771000      4       2  150064       1.9239     0.027183
enh54165     1  164774800  164775800      3       1  150064       2.1297     0.016597
enh54168     1  164805800  164806800      2       1  150064       1.9839     0.023631
enh54183     1  165611000  165612000      4       1  150064        2.027     0.021334
enh54185     1  165612800  165613800      2       1  150064       1.8458      0.03246
enh54190     1  165707000  165708000      4       2  150064       2.9292    0.0016991
enh54193     1  165739000  165740000      2       1  150064       2.3176     0.010235
enh54200     1  165811400  165812400      6       2  150064       2.0958     0.018051
enh54202     1  165818100  165819100      1       1  150064       2.3829     0.008588
enh54203     1  165820100  165821100      2       1  150064       1.7741      0.03802
enh54204     1  165821700  165822700      2       1  150064       2.2491     0.012252
enh54205     1  165823000  165824000      1       1  150064       2.4075     0.008032
enh54206     1  165825700  165826700      2       1  150064       2.7244    0.0032209
enh54207     1  165828700  165829700      2       1  150064       2.7052    0.0034133
enh54233     1  166843600  166844600      2       1  150064       3.4847   0.00024635
enh54235     1  166870700  166871700      3       2  150064       2.4472    0.0071984
enh54249     1  167131500  167132500      6       3  150064       1.7197     0.042748
enh54260     1  167217300  167218300      1       1  150064       1.8166      0.03464
enh54292     1  167479400  167480400      5       3  150064       2.0919     0.018226
enh54370     1  168054200  168055200      1       1  150064       2.2271      0.01297
enh54383     1  168356100  168357100      3       2  150064       2.2226     0.013122
enh54389     1  168408600  168409600      2       1  150064       1.8315     0.033513
enh54446     1  169087700  169088700     10       2  150064       2.0781     0.018852
enh54447     1  169089100  169090100      1       1  150064       2.5028     0.006161
enh54448     1  169091800  169092800      3       1  150064       2.1157     0.017186
enh54459     1  169429000  169430000      1       1  150064       1.9559      0.02524
enh54483     1  169731700  169732700     15       3  150064       1.7689     0.038455
enh54486     1  169847800  169848800      4       2  150064       1.8119     0.035003
enh54487     1  169857600  169858600      1       1  150064       2.0229      0.02154
enh54493     1  170040300  170041300      3       2  150064       2.3451    0.0095099
enh54526     1  171403700  171404700     11       2  150064       1.7213     0.042595
enh54527     1  171429200  171430200      6       3  150064       1.7748     0.037963
enh54543     1  171751800  171752800      3       1  150064       2.1709     0.014968
enh54545     1  171762900  171763900      2       1  150064       1.7148     0.043193
enh54546     1  171770000  171771000      3       1  150064       2.1251     0.016787
enh54560     1  172292600  172293600      3       2  150064       2.5438    0.0054828
enh54561     1  172312400  172313400      2       1  150064       1.8722     0.030589
enh54566     1  172329300  172330300      1       1  150064       1.8053      0.03551
enh54568     1  172352100  172353100      1       1  150064       2.5269     0.005753
enh54569     1  172359500  172360500      6       2  150064       2.4499    0.0071439
enh54571     1  172363100  172364100      6       2  150064       1.8056     0.035494
enh54573     1  172396000  172397000      3       1  150064       1.6752     0.046947
enh54583     1  172500200  172501200      4       2  150064       1.8567     0.031675
enh54631     1  173394800  173395800      1       1  150064        2.168      0.01508
enh54632     1  173398000  173399000      4       2  150064       2.3375    0.0097071
enh54633     1  173399400  173400400      3       2  150064       3.0303    0.0012215
enh54636     1  173442800  173443800      4       2  150064       1.7748     0.037967
enh54637     1  173448800  173449800      2       1  150064       2.3269    0.0099847
enh54639     1  173683200  173684200      1       1  150064       3.4023    0.0003341
enh54640     1  173686100  173687100      1       1  150064       3.4989    0.0002336
enh54642     1  173821900  173822900      1       1  150064        3.358    0.0003926
enh54644     1  173839100  173840100      2       1  150064       2.2799     0.011306
enh54646     1  173970100  173971100      2       1  150064       3.2422   0.00059298
enh54647     1  173973800  173974800      3       2  150064       2.6899    0.0035733
enh54648     1  173978000  173979000      2       1  150064       2.9118    0.0017968
enh54649     1  173980700  173981700      1       1  150064       3.4179    0.0003155
enh54650     1  173987000  173988000      5       2  150064       3.6225   0.00014591
enh54651     1  173992400  173993400      2       1  150064       2.9267    0.0017129
enh54653     1  174129600  174130600      2       1  150064       3.0947   0.00098495
enh54654     1  174130400  174131400      3       1  150064       2.9874    0.0014067
enh54657     1  174135500  174136500      2       1  150064       2.7721    0.0027845
enh54658     1  174138000  174139000      1       1  150064       2.9525     0.001576
enh54660     1  174160400  174161400      1       1  150064       2.9651     0.001513
enh54661     1  174173500  174174500      1       1  150064       2.4562     0.007021
enh54663     1  174328200  174329200      2       1  150064       2.0884      0.01838
enh54666     1  174768000  174769000      1       1  150064       3.2494    0.0005783
enh54672     1  174862500  174863500      1       1  150064         1.71      0.04363
enh54675     1  174885400  174886400      3       2  150064       2.4054    0.0080766
enh54680     1  174935400  174936400      1       1  150064       2.9455     0.001612
enh54682     1  174945400  174946400      1       1  150064       2.8844     0.001961
enh54684     1  174958800  174959800      2       1  150064       1.7845     0.037175
enh54690     1  174998300  174999300      2       1  150064       1.9851     0.023567
enh54695     1  175139100  175140100      3       1  150064       3.2591   0.00055889
enh54696     1  175143000  175144000      2       1  150064       3.8131   6.8629e-05
enh54698     1  175151000  175152000      4       2  150064       3.2588   0.00055946
enh54700     1  175153100  175154100      3       1  150064        3.839   6.1762e-05
enh54701     1  175155800  175156800      5       2  150064       3.5617   0.00018423
enh54703     1  175162500  175163500      4       1  150064       3.3679   0.00037868
enh54710     1  175218300  175219300      4       2  150064       1.8896     0.029407
enh54712     1  175256200  175257200      2       1  150064        1.717      0.04299
enh54713     1  175257000  175258000      2       1  150064       1.8465     0.032413
enh54714     1  175288200  175289200      3       1  150064       1.6749     0.046977
enh54717     1  175809500  175810500      2       1  150064       3.0722    0.0010625
enh54724     1  176153000  176154000      3       2  150064       2.9858     0.001414
enh54725     1  176155100  176156100      2       1  150064       1.7056      0.04404
enh54726     1  176156600  176157600      3       2  150064       2.1309     0.016549
enh54727     1  176161200  176162200      3       2  150064       2.0949     0.018089
enh54728     1  176164500  176165500      6       2  150064        2.346    0.0094893
enh54730     1  176171000  176172000      1       1  150064       3.4701    0.0002601
enh54732     1  176179800  176180800      3       2  150064       2.6875    0.0035995
enh54735     1  176625600  176626600      3       2  150064       1.8445     0.032556
enh54737     1  176663600  176664600      1       1  150064       2.3283     0.009949
enh54740     1  177243800  177244800      1       1  150064       1.7228      0.04246
enh54741     1  177315600  177316600      1       1  150064       1.8749       0.0304
enh54743     1  177319600  177320600      3       2  150064       1.8365     0.033142
enh54744     1  177320500  177321500      2       1  150064       2.2797     0.011314
enh54745     1  177554400  177555400      1       1  150064       1.9656      0.02467
enh54751     1  177990100  177991100      1       1  150064       2.1967      0.01402
enh54763     1  178030000  178031000      3       2  150064       2.4858    0.0064633
enh54787     1  178456000  178457000      4       2  150064       3.2125   0.00065795
enh54819     1  178942200  178943200      1       1  150064       2.9835     0.001425
enh54839     1  179097800  179098800      4       2  150064       1.7121     0.043439
enh54841     1  179100000  179101000      4       1  150064       1.6542     0.049045
enh54843     1  179110400  179111400      1       1  150064       1.9879      0.02341
enh54845     1  179122200  179123200      5       3  150064       2.0903     0.018296
enh54846     1  179138700  179139700      1       1  150064       2.1591      0.01542
enh54853     1  179195700  179196700      1       1  150064       1.7872      0.03695
enh54867     1  179783100  179784100      3       2  150064       1.9811     0.023793
enh54912     1  180602300  180603300      3       2  150064        1.827     0.033851
enh54913     1  180602800  180603800      4       2  150064       2.1448     0.015983
enh54916     1  180831000  180832000      2       1  150064       3.4348   0.00029648
enh54917     1  180895000  180896000      7       4  150064        2.358    0.0091879
enh54959     1  181410400  181411400      3       2  150064       2.0139     0.022012
enh54967     1  182117600  182118600      3       2  150064       1.9498     0.025599
enh54983     1  182226600  182227600      4       1  150064       1.8537     0.031888
enh54995     1  182306800  182307800      1       1  150064       2.1135      0.01728
enh55000     1  182362700  182363700      2       1  150064       1.9988     0.022814
enh55012     1  182572000  182573000      1       1  150064       1.6695      0.04751
enh55016     1  182601400  182602400      3       1  150064       1.9619     0.024889
enh55018     1  182723100  182724100      4       2  150064       2.6475    0.0040542
enh55020     1  182745600  182746600      4       2  150064       3.4512   0.00027904
enh55021     1  182751000  182752000      1       1  150064       3.4569    0.0002732
enh55026     1  182995500  182996500      6       2  150064       1.8434     0.032635
enh55063     1  183113300  183114300      5       1  150064       1.7468     0.040334
enh55077     1  183256000  183257000      2       1  150064       1.8527     0.031966
enh55087     1  183443500  183444500      2       1  150064       3.0031    0.0013362
enh55090     1  183449600  183450600      2       1  150064       2.6416    0.0041252
enh55094     1  183466000  183467000      3       2  150064       2.2181     0.013276
enh55122     1  183783000  183784000      1       1  150064       1.9374      0.02635
enh55146     1  183895700  183896700      1       1  150064       2.0017      0.02266
enh55158     1  184120200  184121200      1       1  150064       2.2839      0.01119
enh55162     1  184159900  184160900      3       2  150064       1.9501     0.025585
enh55170     1  184332500  184333500      3       2  150064       2.3661    0.0089886
enh55195     1  184431000  184432000      2       1  150064       1.9928     0.023142
enh55200     1  184458200  184459200      2       1  150064        2.751     0.002971
enh55204     1  184476400  184477400      1       1  150064       2.4618     0.006913
enh55209     1  184503500  184504500      5       3  150064       2.6296    0.0042748
enh55210     1  184516600  184517600      4       2  150064       1.7399     0.040936
enh55211     1  184524600  184525600      3       2  150064       2.2174     0.013297
enh55216     1  184556400  184557400      2       1  150064       2.1073     0.017544
enh55230     1  184715000  184716000      4       2  150064       2.0694     0.019256
enh55231     1  184716400  184717400      3       1  150064       2.0913     0.018248
enh55253     1  184887700  184888700      1       1  150064       1.9162      0.02767
enh55258     1  184927900  184928900      6       3  150064       2.1692     0.015034
enh55259     1  184939900  184940900      2       1  150064       2.3995    0.0082089
enh55263     1  185037200  185038200      1       1  150064        1.771      0.03828
enh55264     1  185127400  185128400      1       1  150064       1.9047      0.02841
enh55295     1  185506000  185507000      1       1  150064       1.7943      0.03638
enh55308     1  185648300  185649300      1       1  150064       1.8262      0.03391
enh55315     1  186272600  186273600      2       1  150064        2.086     0.018488
enh55317     1  186345800  186346800      1       1  150064       1.7256      0.04221
enh55343     1  192671400  192672400      1       1  150064       2.6524     0.003996
enh55346     1  192872000  192873000      3       2  150064       1.8518     0.032027
enh55347     1  192873200  192874200      3       1  150064       2.6284     0.004289
enh55348     1  192877100  192878100      4       1  150064       2.8678    0.0020665
enh55355     1  192979400  192980400      2       1  150064       2.7446    0.0030289
enh55359     1  193024000  193025000      3       1  150064        2.477    0.0066243
enh55362     1  193032500  193033500      2       1  150064       2.2957     0.010847
enh55366     1  193072200  193073200      1       1  150064       3.0838     0.001022
enh55369     1  193089800  193090800      2       1  150064       3.0646    0.0010898
enh55370     1  193092900  193093900      3       1  150064       3.1849   0.00072396
enh55372     1  193126200  193127200      2       1  150064       2.6826    0.0036527
enh55376     1  193157600  193158600      4       2  150064       2.9851    0.0014173
enh55380     1  193282300  193283300      3       1  150064       2.9667    0.0015049
enh55395     1  193558600  193559600      5       1  150064       1.7012     0.044455
enh55407     1  196701800  196702800      1       1  150064       2.7709     0.002795
enh55411     1  197165400  197166400      3       2  150064       2.8876    0.0019407
enh55412     1  197166200  197167200      1       1  150064       3.8365     6.24e-05
enh55413     1  197438600  197439600      2       1  150064       2.1834     0.014503
enh55416     1  197712400  197713400      1       1  150064       1.9651       0.0247
enh55418     1  197733600  197734600      2       1  150064       2.5775    0.0049764
enh55420     1  197738000  197739000      3       1  150064       2.4005    0.0081861
enh55421     1  197740100  197741100      2       1  150064       1.8132     0.034902
enh55424     1  197747100  197748100      1       1  150064        2.516     0.005934
enh55425     1  197751800  197752800      1       1  150064        2.368     0.008942
enh55463     1  198567300  198568300      5       2  150064       1.6892     0.045588
enh55477     1  198627200  198628200      3       1  150064       1.7577     0.039397
enh55484     1  198637200  198638200      2       1  150064       1.8331     0.033396
enh55486     1  198645300  198646300      3       2  150064       2.0607     0.019666
enh55488     1  198650400  198651400      4       2  150064       2.1116     0.017359
enh55493     1  198805900  198806900      1       1  150064       3.2068    0.0006712
enh55532     1  200270400  200271400      4       2  150064       2.3615    0.0091014
enh55536     1  200322000  200323000      4       1  150064       2.8377    0.0022719
enh55537     1  200331600  200332600      3       1  150064         3.28   0.00051904
enh55538     1  200374700  200375700      1       1  150064       2.4823     0.006527
enh55542     1  200406400  200407400      1       1  150064       3.4739    0.0002565
enh55543     1  200457300  200458300      3       2  150064       2.6382    0.0041671
enh55568     1  200865300  200866300      3       1  150064       2.3394    0.0096568
enh55570     1  200868800  200869800      2       1  150064       2.1805      0.01461
enh55571     1  200870700  200871700      3       2  150064       2.6554    0.0039606
enh55572     1  200875300  200876300      4       2  150064       1.9865     0.023491
enh55573     1  200881400  200882400      4       2  150064       2.0745     0.019016
enh55574     1  200885500  200886500      2       1  150064       3.4882   0.00024311
enh55575     1  200940900  200941900      7       4  150064       1.8832      0.02984
enh55576     1  200961800  200962800      6       2  150064       4.1699   1.5234e-05
enh55578     1  200981800  200982800      2       1  150064       2.7206     0.003258
enh55580     1  200995500  200996500      1       1  150064       2.3237      0.01007
enh55581     1  201025000  201026000      3       1  150064       2.0282     0.021271
enh55585     1  201106700  201107700      2       1  150064       1.7983     0.036062
enh55588     1  201152400  201153400      5       3  150064       1.7395     0.040971
enh55593     1  201271600  201272600      3       2  150064       1.6944     0.045098
enh55594     1  201277900  201278900      2       1  150064       1.7746     0.037982
enh55608     1  201434800  201435800      4       2  150064       2.0749     0.018998
enh55611     1  201451000  201452000      6       2  150064       2.1066     0.017578
enh55634     1  201526600  201527600      4       1  150064       2.1279     0.016674
enh55667     1  201685500  201686500      3       2  150064       1.9464     0.025806
enh55683     1  201726100  201727100      2       1  150064       2.4865    0.0064499
enh55686     1  201730100  201731100      1       1  150064       3.9018    4.774e-05
enh55699     1  201797300  201798300      3       2  150064       2.6745    0.0037417
enh55701     1  201811200  201812200      4       2  150064       2.3203     0.010162
enh55702     1  201818500  201819500      1       1  150064       1.6978      0.04477
enh55705     1  201865100  201866100      1       1  150064       1.6949      0.04505
enh55706     1  201869600  201870600      1       1  150064       1.6739      0.04708
enh55707     1  201874100  201875100      2       1  150064       2.1808       0.0146
enh55708     1  201877800  201878800      4       1  150064       2.5387    0.0055626
enh55730     1  202014800  202015800      1       1  150064       2.1061       0.0176
enh55742     1  202111200  202112200      5       2  150064       2.1389      0.01622
enh55811     1  202927800  202928800      2       1  150064       1.6632     0.048132
enh55819     1  203015800  203016800      1       1  150064       2.0533      0.02002
enh55822     1  203098500  203099500      2       1  150064       2.3209     0.010145
enh55836     1  203249900  203250900      3       2  150064         2.13     0.016584
enh55855     1  203323400  203324400      2       1  150064        1.962     0.024882
enh55881     1  203593800  203594800      2       1  150064       1.7098     0.043649
enh55901     1  203651300  203652300      6       1  150064       1.7335     0.041505
enh55903     1  203657800  203658800      4       1  150064        1.741     0.040839
enh55919     1  204010400  204011400      3       2  150064       2.1398     0.016185
enh55921     1  204041400  204042400      2       1  150064       2.6604    0.0039023
enh55922     1  204045200  204046200      1       1  150064       2.6213      0.00438
enh55923     1  204046800  204047800      3       2  150064       3.0915   0.00099578
enh55925     1  204049500  204050500      2       1  150064       2.3558    0.0092406
enh55929     1  204056900  204057900      3       2  150064       2.5643    0.0051699
enh55934     1  204065800  204066800      2       1  150064       1.6759     0.046877
enh55935     1  204069700  204070700      4       2  150064       3.4002   0.00033669
enh55936     1  204071500  204072500      2       1  150064       1.9284     0.026901
enh55938     1  204076500  204077500      2       1  150064       2.4232    0.0076912
enh55948     1  204195200  204196200      4       1  150064       1.9709     0.024366
enh55950     1  204222800  204223800      1       1  150064       2.5598     0.005237
enh55952     1  204233500  204234500      4       1  150064       2.1106     0.017401
enh55954     1  204243400  204244400      3       1  150064       1.7883     0.036862
enh55957     1  204254700  204255700      4       1  150064       2.6986    0.0034813
enh55990     1  204411800  204412800      1       1  150064       2.1158      0.01718
enh55991     1  204418500  204419500      3       1  150064        1.916      0.02768
enh55992     1  204423600  204424600      3       1  150064       2.9259    0.0017172
enh55993     1  204426100  204427100      3       1  150064       2.7873    0.0026572
enh55996     1  204437100  204438100      4       2  150064       2.2551     0.012065
enh55999     1  204452500  204453500      2       1  150064       1.8526      0.03197
enh56001     1  204460200  204461200      1       1  150064       3.1976     0.000693
enh56002     1  204464800  204465800      4       2  150064       3.3404   0.00041835
enh56003     1  204474600  204475600      1       1  150064       3.2309    0.0006169
enh56004     1  204482100  204483100      2       1  150064       3.1888   0.00071438
enh56005     1  204484300  204485300      4       2  150064       3.1615   0.00078491
enh56006     1  204487400  204488400      1       1  150064       3.3525    0.0004004
enh56007     1  204488400  204489400      2       1  150064       3.3959   0.00034197
enh56008     1  204490200  204491200      3       1  150064       1.9384     0.026287
enh56010     1  204512100  204513100      3       1  150064       3.1748   0.00074968
enh56012     1  204514400  204515400      1       1  150064       3.5756    0.0001747
enh56013     1  204515000  204516000      3       1  150064       3.2938    0.0004943
enh56014     1  204534300  204535300      4       2  150064       1.9212     0.027355
enh56015     1  204543400  204544400      3       2  150064       3.2053   0.00067472
enh56017     1  204561000  204562000      4       2  150064       2.4815     0.006541
enh56018     1  204593600  204594600      2       1  150064       2.7563    0.0029227
enh56043     1  204966400  204967400      5       3  150064         3.26   0.00055709
enh56044     1  205030600  205031600      3       1  150064       3.9982   3.1909e-05
enh56045     1  205084600  205085600      2       1  150064       4.1766   1.4798e-05
enh56046     1  205088800  205089800      4       1  150064       2.0429      0.02053
enh56048     1  205110400  205111400      5       2  150064       3.7788   7.8797e-05
enh56050     1  205144300  205145300      2       1  150064       4.1479   1.6775e-05
enh56051     1  205145900  205146900      3       1  150064       4.3782   5.9828e-06
enh56052     1  205152600  205153600      5       2  150064       4.3555   6.6377e-06
enh56053     1  205153400  205154400      3       2  150064       4.4108   5.1494e-06
enh56055     1  205168200  205169200      3       1  150064       4.0127   3.0014e-05
enh56056     1  205172700  205173700      3       1  150064       3.7427   9.1036e-05
enh56057     1  205178800  205179800      4       2  150064       4.4417   4.4622e-06
enh56058     1  205181000  205182000      2       1  150064       2.9775    0.0014529
enh56059     1  205198900  205199900      6       3  150064       2.5449    0.0054647
enh56060     1  205206300  205207300      4       2  150064       3.0768    0.0010461
enh56061     1  205209400  205210400      5       3  150064       2.9252     0.001721
enh56062     1  205216100  205217100      4       2  150064       2.4166    0.0078334
enh56063     1  205217900  205218900      3       2  150064       2.3691    0.0089157
enh56064     1  205225200  205226200      4       2  150064        2.585    0.0048691
enh56070     1  205248800  205249800      4       2  150064       1.9374     0.026346
enh56072     1  205263600  205264600      2       1  150064       1.7989     0.036016
enh56082     1  205321400  205322400      5       2  150064       2.5955    0.0047223
enh56093     1  205461700  205462700      4       2  150064       2.3781    0.0087014
enh56102     1  205518500  205519500      3       2  150064       1.8913     0.029289
enh56104     1  205544400  205545400      4       2  150064       1.9386     0.026274
enh56105     1  205551400  205552400      4       2  150064       1.6664     0.047813
enh56109     1  205562700  205563700      5       2  150064       1.7678     0.038543
enh56110     1  205568300  205569300      8       3  150064       2.1287     0.016638
enh56123     1  205649600  205650600      2       1  150064       2.2197     0.013221
enh56140     1  205780100  205781100      1       1  150064       2.4157     0.007853
enh56167     1  206645500  206646500      6       3  150064       1.8622     0.031289
enh56203     1  206893400  206894400      1       1  150064       1.7619      0.03904
enh56247     1  207225000  207226000      2       1  150064       2.7994    0.0025596
enh56250     1  207237600  207238600      1       1  150064       2.4979     0.006247
enh56251     1  207239200  207240200      2       1  150064       2.7143    0.0033206
enh56253     1  207243700  207244700      2       1  150064       2.9267    0.0017129
enh56254     1  207250400  207251400      3       1  150064        2.729     0.003176
enh56284     1  207921600  207922600      1       1  150064       2.8594     0.002122
enh56285     1  207928500  207929500      2       1  150064       2.8744    0.0020239
enh56287     1  207970500  207971500      3       2  150064        2.105     0.017645
enh56288     1  207971800  207972800      1       1  150064       3.7794     7.86e-05
enh56289     1  207978300  207979300      3       1  150064       4.2002   1.3332e-05
enh56290     1  207979400  207980400      1       1  150064       3.8534    5.825e-05
enh56291     1  207981000  207982000      1       1  150064       2.4355     0.007435
enh56293     1  207991700  207992700      1       1  150064       4.9996    2.872e-07
enh56294     1  207992900  207993900      6       3  150064       4.3047   8.3618e-06
enh56295     1  208000600  208001600      3       2  150064       4.0616   2.4372e-05
enh56296     1  208001700  208002700      1       1  150064       4.9466    3.777e-07
enh56298     1  208006800  208007800      3       2  150064       3.2114   0.00066045
enh56299     1  208010800  208011800      5       2  150064       2.7321    0.0031469
enh56300     1  208013200  208014200      2       1  150064       3.8955   4.8994e-05
enh56302     1  208017700  208018700      7       3  150064       4.6778   1.4502e-06
enh56303     1  208023800  208024800      2       1  150064       3.5599    0.0001855
enh56304     1  208027800  208028800      3       2  150064       2.7525    0.0029569
enh56305     1  208029600  208030600      3       1  150064       3.5388   0.00020095
enh56306     1  208030600  208031600      5       2  150064       4.1601   1.5908e-05
enh56307     1  208032000  208033000      9       4  150064       3.0265    0.0012372
enh56308     1  208033600  208034600      4       2  150064       3.5683   0.00017964
enh56309     1  208034800  208035800      6       2  150064       3.2288   0.00062155
enh56310     1  208036100  208037100      6       3  150064       3.0785    0.0010404
enh56313     1  208046100  208047100      2       1  150064       2.4233    0.0076908
enh56314     1  208048600  208049600      2       1  150064       2.5735    0.0050343
enh56315     1  208056300  208057300      1       1  150064       2.4167     0.007831
enh56316     1  208058500  208059500      3       1  150064       2.3672    0.0089614
enh56335     1  208263300  208264300      3       1  150064       2.8185    0.0024121
enh56337     1  208278700  208279700      4       1  150064       2.3049     0.010587
enh56338     1  208281000  208282000      4       2  150064       1.8807     0.030007
enh56339     1  208291300  208292300      7       3  150064       2.3704    0.0088856
enh56340     1  208305300  208306300      3       2  150064       2.9641    0.0015178
enh56341     1  208307400  208308400      2       1  150064       2.7083    0.0033817
enh56356     1  208386700  208387700      2       1  150064       2.0546     0.019961
enh56357     1  208392700  208393700      2       1  150064       2.4943    0.0063098
enh56362     1  208405900  208406900      4       2  150064       2.4225    0.0077063
enh56363     1  208409500  208410500      6       3  150064       2.3282     0.009952
enh56389     1  209799700  209800700      4       2  150064       1.7928     0.036499
enh56447     1  211430400  211431400      6       2  150064       1.6817     0.046317
enh56448     1  211434400  211435400      6       4  150064       2.5508    0.0053739
enh56453     1  211507700  211508700      7       3  150064        1.944      0.02595
enh56456     1  211514300  211515300      1       1  150064       2.4261     0.007632
enh56457     1  211516900  211517900      4       2  150064        2.242     0.012481
enh56464     1  211687300  211688300      5       2  150064       1.6472     0.049762
enh56465     1  211689800  211690800      6       3  150064       1.8686     0.030842
enh56467     1  211715200  211716200      1       1  150064       1.8722      0.03059
enh56469     1  211748100  211749100      1       1  150064       2.1797      0.01464
enh56472     1  211762200  211763200      4       2  150064       1.7313     0.041698
enh56489     1  211911800  211912800      1       1  150064        1.815      0.03476
enh56543     1  212428800  212429800      7       2  150064       2.3348    0.0097762
enh56544     1  212431200  212432200      6       3  150064       1.7372     0.041175
enh56551     1  212474000  212475000      3       2  150064       1.8158     0.034698
enh56553     1  212479000  212480000      3       2  150064       2.2631     0.011814
enh56554     1  212479800  212480800      4       2  150064       2.3944    0.0083229
enh56555     1  212483400  212484400      1       1  150064       2.2238      0.01308
enh56559     1  212604800  212605800      6       3  150064       1.8601     0.031435
enh56560     1  212607100  212608100      1       1  150064       2.1962      0.01404
enh56577     1  212769100  212770100      5       3  150064       2.1181     0.017082
enh56611     1  213843200  213844200     12       3  150064       2.0116      0.02213
enh56618     1  214175400  214176400      3       2  150064       2.9538    0.0015695
enh56622     1  214280200  214281200      4       2  150064       1.9413      0.02611
enh56635     1  214591300  214592300      3       2  150064       1.6687     0.047589
enh56640     1  214640000  214641000      4       1  150064       1.7721     0.038188
enh56646     1  214678800  214679800      8       3  150064       2.2896     0.011022
enh56648     1  214687600  214688600      2       1  150064       2.1348     0.016389
enh56652     1  214715300  214716300      5       2  150064       1.8872     0.029567
enh56702     1  220217500  220218500      2       1  150064       2.0112     0.022151
enh56707     1  220266400  220267400      2       1  150064        2.041     0.020624
enh56709     1  220289900  220290900      1       1  150064       1.6951      0.04503
enh56720     1  220442100  220443100      2       1  150064       1.7508      0.03999
enh56722     1  220446000  220447000      3       2  150064       1.7546     0.039665
enh56734     1  220923900  220924900      1       1  150064       2.1008      0.01783
enh56753     1  221242200  221243200      1       1  150064        1.732      0.04164
enh56779     1  221912200  221913200      2       1  150064       2.8608     0.002113
enh56780     1  221916800  221917800      5       2  150064       3.1988   0.00068992
enh56789     1  222593700  222594700      9       2  150064       1.7287     0.041928
enh56790     1  222627800  222628800      3       1  150064       2.8637    0.0020939
enh56797     1  222816200  222817200      1       1  150064       2.1669      0.01512
enh56798     1  222818400  222819400      1       1  150064       2.1321       0.0165
enh56799     1  222828000  222829000      2       1  150064       2.3402    0.0096374
enh56803     1  222911900  222912900      1       1  150064       2.4579     0.006987
enh56804     1  222945200  222946200      1       1  150064       2.0878      0.01841
enh56841     1  223888200  223889200      1       1  150064       1.9712      0.02435
enh56843     1  223906100  223907100     10       3  150064       3.1769   0.00074424
enh56844     1  223910600  223911600      2       1  150064       2.8653    0.0020828
enh56845     1  223913000  223914000      1       1  150064       2.8498     0.002187
enh56846     1  223915000  223916000      2       1  150064       2.8231    0.0023782
enh56850     1  223921800  223922800      2       1  150064       2.9336    0.0016751
enh56851     1  223923500  223924500      3       2  150064       3.4294   0.00030247
enh56852     1  223925100  223926100      3       2  150064       2.2327     0.012785
enh56854     1  223929200  223930200      2       1  150064       1.6798     0.046502
enh56856     1  223952700  223953700      3       1  150064       2.5186    0.0058919
enh56857     1  223959100  223960100      4       2  150064       3.7196   9.9754e-05
enh56858     1  223963300  223964300      2       1  150064       2.9646    0.0015153
enh56860     1  224010500  224011500      4       1  150064       3.4388   0.00029213
enh56862     1  224019600  224020600      3       2  150064       3.8655   5.5423e-05
enh56863     1  224023300  224024300      1       1  150064       3.4465     0.000284
enh56864     1  224029900  224030900      2       1  150064       2.9574    0.0015512
enh56894     1  224543600  224544600      3       2  150064       1.9533     0.025394
enh56895     1  224546600  224547600      4       2  150064        2.912    0.0017959
enh56896     1  224564900  224565900      4       2  150064        2.242     0.012481
enh56899     1  224617200  224618200      2       1  150064       2.3121     0.010386
enh56902     1  224624200  224625200      2       1  150064       2.4151    0.0078663
enh56904     1  224641900  224642900      2       1  150064       2.0662     0.019405
enh56905     1  224644400  224645400      3       2  150064       2.0156     0.021919
enh56906     1  224646700  224647700      3       1  150064       2.5168    0.0059212
enh56908     1  224685300  224686300      1       1  150064       2.0878      0.01841
enh56909     1  224686400  224687400      5       3  150064       2.5346    0.0056283
enh56910     1  224689700  224690700      3       2  150064       2.1965     0.014029
enh56919     1  224810200  224811200      4       2  150064       1.7083      0.04379
enh56962     1  225880400  225881400      3       1  150064       1.7515     0.039934
enh56968     1  225934700  225935700      3       1  150064       1.9039     0.028464
enh56978     1  226002700  226003700      2       1  150064       1.9121     0.027931
enh56979     1  226012800  226013800      3       2  150064       2.0645     0.019485
enh56985     1  226051800  226052800      2       1  150064       2.1749     0.014817
enh56986     1  226053500  226054500      2       1  150064         2.39    0.0084246
enh56989     1  226064200  226065200      3       1  150064       2.8898    0.0019273
enh56990     1  226065600  226066600      1       1  150064       2.7681     0.002819
enh56993     1  226084900  226085900      4       2  150064       1.7422     0.040738
enh57005     1  226184100  226185100      2       1  150064        1.676     0.046864
enh57014     1  226253700  226254700      2       1  150064        2.767    0.0028287
enh57015     1  226270000  226271000      2       1  150064       2.3561    0.0092342
enh57020     1  226311200  226312200      1       1  150064       2.6169     0.004437
enh57030     1  226497900  226498900      2       1  150064       2.6384    0.0041644
enh57035     1  226591300  226592300      2       1  150064       2.2468     0.012325
enh57036     1  226592300  226593300      6       2  150064       1.8514     0.032054
enh57037     1  226596000  226597000      5       2  150064       1.6976     0.044794
enh57040     1  226644700  226645700      2       1  150064        1.995      0.02302
enh57048     1  226824700  226825700      1       1  150064       2.5273     0.005747
enh57050     1  226832300  226833300      1       1  150064       2.4145     0.007878
enh57064     1  226917500  226918500      1       1  150064       2.6623     0.003881
enh57065     1  226918500  226919500      2       1  150064       1.8456     0.032478
enh57066     1  226919700  226920700      4       2  150064        2.983    0.0014273
enh57072     1  227014900  227015900      3       1  150064       2.1328     0.016472
enh57074     1  227063000  227064000      4       2  150064       1.6895     0.045558
enh57075     1  227071200  227072200      5       2  150064       2.5753    0.0050078
enh57076     1  227073600  227074600      3       2  150064       2.4116    0.0079421
enh57095     1  227422400  227423400      3       2  150064       1.9661     0.024641
enh57106     1  227544600  227545600      5       2  150064        2.537    0.0055896
enh57137     1  228276300  228277300      4       2  150064       1.8664     0.030995
enh57158     1  228557800  228558800      1       1  150064       1.7486      0.04018
enh57184     1  229035800  229036800      2       1  150064       1.9543     0.025331
enh57186     1  229066200  229067200      3       2  150064        1.754     0.039717
enh57193     1  229121900  229122900      6       2  150064       1.7394     0.040981
enh57196     1  229163300  229164300      1       1  150064       1.8157      0.03471
enh57237     1  229412800  229413800      1       1  150064       1.6464      0.04984
enh57283     1  230220600  230221600      2       1  150064       1.8316     0.033502
enh57286     1  230236600  230237600      8       2  150064       3.6151   0.00015013
enh57287     1  230238200  230239200      3       2  150064       3.3968    0.0003409
enh57288     1  230241300  230242300      4       2  150064       3.8271   6.4826e-05
enh57289     1  230242600  230243600      6       3  150064        3.727   9.6871e-05
enh57290     1  230244600  230245600      6       2  150064       3.9115   4.5865e-05
enh57291     1  230246900  230247900      3       2  150064       3.5146   0.00022023
enh57292     1  230249800  230250800      3       1  150064       3.5765   0.00017411
enh57295     1  230272600  230273600     11       5  150064       3.5771   0.00017372
enh57296     1  230274900  230275900      6       2  150064        3.592   0.00016408
enh57297     1  230276200  230277200      7       4  150064       2.3992    0.0082146
enh57307     1  230298000  230299000      1       1  150064       1.8418      0.03275
enh57312     1  230310400  230311400      8       2  150064       1.9515     0.025501
enh57330     1  230443000  230444000      2       1  150064       2.2896     0.011023
enh57343     1  230844000  230845000      7       2  150064       1.9355     0.026465
enh57445     1  232411000  232412000      2       1  150064       1.8836     0.029811
enh57449     1  232455300  232456300      4       2  150064       1.8142     0.034821
enh57452     1  232571500  232572500      6       4  150064       1.7061     0.043999
enh57454     1  232608000  232609000      5       1  150064       2.2759     0.011425
enh57455     1  232610400  232611400      4       2  150064       2.6938    0.0035326
enh57456     1  232612900  232613900      1       1  150064       1.8193      0.03443
enh57458     1  232621500  232622500      4       2  150064       2.3659    0.0089922
enh57493     1  232813900  232814900      3       1  150064       1.8096     0.035183
enh57541     1  234610600  234611600      9       2  150064       1.9318     0.026689
enh57542     1  234611600  234612600      7       3  150064       2.2207     0.013185
enh57543     1  234612800  234613800      8       3  150064       1.6699     0.047472
enh57544     1  234623200  234624200      2       1  150064       1.9415     0.026101
enh57545     1  234630500  234631500      5       2  150064       1.9164     0.027658
enh57546     1  234634200  234635200      8       3  150064       2.7698    0.0028044
enh57547     1  234635900  234636900      3       2  150064       1.8352     0.033238
enh57548     1  234638600  234639600      3       1  150064       2.2505      0.01221
enh57549     1  234651000  234652000      2       1  150064       2.7282    0.0031841
enh57550     1  234653100  234654100     10       2  150064       2.7786    0.0027294
enh57557     1  234697800  234698800      2       1  150064       1.9754     0.024111
enh57610     1  235014900  235015900      4       1  150064       2.5034    0.0061504
enh57623     1  235095000  235096000      6       2  150064        1.916     0.027685
enh57679     1  235805000  235806000      1       1  150064       2.3335      0.00981
enh57683     1  235873200  235874200      3       1  150064       2.0007     0.022715
enh57751     1  236665700  236666700      1       1  150064       1.7372      0.04118
enh57791     1  241392100  241393100      2       1  150064       1.9483      0.02569
enh57798     1  241791000  241792000      5       2  150064       2.6692    0.0038018
enh57799     1  241800000  241801000      6       3  150064         1.78     0.037537
enh57806     1  243409900  243410900      2       1  150064       2.6922    0.0035494
enh57807     1  243411000  243412000      4       2  150064       3.7988   7.2691e-05
enh57808     1  243412000  243413000      1       1  150064       3.9673    3.634e-05
enh57809     1  243413900  243414900      4       2  150064       4.2609   1.0181e-05
enh57811     1  243420100  243421100      1       1  150064       4.8412    6.453e-07
enh57813     1  243427300  243428300      2       1  150064       3.9425   4.0322e-05
enh57816     1  243450000  243451000      1       1  150064       4.8728    5.502e-07
enh57823     1  243645500  243646500      1       1  150064       3.8909    4.993e-05
enh57826     1  243758800  243759800      1       1  150064       5.0012    2.848e-07
enh57827     1  243760400  243761400      1       1  150064       2.6992     0.003475
enh57829     1  243891100  243892100      2       1  150064       4.1132   1.9514e-05
enh57830     1  243894100  243895100      2       1  150064       3.8836   5.1468e-05
enh57832     1  243914600  243915600      2       1  150064        3.559   0.00018614
enh57835     1  243953700  243954700      5       3  150064       3.4163   0.00031743
enh57837     1  243966700  243967700      2       1  150064       4.3381   7.1872e-06
enh57839     1  244011400  244012400      3       2  150064       3.0738    0.0010569
enh57840     1  244014400  244015400      3       2  150064       4.1088   1.9883e-05
enh57847     1  244255600  244256600      4       1  150064       1.7768       0.0378
enh57851     1  244377100  244378100      8       3  150064       2.3082     0.010495
enh57852     1  244377600  244378600      7       3  150064       2.5555    0.0053017
enh57865     1  244554400  244555400      1       1  150064       1.7011      0.04446
enh57870     1  244602400  244603400      4       2  150064       2.1017     0.017792
enh57872     1  244607900  244608900      1       1  150064       2.2307      0.01285
enh57873     1  244608800  244609800      2       1  150064       2.3236     0.010074
enh57874     1  244611600  244612600      2       1  150064       1.7693     0.038418
enh57875     1  244612600  244613600      1       1  150064       2.4323     0.007502
enh57881     1  244828500  244829500      6       2  150064        1.716     0.043077
enh57884     1  244842000  244843000      6       3  150064       3.1325   0.00086674
enh57908     1  245762100  245763100      8       2  150064       2.5045    0.0061312
enh57915     1  246154400  246155400      7       1  150064       1.6938     0.045155
enh57918     1  246230600  246231600      7       3  150064       1.9767     0.024039
enh57921     1  246382200  246383200      8       2  150064       2.5859     0.004856
enh57924     1  246670600  246671600     11       5  150064       2.4897    0.0063921
enh57925     1  246690500  246691500      8       4  150064       1.8793     0.030102
enh57940     1  246760000  246761000      4       2  150064       1.7285     0.041952
enh57945     1  246772000  246773000      2       1  150064       2.2501      0.01222
enh57946     1  246773800  246774800      4       2  150064       2.0202     0.021684
enh57947     1  246780400  246781400      2       1  150064       1.9448     0.025902
enh57955     1  246859400  246860400      5       2  150064       1.8059     0.035464
enh57956     1  246861600  246862600      6       3  150064        1.869     0.030814
enh57957     1  246866700  246867700      6       1  150064       2.6681    0.0038138
enh57979     1  247265600  247266600      1       1  150064       2.0738      0.01905
enh58022     1  249153700  249154700      1       1  150064       1.7791      0.03761
enh65551     2     826700     827700      6       2  150064       1.7331     0.041538
enh65552     2     925700     926700      8       3  150064       1.6943     0.045102
enh65553     2     969600     970600      6       2  150064       1.9771     0.024014
enh65554     2    1006000    1007000      3       2  150064       1.7095     0.043681
enh65578     2    1732400    1733400      5       1  150064       2.1455     0.015958
enh65579     2    1734600    1735600      6       3  150064       2.0286     0.021248
enh65588     2    3226400    3227400      3       1  150064       2.4924    0.0063448
enh65589     2    3242900    3243900      7       1  150064        2.673    0.0037587
enh65590     2    3246100    3247100      5       1  150064       1.7765     0.037823
enh65591     2    3256000    3257000      3       2  150064       2.3605    0.0091247
enh65615     2    3621800    3622800      1       1  150064       2.0286      0.02125
enh65616     2    3625400    3626400      2       1  150064       1.6986     0.044695
enh65633     2    6321600    6322600      2       1  150064       1.7199     0.042729
enh65640     2    6646200    6647200      4       1  150064       1.7474     0.040286
enh65647     2    7049800    7050800      5       3  150064       2.8044    0.0025209
enh65649     2    7053800    7054800      4       2  150064       3.9046   4.7186e-05
enh65650     2    7056600    7057600      3       2  150064       2.8319    0.0023136
enh65651     2    7060400    7061400      8       3  150064       1.7456     0.040438
enh65652     2    7066500    7067500      5       3  150064       2.2311     0.012837
enh65675     2    7197700    7198700      2       1  150064       1.8773      0.03024
enh65681     2    7571500    7572500      1       1  150064       1.9847      0.02359
enh65683     2    7590000    7591000      1       1  150064       3.4536    0.0002766
enh65684     2    7592000    7593000      3       1  150064       3.3375   0.00042262
enh65722     2    8543600    8544600      7       3  150064       1.7001     0.044555
enh65745     2    8679400    8680400      3       1  150064        2.355    0.0092626
enh65746     2    8683700    8684700      3       2  150064       1.9324     0.026653
enh65747     2    8686200    8687200      2       1  150064        1.672     0.047259
enh65752     2    8740000    8741000      4       1  150064       3.1104   0.00093418
enh65754     2    8751600    8752600      3       2  150064       1.9998      0.02276
enh65762     2    8962100    8963100      2       1  150064        1.741     0.040839
enh65767     2    9025900    9026900      1       1  150064       1.6992      0.04464
enh65784     2    9308000    9309000      4       2  150064       1.7339     0.041471
enh65786     2    9314700    9315700      3       1  150064       2.0327     0.021043
enh65788     2    9331000    9332000      2       1  150064       2.0791     0.018805
enh65794     2    9353500    9354500      1       1  150064       3.0893     0.001003
enh65795     2    9355700    9356700      3       1  150064       2.9002    0.0018646
enh65802     2    9370500    9371500      1       1  150064       1.9795      0.02388
enh65803     2    9373000    9374000      1       1  150064       1.8161      0.03468
enh65804     2    9374800    9375800      3       2  150064       2.6613    0.0038922
enh65810     2    9389900    9390900      3       2  150064       2.6987    0.0034807
enh65816     2    9404000    9405000      2       1  150064       2.7762    0.0027498
enh65845     2    9685600    9686600      3       2  150064       2.0401     0.020668
enh65894     2   10133500   10134500      6       2  150064       2.1601     0.015383
enh65896     2   10159000   10160000      6       4  150064       1.8989     0.028786
enh65903     2   10186900   10187900      1       1  150064       1.7217      0.04256
enh65955     2   10547400   10548400      5       2  150064       1.8294     0.033672
enh65987     2   10947700   10948700      9       2  150064       1.8183     0.034506
enh65989     2   10953200   10954200      6       3  150064       2.0708     0.019191
enh66032     2   11533500   11534500      2       1  150064       2.2141     0.013412
enh66033     2   11535200   11536200      6       2  150064       1.7433      0.04064
enh66059     2   11889500   11890500      4       2  150064       1.7365     0.041234
enh66063     2   11894600   11895600      2       1  150064       1.6794     0.046542
enh66069     2   11904300   11905300      2       1  150064       1.7834      0.03726
enh66073     2   11924700   11925700      2       1  150064       2.6214     0.004379
enh66079     2   12085200   12086200      5       2  150064       2.1879     0.014339
enh66084     2   12267000   12268000      1       1  150064       2.5343     0.005633
enh66085     2   12272000   12273000      3       2  150064       2.2404     0.012532
enh66090     2   12332700   12333700      3       2  150064       2.1241     0.016831
enh66094     2   12427300   12428300      7       2  150064       1.6758      0.04689
enh66097     2   12444200   12445200      2       1  150064       1.8588     0.031527
enh66112     2   12644300   12645300      3       2  150064       1.6727      0.04719
enh66114     2   12654500   12655500      3       1  150064       2.3348    0.0097762
enh66115     2   12677600   12678600      1       1  150064       1.7193      0.04278
enh66154     2   15081200   15082200      1       1  150064        1.652      0.04927
enh66158     2   15309700   15310700      6       3  150064       2.2443     0.012408
enh66159     2   15413100   15414100      4       1  150064       1.9551     0.025286
enh66162     2   15699000   15700000      4       1  150064       1.8447     0.032539
enh66202     2   16842900   16843900      1       1  150064       2.1163      0.01716
enh66211     2   17932000   17933000      3       1  150064       2.4595    0.0069562
enh66212     2   17933000   17934000      1       1  150064       2.0415       0.0206
enh66214     2   17938300   17939300      1       1  150064       2.0909      0.01827
enh66216     2   17981400   17982400      3       1  150064       2.3466     0.009474
enh66218     2   17996600   17997600      3       1  150064       2.3427    0.0095728
enh66255     2   19548000   19549000      2       1  150064        2.264     0.011786
enh66273     2   20242300   20243300      3       1  150064       2.0448     0.020436
enh66276     2   20261500   20262500      4       2  150064       1.8225     0.034192
enh66278     2   20265200   20266200      1       1  150064        1.739      0.04102
enh66287     2   20308200   20309200      3       1  150064       1.8766     0.030288
enh66326     2   20584700   20585700      2       1  150064       1.8131     0.034909
enh66342     2   20768600   20769600      6       2  150064       2.2096     0.013565
enh66344     2   20777500   20778500      7       2  150064       2.3497    0.0093949
enh66345     2   20780200   20781200      2       1  150064       2.7559    0.0029265
enh66347     2   20788800   20789800      1       1  150064       2.4756      0.00665
enh66349     2   20792800   20793800      9       3  150064        3.368   0.00037861
enh66350     2   20796900   20797900      5       2  150064       1.9366     0.026399
enh66353     2   20816200   20817200      9       2  150064       1.8717     0.030626
enh66365     2   21493100   21494100      1       1  150064       2.1294      0.01661
enh66402     2   23920600   23921600     11       3  150064        1.966     0.024651
enh66404     2   23980000   23981000      1       1  150064       2.0403      0.02066
enh66407     2   24066000   24067000      2       1  150064       2.5154    0.0059445
enh66409     2   24122900   24123900      3       1  150064       1.7631     0.038946
enh66411     2   24125000   24126000      1       1  150064       2.0809      0.01872
enh66412     2   24126400   24127400      4       2  150064       1.8267     0.033876
enh66413     2   24127700   24128700      1       1  150064        2.071      0.01918
enh66414     2   24139300   24140300      3       2  150064       2.2082     0.013614
enh66418     2   24161600   24162600      1       1  150064       2.2362      0.01267
enh66420     2   24166900   24167900      5       2  150064       2.4735    0.0066904
enh66430     2   24347200   24348200      2       1  150064       1.6722     0.047238
enh66448     2   24657800   24658800      3       2  150064       3.2324   0.00061369
enh66457     2   24728500   24729500      1       1  150064       2.4802     0.006565
enh66475     2   24810500   24811500      4       2  150064        1.936     0.026432
enh66477     2   24835900   24836900      2       1  150064       1.8495     0.032195
enh66487     2   25029300   25030300      3       2  150064       1.6831      0.04618
enh66510     2   25320800   25321800      2       1  150064       1.9089     0.028136
enh66512     2   25351600   25352600      6       3  150064        4.357    6.593e-06
enh66513     2   25384200   25385200      3       1  150064       4.1609   1.5851e-05
enh66514     2   25439200   25440200      3       1  150064       3.3274   0.00043832
enh66519     2   25486200   25487200      3       2  150064       3.6998   0.00010789
enh66523     2   25508400   25509400      2       1  150064       1.9292     0.026854
enh66524     2   25515200   25516200      1       1  150064       2.9953     0.001371
enh66528     2   25530200   25531200      3       2  150064        2.412    0.0079332
enh66529     2   25536000   25537000      1       1  150064       2.8611     0.002111
enh66536     2   25559900   25560900      1       1  150064       1.7268       0.0421
enh66544     2   25599100   25600100      3       2  150064       3.5091    0.0002248
enh66553     2   25676100   25677100      2       1  150064       1.6521     0.049258
enh66566     2   26076000   26077000      3       2  150064       2.4321    0.0075053
enh66570     2   26161700   26162700      1       1  150064       1.9976      0.02288
enh66573     2   26202600   26203600      1       1  150064       2.0723      0.01912
enh66575     2   26205400   26206400      2       1  150064       1.6586     0.048595
enh66576     2   26214500   26215500      4       2  150064       3.7867   7.6332e-05
enh66577     2   26220100   26221100      7       3  150064       2.8477    0.0022021
enh66580     2   26231300   26232300      5       1  150064         1.72     0.042716
enh66582     2   26238600   26239600      4       2  150064       2.9677    0.0015002
enh66584     2   26249400   26250400      3       2  150064        2.245     0.012384
enh66586     2   26262600   26263600      2       1  150064       2.6277    0.0042987
enh66588     2   26267300   26268300      3       1  150064       2.7318    0.0031492
enh66597     2   26320800   26321800      2       1  150064       2.9095      0.00181
enh66598     2   26322400   26323400      1       1  150064       1.9555      0.02526
enh66603     2   26401200   26402200      2       1  150064       2.4287     0.007577
enh66619     2   26579900   26580900      4       2  150064       1.6837     0.046123
enh66627     2   26828900   26829900      3       2  150064       1.9089      0.02814
enh66639     2   26985800   26986800      2       1  150064       3.1708   0.00076023
enh66641     2   26989900   26990900      4       2  150064       3.0451     0.001163
enh66642     2   26991200   26992200      1       1  150064       3.3193    0.0004512
enh66645     2   26995500   26996500      1       1  150064       3.3202    0.0004497
enh66646     2   27033000   27034000      2       1  150064       3.5217   0.00021442
enh66647     2   27184000   27185000      2       1  150064       2.4556    0.0070326
enh66648     2   27186900   27187900      4       2  150064       2.4862    0.0064551
enh66652     2   27213800   27214800      1       1  150064       2.5416     0.005518
enh66654     2   27243300   27244300      1       1  150064       3.3071    0.0004713
enh66656     2   27254400   27255400      1       1  150064       3.0193     0.001267
enh66659     2   27286200   27287200      2       1  150064       3.9856    3.366e-05
enh66660     2   27292200   27293200      3       1  150064       3.2354   0.00060736
enh66661     2   27298000   27299000      2       1  150064       2.0918     0.018229
enh66663     2   27307600   27308600      2       1  150064       2.5213    0.0058457
enh66664     2   27315400   27316400      1       1  150064       3.0302     0.001222
enh66672     2   27403800   27404800      3       2  150064        3.141   0.00084175
enh66673     2   27405100   27406100      3       2  150064       2.4638    0.0068738
enh66675     2   27432400   27433400      7       3  150064       2.4129     0.007913
enh66677     2   27441100   27442100      8       2  150064       2.4136    0.0078978
enh66678     2   27504800   27505800      2       1  150064        2.138     0.016259
enh66680     2   27543700   27544700      2       1  150064       1.9898     0.023304
enh66686     2   27594900   27595900      2       1  150064       2.3713    0.0088636
enh66688     2   27604000   27605000      1       1  150064       3.0578     0.001115
enh66690     2   27632800   27633800      2       1  150064       2.0799     0.018769
enh66693     2   27665100   27666100      1       1  150064       3.1687    0.0007655
enh66694     2   27668200   27669200      2       1  150064        1.806     0.035459
enh66695     2   27712800   27713800      2       1  150064        2.505    0.0061232
enh66696     2   27807400   27808400      4       2  150064       2.3097     0.010454
enh66697     2   27819000   27820000      4       2  150064       1.7866     0.037004
enh66698     2   27850200   27851200      2       1  150064       1.8163      0.03466
enh66700     2   27888400   27889400      2       1  150064        1.985     0.023573
enh66702     2   27906000   27907000      2       1  150064       1.7749     0.037961
enh66705     2   27937200   27938200      2       1  150064       2.0899     0.018314
enh66706     2   27938700   27939700      2       1  150064       3.5124   0.00022205
enh66707     2   27942500   27943500      3       2  150064       2.1704     0.014989
enh66710     2   27951800   27952800      3       1  150064       3.8446   6.0373e-05
enh66714     2   27977200   27978200      1       1  150064       2.4741     0.006678
enh66716     2   27988000   27989000      1       1  150064       4.1169     1.92e-05
enh66717     2   27988800   27989800      3       2  150064       4.4211   4.9099e-06
enh66718     2   27993400   27994400      1       1  150064       3.8587      5.7e-05
enh66720     2   27999900   28000900      2       1  150064       3.7915   7.4862e-05
enh66724     2   28020000   28021000      3       1  150064       4.2659   9.9555e-06
enh66725     2   28023400   28024400      4       2  150064       5.2017   9.8762e-08
enh66726     2   28031600   28032600      2       1  150064       4.1818   1.4459e-05
enh66727     2   28076700   28077700      1       1  150064        3.787    7.625e-05
enh66729     2   28114400   28115400      1       1  150064       1.9473      0.02575
enh66730     2   28128400   28129400      3       2  150064       3.4498   0.00028054
enh66731     2   28137100   28138100      2       1  150064       1.9275     0.026958
enh66732     2   28138700   28139700      2       1  150064       2.4002    0.0081929
enh66733     2   28143700   28144700      2       1  150064       3.4346   0.00029668
enh66737     2   28152800   28153800      2       1  150064       3.0591    0.0011101
enh66738     2   28155200   28156200      2       1  150064       3.2414   0.00059467
enh66739     2   28169000   28170000      1       1  150064       3.4674    0.0002628
enh66741     2   28180200   28181200      3       2  150064       2.9638    0.0015194
enh66745     2   28202800   28203800      2       1  150064         4.51   3.2416e-06
enh66747     2   28219100   28220100      3       1  150064        3.679   0.00011709
enh66750     2   28271000   28272000      2       1  150064       3.2893    0.0005021
enh66752     2   28290100   28291100      2       1  150064       4.0072   3.0721e-05
enh66753     2   28303600   28304600      3       2  150064       2.3048     0.010588
enh66789     2   28601700   28602700      4       2  150064       2.2538     0.012105
enh66790     2   28611900   28612900      1       1  150064        2.969     0.001494
enh66792     2   28628900   28629900      5       2  150064       2.6397    0.0041488
enh66795     2   28635700   28636700      2       1  150064       2.4002     0.008194
enh66798     2   28646600   28647600      5       2  150064       2.9138    0.0017851
enh66799     2   28653000   28654000      1       1  150064       2.2089      0.01359
enh66800     2   28658800   28659800      3       2  150064       2.6219    0.0043717
enh66801     2   28668200   28669200      3       2  150064       2.0575      0.01982
enh66841     2   28992500   28993500      3       2  150064       2.3535    0.0092993
enh66842     2   28994600   28995600      2       1  150064        2.601    0.0046479
enh66843     2   28997800   28998800      4       2  150064       2.6867     0.003608
enh66844     2   29032500   29033500      2       1  150064        3.181   0.00073373
enh66847     2   29093600   29094600      6       3  150064         1.99     0.023295
enh66865     2   30368200   30369200      2       1  150064       1.8372     0.033087
enh66869     2   30378400   30379400      1       1  150064       1.7063      0.04398
enh66874     2   30446200   30447200      2       1  150064       1.9126     0.027899
enh66900     2   30588900   30589900      1       1  150064       1.8188      0.03447
enh66935     2   30911600   30912600      2       1  150064       1.9676     0.024559
enh66962     2   32183000   32184000      2       1  150064       1.9374     0.026349
enh66970     2   32236500   32237500      3       2  150064       2.2825     0.011229
enh67025     2   33546600   33547600      2       1  150064       2.0047     0.022498
enh67060     2   36608300   36609300      5       3  150064       2.8105    0.0024733
enh67062     2   36615300   36616300      9       3  150064       1.6885     0.045659
enh67070     2   36632000   36633000      6       3  150064        2.015     0.021951
enh67073     2   36636200   36637200      1       1  150064       1.8342      0.03331
enh67078     2   36641000   36642000      3       2  150064       1.8467     0.032392
enh67082     2   36647400   36648400      1       1  150064       2.3588     0.009167
enh67084     2   36650600   36651600      5       2  150064       2.0236     0.021504
enh67085     2   36654500   36655500      8       3  150064       2.6461    0.0040711
enh67086     2   36655700   36656700      3       1  150064       1.9877     0.023421
enh67090     2   36661400   36662400      1       1  150064       2.1714      0.01495
enh67093     2   36668200   36669200      4       1  150064       1.8784     0.030163
enh67095     2   36676100   36677100      1       1  150064       2.2365      0.01266
enh67097     2   36679400   36680400      1       1  150064       1.7459      0.04041
enh67103     2   36687800   36688800      2       1  150064       1.8887     0.029466
enh67109     2   36712200   36713200      4       1  150064       1.8048     0.035554
enh67110     2   36716800   36717800      2       1  150064       1.7236     0.042387
enh67111     2   36717600   36718600      3       1  150064       1.7557     0.039571
enh67117     2   36791200   36792200      3       2  150064       2.2329     0.012778
enh67121     2   36822600   36823600      7       2  150064       2.0295     0.021202
enh67124     2   37034300   37035300      7       2  150064       1.8254     0.033971
enh67127     2   37085800   37086800      4       2  150064       1.7538     0.039729
enh67129     2   37154000   37155000      5       3  150064       2.3421    0.0095886
enh67130     2   37178500   37179500      5       3  150064        1.859     0.031515
enh67131     2   37179600   37180600      1       1  150064       3.2131    0.0006566
enh67133     2   37190500   37191500      4       2  150064       1.7158     0.043097
enh67136     2   37227200   37228200      4       2  150064       2.6129    0.0044892
enh67137     2   37231900   37232900      4       2  150064       2.3685    0.0089302
enh67139     2   37248000   37249000      3       2  150064       1.8422     0.032721
enh67143     2   37376200   37377200      5       2  150064       2.0573     0.019826
enh67145     2   37379600   37380600      3       2  150064       1.7334     0.041516
enh67147     2   37384400   37385400      3       1  150064       1.8706     0.030697
enh67148     2   37394900   37395900      5       3  150064       1.9394     0.026228
enh67150     2   37424600   37425600      3       2  150064       1.7105      0.04359
enh67151     2   37425600   37426600      2       1  150064       2.8072    0.0024987
enh67152     2   37453200   37454200      3       2  150064       3.4905   0.00024103
enh67153     2   37456200   37457200      3       2  150064       2.2591     0.011938
enh67154     2   37459800   37460800      5       2  150064       2.2188     0.013252
enh67155     2   37522200   37523200      2       1  150064       2.7759    0.0027528
enh67157     2   37539800   37540800      5       2  150064       3.5422   0.00019844
enh67158     2   37543000   37544000      7       2  150064       3.4551   0.00027501
enh67159     2   37544900   37545900      2       1  150064       3.1965   0.00069552
enh67160     2   37548600   37549600      2       1  150064       3.6531   0.00012954
enh67161     2   37552500   37553500      3       2  150064       3.5159   0.00021917
enh67162     2   37553800   37554800      4       2  150064       3.0689    0.0010742
enh67163     2   37570600   37571600      7       3  150064        3.884   5.1384e-05
enh67173     2   37733800   37734800      4       1  150064       1.8585     0.031551
enh67210     2   38022800   38023800      4       2  150064       2.0245     0.021458
enh67236     2   38323000   38324000      2       1  150064       2.0748     0.019001
enh67263     2   38601800   38602800      2       1  150064       1.8326     0.033433
enh67264     2   38605000   38606000      5       3  150064       1.8909     0.029318
enh67267     2   38633400   38634400      1       1  150064       2.1375      0.01628
enh67268     2   38645600   38646600      2       1  150064       2.4327    0.0074931
enh67302     2   38948500   38949500      5       2  150064       2.5385    0.0055665
enh67305     2   38963700   38964700      3       1  150064       2.2612     0.011875
enh67306     2   38967800   38968800      1       1  150064       2.2486      0.01227
enh67311     2   39016700   39017700      4       1  150064       2.3185     0.010212
enh67313     2   39057400   39058400      1       1  150064       2.1365      0.01632
enh67331     2   39443300   39444300      3       1  150064       2.4227    0.0077019
enh67332     2   39444000   39445000      1       1  150064       2.2862      0.01112
enh67342     2   39608500   39609500      1       1  150064        2.056      0.01989
enh67359     2   39652200   39653200      1       1  150064       2.7394     0.003078
enh67379     2   39795600   39796600      2       1  150064       2.4136    0.0078969
enh67380     2   39820600   39821600      1       1  150064        2.696     0.003509
enh67383     2   39866800   39867800      1       1  150064        2.064      0.01951
enh67386     2   39999300   40000300      6       3  150064       2.5035    0.0061493
enh67389     2   40004000   40005000      2       1  150064       2.1676     0.015094
enh67390     2   40006400   40007400      2       1  150064       2.0011      0.02269
enh67392     2   40264000   40265000      6       2  150064       2.0286     0.021249
enh67397     2   40392100   40393100      3       1  150064       2.0289     0.021237
enh67399     2   40421400   40422400      3       1  150064       1.8052     0.035519
enh67404     2   40467000   40468000      5       2  150064       2.5466    0.0054393
enh67405     2   40470900   40471900      3       2  150064       2.3736    0.0088074
enh67406     2   40500700   40501700      4       1  150064       1.6571     0.048748
enh67408     2   40510400   40511400      3       1  150064       1.6625     0.048206
enh67411     2   40556400   40557400      1       1  150064        1.876      0.03033
enh67412     2   40558800   40559800      4       2  150064       2.3806    0.0086431
enh67413     2   40573500   40574500      4       2  150064       2.1551     0.015577
enh67414     2   40579900   40580900      3       2  150064       2.3671     0.008964
enh67415     2   40598700   40599700      6       2  150064       1.9226     0.027263
enh67416     2   40610800   40611800      6       2  150064       1.8852     0.029698
enh67419     2   40645900   40646900      1       1  150064       1.9016      0.02861
enh67424     2   40661500   40662500      5       2  150064       1.9226     0.027268
enh67425     2   40664000   40665000      5       1  150064       2.1831     0.014513
enh67427     2   40681500   40682500      3       2  150064       2.9861     0.001413
enh67432     2   40715400   40716400      3       1  150064       1.7557      0.03957
enh67433     2   40739100   40740100      4       1  150064       3.0293    0.0012257
enh67434     2   40895200   40896200      4       2  150064       2.2343     0.012731
enh67438     2   41824500   41825500      4       1  150064       1.9595     0.025028
enh67440     2   42054100   42055100      4       2  150064       2.9411     0.001635
enh67441     2   42055700   42056700      3       1  150064       1.6689     0.047567
enh67442     2   42068500   42069500      5       1  150064       2.4789    0.0065887
enh67540     2   42981100   42982100      3       2  150064       1.9159     0.027691
enh67542     2   43013300   43014300      6       2  150064       2.4957    0.0062853
enh67543     2   43014900   43015900     11       3  150064       1.6708     0.047381
enh67558     2   43106900   43107900      3       1  150064       1.6831     0.046179
enh67561     2   43133800   43134800      4       2  150064       2.6493    0.0040332
enh67575     2   43183400   43184400      5       2  150064        2.303     0.010639
enh67590     2   43253500   43254500     11       4  150064       1.9356     0.026459
enh67610     2   43379700   43380700      4       2  150064       1.9039      0.02846
enh67613     2   43389400   43390400      6       2  150064       1.7241     0.042346
enh67705     2   44331400   44332400      6       2  150064       1.6889     0.045618
enh67713     2   44410400   44411400      4       1  150064       1.8272     0.033834
enh67717     2   44418100   44419100      1       1  150064       1.7877      0.03691
enh67746     2   45881000   45882000      3       1  150064       1.6803     0.046453
enh67747     2   45895800   45896800      2       1  150064       2.0769     0.018907
enh67748     2   45901800   45902800      3       2  150064       1.9215     0.027334
enh67767     2   46016800   46017800      2       1  150064       2.0467     0.020343
enh67771     2   46049600   46050600      5       3  150064       1.8345      0.03329
enh67773     2   46063700   46064700      5       2  150064       2.5962    0.0047133
enh67788     2   46139300   46140300      2       1  150064       1.9839     0.023634
enh67797     2   46196000   46197000      8       3  150064         2.29     0.011011
enh67798     2   46219600   46220600      3       2  150064       2.4645    0.0068611
enh67802     2   46256800   46257800      1       1  150064        2.924     0.001728
enh67805     2   46269100   46270100      4       2  150064        2.281     0.011273
enh67806     2   46284800   46285800      5       3  150064        2.454    0.0070639
enh67807     2   46290200   46291200      4       2  150064         3.29    0.0005009
enh67866     2   46727200   46728200      2       1  150064       1.8606     0.031399
enh67880     2   46791800   46792800      2       1  150064       1.7534      0.03977
enh67906     2   47040500   47041500      5       2  150064       2.0084     0.022299
enh67914     2   47102800   47103800      1       1  150064       1.8646      0.03112
enh67968     2   47435400   47436400      4       1  150064       2.1344     0.016403
enh67970     2   47445200   47446200      6       3  150064       2.2028     0.013804
enh67983     2   47563600   47564600      3       1  150064       1.6973     0.044819
enh67999     2   47881100   47882100      4       2  150064       1.7596     0.039241
enh68000     2   47978900   47979900      3       2  150064       1.6925     0.045279
enh68001     2   47994600   47995600      3       2  150064        2.471    0.0067377
enh68002     2   48012100   48013100      6       3  150064       2.3277    0.0099645
enh68003     2   48069600   48070600      1       1  150064       2.0264      0.02136
enh68008     2   48092500   48093500      4       2  150064       2.6304    0.0042637
enh68009     2   48096000   48097000      1       1  150064       2.6681     0.003814
enh68011     2   48106800   48107800      3       2  150064       1.6743     0.047037
enh68012     2   48113700   48114700      6       3  150064       1.8142     0.034824
enh68013     2   48119200   48120200      5       3  150064       3.1034   0.00095655
enh68014     2   48120700   48121700      3       1  150064       2.5496    0.0053923
enh68018     2   48129200   48130200      1       1  150064       2.9361     0.001662
enh68024     2   48340600   48341600      1       1  150064       2.0415       0.0206
enh68025     2   48371500   48372500      2       1  150064       1.9717     0.024323
enh68026     2   48424200   48425200      2       1  150064       2.2301      0.01287
enh68029     2   48446900   48447900      3       2  150064       2.0228     0.021546
enh68030     2   48476200   48477200      1       1  150064       2.1128      0.01731
enh68032     2   48497200   48498200      3       2  150064       4.0519   2.5407e-05
enh68033     2   48539400   48540400      3       1  150064       2.5746    0.0050181
enh68034     2   48543800   48544800      1       1  150064       2.8941     0.001901
enh68035     2   48547300   48548300      4       2  150064       2.0054     0.022463
enh68036     2   48552800   48553800      5       2  150064       2.6788    0.0036946
enh68037     2   48555200   48556200      4       2  150064       2.1299     0.016589
enh68040     2   48559200   48560200      2       1  150064       3.2332    0.0006121
enh68041     2   48568400   48569400      5       2  150064       3.3176   0.00045403
enh68043     2   48571400   48572400      5       2  150064       1.9774     0.024001
enh68044     2   48573200   48574200      3       2  150064        3.596   0.00016159
enh68047     2   48579600   48580600      2       1  150064       2.1367     0.016312
enh68048     2   48580700   48581700      3       2  150064       1.7453     0.040469
enh68051     2   48622700   48623700      4       2  150064       2.1457     0.015947
enh68052     2   48642300   48643300      5       3  150064       2.5089    0.0060555
enh68053     2   48647200   48648200      4       2  150064       2.5545    0.0053166
enh68055     2   48670900   48671900      6       2  150064        1.709     0.043722
enh68057     2   48674200   48675200      3       2  150064        2.315     0.010305
enh68060     2   48707100   48708100      2       1  150064       3.8153   6.8017e-05
enh68064     2   48736600   48737600      4       2  150064       2.7045    0.0034209
enh68067     2   48754800   48755800      5       2  150064        1.779     0.037616
enh68070     2   48794800   48795800      5       3  150064       2.1054     0.017629
enh68071     2   48942200   48943200      5       3  150064       2.6766     0.003719
enh68076     2   53992000   53993000      3       2  150064       1.7545     0.039668
enh68078     2   53995700   53996700      4       2  150064       2.0615     0.019627
enh68079     2   54009100   54010100      4       2  150064       2.3661    0.0089876
enh68081     2   54015800   54016800      3       1  150064       2.7678    0.0028214
enh68082     2   54017400   54018400      1       1  150064       2.8188      0.00241
enh68084     2   54046200   54047200      1       1  150064       3.2877    0.0005051
enh68085     2   54053800   54054800      3       2  150064       2.6099    0.0045285
enh68086     2   54172200   54173200      2       1  150064       1.7235     0.042399
enh68087     2   54176700   54177700      5       3  150064       2.4142    0.0078856
enh68089     2   54184200   54185200      2       1  150064       2.3289    0.0099325
enh68090     2   54188300   54189300      2       1  150064       2.4166    0.0078321
enh68093     2   54194100   54195100      4       2  150064       2.1943     0.014107
enh68096     2   54221200   54222200      3       2  150064       1.7087     0.043754
enh68098     2   54280100   54281100      3       1  150064       1.6986     0.044701
enh68100     2   54315200   54316200      2       1  150064       1.8354     0.033224
enh68102     2   54330700   54331700      4       2  150064       2.5832    0.0048945
enh68103     2   54341400   54342400      5       2  150064        2.161     0.015346
enh68120     2   54659000   54660000      6       2  150064       2.7306    0.0031611
enh68122     2   54667000   54668000      1       1  150064       2.5264     0.005762
enh68123     2   54687200   54688200      5       2  150064       1.9017     0.028608
enh68131     2   54700700   54701700      6       4  150064       1.7264      0.04214
enh68143     2   54721800   54722800      1       1  150064       3.9814    3.425e-05
enh68147     2   54727000   54728000      4       1  150064       1.6878     0.045722
enh68156     2   54750200   54751200      3       2  150064       2.1909     0.014229
enh68163     2   54762400   54763400      2       1  150064       2.0302     0.021171
enh68164     2   54765600   54766600      4       2  150064       1.9549     0.025297
enh68167     2   54773100   54774100      2       1  150064       2.0531      0.02003
enh68170     2   54778500   54779500      4       2  150064       1.8371     0.033095
enh68176     2   54789600   54790600      1       1  150064       1.9019      0.02859
enh68182     2   54804900   54805900      8       1  150064       1.6771     0.046766
enh68183     2   54807600   54808600     11       2  150064       2.2459     0.012354
enh68184     2   54809600   54810600      3       1  150064       1.6892     0.045595
enh68187     2   54817000   54818000      6       3  150064       1.6763     0.046837
enh68188     2   54818500   54819500      3       1  150064        1.707     0.043912
enh68189     2   54820100   54821100      2       1  150064       2.1912     0.014219
enh68190     2   54822400   54823400      7       3  150064       2.1019      0.01778
enh68191     2   54823800   54824800      5       2  150064       1.8372     0.033091
enh68194     2   54828600   54829600      4       2  150064       2.6812    0.0036677
enh68195     2   54830700   54831700      3       2  150064       2.9489    0.0015943
enh68196     2   54832700   54833700      4       2  150064       1.9923      0.02317
enh68199     2   54839900   54840900      5       2  150064       2.4294    0.0075625
enh68201     2   54852000   54853000      2       1  150064       2.8326    0.0023083
enh68202     2   54858700   54859700      3       1  150064       1.8625     0.031267
enh68204     2   54863400   54864400      3       2  150064       2.2396      0.01256
enh68207     2   54884600   54885600      5       2  150064        3.242   0.00059353
enh68208     2   54894600   54895600      1       1  150064       2.4722     0.006714
enh68211     2   54907500   54908500      7       3  150064       2.0777     0.018869
enh68214     2   55099500   55100500      2       1  150064       2.4178    0.0078072
enh68215     2   55126400   55127400      1       1  150064       3.3506    0.0004032
enh68218     2   55172700   55173700      5       2  150064       2.3761    0.0087491
enh68219     2   55190000   55191000      3       1  150064         1.66     0.048462
enh68226     2   55216600   55217600      2       1  150064       2.1331      0.01646
enh68229     2   55222400   55223400      5       2  150064       2.7688     0.002813
enh68231     2   55228400   55229400      9       4  150064       1.9078     0.028212
enh68232     2   55231200   55232200      5       3  150064       2.3893    0.0084406
enh68235     2   55238900   55239900      2       1  150064        1.676     0.046868
enh68236     2   55244600   55245600      4       2  150064       1.9155     0.027717
enh68241     2   55267200   55268200      3       2  150064       2.0004     0.022729
enh68243     2   55271000   55272000      4       1  150064       1.7911     0.036635
enh68244     2   55273000   55274000      2       1  150064         2.21     0.013552
enh68245     2   55278900   55279900      3       2  150064        1.742     0.040758
enh68246     2   55319100   55320100      6       3  150064       1.7671     0.038607
enh68252     2   55347100   55348100      6       4  150064       2.4025    0.0081422
enh68289     2   56110600   56111600      3       2  150064        1.845     0.032518
enh68292     2   56235600   56236600      2       1  150064        2.049     0.020231
enh68297     2   57986900   57987900      3       2  150064       5.7603   4.1982e-09
enh68300     2   58272300   58273300      3       1  150064       3.1905   0.00071004
enh68301     2   58275000   58276000      1       1  150064       4.4393    4.513e-06
enh68304     2   58466800   58467800      2       1  150064       4.1103   1.9758e-05
enh68313     2   60440600   60441600      3       2  150064        2.635    0.0042066
enh68320     2   60583000   60584000      6       3  150064       3.2289   0.00062125
enh68323     2   60638100   60639100      1       1  150064       2.1762      0.01477
enh68334     2   60704400   60705400      3       2  150064       3.5687    0.0001794
enh68335     2   60707800   60708800      5       2  150064       1.9617     0.024897
enh68337     2   60717200   60718200      2       1  150064       3.1107   0.00093323
enh68339     2   60721500   60722500      3       1  150064       3.6764   0.00011827
enh68340     2   60724800   60725800      1       1  150064       4.0529    2.529e-05
enh68341     2   60730800   60731800      3       2  150064       2.7966    0.0025825
enh68344     2   60737800   60738800      7       3  150064       3.3177   0.00045388
enh68345     2   60741300   60742300      2       1  150064       3.0157     0.001282
enh68348     2   60755700   60756700      2       1  150064       2.5993    0.0046703
enh68359     2   60782900   60783900      2       1  150064       2.4824    0.0065255
enh68361     2   60888600   60889600      3       1  150064       2.2427     0.012458
enh68362     2   60982400   60983400      4       2  150064       2.3444    0.0095296
enh68391     2   61583100   61584100      3       2  150064       2.6574     0.003937
enh68392     2   61583800   61584800      3       2  150064       2.0802     0.018755
enh68399     2   61661700   61662700      3       2  150064       2.4843    0.0064904
enh68400     2   61666200   61667200      1       1  150064       3.3974    0.0003401
enh68402     2   61670900   61671900      1       1  150064       3.4332    0.0002983
enh68405     2   61686300   61687300      3       2  150064       2.2502     0.012219
enh68410     2   61699300   61700300      1       1  150064        1.971      0.02436
enh68446     2   62493300   62494300      2       1  150064       2.5248    0.0057878
enh68452     2   62536300   62537300      1       1  150064       2.1125      0.01732
enh68460     2   62683400   62684400      1       1  150064       1.9283      0.02691
enh68463     2   62702200   62703200      2       1  150064       2.1779     0.014706
enh68465     2   62712900   62713900      2       1  150064       2.3474     0.009452
enh68468     2   62870000   62871000      1       1  150064       1.6466      0.04982
enh68469     2   62886800   62887800      2       1  150064       1.6574     0.048718
enh68470     2   62891100   62892100      3       1  150064       2.3306    0.0098876
enh68474     2   62934800   62935800      1       1  150064       3.1879    0.0007165
enh68476     2   62952200   62953200      1       1  150064       2.6627     0.003876
enh68488     2   64064000   64065000      2       1  150064       1.8105     0.035108
enh68563     2   64653400   64654400      1       1  150064       2.1111      0.01738
enh68578     2   64822300   64823300      1       1  150064       2.2417      0.01249
enh68579     2   64826400   64827400      7       2  150064       2.5498    0.0053895
enh68580     2   64828000   64829000      2       1  150064       2.8091     0.002484
enh68581     2   64832000   64833000      1       1  150064       2.0075      0.02235
enh68695     2   65571400   65572400      3       1  150064        1.876     0.030326
enh68724     2   65630400   65631400      1       1  150064       2.0333      0.02101
enh68726     2   65634400   65635400      3       1  150064       1.6661     0.047848
enh68738     2   65772700   65773700      1       1  150064       3.1367    0.0008544
enh68761     2   66749000   66750000      7       2  150064       2.4591    0.0069648
enh68763     2   66752500   66753500      2       1  150064       2.0728     0.019095
enh68764     2   66763900   66764900      2       1  150064       2.1276     0.016683
enh68766     2   66772900   66773900      3       1  150064       1.9378     0.026322
enh68782     2   67615700   67616700      4       2  150064       1.6786     0.046618
enh68795     2   68288400   68289400      2       1  150064       1.8412     0.032794
enh68801     2   68386200   68387200      5       2  150064       2.8937    0.0019034
enh68802     2   68415600   68416600      2       1  150064       2.5703    0.0050809
enh68805     2   68422200   68423200      3       2  150064       2.0024      0.02262
enh68806     2   68427400   68428400      2       1  150064       2.7095    0.0033691
enh68808     2   68433800   68434800      3       2  150064       2.7654    0.0028423
enh68818     2   68459200   68460200      2       1  150064       2.3978    0.0082472
enh68821     2   68473500   68474500      1       1  150064        2.958     0.001548
enh68823     2   68482800   68483800      1       1  150064       2.8455     0.002217
enh68841     2   68651300   68652300      4       2  150064       2.0284     0.021259
enh68842     2   68654300   68655300      1       1  150064       1.7041      0.04418
enh68843     2   68661700   68662700      1       1  150064       1.7723      0.03817
enh68930     2   69534600   69535600      1       1  150064       2.2815      0.01126
enh68931     2   69536500   69537500      1       1  150064       1.9178      0.02757
enh68933     2   69606000   69607000      1       1  150064       2.0466      0.02035
enh68940     2   69662400   69663400      1       1  150064       2.0166      0.02187
enh68998     2   69960900   69961900      4       1  150064       1.8338      0.03334
enh68999     2   69962200   69963200      4       1  150064       2.0079     0.022328
enh69002     2   69971000   69972000      3       1  150064        1.813     0.034918
enh69004     2   69972000   69973000      1       1  150064       2.1137      0.01727
enh69017     2   70016700   70017700      5       2  150064       1.7414     0.040805
enh69019     2   70027700   70028700      2       1  150064       1.6664     0.047817
enh69026     2   70140200   70141200      1       1  150064       1.7366      0.04123
enh69027     2   70145100   70146100      3       1  150064       1.8214      0.03427
enh69029     2   70153900   70154900      3       1  150064       1.7061     0.043991
enh69036     2   70191000   70192000      1       1  150064       2.1937      0.01413
enh69040     2   70229200   70230200      1       1  150064       1.7059      0.04401
enh69045     2   70296300   70297300      2       1  150064       2.1038       0.0177
enh69069     2   70470100   70471100      2       1  150064       1.7034     0.044247
enh69072     2   70486000   70487000      1       1  150064       1.7425      0.04071
enh69075     2   70518800   70519800      2       1  150064       1.6909     0.045424
enh69076     2   70521200   70522200      3       1  150064       1.7808      0.03747
enh69077     2   70527400   70528400      2       1  150064       2.0229     0.021543
enh69111     2   71554600   71555600      2       1  150064       2.6033     0.004616
enh69113     2   71561800   71562800      3       1  150064       2.2041     0.013757
enh69115     2   71566700   71567700      5       3  150064       3.0834    0.0010233
enh69116     2   71572400   71573400      3       2  150064       2.8959    0.0018902
enh69120     2   71675600   71676600      5       3  150064       3.3945   0.00034375
enh69121     2   71679200   71680200      2       1  150064       2.3736    0.0088076
enh69124     2   71685400   71686400      4       1  150064       2.4576     0.006994
enh69127     2   71701200   71702200      2       1  150064       1.6617     0.048285
enh69140     2   71947700   71948700      1       1  150064       2.6898     0.003575
enh69153     2   72365100   72366100      1       1  150064        2.597     0.004702
enh69156     2   72418000   72419000      3       2  150064       1.6753     0.046933
enh69160     2   72463200   72464200      1       1  150064        2.753     0.002953
enh69167     2   72904600   72905600      1       1  150064       2.1522      0.01569
enh69181     2   73210100   73211100      1       1  150064       4.2718    9.693e-06
enh69183     2   73290400   73291400      3       2  150064       2.5732    0.0050387
enh69185     2   73295600   73296600      1       1  150064       3.5033    0.0002298
enh69188     2   73316500   73317500      3       1  150064       2.3541    0.0092831
enh69189     2   73318800   73319800      3       1  150064       3.0385    0.0011887
enh69190     2   73319900   73320900      4       1  150064       3.1299   0.00087433
enh69191     2   73321000   73322000      5       2  150064       2.9955    0.0013701
enh69192     2   73329900   73330900      4       2  150064       2.8765    0.0020107
enh69193     2   73334100   73335100      2       1  150064       3.4372   0.00029392
enh69195     2   73439400   73440400      2       1  150064       3.9133   4.5522e-05
enh69197     2   73442000   73443000      4       2  150064       2.4479     0.007184
enh69199     2   73462700   73463700      3       1  150064       3.7782   7.8976e-05
enh69202     2   73611600   73612600      2       1  150064       3.7349   9.3901e-05
enh69206     2   73867700   73868700      3       1  150064       4.0881   2.1749e-05
enh69207     2   73869400   73870400      6       1  150064       1.8767     0.030276
enh69208     2   73912600   73913600      2       1  150064       2.0516     0.020106
enh69216     2   73986600   73987600      2       1  150064       3.3062   0.00047286
enh69231     2   74196500   74197500      2       1  150064       2.1182     0.017078
enh69242     2   74253000   74254000      5       1  150064       3.0081    0.0013146
enh69243     2   74256000   74257000      1       1  150064       2.2758      0.01143
enh69244     2   74258000   74259000      4       1  150064        2.161     0.015348
enh69245     2   74260100   74261100      2       1  150064       2.5036    0.0061474
enh69247     2   74269900   74270900      1       1  150064       2.4452     0.007238
enh69248     2   74277800   74278800      3       1  150064       2.7165    0.0032987
enh69250     2   74299800   74300800      1       1  150064       2.5865     0.004848
enh69251     2   74304500   74305500      1       1  150064       2.7498     0.002982
enh69252     2   74306400   74307400      1       1  150064       2.8324      0.00231
enh69257     2   74401500   74402500      6       2  150064       1.8334      0.03337
enh69259     2   74408700   74409700      1       1  150064       2.1993      0.01393
enh69286     2   74697700   74698700      1       1  150064       2.0558       0.0199
enh69306     2   74967800   74968800      6       1  150064       1.8074     0.035354
enh69341     2   76234800   76235800      2       1  150064       2.0811     0.018711
enh69342     2   76357000   76358000      8       2  150064       3.7095   0.00010383
enh69344     2   79297000   79298000      5       2  150064       2.0066     0.022396
enh69357     2   84687400   84688400      2       1  150064       1.8634     0.031205
enh69367     2   85056400   85057400      2       1  150064       3.0502    0.0011435
enh69426     2   85384300   85385300      1       1  150064       2.0131      0.02205
enh69453     2   85518300   85519300      3       1  150064       1.8199     0.034384
enh69461     2   85619300   85620300      4       2  150064       2.0482     0.020271
enh69462     2   85623500   85624500      2       1  150064       1.6886     0.045644
enh69466     2   85637900   85638900      3       1  150064       2.8256    0.0023599
enh69467     2   85639500   85640500      3       2  150064       1.7379     0.041116
enh69468     2   85641800   85642800      2       1  150064       2.2111     0.013513
enh69469     2   85646600   85647600      3       2  150064       2.2518     0.012167
enh69471     2   85654700   85655700      4       2  150064       2.6035    0.0046137
enh69511     2   85844600   85845600      1       1  150064       2.0794      0.01879
enh69517     2   85907900   85908900      1       1  150064       2.3152       0.0103
enh69526     2   85997900   85998900      2       1  150064        2.375    0.0087748
enh69562     2   86295200   86296200      5       2  150064       2.1538      0.01563
enh69583     2   86521800   86522800      1       1  150064       1.6685      0.04761
enh69607     2   86859200   86860200      4       2  150064       1.9584     0.025092
enh69613     2   86974200   86975200      4       2  150064       4.0406    2.666e-05
enh69616     2   87054600   87055600      5       1  150064       2.0761     0.018941
enh69661     2   88903400   88904400      1       1  150064       1.9455      0.02586
enh69664     2   88917100   88918100      2       1  150064       1.7497     0.040086
enh69669     2   88928100   88929100      2       1  150064       2.2154     0.013366
enh69713     2   96056100   96057100      4       2  150064       2.1335     0.016441
enh69727     2   96823200   96824200      1       1  150064        2.975     0.001465
enh69728     2   96825000   96826000      3       2  150064        1.846     0.032444
enh69735     2   96871900   96872900      2       1  150064       2.6324    0.0042391
enh69740     2   96914100   96915100      3       2  150064       2.6579    0.0039319
enh69742     2   96918700   96919700      2       1  150064       3.6782   0.00011744
enh69746     2   96927200   96928200      1       1  150064        3.299    0.0004851
enh69771     2   97205200   97206200      1       1  150064       1.9382       0.0263
enh69772     2   97207200   97208200      5       3  150064       2.0341     0.020973
enh69774     2   97219600   97220600      2       1  150064       2.1345     0.016403
enh69778     2   97259900   97260900      1       1  150064       1.6771      0.04676
enh69783     2   97288400   97289400      1       1  150064       1.9919      0.02319
enh69786     2   97297700   97298700      1       1  150064        2.562     0.005203
enh69792     2   97350900   97351900      2       1  150064       2.5752    0.0050088
enh69793     2   97379900   97380900      1       1  150064       3.7135    0.0001022
enh69795     2   97401500   97402500      3       2  150064       1.9915     0.023212
enh69797     2   97404200   97405200      1       1  150064       1.9779      0.02397
enh69798     2   97406000   97407000      1       1  150064       1.9779      0.02397
enh69799     2   97424900   97425900      3       1  150064        2.197     0.014011
enh69800     2   97430500   97431500      1       1  150064        2.061      0.01965
enh69802     2   97433100   97434100      1       1  150064       2.3494     0.009401
enh69804     2   97438100   97439100      2       1  150064       2.9396    0.0016433
enh69805     2   97439700   97440700      2       1  150064       2.1376     0.016273
enh69810     2   97477100   97478100      1       1  150064        2.391     0.008401
enh69811     2   97483700   97484700      1       1  150064       2.1714      0.01495
enh69813     2   97487800   97488800      1       1  150064       2.1452      0.01597
enh69814     2   97489600   97490600      2       1  150064       2.9683    0.0014971
enh69815     2   97498200   97499200      1       1  150064       2.0026      0.02261
enh69816     2   97504700   97505700      1       1  150064       2.0077      0.02234
enh69817     2   97521800   97522800      1       1  150064       2.0007      0.02271
enh69818     2   97524600   97525600      1       1  150064       2.0166      0.02187
enh69821     2   97536500   97537500      2       1  150064       1.9317     0.026699
enh69822     2   97539400   97540400      1       1  150064       3.1536    0.0008064
enh69823     2   97547300   97548300      1       1  150064       1.7491      0.04014
enh69824     2   97552100   97553100      4       1  150064       4.3075   8.2543e-06
enh69826     2   97561300   97562300      6       2  150064       2.3819    0.0086126
enh69827     2   97564400   97565400      1       1  150064        3.734    9.424e-05
enh69828     2   97569100   97570100      4       2  150064       3.6646   0.00012388
enh69829     2   97572600   97573600      3       1  150064        3.547   0.00019479
enh69830     2   97579200   97580200      2       1  150064       3.5059   0.00022755
enh69832     2   97593200   97594200      2       1  150064       2.9489    0.0015945
enh69837     2   97760800   97761800      4       1  150064       2.8376    0.0022727
enh69838     2   98260900   98261900      3       1  150064       2.6678    0.0038176
enh69840     2   98266000   98267000      1       1  150064       1.6491      0.04956
enh69843     2   98330100   98331100      4       2  150064       1.6872     0.045778
enh69847     2   98361700   98362700      2       1  150064       2.5966    0.0047079
enh69851     2   98460600   98461600      2       1  150064       1.9684     0.024509
enh69856     2   98524100   98525100      5       3  150064       2.6495    0.0040305
enh69865     2   98550600   98551600      2       1  150064       1.7451     0.040483
enh69868     2   98562000   98563000      1       1  150064       1.7704      0.03833
enh69869     2   98567000   98568000      6       3  150064       2.1762     0.014772
enh69872     2   98585500   98586500      2       1  150064       2.8731    0.0020326
enh69873     2   98596200   98597200      4       2  150064       2.0347     0.020938
enh69874     2   98599400   98600400      3       2  150064       2.7334     0.003134
enh69877     2   98606300   98607300      3       2  150064       2.2657     0.011735
enh69879     2   98609100   98610100      1       1  150064       2.9188     0.001757
enh69880     2   98612800   98613800      3       1  150064       2.9854     0.001416
enh69884     2   98636800   98637800      3       2  150064        1.998     0.022858
enh69890     2   98700800   98701800      3       2  150064       2.1415     0.016119
enh69891     2   98704100   98705100      2       1  150064       1.6794     0.046533
enh69903     2   99062800   99063800      5       2  150064       2.1669     0.015122
enh69904     2   99063300   99064300      4       1  150064       2.1696     0.015019
enh69905     2   99064800   99065800      2       1  150064       1.6915     0.045375
enh69906     2   99066800   99067800      1       1  150064       1.8293      0.03368
enh69907     2   99068400   99069400      1       1  150064         1.78      0.03754
enh69908     2   99069600   99070600      2       1  150064       1.7949     0.036333
enh69909     2   99070700   99071700      1       1  150064       1.7237      0.04238
enh69910     2   99075100   99076100      2       1  150064       1.7638     0.038884
enh69914     2   99084700   99085700      4       1  150064       1.7108     0.043559
enh69916     2   99088100   99089100      4       1  150064       1.7157     0.043109
enh69921     2   99099900   99100900      2       1  150064       1.7708     0.038301
enh69926     2   99107300   99108300      2       1  150064       1.8631     0.031224
enh69927     2   99108900   99109900      2       1  150064       1.7642     0.038849
enh69932     2   99120800   99121800      1       1  150064       1.8763      0.03031
enh69933     2   99124800   99125800      2       1  150064       1.8219     0.034239
enh69937     2   99178600   99179600      1       1  150064       1.8114      0.03504
enh69939     2   99200200   99201200      2       1  150064        2.947    0.0016045
enh69940     2   99222500   99223500      2       1  150064       1.8082     0.035286
enh69948     2   99280200   99281200      1       1  150064       2.0208      0.02165
enh69978     2   99422400   99423400      4       2  150064       2.0672      0.01936
enh69982     2   99449500   99450500      5       2  150064       1.7134      0.04332
enh70016     2  100252800  100253800      2       1  150064       2.3472    0.0094585
enh70017     2  100260200  100261200      4       2  150064       3.0465    0.0011575
enh70019     2  100345300  100346300      4       2  150064       2.1264     0.016734
enh70027     2  100544800  100545800      2       1  150064       1.9318     0.026691
enh70045     2  101348000  101349000      2       1  150064       2.4177    0.0078098
enh70046     2  101350000  101351000      7       2  150064       2.4078    0.0080245
enh70050     2  101396500  101397500      4       2  150064       1.8887     0.029469
enh70071     2  101494200  101495200      5       2  150064       2.0443      0.02046
enh70077     2  101540900  101541900      4       2  150064       1.7805     0.037497
enh70105     2  101792000  101793000      3       2  150064       2.2288     0.012912
enh70109     2  101850500  101851500      2       1  150064       2.4755    0.0066531
enh70112     2  101867700  101868700      3       2  150064       1.9112     0.027987
enh70116     2  101889000  101890000      1       1  150064       2.5485      0.00541
enh70119     2  101917100  101918100      4       2  150064       2.3517    0.0093431
enh70122     2  101943800  101944800      1       1  150064       1.7071       0.0439
enh70123     2  101945900  101946900      1       1  150064       1.7149      0.04318
enh70216     2  102690400  102691400      4       1  150064       1.6649     0.047969
enh70218     2  102718200  102719200      3       1  150064       2.7429    0.0030454
enh70220     2  102725500  102726500     11       3  150064       3.2355   0.00060719
enh70221     2  102727000  102728000     10       2  150064        2.932    0.0016842
enh70222     2  102732700  102733700      3       1  150064       1.9161     0.027677
enh70223     2  102737400  102738400      6       2  150064       2.0762     0.018937
enh70224     2  102743200  102744200      1       1  150064       1.9096      0.02809
enh70226     2  102754200  102755200      1       1  150064       2.8171     0.002423
enh70232     2  102771000  102772000      5       2  150064        1.968     0.024532
enh70233     2  102775400  102776400      1       1  150064        1.752      0.03989
enh70235     2  102777800  102778800      4       2  150064       1.8216     0.034256
enh70253     2  103207800  103208800      5       2  150064        2.158     0.015462
enh70255     2  103254100  103255100      2       1  150064       2.0737     0.019053
enh70260     2  103351000  103352000      3       1  150064       2.6778    0.0037058
enh70264     2  104995400  104996400      3       2  150064       1.8521     0.032007
enh70279     2  105977200  105978200      4       2  150064        1.759     0.039292
enh70285     2  105994800  105995800      2       1  150064       2.2448     0.012392
enh70288     2  106001700  106002700      3       2  150064       1.6687     0.047591
enh70322     2  106328000  106329000      1       1  150064       2.6493     0.004033
enh70324     2  106330200  106331200      2       1  150064       1.9864     0.023496
enh70326     2  106359700  106360700      2       1  150064       2.2947     0.010874
enh70328     2  106370700  106371700      5       2  150064       2.4207    0.0077459
enh70332     2  106380200  106381200      7       2  150064       1.6886     0.045649
enh70396     2  106776200  106777200      1       1  150064       1.8693      0.03079
enh70418     2  108836100  108837100      2       1  150064       1.7339     0.041468
enh70425     2  109076200  109077200      8       3  150064       1.8504      0.03213
enh70441     2  109200300  109201300      5       3  150064       1.8489     0.032238
enh70548     2  110271300  110272300      3       2  150064        3.763   8.3956e-05
enh70551     2  110364000  110365000      2       1  150064       3.9318   4.2148e-05
enh70552     2  110365200  110366200      1       1  150064       3.0332      0.00121
enh70553     2  110366800  110367800      4       2  150064       2.2476     0.012302
enh70554     2  110368600  110369600      4       2  150064       2.5369    0.0055916
enh70556     2  110380400  110381400      3       1  150064       2.9655    0.0015109
enh70557     2  110389400  110390400      5       2  150064       3.5119   0.00022247
enh70559     2  110395300  110396300      3       1  150064        2.386    0.0085156
enh70560     2  110401900  110402900      3       2  150064       2.6335    0.0042256
enh70561     2  110420400  110421400      4       2  150064       1.8359     0.033183
enh70569     2  110855100  110856100      1       1  150064       2.0367      0.02084
enh70570     2  110857400  110858400      3       1  150064       2.0702     0.019216
enh70572     2  110870600  110871600      1       1  150064       2.0882      0.01839
enh70601     2  111936200  111937200      2       1  150064        2.345    0.0095133
enh70602     2  111942900  111943900      5       1  150064       2.2103     0.013541
enh70612     2  112249000  112250000      3       1  150064       1.8719     0.030608
enh70614     2  112252900  112253900      2       1  150064       2.6208    0.0043864
enh70627     2  112454400  112455400      3       2  150064       2.0599     0.019706
enh70639     2  112670000  112671000      6       2  150064       2.0021     0.022638
enh70640     2  112676500  112677500      2       1  150064       2.1086     0.017491
enh70643     2  112703700  112704700      3       1  150064       1.7818     0.037389
enh70648     2  112743400  112744400      5       2  150064        1.976     0.024077
enh70650     2  112752600  112753600      4       1  150064        2.013     0.022057
enh70651     2  112757700  112758700      3       1  150064       1.8585     0.031546
enh70664     2  112818500  112819500      3       1  150064       2.3042     0.010607
enh70670     2  113008800  113009800      1       1  150064       2.5044     0.006133
enh70695     2  113431900  113432900      1       1  150064       2.4515     0.007114
enh70771     2  114634800  114635800      4       2  150064       2.5767     0.004988
enh70775     2  114650600  114651600      5       2  150064        1.947     0.025765
enh70777     2  114657600  114658600      4       1  150064       2.1168     0.017138
enh70807     2  118862800  118863800      2       1  150064       2.4804    0.0065621
enh70808     2  118871400  118872400      6       3  150064       2.8275    0.0023454
enh70815     2  119254600  119255600      4       2  150064       2.6936    0.0035338
enh70823     2  119982900  119983900      6       3  150064       1.7663     0.038673
enh70837     2  120182600  120183600      3       2  150064       1.6812     0.046361
enh70869     2  120979400  120980400      1       1  150064       1.7057      0.04403
enh70880     2  121027600  121028600      1       1  150064       1.8309      0.03356
enh70881     2  121030300  121031300      1       1  150064       1.7773      0.03776
enh70922     2  121954400  121955400      3       1  150064       1.7022     0.044361
enh70931     2  122120700  122121700      1       1  150064       2.0078      0.02233
enh70945     2  122289500  122290500      6       2  150064       1.8393     0.032938
enh70946     2  122290300  122291300      2       1  150064        2.287     0.011099
enh70975     2  122495000  122496000      2       1  150064       2.3082     0.010494
enh70977     2  122529600  122530600      4       2  150064       1.7308     0.041743
enh70980     2  122776800  122777800      2       1  150064       1.9756       0.0241
enh71008     2  127844100  127845100      4       1  150064       2.3871    0.0084916
enh71009     2  127852800  127853800      1       1  150064       3.3938    0.0003446
enh71011     2  127860600  127861600      3       1  150064       2.2293     0.012896
enh71013     2  127872700  127873700      6       3  150064       2.6372    0.0041797
enh71084     2  128612900  128613900      2       1  150064       1.9235     0.027207
enh71094     2  128786400  128787400      2       1  150064       1.7097     0.043657
enh71123     2  129165800  129166800      8       4  150064       2.2796     0.011317
enh71156     2  131132000  131133000      1       1  150064       2.2907      0.01099
enh71157     2  131134200  131135200      2       1  150064        1.841     0.032808
enh71162     2  131149400  131150400      1       1  150064       2.1072      0.01755
enh71165     2  131818700  131819700      3       1  150064       3.0965   0.00097919
enh71166     2  131821600  131822600      1       1  150064       2.6426     0.004114
enh71168     2  131848900  131849900      1       1  150064       2.5573     0.005274
enh71170     2  131861200  131862200      4       2  150064        3.335   0.00042656
enh71171     2  131864400  131865400      2       1  150064        2.684    0.0036368
enh71174     2  131913600  131914600      2       1  150064        3.269   0.00053969
enh71203     2  134522800  134523800      1       1  150064       1.9128      0.02789
enh71208     2  134844600  134845600      2       1  150064       2.0773     0.018887
enh71209     2  134875600  134876600      2       1  150064       2.7512    0.0029685
enh71211     2  134879300  134880300      4       2  150064       2.8228      0.00238
enh71215     2  134889000  134890000      1       1  150064       2.7632     0.002862
enh71216     2  134889700  134890700      2       1  150064       1.8367     0.033124
enh71218     2  134893400  134894400      1       1  150064       2.5116     0.006009
enh71219     2  134895800  134896800      3       2  150064        2.987    0.0014085
enh71220     2  134899500  134900500      3       1  150064        2.675    0.0037366
enh71229     2  134920900  134921900      1       1  150064       2.4341     0.007465
enh71313     2  135674300  135675300      1       1  150064       3.0217     0.001257
enh71314     2  135678400  135679400      2       1  150064         2.09      0.01831
enh71358     2  136969700  136970700      3       2  150064       1.8839     0.029787
enh71392     2  139033500  139034500      4       2  150064       1.6769     0.046781
enh71396     2  139272200  139273200      3       2  150064        2.017     0.021846
enh71398     2  139293600  139294600      3       2  150064       1.7277     0.042024
enh71400     2  139465200  139466200      5       3  150064       2.3918    0.0083829
enh71410     2  143898700  143899700      5       2  150064       2.0952     0.018075
enh71412     2  143905600  143906600      3       1  150064       1.7124     0.043413
enh71414     2  143909600  143910600      1       1  150064       2.1282      0.01666
enh71428     2  144232300  144233300      2       1  150064       2.4722     0.006715
enh71430     2  144235200  144236200      1       1  150064       1.7305      0.04177
enh71449     2  144713000  144714000      1       1  150064       2.9506     0.001586
enh71455     2  144995000  144996000      1       1  150064       2.0335        0.021
enh71461     2  145090400  145091400      1       1  150064       3.2093    0.0006652
enh71463     2  145116300  145117300      1       1  150064       3.3639    0.0003842
enh71464     2  145129800  145130800      1       1  150064       2.7902     0.002634
enh71465     2  145135600  145136600      1       1  150064       4.2102    1.276e-05
enh71467     2  145139000  145140000      1       1  150064       4.5198    3.095e-06
enh71468     2  145140900  145141900      1       1  150064       4.6394    1.747e-06
enh71470     2  145161200  145162200      2       1  150064       4.2078   1.2891e-05
enh71471     2  145168800  145169800      4       2  150064       2.3319     0.009852
enh71472     2  145171100  145172100      4       2  150064        3.185   0.00072385
enh71473     2  145182100  145183100      2       1  150064       2.3847    0.0085468
enh71474     2  145184300  145185300      2       1  150064       3.2428   0.00059181
enh71475     2  145185800  145186800      2       1  150064       3.6386   0.00013708
enh71476     2  145186900  145187900      1       1  150064        3.432    0.0002996
enh71478     2  145192000  145193000      1       1  150064        2.707     0.003395
enh71479     2  145195900  145196900      1       1  150064       4.5173    3.132e-06
enh71480     2  145198200  145199200      6       3  150064       2.3436    0.0095487
enh71481     2  145202200  145203200      1       1  150064       4.3878    5.724e-06
enh71488     2  145214300  145215300      3       1  150064       4.0622   2.4309e-05
enh71490     2  145219300  145220300      2       1  150064        3.682    0.0001157
enh71508     2  145259400  145260400      1       1  150064       1.9658      0.02466
enh71532     2  146137800  146138800      5       2  150064       1.7188     0.042827
enh71535     2  146514400  146515400      3       2  150064       1.7806     0.037492
enh71540     2  147797300  147798300      6       4  150064       2.3822    0.0086057
enh71545     2  148371200  148372200      4       2  150064       1.8563     0.031706
enh71550     2  148612300  148613300      2       1  150064       2.1293     0.016614
enh71555     2  148636500  148637500      3       2  150064       1.8244     0.034046
enh71562     2  149309800  149310800      2       1  150064       2.9679     0.001499
enh71563     2  149310600  149311600      2       1  150064       3.1153   0.00091871
enh71564     2  149371700  149372700      1       1  150064       1.7118      0.04347
enh71567     2  149404000  149405000      3       1  150064       1.7192     0.042789
enh71569     2  149411500  149412500      3       2  150064       4.4006    5.397e-06
enh71591     2  150082700  150083700      1       1  150064       1.6883      0.04568
enh71597     2  150453900  150454900      3       2  150064       2.2572     0.011997
enh71598     2  150468200  150469200      1       1  150064       1.6918      0.04534
enh71610     2  151165900  151166900      3       2  150064       1.7322     0.041619
enh71662     2  153023400  153024400      2       1  150064       2.3393    0.0096609
enh71663     2  153025600  153026600      1       1  150064       3.1589    0.0007919
enh71667     2  153079600  153080600      1       1  150064       2.8087     0.002487
enh71668     2  153193800  153194800      2       1  150064       1.7091     0.043713
enh71670     2  153211600  153212600      2       1  150064       1.7721     0.038188
enh71673     2  153228700  153229700      6       2  150064        2.457    0.0070057
enh71677     2  153261200  153262200      1       1  150064       1.6925      0.04528
enh71681     2  153267700  153268700      3       1  150064       1.6572     0.048742
enh71683     2  153277500  153278500      2       1  150064       2.4095    0.0079867
enh71686     2  153289600  153290600      2       1  150064       2.4729    0.0067002
enh71687     2  153290400  153291400      2       1  150064       2.0212     0.021629
enh71718     2  153468400  153469400      4       1  150064       2.1423     0.016087
enh71719     2  153504100  153505100      3       2  150064       1.8362     0.033163
enh71721     2  153560600  153561600      2       1  150064       3.0128    0.0012941
enh71723     2  153576900  153577900      2       1  150064        2.911    0.0018013
enh71724     2  153586900  153587900      3       2  150064       2.3158     0.010286
enh71725     2  155064600  155065600      5       2  150064        2.528    0.0057359
enh71826     2  159315400  159316400      2       1  150064        2.915    0.0017787
enh71827     2  159333600  159334600      1       1  150064       3.0841     0.001021
enh71828     2  159342900  159343900      4       2  150064       2.8311    0.0023193
enh71829     2  159344700  159345700      3       2  150064       2.9948    0.0013733
enh71831     2  159349700  159350700      6       2  150064       2.8574    0.0021356
enh71838     2  159395400  159396400      1       1  150064       1.8639      0.03117
enh71839     2  159402700  159403700      5       3  150064       3.2124   0.00065824
enh71845     2  159574400  159575400      2       1  150064        2.104     0.017691
enh71937     2  160413600  160414600      2       1  150064       1.8039     0.035624
enh71939     2  160441200  160442200      6       2  150064       2.8208    0.0023953
enh71940     2  160456900  160457900      2       1  150064       1.7557      0.03957
enh71941     2  160461700  160462700      5       2  150064       2.3077     0.010507
enh71943     2  160465000  160466000      3       2  150064       1.9367     0.026389
enh71944     2  160466300  160467300      4       2  150064       2.6527    0.0039921
enh71945     2  160468400  160469400      2       1  150064       2.9327      0.00168
enh71946     2  160476800  160477800      3       2  150064       1.8384     0.033002
enh71948     2  160572600  160573600      5       2  150064       1.9591      0.02505
enh71949     2  160578100  160579100      5       3  150064       1.6658     0.047876
enh71954     2  160649000  160650000      1       1  150064       3.0243     0.001246
enh71956     2  160652900  160653900      2       1  150064       1.8829     0.029859
enh71957     2  160655000  160656000      3       1  150064       2.7305    0.0031624
enh71966     2  160817200  160818200      2       1  150064       1.9166     0.027644
enh72003     2  161182200  161183200      3       2  150064       1.6553     0.048932
enh72014     2  161201900  161202900      4       2  150064       2.0584     0.019777
enh72037     2  161254500  161255500      1       1  150064       1.9493      0.02563
enh72042     2  161276500  161277500      2       1  150064       1.7479     0.040244
enh72058     2  161317600  161318600      4       2  150064       2.3572    0.0092059
enh72059     2  161318200  161319200      2       1  150064       2.6589    0.0039201
enh72077     2  161508500  161509500      2       1  150064       1.7171     0.042984
enh72079     2  161560300  161561300      4       2  150064       1.6628     0.048171
enh72093     2  162018200  162019200      1       1  150064       2.3141      0.01033
enh72094     2  162020200  162021200      2       1  150064       1.7514     0.039938
enh72095     2  162022500  162023500      2       1  150064       1.8588     0.031525
enh72110     2  162851300  162852300      2       1  150064       2.8887    0.0019339
enh72111     2  162868100  162869100      1       1  150064       3.4048    0.0003311
enh72112     2  162870000  162871000      2       1  150064       1.6887     0.045639
enh72113     2  162883800  162884800      2       1  150064       2.6031    0.0046192
enh72114     2  162885500  162886500      1       1  150064       3.3731    0.0003716
enh72115     2  162893200  162894200      3       2  150064       2.3263     0.010002
enh72142     2  164521200  164522200      1       1  150064       1.8013      0.03583
enh72143     2  164523900  164524900      1       1  150064       2.0311      0.02112
enh72180     2  166659500  166660500      3       2  150064       3.2367   0.00060451
enh72184     2  166810800  166811800      2       1  150064       3.2935   0.00049468
enh72196     2  168802400  168803400      1       1  150064       2.3522     0.009331
enh72257     2  169315200  169316200      3       2  150064       2.2001     0.013901
enh72262     2  169323100  169324100      2       1  150064       1.7044     0.044157
enh72275     2  169374800  169375800      3       1  150064       2.1259     0.016756
enh72276     2  169377500  169378500      2       1  150064       1.8727     0.030553
enh72280     2  169381400  169382400      3       1  150064       2.4077    0.0080276
enh72281     2  169382900  169383900      5       3  150064       1.7572     0.039444
enh72282     2  169384300  169385300      2       1  150064       3.0782    0.0010414
enh72283     2  169385000  169386000      4       2  150064       3.1486   0.00082041
enh72284     2  169386000  169387000      2       1  150064       1.8604     0.031415
enh72285     2  169386800  169387800      5       3  150064       1.9246     0.027143
enh72286     2  169387900  169388900      1       1  150064       1.8059      0.03547
enh72291     2  169406800  169407800      4       2  150064       2.4677    0.0067991
enh72299     2  169438000  169439000      2       1  150064       2.5969    0.0047033
enh72305     2  169482300  169483300      5       2  150064       3.2136   0.00065548
enh72307     2  169489300  169490300      5       2  150064        2.025     0.021433
enh72308     2  169491200  169492200      4       2  150064       3.3854   0.00035542
enh72310     2  169495900  169496900      4       1  150064       3.3088   0.00046851
enh72335     2  169681000  169682000      6       3  150064       2.5039    0.0061425
enh72339     2  169867700  169868700      2       1  150064       1.7124     0.043414
enh72355     2  170428800  170429800      2       1  150064        1.851     0.032082
enh72394     2  171942900  171943900      2       1  150064       2.5562    0.0052908
enh72401     2  171999000  172000000      2       1  150064       1.7314     0.041692
enh72403     2  172002900  172003900      4       2  150064       2.1514     0.015721
enh72407     2  172014300  172015300      2       1  150064       1.9045     0.028423
enh72429     2  172560000  172561000      2       1  150064       4.2947   8.7484e-06
enh72430     2  172654400  172655400      3       2  150064       3.3947   0.00034357
enh72431     2  172734400  172735400      1       1  150064       4.1989    1.341e-05
enh72433     2  172746600  172747600      3       2  150064        2.761    0.0028812
enh72438     2  172812400  172813400      7       3  150064        3.976   3.5049e-05
enh72442     2  172865300  172866300      5       2  150064       3.2481   0.00058082
enh72444     2  172916800  172917800      2       1  150064       1.8505     0.032121
enh72462     2  173138400  173139400      3       2  150064       2.3827    0.0085926
enh72463     2  173146400  173147400      1       1  150064       1.8986      0.02881
enh72464     2  173149500  173150500      5       2  150064       2.0878     0.018406
enh72465     2  173158700  173159700      6       2  150064       2.1649     0.015198
enh72513     2  173727200  173728200      3       2  150064       1.6726     0.047198
enh72525     2  173942600  173943600      3       2  150064       2.7189    0.0032748
enh72528     2  173955500  173956500      2       1  150064       2.0519     0.020092
enh72535     2  173988900  173989900      3       2  150064         2.95    0.0015887
enh72536     2  174001000  174002000      2       1  150064       3.1152   0.00091915
enh72537     2  174013000  174014000      2       1  150064       2.4692    0.0067712
enh72541     2  174036400  174037400      4       2  150064       3.3542   0.00039798
enh72544     2  174052900  174053900      4       2  150064       2.7049    0.0034158
enh72546     2  174082800  174083800      4       2  150064         1.95     0.025587
enh72547     2  174091700  174092700      4       2  150064       2.1194     0.017029
enh72568     2  174763000  174764000      4       2  150064       1.8982     0.028836
enh72569     2  174778800  174779800      1       1  150064        2.247      0.01232
enh72570     2  174784600  174785600      4       1  150064       2.2755     0.011437
enh72571     2  174786300  174787300      3       2  150064        2.286     0.011127
enh72576     2  174805800  174806800      5       3  150064       2.3027     0.010649
enh72578     2  174811200  174812200      3       2  150064       1.8972     0.028902
enh72579     2  174812700  174813700      3       1  150064       2.0431     0.020522
enh72580     2  174814600  174815600      5       1  150064       2.0835     0.018605
enh72583     2  174824500  174825500      5       2  150064       1.8698     0.030754
enh72591     2  174875500  174876500      7       2  150064       2.3883    0.0084642
enh72596     2  174895900  174896900      6       2  150064       2.3834    0.0085767
enh72607     2  175111500  175112500      2       1  150064       2.6259    0.0043211
enh72608     2  175113600  175114600      3       2  150064       2.9971    0.0013628
enh72609     2  175255800  175256800      2       1  150064       2.6828      0.00365
enh72613     2  175352300  175353300      1       1  150064       3.7024    0.0001068
enh72626     2  175456900  175457900      3       1  150064       1.6638     0.048076
enh72628     2  175467400  175468400      3       1  150064       2.0291     0.021226
enh72629     2  175471000  175472000      2       1  150064       2.0666     0.019385
enh72630     2  175472700  175473700      2       1  150064       1.7895     0.036768
enh72631     2  175474200  175475200      1       1  150064       2.4213     0.007733
enh72632     2  175475400  175476400      2       1  150064       2.4378    0.0073886
enh72633     2  175477600  175478600      2       1  150064       2.7522    0.0029603
enh72647     2  175545200  175546200      2       1  150064       2.6965    0.0035033
enh72648     2  175623900  175624900      2       1  150064       1.6485     0.049627
enh72649     2  175627600  175628600      3       1  150064       2.0372     0.020815
enh72650     2  175628700  175629700      3       2  150064       1.9024     0.028562
enh72652     2  175643100  175644100      2       1  150064       3.0348    0.0012036
enh72660     2  175892600  175893600      4       2  150064       1.6482     0.049657
enh72670     2  177156000  177157000      2       1  150064       1.8023     0.035745
enh72671     2  177157800  177158800      2       1  150064       2.0204     0.021671
enh72675     2  177325600  177326600      2       1  150064       2.2756     0.011434
enh72745     2  178976200  178977200      2       1  150064       1.9619     0.024889
enh72746     2  178978100  178979100      1       1  150064       2.1118      0.01735
enh72765     2  179693600  179694600      5       2  150064       1.6564     0.048823
enh72788     2  180324900  180325900      3       2  150064       4.3777   5.9962e-06
enh72792     2  180870000  180871000      2       1  150064       2.6466    0.0040648
enh72840     2  182655300  182656300      4       2  150064       1.7244     0.042318
enh72858     2  182931800  182932800      2       1  150064       1.8191     0.034449
enh72866     2  183579200  183580200      2       1  150064       2.4001    0.0081953
enh72872     2  183874600  183875600      2       1  150064       3.0777     0.001043
enh72876     2  183893900  183894900      4       2  150064       2.0579     0.019801
enh72878     2  183921800  183922800      3       2  150064       2.2836     0.011196
enh72880     2  183990500  183991500      9       3  150064       1.9821     0.023734
enh72905     2  187919800  187920800      2       1  150064       1.7201     0.042704
enh72907     2  188267800  188268800      1       1  150064       1.6688      0.04758
enh72921     2  189198400  189199400      2       1  150064       2.6501    0.0040238
enh72922     2  189246500  189247500      2       1  150064       2.9245     0.001725
enh72926     2  189651500  189652500      2       1  150064       2.6071    0.0045662
enh72962     2  190398500  190399500      1       1  150064        1.646      0.04988
enh72973     2  190433700  190434700      2       1  150064       2.1181     0.017084
enh73012     2  191210000  191211000      1       1  150064       2.5887     0.004817
enh73013     2  191211000  191212000      1       1  150064       1.6925      0.04528
enh73014     2  191217000  191218000      2       1  150064       1.8244     0.034047
enh73016     2  191220600  191221600      1       1  150064       1.7229      0.04245
enh73023     2  191277900  191278900      1       1  150064       1.8367      0.03313
enh73025     2  191281600  191282600      3       2  150064       1.8238     0.034087
enh73032     2  191315800  191316800      2       1  150064       2.1403     0.016167
enh73033     2  191328800  191329800      3       2  150064       2.6303    0.0042649
enh73037     2  191364500  191365500      4       2  150064        1.799     0.036008
enh73038     2  191365600  191366600      1       1  150064       2.2356      0.01269
enh73046     2  191400500  191401500      3       2  150064       1.7662     0.038684
enh73048     2  191447700  191448700      2       1  150064       2.2908     0.010987
enh73049     2  191493100  191494100      2       1  150064       2.4091    0.0079953
enh73066     2  191719100  191720100      3       1  150064        1.869      0.03081
enh73075     2  191756200  191757200      2       1  150064       1.8837     0.029805
enh73079     2  191828800  191829800      3       1  150064       1.8804     0.030025
enh73084     2  191886800  191887800      5       3  150064       2.0585     0.019771
enh73087     2  191906100  191907100      1       1  150064       2.1558      0.01555
enh73088     2  191916400  191917400      2       1  150064       1.6677     0.047691
enh73141     2  192305900  192306900      1       1  150064       1.9478      0.02572
enh73175     2  194492000  194493000      2       1  150064       4.0004   3.1612e-05
enh73178     2  196398400  196399400      4       2  150064       1.9997     0.022769
enh73179     2  196400700  196401700      4       2  150064       2.8262    0.0023549
enh73180     2  196408800  196409800      5       2  150064       3.6552   0.00012851
enh73181     2  196425200  196426200      2       1  150064       2.8788    0.0019958
enh73195     2  196727800  196728800      1       1  150064        2.513     0.005986
enh73199     2  196965700  196966700      3       1  150064       1.9611     0.024932
enh73202     2  197014200  197015200      6       3  150064       1.8986      0.02881
enh73203     2  197023300  197024300      5       2  150064       1.7801     0.037534
enh73206     2  197026100  197027100      2       1  150064       1.8671     0.030943
enh73207     2  197026800  197027800      2       1  150064        1.849     0.032229
enh73209     2  197029500  197030500      3       1  150064       1.6608     0.048376
enh73210     2  197039300  197040300      2       1  150064        1.817     0.034609
enh73211     2  197042800  197043800      3       1  150064       2.3926    0.0083639
enh73212     2  197046200  197047200      4       2  150064       2.3974     0.008256
enh73213     2  197048700  197049700      5       3  150064       1.7115     0.043495
enh73214     2  197065700  197066700      3       1  150064       2.7123    0.0033407
enh73230     2  197159000  197160000      2       1  150064       1.8905     0.029343
enh73235     2  197466200  197467200      2       1  150064       2.7355    0.0031146
enh73236     2  197471400  197472400      2       1  150064       2.9931     0.001381
enh73239     2  197662200  197663200      1       1  150064       2.2505      0.01221
enh73242     2  197789200  197790200      1       1  150064       2.0893      0.01834
enh73243     2  197831000  197832000      3       1  150064        1.838     0.033033
enh73244     2  197831600  197832600      3       1  150064       2.6391    0.0041565
enh73245     2  197852700  197853700      1       1  150064       2.8627       0.0021
enh73247     2  197876200  197877200      6       2  150064       3.2318   0.00061506
enh73249     2  197941700  197942700      4       1  150064       2.6553    0.0039615
enh73252     2  197962000  197963000      2       1  150064       2.4016    0.0081622
enh73258     2  198006400  198007400      1       1  150064            3      0.00135
enh73262     2  198016600  198017600      3       1  150064       2.2758     0.011429
enh73265     2  198026300  198027300      2       1  150064       2.2899     0.011013
enh73294     2  198107000  198108000      1       1  150064        1.867      0.03095
enh73297     2  198114400  198115400      3       1  150064       2.5013     0.006186
enh73299     2  198123400  198124400      1       1  150064       2.6007     0.004652
enh73301     2  198130400  198131400      4       2  150064       1.8806     0.030011
enh73308     2  198144100  198145100      4       1  150064       4.3624   6.4318e-06
enh73309     2  198145600  198146600      2       1  150064       4.6083   2.0299e-06
enh73313     2  198155200  198156200      1       1  150064       5.4047    3.246e-08
enh73314     2  198157300  198158300      2       1  150064       5.0005   2.8587e-07
enh73316     2  198161100  198162100      2       1  150064       4.4101   5.1659e-06
enh73317     2  198164600  198165600      1       1  150064       5.2801    6.454e-08
enh73318     2  198166800  198167800      2       1  150064       4.7655    9.417e-07
enh73319     2  198168900  198169900      4       2  150064       5.1597   1.2367e-07
enh73320     2  198170200  198171200      5       1  150064       5.0369   2.3653e-07
enh73321     2  198171400  198172400      3       2  150064       5.2905   6.0986e-08
enh73322     2  198171800  198172800      2       1  150064       5.3304   4.9004e-08
enh73324     2  198187100  198188100      2       1  150064       4.4892   3.5754e-06
enh73339     2  198436400  198437400      1       1  150064       6.1104    4.969e-10
enh73340     2  198479100  198480100      1       1  150064         5.97    1.186e-09
enh73341     2  198513000  198514000      3       1  150064       4.8472   6.2596e-07
enh73344     2  198573000  198574000      2       1  150064        4.101   2.0565e-05
enh73345     2  198577600  198578600      1       1  150064        1.939      0.02625
enh73346     2  198667900  198668900      3       2  150064       5.3473   4.4647e-08
enh73348     2  198702100  198703100      1       1  150064       2.7909     0.002628
enh73349     2  198703400  198704400      1       1  150064       3.0064     0.001322
enh73350     2  198717800  198718800      2       1  150064       4.6953   1.3309e-06
enh73353     2  198743300  198744300      1       1  150064       5.1723    1.156e-07
enh73354     2  198756100  198757100      2       1  150064        3.961   3.7311e-05
enh73355     2  198758700  198759700      2       1  150064       4.0666   2.3857e-05
enh73357     2  198780000  198781000      2       1  150064       3.5144   0.00022033
enh73358     2  198808700  198809700      4       1  150064       4.6965   1.3233e-06
enh73362     2  198860800  198861800      2       1  150064       4.6088   2.0249e-06
enh73378     2  199818000  199819000      1       1  150064       2.1767      0.01475
enh73379     2  200181000  200182000      2       1  150064       2.4248    0.0076586
enh73380     2  200230500  200231500      2       1  150064       1.8385     0.032991
enh73383     2  200306300  200307300      1       1  150064       2.2179      0.01328
enh73389     2  200714600  200715600      3       2  150064        6.421   6.7675e-11
enh73390     2  200774800  200775800      3       2  150064       5.8052   3.2138e-09
enh73391     2  200777200  200778200      3       2  150064        5.733   4.9335e-09
enh73392     2  200778500  200779500      3       2  150064       3.7227   9.8536e-05
enh73393     2  200806200  200807200      4       2  150064       5.1893   1.0554e-07
enh73395     2  200822300  200823300      5       2  150064       3.5162   0.00021886
enh73399     2  200915200  200916200      5       2  150064       6.4032   7.6076e-11
enh73400     2  200989600  200990600      2       1  150064       5.5022   1.8755e-08
enh73405     2  201079600  201080600      1       1  150064       2.4929     0.006336
enh73407     2  201085400  201086400      6       3  150064       1.6943     0.045106
enh73408     2  201090000  201091000      3       2  150064        3.146   0.00082769
enh73412     2  201167000  201168000      4       2  150064       3.7059   0.00010532
enh73413     2  201173300  201174300      1       1  150064       4.7124    1.224e-06
enh73414     2  201174900  201175900      2       1  150064         4.41   5.1679e-06
enh73415     2  201176400  201177400      4       2  150064       2.4416    0.0073108
enh73417     2  201180800  201181800      1       1  150064       2.5725     0.005049
enh73419     2  201184000  201185000      2       1  150064       1.8411     0.032803
enh73421     2  201185400  201186400      2       1  150064       2.0784     0.018838
enh73422     2  201186200  201187200      1       1  150064       5.3766    3.796e-08
enh73423     2  201193800  201194800      3       2  150064       3.5441   0.00019701
enh73424     2  201199800  201200800      2       1  150064        4.056   2.4955e-05
enh73430     2  201215400  201216400      6       4  150064       1.7277     0.042018
enh73433     2  201218600  201219600      3       2  150064       3.2948   0.00049243
enh73435     2  201221300  201222300      2       1  150064       4.1162   1.9258e-05
enh73436     2  201224000  201225000      2       1  150064       4.0502   2.5586e-05
enh73437     2  201224600  201225600      2       1  150064       4.0502   2.5586e-05
enh73438     2  201229000  201230000      3       1  150064       4.8925   4.9787e-07
enh73440     2  201237200  201238200      2       1  150064       2.5634    0.0051829
enh73441     2  201239800  201240800      5       2  150064       5.0095   2.7279e-07
enh73442     2  201241400  201242400      4       2  150064       5.4499   2.5199e-08
enh73447     2  201267400  201268400      3       2  150064       1.8093     0.035203
enh73449     2  201269600  201270600      3       1  150064       3.3255   0.00044135
enh73450     2  201271900  201272900      3       2  150064       2.3957    0.0082932
enh73453     2  201307800  201308800      4       2  150064       4.3459   6.9366e-06
enh73454     2  201308900  201309900      2       1  150064       3.2876   0.00050519
enh73455     2  201320300  201321300      3       1  150064       3.6447   0.00013385
enh73456     2  201331800  201332800      2       1  150064       3.1392   0.00084705
enh73458     2  201373000  201374000      5       3  150064       2.0277     0.021297
enh73465     2  201500000  201501000      4       2  150064        1.781     0.037459
enh73469     2  201606100  201607100      5       2  150064        1.767     0.038614
enh73525     2  202093400  202094400      1       1  150064       2.3302     0.009897
enh73531     2  202118500  202119500      9       3  150064       2.4495    0.0071526
enh73533     2  202126400  202127400      5       2  150064       1.6695     0.047511
enh73534     2  202127000  202128000      8       4  150064       2.3391     0.009666
enh73535     2  202128200  202129200      1       1  150064       1.6548      0.04898
enh73536     2  202129000  202130000      1       1  150064       2.6222     0.004368
enh73610     2  203452900  203453900      1       1  150064       1.7028       0.0443
enh73611     2  203453400  203454400      2       1  150064       1.7147     0.043196
enh73619     2  203510600  203511600      1       1  150064       1.7649      0.03879
enh73627     2  203537300  203538300      1       1  150064       2.8652     0.002084
enh73632     2  203582400  203583400      2       1  150064       2.0271     0.021326
enh73634     2  203621600  203622600      2       1  150064       2.9166    0.0017695
enh73639     2  203866800  203867800      2       1  150064       2.8747    0.0020218
enh73640     2  203878000  203879000      1       1  150064       2.9017     0.001856
enh73642     2  203905500  203906500      1       1  150064       2.0439      0.02048
enh73647     2  204105200  204106200      3       1  150064        2.359    0.0091633
enh73650     2  204265500  204266500      3       1  150064       2.1662     0.015147
enh73654     2  204334800  204335800      1       1  150064       2.1229      0.01688
enh73655     2  204348800  204349800      2       1  150064       2.4373    0.0073984
enh73656     2  204354100  204355100      1       1  150064       2.4107     0.007962
enh73661     2  204375000  204376000      1       1  150064       2.3611     0.009111
enh73663     2  204411800  204412800      2       1  150064       2.0237     0.021501
enh73672     2  204521300  204522300      6       2  150064       1.6772     0.046752
enh73673     2  204524200  204525200      1       1  150064       1.8369      0.03311
enh73705     2  204761500  204762500      1       1  150064       1.8551      0.03179
enh73729     2  206233600  206234600      3       2  150064       2.5207    0.0058556
enh73730     2  206341600  206342600      3       1  150064        1.936     0.026436
enh73731     2  206342400  206343400      4       1  150064        2.049      0.02023
enh73743     2  206581400  206582400      1       1  150064       1.8511      0.03208
enh73763     2  206773300  206774300      2       1  150064       2.4395    0.0073548
enh73787     2  207911100  207912100      2       1  150064        1.793      0.03649
enh73811     2  208089200  208090200      3       2  150064       2.3638    0.0090448
enh73825     2  208324300  208325300      2       1  150064       2.2691      0.01163
enh73826     2  208332600  208333600      4       2  150064       3.3243   0.00044323
enh73830     2  208363400  208364400      3       2  150064       2.4476    0.0071898
enh73831     2  208365000  208366000      7       3  150064       2.5487    0.0054066
enh73833     2  208369100  208370100      3       1  150064       3.2021   0.00068218
enh73836     2  208391800  208392800      3       2  150064       2.6708    0.0037839
enh73838     2  208398400  208399400      2       1  150064       3.6579   0.00012715
enh73843     2  208481600  208482600      3       1  150064       3.7659    8.296e-05
enh73844     2  208484200  208485200      1       1  150064       4.1235    1.866e-05
enh73890     2  208912100  208913100      2       1  150064        1.965     0.024707
enh73894     2  209078200  209079200      1       1  150064       1.8089      0.03523
enh73971     2  216880200  216881200      2       1  150064       1.7857     0.037073
enh73984     2  217087200  217088200      1       1  150064       1.9552      0.02528
enh73988     2  217277900  217278900      3       1  150064       2.8614    0.0021086
enh73994     2  217404900  217405900      2       1  150064        1.993     0.023129
enh73996     2  217414800  217415800      3       1  150064       1.9099     0.028073
enh74003     2  217483900  217484900      4       2  150064       1.9169     0.027628
enh74011     2  217523400  217524400      1       1  150064       1.9774        0.024
enh74012     2  217529800  217530800      1       1  150064       2.3264     0.009999
enh74013     2  217544200  217545200      3       1  150064       2.0846     0.018553
enh74038     2  217901800  217902800      6       2  150064       2.4587    0.0069724
enh74041     2  217939500  217940500     10       3  150064       1.8883     0.029496
enh74100     2  218654600  218655600      2       1  150064       2.6739    0.0037486
enh74121     2  218784000  218785000     13       3  150064       2.4827    0.0065204
enh74123     2  218791900  218792900      1       1  150064       1.6901       0.0455
enh74131     2  218813600  218814600      1       1  150064       1.7665      0.03866
enh74209     2  219945200  219946200      5       2  150064       2.7108    0.0033559
enh74211     2  219949800  219950800      4       1  150064       2.2764     0.011412
enh74215     2  219975500  219976500      1       1  150064       1.7384      0.04107
enh74216     2  219982100  219983100      4       2  150064       2.1066     0.017576
enh74218     2  219992900  219993900      1       1  150064       2.9174     0.001765
enh74219     2  220004900  220005900      3       2  150064       2.1817     0.014567
enh74220     2  220025600  220026600      2       1  150064       2.6891    0.0035818
enh74221     2  220035100  220036100      3       1  150064       4.2122   1.2643e-05
enh74222     2  220039800  220040800      2       1  150064       3.3886   0.00035125
enh74224     2  220047200  220048200      2       1  150064       3.8422   6.0957e-05
enh74230     2  220092000  220093000      1       1  150064        2.173      0.01489
enh74274     2  222308600  222309600      4       1  150064       1.6987     0.044684
enh74279     2  222393300  222394300      3       1  150064       2.5562     0.005291
enh74314     2  223728300  223729300      3       1  150064       1.8497     0.032177
enh74326     2  223769000  223770000      1       1  150064       1.8174      0.03458
enh74343     2  224403400  224404400      3       2  150064       2.2004      0.01389
enh74378     2  224890100  224891100      5       3  150064       1.7043     0.044167
enh74383     2  225011100  225012100      2       1  150064       2.1875     0.014352
enh74389     2  225265900  225266900      3       1  150064        2.711    0.0033537
enh74390     2  225266400  225267400      6       2  150064        2.762    0.0028727
enh74391     2  225276600  225277600      3       1  150064       3.0041    0.0013318
enh74393     2  225381800  225382800      1       1  150064       2.3599     0.009139
enh74395     2  225384700  225385700      3       2  150064       3.6737   0.00011953
enh74398     2  225390400  225391400      3       1  150064       5.0926   1.7657e-07
enh74400     2  225392700  225393700      7       2  150064       3.0817     0.001029
enh74401     2  225403600  225404600      4       2  150064       3.6877   0.00011317
enh74403     2  225411000  225412000      1       1  150064       2.1044      0.01767
enh74404     2  225422800  225423800      3       2  150064       4.2098    1.278e-05
enh74406     2  225428400  225429400      3       2  150064       1.7376      0.04114
enh74408     2  225434700  225435700      1       1  150064       1.6773      0.04674
enh74409     2  225436700  225437700      4       2  150064        4.282   9.2614e-06
enh74418     2  225740200  225741200      5       3  150064       2.0504     0.020163
enh74419     2  225759000  225760000      4       2  150064       2.1264     0.016733
enh74420     2  225774600  225775600      8       3  150064       1.7529     0.039808
enh74422     2  225786800  225787800      6       3  150064       1.7546     0.039663
enh74440     2  225833300  225834300      2       1  150064       1.9181     0.027551
enh74457     2  225901600  225902600      3       2  150064       3.2294   0.00062026
enh74459     2  225917200  225918200      2       1  150064       1.9264     0.027026
enh74490     2  227581000  227582000      1       1  150064       1.9643      0.02475
enh74513     2  227699100  227700100      3       2  150064       2.6478    0.0040509
enh74514     2  227702900  227703900      4       1  150064       1.7842     0.037195
enh74515     2  227704500  227705500      3       1  150064       1.7486     0.040177
enh74517     2  227740200  227741200      1       1  150064        1.825        0.034
enh74519     2  227756200  227757200      1       1  150064       1.9007      0.02867
enh74525     2  227860100  227861100      2       1  150064       1.6823     0.046252
enh74532     2  228264100  228265100      8       4  150064       1.6599     0.048466
enh74537     2  228280700  228281700      2       1  150064       2.6344    0.0042147
enh74540     2  228328900  228329900      8       4  150064       2.1592     0.015416
enh74544     2  228344900  228345900      1       1  150064        1.767      0.03861
enh74545     2  228347100  228348100      3       1  150064       1.7941     0.036396
enh74555     2  228381100  228382100      2       1  150064       1.7704     0.038331
enh74556     2  228383300  228384300      7       4  150064       2.7107    0.0033574
enh74557     2  228435200  228436200      4       2  150064       1.7166     0.043029
enh74568     2  228660900  228661900      4       1  150064       1.9594     0.025033
enh74569     2  228663200  228664200      3       2  150064       2.2172     0.013305
enh74580     2  229952200  229953200      6       3  150064       2.8356    0.0022871
enh74581     2  229954600  229955600      1       1  150064       1.7513      0.03995
enh74583     2  230017700  230018700      2       1  150064       2.3505    0.0093734
enh74584     2  230022000  230023000      5       2  150064       1.8052     0.035522
enh74589     2  230165200  230166200      2       1  150064       1.6727     0.047192
enh74596     2  230308900  230309900      7       3  150064       1.7606     0.039153
enh74603     2  230711800  230712800      4       2  150064        1.645     0.049989
enh74617     2  230844800  230845800      1       1  150064        2.353     0.009312
enh74625     2  231074000  231075000      3       1  150064       2.4627    0.0068951
enh74632     2  231190100  231191100      6       2  150064       1.9679     0.024542
enh74656     2  231466600  231467600      3       2  150064       2.9535     0.001571
enh74705     2  231846200  231847200      4       2  150064       2.3308    0.0098812
enh74750     2  232256100  232257100      1       1  150064       1.8823       0.0299
enh74753     2  232263900  232264900      3       2  150064       1.7419      0.04076
enh74759     2  232326200  232327200      2       1  150064       1.9244     0.027151
enh74774     2  232470100  232471100      2       1  150064       1.7846      0.03716
enh74777     2  232481500  232482500      3       2  150064       1.8251     0.033991
enh74789     2  232526600  232527600      4       1  150064       2.0705     0.019203
enh74790     2  232528500  232529500      3       1  150064       2.1975     0.013994
enh74792     2  232542000  232543000      5       3  150064       1.8461     0.032437
enh74811     2  232852700  232853700      4       2  150064        1.808     0.035299
enh74819     2  233003600  233004600      2       1  150064       2.5532    0.0053371
enh74824     2  233102200  233103200      1       1  150064       1.6755      0.04692
enh74828     2  233174600  233175600      3       1  150064       1.9645     0.024736
enh74837     2  233438200  233439200      2       1  150064       1.6693     0.047529
enh74839     2  233451400  233452400      2       1  150064        1.735     0.041372
enh74840     2  233453000  233454000      4       1  150064       1.7787     0.037648
enh74841     2  233457800  233458800      3       1  150064       1.9682      0.02452
enh74846     2  233566000  233567000      5       2  150064       5.3677   3.9882e-08
enh74847     2  233585600  233586600      3       2  150064       5.7821   3.6876e-09
enh74848     2  233636400  233637400      2       1  150064       5.4359   2.7262e-08
enh74849     2  233640600  233641600      4       2  150064       5.6966   6.1121e-09
enh74850     2  233643900  233644900      2       1  150064       5.6406   8.4732e-09
enh74851     2  233646700  233647700      3       2  150064       4.2346   1.1448e-05
enh74853     2  233700400  233701400      4       2  150064       4.5181   3.1197e-06
enh74854     2  233703600  233704600      2       1  150064       6.0443   7.5018e-10
enh74855     2  233718100  233719100      3       2  150064       5.9004    1.813e-09
enh74856     2  233721400  233722400      3       2  150064       2.9574    0.0015511
enh74857     2  233725200  233726200      3       1  150064       4.9669   3.4008e-07
enh74858     2  233738300  233739300      3       2  150064       1.8975     0.028883
enh74861     2  233845100  233846100      7       3  150064       1.6677     0.047691
enh74914     2  234310700  234311700      2       1  150064       1.7588     0.039303
enh74936     2  234473800  234474800      2       1  150064       1.8139     0.034847
enh74975     2  235354200  235355200      7       2  150064        1.982     0.023741
enh74976     2  235358600  235359600      5       1  150064       1.7763     0.037845
enh74990     2  235781700  235782700      4       2  150064       1.9651     0.024701
enh75053     2  236471400  236472400      1       1  150064       2.0511      0.02013
enh75057     2  236514000  236515000      1       1  150064       1.8251      0.03399
enh75061     2  236543400  236544400      2       1  150064       1.8264     0.033891
enh75062     2  236548600  236549600      4       2  150064       2.3769    0.0087296
enh75063     2  236552500  236553500      4       1  150064       1.6685     0.047606
enh75064     2  236556400  236557400      3       1  150064       2.3053     0.010575
enh75077     2  236617300  236618300      8       3  150064         1.76     0.039208
enh75086     2  237242400  237243400      5       1  150064       2.5275    0.0057443
enh75087     2  237243400  237244400      8       3  150064       2.8619    0.0021055
enh75088     2  237245900  237246900      2       1  150064       2.9081    0.0018181
enh75089     2  237247000  237248000      2       1  150064       2.0376     0.020796
enh75102     2  237551000  237552000      4       2  150064       2.2977     0.010791
enh75124     2  237897200  237898200      4       1  150064       1.8289     0.033704
enh75197     2  238483500  238484500      9       3  150064       1.7736     0.038063
enh75233     2  238647800  238648800      6       2  150064       2.3151     0.010303
enh75234     2  238651800  238652800      9       2  150064       1.8231     0.034142
enh75260     2  239082700  239083700      7       3  150064       3.4463   0.00028415
enh75399     2  240421400  240422400      5       2  150064       1.7664     0.038662
enh75430     2  241393800  241394800      1       1  150064       1.7524      0.03985
enh75468     2  242034200  242035200      3       1  150064       2.3272    0.0099777
enh75488     2  242251200  242252200      3       2  150064        1.831     0.033553
enh75489     2  242259300  242260300      1       1  150064        1.911        0.028
enh75499     2  242304000  242305000      1       1  150064       1.9684      0.02451
enh75501     2  242308000  242309000      1       1  150064       2.6246     0.004337
enh75505     2  242317600  242318600      5       3  150064       2.5228    0.0058207
enh75509     2  242320800  242321800      5       3  150064       1.9771     0.024017
enh75510     2  242325600  242326600      4       2  150064       2.6583    0.0039269
enh75516     2  242350000  242351000      4       2  150064       2.0214     0.021619
enh75522     2  242444700  242445700      6       3  150064       2.1821     0.014549
enh75537     2  242578500  242579500      3       1  150064       2.3244     0.010052
enh75538     2  242579800  242580800      3       1  150064       2.1179      0.01709
enh75540     2  242584700  242585700      5       2  150064       2.3207     0.010152
enh75556     2  242785600  242786600      1       1  150064       1.8505      0.03212
enh75565     2  242843700  242844700      7       2  150064       1.9278     0.026939
enh75587     3    3233900    3234900      1       1  150064       2.0972      0.01799
enh75593     3    4348500    4349500      2       1  150064       2.5024    0.0061681
enh75614     3    4574900    4575900      5       2  150064       1.7767      0.03781
enh75649     3    4886800    4887800      2       1  150064       2.3082     0.010494
enh75650     3    4891100    4892100      4       1  150064        2.359     0.009161
enh75651     3    4894800    4895800      1       1  150064       2.3182      0.01022
enh75691     3    5259500    5260500      7       2  150064       1.7606     0.039154
enh75692     3    5263000    5264000     11       2  150064       2.2924     0.010943
enh75734     3    9069400    9070400      7       3  150064        2.941    0.0016359
enh75747     3    9403200    9404200      2       1  150064       2.4557    0.0070301
enh75749     3    9405900    9406900      5       2  150064       1.7901     0.036716
enh75754     3    9448400    9449400      2       1  150064       1.8093     0.035199
enh75755     3    9451900    9452900      1       1  150064       2.0714      0.01916
enh75757     3    9455600    9456600      3       2  150064       2.1035     0.017711
enh75759     3    9460500    9461500      1       1  150064       2.5563     0.005289
enh75760     3    9462400    9463400      2       1  150064       2.5539    0.0053266
enh75761     3    9463800    9464800      4       2  150064       2.3925    0.0083674
enh75762     3    9465000    9466000      3       2  150064       1.6915     0.045367
enh75767     3    9757000    9758000      5       2  150064       1.9452     0.025878
enh75815     3   10240300   10241300      2       1  150064       1.7216     0.042573
enh75832     3   10411600   10412600      3       2  150064        3.313    0.0004615
enh75834     3   10437500   10438500      3       1  150064        3.092   0.00099413
enh75835     3   10593100   10594100      2       1  150064       2.4468     0.007206
enh75855     3   11427000   11428000      3       2  150064        1.659      0.04856
enh75856     3   11433200   11434200      1       1  150064       2.2728      0.01152
enh75857     3   11435500   11436500      1       1  150064        2.231      0.01284
enh75859     3   11479800   11480800      2       1  150064        2.094     0.018131
enh75877     3   11601900   11602900      3       1  150064       1.6568      0.04878
enh75878     3   11603200   11604200      3       2  150064       2.0644      0.01949
enh75879     3   11608700   11609700      3       1  150064       1.9176      0.02758
enh75882     3   11619000   11620000      2       1  150064       1.8641     0.031155
enh75903     3   11670800   11671800      3       2  150064       1.7874     0.036933
enh75906     3   11681400   11682400      2       1  150064       2.2448      0.01239
enh75907     3   11685500   11686500      2       1  150064       3.9925   3.2686e-05
enh75908     3   11701400   11702400      3       1  150064        1.905     0.028391
enh75909     3   11702500   11703500      3       2  150064       3.6275   0.00014312
enh75919     3   11886100   11887100      7       1  150064       2.3975    0.0082534
enh75920     3   11888600   11889600      1       1  150064       2.3023      0.01066
enh75923     3   12185700   12186700      6       3  150064        1.695     0.045039
enh75932     3   12231800   12232800      2       1  150064       2.9607    0.0015346
enh75934     3   12239300   12240300      3       1  150064       1.7183     0.042869
enh75942     3   12391300   12392300      4       1  150064       1.9562      0.02522
enh75943     3   12392400   12393400      1       1  150064       2.2495      0.01224
enh75955     3   12471200   12472200      7       3  150064       1.7573     0.039432
enh75956     3   12480600   12481600      3       2  150064       3.3621   0.00038669
enh75958     3   12483200   12484200      1       1  150064       3.6874    0.0001133
enh75959     3   12486000   12487000      4       2  150064       2.3293    0.0099221
enh75960     3   12502200   12503200      1       1  150064       2.0958      0.01805
enh75961     3   12512800   12513800      3       2  150064        2.531    0.0056874
enh75965     3   12549300   12550300      4       2  150064       2.2149     0.013384
enh75967     3   12601000   12602000      3       1  150064       2.5321    0.0056684
enh75968     3   12603200   12604200      2       1  150064         2.25     0.012224
enh75969     3   12604400   12605400      2       1  150064       1.7057     0.044032
enh75971     3   12661900   12662900      5       2  150064       2.4068    0.0080462
enh75972     3   12663500   12664500      2       1  150064       1.8685     0.030845
enh75976     3   12668800   12669800      1       1  150064       2.2473      0.01231
enh75983     3   12694500   12695500      2       1  150064       1.7605     0.039158
enh75984     3   12697600   12698600      1       1  150064       2.2325      0.01279
enh75987     3   12723400   12724400      1       1  150064       2.3974     0.008255
enh75989     3   12736000   12737000      4       1  150064        2.484    0.0064958
enh75990     3   12761000   12762000      2       1  150064       1.7552      0.03961
enh76008     3   13011600   13012600      2       1  150064       1.9866     0.023485
enh76013     3   13033800   13034800      2       1  150064       2.9349    0.0016683
enh76024     3   13087400   13088400      5       2  150064       2.1506     0.015753
enh76025     3   13110800   13111800      9       3  150064       2.3205     0.010156
enh76026     3   13113000   13114000      6       2  150064       2.1295     0.016605
enh76027     3   13125200   13126200      6       1  150064       3.0353    0.0012016
enh76028     3   13128700   13129700      6       4  150064       2.2992     0.010746
enh76039     3   13462300   13463300      4       2  150064       2.1871     0.014368
enh76064     3   14217000   14218000      5       2  150064       1.8216     0.034258
enh76076     3   14337100   14338100      4       2  150064       1.9088     0.028141
enh76084     3   14415400   14416400      4       2  150064       1.8382     0.033017
enh76085     3   14416200   14417200      6       3  150064       1.8897       0.0294
enh76086     3   14419000   14420000     10       2  150064       2.5294    0.0057131
enh76105     3   14565500   14566500      6       2  150064       2.0251     0.021429
enh76109     3   14690100   14691100      3       1  150064       1.7374     0.041157
enh76110     3   14691700   14692700      2       1  150064       1.7422     0.040736
enh76115     3   14834100   14835100      2       1  150064       1.8854     0.029691
enh76118     3   14855200   14856200      2       1  150064       1.7496     0.040094
enh76127     3   14919300   14920300      9       2  150064       1.8131     0.034905
enh76145     3   15138800   15139800      2       1  150064       1.7907     0.036672
enh76239     3   16353300   16354300      3       1  150064       1.7802      0.03752
enh76240     3   16359000   16360000     10       3  150064       1.7269     0.042088
enh76253     3   16440500   16441500      4       2  150064       1.7076     0.043859
enh76285     3   16537000   16538000      1       1  150064       1.6959      0.04495
enh76298     3   16841600   16842600      3       1  150064       2.5798    0.0049432
enh76299     3   16843000   16844000      2       1  150064       3.6224   0.00014595
enh76300     3   16879800   16880800      1       1  150064       1.8239      0.03408
enh76303     3   16890800   16891800      5       3  150064       1.8073     0.035355
enh76310     3   16939200   16940200      3       2  150064       1.6978     0.044774
enh76316     3   16946800   16947800      2       1  150064       2.0614     0.019632
enh76317     3   16948200   16949200      2       1  150064       2.0693     0.019258
enh76320     3   16958900   16959900      4       1  150064       3.3368   0.00042379
enh76321     3   16960800   16961800      3       2  150064       2.9651    0.0015131
enh76322     3   16964300   16965300      2       1  150064       3.2495   0.00057798
enh76323     3   16969900   16970900      4       2  150064       1.7256     0.042208
enh76324     3   16972000   16973000      2       1  150064       2.9489    0.0015943
enh76325     3   16974000   16975000      4       2  150064       1.9551     0.025286
enh76326     3   16977800   16978800      3       2  150064       2.7808    0.0027113
enh76338     3   17046000   17047000      4       2  150064       1.9889     0.023359
enh76339     3   17047500   17048500      2       1  150064       2.2391     0.012573
enh76341     3   17064000   17065000      2       1  150064       2.2825      0.01123
enh76343     3   17075200   17076200      2       1  150064        1.952     0.025467
enh76345     3   17081000   17082000      4       2  150064       2.4159    0.0078489
enh76346     3   17082800   17083800      4       2  150064       1.9138     0.027824
enh76349     3   17118200   17119200      4       2  150064       1.7193     0.042784
enh76350     3   17129700   17130700      2       1  150064       2.2981     0.010778
enh76351     3   17193000   17194000      5       2  150064       2.4701    0.0067542
enh76352     3   17199700   17200700      3       2  150064       2.1612      0.01534
enh76354     3   17221000   17222000      4       1  150064       4.3756   6.0557e-06
enh76357     3   17236900   17237900      2       1  150064       3.8841   5.1359e-05
enh76358     3   17465400   17466400      2       1  150064        3.761   8.4606e-05
enh76359     3   17520200   17521200      4       2  150064       2.8142     0.002445
enh76361     3   17668000   17669000      1       1  150064       5.0136    2.671e-07
enh76363     3   17706200   17707200      2       1  150064       4.1961   1.3575e-05
enh76365     3   17774300   17775300      1       1  150064        4.382     5.88e-06
enh76366     3   17784800   17785800      4       1  150064         2.91     0.001807
enh76367     3   17788500   17789500      2       1  150064       4.2259   1.1897e-05
enh76368     3   17790700   17791700      1       1  150064       3.0272     0.001234
enh76369     3   18394300   18395300      2       1  150064       1.8499     0.032163
enh76370     3   18442000   18443000      4       2  150064       1.9426     0.026031
enh76372     3   18457900   18458900      1       1  150064       2.2682      0.01166
enh76376     3   18467600   18468600      1       1  150064       1.8273      0.03383
enh76395     3   19991000   19992000      5       2  150064       1.9078     0.028211
enh76397     3   20001300   20002300      6       3  150064       2.1231     0.016871
enh76401     3   20008000   20009000      4       2  150064       1.9888      0.02336
enh76418     3   21684800   21685800      4       2  150064       2.1385     0.016237
enh76419     3   21686400   21687400      5       2  150064       1.9394     0.026225
enh76422     3   23126800   23127800      3       1  150064       1.8855     0.029684
enh76443     3   23850600   23851600      1       1  150064       2.4976     0.006252
enh76445     3   23861000   23862000      4       2  150064       2.7034    0.0034315
enh76446     3   23864800   23865800      2       1  150064       1.8605     0.031405
enh76450     3   23878500   23879500      2       1  150064       1.7563     0.039518
enh76472     3   24089200   24090200      3       2  150064       2.9405    0.0016382
enh76473     3   24160600   24161600      1       1  150064       3.2787    0.0005214
enh76474     3   24179600   24180600      2       1  150064       2.8647    0.0020871
enh76475     3   24181800   24182800      2       1  150064       2.1646      0.01521
enh76477     3   24226900   24227900      4       2  150064       2.5787    0.0049592
enh76478     3   24253900   24254900      6       3  150064       3.1199   0.00090454
enh76507     3   24522000   24523000      1       1  150064       2.1304      0.01657
enh76508     3   24523400   24524400      6       3  150064       2.2687     0.011642
enh76509     3   24525000   24526000      4       2  150064        2.138     0.016259
enh76510     3   24526700   24527700      3       2  150064       2.3344    0.0097875
enh76512     3   24531500   24532500      5       2  150064        3.236   0.00060598
enh76513     3   24532600   24533600      4       2  150064        2.488    0.0064237
enh76515     3   24545000   24546000      4       1  150064       2.5188    0.0058875
enh76516     3   24546600   24547600      3       1  150064       2.4547    0.0070493
enh76525     3   25158500   25159500      3       2  150064       2.4737    0.0066853
enh76540     3   25634700   25635700      1       1  150064       2.2734       0.0115
enh76549     3   25822300   25823300      1       1  150064       2.0353      0.02091
enh76623     3   29422200   29423200      4       1  150064       1.9193     0.027475
enh76625     3   29469000   29470000      3       2  150064        2.733    0.0031383
enh76628     3   29494800   29495800      4       2  150064       2.8451    0.0022197
enh76637     3   29724600   29725600      4       2  150064       1.8435     0.032628
enh76638     3   29735200   29736200      3       2  150064       2.1283     0.016657
enh76642     3   29786500   29787500      2       1  150064       2.5909    0.0047868
enh76643     3   29800000   29801000      2       1  150064       3.1553   0.00080157
enh76644     3   29802400   29803400      8       1  150064       2.8784    0.0019988
enh76646     3   30123400   30124400      9       3  150064       2.6687    0.0038068
enh76649     3   30272300   30273300      4       2  150064       3.0129    0.0012937
enh76650     3   30303800   30304800      3       1  150064       2.0972     0.017987
enh76651     3   30327000   30328000      5       3  150064       2.5083    0.0060659
enh76654     3   30373800   30374800      3       2  150064        2.272     0.011544
enh76656     3   30385600   30386600      1       1  150064       1.7551      0.03962
enh76658     3   30391100   30392100      5       2  150064       2.0295     0.021205
enh76660     3   30412100   30413100      3       2  150064       3.1646   0.00077635
enh76665     3   30514900   30515900      3       2  150064       1.7238     0.042375
enh76667     3   30518100   30519100      1       1  150064       2.0844      0.01856
enh76711     3   30722000   30723000      3       2  150064       2.1188     0.017052
enh76734     3   31411400   31412400      2       1  150064       1.7529     0.039807
enh76735     3   31503600   31504600      5       2  150064       2.5007    0.0061967
enh76740     3   31580500   31581500      1       1  150064       1.6725      0.04721
enh76744     3   31588800   31589800      2       1  150064       2.6997    0.0034698
enh76747     3   31610200   31611200      1       1  150064       1.6709      0.04737
enh76753     3   31637400   31638400      3       2  150064       2.2756     0.011434
enh76754     3   31675600   31676600      2       1  150064       2.6739    0.0037483
enh76755     3   31677200   31678200      2       1  150064       1.6942     0.045115
enh76768     3   31993500   31994500      4       2  150064       1.9057     0.028342
enh76776     3   32012000   32013000      6       2  150064       3.2501   0.00057673
enh76778     3   32020400   32021400      2       1  150064       2.1924     0.014176
enh76779     3   32041200   32042200      4       2  150064       2.9139    0.0017847
enh76780     3   32059600   32060600      1       1  150064       3.1554    0.0008015
enh76806     3   32325800   32326800      5       2  150064       1.6936     0.045166
enh76811     3   32343600   32344600      5       3  150064       1.9617     0.024901
enh76812     3   32345400   32346400      3       1  150064       2.1335     0.016442
enh76857     3   32744600   32745600      6       3  150064        1.715     0.043169
enh76866     3   33015100   33016100      5       2  150064        1.945      0.02589
enh76872     3   33104000   33105000      1       1  150064       1.6983      0.04473
enh76877     3   33413900   33414900      1       1  150064       3.0412     0.001178
enh76878     3   33470200   33471200      2       1  150064       2.8559    0.0021457
enh76879     3   33475100   33476100      3       2  150064       2.8522    0.0021708
enh76880     3   33476600   33477600      2       1  150064       2.2964     0.010826
enh76881     3   33478000   33479000      4       2  150064        3.137   0.00085329
enh76882     3   33483100   33484100      6       3  150064       2.7076    0.0033882
enh76886     3   33739200   33740200      1       1  150064       1.8086      0.03526
enh76901     3   36916400   36917400      1       1  150064       3.1096    0.0009367
enh76902     3   36917600   36918600      2       1  150064       2.8982    0.0018764
enh76903     3   36934800   36935800      3       1  150064       3.0269    0.0012354
enh76904     3   36942400   36943400      2       1  150064       2.6908    0.0035639
enh76909     3   36958800   36959800      4       2  150064       5.3629   4.0951e-08
enh76910     3   36959800   36960800      3       2  150064       5.1588   1.2429e-07
enh76911     3   36961400   36962400      1       1  150064       5.5129    1.765e-08
enh76914     3   36986400   36987400      4       2  150064       2.6413    0.0041289
enh76916     3   36999200   37000200      1       1  150064       2.6176     0.004428
enh76917     3   37010800   37011800      2       1  150064       2.8671     0.002071
enh76918     3   37029300   37030300      1       1  150064       2.1522      0.01569
enh76920     3   37035800   37036800      3       2  150064       3.0748    0.0010533
enh76921     3   37095900   37096900      3       2  150064       2.6262    0.0043168
enh76923     3   37166000   37167000      1       1  150064       3.0645      0.00109
enh76924     3   37170200   37171200      2       1  150064       2.7686    0.0028145
enh76926     3   37173200   37174200      1       1  150064       3.0572     0.001117
enh76927     3   37181400   37182400      4       1  150064       2.8395     0.002259
enh76929     3   37187400   37188400      7       4  150064       2.2112     0.013512
enh76930     3   37196000   37197000      2       1  150064        2.251     0.012192
enh76932     3   37204100   37205100      2       1  150064       2.8144    0.0024435
enh76933     3   37210700   37211700      3       1  150064       2.9165      0.00177
enh76934     3   37212400   37213400      1       1  150064       2.9258     0.001718
enh76937     3   37220600   37221600      5       3  150064       2.2979     0.010784
enh76939     3   37224200   37225200      3       1  150064       2.7075    0.0033892
enh76940     3   37225200   37226200      7       3  150064       2.6194    0.0044044
enh76942     3   37270000   37271000      4       2  150064       2.0826     0.018644
enh76945     3   37298600   37299600      6       3  150064       2.0675     0.019341
enh76948     3   37332600   37333600      4       2  150064       1.6768     0.046792
enh76960     3   37539900   37540900      3       1  150064       1.9193     0.027476
enh76961     3   37551400   37552400      1       1  150064       2.5706     0.005076
enh76963     3   37577200   37578200     11       2  150064       2.2255     0.013023
enh76964     3   37578700   37579700      6       1  150064       2.5526    0.0053458
enh76965     3   37579600   37580600      4       2  150064       2.2002     0.013896
enh76980     3   37687100   37688100      3       2  150064       2.4512    0.0071182
enh76981     3   37694000   37695000      6       1  150064       2.1961     0.014044
enh76983     3   37703700   37704700      4       2  150064        1.779     0.037623
enh76989     3   37755000   37756000      4       2  150064       2.5598    0.0052363
enh76990     3   37807400   37808400      2       1  150064        1.692     0.045323
enh76994     3   37827100   37828100      4       1  150064       1.9031     0.028511
enh76995     3   37828300   37829300      2       1  150064       2.2195     0.013226
enh77001     3   37906800   37907800      2       1  150064        2.173     0.014889
enh77010     3   37940000   37941000      4       1  150064        1.721     0.042623
enh77013     3   37948700   37949700      4       2  150064       1.8508     0.032096
enh77014     3   37950500   37951500      2       1  150064       3.6389   0.00013692
enh77015     3   37952100   37953100      4       1  150064       3.5504    0.0001923
enh77016     3   37953400   37954400      3       1  150064       3.1709   0.00075984
enh77017     3   37960800   37961800      4       2  150064       1.7385     0.041061
enh77019     3   37964300   37965300      2       1  150064       3.1752   0.00074856
enh77020     3   37966000   37967000      6       2  150064       2.8963    0.0018881
enh77021     3   37973700   37974700      7       3  150064       3.9796   3.4522e-05
enh77022     3   37977500   37978500      2       1  150064       3.6058    0.0001556
enh77024     3   37991100   37992100      2       1  150064       2.6342    0.0042167
enh77025     3   37995600   37996600      2       1  150064       1.8401     0.032875
enh77026     3   37997700   37998700      2       1  150064       2.0516     0.020107
enh77031     3   38015400   38016400      2       1  150064       1.8799     0.030058
enh77034     3   38037800   38038800      2       1  150064        1.715     0.043174
enh77044     3   38190800   38191800      1       1  150064       1.7923      0.03654
enh77062     3   38494200   38495200      3       1  150064       3.1473   0.00082402
enh77063     3   38497500   38498500      4       1  150064       3.1134   0.00092479
enh77065     3   38500100   38501100      3       2  150064       2.6357    0.0041986
enh77066     3   38501700   38502700      1       1  150064       3.2383    0.0006013
enh77068     3   38513400   38514400      3       1  150064       3.2625   0.00055219
enh77073     3   38621200   38622200      2       1  150064       1.8995     0.028748
enh77075     3   38759200   38760200      5       2  150064       1.8228      0.03417
enh77082     3   39149800   39150800      8       4  150064       2.0115     0.022138
enh77120     3   40003600   40004600      3       1  150064       2.4858    0.0064629
enh77139     3   40736200   40737200      2       1  150064       1.6782      0.04665
enh77141     3   40783100   40784100      1       1  150064       1.9651       0.0247
enh77219     3   42190100   42191100      3       2  150064       3.2587   0.00055968
enh77220     3   42193400   42194400      2       1  150064       2.3927    0.0083616
enh77223     3   42202500   42203500      1       1  150064       1.7506      0.04001
enh77225     3   42206300   42207300      3       1  150064        2.118     0.017088
enh77226     3   42209600   42210600      2       1  150064       2.5722    0.0050528
enh77227     3   42210900   42211900      5       2  150064       1.8913     0.029295
enh77230     3   42217700   42218700      3       2  150064       2.5686    0.0051049
enh77231     3   42221200   42222200      4       2  150064       2.7444    0.0030315
enh77232     3   42223600   42224600      6       2  150064       2.5029    0.0061595
enh77233     3   42224800   42225800      4       2  150064       2.2091     0.013584
enh77234     3   42229700   42230700      5       1  150064       2.2657     0.011734
enh77235     3   42231100   42232100     10       3  150064       2.1108     0.017393
enh77236     3   42232400   42233400      5       2  150064       3.0545    0.0011273
enh77237     3   42233900   42234900      6       2  150064       2.4974    0.0062562
enh77239     3   42257400   42258400      5       2  150064       1.9468     0.025782
enh77240     3   42288800   42289800      2       1  150064       1.7321     0.041624
enh77242     3   42462800   42463800      1       1  150064       1.7307      0.04175
enh77250     3   42561000   42562000      1       1  150064       2.3269     0.009984
enh77269     3   42692800   42693800      2       1  150064       2.1973     0.013999
enh77274     3   42742700   42743700      2       1  150064       1.9889     0.023356
enh77315     3   43332800   43333800      1       1  150064       2.1077      0.01753
enh77323     3   43343600   43344600      1       1  150064       1.7861      0.03704
enh77326     3   43358300   43359300      2       1  150064       1.7782     0.037685
enh77329     3   43368300   43369300      2       1  150064       2.3457    0.0094948
enh77330     3   43386400   43387400      1       1  150064       1.8475      0.03234
enh77335     3   43435300   43436300      3       2  150064       2.4605    0.0069373
enh77338     3   43464600   43465600      3       1  150064       2.1292     0.016619
enh77345     3   43680100   43681100      1       1  150064       1.7368      0.04121
enh77346     3   43688400   43689400      2       1  150064       2.1929     0.014158
enh77349     3   43737600   43738600      3       1  150064       2.7653    0.0028431
enh77353     3   43777800   43778800      1       1  150064       3.6714    0.0001206
enh77355     3   43799600   43800600      3       2  150064        2.988    0.0014042
enh77356     3   43810100   43811100      5       3  150064       1.7592     0.039271
enh77357     3   43811800   43812800      1       1  150064       1.6469      0.04979
enh77359     3   44225800   44226800      5       3  150064       2.1993     0.013929
enh77360     3   44247500   44248500      3       2  150064       2.1911     0.014224
enh77365     3   44388400   44389400      3       2  150064       2.9162    0.0017716
enh77366     3   44396400   44397400      1       1  150064       3.0103     0.001305
enh77373     3   44597200   44598200      1       1  150064       3.0287     0.001228
enh77419     3   45144200   45145200      3       2  150064       1.9085     0.028164
enh77423     3   45154000   45155000      3       2  150064        2.873    0.0020328
enh77424     3   45155000   45156000      6       3  150064       2.3941    0.0083298
enh77427     3   45165200   45166200      1       1  150064       1.7014      0.04443
enh77433     3   45180500   45181500      6       3  150064         2.03      0.02118
enh77448     3   45414400   45415400      4       2  150064       1.7833     0.037269
enh77469     3   45642400   45643400      1       1  150064       1.7549      0.03964
enh77530     3   46025200   46026200      2       1  150064       1.7997     0.035957
enh77538     3   46104200   46105200      2       1  150064       1.8849     0.029721
enh77551     3   46172000   46173000      5       3  150064       1.7078     0.043839
enh77592     3   46616000   46617000      2       1  150064        1.924     0.027176
enh77693     3   47653100   47654100      1       1  150064       2.0591      0.01974
enh77700     3   47824200   47825200      2       1  150064       1.6567     0.048795
enh77705     3   47930400   47931400      2       1  150064       1.6513     0.049334
enh77706     3   47932200   47933200      1       1  150064       1.9288      0.02688
enh77718     3   48063900   48064900      1       1  150064       1.8167      0.03463
enh77726     3   48099400   48100400      1       1  150064        1.666      0.04786
enh77734     3   48130900   48131900      1       1  150064       1.7805       0.0375
enh77735     3   48153800   48154800      1       1  150064       1.8158       0.0347
enh77736     3   48160300   48161300      1       1  150064       1.8275      0.03381
enh77740     3   48192800   48193800      5       1  150064       2.0903     0.018296
enh77744     3   48235800   48236800      1       1  150064       2.3208      0.01015
enh77748     3   48274000   48275000      2       1  150064       2.8184    0.0024135
enh77749     3   48281500   48282500      3       1  150064       2.1688     0.015048
enh77755     3   48343600   48344600      4       1  150064        1.983     0.023681
enh77778     3   48634500   48635500      1       1  150064       2.0212      0.02163
enh77782     3   48661200   48662200      1       1  150064        2.289      0.01104
enh77783     3   48671000   48672000      2       1  150064       2.3372    0.0097139
enh77789     3   48724200   48725200      2       1  150064       2.5576    0.0052695
enh77792     3   48733400   48734400      2       1  150064       1.9281     0.026919
enh77793     3   48737900   48738900      2       1  150064       1.9653     0.024688
enh77795     3   48746000   48747000      2       1  150064       1.6997     0.044593
enh77797     3   48754800   48755800      1       1  150064       2.1125      0.01732
enh77798     3   48757600   48758600      1       1  150064        2.247      0.01232
enh77800     3   48764600   48765600      2       1  150064       2.0582     0.019787
enh77811     3   48891000   48892000      1       1  150064       1.8124      0.03496
enh77812     3   48892200   48893200      1       1  150064        1.776      0.03787
enh77818     3   48964100   48965100      1       1  150064       1.7185      0.04285
enh77822     3   49003800   49004800      1       1  150064       1.8945      0.02908
enh77834     3   49145600   49146600      1       1  150064       1.8037      0.03564
enh77835     3   49156200   49157200      2       1  150064       2.1108     0.017397
enh77839     3   49201800   49202800      1       1  150064       2.1306      0.01656
enh77842     3   49210700   49211700      3       2  150064       1.7443     0.040553
enh77844     3   49275700   49276700      5       2  150064       1.7737     0.038055
enh77846     3   49285800   49286800      3       2  150064       1.9876     0.023429
enh77853     3   49334200   49335200      4       2  150064       1.8961     0.028972
enh77861     3   49423300   49424300      4       2  150064       1.9758     0.024089
enh77862     3   49425200   49426200      1       1  150064       2.3171      0.01025
enh77864     3   49438100   49439100      3       2  150064       1.7786     0.037654
enh77868     3   49457600   49458600      2       1  150064       1.8726     0.030559
enh77869     3   49458500   49459500      3       1  150064       2.1882     0.014328
enh77871     3   49465400   49466400      2       1  150064       2.3632    0.0090586
enh77872     3   49467200   49468200      1       1  150064        2.313      0.01036
enh77877     3   49503000   49504000      2       1  150064        1.769     0.038446
enh77884     3   49532200   49533200      2       1  150064       1.7921     0.036557
enh77885     3   49535000   49536000      1       1  150064        2.107      0.01756
enh77887     3   49537900   49538900      1       1  150064       1.9572      0.02516
enh77888     3   49556700   49557700      2       1  150064       1.8477     0.032325
enh77901     3   49788000   49789000      2       1  150064       1.6982     0.044736
enh77904     3   49818600   49819600      1       1  150064       1.7784      0.03767
enh77905     3   49821500   49822500      3       2  150064        2.037     0.020826
enh77908     3   49843400   49844400      1       1  150064       2.0166      0.02187
enh77909     3   49851500   49852500      1       1  150064       2.2098      0.01356
enh77910     3   49876600   49877600      1       1  150064       1.9625      0.02485
enh77911     3   49910600   49911600      4       2  150064       1.8309     0.033557
enh77912     3   49918600   49919600      1       1  150064       1.9222      0.02729
enh77913     3   49937100   49938100      2       1  150064       2.1746     0.014829
enh77917     3   49965200   49966200      3       2  150064       1.7315      0.04168
enh77918     3   49968000   49969000      1       1  150064       3.0538      0.00113
enh77919     3   49978700   49979700      2       1  150064        2.531    0.0056873
enh77922     3   49997100   49998100      2       1  150064       2.9361    0.0016618
enh77923     3   50003900   50004900      1       1  150064       3.0519     0.001137
enh77924     3   50119500   50120500      4       2  150064       1.7958     0.036263
enh77925     3   50128400   50129400      3       1  150064       2.8875    0.0019418
enh77926     3   50159100   50160100      3       2  150064       2.9354    0.0016657
enh77927     3   50161800   50162800      2       1  150064       2.3336    0.0098081
enh77931     3   50202500   50203500      4       2  150064       2.1295     0.016605
enh77933     3   50247600   50248600      2       1  150064         2.54    0.0055431
enh77935     3   50267400   50268400      1       1  150064       2.4402     0.007339
enh77940     3   50287600   50288600      2       1  150064       2.1402     0.016169
enh77941     3   50291700   50292700      4       2  150064       3.0069    0.0013198
enh77942     3   50296500   50297500      1       1  150064       2.6618     0.003886
enh77970     3   50409700   50410700      2       1  150064       3.3548   0.00039713
enh78000     3   51426200   51427200      1       1  150064        2.068      0.01932
enh78002     3   51436900   51437900      5       2  150064       1.9756     0.024099
enh78003     3   51509000   51510000      2       1  150064       2.0348     0.020938
enh78008     3   51593500   51594500      3       1  150064       2.5281    0.0057334
enh78011     3   51653700   51654700      1       1  150064        1.732      0.04164
enh78012     3   51655700   51656700      3       1  150064       1.8953     0.029025
enh78016     3   51714400   51715400      1       1  150064       1.7926      0.03652
enh78049     3   52142200   52143200      2       1  150064       2.0145     0.021978
enh78050     3   52143700   52144700      1       1  150064       2.0967      0.01801
enh78055     3   52205600   52206600      1       1  150064       2.2203       0.0132
enh78057     3   52223800   52224800      1       1  150064       3.4801    0.0002506
enh78060     3   52233200   52234200      1       1  150064       3.9421    4.039e-05
enh78062     3   52237200   52238200      1       1  150064       3.8591    5.691e-05
enh78067     3   52269300   52270300      4       2  150064         2.35    0.0093863
enh78072     3   52286400   52287400      4       2  150064       2.9787    0.0014472
enh78073     3   52288200   52289200      1       1  150064       5.5327    1.577e-08
enh78081     3   52333000   52334000      4       2  150064        5.256   7.3611e-08
enh78082     3   52340500   52341500      2       1  150064       4.0216   2.8898e-05
enh78083     3   52347400   52348400      2       1  150064       2.8812     0.001981
enh78089     3   52466700   52467700      4       2  150064       3.9566   3.8006e-05
enh78094     3   52491100   52492100      3       2  150064       3.2098   0.00066409
enh78103     3   52532100   52533100      2       1  150064       2.9165    0.0017697
enh78104     3   52558900   52559900      2       1  150064       4.4184   4.9711e-06
enh78105     3   52564700   52565700      3       1  150064       3.3555   0.00039616
enh78106     3   52568500   52569500      3       2  150064       4.5318   2.9247e-06
enh78108     3   52572400   52573400      5       2  150064        3.742   9.1272e-05
enh78109     3   52572900   52573900      4       2  150064       4.1864   1.4171e-05
enh78110     3   52573600   52574600      3       1  150064       3.1335   0.00086361
enh78111     3   52640400   52641400      1       1  150064        4.617    1.947e-06
enh78114     3   52717400   52718400      2       1  150064       4.4416   4.4639e-06
enh78115     3   52721500   52722500      1       1  150064       5.8825     2.02e-09
enh78116     3   52737300   52738300      2       1  150064        3.823   6.5922e-05
enh78117     3   52741300   52742300      1       1  150064       3.4679    0.0002623
enh78118     3   52755100   52756100      4       2  150064       4.3469   6.9045e-06
enh78119     3   52803000   52804000      1       1  150064       5.0609    2.086e-07
enh78121     3   52809200   52810200      1       1  150064       4.9788    3.199e-07
enh78122     3   52865300   52866300      4       2  150064       3.4579   0.00027219
enh78123     3   52868500   52869500      3       1  150064       4.9561   3.5956e-07
enh78124     3   52878000   52879000      1       1  150064       5.6423    8.392e-09
enh78125     3   52909000   52910000      1       1  150064       5.0388    2.342e-07
enh78126     3   52924400   52925400      1       1  150064       1.7474      0.04028
enh78127     3   52925400   52926400      1       1  150064       4.9932    2.969e-07
enh78128     3   52927400   52928400      3       1  150064       5.1139   1.5783e-07
enh78130     3   52931600   52932600      1       1  150064       4.8693      5.6e-07
enh78131     3   53017300   53018300      1       1  150064       6.1808    3.188e-10
enh78138     3   53074200   53075200      3       1  150064        3.124   0.00089216
enh78139     3   53077400   53078400      2       1  150064       4.0936   2.1237e-05
enh78140     3   53105800   53106800      2       1  150064       2.1692     0.015032
enh78142     3   53117700   53118700      2       1  150064       2.4634     0.006881
enh78160     3   53227500   53228500      2       1  150064       2.3172     0.010246
enh78161     3   53229600   53230600      4       2  150064       3.2444    0.0005884
enh78162     3   53269600   53270600     10       2  150064       2.7718    0.0027877
enh78163     3   53270500   53271500      8       2  150064       1.8191     0.034449
enh78164     3   53271700   53272700      2       1  150064       2.1377      0.01627
enh78165     3   53272500   53273500      7       2  150064       4.1073   2.0016e-05
enh78167     3   53281800   53282800      4       2  150064       3.3454   0.00041082
enh78169     3   53290000   53291000      4       2  150064       2.6459    0.0040737
enh78170     3   53303800   53304800      1       1  150064       1.9089      0.02814
enh78172     3   53358000   53359000      2       1  150064       1.8425     0.032701
enh78173     3   53362400   53363400      2       1  150064       3.4599   0.00027018
enh78174     3   53363800   53364800      3       2  150064       3.3767   0.00036674
enh78175     3   53376100   53377100      1       1  150064       4.0947    2.114e-05
enh78176     3   53379500   53380500      1       1  150064        4.146    1.692e-05
enh78178     3   53384600   53385600      2       1  150064       3.3363    0.0004245
enh78179     3   53388600   53389600      2       1  150064       3.5769   0.00017387
enh78180     3   53456500   53457500      6       3  150064        1.835      0.03325
enh78183     3   53532500   53533500      1       1  150064       3.5172    0.0002181
enh78192     3   53914000   53915000      1       1  150064       2.2603       0.0119
enh78196     3   53933600   53934600      4       2  150064       1.6574     0.048723
enh78210     3   55195600   55196600      2       1  150064       1.8423     0.032713
enh78228     3   56645000   56646000      5       2  150064        2.154     0.015619
enh78229     3   56662900   56663900      1       1  150064       2.4286     0.007579
enh78230     3   56712400   56713400      4       2  150064       1.9439     0.025955
enh78357     3   58022700   58023700      1       1  150064       1.7185      0.04285
enh78377     3   58096000   58097000      2       1  150064       1.9051     0.028382
enh78384     3   58160600   58161600      5       2  150064       1.9982     0.022847
enh78385     3   58163900   58164900      8       2  150064       1.7897     0.036755
enh78387     3   58174400   58175400      2       1  150064       1.7697     0.038385
enh78389     3   58184400   58185400      3       2  150064       2.2361     0.012672
enh78403     3   58326600   58327600      2       1  150064       2.0399     0.020679
enh78405     3   58333400   58334400      2       1  150064        1.751     0.039974
enh78406     3   58335600   58336600      4       2  150064       1.9887     0.023367
enh78407     3   58337300   58338300      2       1  150064       1.8801     0.030046
enh78414     3   58369500   58370500      4       1  150064       2.1043     0.017677
enh78415     3   58373000   58374000      5       2  150064       2.2083     0.013612
enh78417     3   58399800   58400800      2       1  150064       1.8105     0.035106
enh78418     3   58405300   58406300      5       1  150064       2.2201     0.013206
enh78419     3   58417600   58418600      2       1  150064       2.2582     0.011967
enh78420     3   58420400   58421400      6       3  150064       1.8137     0.034862
enh78422     3   58456600   58457600      2       1  150064       2.2212     0.013169
enh78425     3   58469900   58470900      2       1  150064       2.5911    0.0047839
enh78428     3   58479300   58480300      2       1  150064       1.9968     0.022922
enh78451     3   58771200   58772200      1       1  150064       2.1033      0.01772
enh78456     3   59411000   59412000      6       2  150064       1.9188     0.027506
enh78461     3   59639700   59640700      4       2  150064       2.2378     0.012618
enh78468     3   59744800   59745800     10       3  150064       2.5525    0.0053484
enh78479     3   60050600   60051600     13       2  150064       1.9264      0.02703
enh78483     3   60286800   60287800      1       1  150064       3.6921    0.0001112
enh78484     3   60299000   60300000      4       2  150064       3.0758    0.0010496
enh78487     3   61222000   61223000      2       1  150064       1.7241     0.042347
enh78488     3   61225600   61226600      5       2  150064       1.8015     0.035812
enh78489     3   61237600   61238600      4       2  150064       1.7454     0.040454
enh78538     3   61833300   61834300      2       1  150064       1.9982     0.022847
enh78539     3   61848400   61849400      1       1  150064       1.8774      0.03023
enh78540     3   61850200   61851200      3       1  150064       1.6858     0.045922
enh78541     3   61857400   61858400      1       1  150064       1.9515       0.0255
enh78544     3   61869000   61870000      2       1  150064       1.8642     0.031149
enh78558     3   62081200   62082200      6       3  150064       3.2182   0.00064502
enh78560     3   62085600   62086600      3       2  150064       2.7729    0.0027782
enh78561     3   62086800   62087800      7       3  150064       2.6657     0.003841
enh78564     3   62129200   62130200      3       2  150064       2.1539     0.015623
enh78566     3   62147000   62148000      1       1  150064       2.1527      0.01567
enh78578     3   63178000   63179000      6       1  150064       2.0742     0.019029
enh78588     3   63754100   63755100      2       1  150064       3.2319   0.00061485
enh78589     3   63841000   63842000      3       1  150064       3.8713   5.4135e-05
enh78590     3   63846600   63847600      4       2  150064       2.6841    0.0036359
enh78592     3   63855600   63856600      1       1  150064       2.5298     0.005706
enh78594     3   63863000   63864000      1       1  150064       3.0701      0.00107
enh78595     3   63865700   63866700      3       2  150064       4.0613   2.4403e-05
enh78596     3   63867200   63868200      4       2  150064       4.4525    4.244e-06
enh78598     3   63880800   63881800      2       1  150064       3.4688   0.00026138
enh78599     3   63881200   63882200      1       1  150064       3.1377    0.0008513
enh78601     3   63896100   63897100      4       2  150064       2.3692    0.0089141
enh78602     3   63899700   63900700      1       1  150064       5.1478    1.318e-07
enh78604     3   63912600   63913600      3       2  150064       2.7253    0.0032117
enh78605     3   63913700   63914700      2       1  150064       4.1739   1.4972e-05
enh78606     3   63918900   63919900      3       2  150064       2.4273    0.0076051
enh78609     3   63925000   63926000      1       1  150064       1.6676       0.0477
enh78610     3   63927400   63928400      1       1  150064       2.9303     0.001693
enh78616     3   63940800   63941800      2       1  150064       2.4718    0.0067209
enh78619     3   63950100   63951100      4       2  150064       2.9428    0.0016261
enh78625     3   63958200   63959200      2       1  150064       1.9866     0.023486
enh78626     3   63959700   63960700      3       2  150064       3.6189   0.00014794
enh78627     3   63962300   63963300      4       2  150064       2.8265    0.0023532
enh78628     3   63965000   63966000      7       4  150064       3.6581   0.00012707
enh78629     3   64006400   64007400      4       2  150064       1.9426     0.026032
enh78630     3   64007000   64008000      3       2  150064       2.3156     0.010291
enh78636     3   64107300   64108300      8       3  150064       2.3656     0.009001
enh78638     3   64135800   64136800      5       3  150064       2.9951     0.001372
enh78640     3   64143100   64144100      2       1  150064       1.6638     0.048073
enh78641     3   64145500   64146500      5       2  150064       1.6876     0.045743
enh78642     3   64148700   64149700      5       2  150064       1.8892     0.029435
enh78644     3   64173900   64174900      4       1  150064       2.7712    0.0027929
enh78648     3   64196300   64197300      2       1  150064       1.6875     0.045755
enh78651     3   64204400   64205400      3       1  150064       1.8432     0.032648
enh78656     3   64224400   64225400      4       2  150064       2.4588    0.0069698
enh78658     3   64229400   64230400      2       1  150064       1.8275     0.033815
enh78659     3   64233600   64234600      2       1  150064       2.0415     0.020601
enh78660     3   64237600   64238600      3       1  150064       3.3091   0.00046801
enh78661     3   64242600   64243600      3       2  150064       2.8856    0.0019532
enh78665     3   64249000   64250000      4       2  150064        2.565     0.005159
enh78675     3   64353800   64354800      2       1  150064       2.2337     0.012751
enh78676     3   64366900   64367900      1       1  150064       1.8639      0.03117
enh78681     3   64628200   64629200      2       1  150064       1.7028     0.044302
enh78693     3   64742000   64743000      3       1  150064       1.8277     0.033796
enh78695     3   64751500   64752500      5       2  150064       2.4922    0.0063471
enh78743     3   65869200   65870200      9       2  150064       1.8502     0.032144
enh78830     3   66885200   66886200      3       1  150064       1.6769     0.046785
enh78833     3   67047500   67048500      1       1  150064       2.2613      0.01187
enh78835     3   67068600   67069600      3       2  150064       1.8182      0.03452
enh78837     3   67432800   67433800      8       3  150064       2.4062    0.0080598
enh78838     3   67539600   67540600      4       2  150064        2.937    0.0016568
enh78842     3   67619400   67620400      2       1  150064       1.9305     0.026775
enh78843     3   67637400   67638400      4       2  150064       1.7349     0.041383
enh78844     3   67650800   67651800      1       1  150064       2.4551     0.007043
enh78845     3   67685200   67686200      4       1  150064       1.8647     0.031114
enh78846     3   67688300   67689300      2       1  150064       1.7652     0.038767
enh78848     3   67692800   67693800      3       1  150064       1.8759     0.030337
enh78849     3   67699100   67700100      5       2  150064       2.3192     0.010192
enh78850     3   67702600   67703600      4       1  150064       2.1123     0.017329
enh78882     3   69246500   69247500      6       3  150064        1.863     0.031234
enh78888     3   69297300   69298300      3       2  150064       2.5685    0.0051066
enh78892     3   69375500   69376500      1       1  150064       3.3497    0.0004045
enh78895     3   69388200   69389200      5       2  150064       1.7133     0.043326
enh78896     3   69390400   69391400      3       1  150064       3.1836   0.00072735
enh78898     3   69405900   69406900      8       3  150064       1.9715     0.024336
enh78899     3   69412900   69413900      8       2  150064        2.369    0.0089192
enh78900     3   69417200   69418200     11       1  150064       2.9979    0.0013593
enh78901     3   69419300   69420300      2       1  150064       2.8526    0.0021682
enh78902     3   69457400   69458400      1       1  150064       2.4826     0.006521
enh78904     3   69482200   69483200      3       1  150064       2.2339     0.012744
enh78910     3   69791000   69792000      1       1  150064       2.9376     0.001654
enh78912     3   69794200   69795200      4       1  150064       3.4025   0.00033391
enh78913     3   69796900   69797900      3       1  150064       3.3623   0.00038646
enh78914     3   69800300   69801300      2       1  150064       3.6982   0.00010856
enh78916     3   69815400   69816400      2       1  150064       3.1223   0.00089735
enh78918     3   69820100   69821100      1       1  150064       3.3429    0.0004145
enh78924     3   69840600   69841600      2       1  150064       3.6867   0.00011358
enh78925     3   69860300   69861300      6       1  150064       3.1544   0.00080424
enh78926     3   69868500   69869500      9       2  150064       3.3264    0.0004398
enh78927     3   69873400   69874400     12       3  150064       1.9122     0.027923
enh78928     3   69885700   69886700      2       1  150064       3.8883   5.0481e-05
enh78929     3   69887300   69888300      5       2  150064       2.7303    0.0031637
enh78961     3   71101100   71102100      3       2  150064       1.7975     0.036128
enh78969     3   71117100   71118100      1       1  150064       1.7854       0.0371
enh78970     3   71117600   71118600      1       1  150064       1.8504      0.03213
enh78972     3   71122000   71123000      2       1  150064       1.6546     0.049006
enh78973     3   71123600   71124600      2       1  150064       1.8206     0.034335
enh78974     3   71125900   71126900      2       1  150064        2.893    0.0019082
enh78975     3   71127900   71128900      2       1  150064       1.9833     0.023669
enh78976     3   71129400   71130400      4       2  150064       2.0209     0.021646
enh78982     3   71150700   71151700      3       1  150064       2.7376    0.0030947
enh78983     3   71154200   71155200      3       2  150064       2.5604    0.0052271
enh78984     3   71157900   71158900      3       2  150064       1.9673     0.024572
enh78985     3   71161700   71162700      3       2  150064       3.5233   0.00021307
enh78986     3   71162600   71163600      1       1  150064       3.0695     0.001072
enh78987     3   71167700   71168700      1       1  150064       1.7172      0.04297
enh78988     3   71170300   71171300      4       2  150064       2.5632    0.0051858
enh78989     3   71171700   71172700      2       1  150064       3.4366    0.0002945
enh78990     3   71173800   71174800      4       2  150064       3.2681   0.00054128
enh78991     3   71174400   71175400      7       2  150064        2.806    0.0025081
enh78992     3   71175500   71176500      5       2  150064       2.1267     0.016723
enh78994     3   71185700   71186700      3       1  150064       1.7062     0.043985
enh79008     3   71254400   71255400      1       1  150064       5.1579    1.249e-07
enh79009     3   71257700   71258700      4       1  150064       1.7293     0.041879
enh79013     3   71288800   71289800      2       1  150064       3.6057   0.00015566
enh79014     3   71294800   71295800      1       1  150064       2.5053     0.006117
enh79016     3   71301600   71302600      2       1  150064       4.3596   6.5151e-06
enh79019     3   71311800   71312800      1       1  150064       2.4199     0.007763
enh79023     3   71359300   71360300      3       1  150064       3.1417   0.00083982
enh79025     3   71375700   71376700      3       1  150064       3.8457   6.0098e-05
enh79026     3   71397200   71398200      2       1  150064       4.5228    3.051e-06
enh79040     3   71465500   71466500      1       1  150064       2.1696      0.01502
enh79043     3   71473400   71474400      6       2  150064       2.1586     0.015442
enh79044     3   71474600   71475600      2       1  150064       1.7318     0.041655
enh79045     3   71477100   71478100      2       1  150064       1.6827     0.046221
enh79049     3   71492300   71493300      4       1  150064       2.3067     0.010536
enh79050     3   71498100   71499100      2       1  150064       3.8552   5.7813e-05
enh79051     3   71499100   71500100      1       1  150064       2.3185      0.01021
enh79053     3   71504400   71505400      1       1  150064       3.2727    0.0005326
enh79054     3   71505600   71506600      4       2  150064       2.5534    0.0053336
enh79055     3   71506600   71507600      2       1  150064       2.6267    0.0043104
enh79058     3   71517500   71518500      3       1  150064       3.5408   0.00019947
enh79059     3   71532200   71533200      5       3  150064       4.5207   3.0819e-06
enh79060     3   71535900   71536900      4       1  150064       2.3983    0.0082366
enh79061     3   71537300   71538300      3       1  150064       2.4642    0.0068662
enh79062     3   71542000   71543000      1       1  150064       4.7729    9.079e-07
enh79063     3   71543100   71544100      2       1  150064       4.1547   1.6286e-05
enh79064     3   71545100   71546100      4       2  150064       3.9227   4.3781e-05
enh79065     3   71546300   71547300      5       1  150064       2.7416    0.0030572
enh79066     3   71547300   71548300      2       1  150064       3.8922   4.9679e-05
enh79067     3   71552400   71553400      1       1  150064       4.9105    4.543e-07
enh79069     3   71564500   71565500      2       1  150064       4.1978   1.3478e-05
enh79070     3   71570800   71571800      4       1  150064       4.4782   3.7636e-06
enh79071     3   71578200   71579200      2       1  150064       4.4115   5.1324e-06
enh79073     3   71585500   71586500      2       1  150064       3.1861   0.00072098
enh79075     3   71592200   71593200      1       1  150064       3.4803    0.0002504
enh79097     3   71778400   71779400      5       2  150064       2.5382     0.005571
enh79115     3   72235100   72236100      5       2  150064       2.0673     0.019352
enh79125     3   72345200   72346200      5       3  150064       2.3868    0.0084989
enh79126     3   72347700   72348700      4       2  150064       2.2237     0.013086
enh79127     3   72352600   72353600      4       2  150064       1.9033     0.028502
enh79130     3   72378400   72379400      2       1  150064       2.3925    0.0083672
enh79153     3   72507300   72508300      3       2  150064       2.0868     0.018454
enh79154     3   72531200   72532200      4       1  150064       1.9651     0.024701
enh79156     3   72572000   72573000      2       1  150064       1.7675     0.038576
enh79157     3   72598700   72599700      2       1  150064       2.3116       0.0104
enh79179     3   73044600   73045600      1       1  150064       2.0037      0.02255
enh79180     3   73050200   73051200      7       2  150064       1.8969     0.028919
enh79182     3   73058600   73059600      4       2  150064       2.0226      0.02156
enh79184     3   73069000   73070000      1       1  150064       2.0716      0.01915
enh79185     3   73072000   73073000      5       2  150064       2.1799     0.014632
enh79187     3   73077800   73078800      4       2  150064       1.7161     0.043076
enh79188     3   73080400   73081400      1       1  150064       1.9126       0.0279
enh79190     3   73086500   73087500      2       1  150064       1.9033     0.028498
enh79191     3   73089400   73090400      5       2  150064       1.9981     0.022853
enh79193     3   73093400   73094400      7       2  150064       1.9529     0.025415
enh79194     3   73104700   73105700      1       1  150064       1.6871      0.04579
enh79195     3   73119600   73120600      1       1  150064       2.3496     0.009396
enh79220     3   73565900   73566900      2       1  150064       1.8688     0.030822
enh79256     3   74424600   74425600      1       1  150064       2.3859     0.008518
enh79272     3   81659400   81660400      2       1  150064       1.9405     0.026157
enh79275     3   81792300   81793300      4       2  150064       1.8977     0.028867
enh79284     3   87245000   87246000      3       2  150064       1.6899     0.045527
enh79294     3   87401000   87402000      5       2  150064       1.7231     0.042435
enh79318     3   93798900   93799900      2       1  150064       2.0702     0.019216
enh79325     3   97483900   97484900      1       1  150064       2.5832     0.004895
enh79328     3   97545600   97546600      1       1  150064       1.7705      0.03832
enh79334     3   97620500   97621500      2       1  150064       1.6937      0.04516
enh79464     3  100144600  100145600      1       1  150064       1.6565      0.04881
enh79485     3  100597600  100598600      7       2  150064       1.6875     0.045755
enh79486     3  100599000  100600000      7       2  150064       1.7423     0.040732
enh79537     3  101779400  101780400      6       3  150064       2.1128     0.017308
enh79539     3  101797600  101798600      4       2  150064        1.746     0.040403
enh79542     3  101808300  101809300      2       1  150064       1.8906     0.029337
enh79555     3  105088700  105089700      1       1  150064       2.4325     0.007497
enh79568     3  105495800  105496800      3       1  150064       2.4741    0.0066784
enh79569     3  105502200  105503200      2       1  150064       2.3491    0.0094087
enh79571     3  105509200  105510200      3       2  150064       1.7655     0.038743
enh79572     3  105511100  105512100      3       2  150064       1.7735     0.038075
enh79573     3  105516400  105517400      5       2  150064       2.3243     0.010054
enh79577     3  105524000  105525000      3       2  150064       3.2135   0.00065565
enh79578     3  105527900  105528900      3       2  150064       2.0647     0.019475
enh79579     3  105530900  105531900      2       1  150064       2.5036    0.0061469
enh79581     3  105541500  105542500      1       1  150064       1.7223      0.04251
enh79591     3  105576400  105577400      2       1  150064       1.8703      0.03072
enh79595     3  105582700  105583700      5       3  150064       1.7373     0.041169
enh79596     3  105583900  105584900      4       2  150064       2.1044     0.017672
enh79598     3  105589800  105590800      4       2  150064       2.1179     0.017093
enh79613     3  107279400  107280400      2       1  150064       2.2994     0.010741
enh79619     3  107369400  107370400      3       2  150064       1.6742     0.047048
enh79620     3  107380200  107381200      1       1  150064       2.2708      0.01158
enh79622     3  107403000  107404000      1       1  150064       2.6608     0.003898
enh79639     3  107805500  107806500      2       1  150064       2.4472    0.0071976
enh79640     3  107810700  107811700      2       1  150064       1.8906     0.029342
enh79641     3  107818900  107819900      2       1  150064       1.7404     0.040897
enh79645     3  107843600  107844600      3       2  150064       2.8475    0.0022029
enh79646     3  107845900  107846900      2       1  150064       3.5055   0.00022785
enh79647     3  107847700  107848700      3       1  150064       3.6345   0.00013927
enh79649     3  107937900  107938900      6       1  150064       2.6695    0.0037978
enh79650     3  107938800  107939800      5       1  150064         2.98    0.0014414
enh79651     3  107942100  107943100      2       1  150064       2.5167    0.0059228
enh79663     3  108108100  108109100      3       2  150064       1.9542     0.025339
enh79692     3  111040400  111041400      5       1  150064        2.112     0.017344
enh79784     3  112186400  112187400      2       1  150064       1.6624     0.048212
enh79788     3  112212000  112213000      1       1  150064       2.0257       0.0214
enh79790     3  112226800  112227800      2       1  150064       1.9296     0.026828
enh79835     3  112966600  112967600      6       3  150064       1.7387     0.041046
enh79852     3  113348700  113349700      2       1  150064       1.8377     0.033051
enh79863     3  113444000  113445000      2       1  150064       2.2593     0.011931
enh79865     3  113458000  113459000      2       1  150064       2.3717    0.0088526
enh79869     3  113467900  113468900      1       1  150064       2.2724      0.01153
enh79880     3  113631600  113632600      7       3  150064       2.2205     0.013194
enh79910     3  114129800  114130800      1       1  150064       1.7579      0.03938
enh79917     3  114174000  114175000      3       1  150064       2.7301    0.0031653
enh79918     3  114184800  114185800      3       2  150064       1.6554     0.048917
enh79929     3  114341000  114342000      7       2  150064        3.199   0.00068946
enh79932     3  114378300  114379300      5       3  150064       2.8274    0.0023466
enh79946     3  114564800  114565800      2       1  150064       2.0951     0.018083
enh80015     3  119064700  119065700      6       3  150064       1.9084     0.028172
enh80020     3  119186600  119187600      4       2  150064       1.6637     0.048088
enh80024     3  119274100  119275100      6       3  150064       1.7389     0.041026
enh80025     3  119277600  119278600      7       2  150064       1.7566     0.039494
enh80026     3  119278200  119279200      7       2  150064       1.7751     0.037944
enh80029     3  119304700  119305700      4       2  150064       1.7398     0.040947
enh80089     3  120069200  120070200      1       1  150064       1.7053      0.04407
enh80095     3  120145900  120146900      3       2  150064       1.7396     0.040967
enh80112     3  120285900  120286900      5       3  150064       2.2948     0.010871
enh80115     3  120355200  120356200      2       1  150064       1.8731     0.030525
enh80116     3  120356400  120357400      4       2  150064       2.1625      0.01529
enh80129     3  121151200  121152200      2       1  150064       1.9809     0.023799
enh80142     3  121715200  121716200      6       2  150064       2.6855    0.0036208
enh80143     3  121721600  121722600      5       3  150064       2.4965    0.0062705
enh80176     3  122256600  122257600      2       1  150064       2.0091     0.022264
enh80187     3  122473500  122474500      2       1  150064       1.6602     0.048442
enh80189     3  122485000  122486000      4       2  150064       1.9603     0.024979
enh80190     3  122486300  122487300      5       2  150064       1.9829     0.023687
enh80195     3  122510900  122511900      5       3  150064       1.6935     0.045178
enh80199     3  122519000  122520000      3       1  150064       2.0207     0.021657
enh80200     3  122608400  122609400      1       1  150064        3.126    0.0008861
enh80208     3  122772000  122773000      4       2  150064        1.776     0.037864
enh80210     3  122787800  122788800      7       2  150064       2.8627    0.0021001
enh80211     3  122790300  122791300      5       3  150064       2.1634     0.015256
enh80217     3  122822500  122823500      5       2  150064       3.1922   0.00070605
enh80256     3  123355000  123356000      4       2  150064       1.8847     0.029732
enh80301     3  123961600  123962600      3       1  150064       3.6025    0.0001576
enh80302     3  123967600  123968600      4       2  150064       3.1128   0.00092672
enh80304     3  123978900  123979900      4       1  150064       3.3847    0.0003563
enh80305     3  123985000  123986000      4       2  150064       4.2502   1.0678e-05
enh80306     3  123991400  123992400      3       2  150064       2.9628    0.0015243
enh80307     3  123995100  123996100      3       1  150064       3.9678    3.627e-05
enh80308     3  124015800  124016800      4       1  150064       1.8971     0.028905
enh80309     3  124080600  124081600      2       1  150064       3.8148   6.8154e-05
enh80310     3  124082500  124083500      3       2  150064       3.3314   0.00043202
enh80312     3  124147400  124148400      1       1  150064       2.9762     0.001459
enh80314     3  124272000  124273000      2       1  150064       1.7218     0.042553
enh80351     3  124551500  124552500      1       1  150064       2.3606     0.009122
enh80356     3  124571900  124572900      5       2  150064       2.3063     0.010547
enh80358     3  124577400  124578400      6       2  150064       2.1688     0.015048
enh80360     3  124595000  124596000      4       2  150064       1.7681     0.038524
enh80362     3  124598000  124599000      3       1  150064        2.243     0.012449
enh80363     3  124601600  124602600      3       1  150064       1.8416      0.03277
enh80373     3  124701300  124702300      3       1  150064       1.7302     0.041798
enh80378     3  124718300  124719300      3       1  150064       2.1158     0.017181
enh80380     3  124724200  124725200      3       2  150064       2.0054     0.022459
enh80396     3  124838600  124839600      5       2  150064       2.5925    0.0047644
enh80397     3  124844600  124845600      8       3  150064       3.3295   0.00043499
enh80403     3  124873400  124874400      2       1  150064       2.5739    0.0050273
enh80407     3  124927300  124928300      7       2  150064        2.397     0.008264
enh80410     3  124999300  125000300      2       1  150064       2.3512     0.009356
enh80414     3  125049600  125050600      1       1  150064       2.7366     0.003104
enh80418     3  125070200  125071200      2       1  150064       1.8656     0.031048
enh80421     3  125078200  125079200      1       1  150064       2.6884      0.00359
enh80438     3  125310000  125311000      1       1  150064       2.2244      0.01306
enh80439     3  125315000  125316000      5       3  150064       1.9109     0.028007
enh80482     3  126614300  126615300      1       1  150064       1.6957      0.04497
enh80485     3  126644400  126645400     10       3  150064       1.6701     0.047446
enh80506     3  127306000  127307000      1       1  150064       1.9075      0.02823
enh80572     3  127897800  127898800      3       2  150064       3.9156   4.5091e-05
enh80573     3  127937100  127938100      4       2  150064       3.9481    3.938e-05
enh80584     3  128035800  128036800      2       1  150064       2.7039    0.0034266
enh80588     3  128067400  128068400      2       1  150064       1.8786     0.030149
enh80589     3  128073200  128074200      3       2  150064       2.9747    0.0014662
enh80591     3  128101100  128102100      2       1  150064       1.9899       0.0233
enh80648     3  128805700  128806700      1       1  150064       2.0976      0.01797
enh80654     3  128877800  128878800      2       1  150064       1.6767     0.046798
enh80661     3  128930300  128931300      1       1  150064        2.084      0.01858
enh80663     3  128947100  128948100      3       2  150064       1.6516     0.049308
enh80668     3  128966600  128967600      3       1  150064       2.7164    0.0033002
enh80669     3  128978500  128979500      2       1  150064       3.0155    0.0012828
enh80670     3  128996400  128997400      3       2  150064        3.131   0.00087118
enh80671     3  128998700  128999700      1       1  150064       3.4818     0.000249
enh80672     3  129001000  129002000      3       1  150064       3.2125   0.00065798
enh80673     3  129023800  129024800      1       1  150064       3.6939    0.0001104
enh80675     3  129031900  129032900      3       1  150064       3.1762   0.00074618
enh80676     3  129035900  129036900      1       1  150064       3.4195    0.0003137
enh80708     3  129310800  129311800      5       3  150064       2.1873     0.014359
enh80710     3  129318900  129319900      2       1  150064       1.9711     0.024356
enh80713     3  129334300  129335300      3       2  150064       1.7441     0.040567
enh80730     3  129511600  129512600      1       1  150064         1.87      0.03074
enh80750     3  130452200  130453200      1       1  150064       1.9696      0.02444
enh80751     3  130462800  130463800      1       1  150064       1.9919      0.02319
enh80767     3  130745800  130746800      5       3  150064       2.0442     0.020467
enh80778     3  131964400  131965400      2       1  150064       2.4296    0.0075577
enh80798     3  132388100  132389100      1       1  150064       3.1672    0.0007695
enh80803     3  132930000  132931000      2       1  150064        2.422    0.0077176
enh80805     3  133160300  133161300      2       1  150064       1.7137     0.043293
enh80820     3  133259600  133260600      3       1  150064       1.8878     0.029523
enh80832     3  133601700  133602700      9       4  150064       3.2618   0.00055354
enh80840     3  133728000  133729000      2       1  150064       1.7584     0.039339
enh80891     3  135519700  135520700      1       1  150064       4.4265    4.789e-06
enh80892     3  135683000  135684000      2       1  150064       3.2415   0.00059451
enh80893     3  135686400  135687400      3       1  150064       4.1747   1.4919e-05
enh80895     3  135692300  135693300      2       1  150064       3.5942   0.00016267
enh80897     3  135699400  135700400      3       2  150064       3.2171   0.00064743
enh80901     3  135741200  135742200      5       3  150064       3.6273   0.00014319
enh80908     3  135891300  135892300      1       1  150064       3.1545    0.0008038
enh80913     3  135906900  135907900      2       1  150064       3.4748   0.00025557
enh80914     3  135916400  135917400      2       1  150064       2.8409    0.0022496
enh80915     3  135968200  135969200      2       1  150064       3.6371   0.00013789
enh80918     3  136000400  136001400      2       1  150064       4.8233   7.0616e-07
enh80920     3  136313800  136314800      2       1  150064       1.8185     0.034495
enh80921     3  136315200  136316200      3       2  150064       2.1021     0.017772
enh80923     3  136344300  136345300      2       1  150064       2.8073    0.0024978
enh80924     3  136350900  136351900      4       2  150064        1.773     0.038114
enh80928     3  136408200  136409200      2       1  150064       2.0036     0.022557
enh80930     3  136444400  136445400      3       2  150064       5.2031   9.7987e-08
enh80934     3  136449900  136450900      2       1  150064       2.5073    0.0060829
enh80937     3  136464000  136465000      2       1  150064         2.49     0.006388
enh80938     3  136465100  136466100      2       1  150064       2.1784     0.014687
enh80939     3  136465800  136466800      5       2  150064       3.7947   7.3912e-05
enh80940     3  136467900  136468900      3       2  150064       3.8258    6.517e-05
enh80941     3  136472500  136473500      3       2  150064       3.2031   0.00067987
enh80942     3  136505300  136506300      2       1  150064        3.281   0.00051724
enh80943     3  136520400  136521400      2       1  150064       2.3237      0.01007
enh80944     3  136521100  136522100      2       1  150064       2.3337    0.0098062
enh80945     3  136539000  136540000      3       1  150064       2.9199    0.0017506
enh80946     3  136554600  136555600      1       1  150064       2.0492      0.02022
enh80947     3  136557900  136558900      3       1  150064       3.4112   0.00032336
enh80948     3  136575300  136576300      2       1  150064        2.911    0.0018013
enh80949     3  136577000  136578000      3       2  150064       4.0592   2.4621e-05
enh80950     3  136578000  136579000      1       1  150064       3.0867     0.001012
enh80951     3  136578800  136579800      2       1  150064       2.9288    0.0017013
enh80952     3  136582200  136583200      3       1  150064       2.8193    0.0024062
enh80953     3  136602000  136603000      1       1  150064       3.0454     0.001162
enh80954     3  136603900  136604900      3       1  150064       3.1109   0.00093257
enh80955     3  136605600  136606600      4       1  150064          3.1   0.00096775
enh80956     3  136612500  136613500      1       1  150064       3.0285     0.001229
enh80957     3  136615000  136616000      4       2  150064       3.9551   3.8256e-05
enh80958     3  136617900  136618900      2       1  150064       2.4929    0.0063349
enh80959     3  136625300  136626300      3       1  150064       2.5698    0.0050877
enh80961     3  136633300  136634300      2       1  150064       2.5043    0.0061353
enh80963     3  136643200  136644200      2       1  150064       1.8349      0.03326
enh80964     3  136651000  136652000      4       1  150064       3.0786    0.0010397
enh80966     3  136661600  136662600      3       2  150064       2.6271    0.0043052
enh80967     3  136674200  136675200      3       2  150064       3.5954   0.00016192
enh80968     3  136703400  136704400      3       1  150064       3.8106   6.9308e-05
enh80969     3  136713700  136714700      2       1  150064       1.9002     0.028701
enh80970     3  136733200  136734200      1       1  150064       4.5297    2.954e-06
enh80986     3  137924000  137925000      1       1  150064       2.1035      0.01771
enh80987     3  137932400  137933400      2       1  150064       3.3817   0.00036024
enh80989     3  137940000  137941000      3       2  150064       2.7622     0.002871
enh81000     3  138131600  138132600      1       1  150064       1.7416      0.04079
enh81013     3  138495600  138496600      2       1  150064       1.8381     0.033023
enh81015     3  138522100  138523100      2       1  150064       1.9634     0.024798
enh81016     3  138526800  138527800      4       2  150064       1.7513     0.039947
enh81018     3  138537000  138538000      1       1  150064       1.8135      0.03488
enh81022     3  138572300  138573300      2       1  150064       1.8714     0.030642
enh81028     3  138609600  138610600      3       1  150064       1.7078     0.043839
enh81082     3  141022100  141023100      5       3  150064       1.7786     0.037652
enh81110     3  141122900  141123900      2       1  150064       2.0358     0.020888
enh81117     3  141137600  141138600      1       1  150064       1.8934      0.02915
enh81118     3  141138500  141139500      6       3  150064       2.3723    0.0088393
enh81136     3  141220800  141221800      1       1  150064        2.099      0.01791
enh81162     3  141613200  141614200      3       2  150064       2.4923    0.0063461
enh81207     3  142722900  142723900      4       2  150064       1.7109     0.043548
enh81219     3  143021400  143022400      4       2  150064       2.0141     0.022001
enh81225     3  143148700  143149700      4       2  150064        2.101     0.017821
enh81243     3  143527600  143528600      1       1  150064       1.8626      0.03126
enh81326     3  148917000  148918000      1       1  150064       2.3391     0.009664
enh81329     3  148939400  148940400      4       2  150064       2.4525    0.0070927
enh81333     3  148961400  148962400      4       2  150064       2.3973    0.0082574
enh81338     3  149016000  149017000      3       2  150064       2.2015     0.013849
enh81391     3  149297900  149298900      1       1  150064       1.7712      0.03826
enh81472     3  150137400  150138400      3       2  150064       2.2216     0.013156
enh81483     3  150236300  150237300      2       1  150064       1.8907     0.029329
enh81500     3  150457300  150458300      3       1  150064       1.9566       0.0252
enh81540     3  151143600  151144600      2       1  150064       1.7059     0.044011
enh81601     3  152034800  152035800      2       1  150064       1.7455     0.040452
enh81602     3  152036000  152037000      3       2  150064       2.3114     0.010405
enh81610     3  152049100  152050100      1       1  150064       2.1107       0.0174
enh81622     3  152081800  152082800      1       1  150064       2.5358      0.00561
enh81625     3  152092000  152093000      2       1  150064       1.8112     0.035054
enh81642     3  152126100  152127100      2       1  150064       1.7644     0.038832
enh81651     3  152311000  152312000      3       2  150064       2.4228    0.0077008
enh81654     3  152367800  152368800      6       2  150064       1.9116     0.027961
enh81655     3  152389600  152390600      7       3  150064       1.9506     0.025555
enh81656     3  152436500  152437500      1       1  150064        2.134      0.01642
enh81657     3  152441400  152442400      3       2  150064       2.1043     0.017676
enh81674     3  153339700  153340700      1       1  150064        1.663      0.04816
enh81681     3  153941800  153942800      2       1  150064       1.6774     0.046735
enh81684     3  154034400  154035400      1       1  150064       2.4845     0.006486
enh81754     3  156808900  156809900      1       1  150064       1.7382      0.04109
enh81755     3  156815800  156816800      1       1  150064       2.6597     0.003911
enh81756     3  156817700  156818700      2       1  150064       2.2336     0.012756
enh81761     3  156833100  156834100      2       1  150064       2.4107     0.007961
enh81809     3  159513100  159514100      2       1  150064        2.003     0.022586
enh81821     3  159554900  159555900      2       1  150064       1.6544     0.049027
enh81824     3  159562100  159563100      2       1  150064       1.8186     0.034489
enh81847     3  159824800  159825800      5       2  150064       1.7661      0.03869
enh81867     3  160395200  160396200      1       1  150064         2.73     0.003167
enh81870     3  160497800  160498800      4       2  150064       2.2819     0.011249
enh81871     3  160499000  160500000      4       2  150064       2.3481    0.0094359
enh81872     3  160513800  160514800      6       2  150064       1.8441     0.032582
enh81873     3  160515200  160516200      7       3  150064       1.9394     0.026227
enh81877     3  160594000  160595000      1       1  150064         2.06       0.0197
enh81879     3  160646800  160647800      2       1  150064       3.0989   0.00097123
enh81884     3  160822800  160823800      3       2  150064       2.1065     0.017582
enh81886     3  160941200  160942200      1       1  150064       3.3399     0.000419
enh81888     3  160971200  160972200      2       1  150064       2.8636    0.0020941
enh81889     3  161033500  161034500      2       1  150064       2.4745    0.0066712
enh81890     3  161111200  161112200      2       1  150064       2.4402    0.0073392
enh81891     3  161112500  161113500      2       1  150064       1.8813     0.029962
enh81892     3  161133500  161134500      1       1  150064       2.3963      0.00828
enh81908     3  167531200  167532200      2       1  150064        1.852     0.032015
enh81910     3  167588600  167589600      1       1  150064       3.3841    0.0003571
enh81911     3  167593300  167594300      3       2  150064       2.1617      0.01532
enh81912     3  167594300  167595300      3       2  150064        1.731      0.04173
enh81913     3  167626200  167627200      4       2  150064       2.5948     0.004732
enh81930     3  167801800  167802800      5       1  150064       2.2945      0.01088
enh81932     3  167804200  167805200      2       1  150064       2.2317     0.012816
enh81933     3  167805900  167806900      3       1  150064       2.2753     0.011444
enh81935     3  167808800  167809800      4       1  150064       2.1899     0.014266
enh81936     3  167833700  167834700      7       1  150064       2.1306     0.016563
enh81937     3  167835000  167836000      2       1  150064       2.0134     0.022036
enh81961     3  169055000  169056000      3       1  150064       1.8175     0.034572
enh81963     3  169081000  169082000      3       2  150064       1.6456     0.049924
enh81964     3  169101000  169102000      1       1  150064       2.0482      0.02027
enh81975     3  169565300  169566300      3       1  150064       2.4407    0.0073286
enh81984     3  169688500  169689500      2       1  150064       2.0416     0.020596
enh81985     3  169689700  169690700      2       1  150064       2.0603     0.019684
enh81986     3  169719800  169720800      3       1  150064       2.2959      0.01084
enh81994     3  169762700  169763700      1       1  150064       2.0343      0.02096
enh81997     3  169793000  169794000      2       1  150064       1.8971     0.028907
enh82000     3  169869000  169870000      1       1  150064       2.5128     0.005989
enh82004     3  169877500  169878500      2       1  150064       2.3426     0.009575
enh82032     3  170183800  170184800      2       1  150064       1.6623     0.048227
enh82040     3  170585400  170586400      3       1  150064        2.065      0.01946
enh82042     3  170683600  170684600      2       1  150064       1.6526     0.049206
enh82050     3  170883300  170884300      2       1  150064       1.7317     0.041666
enh82054     3  170891400  170892400      2       1  150064       1.6851     0.045987
enh82067     3  170987700  170988700      3       1  150064        1.826     0.033924
enh82071     3  171002100  171003100      4       1  150064         2.01     0.022216
enh82098     3  171135200  171136200      2       1  150064        1.944     0.025946
enh82105     3  171173800  171174800      2       1  150064        1.803     0.035695
enh82123     3  171459300  171460300      3       1  150064       1.8014     0.035821
enh82140     3  171507600  171508600      2       1  150064       2.4177    0.0078096
enh82141     3  171509300  171510300      4       1  150064       1.9826     0.023706
enh82142     3  171512800  171513800      4       2  150064       2.4916     0.006359
enh82145     3  171519500  171520500      5       2  150064       2.0718     0.019141
enh82272     3  172311100  172312100      6       2  150064        2.395    0.0083095
enh82296     3  172419400  172420400      4       2  150064       1.8813     0.029965
enh82312     3  176758800  176759800      1       1  150064        2.666     0.003838
enh82315     3  176777300  176778300      2       1  150064       2.5752    0.0050097
enh82316     3  176781200  176782200      3       1  150064        2.876    0.0020137
enh82318     3  176788000  176789000      7       3  150064       2.2842      0.01118
enh82319     3  176802100  176803100      2       1  150064       1.7366     0.041227
enh82320     3  176803800  176804800      3       2  150064       3.2682   0.00054123
enh82321     3  176806600  176807600      4       2  150064        1.838     0.033032
enh82323     3  176818800  176819800      4       2  150064       2.7105    0.0033589
enh82327     3  176827200  176828200      4       2  150064       2.7011    0.0034553
enh82332     3  176841600  176842600      4       2  150064       2.4196    0.0077679
enh82333     3  176845600  176846600      5       2  150064       2.1246     0.016809
enh82334     3  176847200  176848200      5       2  150064       2.5699    0.0050865
enh82338     3  176853600  176854600      4       2  150064       2.1154     0.017198
enh82343     3  176868000  176869000      7       4  150064       2.4856    0.0064659
enh82344     3  176870200  176871200      1       1  150064       1.8315      0.03351
enh82367     3  177004000  177005000      3       1  150064       2.9975    0.0013611
enh82373     3  177054500  177055500      2       1  150064        2.517    0.0059173
enh82413     3  177314200  177315200      2       1  150064        2.111     0.017387
enh82415     3  177317200  177318200      1       1  150064       2.6197       0.0044
enh82419     3  177332800  177333800      3       2  150064       3.0052     0.001327
enh82424     3  177365200  177366200      3       1  150064       2.7483    0.0029952
enh82452     3  177919400  177920400      4       2  150064        2.908    0.0018186
enh82454     3  178038100  178039100      7       2  150064       2.0287     0.021243
enh82457     3  178225800  178226800      2       1  150064       2.0315     0.021104
enh82486     3  178968200  178969200      3       2  150064       2.2829     0.011219
enh82517     3  180632000  180633000      4       2  150064       5.8872   1.9634e-09
enh82519     3  180640900  180641900      3       1  150064       5.6748   6.9441e-09
enh82521     3  180648800  180649800      4       2  150064       5.4646   2.3201e-08
enh82524     3  181961800  181962800      3       2  150064       1.9691     0.024472
enh82526     3  182323900  182324900      1       1  150064       2.1914      0.01421
enh82528     3  182355000  182356000      2       1  150064       1.8186     0.034487
enh82543     3  182515400  182516400      1       1  150064        1.855       0.0318
enh82550     3  182538800  182539800      2       1  150064       1.8693     0.030791
enh82551     3  182542400  182543400      2       1  150064       1.9573     0.025159
enh82552     3  182613000  182614000      3       1  150064       2.0294     0.021208
enh82553     3  182631300  182632300      2       1  150064       1.6934     0.045185
enh82554     3  182642800  182643800      3       1  150064       2.5998    0.0046634
enh82563     3  182698600  182699600      1       1  150064       1.6873      0.04577
enh82620     3  183304500  183305500      2       1  150064        2.107     0.017557
enh82638     3  183600300  183601300      4       2  150064       1.9349       0.0265
enh82639     3  183602800  183603800      7       3  150064       1.8104     0.035115
enh82640     3  183610200  183611200      1       1  150064        2.689     0.003583
enh82648     3  183729900  183730900      2       1  150064       1.6734     0.047125
enh82705     3  184473700  184474700      3       2  150064       2.2035     0.013778
enh82710     3  184515700  184516700      2       1  150064       1.8657      0.03104
enh82714     3  184531700  184532700      2       1  150064       2.2819     0.011248
enh82715     3  184532800  184533800      3       1  150064       1.6878     0.045722
enh82717     3  184539600  184540600      2       1  150064       1.7193     0.042783
enh82742     3  185217000  185218000      1       1  150064       1.9695      0.02445
enh82745     3  185257300  185258300      3       1  150064       1.6628     0.048179
enh82761     3  185415600  185416600      1       1  150064       2.8935     0.001905
enh82762     3  185419700  185420700      1       1  150064       1.8946      0.02907
enh82763     3  185426000  185427000      2       1  150064       2.3257     0.010018
enh82764     3  185426700  185427700      1       1  150064       2.6721     0.003769
enh82769     3  185446400  185447400      2       1  150064       1.8029     0.035703
enh82780     3  185482300  185483300      1       1  150064       2.1268      0.01672
enh82788     3  185514500  185515500      2       1  150064       2.4146    0.0078752
enh82798     3  185655800  185656800      1       1  150064       2.0847      0.01855
enh82802     3  185673700  185674700      2       1  150064       1.6613      0.04833
enh82803     3  185676700  185677700      3       1  150064       2.4954    0.0062905
enh82807     3  185811200  185812200      3       1  150064       1.7306     0.041762
enh82809     3  185814400  185815400      2       1  150064       2.3921    0.0083766
enh82812     3  185824100  185825100      4       1  150064       1.7265      0.04213
enh82863     3  186692700  186693700      2       1  150064       1.7404      0.04089
enh82887     3  186904300  186905300      2       1  150064       1.8023     0.035749
enh82889     3  186927200  186928200      2       1  150064       2.7487    0.0029916
enh82901     3  187087400  187088400      3       2  150064       1.9813     0.023779
enh82905     3  187453400  187454400      2       1  150064       1.9236     0.027202
enh82946     3  187876600  187877600      8       4  150064       2.0105     0.022191
enh82947     3  187879600  187880600     11       6  150064       1.7077     0.043841
enh82949     3  187888100  187889100      6       3  150064       1.7779     0.037713
enh82953     3  187897100  187898100      7       3  150064       1.6719      0.04727
enh82957     3  187907200  187908200      4       2  150064       1.8579     0.031589
enh82973     3  187943600  187944600      1       1  150064       2.1589      0.01543
enh82974     3  187946000  187947000      1       1  150064       2.2869       0.0111
enh83027     3  188079600  188080600     10       3  150064       2.0514     0.020113
enh83031     3  188096300  188097300      4       2  150064       2.1983     0.013962
enh83033     3  188102500  188103500      1       1  150064       1.6734      0.04712
enh83036     3  188108300  188109300      3       2  150064       2.0403     0.020659
enh83039     3  188117700  188118700      3       1  150064       1.9363     0.026416
enh83040     3  188118600  188119600      3       1  150064       1.9731     0.024241
enh83042     3  188134700  188135700      1       1  150064       2.4189     0.007783
enh83050     3  188186200  188187200      1       1  150064       2.9475     0.001602
enh83052     3  188194400  188195400      3       2  150064       2.3207     0.010151
enh83053     3  188200400  188201400      9       4  150064        2.995    0.0013721
enh83073     3  188341500  188342500      4       2  150064       1.8739     0.030475
enh83075     3  188364400  188365400      4       2  150064       2.1003     0.017852
enh83097     3  188550500  188551500      2       1  150064       1.6838     0.046108
enh83104     3  188618700  188619700      4       2  150064       1.8019     0.035784
enh83110     3  188662000  188663000      1       1  150064       1.7079      0.04383
enh83122     3  188905700  188906700      1       1  150064       2.0073      0.02236
enh83176     3  192559200  192560200      1       1  150064       1.6959      0.04495
enh83210     3  193499200  193500200      2       1  150064       2.2104      0.01354
enh83211     3  193505800  193506800      7       2  150064       1.7293     0.041881
enh83218     3  193549400  193550400      2       1  150064       1.6609     0.048366
enh83219     3  193552000  193553000      2       1  150064       2.1948     0.014089
enh83220     3  193554400  193555400      3       2  150064       1.6584     0.048619
enh83226     3  193586900  193587900      8       4  150064       2.8302    0.0023257
enh83255     3  193799300  193800300      3       1  150064       2.7274    0.0031917
enh83256     3  193807000  193808000      4       2  150064       2.4049    0.0080891
enh83270     3  193865900  193866900      8       2  150064       2.6038    0.0046097
enh83318     3  194341600  194342600      4       2  150064         2.12     0.017004
enh83355     3  194761400  194762400      9       3  150064       1.8391     0.032953
enh83393     3  195006600  195007600      2       1  150064        1.707     0.043912
enh83438     3  195603000  195604000      3       2  150064       1.7212      0.04261
enh83474     3  195929100  195930100      6       3  150064       2.4566     0.007013
enh83475     3  195930000  195931000      5       2  150064       2.2598     0.011916
enh83478     3  195943200  195944200      3       2  150064       2.0623     0.019591
enh83479     3  195945300  195946300      3       2  150064       2.5484    0.0054108
enh83480     3  195946500  195947500      3       2  150064       2.0706     0.019196
enh83484     3  196005100  196006100      7       3  150064       2.3365    0.0097315
enh83485     3  196007200  196008200      1       1  150064        1.836      0.03318
enh83486     3  196010200  196011200      1       1  150064       1.8952      0.02903
enh83488     3  196015200  196016200      6       2  150064        2.365    0.0090155
enh83491     3  196142900  196143900      4       2  150064       2.9565    0.0015558
enh83493     3  196145400  196146400      3       2  150064       2.7982     0.002569
enh83494     3  196146100  196147100      2       1  150064       1.9822      0.02373
enh83496     3  196149300  196150300      2       1  150064       2.3914    0.0083912
enh83498     3  196159800  196160800      1       1  150064       2.2209      0.01318
enh83499     3  196225500  196226500      1       1  150064       1.7678      0.03855
enh83504     3  196298800  196299800      5       3  150064       1.7352     0.041357
enh83505     3  196302200  196303200      4       2  150064       2.0277     0.021295
enh83527     3  196465800  196466800      4       2  150064       1.7618     0.039056
enh83530     3  196476200  196477200     11       2  150064       1.9282     0.026915
enh83532     3  196480700  196481700      2       1  150064       1.9029     0.028528
enh83533     3  196481300  196482300      3       2  150064       2.7108    0.0033566
enh83534     3  196484600  196485600     10       3  150064       2.4161    0.0078431
enh83537     3  196519700  196520700      2       1  150064       3.2558   0.00056539
enh83552     3  196906800  196907800      2       1  150064       2.2705      0.01159
enh83553     3  196929300  196930300      1       1  150064       2.8786     0.001997
enh83557     3  196948800  196949800      4       2  150064            3    0.0013497
enh83558     3  196952800  196953800      3       2  150064       1.7607      0.03914
enh83559     3  196954600  196955600      5       2  150064       2.6437    0.0041008
enh83560     3  196955400  196956400      6       3  150064       1.8626     0.031256
enh83561     3  196961800  196962800      1       1  150064       2.0492      0.02022
enh83563     3  196964300  196965300      5       3  150064       2.0702     0.019215
enh83564     3  196966200  196967200      2       1  150064       3.0283    0.0012296
enh83565     3  196980500  196981500      6       3  150064       2.2843     0.011177
enh83568     3  196997300  196998300      3       2  150064       2.1472     0.015888
enh83569     3  197019400  197020400      7       2  150064       2.4422    0.0072992
enh83570     3  197020200  197021200      7       1  150064       2.6481     0.004047
enh83589     3  197195500  197196500      4       2  150064       2.3219     0.010119
enh83591     3  197221000  197222000      2       1  150064       2.5611    0.0052174
enh83593     3  197232300  197233300      8       4  150064        1.716     0.043084
enh83598     3  197247600  197248600      5       2  150064       1.9196     0.027454
enh83599     3  197266300  197267300      7       4  150064       1.7874     0.036937
enh83635     4     656400     657400      3       1  150064       2.1924     0.014177
enh83636     4     657800     658800      2       1  150064       1.9956     0.022989
enh83637     4     666400     667400      3       2  150064        2.863    0.0020979
enh83639     4     671200     672200      4       2  150064       2.6132     0.004485
enh83644     4     683300     684300      4       2  150064       1.8117     0.035013
enh83646     4     698400     699400      8       3  150064       1.7181     0.042889
enh83647     4     702800     703800      4       2  150064       2.5656      0.00515
enh83649     4     714400     715400      2       1  150064       2.0964     0.018022
enh83650     4     717500     718500      1       1  150064       1.9425      0.02604
enh83651     4     718400     719400      3       2  150064       2.1097     0.017441
enh83652     4     719900     720900      3       1  150064       1.9845     0.023598
enh83654     4     732500     733500      7       3  150064       4.2463   1.0865e-05
enh83655     4     766200     767200      5       3  150064       2.5709    0.0050716
enh83695     4    1191800    1192800      5       3  150064       2.0467     0.020342
enh83697     4    1197000    1198000      3       1  150064        1.736      0.04128
enh83698     4    1202300    1203300      3       1  150064       2.1162     0.017166
enh83701     4    1211900    1212900      4       2  150064       3.2749   0.00052852
enh83702     4    1212900    1213900      3       2  150064       1.9262     0.027041
enh83714     4    1331400    1332400      2       1  150064       2.0572     0.019832
enh83715     4    1338600    1339600      4       1  150064       2.2306     0.012855
enh83717     4    1345300    1346300      6       3  150064       2.1873      0.01436
enh83718     4    1546100    1547100      6       2  150064       1.7186     0.042839
enh83735     4    1800600    1801600      2       1  150064       1.7045      0.04414
enh83738     4    1851600    1852600      2       1  150064       1.8622     0.031285
enh83765     4    2267300    2268300      3       2  150064        2.015     0.021952
enh83853     4    2961300    2962300      5       2  150064       1.9351     0.026486
enh83884     4    3343300    3344300      3       2  150064       1.9386     0.026278
enh83905     4    4475200    4476200      7       3  150064       3.0729      0.00106
enh83906     4    4482400    4483400      4       2  150064       2.5993    0.0046702
enh83910     4    4541100    4542100      4       2  150064       2.4288    0.0075743
enh83913     4    4991800    4992800      6       2  150064       2.0608     0.019659
enh83918     4    5386700    5387700      4       2  150064         1.76       0.0392
enh83921     4    5748500    5749500      9       3  150064       2.0727     0.019102
enh83937     4    6689700    6690700     10       4  150064       2.2895     0.011024
enh83977     4    6915800    6916800      2       1  150064       1.8666     0.030981
enh83994     4    6953500    6954500      1       1  150064       1.9286      0.02689
enh83995     4    6955400    6956400      7       2  150064       1.8253     0.033977
enh83996     4    6955800    6956800      7       3  150064       1.7116     0.043485
enh83997     4    6956600    6957600      5       2  150064       1.7272     0.042065
enh84020     4    7136300    7137300      6       2  150064       2.2416     0.012495
enh84031     4    7745400    7746400      5       3  150064       2.3859     0.008518
enh84122     4    8395600    8396600      1       1  150064       1.6801      0.04647
enh84123     4    8404200    8405200      8       4  150064       1.9625     0.024851
enh84125     4    8421100    8422100      5       2  150064        1.717     0.042993
enh84126     4    8427600    8428600      1       1  150064       1.6473      0.04975
enh84127     4    8430400    8431400      3       1  150064         1.77     0.038365
enh84129     4    8439300    8440300      2       1  150064       1.7125     0.043404
enh84130     4    8440300    8441300      5       3  150064       2.1675     0.015099
enh84133     4    8504600    8505600      7       2  150064       1.7173     0.042958
enh84172     4   10163600   10164600      5       2  150064       2.2345     0.012725
enh84173     4   10174700   10175700      7       2  150064       1.7318     0.041658
enh84196     4   12500800   12501800      1       1  150064       1.8858      0.02966
enh84200     4   13627200   13628200      2       1  150064       1.7364     0.041251
enh84221     4   15031000   15032000      2       1  150064       1.7691     0.038436
enh84222     4   15033200   15034200      5       2  150064       1.7776     0.037735
enh84278     4   16135400   16136400      3       2  150064       2.7812    0.0027077
enh84287     4   16207700   16208700      7       3  150064       2.0126      0.02208
enh84288     4   16208200   16209200     11       4  150064       2.1296       0.0166
enh84291     4   16217300   16218300      3       2  150064       3.4387   0.00029228
enh84296     4   16609600   16610600      5       2  150064       2.3415    0.0096042
enh84308     4   17168400   17169400      4       2  150064       1.6818     0.046306
enh84309     4   17325400   17326400      9       4  150064       2.1443     0.016005
enh84312     4   17577600   17578600      5       1  150064       2.1161      0.01717
enh84313     4   17581800   17582800      2       1  150064       2.1565     0.015523
enh84315     4   17617200   17618200      6       1  150064       2.1848     0.014453
enh84316     4   17617900   17618900      4       1  150064        2.376    0.0087514
enh84318     4   17809500   17810500      4       1  150064       1.9515     0.025501
enh84320     4   18013100   18014100      1       1  150064       2.2473      0.01231
enh84322     4   18021000   18022000      3       1  150064       2.2472     0.012315
enh84324     4   18296000   18297000      5       3  150064       2.3836    0.0085715
enh84325     4   18402900   18403900      5       1  150064       2.2976     0.010791
enh84327     4   19194900   19195900      3       2  150064       2.0151     0.021945
enh84328     4   19731200   19732200      2       1  150064       2.3972      0.00826
enh84331     4   20434500   20435500      1       1  150064       2.1727       0.0149
enh84332     4   20620000   20621000      2       1  150064       2.5003    0.0062051
enh84336     4   20702700   20703700      5       2  150064       1.9287     0.026885
enh84340     4   22239800   22240800      5       2  150064       1.9755     0.024107
enh84365     4   23063200   23064200      2       1  150064       2.7358    0.0031111
enh84381     4   23887600   23888600      2       1  150064       1.7533     0.039775
enh84388     4   24104600   24105600      2       1  150064       1.9643     0.024746
enh84394     4   24263400   24264400      9       3  150064       2.1973     0.013999
enh84417     4   24842800   24843800      1       1  150064       2.2133      0.01344
enh84427     4   25134600   25135600      2       1  150064       2.0952     0.018075
enh84440     4   25423100   25424100      2       1  150064       1.8346     0.033281
enh84454     4   25865800   25866800      1       1  150064       2.5369     0.005592
enh84460     4   25920900   25921900      3       2  150064       2.0725     0.019108
enh84466     4   25939600   25940600      1       1  150064        2.215      0.01338
enh84468     4   25969500   25970500      8       3  150064       1.7402     0.040908
enh84488     4   26193800   26194800      1       1  150064       2.1314      0.01653
enh84492     4   26239400   26240400      4       2  150064       2.3838    0.0085668
enh84502     4   26335600   26336600      2       1  150064       1.6923     0.045293
enh84505     4   26348500   26349500      4       2  150064       1.8537     0.031889
enh84506     4   26356900   26357900      2       1  150064       2.2508       0.0122
enh84512     4   26413500   26414500      2       1  150064       1.6855     0.045942
enh84516     4   26750000   26751000      2       1  150064       2.7641    0.0028541
enh84518     4   26783600   26784600      2       1  150064       1.9142       0.0278
enh84520     4   26813300   26814300      2       1  150064       2.4518    0.0071075
enh84522     4   26823500   26824500      4       2  150064       1.9593     0.025041
enh84529     4   26866500   26867500      4       2  150064       1.7861     0.037042
enh84531     4   26870200   26871200      1       1  150064       2.7227     0.003238
enh84534     4   26874600   26875600      2       1  150064       1.8768     0.030271
enh84543     4   26903200   26904200      2       1  150064       2.0252     0.021424
enh84544     4   26905700   26906700      2       1  150064       1.7489     0.040153
enh84548     4   26917600   26918600      1       1  150064       2.1236      0.01685
enh84551     4   26938300   26939300      2       1  150064       1.8996     0.028743
enh84558     4   27004900   27005900      2       1  150064       1.7483     0.040209
enh84563     4   27128600   27129600      3       2  150064       1.8918     0.029258
enh84564     4   30769600   30770600      1       1  150064       2.2938       0.0109
enh84566     4   30868800   30869800      4       2  150064       2.2277      0.01295
enh84567     4   30906000   30907000      2       1  150064        2.138     0.016259
enh84568     4   30947000   30948000      2       1  150064       1.6863     0.045873
enh84589     4   37465600   37466600      5       3  150064       1.7737     0.038054
enh84631     4   37817300   37818300      1       1  150064       2.5094     0.006046
enh84645     4   37947900   37948900      4       2  150064       2.2642      0.01178
enh84658     4   37995200   37996200      1       1  150064       2.6291     0.004281
enh84663     4   38006200   38007200      5       1  150064       2.1912      0.01422
enh84670     4   38025200   38026200      5       2  150064       2.0339     0.020979
enh84671     4   38052100   38053100      6       2  150064       1.7916     0.036598
enh84683     4   38113500   38114500      4       2  150064        2.196     0.014047
enh84750     4   38663000   38664000      4       2  150064       1.8361      0.03317
enh84774     4   38822000   38823000      3       1  150064       1.6667     0.047784
enh84775     4   38859600   38860600      4       1  150064        2.095     0.018085
enh84781     4   38904500   38905500      2       1  150064       1.6576     0.048697
enh84812     4   39503700   39504700      6       3  150064       1.7085     0.043775
enh84827     4   39616200   39617200      6       3  150064       1.9549       0.0253
enh84829     4   39627000   39628000      2       1  150064        2.653    0.0039884
enh84832     4   39641500   39642500      1       1  150064       2.5731      0.00504
enh84841     4   39717600   39718600      6       3  150064       1.6956     0.044979
enh84857     4   40066600   40067600      2       1  150064       1.6894      0.04557
enh84858     4   40126400   40127400      4       2  150064       1.7163     0.043051
enh84861     4   40187800   40188800      3       1  150064       1.9695     0.024448
enh84948     4   40588800   40589800      1       1  150064       2.6921      0.00355
enh84950     4   40623800   40624800      3       1  150064       2.0578     0.019803
enh85003     4   41385600   41386600      3       2  150064       2.2629     0.011822
enh85033     4   42607200   42608200      7       2  150064       1.9595     0.025028
enh85074     4   48118200   48119200      4       2  150064       1.9393      0.02623
enh85076     4   48131700   48132700      9       3  150064       1.7696     0.038397
enh85095     4   48348800   48349800      4       1  150064       2.8059    0.0025091
enh85103     4   48605200   48606200      2       1  150064       2.1294     0.016612
enh85106     4   48644600   48645600      2       1  150064       1.8341     0.033319
enh85108     4   48653500   48654500      3       2  150064       2.7995    0.0025593
enh85111     4   48658800   48659800      1       1  150064       2.4573        0.007
enh85113     4   48663000   48664000      3       1  150064       1.8806     0.030011
enh85115     4   48665800   48666800      3       2  150064       2.5367    0.0055952
enh85121     4   48677700   48678700      1       1  150064       1.9712      0.02435
enh85129     4   48729200   48730200      3       2  150064        1.945     0.025887
enh85133     4   48748400   48749400      1       1  150064       2.4588      0.00697
enh85137     4   48758500   48759500      2       1  150064       1.6802     0.046463
enh85142     4   48776900   48777900      1       1  150064       2.1063      0.01759
enh85143     4   48778000   48779000      3       1  150064       2.1507     0.015752
enh85145     4   48783200   48784200      1       1  150064        2.482     0.006533
enh85207     4   53987600   53988600      6       3  150064        1.804     0.035618
enh85234     4   54488200   54489200      2       1  150064       2.0373     0.020808
enh85238     4   54511400   54512400      4       2  150064       1.8045     0.035576
enh85239     4   54515600   54516600      4       1  150064       1.8403     0.032863
enh85255     4   54699800   54700800      4       1  150064       2.1396     0.016192
enh85275     4   54986000   54987000      4       2  150064       1.6653     0.047924
enh85276     4   55079300   55080300      3       1  150064       2.2503     0.012214
enh85291     4   55434000   55435000      3       1  150064       1.6485     0.049624
enh85297     4   55795200   55796200      1       1  150064       1.6903      0.04549
enh85311     4   56275800   56276800      2       1  150064       1.7429     0.040677
enh85313     4   56303400   56304400      3       2  150064       2.2626     0.011829
enh85315     4   56406400   56407400      6       2  150064       1.7993     0.035988
enh85318     4   56419500   56420500      4       2  150064       1.9678     0.024544
enh85342     4   57133600   57134600      2       1  150064        1.911     0.028003
enh85343     4   57138200   57139200      1       1  150064       2.0405      0.02065
enh85363     4   57597900   57598900      2       1  150064        1.761     0.039122
enh85403     4   57960600   57961600      4       2  150064       1.7935     0.036446
enh85406     4   57967700   57968700      1       1  150064       1.6622      0.04824
enh85407     4   57969200   57970200      1       1  150064        2.077       0.0189
enh85415     4   60463800   60464800      5       2  150064       2.3788    0.0086852
enh85420     4   62380400   62381400      1       1  150064       3.0112     0.001301
enh85422     4   62406800   62407800      4       2  150064       1.8293     0.033681
enh85423     4   62419200   62420200      4       2  150064       2.1831     0.014516
enh85432     4   68564600   68565600      3       1  150064       2.7744    0.0027653
enh85433     4   68567700   68568700      4       2  150064       3.3077   0.00047037
enh85434     4   68579200   68580200      3       1  150064       3.3149    0.0004584
enh85458     4   70620400   70621400      2       1  150064       2.9392    0.0016453
enh85543     4   72577200   72578200      2       1  150064       2.6849    0.0036276
enh85547     4   73932700   73933700      2       1  150064       1.7046     0.044138
enh85549     4   73937400   73938400      1       1  150064       2.1659      0.01516
enh85565     4   74140200   74141200      1       1  150064       1.7348      0.04139
enh85607     4   75071500   75072500      1       1  150064       1.7774      0.03775
enh85615     4   75344200   75345200      3       2  150064       1.7405     0.040887
enh85616     4   75371000   75372000      8       1  150064        2.285     0.011157
enh85630     4   75680600   75681600      4       2  150064       2.0556      0.01991
enh85650     4   76212400   76213400     10       1  150064       1.8056     0.035489
enh85651     4   76213100   76214100      8       2  150064       1.7801     0.037532
enh85654     4   76435100   76436100      3       1  150064       1.7819     0.037384
enh85678     4   76841700   76842700      1       1  150064       2.0895      0.01833
enh85679     4   76843700   76844700      4       2  150064       1.6597     0.048488
enh85684     4   76933000   76934000      3       2  150064       1.9994     0.022781
enh85688     4   77007800   77008800      1       1  150064        1.962      0.02488
enh85701     4   77127500   77128500      4       2  150064       2.2392     0.012571
enh85704     4   77155300   77156300      7       3  150064       1.9668     0.024602
enh85706     4   77199200   77200200      5       2  150064       2.4856    0.0064658
enh85708     4   77203800   77204800      1       1  150064       2.0456       0.0204
enh85709     4   77220600   77221600      3       1  150064       2.2952     0.010862
enh85713     4   77231500   77232500      4       2  150064       1.8323     0.033456
enh85715     4   77298300   77299300      2       1  150064       1.7072     0.043889
enh85721     4   77490600   77491600      2       1  150064       2.2143     0.013403
enh85727     4   77516700   77517700      4       2  150064       1.8041     0.035611
enh85729     4   77528900   77529900      7       3  150064       2.1876     0.014349
enh85733     4   77561800   77562800      1       1  150064        1.961      0.02494
enh85814     4   78485100   78486100      1       1  150064       2.6993     0.003474
enh85862     4   79563600   79564600      2       1  150064       1.8125     0.034958
enh85877     4   79687000   79688000      1       1  150064       1.9781      0.02396
enh85894     4   80202800   80203800      4       2  150064       3.6875   0.00011322
enh85901     4   80990100   80991100      1       1  150064       3.0418     0.001176
enh85906     4   81048200   81049200      1       1  150064       1.7285      0.04195
enh85908     4   81093200   81094200      5       3  150064       1.9577     0.025132
enh85911     4   81256300   81257300      1       1  150064       2.4495     0.007152
enh85940     4   82411600   82412600      4       2  150064       1.8013     0.035826
enh85942     4   82414800   82415800      1       1  150064       2.1049      0.01765
enh85946     4   82440300   82441300      5       2  150064       2.4105    0.0079648
enh85947     4   82444600   82445600      9       3  150064       1.7894     0.036779
enh85948     4   82471500   82472500      2       1  150064       2.5831    0.0048963
enh85971     4   83189100   83190100      3       1  150064        2.799    0.0025631
enh85972     4   83193000   83194000      3       2  150064       1.9385     0.026284
enh85977     4   83288400   83289400      2       1  150064       2.2999     0.010726
enh85996     4   83754700   83755700      4       1  150064       1.7723     0.038172
enh86006     4   83910000   83911000      4       1  150064        2.513    0.0059848
enh86007     4   83911000   83912000      2       1  150064       2.2414     0.012499
enh86022     4   84071000   84072000      1       1  150064       1.7183      0.04287
enh86028     4   84138800   84139800      1       1  150064       2.0847      0.01855
enh86051     4   84469200   84470200      2       1  150064       2.1792     0.014659
enh86053     4   84477600   84478600      4       1  150064       2.4674    0.0068054
enh86055     4   84494600   84495600      2       1  150064       1.8024     0.035742
enh86056     4   84502900   84503900      3       1  150064       2.7951     0.002594
enh86057     4   84523700   84524700      3       1  150064        2.917    0.0017669
enh86058     4   84526200   84527200      5       2  150064       2.9228    0.0017344
enh86059     4   84539600   84540600      2       1  150064       2.2656     0.011738
enh86060     4   84546900   84547900      1       1  150064       1.9885      0.02338
enh86061     4   84551300   84552300      2       1  150064       1.8953     0.029027
enh86066     4   85581200   85582200      1       1  150064       1.9081      0.02819
enh86120     4   86850400   86851400      3       2  150064       2.2056     0.013707
enh86122     4   86858800   86859800      1       1  150064       2.0716      0.01915
enh86124     4   86886900   86887900      4       2  150064       1.9979     0.022862
enh86133     4   87839200   87840200      2       1  150064          2.3     0.010724
enh86144     4   87888200   87889200      5       2  150064       2.5699    0.0050857
enh86145     4   87889400   87890400      3       2  150064       2.1956      0.01406
enh86146     4   87891600   87892600      4       2  150064       2.7116    0.0033478
enh86151     4   87899300   87900300      1       1  150064       2.3816     0.008619
enh86153     4   87915200   87916200      4       2  150064       2.4191    0.0077793
enh86159     4   87936300   87937300      2       1  150064       2.2384     0.012598
enh86160     4   87939500   87940500      3       1  150064       2.6285    0.0042886
enh86163     4   87946300   87947300      3       1  150064       2.5648    0.0051625
enh86164     4   87948600   87949600      2       1  150064       1.9593      0.02504
enh86165     4   87950300   87951300      2       1  150064       2.1782     0.014696
enh86167     4   87954600   87955600      3       1  150064       2.4916    0.0063581
enh86168     4   87955800   87956800      2       1  150064       1.7688      0.03846
enh86171     4   87959600   87960600      4       2  150064        2.444    0.0072626
enh86175     4   87964000   87965000      1       1  150064       2.6265     0.004313
enh86176     4   87965400   87966400      2       1  150064       2.1038     0.017699
enh86179     4   87972000   87973000      6       2  150064       1.8762     0.030315
enh86180     4   87972700   87973700      6       4  150064       2.0877     0.018411
enh86182     4   87978600   87979600      2       1  150064       1.7944     0.036376
enh86204     4   88024700   88025700      3       1  150064       1.7177     0.042927
enh86211     4   88042100   88043100      2       1  150064       1.8055     0.035501
enh86236     4   88347700   88348700      3       1  150064       1.7812     0.037439
enh86279     4   89152400   89153400      4       2  150064       1.8259     0.033934
enh86310     4   89726400   89727400      1       1  150064       1.8716      0.03063
enh86350     4   90238300   90239300      2       1  150064       1.9592     0.025044
enh86352     4   90674100   90675100      3       2  150064       1.9803     0.023833
enh86353     4   90992200   90993200      2       1  150064        2.378    0.0087045
enh86356     4   91136600   91137600      4       1  150064       1.8329     0.033405
enh86413     4   96459900   96460900      3       2  150064       1.7131     0.043346
enh86428     4   99492200   99493200      1       1  150064       1.8405      0.03285
enh86441     4   99585300   99586300      2       1  150064       3.3761   0.00036759
enh86482     4  100243800  100244800      5       3  150064       2.0982     0.017943
enh86484     4  100304200  100305200      8       4  150064       1.7658     0.038711
enh86497     4  100741900  100742900      4       2  150064       2.4745    0.0066703
enh86503     4  100815900  100816900      6       2  150064       1.7416     0.040791
enh86505     4  100865300  100866300      3       2  150064       2.6049    0.0045952
enh86507     4  101014500  101015500      2       1  150064        2.258     0.011974
enh86509     4  101711500  101712500      2       1  150064       2.2963     0.010829
enh86514     4  101902300  101903300      1       1  150064       2.2994      0.01074
enh86517     4  102024200  102025200      1       1  150064         2.09      0.01831
enh86522     4  102058200  102059200      3       2  150064       2.1628      0.01528
enh86527     4  102093800  102094800      4       2  150064       2.2234     0.013094
enh86532     4  102112500  102113500      3       1  150064       1.9254     0.027088
enh86535     4  102122400  102123400      2       1  150064       2.1351     0.016378
enh86539     4  102145600  102146600      5       1  150064       2.2946     0.010877
enh86540     4  102157000  102158000      1       1  150064       2.4857     0.006465
enh86563     4  102256100  102257100      1       1  150064       1.7044      0.04415
enh86573     4  102722700  102723700      6       2  150064       2.0072     0.022364
enh86574     4  102756000  102757000      2       1  150064       1.9178     0.027569
enh86581     4  103284100  103285100      3       1  150064         3.85   5.9047e-05
enh86584     4  103376000  103377000      5       2  150064       2.6678    0.0038173
enh86588     4  103427400  103428400      1       1  150064       1.9243      0.02716
enh86611     4  103608300  103609300      1       1  150064       2.4541     0.007062
enh86612     4  103655500  103656500      1       1  150064        2.895     0.001896
enh86614     4  103678500  103679500      2       1  150064       2.3234     0.010078
enh86616     4  103682600  103683600      2       1  150064       2.6844    0.0036333
enh86617     4  103700000  103701000      3       1  150064       3.5593   0.00018593
enh86618     4  103732400  103733400      3       1  150064       3.5565   0.00018795
enh86619     4  103735200  103736200      1       1  150064        3.712    0.0001028
enh86621     4  103750400  103751400      2       1  150064       3.4804   0.00025034
enh86623     4  103932800  103933800      3       1  150064        2.687     0.003605
enh86624     4  103941300  103942300      3       2  150064       1.6808     0.046402
enh86628     4  105338000  105339000      1       1  150064       1.7447      0.04052
enh86629     4  105413400  105414400      2       1  150064       2.8243    0.0023695
enh86630     4  105414200  105415200      2       1  150064        3.478   0.00025261
enh86633     4  105512300  105513300      2       1  150064         1.84     0.032881
enh86634     4  105513700  105514700      7       3  150064       3.0731    0.0010592
enh86643     4  106083000  106084000      2       1  150064       1.6467     0.049805
enh86666     4  106201000  106202000      1       1  150064       1.9056      0.02835
enh86677     4  106507300  106508300      1       1  150064       2.0361      0.02087
enh86686     4  106603700  106604700      2       1  150064       1.9437     0.025968
enh86689     4  106631400  106632400      1       1  150064       2.0505      0.02016
enh86731     4  108853400  108854400      4       1  150064       1.8969     0.028921
enh86738     4  108926800  108927800      2       1  150064       2.7387    0.0030843
enh86743     4  109030000  109031000      3       1  150064       1.7745     0.037994
enh86744     4  109030800  109031800      2       1  150064       2.0822     0.018663
enh86750     4  109076100  109077100      1       1  150064       1.8854      0.02969
enh86752     4  109259400  109260400      3       1  150064       1.9302     0.026792
enh86782     4  110552400  110553400      1       1  150064       1.9644      0.02474
enh86784     4  110567300  110568300      7       2  150064       1.9279     0.026934
enh86785     4  110568800  110569800      6       2  150064       1.6682      0.04764
enh86787     4  110578400  110579400      5       3  150064       1.9711     0.024357
enh86797     4  110833400  110834400      1       1  150064       3.3573    0.0003935
enh86798     4  110835300  110836300      2       1  150064        1.978     0.023966
enh86799     4  110888700  110889700      1       1  150064       2.8933     0.001906
enh86801     4  110893700  110894700      2       1  150064       2.4073    0.0080345
enh86857     4  114030000  114031000      8       2  150064       3.2627   0.00055178
enh86858     4  114066900  114067900      7       3  150064       2.5856    0.0048603
enh86859     4  114068500  114069500      4       2  150064       3.4443   0.00028628
enh86889     4  114554400  114555400      2       1  150064        1.914     0.027812
enh86895     4  114587300  114588300      3       1  150064       2.2112     0.013512
enh86904     4  114616700  114617700      2       1  150064       2.1916     0.014206
enh86905     4  114621400  114622400      3       1  150064       2.2875     0.011084
enh86936     4  115536800  115537800      1       1  150064        2.168      0.01508
enh86944     4  119243800  119244800      2       1  150064       1.9118     0.027951
enh86947     4  119268400  119269400      1       1  150064       2.1848      0.01445
enh86948     4  119269700  119270700      3       1  150064       2.4266    0.0076211
enh86957     4  119675200  119676200      2       1  150064       1.6984     0.044716
enh86958     4  119677100  119678100      1       1  150064       1.8357       0.0332
enh86959     4  119677900  119678900      2       1  150064       2.3007     0.010705
enh86961     4  119681800  119682800      1       1  150064       2.0359      0.02088
enh86963     4  119684800  119685800      1       1  150064       1.8906      0.02934
enh87048     4  120636800  120637800      1       1  150064       1.7273      0.04206
enh87080     4  122720600  122721600      3       1  150064       2.0174     0.021828
enh87081     4  122723000  122724000      1       1  150064       2.0458      0.02039
enh87087     4  123084100  123085100      1       1  150064       1.6831      0.04618
enh87104     4  123845200  123846200      8       4  150064       2.2575     0.011988
enh87114     4  124273200  124274200      1       1  150064       1.9164      0.02766
enh87140     4  124541200  124542200      5       2  150064       1.7248      0.04228
enh87171     4  125857400  125858400      5       2  150064       2.1143     0.017244
enh87192     4  129204200  129205200      1       1  150064       1.8543      0.03185
enh87193     4  129205200  129206200      1       1  150064       1.7304      0.04178
enh87199     4  129307200  129308200      5       3  150064       2.6322    0.0042423
enh87200     4  129314200  129315200      6       3  150064       2.0561     0.019886
enh87201     4  129345000  129346000      3       1  150064       1.9829      0.02369
enh87205     4  129389600  129390600      3       2  150064       1.7526     0.039832
enh87206     4  129438100  129439100      3       1  150064       2.0234     0.021515
enh87269     4  139326100  139327100      4       2  150064       2.5925    0.0047642
enh87271     4  139516500  139517500      5       3  150064       2.8381    0.0022694
enh87279     4  139939400  139940400      5       3  150064       2.0889      0.01836
enh87280     4  139949100  139950100      1       1  150064       2.7598     0.002892
enh87285     4  140065500  140066500      4       2  150064       2.3645    0.0090284
enh87286     4  140074600  140075600      1       1  150064       3.2176    0.0006463
enh87291     4  140093000  140094000      3       2  150064       1.9157     0.027702
enh87293     4  140099800  140100800      4       2  150064       1.9009     0.028657
enh87294     4  140129200  140130200      2       1  150064       2.1132     0.017293
enh87295     4  140134900  140135900      3       2  150064       1.7847     0.037154
enh87296     4  140187900  140188900      2       1  150064       1.8131     0.034907
enh87319     4  140456400  140457400      2       1  150064       1.7281     0.041983
enh87320     4  140471600  140472600      1       1  150064       2.9567     0.001555
enh87323     4  140480200  140481200      1       1  150064       1.9643      0.02475
enh87336     4  140610000  140611000      1       1  150064       2.1735      0.01487
enh87349     4  140735900  140736900      4       1  150064       3.1349   0.00085947
enh87364     4  140888200  140889200      4       1  150064       1.6666     0.047795
enh87389     4  141016200  141017200      2       1  150064       2.3437    0.0095455
enh87390     4  141020100  141021100      3       2  150064       1.9833     0.023669
enh87423     4  141444100  141445100      1       1  150064       1.7094      0.04369
enh87453     4  141750400  141751400      1       1  150064       2.0503      0.02017
enh87457     4  141859300  141860300      6       2  150064       2.9853    0.0014164
enh87458     4  141865000  141866000      2       1  150064       2.5704    0.0050789
enh87463     4  142143000  142144000      2       1  150064       2.3606    0.0091234
enh87497     4  143468800  143469800      5       2  150064       1.8222     0.034216
enh87499     4  143477000  143478000      7       4  150064       1.9838      0.02364
enh87501     4  143518800  143519800      3       1  150064       1.8724     0.030579
enh87508     4  143881600  143882600      2       1  150064       2.8413    0.0022464
enh87516     4  144203100  144204100      4       2  150064       1.9484     0.025686
enh87528     4  144279600  144280600      1       1  150064       2.9543     0.001567
enh87529     4  144281500  144282500      8       3  150064       2.1037     0.017703
enh87531     4  144290300  144291300      2       1  150064       1.6468     0.049805
enh87532     4  144293100  144294100      5       2  150064       1.8806     0.030014
enh87533     4  144295500  144296500      7       2  150064       1.9962     0.022957
enh87534     4  144296500  144297500      2       1  150064       1.7799     0.037544
enh87536     4  144303000  144304000      2       1  150064       1.9702     0.024408
enh87542     4  144316600  144317600      5       2  150064       1.9001      0.02871
enh87543     4  144317600  144318600      2       1  150064       1.7474     0.040286
enh87546     4  144325800  144326800      3       1  150064       2.6162     0.004446
enh87553     4  144479500  144480500      5       2  150064       2.8259    0.0023571
enh87579     4  146413400  146414400      1       1  150064       1.7686      0.03848
enh87582     4  146418000  146419000      1       1  150064       1.7146      0.04321
enh87613     4  146804100  146805100      1       1  150064       1.7237      0.04238
enh87648     4  148024100  148025100      5       2  150064       3.1704   0.00076123
enh87649     4  148038000  148039000      1       1  150064       1.7073      0.04388
enh87650     4  148038400  148039400      3       2  150064       1.7319     0.041644
enh87718     4  148975500  148976500      1       1  150064       2.3313     0.009868
enh87719     4  148976500  148977500      5       1  150064       2.0798     0.018772
enh87720     4  148978000  148979000      1       1  150064       2.1399      0.01618
enh87731     4  149102500  149103500      4       2  150064       1.7979     0.036093
enh87745     4  149208000  149209000      1       1  150064        1.695      0.04504
enh87746     4  149209300  149210300      2       1  150064       2.4307    0.0075341
enh87749     4  149231700  149232700      2       1  150064       1.8907     0.029331
enh87752     4  149280600  149281600      2       1  150064       3.1307   0.00087195
enh87753     4  149282200  149283200      3       2  150064       1.6944     0.045091
enh87756     4  149298600  149299600      3       2  150064        2.348    0.0094373
enh87757     4  149318200  149319200      1       1  150064       4.0893    2.163e-05
enh87759     4  149326600  149327600      2       1  150064       3.4583   0.00027179
enh87760     4  149332800  149333800      3       2  150064       3.2344   0.00060952
enh87802     4  151145700  151146700      1       1  150064        1.985      0.02357
enh87818     4  151871700  151872700      2       1  150064         1.79     0.036729
enh87834     4  152148200  152149200      2       1  150064       1.7727      0.03814
enh87892     4  153319900  153320900      1       1  150064       1.7942      0.03639
enh87962     4  154055900  154056900      4       2  150064        1.682     0.046282
enh88045     4  156225300  156226300      3       2  150064       2.4394    0.0073548
enh88051     4  156549900  156550900      8       2  150064       2.1013     0.017808
enh88063     4  157519000  157520000      3       1  150064       2.7566    0.0029204
enh88082     4  158725000  158726000      1       1  150064       1.8679      0.03089
enh88110     4  159688400  159689400      2       1  150064       2.1063     0.017588
enh88111     4  159692700  159693700      2       1  150064       1.6637     0.048088
enh88114     4  159697000  159698000     11       3  150064       1.8101      0.03514
enh88116     4  159699600  159700600      3       1  150064        1.769     0.038449
enh88118     4  159705000  159706000      4       1  150064       2.0487     0.020243
enh88119     4  159708100  159709100      4       2  150064       1.6465     0.049828
enh88135     4  159744700  159745700      1       1  150064       2.1459      0.01594
enh88138     4  159758400  159759400      3       2  150064        1.659     0.048557
enh88139     4  159766200  159767200      1       1  150064        2.155      0.01558
enh88142     4  159823300  159824300      2       1  150064       1.8648     0.031107
enh88194     4  160485700  160486700      5       3  150064       2.1721     0.014925
enh88220     4  165898800  165899800      2       1  150064       1.8408     0.032823
enh88225     4  166136200  166137200      4       2  150064         2.37    0.0088936
enh88226     4  166143100  166144100      2       1  150064       2.8915    0.0019169
enh88227     4  166159000  166160000      7       2  150064       2.9538    0.0015692
enh88230     4  166215600  166216600      2       1  150064       2.2098     0.013559
enh88238     4  166646200  166647200      2       1  150064       3.4796   0.00025113
enh88321     4  169989100  169990100      8       3  150064       2.1235     0.016857
enh88322     4  169991200  169992200      3       2  150064       1.9231     0.027235
enh88323     4  170000300  170001300      2       1  150064       1.9724     0.024281
enh88326     4  170020900  170021900      2       1  150064       2.7468    0.0030094
enh88328     4  170036600  170037600      2       1  150064       2.9329    0.0016788
enh88329     4  170058700  170059700      2       1  150064       2.4046    0.0080948
enh88330     4  170069800  170070800      1       1  150064        2.344     0.009538
enh88331     4  170077100  170078100      5       1  150064       2.4436    0.0072707
enh88332     4  170077600  170078600      4       1  150064       2.4721     0.006716
enh88333     4  170078900  170079900      1       1  150064       2.3684     0.008933
enh88334     4  170080200  170081200      1       1  150064       2.3657     0.008998
enh88335     4  170080800  170081800      2       1  150064       2.2649     0.011758
enh88338     4  170093400  170094400      3       1  150064       2.0667     0.019379
enh88359     4  170162300  170163300      4       2  150064       1.7415     0.040796
enh88371     4  170226500  170227500      4       2  150064       4.4322   4.6648e-06
enh88372     4  170233900  170234900      2       1  150064       3.9712   3.5749e-05
enh88373     4  170235800  170236800      3       1  150064       4.4052   5.2854e-06
enh88374     4  170236600  170237600      3       1  150064       4.6007   2.1057e-06
enh88375     4  170358400  170359400      3       1  150064         1.69     0.045513
enh88377     4  170531900  170532900      4       2  150064       3.3157   0.00045711
enh88379     4  170537900  170538900      1       1  150064       4.1032    2.037e-05
enh88384     4  170570700  170571700      3       2  150064       2.3768    0.0087315
enh88387     4  170579200  170580200      3       2  150064       3.4897   0.00024176
enh88388     4  170582500  170583500      2       1  150064        3.358   0.00039257
enh88389     4  170585000  170586000      3       1  150064       3.9918   3.2781e-05
enh88390     4  170595600  170596600      3       2  150064       3.6581   0.00012707
enh88410     4  174106700  174107700      2       1  150064       1.7183     0.042869
enh88414     4  174113400  174114400      2       1  150064       2.1029     0.017739
enh88419     4  174185500  174186500      4       2  150064       1.7445     0.040533
enh88465     4  178365800  178366800      2       1  150064       1.7443     0.040554
enh88468     4  182741800  182742800      2       1  150064       2.7118    0.0033462
enh88482     4  184039900  184040900      4       1  150064       2.3766    0.0087358
enh88496     4  184183000  184184000      2       1  150064       1.7548     0.039651
enh88525     4  184796800  184797800      4       2  150064       2.2595     0.011926
enh88534     4  184985600  184986600      3       2  150064       1.6987     0.044689
enh88543     4  185186600  185187600      1       1  150064       2.9359     0.001663
enh88545     4  185189300  185190300      2       1  150064       1.7232     0.042427
enh88550     4  185234900  185235900      1       1  150064       1.9182      0.02754
enh88551     4  185239700  185240700      4       2  150064       1.9096     0.028095
enh88552     4  185241200  185242200     12       3  150064       1.9076     0.028224
enh88560     4  185285300  185286300      5       2  150064       2.3427    0.0095727
enh88565     4  185313500  185314500      3       2  150064       2.4742    0.0066775
enh88570     4  185338500  185339500      6       3  150064       1.9499     0.025594
enh88573     4  185344100  185345100      4       2  150064       1.8811     0.029981
enh88592     4  185392100  185393100      4       1  150064        2.034     0.020978
enh88605     4  185566300  185567300      2       1  150064       1.8073     0.035355
enh88614     4  185668000  185669000      3       1  150064       1.9627     0.024843
enh88655     4  186172000  186173000      3       1  150064       1.9134     0.027851
enh88669     4  186425600  186426600      2       1  150064        1.861     0.031369
enh88719     4  186988700  186989700      3       2  150064       2.5305    0.0056955
enh88721     4  187053400  187054400      4       2  150064       1.8017     0.035799
enh88750     4  187623800  187624800      2       1  150064       2.2543     0.012087
enh88752     4  187628300  187629300      3       1  150064       2.1586     0.015441
enh88768     4  187766200  187767200      8       3  150064       1.9588     0.025071
enh88771     4  187856100  187857100      3       1  150064       1.9765     0.024051
enh88775     4  188131300  188132300      5       2  150064        1.737     0.041196
enh88844     5    1097400    1098400      6       3  150064       2.0484     0.020259
enh88845     5    1100000    1101000      4       2  150064        1.893     0.029178
enh88846     5    1105900    1106900      3       1  150064       2.5392    0.0055551
enh88859     5    1185400    1186400      7       3  150064       1.6955     0.044988
enh88861     5    1200500    1201500      6       2  150064        2.086      0.01849
enh88876     5    1516700    1517700      5       2  150064       2.2439      0.01242
enh88897     5    5419000    5420000      7       2  150064       2.7739    0.0027693
enh88899     5    5424500    5425500      1       1  150064       2.8418     0.002243
enh88900     5    5429200    5430200      1       1  150064        3.608    0.0001543
enh88901     5    5432400    5433400      3       2  150064       2.7274    0.0031922
enh88902     5    5480600    5481600      4       2  150064       4.0036   3.1187e-05
enh88903     5    5493900    5494900      3       2  150064       2.4642    0.0068667
enh88904     5    5494700    5495700      4       2  150064       2.5949    0.0047313
enh88905     5    5572700    5573700      3       2  150064       2.6081    0.0045528
enh88914     5    6634800    6635800      5       2  150064       2.0923     0.018206
enh88915     5    6659900    6660900      6       3  150064       2.1156     0.017191
enh88916     5    6704300    6705300      4       2  150064       2.4971    0.0062599
enh88918     5    6717700    6718700      5       2  150064       1.9567     0.025189
enh88919     5    6720200    6721200      6       2  150064       2.7104    0.0033599
enh88920     5    6723400    6724400      9       4  150064       2.1037     0.017701
enh88922     5    6729500    6730500      5       2  150064       2.3734    0.0088119
enh88924     5    6736300    6737300      5       2  150064       2.9898    0.0013956
enh88925     5    6765600    6766600      4       2  150064       1.7553     0.039605
enh88926     5    6766800    6767800      3       1  150064       1.6875     0.045758
enh88930     5    7208700    7209700      5       2  150064        2.343    0.0095646
enh89019     5   10626300   10627300      1       1  150064       1.6877      0.04573
enh89020     5   10631600   10632600      9       2  150064       2.0574     0.019823
enh89021     5   10633500   10634500      6       2  150064       2.1128     0.017308
enh89022     5   10635000   10636000      5       1  150064       2.3296    0.0099132
enh89125     5   14490500   14491500      1       1  150064       1.7976      0.03612
enh89145     5   14660400   14661400      1       1  150064       2.5045     0.006131
enh89210     5   15915000   15916000      2       1  150064       1.8385     0.032991
enh89224     5   16505800   16506800      4       2  150064       1.9412     0.026117
enh89230     5   16540600   16541600      2       1  150064       2.4877    0.0064293
enh89238     5   16666800   16667800      1       1  150064       1.7204      0.04268
enh89239     5   16713000   16714000      1       1  150064       2.8418     0.002243
enh89241     5   16721300   16722300      3       1  150064       2.4336    0.0074739
enh89297     5   17222100   17223100      1       1  150064       1.9228      0.02725
enh89339     5   32140000   32141000      1       1  150064       2.0617      0.01962
enh89353     5   32206800   32207800      1       1  150064       1.9061      0.02832
enh89373     5   32330400   32331400      2       1  150064       2.0623     0.019591
enh89395     5   32539900   32540900      1       1  150064        2.225      0.01304
enh89399     5   32596800   32597800      4       2  150064       1.6836     0.046132
enh89400     5   32597900   32598900      2       1  150064       1.7234     0.042408
enh89408     5   33299400   33300400      3       2  150064       1.7584     0.039343
enh89409     5   33308600   33309600      3       2  150064       2.3579    0.0091893
enh89482     5   35172500   35173500      3       2  150064       1.9493     0.025629
enh89483     5   35185400   35186400      5       2  150064       1.8869     0.029587
enh89493     5   35478700   35479700      2       1  150064       1.6872     0.045786
enh89495     5   35484200   35485200      1       1  150064       2.1573      0.01549
enh89498     5   35672800   35673800      1       1  150064       1.7337      0.04149
enh89579     5   37737700   37738700      1       1  150064       1.6496      0.04951
enh89606     5   38808900   38809900      1       1  150064       2.0195      0.02172
enh89614     5   38923500   38924500      4       2  150064       2.0714     0.019162
enh89616     5   39021300   39022300      3       2  150064       2.4869    0.0064434
enh89620     5   39062000   39063000      3       2  150064       2.7002    0.0034644
enh89621     5   39062800   39063800      3       1  150064       1.7606     0.039153
enh89624     5   39072100   39073100      3       2  150064       2.3459    0.0094907
enh89657     5   39271800   39272800      3       2  150064        2.069     0.019275
enh89660     5   39282900   39283900      5       2  150064       1.8298     0.033642
enh89665     5   39401700   39402700      2       1  150064       2.1801     0.014626
enh89666     5   39402400   39403400      2       1  150064       2.3325    0.0098384
enh89673     5   39420600   39421600      1       1  150064       1.9815      0.02377
enh89678     5   39450800   39451800      3       2  150064       2.0803     0.018749
enh89716     5   40495500   40496500      3       1  150064       2.1463     0.015923
enh89719     5   40551300   40552300      2       1  150064       1.9139     0.027815
enh89793     5   42812100   42813100      1       1  150064        1.685      0.04599
enh89825     5   43397100   43398100      1       1  150064       1.9824      0.02372
enh89848     5   44810600   44811600      2       1  150064       3.2993   0.00048464
enh89849     5   45414300   45415300      2       1  150064       3.6137   0.00015091
enh89850     5   49712300   49713300      1       1  150064       3.6949      0.00011
enh89851     5   49726400   49727400      2       1  150064       3.8378    6.206e-05
enh89852     5   49734800   49735800      2       1  150064       4.0829    2.224e-05
enh89853     5   49737700   49738700      1       1  150064       3.7997    7.243e-05
enh89854     5   49740900   49741900      2       1  150064       3.9237   4.3591e-05
enh89857     5   49949400   49950400      4       2  150064       2.6279    0.0042953
enh89859     5   49960600   49961600      1       1  150064       1.7161      0.04307
enh89862     5   49975000   49976000      1       1  150064         3.17    0.0007622
enh89923     5   52323100   52324100      3       2  150064       1.9176     0.027582
enh89926     5   52333000   52334000      3       1  150064       1.9859      0.02352
enh89927     5   52402900   52403900      1       1  150064       2.1114      0.01737
enh89933     5   52872500   52873500      2       1  150064       2.0748     0.019002
enh89935     5   52876700   52877700      1       1  150064       1.7501      0.04005
enh89936     5   52898600   52899600      2       1  150064       2.1356     0.016358
enh89953     5   53569400   53570400      6       2  150064       1.6596     0.048493
enh89955     5   53584400   53585400      4       2  150064       2.3817    0.0086165
enh89956     5   53585300   53586300      4       2  150064       1.6571     0.048746
enh89961     5   53597600   53598600      1       1  150064       1.7055      0.04405
enh89983     5   53911600   53912600      4       2  150064       1.9067      0.02828
enh89984     5   53924000   53925000      4       2  150064       1.8237     0.034097
enh89985     5   53927800   53928800      6       4  150064        1.682     0.046284
enh89986     5   53940400   53941400      5       1  150064       1.6629     0.048165
enh89987     5   53942800   53943800      7       2  150064       1.6931     0.045222
enh89997     5   54040100   54041100      3       2  150064       1.8775     0.030225
enh90000     5   54081700   54082700      3       2  150064       2.1013     0.017806
enh90002     5   54140500   54141500      6       2  150064       2.5919    0.0047731
enh90071     5   55148800   55149800      2       1  150064       1.8506     0.032114
enh90111     5   55453800   55454800      1       1  150064       1.6549      0.04897
enh90112     5   55460000   55461000      3       1  150064       1.6582     0.048637
enh90216     5   56594600   56595600      6       3  150064       1.9785     0.023936
enh90239     5   57369400   57370400      4       2  150064       2.9802    0.0014402
enh90241     5   57428900   57429900      4       2  150064       2.3133     0.010353
enh90244     5   57569400   57570400      2       1  150064        3.589   0.00016596
enh90245     5   57750200   57751200      2       1  150064       2.3123      0.01038
enh90256     5   58218200   58219200      1       1  150064       1.9632      0.02481
enh90258     5   58297900   58298900     10       3  150064       2.4339    0.0074683
enh90259     5   58299200   58300200      3       1  150064       3.0316    0.0012164
enh90260     5   58300200   58301200      7       3  150064       2.2765     0.011409
enh90261     5   58316300   58317300      2       1  150064       2.4047    0.0080919
enh90264     5   58331000   58332000      3       1  150064       1.7212     0.042606
enh90284     5   58502400   58503400      5       2  150064       1.9706     0.024384
enh90299     5   58591900   58592900      4       2  150064       1.7639     0.038871
enh90312     5   58817800   58818800      3       1  150064        2.106     0.017602
enh90313     5   58820800   58821800      1       1  150064       2.0621       0.0196
enh90315     5   58855400   58856400      3       2  150064       1.6912     0.045398
enh90316     5   58858600   58859600      3       2  150064       2.7821    0.0027005
enh90319     5   58879400   58880400      2       1  150064        1.653      0.04917
enh90320     5   58883600   58884600      2       1  150064       1.6588     0.048579
enh90321     5   58886400   58887400      2       1  150064       1.8385     0.032995
enh90322     5   58889000   58890000      6       2  150064        1.977     0.024021
enh90325     5   58944700   58945700      3       2  150064       2.6196    0.0044022
enh90329     5   59005400   59006400      2       1  150064       2.1323     0.016492
enh90343     5   59968500   59969500      1       1  150064       3.3644    0.0003836
enh90349     5   60346700   60347700      4       2  150064       3.7222   9.8742e-05
enh90350     5   60418600   60419600      3       1  150064       2.4427    0.0072894
enh90353     5   60541000   60542000      1       1  150064       2.8933     0.001906
enh90354     5   60550800   60551800      4       2  150064       2.1134     0.017283
enh90356     5   60559200   60560200      4       2  150064       2.1755     0.014795
enh90358     5   60575900   60576900      4       1  150064       3.9375   4.1163e-05
enh90360     5   60585000   60586000      1       1  150064       4.5695    2.445e-06
enh90362     5   60597200   60598200      1       1  150064       1.6491      0.04956
enh90363     5   60600200   60601200      3       1  150064        4.054   2.5171e-05
enh90365     5   60616700   60617700      2       1  150064       3.9559    3.813e-05
enh90367     5   60625500   60626500      2       1  150064       4.2215   1.2132e-05
enh90368     5   60631500   60632500      2       1  150064       1.9547      0.02531
enh90372     5   60642700   60643700      4       2  150064       6.1307   4.3741e-10
enh90376     5   60654800   60655800      1       1  150064       2.7293     0.003173
enh90378     5   60666200   60667200      4       2  150064       4.0763   2.2875e-05
enh90382     5   60696200   60697200      5       3  150064       6.7125   9.5648e-12
enh90383     5   60698800   60699800      1       1  150064       4.7789    8.811e-07
enh90384     5   60699900   60700900      1       1  150064       4.8041    7.773e-07
enh90386     5   60703400   60704400      1       1  150064       2.5525     0.005347
enh90387     5   60705100   60706100      3       2  150064       2.8612    0.0021103
enh90388     5   60706400   60707400      1       1  150064       5.0554    2.147e-07
enh90389     5   60711800   60712800      1       1  150064       5.0953    1.741e-07
enh90391     5   60725100   60726100      1       1  150064       4.6812    1.426e-06
enh90392     5   60727700   60728700      2       1  150064       5.8212   2.9217e-09
enh90394     5   60751000   60752000      3       1  150064       5.7432   4.6457e-09
enh90396     5   60759200   60760200      3       1  150064       4.0345   2.7358e-05
enh90397     5   60760500   60761500      1       1  150064       4.6098    2.015e-06
enh90398     5   60761700   60762700      2       1  150064       3.8756    5.317e-05
enh90401     5   60772600   60773600      1       1  150064         4.82    7.179e-07
enh90402     5   60775800   60776800      2       1  150064       2.9966    0.0013649
enh90403     5   60814800   60815800      3       2  150064       4.1682   1.5351e-05
enh90405     5   60897300   60898300      6       3  150064       2.2369     0.012647
enh90406     5   60900000   60901000      3       2  150064       2.8338    0.0023001
enh90411     5   60963400   60964400      4       2  150064       1.6535     0.049118
enh90412     5   60969400   60970400      1       1  150064       1.8512      0.03207
enh90414     5   61552000   61553000      4       2  150064       3.3868   0.00035361
enh90416     5   61582600   61583600      3       1  150064       3.1015   0.00096257
enh90418     5   61600600   61601600      1       1  150064       2.9993     0.001353
enh90419     5   61603700   61604700      2       1  150064       1.7886     0.036841
enh90420     5   61606100   61607100      4       2  150064       3.0342    0.0012059
enh90421     5   61607300   61608300      5       3  150064       1.7001     0.044555
enh90424     5   61614800   61615800      1       1  150064       1.7762      0.03785
enh90426     5   61628800   61629800      3       2  150064       3.9918   3.2792e-05
enh90428     5   61639000   61640000      1       1  150064       1.8096      0.03518
enh90429     5   61697700   61698700      3       2  150064        1.959     0.025058
enh90430     5   61707400   61708400      1       1  150064       1.9596      0.02502
enh90431     5   61709400   61710400      2       1  150064       1.9192     0.027478
enh90435     5   63486000   63487000      2       1  150064       3.1614   0.00078502
enh90443     5   64306600   64307600      2       1  150064       2.0728     0.019095
enh90445     5   64310800   64311800      5       2  150064       2.5685    0.0051075
enh90446     5   64330200   64331200      4       1  150064       2.6771    0.0037133
enh90459     5   64860200   64861200      2       1  150064       2.2465     0.012337
enh90460     5   64917800   64918800      2       1  150064       1.8092     0.035211
enh90499     5   65912900   65913900      6       3  150064       1.6962     0.044921
enh90540     5   66361200   66362200      1       1  150064       1.8827      0.02987
enh90541     5   66362400   66363400      3       1  150064       1.9871     0.023455
enh90545     5   66388100   66389100      5       2  150064       2.0822     0.018662
enh90546     5   66390900   66391900      1       1  150064       2.8054     0.002513
enh90590     5   67205700   67206700      3       1  150064       2.5989    0.0046766
enh90591     5   67238000   67239000      5       2  150064        2.405    0.0080865
enh90607     5   67475600   67476600      5       3  150064       1.7934     0.036452
enh90610     5   67509700   67510700      4       2  150064       1.8556     0.031752
enh90611     5   67515600   67516600      3       2  150064       1.7567     0.039487
enh90618     5   67527900   67528900      2       1  150064        2.198     0.013976
enh90628     5   67546300   67547300      4       2  150064       2.7156    0.0033079
enh90643     5   67580400   67581400      1       1  150064       1.8169      0.03462
enh90645     5   67587900   67588900      3       2  150064       2.0796     0.018783
enh90651     5   67626900   67627900      2       1  150064       1.9025     0.028553
enh90652     5   67639100   67640100      2       1  150064       3.2233   0.00063366
enh90660     5   67710900   67711900      2       1  150064        2.807    0.0025005
enh90663     5   67729600   67730600      4       2  150064        1.871     0.030675
enh90667     5   67773900   67774900      3       2  150064       1.7132     0.043339
enh90705     5   70752800   70753800      1       1  150064       2.2458      0.01236
enh90737     5   71505000   71506000      2       1  150064       1.7211     0.042612
enh90749     5   71584400   71585400      1       1  150064       1.8984      0.02882
enh90750     5   71595800   71596800      1       1  150064       1.8909      0.02932
enh90751     5   71602600   71603600      1       1  150064        2.217      0.01331
enh90810     5   72446100   72447100     11       2  150064       1.7547     0.039656
enh90827     5   72913300   72914300      4       2  150064       2.1238     0.016843
enh90839     5   73045500   73046500      3       1  150064       2.4976    0.0062519
enh90880     5   73714800   73715800      3       2  150064       1.7894     0.036772
enh90921     5   74572800   74573800      1       1  150064       1.8322      0.03346
enh90923     5   74619800   74620800      3       1  150064       3.0702    0.0010696
enh90927     5   74662600   74663600      2       1  150064       2.1149     0.017221
enh90928     5   74707700   74708700      3       1  150064       2.1441     0.016012
enh90930     5   74761300   74762300      1       1  150064       1.8882       0.0295
enh90936     5   74854800   74855800      1       1  150064        2.215      0.01338
enh90937     5   74861900   74862900      2       1  150064       2.6414    0.0041284
enh90943     5   74918500   74919500      4       2  150064       2.3889    0.0084494
enh90946     5   74965200   74966200      2       1  150064        2.081     0.018715
enh90947     5   74973800   74974800      6       1  150064       3.1254   0.00088772
enh90948     5   75011600   75012600      3       2  150064        1.933      0.02662
enh90991     5   75937900   75938900      4       2  150064        1.766     0.038696
enh91037     5   76441600   76442600      3       2  150064       2.3163     0.010272
enh91042     5   77028800   77029800      4       2  150064       2.0712      0.01917
enh91053     5   77569100   77570100      2       1  150064       3.5757   0.00017467
enh91054     5   77570100   77571100      3       1  150064       3.4964   0.00023583
enh91055     5   77581800   77582800      8       3  150064       3.9825   3.4093e-05
enh91056     5   77583600   77584600     11       2  150064       4.3078   8.2438e-06
[truncated: 924,931 more chars]
