# Supplementary material for: Identifying enhancer properties associated with genetic risk for complex traits using regulome-wide association studies
Source: PLoS Comput Biol. 2022 Sep 7;18(9):e1010430. doi: 10.1371/journal.pcbi.1010430 (PMC9484640; doi:10.1371/journal.pcbi.1010430)
Supplement: S3 Table — Sample names are as described in the ROADMAP epigenomics project integrative analysis portal: https://egg2.wustl.edu/roadmap/web_portal/meta.html. (ZIP) [file pcbi.1010430.s010.zip › supplemental_table3/E040blood_sig_enhancers05.gcov.out]

GENE      CHR      START       STOP  NSNPS  NPARAM       N        ZSTAT            P
enh34602    1    1168900    1169900      3       1  150064       2.0145     0.021981
enh34605    1    1205200    1206200      2       1  150064       1.6686     0.047598
enh34659    1    1706700    1707700      3       1  150064       2.3962    0.0082819
enh34676    1    1837500    1838500      2       1  150064       1.7009     0.044484
enh34678    1    1841100    1842100      3       1  150064       2.0797     0.018775
enh34689    1    2046400    2047400      4       2  150064       2.7169    0.0032953
enh34690    1    2057800    2058800      2       1  150064       2.6994    0.0034735
enh34691    1    2063100    2064100      3       2  150064       3.1698   0.00076283
enh34692    1    2070900    2071900      5       2  150064       3.2169   0.00064792
enh34693    1    2079200    2080200      1       1  150064       3.2266    0.0006264
enh34694    1    2084000    2085000      1       1  150064       2.6927     0.003544
enh34699    1    2126800    2127800      2       1  150064       2.5265    0.0057606
enh34703    1    2137100    2138100      3       2  150064       2.1045     0.017666
enh34711    1    2181400    2182400      3       2  150064        1.878     0.030188
enh34720    1    2233800    2234800      3       1  150064       1.8512      0.03207
enh34731    1    2397900    2398900      7       2  150064       4.6439   1.7096e-06
enh34733    1    2427300    2428300      3       1  150064       1.7051     0.044086
enh34746    1    2524000    2525000      7       1  150064       3.0401    0.0011826
enh34747    1    2542200    2543200      1       1  150064       2.6463     0.004069
enh34748    1    2554000    2555000      4       2  150064       3.0552    0.0011244
enh34803    1    5449000    5450000      1       1  150064       1.6795      0.04653
enh34804    1    5459600    5460600      1       1  150064       1.6715      0.04731
enh34825    1    6089600    6090600      2       1  150064       1.6494     0.049536
enh34835    1    6264400    6265400      3       2  150064         2.25     0.012223
enh34848    1    6520000    6521000      3       2  150064       1.7943     0.036383
enh34849    1    6523400    6524400      4       1  150064       2.0703     0.019214
enh34850    1    6525700    6526700      6       1  150064       2.3168     0.010257
enh34854    1    6552200    6553200      3       1  150064       1.9459     0.025835
enh34856    1    6556800    6557800      3       2  150064       2.1485     0.015838
enh34864    1    6644500    6645500      1       1  150064       3.4842    0.0002468
enh34870    1    6675600    6676600      3       1  150064       2.1533     0.015649
enh34871    1    6676200    6677200      2       1  150064       3.3689   0.00037737
enh34872    1    6684200    6685200      2       1  150064       2.1264     0.016733
enh34875    1    6716800    6717800      4       2  150064       2.8901    0.0019255
enh34876    1    6759800    6760800      2       1  150064       3.5669   0.00018061
enh34878    1    6847100    6848100      3       1  150064       1.7795     0.037581
enh34880    1    6851100    6852100      5       2  150064       1.8482     0.032285
enh34906    1    7841800    7842800      3       2  150064       1.7482     0.040219
enh34915    1    8002700    8003700      2       1  150064       2.0947     0.018098
enh34933    1    8377200    8378200      1       1  150064       3.5064    0.0002271
enh34934    1    8378400    8379400      3       1  150064       3.2369   0.00060417
enh34938    1    8436100    8437100      4       2  150064       4.3432   7.0227e-06
enh34939    1    8439300    8440300      2       1  150064       4.8415   6.4436e-07
enh34941    1    8444400    8445400      2       1  150064       4.8974   4.8548e-07
enh34942    1    8446800    8447800      3       1  150064       5.1215   1.5158e-07
enh34946    1    8464500    8465500      2       1  150064       4.6602   1.5796e-06
enh34947    1    8466100    8467100      4       2  150064       5.0461   2.2541e-07
enh34952    1    8488300    8489300      1       1  150064       5.7199     5.33e-09
enh34959    1    8556200    8557200      2       1  150064       2.3078     0.010506
enh34960    1    8557100    8558100      2       1  150064       2.8573    0.0021361
enh34961    1    8569200    8570200      2       1  150064       2.9289    0.0017009
enh34964    1    8579400    8580400      1       1  150064        2.594     0.004744
enh34967    1    8599700    8600700      2       1  150064       2.4961    0.0062787
enh34968    1    8600600    8601600      2       1  150064       3.9022   4.7664e-05
enh34969    1    8604800    8605800      1       1  150064       4.4787    3.755e-06
enh34971    1    8615000    8616000      1       1  150064        3.125    0.0008889
enh34972    1    8620800    8621800      1       1  150064       2.5716     0.005062
enh34973    1    8662900    8663900      3       1  150064       2.8042    0.0025223
enh34975    1    8690300    8691300      1       1  150064       3.1268    0.0008837
enh34977    1    8721600    8722600      1       1  150064       2.2886      0.01105
enh34978    1    8723600    8724600      1       1  150064       2.9184     0.001759
enh34979    1    8725100    8726100      2       1  150064        2.471    0.0067368
enh34980    1    8730100    8731100      3       2  150064       2.5074    0.0060804
enh34985    1    8772500    8773500      1       1  150064       1.7195      0.04276
enh34986    1    8814900    8815900      1       1  150064       1.9749      0.02414
enh34990    1    8888800    8889800      3       2  150064       1.9344     0.026533
enh34994    1    8931700    8932700      1       1  150064       1.8274      0.03382
enh34996    1    8959500    8960500      4       2  150064       2.2143     0.013406
enh34997    1    8978500    8979500      4       2  150064       1.9894      0.02333
enh34999    1    8986400    8987400      6       3  150064       1.8718      0.03062
enh35000    1    8999300    9000300      7       3  150064       3.0437    0.0011682
enh35033    1    9422200    9423200      7       4  150064       1.7535     0.039756
enh35034    1    9427900    9428900      3       2  150064       2.2137     0.013426
enh35110    1    9960200    9961200      1       1  150064       1.9806      0.02382
enh35129    1   10367700   10368700      3       1  150064       1.7143     0.043237
enh35190    1   11351500   11352500      2       1  150064       1.8014     0.035822
enh35212    1   11778300   11779300      1       1  150064       1.7455      0.04045
enh35243    1   12107700   12108700      3       2  150064       2.0383      0.02076
enh35244    1   12112000   12113000      4       2  150064       1.7134     0.043322
enh35247    1   12147100   12148100      3       2  150064       2.2788     0.011338
enh35307    1   14033500   14034500      2       1  150064       1.8504     0.032129
enh35311    1   14039200   14040200      7       3  150064       1.7085      0.04377
enh35313    1   14051400   14052400      2       1  150064       1.7969     0.036178
enh35318    1   14074200   14075200      2       1  150064       1.6562     0.048838
enh35411    1   16352900   16353900      5       3  150064       2.0835     0.018603
enh35430    1   16542000   16543000      5       2  150064       1.9718     0.024318
enh35432    1   16557400   16558400      2       1  150064       2.3297    0.0099114
enh35434    1   16564100   16565100      2       1  150064       2.7283    0.0031827
enh35435    1   16570400   16571400      1       1  150064        2.126      0.01675
enh35437    1   16592700   16593700      2       1  150064       1.9997     0.022765
enh35438    1   16594300   16595300      2       1  150064       1.6956     0.044977
enh35441    1   16662400   16663400      1       1  150064       2.0898      0.01832
enh35442    1   16673500   16674500      4       1  150064       1.9569      0.02518
enh35444    1   16679400   16680400      1       1  150064       2.0801      0.01876
enh35448    1   16711200   16712200      3       1  150064       1.7799     0.037547
enh35449    1   16714400   16715400      2       1  150064       1.7653      0.03876
enh35456    1   16824200   16825200      3       1  150064       1.8836     0.029809
enh35482    1   17287700   17288700      3       2  150064       1.8156     0.034716
enh35486    1   17372100   17373100      5       1  150064       2.2627     0.011829
enh35487    1   17377500   17378500      5       2  150064       2.3312    0.0098702
enh35488    1   17378300   17379300      2       1  150064       2.7791    0.0027255
enh35490    1   17389200   17390200      8       4  150064       2.4777     0.006611
enh35504    1   18363800   18364800      3       2  150064       1.6888     0.045633
enh35512    1   19234500   19235500      2       1  150064       1.6468       0.0498
enh35517    1   19262900   19263900      2       1  150064        1.845     0.032521
enh35537    1   19639700   19640700      5       3  150064       1.6512     0.049344
enh35538    1   19641700   19642700      6       2  150064        1.812     0.034996
enh35569    1   19835300   19836300      5       2  150064       1.8503     0.032138
enh35579    1   19973700   19974700      7       4  150064       1.6458     0.049899
enh35624    1   21059900   21060900      1       1  150064       2.8655     0.002082
enh35627    1   21114400   21115400      3       1  150064       2.8778    0.0020023
enh35631    1   21416600   21417600      2       1  150064       2.7388    0.0030831
enh35632    1   21497800   21498800      3       1  150064        2.972    0.0014791
enh35633    1   21500400   21501400      2       1  150064       2.3653    0.0090067
enh35635    1   21521300   21522300      1       1  150064       1.7381       0.0411
enh35677    1   22013600   22014600      3       1  150064       2.8215    0.0023903
enh35678    1   22085300   22086300      5       2  150064        1.674     0.047065
enh35680    1   22089400   22090400      5       1  150064       2.0897     0.018321
enh35686    1   22105000   22106000      7       3  150064       2.4592    0.0069615
enh35700    1   22349300   22350300      3       2  150064       2.4102    0.0079729
enh35701    1   22353100   22354100     10       3  150064       2.9377    0.0016535
enh35702    1   22353800   22354800     14       3  150064       2.9712     0.001483
enh35703    1   22356600   22357600      8       2  150064       2.7617    0.0028751
enh35706    1   22369300   22370300      1       1  150064       3.2129     0.000657
enh35707    1   22374700   22375700      2       1  150064       3.2572   0.00056259
enh35709    1   22377800   22378800      3       2  150064       2.7484    0.0029948
enh35718    1   22418000   22419000      1       1  150064       1.7696       0.0384
enh35720    1   22429300   22430300      1       1  150064       3.5485    0.0001937
enh35721    1   22431100   22432100      3       2  150064       2.6425    0.0041152
enh35744    1   23438300   23439300      1       1  150064       2.0492      0.02022
enh35788    1   23937500   23938500      2       1  150064       2.0344     0.020957
enh35803    1   24106300   24107300      1       1  150064       1.6674      0.04772
enh35832    1   24677700   24678700      2       1  150064       1.6658     0.047881
enh35834    1   24717300   24718300      5       2  150064       1.7514     0.039939
enh35835    1   24719400   24720400      3       1  150064       2.3825    0.0085973
enh35847    1   24810500   24811500      3       1  150064       2.4448    0.0072467
enh35849    1   24825800   24826800      2       1  150064       2.1134     0.017283
enh35850    1   24841700   24842700      2       1  150064        2.274     0.011484
enh35852    1   24853900   24854900      3       1  150064       2.6469    0.0040614
enh35853    1   24861700   24862700      4       1  150064       2.6269    0.0043077
enh35855    1   24871300   24872300      4       1  150064       3.1935   0.00070269
enh36010    1   26488000   26489000      2       1  150064       2.2429     0.012453
enh36061    1   27011900   27012900      1       1  150064       2.0399      0.02068
enh36062    1   27017100   27018100      1       1  150064       2.4913     0.006363
enh36065    1   27033600   27034600      2       1  150064       2.6037    0.0046111
enh36066    1   27035200   27036200      3       1  150064       3.4877   0.00024361
enh36067    1   27041100   27042100      2       1  150064       1.8779     0.030197
enh36068    1   27047400   27048400      3       1  150064         2.63    0.0042697
enh36069    1   27053500   27054500      2       1  150064        1.943      0.02601
enh36071    1   27064500   27065500      1       1  150064       2.7089     0.003375
enh36072    1   27067800   27068800      2       1  150064       2.3583    0.0091803
enh36073    1   27073200   27074200      1       1  150064       2.7082     0.003382
enh36074    1   27077400   27078400      1       1  150064        2.749     0.002989
enh36075    1   27097800   27098800      1       1  150064       2.7473     0.003004
enh36080    1   27146600   27147600      1       1  150064       2.1783      0.01469
enh36084    1   27161100   27162100      1       1  150064       1.8565      0.03169
enh36088    1   27204000   27205000      1       1  150064       2.0777      0.01887
enh36089    1   27213400   27214400      2       1  150064       1.9804     0.023831
enh36090    1   27214500   27215500      1       1  150064       2.4794      0.00658
enh36094    1   27246800   27247800      1       1  150064       2.5268     0.005756
enh36095    1   27249500   27250500      1       1  150064        2.512     0.006003
enh36125    1   27666200   27667200      5       3  150064        2.244     0.012418
enh36130    1   27685000   27686000      1       1  150064       1.7819      0.03738
enh36134    1   27695500   27696500      1       1  150064       2.9448     0.001616
enh36183    1   27899400   27900400      3       1  150064       1.7057      0.04403
enh36188    1   27924300   27925300      2       1  150064       1.7612     0.039101
enh36190    1   27932500   27933500      1       1  150064       2.0323      0.02106
enh36194    1   27947800   27948800      2       1  150064       1.6501     0.049462
enh36195    1   27949000   27950000      3       2  150064       2.0594     0.019727
enh36196    1   27950400   27951400      2       1  150064       1.9898     0.023307
enh36197    1   27953100   27954100      4       1  150064       1.7661     0.038689
enh36198    1   27954700   27955700      3       1  150064       1.6733      0.04713
enh36200    1   27957500   27958500      7       3  150064       1.8081     0.035298
enh36204    1   27970200   27971200      2       1  150064       1.7707     0.038307
enh36216    1   28110600   28111600      2       1  150064       2.2493     0.012248
enh36259    1   28499600   28500600      2       1  150064       3.6693   0.00012161
enh36261    1   28524600   28525600      1       1  150064        2.929       0.0017
enh36270    1   28575800   28576800      2       1  150064       1.7769     0.037792
enh36275    1   28678300   28679300      1       1  150064       1.9359      0.02644
enh36277    1   28697700   28698700      2       1  150064       1.9834     0.023663
enh36280    1   28736100   28737100      8       3  150064       2.2663     0.011716
enh36281    1   28743700   28744700      3       1  150064       2.0259     0.021387
enh36283    1   28765200   28766200      1       1  150064       2.3988     0.008225
enh36286    1   28782000   28783000      2       1  150064       1.8159     0.034693
enh36287    1   28820800   28821800      1       1  150064       2.0615      0.01963
enh36288    1   28837800   28838800      5       2  150064       2.5671    0.0051283
enh36291    1   28845600   28846600      1       1  150064       2.4689     0.006776
enh36292    1   28877900   28878900      1       1  150064       2.8194     0.002406
enh36294    1   28905100   28906100      2       1  150064       2.7673    0.0028261
enh36296    1   28918100   28919100      1       1  150064       1.8519      0.03202
enh36297    1   28966600   28967600      2       1  150064       1.8343     0.033303
enh36299    1   28973500   28974500      2       1  150064       2.0484     0.020261
enh36305    1   29070200   29071200      2       1  150064       3.3538   0.00039852
enh36316    1   29248600   29249600      2       1  150064       2.7158    0.0033057
enh36317    1   29250400   29251400      4       2  150064       3.5038   0.00022932
enh36324    1   29272400   29273400      2       1  150064       3.3085   0.00046903
enh36330    1   29288500   29289500      1       1  150064       3.5865    0.0001676
enh36332    1   29299000   29300000      2       1  150064       2.8308    0.0023213
enh36335    1   29306700   29307700      4       2  150064       2.2125     0.013465
enh36337    1   29311600   29312600      1       1  150064       3.5343    0.0002044
enh36347    1   29555800   29556800      3       1  150064       2.0326     0.021045
enh36348    1   29557600   29558600      3       1  150064       2.1232     0.016867
enh36353    1   31180400   31181400     14       3  150064       1.7291     0.041895
enh36360    1   31214600   31215600      3       1  150064       2.6617    0.0038868
enh36374    1   31449300   31450300      1       1  150064       1.7721      0.03819
enh36391    1   31771800   31772800      5       2  150064       3.9229   4.3737e-05
enh36393    1   31846400   31847400      1       1  150064       2.1253      0.01678
enh36394    1   31866800   31867800      4       1  150064       2.8658    0.0020799
enh36395    1   31867600   31868600      2       1  150064       2.8315    0.0023167
enh36413    1   32230200   32231200      4       2  150064       1.6562     0.048841
enh36425    1   32313100   32314100      3       2  150064       1.6671     0.047745
enh36437    1   32391300   32392300      2       1  150064       2.0527      0.02005
enh36440    1   32411200   32412200      2       1  150064       2.0879     0.018402
enh36485    1   32707600   32708600      3       1  150064       1.7063     0.043974
enh36486    1   32711700   32712700      3       1  150064       1.7052     0.044077
enh36507    1   32810800   32811800      1       1  150064        2.932     0.001684
enh36515    1   32857000   32858000      1       1  150064       2.0082      0.02231
enh36537    1   33267400   33268400      2       1  150064       1.9252       0.0271
enh36559    1   33502600   33503600      2       1  150064       1.8687     0.030829
enh36579    1   33760600   33761600      3       2  150064       1.7552     0.039615
enh36586    1   33811200   33812200      1       1  150064       1.7861      0.03704
enh36596    1   35318400   35319400      4       2  150064       1.9145     0.027778
enh36612    1   35585900   35586900      2       1  150064       1.7055      0.04405
enh36613    1   35647800   35648800      2       1  150064       3.4701   0.00026011
enh36618    1   35737100   35738100      1       1  150064       1.6809      0.04639
enh36640    1   36002000   36003000      2       1  150064       3.0799    0.0010355
enh36651    1   36038500   36039500      1       1  150064       3.8032    7.142e-05
enh36662    1   36242300   36243300      2       1  150064       3.2726   0.00053288
enh36664    1   36269800   36270800      2       1  150064       3.7614    8.448e-05
enh36666    1   36276300   36277300      1       1  150064       1.7772      0.03777
enh36670    1   36398300   36399300      1       1  150064        3.492    0.0002397
enh36671    1   36400600   36401600      2       1  150064       2.7758    0.0027532
enh36672    1   36401300   36402300      3       2  150064       2.5871    0.0048389
enh36674    1   36407000   36408000      1       1  150064       3.3364    0.0004243
enh36676    1   36553200   36554200      1       1  150064       3.1405    0.0008432
enh36677    1   36555700   36556700      3       2  150064        3.192   0.00070642
enh36679    1   36564900   36565900      5       2  150064       2.1471     0.015892
enh36680    1   36574200   36575200      2       1  150064         1.76     0.039204
enh36681    1   36591900   36592900      4       2  150064       3.5271   0.00021004
enh36682    1   36599900   36600900      3       1  150064       3.6681   0.00012219
enh36683    1   36605800   36606800      1       1  150064       3.1162     0.000916
enh36684    1   36607700   36608700      2       1  150064       3.3975   0.00034006
enh36686    1   36609800   36610800      1       1  150064       3.3327      0.00043
enh36687    1   36610600   36611600      4       2  150064       3.2803    0.0005184
enh36688    1   36613000   36614000      3       1  150064       3.8801   5.2202e-05
enh36693    1   36634800   36635800      2       1  150064       3.7511   8.8027e-05
enh36695    1   36653200   36654200      4       2  150064       2.5472    0.0054291
enh36760    1   38271300   38272300      4       1  150064       2.2458     0.012358
enh36763    1   38318000   38319000      2       1  150064       3.0089    0.0013111
enh36765    1   38322600   38323600      1       1  150064       3.1702    0.0007616
enh36766    1   38348700   38349700      2       1  150064       2.6212    0.0043812
enh36767    1   38388300   38389300      2       1  150064       1.9326     0.026641
enh36769    1   38395100   38396100      4       2  150064       2.5493    0.0053965
enh36770    1   38411300   38412300      6       3  150064       2.3065     0.010541
enh36772    1   38453200   38454200      1       1  150064        2.104      0.01769
enh36797    1   39464100   39465100      3       2  150064       1.6504     0.049432
enh36799    1   39468500   39469500      1       1  150064       2.3639     0.009042
enh36800    1   39490800   39491800      2       1  150064       1.8507     0.032107
enh36801    1   39494100   39495100      3       1  150064       1.9117     0.027959
enh36804    1   39505100   39506100      5       1  150064       2.1919     0.014192
enh36808    1   39568600   39569600      2       1  150064       1.8402     0.032873
enh36812    1   39648300   39649300      2       1  150064       1.8156     0.034712
enh36813    1   39651100   39652100      2       1  150064       2.1225     0.016899
enh36821    1   39673600   39674600      2       1  150064       2.1629     0.015274
enh36825    1   39683200   39684200      3       2  150064        1.914     0.027808
enh36845    1   39859900   39860900      2       1  150064       1.7647     0.038809
enh36849    1   39875900   39876900      1       1  150064       2.1881      0.01433
enh36856    1   39974800   39975800      5       3  150064       2.0765     0.018926
enh36857    1   39991200   39992200      3       1  150064       2.5327    0.0056586
enh36864    1   40118900   40119900      2       1  150064       2.2185     0.013261
enh36880    1   40341500   40342500      1       1  150064       1.8639      0.03117
enh36930    1   40864100   40865100      3       2  150064        2.095     0.018086
enh36938    1   40973000   40974000      3       2  150064       1.7554     0.039594
enh36941    1   40998300   40999300      3       2  150064       1.9022     0.028572
enh36948    1   41155400   41156400      3       2  150064       3.1215   0.00089971
enh36949    1   41163900   41164900      2       1  150064       2.6497    0.0040277
enh36950    1   41169200   41170200      5       2  150064       2.1253     0.016781
enh36955    1   41179200   41180200      3       2  150064       2.5635    0.0051813
enh36957    1   41183000   41184000      2       1  150064       2.8867    0.0019466
enh36965    1   41206200   41207200      2       1  150064       2.3034     0.010628
enh36971    1   41274700   41275700      6       2  150064       3.1941   0.00070143
enh36984    1   41447200   41448200      1       1  150064       1.7389      0.04103
enh36985    1   41449100   41450100      5       2  150064       1.8721     0.030596
enh36987    1   41468800   41469800      5       2  150064        2.221     0.013176
enh36997    1   41961700   41962700      5       2  150064       3.9418   4.0435e-05
enh37100    1   43415600   43416600      4       2  150064       2.9127    0.0017916
enh37101    1   43419500   43420500      3       2  150064       2.1424      0.01608
enh37115    1   43739400   43740400      2       1  150064        2.174     0.014854
enh37116    1   43740100   43741100      5       3  150064       1.9049     0.028398
enh37117    1   43760700   43761700      1       1  150064       2.8936     0.001904
enh37118    1   43792400   43793400      2       1  150064       4.2796   9.3599e-06
enh37121    1   43825600   43826600      3       2  150064       3.7678   8.2356e-05
enh37122    1   43830900   43831900      2       1  150064       1.9653     0.024692
enh37125    1   43856500   43857500      3       1  150064       3.6146   0.00015038
enh37127    1   43920200   43921200      3       2  150064       4.1734   1.5006e-05
enh37129    1   44015600   44016600      3       1  150064       2.0885     0.018378
enh37130    1   44031100   44032100      4       2  150064         3.44   0.00029085
enh37131    1   44114300   44115300      5       2  150064       4.0012   3.1507e-05
enh37132    1   44117600   44118600      3       2  150064       4.0608   2.4453e-05
enh37135    1   44255100   44256100      3       1  150064       2.7864    0.0026647
enh37137    1   44300900   44301900      1       1  150064       2.9436     0.001622
enh37138    1   44318700   44319700      2       1  150064        3.435   0.00029627
enh37139    1   44402200   44403200      4       2  150064        2.011      0.02216
enh37141    1   44413700   44414700      6       3  150064       3.4752   0.00025521
enh37144    1   44439100   44440100      2       1  150064       1.9816     0.023762
enh37145    1   44442400   44443400      2       1  150064        3.126   0.00088601
enh37147    1   44445800   44446800      4       2  150064       1.9799      0.02386
enh37148    1   44456200   44457200      1       1  150064       2.0898      0.01832
enh37154    1   44677500   44678500      1       1  150064       2.7892     0.002642
enh37155    1   44679900   44680900      1       1  150064       2.3252      0.01003
enh37284    1   47015100   47016100      3       2  150064       1.9002     0.028706
enh37287    1   47063400   47064400      1       1  150064       2.1873      0.01436
enh37317    1   49240600   49241600      5       3  150064       1.6972     0.044829
enh37319    1   50445000   50446000      2       1  150064       2.6378    0.0041719
enh37320    1   50916900   50917900      4       2  150064       1.9096     0.028095
enh37321    1   51077800   51078800      3       2  150064       2.1276     0.016687
enh37329    1   51382500   51383500      2       1  150064       2.0839     0.018585
enh37337    1   51438700   51439700      2       1  150064       2.0692     0.019266
enh37338    1   51439800   51440800      2       1  150064       1.9673     0.024574
enh37374    1   51985700   51986700      4       2  150064       1.6839     0.046102
enh37420    1   52884700   52885700      1       1  150064       1.7506      0.04001
enh37464    1   53661200   53662200      1       1  150064       2.0792       0.0188
enh37465    1   53664000   53665000      1       1  150064       2.8243     0.002369
enh37466    1   53665100   53666100      2       1  150064       1.7556     0.039581
enh37467    1   53684400   53685400      1       1  150064       2.2179      0.01328
enh37469    1   53702000   53703000      2       1  150064       2.4523    0.0070978
enh37471    1   53760000   53761000      3       2  150064        3.057    0.0011178
enh37474    1   53800300   53801300      1       1  150064       2.3083      0.01049
enh37496    1   54451600   54452600      2       1  150064       2.2225     0.013124
enh37504    1   54696300   54697300      2       1  150064       1.7162     0.043064
enh37518    1   54787600   54788600      1       1  150064       2.0393      0.02071
enh37524    1   54803900   54804900      2       1  150064       1.7415     0.040798
enh37531    1   54819300   54820300      3       2  150064        1.893     0.029176
enh37536    1   54837800   54838800      3       1  150064       1.8835     0.029816
enh37537    1   54839100   54840100      4       2  150064       1.7165     0.043034
enh37538    1   54840000   54841000      5       3  150064       1.7657     0.038726
enh37540    1   54846300   54847300      3       1  150064       1.8739     0.030474
enh37567    1   55326800   55327800      6       2  150064        2.004     0.022534
enh37577    1   55612100   55613100      1       1  150064       2.1827      0.01453
enh37608    1   59165800   59166800      2       1  150064       2.3789    0.0086815
enh37610    1   59202500   59203500      2       1  150064       1.7999     0.035935
enh37642    1   59612600   59613600      3       1  150064       1.7397     0.040958
enh37726    1   65235300   65236300      4       2  150064       1.7729     0.038123
enh37731    1   65359800   65360800      1       1  150064         2.29      0.01101
enh37733    1   65383400   65384400      3       1  150064       2.0943     0.018116
enh37736    1   65391800   65392800      3       1  150064       2.8142    0.0024451
enh37737    1   65403300   65404300      5       1  150064        2.528    0.0057351
enh37738    1   65415700   65416700      2       1  150064       2.2473     0.012311
enh37739    1   65424100   65425100      3       1  150064       2.3492     0.009407
enh37749    1   65526700   65527700      1       1  150064         2.06       0.0197
enh37750    1   65529500   65530500      3       2  150064       1.7161     0.043068
enh37766    1   66081900   66082900      4       2  150064         1.69     0.045517
enh37767    1   66153300   66154300      5       2  150064       2.7778    0.0027366
enh37768    1   66277500   66278500      2       1  150064       2.2327     0.012785
enh37778    1   66731700   66732700      3       1  150064       2.5618    0.0052059
enh37779    1   66744400   66745400      3       2  150064       2.0056      0.02245
enh37783    1   66765600   66766600      5       1  150064       2.1653     0.015182
enh37784    1   66768100   66769100      2       1  150064       1.9877     0.023423
enh37790    1   66832500   66833500      1       1  150064       3.2356     0.000607
enh37797    1   66901800   66902800      2       1  150064       2.4514    0.0071153
enh37799    1   66910100   66911100      3       2  150064         1.89     0.029382
enh37843    1   67801800   67802800      3       1  150064       1.6764     0.046831
enh37858    1   68154200   68155200      5       2  150064       2.2997     0.010733
enh37859    1   68189100   68190100      2       1  150064       1.9157     0.027699
enh37914    1   76976800   76977800      2       1  150064       2.1659     0.015161
enh37919    1   77654400   77655400      2       1  150064       1.7459     0.040411
enh37956    1   78134500   78135500      3       2  150064       2.3802     0.008651
enh37976    1   78353200   78354200      9       4  150064       2.5601    0.0052325
enh37982    1   78474300   78475300      3       2  150064       2.0605     0.019677
enh37991    1   79114500   79115500      1       1  150064       2.3844     0.008554
enh37994    1   79122800   79123800      4       2  150064       1.9357     0.026451
enh38000    1   83975300   83976300      3       2  150064       2.0188     0.021753
enh38001    1   84048800   84049800      4       2  150064       2.5368     0.005594
enh38007    1   84542100   84543100      1       1  150064       1.8123      0.03497
enh38010    1   84556900   84557900      1       1  150064       1.8547      0.03182
enh38011    1   84600500   84601500      2       1  150064       1.8936     0.029137
enh38013    1   84613600   84614600      2       1  150064       1.7968     0.036185
enh38016    1   84624300   84625300      2       1  150064       1.7474     0.040288
enh38018    1   84628300   84629300      2       1  150064       1.9878     0.023417
enh38022    1   84639600   84640600      1       1  150064        1.923      0.02724
enh38027    1   84762900   84763900      1       1  150064        2.096      0.01804
enh38055    1   85218800   85219800      4       1  150064        1.818     0.034532
enh38060    1   85319800   85320800      3       1  150064       2.2982     0.010774
enh38063    1   85342000   85343000      3       2  150064       2.1777     0.014712
enh38069    1   85425000   85426000      3       2  150064       2.0608     0.019659
enh38071    1   85440000   85441000      4       2  150064       2.0757     0.018961
enh38073    1   85457500   85458500      3       1  150064       2.1827     0.014529
enh38074    1   85459500   85460500      4       2  150064       1.9507     0.025546
enh38075    1   85465000   85466000      5       2  150064        2.191     0.014225
enh38080    1   85528000   85529000      3       2  150064       2.2418     0.012488
enh38093    1   85721300   85722300      5       3  150064       1.7203     0.042692
enh38094    1   85722300   85723300      1       1  150064       1.7409      0.04085
enh38211    1   89777100   89778100      2       1  150064       2.6612    0.0038928
enh38212    1   89790500   89791500      5       3  150064       2.1537     0.015633
enh38215    1   89828600   89829600      2       1  150064       1.8371     0.033094
enh38223    1   90001400   90002400      5       2  150064       1.7217     0.042559
enh38246    1   90132900   90133900      2       1  150064         2.09     0.018307
enh38253    1   90158500   90159500      2       1  150064       1.6794     0.046541
enh38258    1   90184700   90185700      1       1  150064       1.6991      0.04465
enh38259    1   90186500   90187500      1       1  150064       1.9352      0.02648
enh38270    1   90270000   90271000      5       2  150064       1.9993     0.022786
enh38276    1   90322000   90323000      3       2  150064       1.9575     0.025147
enh38298    1   91388600   91389600      1       1  150064       2.1654      0.01518
enh38299    1   91393800   91394800      3       1  150064       2.1257     0.016763
enh38302    1   91410800   91411800      2       1  150064       2.0325     0.021053
enh38305    1   91418000   91419000      1       1  150064       2.1335      0.01644
enh38306    1   91423000   91424000      2       1  150064       1.9565     0.025204
enh38310    1   91439900   91440900      1       1  150064       2.1706      0.01498
enh38311    1   91450100   91451100      1       1  150064       2.7119     0.003345
enh38312    1   91459900   91460900      3       1  150064       2.0763     0.018932
enh38314    1   91488800   91489800      3       2  150064       3.4263    0.0003059
enh38319    1   91965200   91966200      3       2  150064       2.3068     0.010532
enh38333    1   92098600   92099600      3       2  150064       2.8397    0.0022578
enh38334    1   92112300   92113300      3       2  150064       1.9386     0.026274
enh38379    1   92667600   92668600      3       1  150064       1.8685     0.030845
enh38381    1   92761500   92762500      1       1  150064       3.1955     0.000698
enh38383    1   92766000   92767000      4       2  150064       3.0186    0.0012699
enh38384    1   92766700   92767700      2       1  150064       2.9554    0.0015614
enh38385    1   92780600   92781600      1       1  150064       1.7483      0.04021
enh38386    1   92788500   92789500      2       1  150064       2.3278    0.0099626
enh38389    1   92831200   92832200      3       2  150064       2.9201    0.0017496
enh38393    1   92930300   92931300      3       2  150064       2.5112    0.0060156
enh38394    1   92941500   92942500      2       1  150064       3.1959   0.00069705
enh38395    1   92946400   92947400      3       1  150064       3.3487   0.00040594
enh38397    1   92955700   92956700      2       1  150064       1.6579     0.048666
enh38398    1   92960400   92961400      2       1  150064       3.1371   0.00085328
enh38399    1   92969900   92970900      2       1  150064       3.2028   0.00068054
enh38401    1   93002600   93003600      2       1  150064        2.821    0.0023936
enh38409    1   93319500   93320500      2       1  150064       2.1632     0.015261
enh38413    1   93343300   93344300      1       1  150064       1.6472      0.04976
enh38415    1   93369000   93370000      1       1  150064       1.7266      0.04212
enh38417    1   93378000   93379000      2       1  150064       1.7217      0.04256
enh38418    1   93382800   93383800      1       1  150064       2.8239     0.002372
enh38419    1   93394900   93395900      1       1  150064       1.6959      0.04495
enh38420    1   93399900   93400900      2       1  150064       2.8424    0.0022386
enh38421    1   93401800   93402800      3       1  150064       1.7838     0.037224
enh38422    1   93402500   93403500      4       1  150064       1.7376     0.041144
enh38423    1   93405400   93406400      1       1  150064       1.7733      0.03809
enh38427    1   93411700   93412700      2       1  150064       1.9281     0.026923
enh38429    1   93415400   93416400      1       1  150064       1.8858      0.02966
enh38430    1   93417600   93418600      1       1  150064       2.1765      0.01476
enh38432    1   93420000   93421000      3       1  150064       1.9071     0.028256
enh38433    1   93421400   93422400      2       1  150064       2.3225     0.010102
enh38434    1   93423800   93424800      1       1  150064       1.7987      0.03603
enh38442    1   93508400   93509400      3       2  150064       2.1797     0.014638
enh38448    1   93561300   93562300      1       1  150064       2.2738      0.01149
enh38505    1   95348900   95349900      4       2  150064        2.534    0.0056383
enh38512    1   95459900   95460900      2       1  150064       1.8498     0.032171
enh38513    1   95508400   95509400      7       2  150064       1.9798     0.023862
enh38515    1   95698000   95699000      4       2  150064       2.1295     0.016607
enh38518    1   97189300   97190300      3       1  150064       3.8876   5.0622e-05
enh38519    1   97190200   97191200      3       1  150064       3.3608   0.00038864
enh38520    1   97194700   97195700      4       1  150064       2.1479     0.015861
enh38522    1   97199200   97200200      3       1  150064       2.9371    0.0016564
enh38523    1   97205400   97206400      5       1  150064       2.4433    0.0072767
enh38524    1   97206800   97207800      2       1  150064       2.4725    0.0067082
enh38525    1   97209000   97210000      2       1  150064       2.3336     0.009809
enh38527    1   97212200   97213200      2       1  150064       1.8213      0.03428
enh38528    1   97213200   97214200      2       1  150064       2.1013     0.017805
enh38529    1   97214700   97215700      1       1  150064       2.5966     0.004707
enh38531    1   97842800   97843800      5       2  150064       3.2009   0.00068509
enh38532    1   98096300   98097300      1       1  150064       2.5085     0.006062
enh38535    1   98257800   98258800      4       2  150064       2.0798     0.018771
enh38536    1   98315800   98316800      4       1  150064       5.8309   2.7558e-09
enh38537    1   98330000   98331000      2       1  150064        5.147   1.3237e-07
enh38538    1   98335000   98336000      4       2  150064       4.6797   1.4363e-06
enh38539    1   98351800   98352800      2       1  150064       4.9823   3.1417e-07
enh38540    1   98359300   98360300      3       1  150064       5.5964   1.0941e-08
enh38542    1   98366000   98367000      2       1  150064       2.4364     0.007418
enh38544    1   98369400   98370400      3       1  150064       5.6293   9.0464e-09
enh38545    1   98370700   98371700      4       2  150064       5.4629   2.3425e-08
enh38548    1   98374800   98375800      3       2  150064       5.5425   1.4907e-08
enh38549    1   98376600   98377600      1       1  150064       6.0414    7.639e-10
enh38550    1   98377900   98378900      3       2  150064       6.4671   4.9965e-11
enh38551    1   98379000   98380000      1       1  150064       6.3419    1.135e-10
enh38553    1   98382800   98383800      2       1  150064       5.6442   8.2998e-09
enh38555    1   98399700   98400700      4       2  150064       6.6415   1.5521e-11
enh38557    1   98408400   98409400      1       1  150064       7.0518    8.832e-13
enh38559    1   98853500   98854500      3       2  150064        1.968     0.024534
enh38560    1   98867900   98868900      2       1  150064       2.7218    0.0032465
enh38657    1  101395800  101396800      4       2  150064       1.7606     0.039149
enh38717    1  101918200  101919200      6       3  150064       2.5781    0.0049671
enh38731    1  108337400  108338400      9       5  150064       1.7692      0.03843
enh38732    1  108346900  108347900      9       3  150064       2.6319    0.0042454
enh38742    1  108438300  108439300      3       1  150064        2.073     0.019085
enh38743    1  108441200  108442200      7       3  150064        2.019     0.021746
enh38745    1  108462500  108463500      4       2  150064       1.8569      0.03166
enh38750    1  108492200  108493200      4       2  150064       2.1863     0.014395
enh38754    1  108508200  108509200      5       3  150064       2.2686     0.011647
enh38761    1  108719500  108720500      2       1  150064       2.3475    0.0094507
enh38762    1  108740500  108741500      5       2  150064       2.2112     0.013513
enh38835    1  110088300  110089300      3       2  150064       1.7333     0.041525
enh38844    1  110182600  110183600      1       1  150064       1.8088      0.03524
enh38860    1  110438000  110439000      6       2  150064       1.9746     0.024159
enh38868    1  110530800  110531800      1       1  150064       2.2206      0.01319
enh38870    1  110545900  110546900      1       1  150064        1.927      0.02699
enh38875    1  110575700  110576700      2       1  150064       1.8614     0.031341
enh38877    1  110579400  110580400      1       1  150064       2.0983      0.01794
enh38880    1  110746000  110747000      1       1  150064       2.2414       0.0125
enh38888    1  110926100  110927100      4       2  150064         2.06     0.019699
enh38907    1  111270300  111271300      3       2  150064       1.9412     0.026117
enh38909    1  111323200  111324200      4       2  150064       2.3344    0.0097885
enh38910    1  111326900  111327900      8       4  150064       2.7223    0.0032413
enh38911    1  111330500  111331500      8       4  150064       3.4474   0.00028302
enh38914    1  111406400  111407400      7       1  150064       2.3406    0.0096275
enh38915    1  111412700  111413700      4       2  150064       2.0334     0.021004
enh38919    1  111434100  111435100      4       2  150064       1.6985     0.044704
enh38974    1  112134200  112135200      3       2  150064       2.8477     0.002202
enh38979    1  112173800  112174800      7       4  150064       2.2059     0.013695
enh38991    1  112230300  112231300      4       2  150064       2.0146     0.021971
enh38995    1  112249100  112250100      2       1  150064       2.0112     0.022152
enh39009    1  113159000  113160000      3       2  150064       2.4232     0.007692
enh39011    1  113179200  113180200      1       1  150064       3.2955    0.0004912
enh39012    1  113181500  113182500      2       1  150064       4.2597   1.0237e-05
enh39016    1  113215700  113216700      4       2  150064       3.9815   3.4237e-05
enh39018    1  113242800  113243800      2       1  150064       2.8446    0.0022237
enh39019    1  113246300  113247300      4       2  150064       2.5042    0.0061358
enh39048    1  113683100  113684100      1       1  150064       1.6575      0.04871
enh39050    1  113689400  113690400      3       1  150064       1.7311     0.041719
enh39092    1  114883500  114884500      2       1  150064       2.1314     0.016528
enh39093    1  114886900  114887900      3       2  150064       1.7633     0.038923
enh39103    1  115024800  115025800      3       2  150064       1.8554     0.031773
enh39105    1  115028400  115029400      1       1  150064       2.4976     0.006251
enh39107    1  115032600  115033600      6       2  150064       2.1326     0.016481
enh39109    1  115035300  115036300      4       2  150064       2.0349     0.020932
enh39111    1  115042000  115043000      4       1  150064       1.8763     0.030306
enh39118    1  115257400  115258400      2       1  150064       1.7788     0.037633
enh39119    1  115259500  115260500      2       1  150064       1.9462     0.025816
enh39121    1  115294700  115295700      2       1  150064       2.6518    0.0040031
enh39126    1  115603700  115604700      7       3  150064       2.2993     0.010743
enh39127    1  115606200  115607200      6       3  150064       3.0494    0.0011463
enh39129    1  115627600  115628600      3       2  150064         3.46   0.00027013
enh39131    1  115632700  115633700      5       2  150064       1.8358     0.033193
enh39132    1  115634200  115635200      6       3  150064       3.8669   5.5109e-05
enh39136    1  115655000  115656000      8       4  150064       3.5527   0.00019065
enh39138    1  116185800  116186800      1       1  150064       2.1895      0.01428
enh39159    1  116851900  116852900      1       1  150064       2.1427      0.01607
enh39161    1  116859200  116860200      2       1  150064       2.2212     0.013169
enh39203    1  117300400  117301400      2       1  150064       3.0064     0.001322
enh39205    1  117317400  117318400      1       1  150064       1.9559      0.02524
enh39206    1  117320300  117321300      3       1  150064       3.3991   0.00033806
enh39207    1  117341900  117342900      2       1  150064       2.7859    0.0026689
enh39208    1  117349500  117350500      1       1  150064       3.2432    0.0005909
enh39210    1  117353800  117354800      1       1  150064       3.5434    0.0001975
enh39229    1  117550900  117551900      4       2  150064       1.7898      0.03674
enh39249    1  117936000  117937000      6       3  150064       1.6715     0.047309
enh39281    1  119840900  119841900      1       1  150064       1.9752      0.02412
enh39445    1  145588000  145589000      3       1  150064       1.9471     0.025762
enh39449    1  145626100  145627100      3       2  150064       1.7158     0.043095
enh39462    1  146641400  146642400      6       2  150064       2.3072     0.010523
enh39463    1  146645200  146646200      6       1  150064       2.0854     0.018517
enh39464    1  146697600  146698600      5       3  150064       2.3168     0.010258
enh39467    1  146718200  146719200      4       2  150064       1.9228     0.027254
enh39468    1  146721700  146722700      4       1  150064       2.1444        0.016
enh39469    1  146745200  146746200      6       3  150064       2.5136    0.0059761
enh39470    1  146849200  146850200      3       2  150064       1.8936      0.02914
enh39486    1  147233500  147234500      4       2  150064       1.7592     0.039269
enh39536    1  149897200  149898200      3       1  150064       1.6494     0.049531
enh39545    1  150037400  150038400      1       1  150064       5.5334     1.57e-08
enh39548    1  150047600  150048600      1       1  150064       5.5963    1.095e-08
enh39549    1  150064500  150065500      3       1  150064       4.9923    2.983e-07
enh39555    1  150090500  150091500      1       1  150064       5.7411    4.702e-09
enh39556    1  150093200  150094200      1       1  150064       5.5919    1.123e-08
enh39559    1  150119200  150120200      1       1  150064       5.9312    1.504e-09
enh39560    1  150124400  150125400      4       2  150064       4.5844    2.276e-06
enh39562    1  150132300  150133300      3       1  150064       5.2023   9.8397e-08
enh39563    1  150137700  150138700      4       1  150064       5.0425   2.2976e-07
enh39564    1  150159100  150160100      1       1  150064       5.4736    2.205e-08
enh39565    1  150185000  150186000      3       2  150064       4.6806   1.4303e-06
enh39567    1  150204800  150205800      2       1  150064       4.2775   9.4514e-06
enh39568    1  150209000  150210000      2       1  150064       1.9992     0.022793
enh39571    1  150241800  150242800      3       1  150064       4.9797   3.1842e-07
enh39574    1  150264800  150265800      5       2  150064       4.0209   2.8991e-05
enh39575    1  150267200  150268200      2       1  150064       1.9883     0.023391
enh39576    1  150295900  150296900      5       2  150064       3.2884   0.00050376
enh39577    1  150334800  150335800      5       2  150064       4.6395   1.7465e-06
enh39578    1  150339900  150340900      2       1  150064       1.7546     0.039661
enh39580    1  150345200  150346200      4       2  150064       5.3619   4.1181e-08
enh39581    1  150350400  150351400      2       1  150064       4.4245   4.8326e-06
enh39582    1  150354700  150355700      5       2  150064       4.6665   1.5315e-06
enh39583    1  150356100  150357100      4       2  150064       4.4328   4.6508e-06
enh39585    1  150361600  150362600      3       2  150064       4.0914   2.1441e-05
enh39586    1  150371200  150372200      6       2  150064       1.6877     0.045736
enh39587    1  150377300  150378300      3       2  150064       1.8845     0.029749
enh39589    1  150381100  150382100      2       1  150064       3.9694   3.6027e-05
enh39590    1  150382400  150383400      3       1  150064       4.4272   4.7728e-06
enh39591    1  150384200  150385200      5       2  150064       4.9641   3.4503e-07
enh39592    1  150386500  150387500      1       1  150064       1.9867      0.02348
enh39593    1  150389200  150390200      2       1  150064       1.7324     0.041599
enh39594    1  150436600  150437600      3       2  150064       4.9256   4.2054e-07
enh39595    1  150460800  150461800      3       1  150064       4.5462   2.7315e-06
enh39596    1  150486800  150487800      2       1  150064       4.1525   1.6446e-05
enh39597    1  150488800  150489800      2       1  150064       4.4767   3.7907e-06
enh39601    1  150553200  150554200      1       1  150064       1.7288      0.04192
enh39607    1  150587300  150588300      3       2  150064       2.6146    0.0044666
enh39623    1  150813300  150814300      3       1  150064          1.8     0.035927
enh39624    1  150824700  150825700      2       1  150064       1.8476     0.032332
enh39627    1  150841800  150842800      2       1  150064       2.3228     0.010094
enh39628    1  150842500  150843500      1       1  150064       2.8772     0.002006
enh39635    1  150948400  150949400      1       1  150064       1.9752      0.02412
enh39638    1  150968000  150969000      4       2  150064       3.5626   0.00018362
enh39645    1  151015300  151016300      2       1  150064       3.2311   0.00061648
enh39649    1  151035000  151036000      2       1  150064       1.8598     0.031455
enh39650    1  151041600  151042600      3       2  150064       3.2928   0.00049598
enh39651    1  151044300  151045300      6       4  150064       2.3316    0.0098612
enh39654    1  151117100  151118100      3       2  150064       3.6025   0.00015761
enh39655    1  151119600  151120600      3       2  150064       2.7149    0.0033143
enh39658    1  151134400  151135400      1       1  150064       3.7454    9.006e-05
enh39664    1  151168400  151169400      4       2  150064       1.8421     0.032727
enh39673    1  151228200  151229200      2       1  150064       3.4523   0.00027791
enh39685    1  151370600  151371600      4       2  150064       2.5627    0.0051925
enh39686    1  151373600  151374600      2       1  150064       3.1435   0.00083467
enh39687    1  151407200  151408200      2       1  150064       2.6866    0.0036087
enh39689    1  151411200  151412200      2       1  150064       2.9299    0.0016954
enh39690    1  151417100  151418100      2       1  150064        2.118     0.017088
enh39693    1  151428200  151429200      2       1  150064       2.7419    0.0030543
enh39695    1  151444900  151445900      1       1  150064       2.5897     0.004803
enh39713    1  151675500  151676500      1       1  150064       2.5736     0.005032
enh39761    1  153317400  153318400      2       1  150064       2.2766     0.011405
enh39785    1  153641400  153642400      3       2  150064         1.92     0.027429
enh39788    1  153702300  153703300      2       1  150064       1.9206     0.027394
enh39798    1  153769000  153770000      2       1  150064       3.2724   0.00053311
enh39799    1  153777600  153778600      3       1  150064       3.8478   5.9588e-05
enh39800    1  153805400  153806400      3       2  150064        3.258   0.00056092
enh39801    1  153822000  153823000      1       1  150064       2.1923      0.01418
enh39802    1  153838800  153839800      1       1  150064       2.2649      0.01176
enh39803    1  153841100  153842100      3       2  150064       2.3027     0.010649
enh39804    1  153845200  153846200      5       1  150064       1.7399     0.040938
enh39805    1  153847400  153848400      2       1  150064       2.1214     0.016943
enh39806    1  153850300  153851300      1       1  150064       2.2464      0.01234
enh39807    1  153851800  153852800      1       1  150064       4.0063    3.084e-05
enh39810    1  153859900  153860900      5       2  150064       2.6466    0.0040657
enh39812    1  153868000  153869000      2       1  150064       2.0912     0.018253
enh39813    1  153876600  153877600      1       1  150064       3.5105    0.0002236
enh39814    1  153877200  153878200      1       1  150064       2.1651      0.01519
enh39815    1  153878800  153879800      1       1  150064       2.1773      0.01473
enh39816    1  153883200  153884200      3       1  150064        2.027     0.021329
enh39818    1  153886600  153887600      3       1  150064       2.1027     0.017744
enh39820    1  153890200  153891200      2       1  150064       2.0632     0.019546
enh39824    1  153919300  153920300      2       1  150064       2.1054     0.017629
enh39825    1  153926800  153927800      2       1  150064       2.1156     0.017188
enh39826    1  153931300  153932300      5       3  150064       2.2696     0.011615
enh39827    1  153933700  153934700      2       1  150064       2.7014    0.0034523
enh39828    1  153936800  153937800      2       1  150064       2.0757     0.018962
enh39829    1  153937600  153938600      3       1  150064       1.8292     0.033688
enh39830    1  153941000  153942000      1       1  150064       2.3237      0.01007
enh39836    1  153965800  153966800      6       3  150064       2.7704     0.002799
enh39837    1  154087000  154088000      1       1  150064       1.8501      0.03215
enh39841    1  154148300  154149300      3       2  150064       3.1236   0.00089326
enh39843    1  154189400  154190400      3       2  150064       1.6508     0.049392
enh39845    1  154212700  154213700      1       1  150064       2.7173     0.003291
enh39847    1  154237300  154238300      2       1  150064       3.4504   0.00027989
enh39848    1  154243400  154244400      1       1  150064       1.8912       0.0293
enh39850    1  154280100  154281100      1       1  150064       2.8761     0.002013
enh39867    1  154395500  154396500      4       2  150064       2.1786      0.01468
enh39869    1  154405000  154406000      3       2  150064       1.8075     0.035343
enh39870    1  154410900  154411900      6       3  150064       1.7521     0.039882
enh39872    1  154415100  154416100      5       3  150064       2.8384    0.0022667
enh39873    1  154417500  154418500      3       1  150064       2.3075     0.010513
enh39886    1  154528000  154529000      2       1  150064       2.1382     0.016251
enh39888    1  154571600  154572600      3       2  150064       1.7237     0.042382
enh39894    1  154591700  154592700      3       2  150064       1.7115     0.043494
enh39904    1  154733000  154734000      2       1  150064       2.2439      0.01242
enh39907    1  154898000  154899000      1       1  150064       2.2952      0.01086
enh39909    1  154910500  154911500      3       1  150064       3.6817   0.00011585
enh39910    1  154911600  154912600      7       2  150064       3.7827   7.7572e-05
enh39911    1  154915600  154916600      5       2  150064       4.0097   3.0401e-05
enh39912    1  154917600  154918600      3       2  150064       2.0732     0.019075
enh39918    1  154940900  154941900      1       1  150064        2.829     0.002335
enh39924    1  154987300  154988300      2       1  150064       3.2282   0.00062292
enh39925    1  154991100  154992100      1       1  150064       2.3559      0.00924
enh39926    1  154995100  154996100      2       1  150064       3.2291   0.00062084
enh39927    1  155017100  155018100      2       1  150064       2.4019    0.0081556
enh39932    1  155042200  155043200      1       1  150064       1.8595      0.03148
enh39933    1  155043800  155044800      2       1  150064       2.7308    0.0031594
enh39941    1  155111200  155112200      2       1  150064       1.7452     0.040475
enh39945    1  155148300  155149300      3       2  150064       1.8078     0.035319
enh39948    1  155184500  155185500      1       1  150064       1.8644      0.03113
enh39950    1  155194800  155195800      2       1  150064       1.9981     0.022851
enh39955    1  155219500  155220500      2       1  150064       2.0696     0.019246
enh39957    1  155223400  155224400      2       1  150064        2.135      0.01638
enh39959    1  155229800  155230800      2       1  150064       2.0295     0.021205
enh39961    1  155241200  155242200      2       1  150064       2.0835     0.018604
enh39964    1  155248000  155249000      2       1  150064       2.2396     0.012558
enh39965    1  155277100  155278100      2       1  150064       2.5297     0.005708
enh39972    1  155439000  155440000      1       1  150064        2.506     0.006106
enh39974    1  155465800  155466800      1       1  150064       2.5175     0.005909
enh39989    1  155508800  155509800      4       2  150064       2.2745     0.011468
enh39993    1  155519200  155520200      1       1  150064       2.5943     0.004739
enh40000    1  155605800  155606800      1       1  150064       2.7108     0.003356
enh40002    1  155651500  155652500      2       1  150064        2.468    0.0067941
enh40004    1  155661400  155662400      2       1  150064       2.6601    0.0039058
enh40016    1  155827500  155828500      1       1  150064       2.1047      0.01766
enh40018    1  155862900  155863900      1       1  150064       3.1041    0.0009543
enh40019    1  155879000  155880000      1       1  150064       1.9714      0.02434
enh40021    1  155899900  155900900      1       1  150064       2.1215      0.01694
enh40022    1  155904600  155905600      1       1  150064       2.0349      0.02093
enh40023    1  155907800  155908800      2       1  150064       2.6992    0.0034752
enh40029    1  155941000  155942000      1       1  150064        2.449     0.007163
enh40032    1  155958800  155959800      1       1  150064       2.1154       0.0172
enh40033    1  155974300  155975300      3       2  150064       3.7577   8.5757e-05
enh40034    1  155976300  155977300      1       1  150064       3.3362    0.0004246
enh40040    1  156060100  156061100      2       1  150064       1.8362     0.033167
enh40041    1  156066500  156067500      1       1  150064       1.6961      0.04493
enh40045    1  156088200  156089200      2       1  150064       1.6642     0.048041
enh40051    1  156116900  156117900      1       1  150064       2.4498     0.007147
enh40054    1  156131200  156132200      3       1  150064       3.3314   0.00043213
enh40088    1  156551100  156552100      1       1  150064       1.7418      0.04077
enh40103    1  156709000  156710000      3       2  150064        1.714     0.043261
enh40104    1  156711600  156712600      4       2  150064       2.4346    0.0074544
enh40112    1  156770900  156771900      2       1  150064       1.7927     0.036514
enh40143    1  158297900  158298900      4       2  150064       1.6868     0.045821
enh40153    1  158921800  158922800      7       2  150064       1.6736     0.047102
enh40190    1  159878900  159879900      1       1  150064       2.4956     0.006287
enh40199    1  159999300  160000300      1       1  150064       1.9906      0.02326
enh40203    1  160064400  160065400      2       1  150064        2.272     0.011542
enh40206    1  160173700  160174700      1       1  150064       3.0586     0.001112
enh40207    1  160176500  160177500      2       1  150064       2.6749     0.003738
enh40211    1  160227300  160228300      1       1  150064       2.5181       0.0059
enh40212    1  160233200  160234200      4       1  150064       2.4289    0.0075727
enh40216    1  160310000  160311000      1       1  150064       2.7614     0.002878
enh40217    1  160314200  160315200      1       1  150064       2.4281     0.007589
enh40218    1  160315900  160316900      1       1  150064       2.4925     0.006342
enh40219    1  160345500  160346500      5       2  150064       2.9387    0.0016479
enh40224    1  160415400  160416400      1       1  150064       2.1591      0.01542
enh40225    1  160420000  160421000      1       1  150064       2.2194      0.01323
enh40227    1  160428200  160429200      1       1  150064       2.2479      0.01229
enh40229    1  160432700  160433700      2       1  150064       3.0556    0.0011231
enh40231    1  160440800  160441800      2       1  150064       3.3307   0.00043317
enh40233    1  160450500  160451500      1       1  150064       3.0858     0.001015
enh40234    1  160453100  160454100      3       1  150064       1.8653     0.031068
enh40235    1  160457900  160458900      2       1  150064       2.8797    0.0019903
enh40236    1  160458600  160459600      3       1  150064       2.8612    0.0021105
enh40304    1  160846500  160847500      3       1  150064       1.8965     0.028947
enh40344    1  161179100  161180100      1       1  150064       2.1338      0.01643
enh40349    1  161197500  161198500      1       1  150064       1.9315      0.02671
enh40395    1  161898700  161899700      3       2  150064       1.7199     0.042723
enh40403    1  162529700  162530700      2       1  150064       1.9254      0.02709
enh40407    1  163289800  163290800      2       1  150064       1.8664     0.030993
enh40419    1  165570300  165571300      4       2  150064        1.807      0.03538
enh40420    1  165598600  165599600      8       2  150064       1.8212     0.034289
enh40423    1  165611000  165612000      4       1  150064        2.027     0.021334
enh40431    1  165721100  165722100      3       2  150064       2.7885    0.0026476
enh40432    1  165732700  165733700      2       1  150064       2.1885     0.014316
enh40434    1  165739500  165740500      4       2  150064       1.8215     0.034264
enh40436    1  165811600  165812600      6       3  150064       1.9199     0.027437
enh40437    1  165820100  165821100      2       1  150064       1.7741      0.03802
enh40438    1  165822900  165823900      1       1  150064       2.4075     0.008032
enh40451    1  166813500  166814500      2       1  150064       2.0991     0.017905
enh40457    1  166940000  166941000      4       2  150064       2.9893    0.0013981
enh40471    1  167132200  167133200      6       3  150064       2.1106     0.017403
enh40479    1  167217300  167218300      1       1  150064       1.8166      0.03464
enh40504    1  167470000  167471000      5       3  150064       1.9085     0.028166
enh40546    1  168053900  168054900      1       1  150064       2.2271      0.01297
enh40562    1  168356500  168357500      3       2  150064       2.2226     0.013122
enh40568    1  168409100  168410100      2       1  150064       2.0125     0.022083
enh40594    1  169339700  169340700      1       1  150064        1.799      0.03601
enh40619    1  169650300  169651300      4       1  150064       2.2885     0.011053
enh40631    1  169848000  169849000      4       2  150064       1.8119     0.035003
enh40638    1  170039700  170040700      3       1  150064       1.6749      0.04698
enh40639    1  170041700  170042700      5       2  150064       1.6629     0.048167
enh40645    1  170504400  170505400      3       2  150064       1.8315     0.033515
enh40652    1  171404100  171405100      6       2  150064       1.8819     0.029923
enh40664    1  171763000  171764000      2       1  150064       1.7148     0.043193
enh40677    1  172242600  172243600      3       2  150064        1.893     0.029179
enh40678    1  172307100  172308100      3       2  150064       1.8067     0.035402
enh40679    1  172312000  172313000      2       1  150064       1.8722     0.030589
enh40683    1  172325900  172326900      3       2  150064       1.7834     0.037264
enh40687    1  172348400  172349400      2       1  150064       2.0178     0.021807
enh40689    1  172359700  172360700      6       2  150064       2.3786    0.0086901
enh40690    1  172361900  172362900      1       1  150064       2.5131     0.005984
enh40703    1  172500000  172501000      3       2  150064       1.6888     0.045631
enh40767    1  173389300  173390300      3       1  150064       2.0669     0.019374
enh40768    1  173398000  173399000      4       2  150064       2.3375    0.0097071
enh40769    1  173399700  173400700      1       1  150064        2.312      0.01039
enh40772    1  173428800  173429800      3       2  150064       2.2358     0.012683
enh40773    1  173442800  173443800      4       2  150064       1.7748     0.037967
enh40774    1  173448700  173449700      2       1  150064       2.3269    0.0099847
enh40780    1  173714800  173715800      1       1  150064       3.4282    0.0003038
enh40782    1  173738500  173739500      1       1  150064       3.4987    0.0002338
enh40784    1  173831900  173832900      6       3  150064       1.6501     0.049457
enh40785    1  173841300  173842300      3       2  150064       3.9485   3.9318e-05
enh40788    1  173973800  173974800      3       2  150064       2.6899    0.0035733
enh40789    1  173974500  173975500      1       1  150064       3.4302    0.0003016
enh40790    1  173975600  173976600      4       2  150064       3.3957    0.0003423
enh40791    1  173978000  173979000      2       1  150064       2.9118    0.0017968
enh40792    1  173983100  173984100      3       2  150064       2.3355    0.0097578
enh40793    1  173984600  173985600      1       1  150064       3.1996    0.0006881
enh40794    1  173986400  173987400      3       1  150064       3.3591   0.00039099
enh40795    1  173987700  173988700      3       2  150064       3.4074   0.00032796
enh40796    1  173988300  173989300      1       1  150064       3.5227    0.0002136
enh40799    1  174121800  174122800      2       1  150064       3.8232   6.5877e-05
enh40801    1  174130500  174131500      2       1  150064       2.4974    0.0062558
enh40803    1  174135200  174136200      2       1  150064       2.7675    0.0028248
enh40804    1  174137200  174138200      1       1  150064       2.8627       0.0021
enh40808    1  174161000  174162000      2       1  150064       1.9377     0.026331
enh40811    1  174173900  174174900      1       1  150064       2.4562     0.007021
enh40812    1  174175700  174176700      3       2  150064        2.147     0.015895
enh40813    1  174176400  174177400      1       1  150064       3.3083    0.0004694
enh40819    1  174767600  174768600      1       1  150064       3.2494    0.0005783
enh40821    1  174844200  174845200      4       2  150064       2.0411     0.020621
enh40826    1  174885400  174886400      3       2  150064       2.4054    0.0080766
enh40835    1  174945600  174946600      1       1  150064       2.8844     0.001961
enh40842    1  174960000  174961000      2       1  150064        2.055     0.019939
enh40847    1  174998400  174999400      2       1  150064       1.9851     0.023567
enh40851    1  175124100  175125100      5       2  150064       3.3626    0.0003861
enh40852    1  175139200  175140200      3       1  150064       3.2591   0.00055889
enh40853    1  175141800  175142800      3       2  150064       2.4802    0.0065658
enh40854    1  175143300  175144300      1       1  150064       3.2955    0.0004912
enh40855    1  175151200  175152200      2       1  150064         3.35   0.00040408
enh40856    1  175156000  175157000      5       2  150064       3.3594   0.00039057
enh40857    1  175162300  175163300      6       1  150064       3.3997   0.00033735
enh40864    1  175256200  175257200      2       1  150064        1.717      0.04299
enh40865    1  175265200  175266200      2       1  150064        1.716     0.043078
enh40866    1  175288200  175289200      3       1  150064       1.6749     0.046977
enh40869    1  176082100  176083100      5       3  150064       2.6967    0.0035017
enh40871    1  176110600  176111600      4       2  150064       2.0092     0.022258
enh40872    1  176111200  176112200      3       2  150064       1.7278     0.042013
enh40875    1  176156100  176157100      4       2  150064       1.6656     0.047892
enh40878    1  176177500  176178500      1       1  150064       2.2069      0.01366
enh40898    1  179096000  179097000      2       1  150064       1.6824      0.04625
enh40899    1  179097500  179098500      2       1  150064       1.8925     0.029213
enh40900    1  179099400  179100400      4       2  150064       1.7937      0.03643
enh40905    1  179122000  179123000      4       2  150064       2.2291     0.012904
enh40907    1  179174200  179175200      2       1  150064       1.7559     0.039553
enh40909    1  179199300  179200300      1       1  150064       1.8435      0.03263
enh40914    1  179324400  179325400      3       1  150064       3.0542    0.0011282
enh40915    1  179333600  179334600      4       2  150064         2.81    0.0024768
enh40919    1  179782800  179783800      1       1  150064        2.367     0.008966
enh40925    1  179844200  179845200      1       1  150064       1.9217      0.02732
enh40933    1  179932400  179933400      2       1  150064       1.6966      0.04489
enh40935    1  179938300  179939300      3       1  150064       1.7133     0.043328
enh40953    1  180466800  180467800      1       1  150064       2.0321      0.02107
enh40955    1  180502600  180503600      3       2  150064       2.0381     0.020769
enh40962    1  180605000  180606000      3       2  150064       4.0046   3.1056e-05
enh40969    1  180862500  180863500      3       1  150064       2.3148     0.010311
enh41011    1  181393100  181394100      3       1  150064       2.2017     0.013843
enh41012    1  181905900  181906900      3       2  150064       2.0606     0.019672
enh41026    1  182306600  182307600      4       2  150064       2.3977    0.0082496
enh41027    1  182357400  182358400      1       1  150064        1.688      0.04571
enh41064    1  183512200  183513200      2       1  150064       2.7729     0.002778
enh41088    1  184191700  184192700      4       1  150064       1.6733     0.047132
enh41089    1  184460600  184461600      5       2  150064       2.5477     0.005422
enh41091    1  184707300  184708300      4       2  150064       2.6631    0.0038711
enh41092    1  184709200  184710200      3       1  150064       1.7396     0.040969
enh41094    1  184713200  184714200      2       1  150064       1.9412     0.026117
enh41095    1  184716100  184717100      3       1  150064       2.0913     0.018248
enh41098    1  184724800  184725800      3       1  150064       2.1648       0.0152
enh41109    1  184922900  184923900      2       1  150064        2.332    0.0098514
enh41111    1  184937700  184938700      5       2  150064       2.2537     0.012109
enh41112    1  184939400  184940400      3       1  150064       2.7928    0.0026128
enh41113    1  184944300  184945300      2       1  150064       2.4802     0.006566
enh41114    1  184950800  184951800      3       1  150064        2.411    0.0079547
enh41122    1  185032600  185033600      1       1  150064       2.0073      0.02236
enh41127    1  185127400  185128400      1       1  150064       1.9047      0.02841
enh41157    1  185648800  185649800      1       1  150064       1.8262      0.03391
enh41167    1  186273600  186274600      5       1  150064       1.6661     0.047848
enh41168    1  186290300  186291300      3       1  150064       1.6621     0.048246
enh41171    1  186341100  186342100      1       1  150064       1.8249      0.03401
enh41173    1  186347200  186348200      2       1  150064       1.7281     0.041987
enh41195    1  192520200  192521200      1       1  150064       2.2984      0.01077
enh41202    1  192608400  192609400      3       1  150064       1.8552     0.031783
enh41208    1  193024000  193025000      3       1  150064        2.477    0.0066243
enh41211    1  193034700  193035700      3       2  150064       3.2765   0.00052553
enh41214    1  193040100  193041100      5       3  150064       2.1824     0.014539
enh41215    1  193072000  193073000      1       1  150064       3.0838     0.001022
enh41216    1  193093900  193094900      1       1  150064       3.2099     0.000664
enh41217    1  193095700  193096700      3       2  150064       2.2278     0.012945
enh41224    1  193141300  193142300      3       2  150064       2.2479     0.012292
enh41226    1  193147300  193148300      3       1  150064       2.9891     0.001399
enh41228    1  193151400  193152400      2       1  150064       2.6185    0.0044162
enh41229    1  193157700  193158700      4       2  150064       2.9851    0.0014173
enh41235    1  193197000  193198000      3       1  150064       1.9472     0.025754
enh41236    1  193209400  193210400      2       1  150064         2.64    0.0041455
enh41237    1  193252900  193253900      3       2  150064       2.4283    0.0075842
enh41238    1  193279700  193280700      1       1  150064       3.0684     0.001076
enh41240    1  193337800  193338800      5       3  150064       2.7873    0.0026573
enh41252    1  193447300  193448300      1       1  150064       2.1402      0.01617
enh41255    1  193462100  193463100      3       1  150064        1.853     0.031941
enh41266    1  193537900  193538900      4       1  150064       1.7171      0.04298
enh41269    1  193578200  193579200      1       1  150064       2.3065      0.01054
enh41290    1  197069800  197070800      5       2  150064       1.6462     0.049857
enh41303    1  197663500  197664500      1       1  150064       2.6255     0.004326
enh41305    1  197675800  197676800      1       1  150064       3.1789    0.0007391
enh41307    1  197701300  197702300      4       2  150064       1.8974     0.028891
enh41312    1  197711600  197712600      2       1  150064       1.9235     0.027207
enh41313    1  197712300  197713300      1       1  150064       1.9651       0.0247
enh41320    1  197729000  197730000      1       1  150064       2.5728     0.005044
enh41322    1  197732700  197733700      2       1  150064       2.4774    0.0066165
enh41327    1  197746700  197747700      3       1  150064       2.3095     0.010459
enh41344    1  198165200  198166200      6       3  150064       1.6452     0.049961
enh41379    1  198585000  198586000      1       1  150064       1.6688      0.04758
enh41385    1  198639400  198640400      5       3  150064       2.7242    0.0032232
enh41398    1  198730600  198731600      4       1  150064       3.0679    0.0010777
enh41435    1  200143300  200144300      3       1  150064       2.4196    0.0077679
enh41439    1  200270000  200271000      2       1  150064       1.8872     0.029566
enh41442    1  200306400  200307400      3       2  150064       1.7229     0.042453
enh41443    1  200320100  200321100      1       1  150064       2.8818     0.001977
enh41444    1  200322100  200323100      4       1  150064       2.8377    0.0022719
enh41445    1  200369400  200370400      3       2  150064       2.8092    0.0024833
enh41447    1  200371500  200372500      2       1  150064       1.8647     0.031113
enh41450    1  200379600  200380600      2       1  150064         2.31     0.010443
enh41451    1  200406200  200407200      1       1  150064       3.4739    0.0002565
enh41452    1  200441600  200442600      3       2  150064       2.1983     0.013964
enh41454    1  200452200  200453200      2       1  150064       1.9615     0.024913
enh41455    1  200498400  200499400      4       2  150064       1.7705     0.038323
enh41456    1  200500400  200501400      7       3  150064       1.9631     0.024818
enh41486    1  200874600  200875600      6       2  150064       3.2685   0.00054056
enh41487    1  200980400  200981400      5       2  150064       2.0632     0.019546
enh41489    1  200988100  200989100      2       1  150064       2.1491     0.015811
enh41492    1  201084200  201085200      3       2  150064       2.1248     0.016802
enh41500    1  201451000  201452000      6       2  150064       2.1066     0.017578
enh41507    1  201797100  201798100      3       2  150064       2.6745    0.0037417
enh41512    1  201810500  201811500      2       1  150064       1.8378     0.033045
enh41513    1  201864800  201865800      1       1  150064       1.6949      0.04505
enh41562    1  202927800  202928800      2       1  150064       1.6632     0.048132
enh41572    1  203249800  203250800      2       1  150064       2.5673    0.0051242
enh41600    1  203594100  203595100      1       1  150064       1.7035      0.04424
enh41644    1  204076300  204077300      1       1  150064         2.48      0.00657
enh41664    1  204415300  204416300      2       1  150064       1.9149     0.027755
enh41665    1  204420600  204421600      2       1  150064       2.0769     0.018907
enh41667    1  204433000  204434000      1       1  150064       1.7394      0.04098
enh41669    1  204457200  204458200      2       1  150064        3.035    0.0012027
enh41671    1  204460400  204461400      1       1  150064       3.1976     0.000693
enh41672    1  204464400  204465400      3       2  150064       2.2606     0.011893
enh41673    1  204465100  204466100      4       2  150064       2.8373    0.0022752
enh41676    1  204475400  204476400      7       3  150064       3.3207   0.00044889
enh41678    1  204482200  204483200      2       1  150064       3.1888   0.00071438
enh41679    1  204488600  204489600      3       1  150064        3.505   0.00022827
enh41680    1  204491100  204492100      4       1  150064       3.1156    0.0009179
enh41681    1  204493600  204494600      4       2  150064       2.2973     0.010801
enh41683    1  204512100  204513100      3       1  150064       3.1748   0.00074968
enh41684    1  204515200  204516200      4       1  150064       3.3659   0.00038145
enh41688    1  204547100  204548100      1       1  150064       3.4754     0.000255
enh41689    1  204549000  204550000      4       1  150064       3.5749   0.00017516
enh41690    1  204553300  204554300      2       1  150064        2.446    0.0072218
enh41697    1  205030300  205031300      4       2  150064       3.9784   3.4688e-05
enh41698    1  205088300  205089300      1       1  150064         1.98      0.02385
enh41700    1  205110200  205111200      4       1  150064       3.5775   0.00017346
enh41701    1  205110800  205111800      5       2  150064       3.9274   4.2929e-05
enh41702    1  205140300  205141300      4       2  150064       4.3154   7.9645e-06
enh41703    1  205152900  205153900      6       2  150064       4.5969   2.1439e-06
enh41704    1  205155500  205156500      2       1  150064       3.6958   0.00010959
enh41705    1  205157100  205158100      4       2  150064       4.1821   1.4442e-05
enh41707    1  205160000  205161000      1       1  150064       3.9929    3.264e-05
enh41709    1  205161600  205162600      4       2  150064       3.9772   3.4866e-05
enh41710    1  205164400  205165400      5       2  150064       4.3654   6.3436e-06
enh41711    1  205168700  205169700      5       3  150064        3.545   0.00019629
enh41712    1  205173200  205174200      2       1  150064       4.3115   8.1069e-06
enh41714    1  205181300  205182300      2       1  150064       3.1831   0.00072844
enh41715    1  205199000  205200000      6       3  150064       2.5449    0.0054647
enh41716    1  205204600  205205600      4       2  150064       2.9141    0.0017836
enh41717    1  205206500  205207500      3       2  150064       2.5443    0.0054754
enh41719    1  205242100  205243100      2       1  150064       1.7414     0.040805
enh41722    1  205251700  205252700      3       1  150064       1.9535     0.025381
enh41724    1  205260500  205261500      6       2  150064       2.0618     0.019613
enh41730    1  205280000  205281000      1       1  150064       1.9549       0.0253
enh41735    1  205365800  205366800      5       2  150064       2.0506     0.020152
enh41786    1  206646300  206647300      5       2  150064       2.8872    0.0019434
enh41788    1  206652400  206653400      4       2  150064            2     0.022752
enh41827    1  206972100  206973100      2       1  150064       1.6837     0.046119
enh41835    1  207038000  207039000      3       2  150064       3.4827   0.00024819
enh41850    1  207219400  207220400      2       1  150064       3.2002   0.00068663
enh41851    1  207224900  207225900      3       1  150064       3.1904    0.0007105
enh41852    1  207243600  207244600      2       1  150064       2.9267    0.0017129
enh41884    1  207902900  207903900      2       1  150064       2.7375    0.0030958
enh41885    1  207911100  207912100      3       2  150064       1.8372     0.033088
enh41886    1  207922600  207923600      3       2  150064        3.773   8.0646e-05
enh41887    1  207928000  207929000      1       1  150064       3.3754    0.0003685
enh41888    1  207971600  207972600      2       1  150064       3.4269   0.00030525
enh41889    1  207979400  207980400      1       1  150064       3.8534    5.825e-05
enh41892    1  207993200  207994200      6       3  150064        4.336   7.2564e-06
enh41895    1  208009800  208010800      1       1  150064       1.8747      0.03042
enh41896    1  208014200  208015200      3       2  150064       3.7764   7.9544e-05
enh41897    1  208017800  208018800      8       3  150064       4.6857   1.3953e-06
enh41898    1  208025000  208026000      2       1  150064       3.2287   0.00062185
enh41899    1  208030800  208031800      5       2  150064       4.1601   1.5908e-05
enh41900    1  208033700  208034700      4       2  150064       3.5683   0.00017964
enh41901    1  208035900  208036900      6       2  150064        3.093   0.00099081
enh41902    1  208038700  208039700      4       2  150064       3.6523   0.00012997
enh41903    1  208044300  208045300      4       2  150064       2.4614    0.0069188
enh41904    1  208048400  208049400      1       1  150064        2.825     0.002364
enh41905    1  208055200  208056200      4       2  150064       2.3794    0.0086709
enh41906    1  208057900  208058900      5       2  150064       2.1935     0.014137
enh41911    1  208305000  208306000      2       1  150064       3.2442   0.00058896
enh41912    1  208393100  208394100      2       1  150064       2.9953    0.0013711
enh41913    1  208409000  208410000      5       2  150064        2.023     0.021538
enh41956    1  211402000  211403000      2       1  150064       1.8533      0.03192
enh41957    1  211421000  211422000      3       2  150064       2.3593    0.0091543
enh41958    1  211434600  211435600      6       3  150064       3.0256    0.0012408
enh41964    1  211498600  211499600      1       1  150064       2.8602     0.002117
enh41966    1  211507200  211508200      5       2  150064       2.0906     0.018284
enh41968    1  211522000  211523000      2       1  150064        2.247      0.01232
enh41969    1  211527200  211528200      3       2  150064       1.9709      0.02437
enh41970    1  211529000  211530000      2       1  150064       1.8922     0.029234
enh41976    1  211588800  211589800      5       2  150064       2.6323    0.0042407
enh41984    1  211747400  211748400      3       1  150064       2.0129     0.022062
enh41987    1  211780500  211781500      5       3  150064       1.8462     0.032431
enh41996    1  211911900  211912900      1       1  150064        1.815      0.03476
enh42023    1  212417300  212418300      2       1  150064       1.9624     0.024861
enh42030    1  212474900  212475900      3       2  150064       1.9601     0.024994
enh42032    1  212483500  212484500      1       1  150064       2.2238      0.01308
enh42037    1  212499500  212500500      5       2  150064       1.8565     0.031693
enh42042    1  212605200  212606200      5       3  150064       2.1691     0.015036
enh42043    1  212607400  212608400      1       1  150064       2.1962      0.01404
enh42050    1  212769900  212770900      7       4  150064       1.6967     0.044873
enh42086    1  213843300  213844300     12       3  150064       2.0116      0.02213
enh42091    1  214022000  214023000      1       1  150064       2.0693      0.01926
enh42092    1  214025500  214026500      2       1  150064       1.6726     0.047199
enh42094    1  214049500  214050500      4       2  150064       1.7873     0.036945
enh42097    1  214452400  214453400      1       1  150064       2.1338      0.01643
enh42101    1  214468800  214469800      2       1  150064        2.465    0.0068509
enh42104    1  214601400  214602400      6       2  150064       1.7049     0.044102
enh42111    1  214722300  214723300      3       1  150064       1.6514     0.049329
enh42114    1  214790400  214791400      3       1  150064       1.8882     0.029497
enh42140    1  220209400  220210400      7       2  150064       1.7608     0.039134
enh42148    1  220286300  220287300      9       5  150064       1.9243     0.027161
enh42157    1  220398700  220399700      1       1  150064       1.6537      0.04909
enh42177    1  221888700  221889700      1       1  150064       2.0218       0.0216
enh42186    1  221916800  221917800      5       2  150064       3.1988   0.00068992
enh42191    1  221973900  221974900      4       2  150064       1.7769     0.037792
enh42200    1  222577500  222578500      5       2  150064       2.1601     0.015381
enh42201    1  222578200  222579200      4       1  150064       1.7225     0.042485
enh42202    1  222592800  222593800      1       1  150064       1.8654      0.03106
enh42204    1  222627800  222628800      3       1  150064       2.8637    0.0020939
enh42210    1  222763700  222764700      1       1  150064       2.1165      0.01715
enh42212    1  222793200  222794200      4       1  150064       1.8306     0.033577
enh42213    1  222819900  222820900      3       1  150064       2.0206     0.021659
enh42217    1  222867600  222868600      3       2  150064       1.7143     0.043237
enh42221    1  222880400  222881400      1       1  150064       2.3633     0.009057
enh42227    1  222945800  222946800      4       1  150064       2.4529     0.007086
enh42246    1  223421700  223422700      1       1  150064       1.8133      0.03489
enh42263    1  223895000  223896000      4       1  150064       1.6508     0.049393
enh42264    1  223898400  223899400      5       2  150064       3.5449    0.0001964
enh42265    1  223906200  223907200      7       2  150064       3.0932   0.00098999
enh42266    1  223908700  223909700      7       2  150064       3.0448    0.0011641
enh42268    1  223914000  223915000      1       1  150064       2.9057     0.001832
enh42269    1  223915400  223916400      3       1  150064       2.7735    0.0027725
enh42271    1  223920900  223921900      1       1  150064       2.7258     0.003207
enh42272    1  223923800  223924800      2       1  150064       3.3102   0.00046619
enh42274    1  223935500  223936500      1       1  150064       1.9807      0.02381
enh42275    1  223936600  223937600      3       1  150064       2.5361    0.0056044
enh42276    1  223959100  223960100      4       2  150064       3.7196   9.9754e-05
enh42277    1  223962800  223963800      2       1  150064       3.5699   0.00017853
enh42279    1  224001000  224002000      2       1  150064       3.2094   0.00066507
enh42282    1  224016900  224017900      2       1  150064       2.7647    0.0028489
enh42283    1  224018800  224019800      7       3  150064       3.2545   0.00056798
enh42284    1  224021700  224022700      7       2  150064       2.0495     0.020205
enh42285    1  224025300  224026300      2       1  150064       2.0076     0.022345
enh42286    1  224027900  224028900      3       1  150064       2.8672    0.0020706
enh42287    1  224029200  224030200      2       1  150064       3.1084   0.00094055
enh42312    1  224547600  224548600      1       1  150064       2.4953     0.006293
enh42316    1  224572200  224573200      2       1  150064       2.3403    0.0096331
enh42319    1  224589600  224590600      3       1  150064       2.3592    0.0091578
enh42321    1  224615800  224616800      3       1  150064       2.3017     0.010676
enh42322    1  224624200  224625200      2       1  150064       2.4151    0.0078663
enh42323    1  224637500  224638500      1       1  150064       2.2089      0.01359
enh42324    1  224644300  224645300      4       2  150064       1.9456     0.025854
enh42326    1  224653200  224654200      3       1  150064       2.3639    0.0090409
enh42328    1  224690600  224691600      2       1  150064       2.2192     0.013236
enh42330    1  224810600  224811600      4       2  150064       1.7083      0.04379
enh42331    1  224812500  224813500      5       2  150064       1.8949     0.029054
enh42333    1  224922400  224923400      3       2  150064        2.023     0.021536
enh42348    1  225963300  225964300      2       1  150064       2.0387      0.02074
enh42349    1  225969400  225970400      2       1  150064       1.8323     0.033456
enh42358    1  226061400  226062400      2       1  150064       2.0687     0.019285
enh42359    1  226065400  226066400      4       1  150064       2.1929     0.014158
enh42362    1  226084200  226085200      2       1  150064       1.8774     0.030233
enh42375    1  226184500  226185500      1       1  150064       1.8842      0.02977
enh42380    1  226269800  226270800      2       1  150064       2.3561    0.0092342
enh42387    1  226310700  226311700      1       1  150064       2.5982     0.004686
enh42388    1  226312400  226313400      3       2  150064       2.0554     0.019921
enh42399    1  226591300  226592300      2       1  150064       2.2468     0.012325
enh42400    1  226596000  226597000      5       2  150064       1.6976     0.044794
enh42405    1  226644300  226645300      2       1  150064        1.995      0.02302
enh42407    1  226673700  226674700      1       1  150064       2.5454     0.005457
enh42414    1  226846100  226847100      3       2  150064       2.4745    0.0066706
enh42418    1  226858100  226859100      2       1  150064       1.8933     0.029158
enh42432    1  226908500  226909500      5       3  150064       1.8933     0.029156
enh42433    1  226928500  226929500      4       2  150064       2.5752    0.0050089
enh42434    1  226935700  226936700      1       1  150064       2.4835     0.006505
enh42436    1  226951800  226952800      1       1  150064       2.1459      0.01594
enh42442    1  227014600  227015600      5       2  150064       2.1254     0.016775
enh42445    1  227059200  227060200      2       1  150064       1.9534     0.025384
enh42446    1  227069200  227070200      3       1  150064       2.1711     0.014964
enh42521    1  228677500  228678500      1       1  150064       1.6749      0.04698
enh42529    1  228870000  228871000      2       1  150064       1.8273     0.033824
enh42530    1  228873900  228874900      7       3  150064       1.7094     0.043689
enh42544    1  229056700  229057700      5       2  150064       1.7684     0.038499
enh42548    1  229162500  229163500      4       2  150064       1.8643     0.031138
enh42610    1  230238900  230239900      3       1  150064       3.5544   0.00018939
enh42611    1  230241400  230242400      6       3  150064       3.9093   4.6281e-05
enh42612    1  230245100  230246100      5       2  150064        3.781   7.8086e-05
enh42613    1  230260600  230261600      1       1  150064       2.6648     0.003852
enh42619    1  230305400  230306400      3       2  150064       1.7605     0.039163
enh42622    1  230321800  230322800      5       2  150064       1.7516     0.039924
enh42627    1  230405900  230406900      2       1  150064       2.0144     0.021985
enh42671    1  231558600  231559600      2       1  150064       2.0492     0.020222
enh42698    1  232593400  232594400      4       2  150064       2.3011     0.010693
enh42699    1  232606600  232607600      6       2  150064       2.5071    0.0060871
enh42721    1  233397100  233398100      6       3  150064       1.8225     0.034192
enh42723    1  233426300  233427300      3       1  150064       1.6804     0.046444
enh42732    1  234306200  234307200      1       1  150064       1.9483      0.02569
enh42736    1  234396000  234397000      3       2  150064       2.0621     0.019599
enh42757    1  234611600  234612600      7       3  150064       2.2207     0.013185
enh42759    1  234623200  234624200      2       1  150064       1.9415     0.026101
enh42760    1  234626500  234627500      9       5  150064       2.6977    0.0034906
enh42761    1  234634600  234635600      5       2  150064       2.4455    0.0072334
enh42783    1  235011000  235012000      4       2  150064       1.7006     0.044509
enh42851    1  235805900  235806900      7       2  150064       1.9266     0.027012
enh42860    1  236020700  236021700      4       1  150064       1.7824     0.037343
enh42918    1  237574700  237575700      8       3  150064       1.7612     0.039102
enh42921    1  239621200  239622200      1       1  150064       2.0099      0.02222
enh42924    1  239711500  239712500      4       2  150064       2.6604    0.0039025
enh42954    1  241790400  241791400      5       3  150064       2.6293    0.0042779
enh42967    1  243264000  243265000      1       1  150064       2.3843     0.008556
enh42969    1  243407400  243408400      1       1  150064       3.8631    5.598e-05
enh42970    1  243409900  243410900      2       1  150064       2.6922    0.0035494
enh42971    1  243414700  243415700      2       1  150064       3.2785   0.00052184
enh42972    1  243420800  243421800      2       1  150064       4.0095   3.0424e-05
enh42976    1  243427800  243428800      2       1  150064       3.9425   4.0322e-05
enh42977    1  243431500  243432500      1       1  150064       4.8918    4.997e-07
enh42980    1  243450000  243451000      1       1  150064       4.8728    5.502e-07
enh42982    1  243518000  243519000      2       1  150064       3.4178    0.0003157
enh42984    1  243579000  243580000      1       1  150064       3.9443    4.001e-05
enh42988    1  243645100  243646100      1       1  150064       4.8235    7.053e-07
enh42989    1  243646400  243647400      2       1  150064       3.7261   9.7221e-05
enh42993    1  243760300  243761300      1       1  150064       1.9669       0.0246
enh42995    1  243875100  243876100      2       1  150064       4.3002   8.5327e-06
enh42996    1  243877800  243878800      2       1  150064       4.8436   6.3738e-07
enh42997    1  243881000  243882000      1       1  150064       2.4984     0.006237
enh42999    1  243897200  243898200      1       1  150064       4.7869     8.47e-07
enh43002    1  243914600  243915600      2       1  150064        3.559   0.00018614
enh43004    1  243919200  243920200      1       1  150064       4.7265    1.142e-06
enh43005    1  243923900  243924900      1       1  150064       4.7492    1.021e-06
enh43008    1  243930000  243931000      3       2  150064       3.2508   0.00057541
enh43009    1  243944800  243945800      1       1  150064       4.6666    1.531e-06
enh43010    1  243952800  243953800      1       1  150064       4.7062    1.262e-06
enh43011    1  243953400  243954400      2       1  150064       3.7991   7.2608e-05
enh43012    1  243955400  243956400      2       1  150064       4.2876   9.0309e-06
enh43013    1  243962100  243963100      1       1  150064        2.476     0.006644
enh43014    1  243963100  243964100      3       1  150064       4.5654   2.4925e-06
enh43018    1  243990000  243991000      3       1  150064       4.3839   5.8276e-06
enh43020    1  243993000  243994000      2       1  150064       3.4688   0.00026137
enh43021    1  243994200  243995200      2       1  150064       4.2603   1.0209e-05
enh43023    1  244002000  244003000      1       1  150064       4.6399    1.743e-06
enh43026    1  244009500  244010500      1       1  150064        4.007    3.075e-05
enh43027    1  244014800  244015800      1       1  150064       3.3251     0.000442
enh43037    1  244402500  244403500      1       1  150064       2.0913      0.01825
enh43052    1  244602500  244603500      4       2  150064       2.1017     0.017792
enh43056    1  244623100  244624100      1       1  150064       1.7102      0.04361
enh43092    1  246378400  246379400     12       2  150064       2.2639     0.011791
enh43096    1  246660500  246661500      2       1  150064        2.001     0.022697
enh43097    1  246670800  246671800     13       5  150064       2.4524    0.0070952
enh43098    1  246690500  246691500      8       4  150064       1.8793     0.030102
enh43102    1  246739400  246740400      2       1  150064       1.6509     0.049378
enh43104    1  246748300  246749300      1       1  150064       2.0615      0.01963
enh43105    1  246749900  246750900      1       1  150064       1.7767      0.03781
enh43107    1  246753800  246754800      3       2  150064       1.8314     0.033524
enh43113    1  246770600  246771600      2       1  150064       1.8193     0.034432
enh43114    1  246772000  246773000      2       1  150064       2.2501      0.01222
enh43115    1  246774100  246775100      4       2  150064       2.0913      0.01825
enh43118    1  246861600  246862600      6       3  150064        1.869     0.030814
enh43119    1  246862400  246863400      5       3  150064       1.6525     0.049218
enh43166    1  249134800  249135800      2       1  150064       1.8202     0.034368
enh43175    1  249199100  249200100      1       1  150064       1.7708       0.0383
enh48494    2     193400     194400      6       3  150064       1.8472     0.032361
enh48521    2     969700     970700      6       2  150064       1.9771     0.024014
enh48522    2     974800     975800     10       2  150064       2.2733     0.011505
enh48523    2    1028200    1029200      6       2  150064       2.9646    0.0015152
enh48542    2    2685500    2686500      3       1  150064       2.3556    0.0092472
enh48547    2    3220900    3221900      4       1  150064       1.9517     0.025488
enh48548    2    3226600    3227600      4       1  150064       2.5833    0.0048931
enh48549    2    3243700    3244700      3       1  150064       1.9656     0.024675
enh48551    2    3307000    3308000      3       1  150064       2.8667     0.002074
enh48565    2    3621500    3622500      1       1  150064       2.0286      0.02125
enh48582    2    7050600    7051600      5       2  150064       3.1018   0.00096177
enh48583    2    7060700    7061700      7       3  150064       1.9392     0.026238
enh48584    2    7066200    7067200      5       3  150064       2.2311     0.012837
enh48585    2    7070800    7071800      4       2  150064       1.9314     0.026716
enh48601    2    7197300    7198300      2       1  150064       1.8773      0.03024
enh48606    2    7571500    7572500      1       1  150064       1.9847      0.02359
enh48608    2    7582900    7583900      2       1  150064       3.5145    0.0002203
enh48610    2    7591400    7592400      2       1  150064       2.5784    0.0049632
enh48611    2    7608600    7609600      8       2  150064       3.0633    0.0010945
enh48612    2    7638800    7639800      4       2  150064       2.0583     0.019781
enh48613    2    7656300    7657300      2       1  150064       2.6777    0.0037061
enh48623    2    7796700    7797700      1       1  150064        2.009      0.02227
enh48625    2    7832200    7833200      1       1  150064       2.0731      0.01908
enh48626    2    7859600    7860600      4       2  150064       1.6561     0.048847
enh48630    2    7883900    7884900      2       1  150064       2.3309    0.0098806
enh48656    2    8581800    8582800      2       1  150064       1.8783      0.03017
enh48660    2    8621800    8622800      2       1  150064       1.7478     0.040253
enh48663    2    8652100    8653100      2       1  150064       1.7975      0.03613
enh48666    2    8665600    8666600      2       1  150064       1.6534     0.049129
enh48668    2    8680800    8681800      1       1  150064       2.2897      0.01102
enh48678    2    8797100    8798100      5       2  150064        2.271     0.011575
enh48696    2    9685600    9686600      3       2  150064       2.0401     0.020668
enh48702    2    9737000    9738000      4       2  150064       1.7737      0.03806
enh48741    2   10106500   10107500      2       1  150064       1.9095     0.028099
enh48799    2   10547200   10548200      4       1  150064       2.1025     0.017756
enh48821    2   10953200   10954200      6       3  150064       2.0708     0.019191
enh48825    2   11004600   11005600      6       3  150064        1.671     0.047362
enh48848    2   11596000   11597000      3       1  150064       1.6591     0.048552
enh48850    2   11602500   11603500      6       1  150064       1.8077      0.03533
enh48852    2   11604300   11605300      4       2  150064       1.9436     0.025973
enh48856    2   11883300   11884300      5       3  150064       1.7708     0.038296
enh48858    2   11891600   11892600      1       1  150064       2.1268      0.01672
enh48864    2   11918800   11919800      2       1  150064        1.751      0.03997
enh48865    2   11924700   11925700      2       1  150064       2.6214     0.004379
enh48873    2   12085000   12086000      6       2  150064        2.308     0.010499
enh48907    2   12559700   12560700      1       1  150064        2.065      0.01946
enh48909    2   12571200   12572200      4       2  150064        1.771      0.03828
enh48921    2   12642100   12643100      3       1  150064       1.8501     0.032152
enh48923    2   12653800   12654800      1       1  150064       2.5336     0.005645
enh48925    2   12687500   12688500      4       2  150064       1.8833      0.02983
enh48926    2   12695500   12696500      2       1  150064       1.8598     0.031459
enh48933    2   12765000   12766000      2       1  150064       2.7038    0.0034275
enh48934    2   12773600   12774600      2       1  150064       2.5566    0.0052857
enh48935    2   12776700   12777700      1       1  150064       3.2707    0.0005364
enh48958    2   15441100   15442100      3       1  150064       2.0644     0.019492
enh48964    2   15698600   15699600      2       1  150064       1.7773     0.037757
enh48969    2   16106100   16107100      2       1  150064       2.2624     0.011838
enh48984    2   17932200   17933200      2       1  150064       1.9987     0.022823
enh48985    2   17936800   17937800      1       1  150064       2.1711      0.01496
enh48986    2   17938300   17939300      1       1  150064       2.0909      0.01827
enh49013    2   20768000   20769000      7       3  150064       2.3394    0.0096584
enh49014    2   20775500   20776500      4       2  150064       2.6957    0.0035118
enh49015    2   20776800   20777800      7       2  150064       2.2153     0.013371
enh49016    2   20778700   20779700      5       2  150064       2.5188    0.0058882
enh49019    2   20841800   20842800      2       1  150064       2.2271      0.01297
enh49036    2   23984200   23985200      5       3  150064       2.0232     0.021528
enh49039    2   24114500   24115500      6       3  150064       1.9138     0.027824
enh49042    2   24124800   24125800      1       1  150064       2.0809      0.01872
enh49043    2   24127200   24128200      2       1  150064       2.0112     0.022153
enh49045    2   24136400   24137400      4       2  150064       2.3261     0.010007
enh49049    2   24151200   24152200      2       1  150064       1.9116     0.027966
enh49050    2   24161500   24162500      1       1  150064       2.2362      0.01267
enh49082    2   24766800   24767800      3       2  150064       1.8898     0.029392
enh49085    2   24791100   24792100      2       1  150064       1.6719     0.047272
enh49089    2   24809200   24810200      1       1  150064       2.3914     0.008392
enh49090    2   24835900   24836900      2       1  150064       1.8495     0.032195
enh49093    2   24847200   24848200      1       1  150064       2.5504      0.00538
enh49108    2   25351500   25352500      6       3  150064        4.357    6.593e-06
enh49110    2   25384400   25385400      3       1  150064       4.1609   1.5851e-05
enh49112    2   25418900   25419900      2       1  150064       3.1712   0.00075895
enh49113    2   25424800   25425800      2       1  150064       3.2021   0.00068214
enh49115    2   25433000   25434000      4       1  150064       3.4774   0.00025313
enh49116    2   25437900   25438900      1       1  150064       3.4723     0.000258
enh49117    2   25439300   25440300      2       1  150064       3.4026   0.00033375
enh49122    2   25494000   25495000      2       1  150064       1.7127     0.043387
enh49124    2   25497700   25498700      1       1  150064       2.1462      0.01593
enh49128    2   25509500   25510500      2       1  150064       2.1409      0.01614
enh49129    2   25514400   25515400      3       2  150064       2.3316    0.0098599
enh49132    2   25526400   25527400      4       2  150064       2.7383    0.0030879
enh49133    2   25530800   25531800      3       1  150064       3.5939   0.00016288
enh49134    2   25535300   25536300      3       1  150064       2.2809     0.011276
enh49135    2   25539000   25540000      2       1  150064        2.055      0.01994
enh49138    2   25553300   25554300      1       1  150064       1.9943      0.02306
enh49146    2   25598700   25599700      2       1  150064        4.143   1.7136e-05
enh49155    2   25887200   25888200      2       1  150064       1.8753     0.030376
enh49158    2   25941700   25942700      3       1  150064        2.181     0.014591
enh49160    2   25989900   25990900      2       1  150064       2.3221     0.010113
enh49162    2   26020300   26021300      5       2  150064       1.7466     0.040354
enh49163    2   26028700   26029700      3       1  150064       1.7183     0.042867
enh49171    2   26054200   26055200      3       2  150064        1.725     0.042263
enh49175    2   26075900   26076900      2       1  150064       2.3922    0.0083738
enh49176    2   26083900   26084900      1       1  150064       1.8203      0.03436
enh49185    2   26213600   26214600      2       1  150064       2.3868    0.0084985
enh49186    2   26214400   26215400      3       1  150064        3.715   0.00010161
enh49187    2   26255100   26256100      2       1  150064        2.286     0.011128
enh49188    2   26260700   26261700      4       2  150064       2.8396    0.0022588
enh49194    2   26277400   26278400      2       1  150064       1.9301     0.026799
enh49201    2   26303900   26304900      2       1  150064       1.9867     0.023479
enh49202    2   26309100   26310100      4       2  150064       2.0712     0.019172
enh49218    2   26523400   26524400      3       2  150064       1.6587     0.048589
enh49220    2   26566300   26567300      1       1  150064        2.839     0.002263
enh49230    2   26700100   26701100      5       2  150064       2.4833    0.0065086
enh49237    2   26963500   26964500      3       1  150064        3.665   0.00012365
enh49238    2   26985800   26986800      2       1  150064       3.1708   0.00076023
enh49240    2   26989800   26990800      4       2  150064       3.0451     0.001163
enh49241    2   26991900   26992900      2       1  150064       3.1258   0.00088647
enh49242    2   26994400   26995400      3       1  150064        3.144   0.00083325
enh49246    2   27033100   27034100      2       1  150064       3.5217   0.00021442
enh49250    2   27229800   27230800      2       1  150064         2.87    0.0020526
enh49252    2   27242300   27243300      3       2  150064       2.1452     0.015967
enh49253    2   27254400   27255400      1       1  150064       3.0193     0.001267
enh49255    2   27271800   27272800      2       1  150064       3.4335   0.00029787
enh49256    2   27291600   27292600      1       1  150064       3.7026    0.0001067
enh49257    2   27295300   27296300      1       1  150064       2.9142     0.001783
enh49258    2   27296900   27297900      2       1  150064        2.323     0.010089
enh49259    2   27298300   27299300      2       1  150064       2.0918     0.018229
enh49262    2   27307700   27308700      2       1  150064       2.5213    0.0058457
enh49263    2   27309900   27310900      1       1  150064        2.979     0.001446
enh49265    2   27345300   27346300      2       1  150064       2.6162    0.0044459
enh49270    2   27432400   27433400      7       3  150064       2.4129     0.007913
enh49272    2   27438800   27439800      5       2  150064       2.0355     0.020902
enh49273    2   27441300   27442300      7       3  150064       2.4104    0.0079678
enh49275    2   27472900   27473900      1       1  150064       2.5646     0.005165
enh49277    2   27525400   27526400      1       1  150064       2.1382      0.01625
enh49278    2   27544000   27545000      2       1  150064       1.9898     0.023304
enh49280    2   27574700   27575700      1       1  150064       2.7773     0.002741
enh49284    2   27595100   27596100      2       1  150064       2.3713    0.0088636
enh49286    2   27604000   27605000      1       1  150064       3.0578     0.001115
enh49288    2   27615100   27616100      2       1  150064       3.0097    0.0013077
enh49289    2   27620400   27621400      2       1  150064       4.2295   1.1708e-05
enh49291    2   27626300   27627300      2       1  150064       2.9223    0.0017372
enh49293    2   27632800   27633800      2       1  150064       2.0799     0.018769
enh49296    2   27711200   27712200      4       2  150064       3.6298   0.00014183
enh49301    2   27850300   27851300      2       1  150064       1.8163      0.03466
enh49312    2   27958800   27959800      2       1  150064       3.4552   0.00027493
enh49313    2   27988000   27989000      1       1  150064       4.1169     1.92e-05
enh49314    2   27988800   27989800      3       2  150064       4.4211   4.9099e-06
enh49315    2   27993400   27994400      1       1  150064       3.8587      5.7e-05
enh49317    2   28000400   28001400      2       1  150064       3.7777   7.9155e-05
enh49318    2   28115500   28116500      3       1  150064       1.7546     0.039666
enh49321    2   28124000   28125000      1       1  150064        3.996    3.221e-05
enh49323    2   28137400   28138400      2       1  150064       1.9275     0.026958
enh49324    2   28143100   28144100      1       1  150064       3.5243    0.0002123
enh49325    2   28169400   28170400      1       1  150064       3.4674    0.0002628
enh49326    2   28173700   28174700      3       1  150064        3.364   0.00038415
enh49330    2   28187800   28188800      2       1  150064       1.8895     0.029414
enh49332    2   28202500   28203500      2       1  150064         4.51   3.2416e-06
enh49334    2   28212000   28213000      5       2  150064       1.9132     0.027859
enh49337    2   28303800   28304800      2       1  150064       1.9425     0.026036
enh49351    2   28601500   28602500      4       2  150064       2.2538     0.012105
enh49353    2   28611800   28612800      2       1  150064       3.1887   0.00071447
enh49355    2   28628800   28629800      3       1  150064       2.4675    0.0068037
enh49357    2   28635100   28636100      1       1  150064       2.5742     0.005024
enh49358    2   28645500   28646500      2       1  150064       1.8966     0.028941
enh49359    2   28647600   28648600      4       2  150064       3.4242    0.0003083
enh49360    2   28653400   28654400      2       1  150064       1.6477     0.049711
enh49385    2   29001600   29002600      2       1  150064       2.9128     0.001791
enh49386    2   29032300   29033300      3       1  150064       3.1758   0.00074719
enh49388    2   29044000   29045000      4       2  150064       3.1709   0.00075972
enh49389    2   29087800   29088800      5       2  150064       3.1056   0.00094938
enh49390    2   29089500   29090500      1       1  150064        2.516     0.005934
enh49391    2   29093800   29094800      4       2  150064       1.9209      0.02737
enh49406    2   29411800   29412800      4       2  150064       3.0628    0.0010964
enh49438    2   30588900   30589900      1       1  150064       1.8188      0.03447
enh49473    2   31547500   31548500      2       1  150064       1.6604     0.048421
enh49484    2   32182800   32183800      2       1  150064       1.9374     0.026349
enh49493    2   32236500   32237500      3       2  150064       2.2825     0.011229
enh49531    2   33546800   33547800      2       1  150064       1.8257     0.033946
enh49540    2   36117400   36118400      7       2  150064       2.7126    0.0033374
enh49554    2   36688300   36689300      2       1  150064       2.0103     0.022198
enh49557    2   36776800   36777800      3       2  150064       1.6493      0.04954
enh49561    2   36822500   36823500      7       2  150064       2.0295     0.021202
enh49564    2   37011800   37012800      1       1  150064        1.806      0.03546
enh49565    2   37025800   37026800      2       1  150064        1.936     0.026436
enh49567    2   37116800   37117800      3       1  150064       1.7748     0.037965
enh49568    2   37137800   37138800      4       2  150064       2.5653    0.0051542
enh49572    2   37178200   37179200      5       3  150064       1.6727      0.04719
enh49575    2   37189300   37190300      3       1  150064       2.9825    0.0014297
enh49577    2   37194600   37195600      1       1  150064       2.9809     0.001437
enh49578    2   37232100   37233100      3       2  150064       1.9022     0.028573
enh49579    2   37238200   37239200      4       2  150064       2.3955    0.0082995
enh49585    2   37376200   37377200      5       2  150064       2.0573     0.019826
enh49587    2   37379600   37380600      3       2  150064       1.7334     0.041516
enh49590    2   37395000   37396000      5       3  150064       1.9394     0.026228
enh49591    2   37395400   37396400     10       2  150064       2.1413     0.016125
enh49592    2   37422500   37423500      1       1  150064       3.5202    0.0002156
enh49596    2   37460200   37461200      6       2  150064       2.7139    0.0033245
enh49598    2   37470500   37471500      2       1  150064       2.6389    0.0041586
enh49599    2   37526800   37527800      4       2  150064       4.1221   1.8773e-05
enh49600    2   37532600   37533600      3       2  150064       1.8277     0.033798
enh49601    2   37533400   37534400      5       3  150064       3.1934   0.00070297
enh49602    2   37534400   37535400      3       2  150064       3.0357    0.0011999
enh49603    2   37538800   37539800      2       1  150064       3.4388   0.00029217
enh49604    2   37543200   37544200      6       2  150064        3.398   0.00033946
enh49605    2   37545000   37546000      2       1  150064       3.1965   0.00069552
enh49606    2   37546400   37547400      3       1  150064        4.511   3.2259e-06
enh49607    2   37548500   37549500      3       1  150064       3.5822   0.00017033
enh49608    2   37552500   37553500      3       2  150064       3.5159   0.00021917
enh49609    2   37570900   37571900      5       3  150064       2.4303    0.0075439
enh49610    2   37572400   37573400      6       3  150064       2.2813     0.011264
enh49612    2   37616100   37617100      1       1  150064       1.6582      0.04864
enh49614    2   37641400   37642400      4       2  150064       2.1762      0.01477
enh49652    2   38150900   38151900      4       2  150064       1.9939     0.023079
enh49655    2   38209100   38210100      2       1  150064        1.731     0.041726
enh49704    2   38921700   38922700      4       2  150064       2.3162     0.010273
enh49705    2   38929200   38930200      1       1  150064       2.7657      0.00284
enh49709    2   38942500   38943500      3       2  150064       3.2629   0.00055142
enh49710    2   38948700   38949700      4       1  150064       1.9725     0.024276
enh49715    2   38980500   38981500      3       1  150064       1.8303     0.033603
enh49716    2   38981700   38982700      5       3  150064       2.2255     0.013022
enh49717    2   39004300   39005300      3       1  150064       2.0829     0.018631
enh49727    2   39299700   39300700      3       2  150064       1.7475     0.040276
enh49751    2   39445600   39446600      6       2  150064       2.3812    0.0086277
enh49752    2   39454600   39455600      4       2  150064            2      0.02275
enh49773    2   39999400   40000400      4       2  150064       2.0368     0.020835
enh49780    2   40715600   40716600      4       2  150064       1.7139      0.04327
enh49783    2   42067100   42068100      2       1  150064        2.308       0.0105
enh49784    2   42068600   42069600      5       1  150064       2.4789    0.0065887
enh49876    2   43380500   43381500      4       1  150064       1.6777     0.046705
enh49878    2   43389400   43390400      6       2  150064       1.7241     0.042346
enh49905    2   43793100   43794100      3       1  150064       1.6593     0.048524
enh49936    2   44466400   44467400      4       1  150064       1.7909     0.036658
enh49937    2   44470600   44471600      1       1  150064       2.2331      0.01277
enh49964    2   45951300   45952300      5       2  150064       1.7947     0.036351
enh49967    2   46069600   46070600      2       1  150064       1.6494     0.049534
enh49997    2   46704500   46705500      5       3  150064       1.8053     0.035511
enh49999    2   46727500   46728500      2       1  150064       2.1232     0.016868
enh50043    2   47398600   47399600      2       1  150064        2.338    0.0096946
enh50054    2   47748700   47749700      3       2  150064       1.8383     0.033008
enh50055    2   47994700   47995700      2       1  150064       2.2832     0.011209
enh50057    2   48013100   48014100      2       1  150064       1.7933     0.036465
enh50058    2   48017200   48018200      5       3  150064       2.1525      0.01568
enh50060    2   48072300   48073300      3       2  150064       2.3918    0.0083833
enh50063    2   48078200   48079200      5       3  150064       2.7133    0.0033305
enh50065    2   48088500   48089500      2       1  150064       2.1087     0.017487
enh50066    2   48094800   48095800      4       2  150064       2.3041     0.010607
enh50069    2   48106400   48107400      2       1  150064       1.7991        0.036
enh50072    2   48128400   48129400      1       1  150064       2.6035     0.004614
enh50074    2   48144400   48145400      3       1  150064       2.6283    0.0042902
enh50079    2   48340500   48341500      1       1  150064       2.0415       0.0206
enh50080    2   48341600   48342600      2       1  150064       3.2121   0.00065882
enh50082    2   48372200   48373200      1       1  150064       1.9537      0.02537
enh50084    2   48462800   48463800      3       2  150064       1.6542     0.049045
enh50085    2   48492300   48493300      4       2  150064       2.0475     0.020302
enh50088    2   48538800   48539800      2       1  150064       2.4298    0.0075537
enh50089    2   48547000   48548000      4       2  150064       2.0054     0.022463
enh50090    2   48555200   48556200      4       2  150064       2.1299     0.016589
enh50091    2   48562400   48563400      3       1  150064       2.6284    0.0042895
enh50092    2   48568000   48569000      4       2  150064       2.3079     0.010502
enh50094    2   48573100   48574100      2       1  150064        3.744   9.0567e-05
enh50096    2   48581800   48582800      4       2  150064       1.9315      0.02671
enh50098    2   48589100   48590100      2       1  150064        2.646    0.0040726
enh50099    2   48591700   48592700      6       3  150064       2.2167     0.013323
enh50100    2   48622700   48623700      4       2  150064       2.1457     0.015947
enh50101    2   48642400   48643400      6       4  150064       2.5081    0.0060695
enh50103    2   48646900   48647900      5       3  150064       1.6782      0.04665
enh50104    2   48647700   48648700      3       2  150064       2.8124    0.0024586
enh50106    2   48671200   48672200      4       2  150064        2.113       0.0173
enh50107    2   48674500   48675500      3       2  150064       2.2722     0.011538
enh50109    2   48688500   48689500      5       2  150064       1.7908     0.036665
enh50110    2   48736200   48737200      2       1  150064       2.8269      0.00235
enh50115    2   50719000   50720000      1       1  150064       3.0002     0.001349
enh50119    2   53996100   53997100      2       1  150064       2.3208     0.010149
enh50120    2   54003600   54004600      2       1  150064       2.5691    0.0050983
enh50121    2   54010800   54011800      2       1  150064        3.487   0.00024424
enh50122    2   54015900   54016900      3       1  150064       2.7678    0.0028214
enh50123    2   54017400   54018400      1       1  150064       2.8188      0.00241
enh50126    2   54172100   54173100      2       1  150064       1.7235     0.042399
enh50127    2   54176500   54177500      4       2  150064       2.1102     0.017419
enh50130    2   54184300   54185300      2       1  150064       2.3289    0.0099325
enh50131    2   54185200   54186200      4       2  150064       1.7495     0.040102
enh50132    2   54186200   54187200      2       1  150064       2.8725    0.0020362
enh50133    2   54187300   54188300      4       2  150064       2.2127      0.01346
enh50138    2   54225500   54226500      3       1  150064        1.864     0.031162
enh50139    2   54240900   54241900      5       2  150064       2.0607     0.019664
enh50140    2   54267700   54268700      1       1  150064       2.0911      0.01826
enh50141    2   54275100   54276100      2       1  150064       2.0324     0.021057
enh50142    2   54280700   54281700      2       1  150064       2.1753     0.014802
enh50143    2   54300700   54301700      6       3  150064       1.7968      0.03618
enh50144    2   54320000   54321000      5       2  150064       2.1878     0.014341
enh50146    2   54330700   54331700      4       2  150064       2.5832    0.0048945
enh50147    2   54333600   54334600      2       1  150064       3.4716   0.00025872
enh50148    2   54341200   54342200      5       2  150064        2.161     0.015346
enh50155    2   54648600   54649600      3       1  150064       2.7942    0.0026017
enh50159    2   54756700   54757700      5       3  150064       2.1516     0.015715
enh50165    2   54807600   54808600     11       2  150064       2.2459     0.012354
enh50168    2   54820200   54821200      2       1  150064       2.1912     0.014219
enh50169    2   54826300   54827300      2       1  150064       1.7435     0.040623
enh50170    2   54829800   54830800      8       4  150064       1.7225     0.042485
enh50173    2   54836800   54837800      4       2  150064       1.6573      0.04873
enh50174    2   54838600   54839600     11       5  150064        1.975     0.024136
enh50175    2   54845500   54846500      4       2  150064       2.6634    0.0038682
enh50176    2   54861200   54862200      6       3  150064       2.3214     0.010132
enh50180    2   54907400   54908400      8       4  150064       2.6705    0.0037871
enh50194    2   55242000   55243000      1       1  150064         2.37     0.008894
enh50195    2   55250400   55251400      2       1  150064       1.7449       0.0405
enh50197    2   55264000   55265000      3       2  150064       1.7492     0.040128
enh50200    2   55272600   55273600      3       2  150064       1.9593     0.025037
enh50223    2   55658600   55659600      8       3  150064       1.9271     0.026983
enh50243    2   57947700   57948700      2       1  150064       3.8989   4.8315e-05
enh50244    2   57986600   57987600      2       1  150064       5.8555    2.378e-09
enh50245    2   57987100   57988100      3       2  150064       5.7603   4.1982e-09
enh50246    2   58135700   58136700      3       2  150064       5.3352   4.7723e-08
enh50247    2   58249900   58250900      4       1  150064       2.5523      0.00535
enh50248    2   58269300   58270300      2       1  150064       3.1586   0.00079263
enh50250    2   58275400   58276400      2       1  150064       3.6076   0.00015451
enh50254    2   58299200   58300200      3       2  150064       5.2602    7.196e-08
enh50255    2   58461900   58462900      4       2  150064       4.2992   8.5707e-06
enh50256    2   58465500   58466500      2       1  150064       3.4334     0.000298
enh50257    2   58468700   58469700      2       1  150064       2.0489     0.020238
enh50258    2   60113800   60114800      4       2  150064       1.7552      0.03961
enh50261    2   60710200   60711200      3       2  150064       2.9125    0.0017926
enh50262    2   60743800   60744800      2       1  150064       1.9698     0.024428
enh50263    2   60755000   60756000      3       2  150064       2.0133      0.02204
enh50267    2   60901300   60902300      4       2  150064       3.1649   0.00077568
enh50274    2   61032800   61033800      2       1  150064        1.982     0.023739
enh50295    2   61268200   61269200      2       1  150064       1.9579     0.025121
enh50300    2   61372700   61373700      2       1  150064       1.6976     0.044788
enh50302    2   61406400   61407400      6       4  150064       1.8196     0.034408
enh50306    2   61465400   61466400      2       1  150064       2.3692    0.0089127
enh50309    2   61583100   61584100      3       2  150064       2.6574     0.003937
enh50310    2   61583800   61584800      3       2  150064       2.0802     0.018755
enh50312    2   61592100   61593100      3       2  150064       1.6989     0.044671
enh50315    2   61641200   61642200      2       1  150064       3.0287     0.001228
enh50317    2   61654200   61655200      4       2  150064       2.8153    0.0024367
enh50319    2   61658000   61659000      1       1  150064       3.1069    0.0009454
enh50321    2   61666200   61667200      1       1  150064       3.3974    0.0003401
enh50325    2   61687700   61688700      3       2  150064       1.7032     0.044268
enh50326    2   61692300   61693300      2       1  150064       2.6958    0.0035108
enh50327    2   61699400   61700400      1       1  150064        1.971      0.02436
enh50359    2   62532500   62533500      2       1  150064       1.9165     0.027649
enh50360    2   62537000   62538000      1       1  150064       1.8365      0.03314
enh50363    2   62638600   62639600      2       1  150064       1.9074     0.028233
enh50364    2   62684400   62685400      1       1  150064       1.9612      0.02493
enh50365    2   62702200   62703200      2       1  150064       2.1779     0.014706
enh50366    2   62733400   62734400      3       1  150064       2.8021    0.0025387
enh50370    2   62939000   62940000      2       1  150064       1.8861     0.029644
enh50403    2   64291200   64292200      2       1  150064       1.9995     0.022775
enh50436    2   64749300   64750300      2       1  150064        1.778     0.037704
enh50528    2   67623400   67624400      1       1  150064       1.8751      0.03039
enh50540    2   68379100   68380100      3       2  150064       1.7302     0.041796
enh50545    2   68415200   68416200      1       1  150064       2.8012     0.002546
enh50546    2   68416300   68417300      3       2  150064       2.2009     0.013872
enh50548    2   68427500   68428500      2       1  150064       2.7095    0.0033691
enh50550    2   68433200   68434200      2       1  150064       2.3133     0.010352
enh50552    2   68453700   68454700      2       1  150064       2.9208    0.0017455
enh50555    2   68470600   68471600      1       1  150064       2.8782        0.002
enh50556    2   68482000   68483000      5       3  150064       2.0079     0.022329
enh50576    2   68679700   68680700      4       2  150064       2.3063     0.010547
enh50614    2   69534300   69535300      1       1  150064       2.2815      0.01126
enh50615    2   69536400   69537400      1       1  150064       1.9178      0.02757
enh50660    2   69909500   69910500      4       2  150064       2.1894     0.014283
enh50668    2   69969800   69970800      3       1  150064        2.275     0.011453
enh50669    2   69970500   69971500      2       1  150064       2.0354     0.020905
enh50677    2   70016500   70017500      4       2  150064       1.7944     0.036376
enh50680    2   70054000   70055000      1       1  150064       2.1512      0.01573
enh50681    2   70055100   70056100      5       3  150064       2.4367    0.0074115
enh50684    2   70120000   70121000      3       1  150064       1.6926     0.045261
enh50686    2   70124500   70125500      1       1  150064       1.9816      0.02376
enh50687    2   70128000   70129000      2       1  150064       1.9686       0.0245
enh50689    2   70138700   70139700      2       1  150064       1.6613     0.048325
enh50690    2   70140000   70141000      1       1  150064       1.7366      0.04123
enh50691    2   70144700   70145700      1       1  150064       1.7393      0.04099
enh50692    2   70150100   70151100      2       1  150064       1.6862      0.04588
enh50698    2   70191300   70192300      1       1  150064       2.1937      0.01413
enh50701    2   70229100   70230100      1       1  150064       1.7059      0.04401
enh50705    2   70295500   70296500      4       1  150064       1.9131     0.027865
enh50730    2   70467100   70468100      2       1  150064       1.7799     0.037544
enh50733    2   70486100   70487100      1       1  150064       1.7425      0.04071
enh50734    2   70487200   70488200      2       1  150064       1.6595     0.048504
enh50735    2   70491600   70492600      1       1  150064       1.7083      0.04379
enh50741    2   70527300   70528300      2       1  150064       2.0229     0.021543
enh50754    2   70883400   70884400      6       3  150064        2.599    0.0046749
enh50769    2   71250600   71251600      7       2  150064       1.7123     0.043419
enh50784    2   71579800   71580800      1       1  150064       3.1556    0.0008008
enh50785    2   71644800   71645800      2       1  150064       2.6902    0.0035708
enh50786    2   71645400   71646400      5       2  150064       3.2015   0.00068363
enh50787    2   71647000   71648000      6       2  150064       1.8407     0.032834
enh50788    2   71650600   71651600      1       1  150064       2.9655     0.001511
enh50789    2   71679700   71680700      3       2  150064       2.5555     0.005301
enh50793    2   72789500   72790500      3       1  150064        1.676     0.046866
enh50799    2   73295900   73296900      1       1  150064       3.5033    0.0002298
enh50801    2   73329600   73330600      6       2  150064       3.3374    0.0004229
enh50802    2   73334200   73335200      2       1  150064       3.4372   0.00029392
enh50803    2   73336800   73337800      3       1  150064       3.0143    0.0012878
enh50804    2   73439100   73440100      2       1  150064       3.0255    0.0012412
enh50805    2   73439800   73440800      2       1  150064       2.4099    0.0079777
enh50808    2   73465500   73466500      1       1  150064       1.9615      0.02491
enh50809    2   73484700   73485700      2       1  150064       3.1902   0.00071077
enh50814    2   73614600   73615600      1       1  150064       3.1555    0.0008012
enh50820    2   74058100   74059100      3       2  150064       2.4619    0.0069097
enh50829    2   74196500   74197500      2       1  150064       2.1182     0.017078
enh50839    2   74248800   74249800      2       1  150064       1.7187     0.042833
enh50840    2   74252400   74253400      3       2  150064       2.5212    0.0058484
enh50842    2   74257000   74258000      3       2  150064        3.014    0.0012892
enh50844    2   74266300   74267300      1       1  150064        3.108    0.0009418
enh50845    2   74277800   74278800      3       1  150064       2.7165    0.0032987
enh50846    2   74279500   74280500      5       2  150064       1.9519     0.025474
enh50849    2   74306800   74307800      1       1  150064       2.8324      0.00231
enh50855    2   74412900   74413900      2       1  150064        1.979     0.023908
enh50858    2   74428500   74429500      2       1  150064        2.288     0.011069
enh50879    2   74697500   74698500      1       1  150064       2.0558       0.0199
enh50937    2   84877600   84878600      2       1  150064        2.002      0.02264
enh50947    2   84984000   84985000      1       1  150064       1.6735      0.04711
enh50959    2   85056600   85057600      3       1  150064       2.3129     0.010363
enh50960    2   85061600   85062600      3       2  150064       2.4427    0.0072888
enh51025    2   85633500   85634500      4       2  150064        1.918     0.027558
enh51026    2   85637900   85638900      3       1  150064       2.8256    0.0023599
enh51027    2   85639600   85640600      3       2  150064       1.7379     0.041116
enh51029    2   85644600   85645600      5       2  150064       3.2498   0.00057749
enh51030    2   85646700   85647700      5       3  150064       1.9963     0.022953
enh51050    2   85845200   85846200      1       1  150064       2.0794      0.01879
enh51056    2   85941600   85942600      3       2  150064       1.7869     0.036979
enh51062    2   86082200   86083200      4       2  150064       2.4448    0.0072458
enh51063    2   86088600   86089600      4       2  150064       1.9851     0.023567
enh51081    2   86295100   86296100      4       2  150064       2.1463     0.015923
enh51119    2   86974000   86975000      4       2  150064       4.1527   1.6429e-05
enh51121    2   87010600   87011600      1       1  150064       2.1132      0.01729
enh51125    2   87053200   87054200      2       1  150064       2.8026    0.0025345
enh51188    2   88917600   88918600      2       1  150064       1.7497     0.040086
enh51193    2   88928100   88929100      2       1  150064       2.2154     0.013366
enh51237    2   96816900   96817900      1       1  150064       3.0243     0.001246
enh51239    2   96824700   96825700      2       1  150064       1.6976      0.04479
enh51242    2   96830700   96831700      1       1  150064        1.833       0.0334
enh51247    2   96872000   96873000      2       1  150064       2.6324    0.0042391
enh51248    2   96875500   96876500      1       1  150064       3.9123    4.571e-05
enh51253    2   96920700   96921700      2       1  150064       3.7326   9.4746e-05
enh51260    2   96987900   96988900      1       1  150064       2.8722     0.002038
enh51263    2   96999500   97000500      2       1  150064       2.5572    0.0052756
enh51265    2   97006100   97007100      2       1  150064       2.5722    0.0050534
enh51280    2   97198300   97199300      3       2  150064       1.9101      0.02806
enh51282    2   97206100   97207100      3       2  150064       2.0361     0.020869
enh51285    2   97219600   97220600      2       1  150064       2.1345     0.016403
enh51286    2   97259800   97260800      1       1  150064       1.6771      0.04676
enh51292    2   97406100   97407100      1       1  150064       1.9779      0.02397
enh51293    2   97408300   97409300      2       1  150064       2.0371     0.020821
enh51294    2   97424800   97425800      3       1  150064        2.197     0.014011
enh51295    2   97430500   97431500      1       1  150064        2.061      0.01965
enh51296    2   97433600   97434600      1       1  150064       2.3494     0.009401
enh51297    2   97438300   97439300      2       1  150064       2.9396    0.0016433
enh51298    2   97440000   97441000      3       1  150064       1.8033     0.035668
enh51305    2   97504700   97505700      1       1  150064       2.0077      0.02234
enh51307    2   97521500   97522500      1       1  150064       2.0007      0.02271
enh51309    2   97532000   97533000      1       1  150064       2.6807     0.003673
enh51310    2   97536500   97537500      2       1  150064       1.9317     0.026699
enh51311    2   97539300   97540300      1       1  150064       3.1536    0.0008064
enh51314    2   97559300   97560300      5       3  150064       2.8436    0.0022302
enh51315    2   97561300   97562300      6       2  150064       2.3819    0.0086126
enh51317    2   97577400   97578400      5       2  150064       3.7506   8.8209e-05
enh51320    2   97606300   97607300      2       1  150064       3.1987   0.00069024
enh51330    2   97760900   97761900      5       1  150064       2.6068      0.00457
enh51331    2   98260900   98261900      3       1  150064       2.6678    0.0038176
enh51337    2   98327100   98328100      3       1  150064       1.6724     0.047225
enh51338    2   98340700   98341700      2       1  150064        2.889    0.0019321
enh51339    2   98347500   98348500      2       1  150064       1.9532     0.025396
enh51342    2   98362300   98363300      3       1  150064       2.8343    0.0022961
enh51345    2   98423000   98424000      2       1  150064       2.0199     0.021697
enh51349    2   98487100   98488100      3       2  150064       1.7134     0.043321
enh51353    2   98547000   98548000      1       1  150064       2.0043      0.02252
enh51355    2   98548900   98549900      1       1  150064       2.9123     0.001794
enh51357    2   98561900   98562900      1       1  150064       1.7704      0.03833
enh51358    2   98562700   98563700      4       2  150064       2.1867     0.014384
enh51364    2   98575800   98576800      2       1  150064       1.8797     0.030072
enh51366    2   98579400   98580400      4       1  150064       1.8022     0.035761
enh51367    2   98584900   98585900      3       1  150064       2.7019    0.0034477
enh51368    2   98596200   98597200      4       2  150064       2.0347     0.020938
enh51372    2   98612900   98613900      3       1  150064       2.9854     0.001416
enh51378    2   99029000   99030000      1       1  150064        1.811      0.03507
enh51379    2   99064000   99065000      1       1  150064       1.8569      0.03166
enh51381    2   99069600   99070600      2       1  150064       1.7949     0.036333
enh51383    2   99078600   99079600      1       1  150064         1.86      0.03144
enh51386    2   99088800   99089800      2       1  150064       1.8067     0.035403
enh51389    2   99100300   99101300      1       1  150064       1.8484      0.03227
enh51390    2   99104200   99105200      1       1  150064       1.8729      0.03054
enh51391    2   99107300   99108300      2       1  150064       1.8631     0.031224
enh51392    2   99108900   99109900      2       1  150064       1.7642     0.038849
enh51393    2   99111200   99112200      4       1  150064       1.8192      0.03444
enh51402    2   99205100   99206100      1       1  150064       1.8569      0.03166
enh51404    2   99226900   99227900      1       1  150064       1.8062      0.03544
enh51405    2   99231500   99232500      2       1  150064        1.732     0.041635
enh51432    2   99390400   99391400      4       2  150064       1.6503     0.049436
enh51437    2   99449400   99450400      5       2  150064       1.7134      0.04332
enh51505    2  101364000  101365000      4       2  150064       2.3063     0.010548
enh51508    2  101541400  101542400      6       2  150064        1.864     0.031159
enh51511    2  101617600  101618600      3       1  150064       2.4478    0.0071861
enh51520    2  101867800  101868800      4       2  150064        1.782     0.037378
enh51524    2  101886400  101887400      2       1  150064       2.3632    0.0090601
enh51525    2  101888700  101889700      1       1  150064       2.5485      0.00541
enh51529    2  101917500  101918500      1       1  150064       2.3357     0.009754
enh51538    2  101966500  101967500      1       1  150064       1.6514      0.04933
enh51599    2  102697400  102698400      3       2  150064       1.9884     0.023382
enh51602    2  102731100  102732100      2       1  150064       2.1521     0.015695
enh51603    2  102753900  102754900      1       1  150064       2.8171     0.002423
enh51604    2  102788700  102789700      3       2  150064       1.7765     0.037828
enh51605    2  102801400  102802400      6       2  150064       2.1637     0.015243
enh51606    2  102803500  102804500      2       1  150064       2.2542     0.012091
enh51607    2  102804200  102805200      4       2  150064       1.8226     0.034185
enh51608    2  102813700  102814700      6       2  150064       1.9777     0.023982
enh51634    2  103351100  103352100      3       1  150064       2.6778    0.0037058
enh51635    2  103353900  103354900      2       1  150064       1.7864     0.037021
enh51637    2  104995700  104996700      2       1  150064       2.1938     0.014123
enh51650    2  105929200  105930200      4       2  150064       2.1966     0.014025
enh51658    2  105977200  105978200      4       2  150064        1.759     0.039292
enh51665    2  106084700  106085700      2       1  150064       1.6794     0.046533
enh51704    2  106478300  106479300      4       2  150064       1.7023     0.044348
enh51714    2  106535100  106536100      2       1  150064       1.7038      0.04421
enh51761    2  109147000  109148000      5       2  150064       2.1274     0.016692
enh51764    2  109158400  109159400      2       1  150064       1.8542     0.031857
enh51768    2  109200200  109201200      4       2  150064       2.1656     0.015173
enh51775    2  109227900  109228900      4       2  150064       1.7673     0.038585
enh51808    2  109645100  109646100      1       1  150064       2.0359      0.02088
enh51831    2  110365000  110366000      1       1  150064       3.0332      0.00121
enh51833    2  110369400  110370400      5       3  150064       3.7879    7.597e-05
enh51846    2  111584500  111585500      2       1  150064       2.1063     0.017591
enh51851    2  111630800  111631800      1       1  150064       1.8392      0.03294
enh51862    2  111919800  111920800      1       1  150064       1.6997      0.04459
enh51876    2  112253000  112254000      2       1  150064       2.6208    0.0043864
enh51895    2  112931700  112932700      1       1  150064       1.6661      0.04785
enh51902    2  113009000  113010000      1       1  150064       2.5044     0.006133
enh51910    2  113188800  113189800      4       2  150064       1.9642     0.024755
enh51997    2  114634800  114635800      4       2  150064       2.5767     0.004988
enh52014    2  118844800  118845800      3       2  150064       1.9882     0.023393
enh52020    2  118926400  118927400      3       1  150064       1.9362     0.026422
enh52025    2  119066500  119067500      1       1  150064       2.1578      0.01547
enh52026    2  119068200  119069200      3       2  150064       3.8082   6.9992e-05
enh52091    2  120984000  120985000      3       1  150064        1.749     0.040145
enh52116    2  122290300  122291300      2       1  150064        2.287     0.011099
enh52147    2  122511700  122512700      1       1  150064       1.8269      0.03386
enh52166    2  127533600  127534600      4       2  150064       2.4173    0.0078178
enh52176    2  127841900  127842900      8       3  150064       1.8651     0.031082
enh52177    2  127844400  127845400      2       1  150064       2.6292    0.0042787
enh52178    2  127942400  127943400      2       1  150064       1.8874     0.029551
enh52195    2  128222200  128223200      2       1  150064       1.7947     0.036347
enh52219    2  128612600  128613600      4       2  150064       1.6489     0.049579
enh52225    2  128782600  128783600      1       1  150064         1.67      0.04746
enh52226    2  128786400  128787400      2       1  150064       1.7097     0.043657
enh52259    2  131131900  131132900      1       1  150064       2.2907      0.01099
enh52260    2  131133900  131134900      3       2  150064       1.7561     0.039535
enh52263    2  131149300  131150300      1       1  150064       2.1072      0.01755
enh52272    2  131798100  131799100      1       1  150064        3.423    0.0003097
enh52275    2  131848300  131849300      3       2  150064       3.0545    0.0011272
enh52277    2  131858800  131859800      1       1  150064       3.3626    0.0003861
enh52278    2  131861100  131862100      4       2  150064        3.335   0.00042656
enh52279    2  131865000  131866000      2       1  150064        2.684    0.0036368
enh52280    2  131867900  131868900      2       1  150064       3.1026   0.00095926
enh52282    2  131873000  131874000      1       1  150064       3.2685    0.0005406
enh52284    2  131913800  131914800      2       1  150064        3.269   0.00053969
enh52299    2  134861700  134862700      1       1  150064       2.7339     0.003129
enh52301    2  134885600  134886600      1       1  150064       3.1698    0.0007627
enh52303    2  134893300  134894300      1       1  150064       2.5116     0.006009
enh52305    2  134900400  134901400      2       1  150064       3.3207   0.00044901
enh52362    2  135706600  135707600      2       1  150064       2.4258    0.0076379
enh52420    2  136929300  136930300      4       2  150064       2.3631    0.0090609
enh52423    2  136969700  136970700      3       2  150064       1.8839     0.029787
enh52458    2  143908600  143909600      4       2  150064       1.7781     0.037693
enh52461    2  143925400  143926400      1       1  150064       2.3334     0.009814
enh52465    2  143944100  143945100      4       2  150064       1.7014     0.044429
enh52471    2  143975300  143976300      1       1  150064       1.6554      0.04892
enh52478    2  144015700  144016700      6       3  150064       2.3198     0.010175
enh52483    2  144035000  144036000      1       1  150064       1.7915      0.03661
enh52489    2  144052600  144053600      4       2  150064        1.841     0.032811
enh52493    2  144078000  144079000      1       1  150064       1.8065      0.03542
enh52496    2  144088500  144089500      3       2  150064       1.8093     0.035205
enh52526    2  144232800  144233800      1       1  150064       2.5366     0.005597
enh52528    2  144242800  144243800      3       1  150064        1.973     0.024249
enh52531    2  144250700  144251700      1       1  150064       1.9047      0.02841
enh52540    2  144362600  144363600      1       1  150064       2.3711     0.008868
enh52548    2  144559900  144560900      1       1  150064       2.3746     0.008784
enh52555    2  144988200  144989200      2       1  150064       1.9857     0.023531
enh52557    2  144995100  144996100      2       1  150064       1.7785     0.037657
enh52566    2  145090400  145091400      1       1  150064       3.2093    0.0006652
enh52568    2  145139600  145140600      1       1  150064       4.5198    3.095e-06
enh52569    2  145171400  145172400      2       1  150064       2.9452    0.0016138
enh52570    2  145183900  145184900      2       1  150064       3.2428   0.00059181
enh52571    2  145184400  145185400      2       1  150064       3.1832   0.00072837
enh52573    2  145198300  145199300      6       3  150064       2.3436    0.0095487
enh52606    2  148257500  148258500      2       1  150064       2.0445     0.020451
enh52619    2  148616700  148617700      2       1  150064       2.2004     0.013891
enh52623    2  148627600  148628600      2       1  150064       2.2233     0.013097
enh52629    2  148741700  148742700      2       1  150064       2.1022     0.017766
enh52630    2  148747300  148748300      2       1  150064        1.652     0.049272
enh52637    2  148775600  148776600      2       1  150064       2.2751     0.011451
enh52639    2  148783800  148784800      5       1  150064       1.6764     0.046832
enh52646    2  149273200  149274200      1       1  150064       2.3742     0.008793
enh52647    2  149283400  149284400      5       3  150064       2.5609      0.00522
enh52648    2  149291300  149292300      2       1  150064       2.8176    0.0024192
enh52651    2  149309500  149310500      2       1  150064       2.9679     0.001499
enh52653    2  149325200  149326200      8       4  150064       2.9033    0.0018464
enh52654    2  149371700  149372700      1       1  150064       1.7118      0.04347
enh52656    2  149411300  149412300      3       2  150064       4.4006    5.397e-06
enh52679    2  149632100  149633100      1       1  150064       2.3019      0.01067
enh52680    2  149651000  149652000      1       1  150064       1.6553      0.04893
enh52682    2  149684800  149685800      2       1  150064        2.635    0.0042066
enh52689    2  150393100  150394100      3       1  150064       2.0073     0.022357
enh52691    2  150431200  150432200      3       1  150064       2.1102      0.01742
enh52692    2  150436900  150437900      4       2  150064       1.6986     0.044699
enh52694    2  150453900  150454900      3       2  150064       2.2572     0.011997
enh52708    2  152278900  152279900      2       1  150064       2.0002     0.022737
enh52713    2  152489500  152490500      2       1  150064       1.6527     0.049198
enh52727    2  153022900  153023900      2       1  150064       2.3388    0.0096724
enh52728    2  153024600  153025600      4       2  150064       1.8093     0.035202
enh52730    2  153030000  153031000      2       1  150064       2.0004     0.022726
enh52732    2  153193400  153194400      4       1  150064       1.7064     0.043969
enh52733    2  153325300  153326300      1       1  150064        2.779     0.002726
enh52734    2  153539200  153540200      2       1  150064       2.5882    0.0048239
enh52735    2  153543200  153544200      3       2  150064       3.3903   0.00034905
enh52736    2  153549600  153550600      3       1  150064       2.0183     0.021779
enh52738    2  153555700  153556700      4       2  150064       3.3756   0.00036823
enh52739    2  153562000  153563000      4       2  150064       2.4615    0.0069176
enh52741    2  153577400  153578400      3       1  150064       3.3606   0.00038885
enh52742    2  153586500  153587500      4       2  150064       2.7664    0.0028339
enh52746    2  157200400  157201400      1       1  150064       2.1432      0.01605
enh52748    2  157254900  157255900      2       1  150064       1.9594     0.025035
enh52827    2  159315400  159316400      2       1  150064        2.915    0.0017787
enh52828    2  159316800  159317800      4       2  150064       3.1216    0.0008994
enh52829    2  159320900  159321900      3       2  150064        2.027     0.021333
enh52830    2  159332900  159333900      4       1  150064       1.8241     0.034067
enh52831    2  159363300  159364300      2       1  150064       3.1839   0.00072655
enh52832    2  159402600  159403600      5       3  150064       3.1457   0.00082843
enh52851    2  160373200  160374200      3       1  150064       3.2503   0.00057649
enh52854    2  160576300  160577300      5       2  150064       2.6471    0.0040592
enh52855    2  160582300  160583300      4       2  150064       2.7541    0.0029423
enh52856    2  160584300  160585300      4       1  150064       2.5314     0.005681
enh52857    2  160592100  160593100      4       2  150064       2.3453    0.0095052
enh52860    2  160651700  160652700      1       1  150064       2.7293     0.003173
enh52861    2  160747700  160748700      2       1  150064       1.9506     0.025554
enh52862    2  160752100  160753100      4       2  150064       1.8617     0.031321
enh52894    2  161255000  161256000      2       1  150064       1.8063     0.035439
enh52912    2  161318300  161319300      2       1  150064       2.6589    0.0039201
enh52915    2  161327500  161328500      3       2  150064       1.8191     0.034448
enh52929    2  161508500  161509500      2       1  150064       1.7171     0.042984
enh52931    2  161560200  161561200      4       2  150064       1.6628     0.048171
enh52939    2  161960300  161961300      5       2  150064       2.3596    0.0091481
enh52946    2  162015300  162016300      3       2  150064       3.6754   0.00011873
enh52949    2  162031400  162032400      1       1  150064       1.8297      0.03365
enh52950    2  162045900  162046900      3       2  150064        1.932      0.02668
enh52956    2  162097600  162098600      3       2  150064       1.8617     0.031322
enh52967    2  162802900  162803900      9       3  150064        2.905    0.0018362
enh52968    2  162811000  162812000      2       1  150064       4.2023    1.321e-05
enh52969    2  162831000  162832000      6       3  150064       4.9103   4.5479e-07
enh52970    2  162835500  162836500      1       1  150064       4.8645    5.737e-07
enh52972    2  162850100  162851100      2       1  150064       2.4937    0.0063204
enh52973    2  162853300  162854300      2       1  150064       3.1587   0.00079238
enh52975    2  162866400  162867400      2       1  150064       2.0285     0.021253
enh52976    2  162871500  162872500      2       1  150064       3.3759   0.00036783
enh52977    2  162873300  162874300      3       2  150064       2.8314     0.002317
enh52978    2  162877000  162878000      4       2  150064       2.7636    0.0028585
enh52984    2  162917300  162918300      5       3  150064       2.1194     0.017029
enh52991    2  162982900  162983900      2       1  150064       1.6709     0.047374
enh53008    2  166733600  166734600      5       3  150064       2.0492     0.020222
enh53009    2  166754100  166755100      2       1  150064       1.9638     0.024775
enh53012    2  166807200  166808200      3       2  150064       2.0156     0.021921
enh53013    2  166811400  166812400      3       1  150064       1.7245     0.042305
enh53054    2  169289500  169290500      3       1  150064         1.85      0.03216
enh53059    2  169315300  169316300      3       2  150064       2.2001     0.013901
enh53071    2  169377600  169378600      2       1  150064       1.8727     0.030553
enh53072    2  169380200  169381200      1       1  150064       1.6585      0.04861
enh53073    2  169386800  169387800      5       3  150064       1.9246     0.027143
enh53074    2  169389800  169390800      6       3  150064       1.6813     0.046352
enh53076    2  169399300  169400300      3       2  150064       2.4828     0.006517
enh53087    2  169482200  169483200      4       2  150064       3.0976   0.00097563
enh53089    2  169491200  169492200      4       2  150064       3.3854   0.00035542
enh53115    2  170426200  170427200      1       1  150064       2.3874     0.008483
enh53119    2  170452600  170453600      2       1  150064       1.8367     0.033127
enh53147    2  171508100  171509100      2       1  150064       1.9028     0.028532
enh53169    2  171944300  171945300      3       1  150064       2.1465     0.015916
enh53171    2  171951700  171952700      4       2  150064        1.851     0.032086
enh53173    2  171960800  171961800      2       1  150064        1.931      0.02674
enh53174    2  171963200  171964200      2       1  150064       2.3019      0.01067
enh53176    2  171966000  171967000      1       1  150064       2.3712     0.008865
enh53177    2  171967500  171968500      1       1  150064       2.3939     0.008335
enh53179    2  171975400  171976400      3       1  150064       1.7744     0.037997
enh53181    2  171980600  171981600      2       1  150064       2.0638     0.019518
enh53182    2  171984000  171985000      4       2  150064       1.9656     0.024671
enh53185    2  171990500  171991500      5       1  150064       1.8592     0.031502
enh53187    2  171999500  172000500      4       2  150064       1.9551     0.025284
enh53213    2  172543200  172544200      4       2  150064       3.5842   0.00016909
enh53217    2  172568600  172569600      2       1  150064       4.0196   2.9148e-05
enh53220    2  172734800  172735800      1       1  150064       4.1989    1.341e-05
enh53228    2  172784700  172785700      5       2  150064        4.465    4.004e-06
enh53235    2  172865300  172866300      5       2  150064       3.2481   0.00058082
enh53236    2  172876500  172877500      1       1  150064       2.3568     0.009216
enh53249    2  173138500  173139500      4       2  150064       2.4307    0.0075348
enh53250    2  173149900  173150900      8       3  150064        1.844     0.032588
enh53283    2  173955500  173956500      2       1  150064       2.0519     0.020092
enh53284    2  173999100  174000100      4       2  150064       1.8704     0.030713
enh53286    2  174013900  174014900      4       1  150064       2.0339      0.02098
enh53287    2  174083100  174084100      3       2  150064       2.1942     0.014112
enh53298    2  174810900  174811900      5       2  150064       2.2938       0.0109
enh53304    2  175101000  175102000      5       2  150064       1.8899     0.029386
enh53306    2  175111100  175112100      2       1  150064       2.6259    0.0043211
enh53307    2  175113800  175114800      1       1  150064       2.3959     0.008289
enh53321    2  175428000  175429000      4       2  150064       1.7464     0.040366
enh53325    2  175449000  175450000      5       2  150064       2.1565     0.015523
enh53327    2  175465300  175466300      2       1  150064        2.032     0.021077
enh53329    2  175470100  175471100      2       1  150064        1.961      0.02494
enh53330    2  175471600  175472600      3       2  150064       2.1201     0.016998
enh53331    2  175474300  175475300      1       1  150064       2.4213     0.007733
enh53374    2  177147600  177148600      1       1  150064       1.9747      0.02415
enh53378    2  177155900  177156900      2       1  150064       1.8023     0.035745
enh53441    2  179694200  179695200      2       1  150064       2.0022     0.022631
enh53462    2  180862000  180863000      5       2  150064       4.3163   7.9343e-06
enh53463    2  180864900  180865900      2       1  150064       2.6308    0.0042587
enh53466    2  180872000  180873000      7       3  150064       3.1971    0.0006941
enh53469    2  181455500  181456500      2       1  150064       1.7404     0.040897
enh53481    2  181981100  181982100      1       1  150064       1.6795      0.04653
enh53536    2  182655400  182656400      3       2  150064       2.0075     0.022346
enh53564    2  188418800  188419800      2       1  150064       1.9497     0.025604
enh53591    2  190520400  190521400      3       2  150064       1.8317     0.033498
enh53617    2  191225800  191226800      4       1  150064       2.1291     0.016624
enh53619    2  191271200  191272200      5       2  150064       2.4158    0.0078514
enh53621    2  191279500  191280500      2       1  150064        1.876     0.030327
enh53622    2  191282100  191283100      3       2  150064       1.8238     0.034087
enh53623    2  191284900  191285900      4       2  150064       2.9454    0.0016127
enh53630    2  191315900  191316900      1       1  150064       2.2173       0.0133
enh53634    2  191348300  191349300      4       2  150064       2.1657     0.015167
enh53636    2  191357400  191358400      3       1  150064       1.7103     0.043602
enh53643    2  191400600  191401600      3       2  150064       1.7662     0.038684
enh53646    2  191439900  191440900      2       1  150064       2.1948     0.014088
enh53648    2  191463500  191464500      4       2  150064       2.4188    0.0077868
enh53650    2  191492800  191493800      2       1  150064       2.4091    0.0079953
enh53657    2  191528700  191529700      2       1  150064       1.9149     0.027755
enh53662    2  191542400  191543400      1       1  150064       1.6498      0.04949
enh53681    2  191829000  191830000      3       1  150064       1.8804     0.030025
enh53682    2  191832100  191833100      3       1  150064       2.3636    0.0090488
enh53693    2  191883800  191884800      2       1  150064       2.0985     0.017931
enh53697    2  191906100  191907100      1       1  150064       2.1558      0.01555
enh53699    2  191917000  191918000      2       1  150064       1.6677     0.047691
enh53700    2  191918900  191919900      1       1  150064       1.7824      0.03734
enh53708    2  191953500  191954500      4       2  150064       1.8455     0.032483
enh53712    2  191968000  191969000      1       1  150064       2.8146     0.002442
enh53774    2  196385600  196386600      4       2  150064       3.2693   0.00053903
enh53775    2  196395600  196396600      2       1  150064        3.614   0.00015078
enh53776    2  196399400  196400400      2       1  150064       1.9021     0.028581
enh53777    2  196402900  196403900      1       1  150064       2.3019      0.01067
enh53778    2  196408500  196409500      2       1  150064       3.3192   0.00045145
enh53780    2  196422500  196423500      1       1  150064        3.813    6.865e-05
enh53782    2  196434200  196435200      1       1  150064       2.4217     0.007723
enh53783    2  196436500  196437500      3       2  150064       1.8756     0.030354
enh53789    2  196477400  196478400      3       1  150064        1.873     0.030532
enh53794    2  196531100  196532100      2       1  150064       2.0309     0.021133
enh53801    2  196562200  196563200      2       1  150064       2.0509     0.020136
enh53802    2  196707100  196708100      2       1  150064       2.1338     0.016428
enh53804    2  196932000  196933000      4       2  150064       1.7793     0.037596
enh53808    2  196953100  196954100      4       2  150064        2.025     0.021431
enh53809    2  196965700  196966700      3       1  150064       1.9611     0.024932
enh53811    2  196977400  196978400      4       2  150064       1.8998     0.028732
enh53812    2  196996500  196997500      5       2  150064       2.0586     0.019764
enh53813    2  196998900  196999900      7       2  150064       2.0889     0.018358
enh53814    2  197001600  197002600      1       1  150064       2.0268      0.02134
enh53815    2  197002800  197003800      5       1  150064       2.4117    0.0079395
enh53818    2  197009700  197010700      3       1  150064       2.3431    0.0095618
enh53819    2  197011800  197012800      5       2  150064       1.9119     0.027944
enh53820    2  197016600  197017600      4       1  150064       1.7848      0.03715
enh53822    2  197040100  197041100      2       1  150064       2.1481     0.015852
enh53823    2  197044100  197045100      2       1  150064       2.2175     0.013296
enh53838    2  197141500  197142500      2       1  150064       2.7742    0.0027669
enh53840    2  197149400  197150400      1       1  150064       2.4366     0.007413
enh53841    2  197153000  197154000      5       2  150064       3.3512   0.00040232
enh53842    2  197156400  197157400      3       1  150064       3.1197   0.00090516
enh53847    2  197648100  197649100      2       1  150064       1.6848     0.046012
enh53848    2  197660500  197661500      1       1  150064       2.0345      0.02095
enh53849    2  197662200  197663200      1       1  150064       2.2505      0.01221
enh53852    2  197740000  197741000      2       1  150064       2.1227      0.01689
enh53853    2  197779100  197780100      3       2  150064       2.5595     0.005241
enh53856    2  197792600  197793600      2       1  150064       1.7068     0.043934
enh53861    2  197853700  197854700      1       1  150064       2.8042     0.002522
enh53863    2  197856800  197857800      3       2  150064       2.5002    0.0062061
enh53864    2  197876300  197877300      6       2  150064       3.2318   0.00061506
enh53865    2  197892800  197893800      2       1  150064       3.0305    0.0012208
enh53866    2  197897700  197898700      2       1  150064        2.408     0.008021
enh53869    2  197925700  197926700      5       2  150064       2.0659      0.01942
enh53870    2  197927100  197928100      6       2  150064       2.5424    0.0055044
enh53871    2  197936700  197937700      2       1  150064       2.7508    0.0029725
enh53872    2  197940300  197941300      2       1  150064       2.8695    0.0020559
enh53875    2  197966500  197967500      3       1  150064       2.0398     0.020685
enh53879    2  197983500  197984500      3       2  150064       1.8505     0.032124
enh53880    2  197986700  197987700      1       1  150064       1.7565       0.0395
enh53881    2  197995000  197996000      1       1  150064       2.5018     0.006178
enh53882    2  198000200  198001200      2       1  150064       3.2537   0.00056961
enh53884    2  198006700  198007700      1       1  150064            3      0.00135
enh53886    2  198026700  198027700      3       1  150064       2.0424     0.020554
enh53900    2  198115700  198116700      2       1  150064       2.4275     0.007601
enh53901    2  198117800  198118800      1       1  150064       2.6057     0.004584
enh53902    2  198122100  198123100      7       3  150064       1.7909     0.036651
enh53903    2  198124200  198125200      4       2  150064       2.2357     0.012684
enh53908    2  198145400  198146400      2       1  150064       4.6083   2.0299e-06
enh53909    2  198147600  198148600      6       2  150064       4.8385   6.5419e-07
enh53912    2  198152200  198153200      2       1  150064       4.1386   1.7469e-05
enh53913    2  198154600  198155600      1       1  150064       5.4422    2.632e-08
enh53914    2  198163400  198164400      3       1  150064        4.938   3.9465e-07
enh53922    2  198223400  198224400      1       1  150064       4.2718    9.697e-06
enh53924    2  198242800  198243800      2       1  150064       5.6985   6.0437e-09
enh53926    2  198284600  198285600      1       1  150064         6.38    8.853e-11
enh53937    2  198394900  198395900      3       1  150064       5.5296   1.6047e-08
enh53939    2  198398900  198399900      2       1  150064       4.9014   4.7569e-07
enh53940    2  198402900  198403900      2       1  150064       5.4894   2.0166e-08
enh53943    2  198568600  198569600      1       1  150064       4.1225    1.874e-05
enh53944    2  198573300  198574300      2       1  150064        4.101   2.0565e-05
enh53946    2  198577600  198578600      1       1  150064        1.939      0.02625
enh53947    2  198667700  198668700      2       1  150064       4.1812   1.4498e-05
enh53948    2  198670400  198671400      3       1  150064        5.066   2.0314e-07
enh53949    2  198673200  198674200      4       2  150064       5.0638   2.0547e-07
enh53952    2  198686500  198687500      1       1  150064       5.2235    8.778e-08
enh53953    2  198692000  198693000      1       1  150064       5.1776    1.124e-07
enh53954    2  198701500  198702500      2       1  150064       2.3539    0.0092895
enh53955    2  198704100  198705100      1       1  150064       5.1701     1.17e-07
enh53956    2  198707000  198708000      4       2  150064       4.0702   2.3491e-05
enh53958    2  198721000  198722000      3       1  150064       4.7695   9.2347e-07
enh53959    2  198727600  198728600      5       2  150064       5.2853   6.2753e-08
enh53960    2  198734400  198735400      1       1  150064        4.283    9.218e-06
enh53962    2  198743500  198744500      3       1  150064       5.0854   1.8339e-07
enh53963    2  198751000  198752000      4       2  150064       5.5201   1.6936e-08
enh53964    2  198754100  198755100      3       1  150064       4.7125   1.2234e-06
enh53965    2  198757100  198758100      1       1  150064       4.7407    1.065e-06
enh53967    2  198762400  198763400      2       1  150064       4.6561   1.6112e-06
enh53968    2  198768600  198769600      1       1  150064       5.6761     6.89e-09
enh53970    2  198779500  198780500      3       1  150064       4.8129   7.4392e-07
enh53972    2  198794600  198795600      2       1  150064       3.3332   0.00042923
enh53975    2  198809000  198810000      7       2  150064       4.6393    1.748e-06
enh53977    2  198814100  198815100      1       1  150064       5.2839    6.324e-08
enh53978    2  198815800  198816800      2       1  150064       4.2706    9.746e-06
enh53979    2  198816500  198817500      2       1  150064       4.2706    9.746e-06
enh53980    2  198818500  198819500      2       1  150064       4.5688   2.4524e-06
enh53983    2  198860700  198861700      2       1  150064       4.6088   2.0249e-06
enh53986    2  198880300  198881300      5       1  150064       4.8979   4.8434e-07
enh53987    2  198892900  198893900      2       1  150064       3.9607   3.7371e-05
enh53988    2  198896400  198897400      3       1  150064       2.4865    0.0064498
enh53990    2  198906900  198907900      3       2  150064       5.1652   1.2008e-07
enh53991    2  198910900  198911900      3       1  150064       5.0383    2.348e-07
enh53998    2  200714300  200715300      2       1  150064       4.4982   3.4271e-06
enh53999    2  200774600  200775600      1       1  150064       7.1749    3.618e-13
enh54000    2  200777200  200778200      3       2  150064        5.733   4.9335e-09
enh54001    2  200777800  200778800      4       2  150064       5.6966   6.1128e-09
enh54002    2  200778800  200779800      3       1  150064       2.9751    0.0014646
enh54003    2  200787100  200788100      6       2  150064       5.9093   1.7179e-09
enh54005    2  200815400  200816400      4       2  150064       6.4559   5.3788e-11
enh54006    2  200817000  200818000      2       1  150064       2.4493    0.0071569
enh54009    2  200850100  200851100      4       2  150064       4.2116   1.2676e-05
enh54010    2  201172900  201173900      5       2  150064       5.7983   3.3493e-09
enh54011    2  201237000  201238000      2       1  150064       2.5634    0.0051829
enh54012    2  201239900  201240900      4       2  150064       5.0579     2.12e-07
enh54013    2  201241800  201242800      4       2  150064        5.263   7.0867e-08
enh54014    2  201244800  201245800      3       2  150064       4.3008    8.509e-06
enh54015    2  201247400  201248400      5       2  150064       4.4118   5.1248e-06
enh54016    2  201291100  201292100      3       2  150064       2.5677    0.0051181
enh54017    2  201320200  201321200      1       1  150064       3.8819    5.182e-05
enh54019    2  201331800  201332800      2       1  150064       3.1392   0.00084705
enh54026    2  201449700  201450700      1       1  150064       1.9686       0.0245
enh54044    2  201886500  201887500      1       1  150064       2.4643     0.006865
enh54048    2  201929800  201930800      1       1  150064       1.6614      0.04832
enh54056    2  201998200  201999200      1       1  150064       2.0298      0.02119
enh54060    2  202021500  202022500      5       2  150064       1.9704     0.024399
enh54063    2  202046800  202047800      1       1  150064       1.8405      0.03285
enh54072    2  202089400  202090400      1       1  150064       1.7029      0.04429
enh54073    2  202093500  202094500      1       1  150064       2.3302     0.009897
enh54081    2  202119800  202120800      2       1  150064       3.5169    0.0002183
enh54084    2  202134200  202135200      2       1  150064        2.558    0.0052639
enh54085    2  202137700  202138700      5       2  150064       2.0227      0.02155
enh54119    2  202829200  202830200      6       3  150064       2.2654     0.011743
enh54136    2  203453100  203454100      2       1  150064       1.7147     0.043196
enh54141    2  203510600  203511600      1       1  150064       1.7649      0.03879
enh54156    2  203582500  203583500      2       1  150064       2.0271     0.021326
enh54159    2  203587700  203588700      1       1  150064       2.7709     0.002795
enh54160    2  203600800  203601800      1       1  150064       1.7657      0.03872
enh54162    2  203624900  203625900      3       1  150064       1.9712     0.024348
enh54163    2  203627600  203628600      2       1  150064       1.6936     0.045175
enh54164    2  203632500  203633500      2       1  150064       2.1823     0.014543
enh54173    2  203877700  203878700      1       1  150064       2.9017     0.001856
enh54174    2  203882300  203883300      4       2  150064       2.9699    0.0014895
enh54176    2  204019700  204020700      2       1  150064        2.261      0.01188
enh54179    2  204105500  204106500      2       1  150064       2.5793    0.0049506
enh54181    2  204348900  204349900      2       1  150064       2.4373    0.0073984
enh54226    2  204761800  204762800      1       1  150064       1.8551      0.03179
enh54243    2  204884100  204885100      5       2  150064       1.7042     0.044172
enh54256    2  205115100  205116100      7       2  150064       1.9676     0.024558
enh54270    2  205828600  205829600      2       1  150064       2.1693     0.015028
enh54271    2  205833500  205834500      4       1  150064       1.8617      0.03132
enh54293    2  206570900  206571900      1       1  150064       2.3354     0.009761
enh54299    2  206928600  206929600      1       1  150064       2.4434     0.007274
enh54322    2  207911300  207912300      3       2  150064       1.8611     0.031363
enh54336    2  208089700  208090700      3       2  150064       2.3381    0.0096897
enh54345    2  208217300  208218300      4       2  150064       2.1586      0.01544
enh54347    2  208339300  208340300      5       2  150064       3.0452    0.0011627
enh54348    2  208343500  208344500      4       1  150064       1.8783     0.030167
enh54349    2  208345900  208346900      3       1  150064       2.3708    0.0088748
enh54352    2  208398900  208399900      2       1  150064       3.6579   0.00012715
enh54354    2  208413200  208414200      1       1  150064       4.0574    2.481e-05
enh54398    2  213592200  213593200      1       1  150064       1.7642      0.03885
enh54399    2  213641500  213642500      4       1  150064       1.8196     0.034408
enh54402    2  213844000  213845000      2       1  150064       1.8471     0.032364
enh54404    2  213868200  213869200      4       2  150064       1.8177     0.034558
enh54434    2  214008400  214009400      2       1  150064       1.7663     0.038671
enh54447    2  215547600  215548600      2       1  150064       2.1708     0.014972
enh54484    2  217041800  217042800      4       2  150064       2.2373     0.012632
enh54485    2  217047200  217048200      3       2  150064       1.8649       0.0311
enh54491    2  217087200  217088200      1       1  150064       1.9552      0.02528
enh54500    2  217277900  217278900      3       1  150064       2.8614    0.0021086
enh54505    2  217419100  217420100      4       2  150064       1.8559     0.031731
enh54508    2  217501000  217502000      1       1  150064       2.6239     0.004346
enh54523    2  218645100  218646100      2       1  150064       1.8048     0.035556
enh54526    2  218655000  218656000      2       1  150064       2.4467    0.0072085
enh54586    2  220023700  220024700      2       1  150064       2.6937    0.0035333
enh54587    2  220025700  220026700      2       1  150064       2.6891    0.0035818
enh54589    2  220039100  220040100      2       1  150064       3.3583   0.00039211
enh54590    2  220045900  220046900      3       2  150064        3.332   0.00043115
enh54596    2  220091800  220092800      2       1  150064       1.9286     0.026889
enh54631    2  222391500  222392500      3       1  150064       2.4764    0.0066352
enh54632    2  222396100  222397100      4       1  150064       2.9097    0.0018091
enh54633    2  222399900  222400900      4       2  150064       3.1039   0.00095503
enh54653    2  223728400  223729400      3       1  150064       1.8497     0.032177
enh54687    2  224890300  224891300      4       2  150064       1.7678     0.038547
enh54689    2  225354600  225355600      3       1  150064       2.8184    0.0024129
enh54690    2  225384600  225385600      3       2  150064       3.6737   0.00011953
enh54694    2  225405900  225406900      1       1  150064       2.2675      0.01168
enh54695    2  225410200  225411200      1       1  150064       2.3812     0.008627
enh54699    2  225427000  225428000      3       2  150064       2.5162     0.005931
enh54701    2  225442000  225443000      3       2  150064       4.1834   1.4362e-05
enh54704    2  225467000  225468000      6       3  150064        4.554   2.6316e-06
enh54706    2  225515000  225516000      4       2  150064       1.6757     0.046903
enh54710    2  225759300  225760300      3       2  150064       2.0598      0.01971
enh54711    2  225769000  225770000      2       1  150064       1.6763     0.046844
enh54712    2  225774900  225775900      6       2  150064       1.8325     0.033441
enh54713    2  225779600  225780600      4       2  150064        1.946     0.025825
enh54722    2  225827400  225828400      2       1  150064       1.7652     0.038761
enh54740    2  225888000  225889000      5       2  150064        2.203     0.013798
enh54741    2  225889600  225890600      3       2  150064       2.2588     0.011947
enh54763    2  227698100  227699100      1       1  150064       2.0759      0.01895
enh54766    2  227726800  227727800      2       1  150064       1.8164     0.034652
enh54768    2  227780800  227781800      2       1  150064       2.1147     0.017227
enh54772    2  227841800  227842800      1       1  150064       1.8402      0.03287
enh54776    2  228262000  228263000      6       2  150064       2.7527    0.0029553
enh54778    2  228275700  228276700      2       1  150064       2.5314    0.0056807
enh54783    2  228345800  228346800      6       3  150064       1.7392     0.041004
enh54787    2  228356200  228357200      2       1  150064       2.0007      0.02271
enh54791    2  228383400  228384400      5       2  150064        2.693    0.0035403
enh54794    2  228647200  228648200      7       3  150064       3.1985   0.00069061
enh54795    2  228648400  228649400      3       1  150064       2.5928    0.0047604
enh54812    2  230717700  230718700      1       1  150064       1.8142      0.03482
enh54816    2  230732200  230733200      1       1  150064        1.876      0.03033
enh54819    2  230747400  230748400      1       1  150064       2.6409     0.004134
enh54827    2  230845100  230846100      1       1  150064        2.353     0.009312
enh54834    2  231067900  231068900      7       1  150064       2.2464     0.012339
enh54836    2  231073800  231074800      3       1  150064       2.4627    0.0068951
enh54842    2  231096400  231097400      1       1  150064       1.9651       0.0247
enh54844    2  231118200  231119200      3       1  150064       1.7184     0.042864
enh54847    2  231133200  231134200      2       1  150064       1.7095      0.04368
enh54852    2  231189800  231190800      5       1  150064       2.1525     0.015677
enh54940    2  231845700  231846700      4       2  150064       1.8302     0.033609
enh54973    2  232469900  232470900      1       1  150064       2.0699      0.01923
enh54979    2  232527400  232528400      1       1  150064       2.3914     0.008391
enh54981    2  232530900  232531900      4       2  150064       2.4876    0.0064305
enh54983    2  232539300  232540300      3       1  150064       2.0666     0.019387
enh54984    2  232542000  232543000      5       3  150064       1.8461     0.032437
enh55007    2  232988100  232989100      4       2  150064       2.3755     0.008763
enh55008    2  233003200  233004200      1       1  150064       2.8294     0.002332
enh55010    2  233101200  233102200      4       1  150064       2.0901     0.018305
enh55015    2  233174900  233175900      2       1  150064       2.3064     0.010543
enh55029    2  233567100  233568100      4       2  150064       5.3536   4.3106e-08
enh55030    2  233585700  233586700      3       2  150064       5.7821   3.6876e-09
enh55031    2  233622200  233623200      1       1  150064       3.0501     0.001144
enh55032    2  233635500  233636500      2       1  150064       5.1831   1.0914e-07
enh55033    2  233636700  233637700      1       1  150064       6.1794    3.218e-10
enh55034    2  233646000  233647000      4       2  150064       4.2163    1.242e-05
enh55036    2  233703700  233704700      2       1  150064       6.0443   7.5018e-10
enh55037    2  233918500  233919500      1       1  150064       2.5708     0.005073
enh55038    2  233923400  233924400      3       1  150064       2.3692    0.0089144
enh55157    2  235353900  235354900      7       3  150064       1.8518     0.032027
enh55158    2  235357500  235358500      3       1  150064        1.688      0.04571
enh55183    2  237274700  237275700      2       1  150064       1.9159     0.027689
enh55189    2  237463600  237464600      2       1  150064       1.7243     0.042323
enh55224    2  238648700  238649700      5       1  150064       1.8289     0.033708
enh55225    2  238652100  238653100      8       2  150064       1.8747     0.030416
enh55254    2  239103800  239104800      8       4  150064       2.5051    0.0061207
enh55255    2  239107300  239108300      3       2  150064       1.8415     0.032777
enh55357    2  240884800  240885800      7       3  150064       1.7081     0.043805
enh55367    2  241329400  241330400      2       1  150064       2.4127    0.0079175
enh55368    2  241331700  241332700      6       2  150064       2.1182     0.017078
enh55369    2  241342200  241343200      7       1  150064        2.541    0.0055276
enh55371    2  241375200  241376200      3       1  150064       1.7323     0.041607
enh55397    2  241948100  241949100      4       2  150064       1.9416     0.026094
enh55404    2  242028200  242029200      3       2  150064       2.0268     0.021343
enh55406    2  242037500  242038500      1       1  150064       1.7538      0.03973
enh55416    2  242209600  242210600      1       1  150064       2.0942      0.01812
enh55438    2  242555500  242556500      2       1  150064       2.3737    0.0088059
enh55440    2  242574300  242575300      3       2  150064       1.8432     0.032647
enh55447    2  242670000  242671000      2       1  150064       1.6689     0.047569
enh55462    2  242785600  242786600      1       1  150064       1.8505      0.03212
enh55464    2  242798500  242799500      4       2  150064       1.6566     0.048803
enh55467    2  242820100  242821100      2       1  150064       1.9287     0.026884
enh55476    2  242907200  242908200      2       1  150064       1.7049     0.044102
enh55502    3    3221400    3222400      4       2  150064       1.7359     0.041293
enh55503    3    3231600    3232600      6       3  150064       1.8785     0.030155
enh55530    3    4574700    4575700      5       2  150064       1.7767      0.03781
enh55544    3    4846100    4847100      1       1  150064       1.6881       0.0457
enh55551    3    4879800    4880800      3       1  150064       2.3661    0.0089874
enh55552    3    4888200    4889200      3       1  150064       1.9561     0.025227
enh55554    3    4907400    4908400      2       1  150064       2.0226     0.021559
enh55559    3    4948100    4949100      3       1  150064       1.6583     0.048631
enh55575    3    5068600    5069600      7       2  150064       2.3887    0.0084543
enh55625    3    9220600    9221600      1       1  150064       1.6988      0.04468
enh55626    3    9222300    9223300      3       2  150064        2.042     0.020577
enh55631    3    9403400    9404400      2       1  150064       2.4557    0.0070301
enh55632    3    9406000    9407000      4       2  150064       2.0666     0.019388
enh55633    3    9407500    9408500      2       1  150064        1.806     0.035461
enh55636    3    9414600    9415600      2       1  150064       2.3867    0.0084996
enh55643    3    9462900    9463900      3       1  150064       2.1063     0.017587
enh55644    3    9493700    9494700      4       2  150064       1.7547     0.039652
enh55725    3   10436700   10437700      3       2  150064       2.3382    0.0096895
enh55727    3   10478500   10479500      3       2  150064        1.766       0.0387
enh55728    3   10592700   10593700      3       1  150064        1.654     0.049065
enh55742    3   11433600   11434600      4       1  150064       1.9958     0.022977
enh55754    3   11664300   11665300      4       2  150064       2.0189     0.021748
enh55762    3   11826300   11827300      2       1  150064         1.94     0.026187
enh55763    3   11885700   11886700      4       1  150064       2.4669    0.0068148
enh55772    3   12436300   12437300      1       1  150064       3.5333    0.0002052
enh55773    3   12503600   12504600      4       2  150064       1.9011     0.028642
enh55774    3   12512400   12513400      3       2  150064       2.5137    0.0059735
enh55775    3   12521000   12522000      3       1  150064       2.2586     0.011955
enh55776    3   12524200   12525200      3       1  150064       1.9132     0.027863
enh55779    3   12601700   12602700      2       1  150064       2.2128     0.013457
enh55780    3   12604200   12605200      2       1  150064       2.4083    0.0080139
enh55783    3   12663100   12664100      4       2  150064       1.7834     0.037262
enh55784    3   12665800   12666800      3       2  150064       2.2475     0.012306
enh55788    3   12679400   12680400      1       1  150064       2.3523     0.009328
enh55789    3   12685300   12686300      1       1  150064       2.4966     0.006269
enh55791    3   12689600   12690600      3       1  150064       1.8254      0.03397
enh55794    3   12699700   12700700      2       1  150064       2.2026     0.013811
enh55795    3   12760800   12761800      1       1  150064       1.7088      0.04374
enh55796    3   12761300   12762300      3       1  150064       1.7404     0.040894
enh55812    3   13013700   13014700      4       2  150064       1.8556     0.031755
enh55815    3   13027300   13028300      3       2  150064       2.4871    0.0064386
enh55823    3   13087500   13088500      6       3  150064       2.6935    0.0035351
enh55824    3   13110800   13111800      9       3  150064       2.3205     0.010156
enh55825    3   13113300   13114300      9       3  150064       2.7354    0.0031148
enh55830    3   13191300   13192300      2       1  150064       1.9852     0.023559
enh55838    3   13427600   13428600      6       2  150064       2.4449    0.0072446
enh55839    3   13432800   13433800      2       1  150064       2.0531     0.020033
enh55848    3   13494100   13495100      3       2  150064        2.009     0.022266
enh55881    3   14418700   14419700     11       2  150064       2.4227    0.0077038
enh55883    3   14442800   14443800      1       1  150064       1.7653      0.03876
enh55895    3   14691600   14692600      2       1  150064       1.7422     0.040736
enh55900    3   14962300   14963300      2       1  150064       2.6052    0.0045911
enh55918    3   15138600   15139600      2       1  150064       1.7907     0.036672
enh55940    3   15346300   15347300      5       2  150064       1.7294      0.04187
enh56013    3   16326200   16327200      2       1  150064       2.0783     0.018841
enh56019    3   16352100   16353100      5       1  150064       1.9922     0.023175
enh56020    3   16353600   16354600      3       1  150064       1.7747     0.037971
enh56052    3   16838400   16839400      8       2  150064       3.0417    0.0011761
enh56053    3   16842400   16843400      3       1  150064       2.6329    0.0042324
enh56054    3   16852200   16853200      6       3  150064       3.2394   0.00059899
enh56055    3   16865400   16866400      3       1  150064       3.3366   0.00042409
enh56059    3   16891500   16892500      6       2  150064       2.1343      0.01641
enh56068    3   16955100   16956100      3       2  150064       3.0528    0.0011336
enh56069    3   16957900   16958900      6       3  150064       4.1108   1.9714e-05
enh56070    3   16960700   16961700      3       2  150064       2.9651    0.0015131
enh56073    3   16964500   16965500      2       1  150064       3.2495   0.00057798
enh56074    3   16970600   16971600      6       2  150064       2.8087     0.002487
enh56076    3   16981100   16982100      2       1  150064       1.8869     0.029588
enh56082    3   16999900   17000900      1       1  150064       2.0239      0.02149
enh56084    3   17014700   17015700      5       3  150064       1.8724     0.030579
enh56089    3   17027000   17028000      1       1  150064       1.9738       0.0242
enh56092    3   17035300   17036300      2       1  150064       1.7312     0.041706
enh56094    3   17045800   17046800      2       1  150064       1.7294     0.041865
enh56096    3   17064000   17065000      2       1  150064       2.2825      0.01123
enh56101    3   17075900   17076900      4       2  150064       1.7059      0.04401
enh56102    3   17078200   17079200      4       2  150064       2.0882     0.018388
enh56103    3   17080500   17081500      3       1  150064       2.1731     0.014887
enh56104    3   17085300   17086300      3       2  150064       1.9608     0.024949
enh56107    3   17115400   17116400      3       2  150064       2.9324    0.0016817
enh56110    3   17193900   17194900      2       1  150064       3.0444    0.0011658
enh56111    3   17220800   17221800      2       1  150064       4.2979   8.6213e-06
enh56113    3   17231800   17232800      1       1  150064       4.6319    1.812e-06
enh56114    3   17275300   17276300      1       1  150064       4.6218    1.902e-06
enh56116    3   17363900   17364900      1       1  150064       3.4059    0.0003297
enh56117    3   17607000   17608000      3       1  150064       4.3738    6.106e-06
enh56119    3   17667400   17668400      3       1  150064       2.0597     0.019714
enh56120    3   17668000   17669000      1       1  150064       5.0136    2.671e-07
enh56121    3   17706200   17707200      2       1  150064       4.1961   1.3575e-05
enh56122    3   17734500   17735500      3       1  150064       4.4484   4.3257e-06
enh56123    3   17749000   17750000      5       1  150064       4.5813   2.3106e-06
enh56124    3   17774500   17775500      3       2  150064       3.2869   0.00050644
enh56125    3   17778200   17779200      2       1  150064       3.8711   5.4179e-05
enh56126    3   17778800   17779800      1       1  150064       4.9638    3.457e-07
enh56127    3   17780500   17781500      2       1  150064       4.6121   1.9928e-06
enh56128    3   17784800   17785800      4       1  150064         2.91     0.001807
enh56129    3   17789000   17790000      3       2  150064       3.9934   3.2568e-05
enh56130    3   17790300   17791300      1       1  150064       3.0272     0.001234
enh56131    3   17791400   17792400      3       1  150064       4.3774   6.0039e-06
enh56132    3   17797100   17798100      1       1  150064       5.1533     1.28e-07
enh56133    3   17816100   17817100      1       1  150064       4.8777    5.367e-07
enh56134    3   17847600   17848600     12       2  150064       2.1496     0.015792
enh56135    3   17882300   17883300      2       1  150064       4.1648   1.5584e-05
enh56136    3   18256800   18257800      2       1  150064       2.7986    0.0025662
enh56142    3   18403300   18404300      6       3  150064       1.6628     0.048178
enh56150    3   18440600   18441600      3       2  150064       1.7166      0.04303
enh56151    3   18450300   18451300      2       1  150064       1.8644     0.031131
enh56184    3   18910800   18911800      1       1  150064       3.3343    0.0004276
enh56188    3   19993500   19994500      6       3  150064       1.6458     0.049905
enh56190    3   20010300   20011300      3       2  150064       2.0694     0.019256
enh56205    3   20125000   20126000      4       2  150064       1.6974     0.044813
enh56211    3   20229300   20230300      2       1  150064       1.7313     0.041698
enh56225    3   23443900   23444900      2       1  150064       1.8741     0.030459
enh56237    3   23859800   23860800      2       1  150064       2.1392     0.016211
enh56240    3   23869900   23870900      3       2  150064       2.5649    0.0051607
enh56270    3   25821400   25822400      4       1  150064       1.7056     0.044038
enh56303    3   27812000   27813000      7       2  150064       2.2295      0.01289
enh56336    3   29194900   29195900      2       1  150064       1.8816     0.029945
enh56345    3   30304400   30305400      2       1  150064       2.2289     0.012911
enh56347    3   30361000   30362000      3       2  150064       2.4201    0.0077592
enh56348    3   30373000   30374000      2       1  150064       1.6481     0.049664
enh56372    3   30720500   30721500      4       2  150064       2.3154     0.010296
enh56373    3   30721800   30722800      4       2  150064         1.81     0.035146
enh56374    3   30722200   30723200      4       2  150064       1.8472      0.03236
enh56383    3   31138100   31139100      3       1  150064       1.7252     0.042247
enh56397    3   31402500   31403500      6       2  150064       1.9614     0.024913
enh56398    3   31411400   31412400      2       1  150064       1.7529     0.039807
enh56403    3   31484900   31485900      9       2  150064       2.1266     0.016726
enh56404    3   31489900   31490900      2       1  150064        1.684     0.046087
enh56406    3   31506500   31507500      2       1  150064       2.3335    0.0098116
enh56407    3   31543900   31544900      6       2  150064       2.8591    0.0021242
enh56408    3   31548700   31549700      1       1  150064       2.0589      0.01975
enh56421    3   31649400   31650400      3       2  150064       2.1738      0.01486
enh56422    3   31654000   31655000      3       2  150064       2.3504    0.0093767
enh56426    3   31677000   31678000      2       1  150064       1.6942     0.045115
enh56433    3   32132600   32133600      6       2  150064       2.0718      0.01914
enh56450    3   32326600   32327600      7       3  150064       1.7843     0.037187
enh56456    3   32345600   32346600      4       2  150064        1.963     0.024824
enh56503    3   32744700   32745700      5       3  150064       1.6734     0.047124
enh56514    3   33015700   33016700      5       2  150064       1.7315      0.04168
enh56533    3   33125200   33126200      1       1  150064       2.0718      0.01914
enh56534    3   33127200   33128200      2       1  150064       1.9844     0.023608
enh56539    3   33152600   33153600      1       1  150064       1.7322      0.04162
enh56543    3   33413900   33414900      1       1  150064       3.0412     0.001178
enh56544    3   33426800   33427800      3       2  150064       2.6673    0.0038233
enh56545    3   33473300   33474300      4       2  150064       3.2911   0.00049894
enh56546    3   33483300   33484300      4       2  150064       2.8006    0.0025503
enh56547    3   33488100   33489100      8       3  150064       2.3511    0.0093602
enh56553    3   33739600   33740600      1       1  150064       1.8086      0.03526
enh56561    3   33844000   33845000      4       1  150064       1.8373     0.033082
enh56575    3   36884600   36885600      2       1  150064       5.3195   5.2032e-08
enh56576    3   36905300   36906300      1       1  150064       2.9618     0.001529
enh56577    3   36910000   36911000      1       1  150064       1.6592      0.04854
enh56578    3   36916200   36917200      1       1  150064       3.2064     0.000672
enh56579    3   36919400   36920400      4       2  150064        5.249   7.6482e-08
enh56580    3   36923400   36924400      1       1  150064       2.9839     0.001423
enh56581    3   36935500   36936500      3       1  150064       2.8818    0.0019771
enh56583    3   36948100   36949100      1       1  150064       2.9594     0.001541
enh56584    3   36950900   36951900      7       4  150064         3.72   9.9603e-05
enh56585    3   36953400   36954400      2       1  150064       3.6101   0.00015303
enh56586    3   36959200   36960200      4       2  150064       5.3805   3.7134e-08
enh56587    3   36964000   36965000      3       1  150064         5.24   8.0268e-08
enh56588    3   36965500   36966500      3       2  150064       3.4386   0.00029233
enh56590    3   36984600   36985600      2       1  150064       2.7253    0.0032117
enh56591    3   36986600   36987600      4       2  150064       3.3887   0.00035117
enh56592    3   36999200   37000200      1       1  150064       2.6176     0.004428
enh56593    3   37011000   37012000      2       1  150064       2.8671     0.002071
enh56596    3   37036100   37037100      2       1  150064       1.8574      0.03163
enh56599    3   37186400   37187400      1       1  150064       3.0522     0.001136
enh56600    3   37196200   37197200      2       1  150064        2.251     0.012192
enh56601    3   37204400   37205400      3       1  150064       3.0441    0.0011669
enh56602    3   37210800   37211800      3       1  150064       2.9165      0.00177
enh56605    3   37220700   37221700      5       3  150064       2.2979     0.010784
enh56606    3   37223300   37224300      2       1  150064       2.6543    0.0039731
enh56607    3   37254400   37255400      2       1  150064       2.1823     0.014545
enh56608    3   37258600   37259600      5       2  150064       2.4625    0.0068994
enh56611    3   37270000   37271000      4       2  150064       2.0826     0.018644
enh56620    3   37328700   37329700      4       2  150064       1.8577     0.031607
enh56621    3   37332100   37333100      4       2  150064       2.0734     0.019068
enh56625    3   37828900   37829900      4       2  150064       2.7717    0.0027882
enh56627    3   37904200   37905200      3       2  150064       1.6974      0.04481
enh56628    3   37948200   37949200      5       2  150064       1.9275     0.026959
enh56629    3   37997900   37998900      2       1  150064       2.0516     0.020107
enh56630    3   38015900   38016900      3       2  150064       1.6536     0.049107
enh56633    3   38038000   38039000      4       2  150064       1.6572     0.048739
enh56638    3   38067600   38068600      5       2  150064       1.6762     0.046845
enh56660    3   38462200   38463200      2       1  150064       3.2344    0.0006095
enh56661    3   38468200   38469200      3       2  150064       2.8695    0.0020558
enh56662    3   38479500   38480500      1       1  150064       3.4312    0.0003005
enh56663    3   38494100   38495100      3       1  150064       3.1473   0.00082402
enh56664    3   38497400   38498400      3       1  150064       3.1542   0.00080478
enh56665    3   38499600   38500600      2       1  150064       2.9328    0.0016794
enh56666    3   38536900   38537900      4       2  150064       2.8552    0.0021503
enh56667    3   38539500   38540500      1       1  150064       3.5016    0.0002312
enh56704    3   39373500   39374500      1       1  150064       2.3886     0.008457
enh56766    3   42189700   42190700      3       1  150064       2.5561    0.0052933
enh56768    3   42201800   42202800      1       1  150064       2.3561     0.009233
enh56769    3   42205200   42206200      3       2  150064        1.876      0.03033
enh56770    3   42214000   42215000      3       1  150064       2.0205     0.021668
enh56771    3   42233200   42234200      6       2  150064       1.9943     0.023061
enh56772    3   42256600   42257600      4       2  150064       1.9369     0.026381
enh56773    3   42288700   42289700      2       1  150064       1.7321     0.041624
enh56779    3   42570800   42571800      4       2  150064       2.5013    0.0061869
enh56817    3   43070800   43071800      2       1  150064       2.3961    0.0082855
enh56845    3   43428800   43429800      2       1  150064       1.8826     0.029876
enh56847    3   43435200   43436200      3       2  150064       2.4605    0.0069373
enh56860    3   43798200   43799200      6       3  150064       2.5986    0.0046807
enh56862    3   43811800   43812800      1       1  150064       1.6469      0.04979
enh56867    3   44239900   44240900      3       2  150064       1.9914     0.023217
enh56868    3   44249200   44250200      2       1  150064       3.1165    0.0009151
enh56880    3   44597500   44598500      1       1  150064       3.0287     0.001228
enh56911    3   45154300   45155300      4       2  150064       2.5462    0.0054453
enh56913    3   45180100   45181100      8       3  150064       1.7497     0.040081
enh56918    3   45314500   45315500      3       2  150064       3.7064   0.00010511
enh56929    3   45642400   45643400      1       1  150064       1.7549      0.03964
enh56974    3   46131800   46132800      3       2  150064        2.126     0.016753
enh56977    3   46144000   46145000      5       2  150064       1.9688     0.024487
enh56982    3   46196100   46197100      1       1  150064       1.7337      0.04149
enh57110    3   47824200   47825200      2       1  150064       1.6567     0.048795
enh57118    3   47939500   47940500      1       1  150064       1.9836      0.02365
enh57125    3   48099400   48100400      1       1  150064        1.666      0.04786
enh57127    3   48105500   48106500      1       1  150064        1.977      0.02402
enh57130    3   48131100   48132100      1       1  150064       1.7805       0.0375
enh57131    3   48153700   48154700      1       1  150064       1.8158       0.0347
enh57132    3   48211300   48212300      2       1  150064        1.689     0.045613
enh57135    3   48274000   48275000      2       1  150064       2.8184    0.0024135
enh57136    3   48281500   48282500      3       1  150064       2.1688     0.015048
enh57143    3   48343600   48344600      4       1  150064        1.983     0.023681
enh57144    3   48362100   48363100      3       1  150064       1.9729     0.024251
enh57145    3   48469200   48470200      1       1  150064       1.8731      0.03053
enh57168    3   48661300   48662300      1       1  150064        2.289      0.01104
enh57169    3   48671100   48672100      2       1  150064       2.3372    0.0097139
enh57178    3   48734900   48735900      4       2  150064       2.0676     0.019339
enh57179    3   48739800   48740800      3       2  150064       1.6535     0.049117
enh57181    3   48745400   48746400      1       1  150064       2.0145      0.02198
enh57183    3   48754800   48755800      1       1  150064       2.1125      0.01732
enh57204    3   49004300   49005300      1       1  150064       1.8945      0.02908
enh57214    3   49067100   49068100      1       1  150064       1.6834      0.04615
enh57223    3   49156200   49157200      2       1  150064       2.1108     0.017397
enh57230    3   49275600   49276600      5       2  150064       1.7737     0.038055
enh57234    3   49374700   49375700      1       1  150064       1.7766      0.03782
enh57243    3   49426100   49427100      1       1  150064        1.854      0.03187
enh57252    3   49465400   49466400      2       1  150064       2.3632    0.0090586
enh57253    3   49467200   49468200      1       1  150064        2.313      0.01036
enh57267    3   49740700   49741700      1       1  150064       1.8435      0.03263
enh57271    3   49759500   49760500      2       1  150064       1.7308     0.041743
enh57277    3   49808800   49809800      4       2  150064       2.1285     0.016649
enh57281    3   49819600   49820600      4       2  150064       2.0121     0.022104
enh57282    3   49821200   49822200      4       2  150064       1.8472     0.032356
enh57286    3   49843300   49844300      1       1  150064       2.0166      0.02187
enh57287    3   49849000   49850000      1       1  150064       2.3804     0.008648
enh57288    3   49851900   49852900      2       1  150064       2.4112      0.00795
enh57289    3   49892600   49893600      2       1  150064       2.2205     0.013191
enh57290    3   49894200   49895200      2       1  150064       2.0486     0.020249
enh57291    3   49909900   49910900      4       2  150064       3.2529   0.00057118
enh57292    3   49942700   49943700      2       1  150064       1.6838     0.046107
enh57293    3   49965300   49966300      3       2  150064       1.7315      0.04168
enh57294    3   49967600   49968600      1       1  150064       3.0538      0.00113
enh57295    3   49976600   49977600      2       1  150064       1.7141     0.043251
enh57296    3   49978800   49979800      4       2  150064       2.5603    0.0052297
enh57299    3   49997100   49998100      2       1  150064       2.9361    0.0016618
enh57300    3   50003600   50004600      2       1  150064        3.501   0.00023178
enh57301    3   50078200   50079200      2       1  150064       2.4036    0.0081174
enh57302    3   50112300   50113300      4       2  150064       3.0641    0.0010915
enh57304    3   50125200   50126200      4       2  150064       2.2616     0.011861
enh57305    3   50128700   50129700      2       1  150064       2.5338    0.0056422
enh57317    3   50287500   50288500      3       2  150064       2.4976    0.0062518
enh57318    3   50291700   50292700      4       2  150064       3.0069    0.0013198
enh57319    3   50296500   50297500      1       1  150064       2.6618     0.003886
enh57330    3   50361400   50362400      1       1  150064       2.1638      0.01524
enh57342    3   50409600   50410600      3       2  150064       3.0316    0.0012165
enh57349    3   50518700   50519700      4       2  150064       2.7236    0.0032291
enh57371    3   51008900   51009900      2       1  150064       2.0342     0.020965
enh57379    3   51424800   51425800      2       1  150064       2.0497     0.020197
enh57383    3   51475500   51476500      1       1  150064       1.8262      0.03391
enh57384    3   51482400   51483400      1       1  150064       2.1331      0.01646
enh57387    3   51532000   51533000      2       1  150064       1.8601     0.031432
enh57389    3   51535500   51536500      1       1  150064       2.2004      0.01389
enh57402    3   51754100   51755100      6       4  150064       2.0985     0.017932
enh57403    3   51768400   51769400      5       2  150064       2.2642     0.011782
enh57428    3   52236400   52237400      1       1  150064        3.771    8.131e-05
enh57431    3   52269000   52270000      5       3  150064        4.089   2.1657e-05
enh57435    3   52290900   52291900      1       1  150064       4.7614    9.614e-07
enh57436    3   52294800   52295800      2       1  150064       3.3032   0.00047792
enh57444    3   52325100   52326100      2       1  150064       4.6886   1.3756e-06
enh57445    3   52332400   52333400      1       1  150064       3.7971     7.32e-05
enh57446    3   52333400   52334400      4       2  150064       3.9249   4.3386e-05
enh57447    3   52341200   52342200      1       1  150064        4.945    3.807e-07
enh57452    3   52406700   52407700      3       2  150064       4.0901   2.1562e-05
enh57455    3   52466500   52467500      4       2  150064       3.9566   3.8006e-05
enh57456    3   52478600   52479600      2       1  150064       2.5522    0.0053525
enh57459    3   52491000   52492000      3       1  150064       3.8496   5.9145e-05
enh57461    3   52565700   52566700      3       1  150064       4.5675   2.4684e-06
enh57463    3   52572100   52573100      3       1  150064       3.9099   4.6163e-05
enh57464    3   52573500   52574500      3       1  150064       3.1335   0.00086361
enh57468    3   52717200   52718200      3       1  150064       4.3424   7.0472e-06
enh57469    3   52722300   52723300      2       1  150064       4.9234   4.2524e-07
enh57470    3   52730700   52731700      3       1  150064       4.3841   5.8224e-06
enh57471    3   52737500   52738500      1       1  150064       4.5918    2.197e-06
enh57472    3   52741500   52742500      2       1  150064       5.2219    8.853e-08
enh57473    3   52754700   52755700      3       1  150064       3.5828   0.00016997
enh57474    3   52796700   52797700      1       1  150064       5.0263      2.5e-07
enh57475    3   52803000   52804000      1       1  150064       5.0609    2.086e-07
enh57478    3   52907200   52908200      1       1  150064       5.8086    3.149e-09
enh57479    3   52909000   52910000      1       1  150064       5.0388    2.342e-07
enh57481    3   52924200   52925200      2       1  150064       4.7706   9.1833e-07
enh57482    3   52924800   52925800      2       1  150064       4.5315   2.9289e-06
enh57483    3   52928200   52929200      4       2  150064       5.2742   6.6653e-08
enh57484    3   52931800   52932800      2       1  150064        4.483   3.6795e-06
enh57485    3   52959500   52960500      2       1  150064        4.259   1.0268e-05
enh57486    3   52968500   52969500      2       1  150064       5.4771   2.1615e-08
enh57487    3   52991400   52992400      3       1  150064       3.1086    0.0009399
enh57488    3   53007400   53008400      2       1  150064       5.2566   7.3354e-08
enh57489    3   53008000   53009000      3       2  150064       3.3537   0.00039868
enh57490    3   53014000   53015000      1       1  150064       6.1611    3.612e-10
enh57491    3   53016100   53017100      4       2  150064       5.1778   1.1223e-07
enh57493    3   53024200   53025200      1       1  150064       2.5911     0.004783
enh57494    3   53025600   53026600      8       4  150064       4.1462     1.69e-05
enh57498    3   53055200   53056200      4       1  150064       4.3668   6.3051e-06
enh57500    3   53059400   53060400      1       1  150064       3.6619    0.0001252
enh57501    3   53060200   53061200      3       2  150064       5.2966   5.9004e-08
enh57503    3   53063600   53064600      4       2  150064       2.9668    0.0015048
enh57504    3   53065700   53066700      1       1  150064       2.9818     0.001433
enh57505    3   53067200   53068200      4       2  150064       4.1172   1.9176e-05
enh57506    3   53069600   53070600      3       2  150064       2.1356     0.016357
enh57507    3   53073300   53074300      2       1  150064       2.8035    0.0025277
enh57508    3   53075800   53076800      2       1  150064       4.8934   4.9565e-07
enh57510    3   53105500   53106500      2       1  150064       2.1692     0.015032
enh57523    3   53229800   53230800      4       2  150064       3.2444    0.0005884
enh57524    3   53277300   53278300      8       2  150064         2.14     0.016177
enh57525    3   53281500   53282500      4       2  150064       2.2884     0.011057
enh57526    3   53285000   53286000      3       2  150064       3.1891    0.0007136
enh57527    3   53290000   53291000      4       2  150064       2.6459    0.0040737
enh57529    3   53357800   53358800      3       1  150064       1.8416     0.032765
enh57532    3   53363700   53364700      3       2  150064       3.3767   0.00036674
enh57536    3   53913900   53914900      1       1  150064       2.2603       0.0119
enh57541    3   56592800   56593800      6       2  150064       1.7516     0.039923
enh57545    3   56644100   56645100      7       3  150064       2.6268    0.0043092
enh57546    3   56698100   56699100      5       2  150064        2.137     0.016299
enh57547    3   56707400   56708400      3       2  150064       2.5733    0.0050371
enh57548    3   56711600   56712600      1       1  150064       2.3874     0.008483
enh57552    3   56751400   56752400      3       1  150064       1.9995     0.022779
enh57553    3   56755400   56756400      5       1  150064       2.0099     0.022222
enh57554    3   56759700   56760700      6       2  150064       1.7738     0.038049
enh57556    3   56769300   56770300      3       1  150064       1.9887     0.023368
enh57557    3   56777700   56778700      1       1  150064       1.9896      0.02332
enh57577    3   56873500   56874500      3       1  150064       2.7889    0.0026446
enh57579    3   56897000   56898000      3       1  150064       1.7775     0.037742
enh57607    3   57572700   57573700      2       1  150064       1.6596     0.048502
enh57633    3   57790500   57791500      2       1  150064       1.6791     0.046565
enh57668    3   58163900   58164900      8       2  150064       1.7897     0.036755
enh57682    3   58399900   58400900      2       1  150064       1.8105     0.035106
enh57683    3   58417600   58418600      2       1  150064       2.2582     0.011967
enh57684    3   58419800   58420800      7       3  150064       2.2351     0.012706
enh57705    3   59411200   59412200      8       2  150064       1.9573     0.025155
enh57708    3   59439100   59440100      9       2  150064       1.8215     0.034267
enh57711    3   59500700   59501700      9       3  150064       1.9213      0.02735
enh57713    3   59544800   59545800      5       2  150064       2.0963     0.018029
enh57718    3   59745200   59746200      6       3  150064        2.506    0.0061058
enh57723    3   59776200   59777200      4       2  150064        1.671     0.047359
enh57732    3   59905200   59906200      5       2  150064       1.6516     0.049309
enh57739    3   59961200   59962200      5       3  150064       1.6944     0.045098
enh57747    3   60018000   60019000      5       2  150064       2.0894     0.018337
enh57750    3   60022400   60023400      3       2  150064       1.9256     0.027075
enh57751    3   60026600   60027600      3       2  150064       2.2568     0.012009
enh57754    3   60044900   60045900      4       2  150064       3.0675    0.0010791
enh57757    3   60056800   60057800     15       3  150064       1.7074     0.043874
enh57761    3   60076000   60077000      5       3  150064       2.0965      0.01802
enh57762    3   60080400   60081400      4       2  150064       1.9336      0.02658
enh57766    3   60245400   60246400      7       4  150064       1.9238     0.027189
enh57777    3   63841000   63842000      3       1  150064       3.8713   5.4135e-05
enh57778    3   63844300   63845300      2       1  150064       2.4633    0.0068825
enh57781    3   63850800   63851800      4       2  150064       2.2454      0.01237
enh57783    3   63853900   63854900      1       1  150064       3.7895    7.549e-05
enh57784    3   63855800   63856800      1       1  150064       2.5298     0.005706
enh57785    3   63857800   63858800      2       1  150064       2.8442     0.002226
enh57787    3   63862500   63863500      2       1  150064       4.7223   1.1659e-06
enh57789    3   63878600   63879600      2       1  150064       3.2231   0.00063416
enh57790    3   63880700   63881700      2       1  150064       3.4688   0.00026138
enh57791    3   63895700   63896700      4       2  150064       2.3692    0.0089141
enh57792    3   63899700   63900700      1       1  150064       5.1478    1.318e-07
enh57793    3   63913000   63914000      2       1  150064       3.1341   0.00086204
enh57794    3   63913900   63914900      2       1  150064       4.1739   1.4972e-05
enh57799    3   63937500   63938500      1       1  150064       1.7284      0.04196
enh57800    3   63941100   63942100      4       2  150064       2.5666    0.0051343
enh57803    3   63947300   63948300      4       2  150064       4.3393   7.1459e-06
enh57805    3   63950700   63951700      2       1  150064       2.0097     0.022229
enh57806    3   63959700   63960700      3       2  150064       3.6189   0.00014794
enh57807    3   63967500   63968500      3       2  150064       2.2201     0.013207
enh57808    3   63969800   63970800      4       2  150064       4.8091   7.5806e-07
enh57810    3   63975300   63976300      3       2  150064        2.941     0.001636
enh57814    3   63994100   63995100      4       2  150064       4.9005   4.7802e-07
enh57815    3   63996700   63997700      2       1  150064       1.9559     0.025236
enh57817    3   64006800   64007800      3       2  150064       2.3156     0.010291
enh57819    3   64015800   64016800      4       2  150064       1.6919     0.045328
enh57833    3   66427800   66428800      4       2  150064       1.6945     0.045084
enh57858    3   67047400   67048400      2       1  150064       1.8736     0.030492
enh57866    3   67134200   67135200      8       3  150064       1.8798     0.030067
enh57872    3   67633900   67634900      3       2  150064       3.1965   0.00069563
enh57874    3   67643900   67644900      3       1  150064       2.5176    0.0059074
enh57876    3   67652700   67653700      3       1  150064       2.6431    0.0041071
enh57880    3   67680400   67681400      6       2  150064       2.4956    0.0062865
enh57882    3   67685400   67686400      4       1  150064       1.8647     0.031114
enh57884    3   67688800   67689800      2       1  150064       1.7652     0.038767
enh57885    3   67691600   67692600      3       1  150064       1.6881     0.045695
enh57886    3   67693800   67694800      3       1  150064        1.906     0.028326
enh57887    3   67695600   67696600      3       1  150064       1.9603     0.024982
enh57888    3   67699500   67700500      3       2  150064       2.2937     0.010905
enh57890    3   67707800   67708800      1       1  150064       2.1387      0.01623
enh57894    3   67736400   67737400      2       1  150064       1.8153     0.034737
enh57903    3   67997000   67998000      3       1  150064       2.4718    0.0067208
enh57910    3   68152000   68153000      1       1  150064       1.7774      0.03775
enh57929    3   69246800   69247800      4       1  150064       1.6578     0.048676
enh57937    3   69299000   69300000      2       1  150064        3.491   0.00024064
enh57940    3   69355100   69356100      2       1  150064       2.7099    0.0033647
enh57941    3   69375100   69376100      2       1  150064       2.6991    0.0034768
enh57943    3   69400700   69401700      8       2  150064       1.7247     0.042292
enh57944    3   69418000   69419000      4       1  150064       2.8806    0.0019844
enh57962    3   71087600   71088600      1       1  150064        2.339     0.009669
enh57966    3   71102600   71103600      1       1  150064       1.8667      0.03097
enh57968    3   71122200   71123200      2       1  150064       1.6546     0.049006
enh57969    3   71132300   71133300      3       2  150064       2.0309     0.021131
enh57970    3   71134700   71135700      2       1  150064       2.0665      0.01939
enh57973    3   71141900   71142900      2       1  150064       1.6471     0.049774
enh57978    3   71166500   71167500      1       1  150064       3.1354    0.0008581
enh57979    3   71172200   71173200      4       2  150064       2.7826     0.002696
enh57982    3   71191700   71192700      3       1  150064       1.6807      0.04641
enh57986    3   71210600   71211600      2       1  150064       1.7423     0.040724
enh57994    3   71253300   71254300      4       2  150064       2.7802     0.002716
enh57995    3   71257800   71258800      4       1  150064       1.7293     0.041879
enh57996    3   71264000   71265000      1       1  150064       2.1297       0.0166
enh57997    3   71268800   71269800      3       2  150064       1.7065     0.043954
enh57999    3   71274800   71275800      3       2  150064       2.3501    0.0093847
enh58001    3   71289000   71290000      5       1  150064       3.7249   9.7678e-05
enh58003    3   71294800   71295800      1       1  150064       2.5053     0.006117
enh58007    3   71308600   71309600      1       1  150064       3.4259    0.0003064
enh58008    3   71313000   71314000      1       1  150064       4.5387     2.83e-06
enh58009    3   71316400   71317400      6       2  150064       4.0192   2.9194e-05
enh58010    3   71321200   71322200      5       2  150064       2.2109     0.013523
enh58011    3   71326700   71327700      4       2  150064       4.4607   4.0839e-06
enh58012    3   71330200   71331200      8       3  150064       2.0969     0.018001
enh58013    3   71331500   71332500      3       2  150064       2.2491     0.012253
enh58014    3   71334400   71335400      3       1  150064       2.9809    0.0014371
enh58016    3   71339300   71340300      6       2  150064        4.572   2.4156e-06
enh58017    3   71342800   71343800      6       3  150064       2.0818     0.018682
enh58018    3   71345000   71346000      3       2  150064       3.3261   0.00044032
enh58022    3   71366400   71367400      1       1  150064       1.8233      0.03413
enh58023    3   71385600   71386600      5       1  150064       2.7408    0.0030649
enh58024    3   71388600   71389600      3       2  150064       3.8643   5.5708e-05
enh58025    3   71394700   71395700      3       1  150064       3.3516   0.00040178
enh58027    3   71401600   71402600      3       1  150064       2.0761     0.018944
enh58036    3   71433000   71434000      3       1  150064       1.7792     0.037607
enh58047    3   71469500   71470500      1       1  150064       2.3373     0.009712
enh58048    3   71473400   71474400      6       2  150064       2.1586     0.015442
enh58050    3   71482700   71483700      8       3  150064       2.1356     0.016357
enh58053    3   71494600   71495600      5       3  150064        2.985    0.0014178
enh58054    3   71498400   71499400      2       1  150064       3.8552   5.7813e-05
enh58058    3   71513400   71514400      3       2  150064       1.9236       0.0272
enh58059    3   71514800   71515800      2       1  150064       2.0771     0.018897
enh58061    3   71521700   71522700      3       2  150064       3.2125   0.00065789
enh58062    3   71523100   71524100      4       1  150064       2.0251     0.021429
enh58065    3   71531000   71532000      3       1  150064       3.7798   7.8474e-05
enh58066    3   71536800   71537800      2       1  150064       2.4005    0.0081865
enh58068    3   71547300   71548300      2       1  150064       3.8922   4.9679e-05
enh58069    3   71549200   71550200      1       1  150064       4.8591    5.895e-07
enh58070    3   71551100   71552100      3       2  150064       4.2767   9.4847e-06
enh58071    3   71552900   71553900      1       1  150064       4.9105    4.543e-07
enh58072    3   71558400   71559400      3       2  150064       3.1655   0.00077405
enh58074    3   71561800   71562800      3       2  150064        2.298     0.010781
enh58075    3   71577800   71578800      1       1  150064       4.7976    8.028e-07
enh58076    3   71595000   71596000      2       1  150064       2.7593    0.0028959
enh58077    3   71603400   71604400      2       1  150064       3.0878    0.0010082
enh58088    3   71770600   71771600      3       2  150064       2.5376    0.0055813
enh58089    3   71777200   71778200      3       2  150064       1.8887     0.029464
enh58090    3   71828700   71829700      4       2  150064       1.8585     0.031547
enh58122    3   72531200   72532200      4       1  150064       1.9651     0.024701
enh58124    3   72572300   72573300      2       1  150064       1.8136     0.034868
enh58125    3   72598300   72599300      1       1  150064       2.2517      0.01217
enh58126    3   72599000   72600000      2       1  150064       2.3116       0.0104
enh58143    3   73044700   73045700      2       1  150064       2.0258     0.021392
enh58144    3   73050500   73051500      6       1  150064       2.0366     0.020845
enh58145    3   73052500   73053500      9       3  150064       1.8289     0.033704
enh58147    3   73064500   73065500      7       2  150064       2.0125     0.022086
enh58148    3   73080100   73081100      1       1  150064       1.9126       0.0279
enh58149    3   73091800   73092800      2       1  150064       1.8891     0.029442
enh58151    3   73105000   73106000      1       1  150064       1.6871      0.04579
enh58153    3   73134900   73135900      1       1  150064       2.1323      0.01649
enh58205    3   93779800   93780800      2       1  150064       2.5093    0.0060483
enh58208    3   93799000   93800000      2       1  150064       2.0702     0.019216
enh58212    3   97484300   97485300      1       1  150064       2.5832     0.004895
enh58213    3   97512200   97513200      2       1  150064       1.6789     0.046588
enh58307    3  101143800  101144800      1       1  150064       2.0636      0.01953
enh58387    3  101779300  101780300      6       3  150064       2.1128     0.017308
enh58399    3  102251300  102252300      1       1  150064       1.7462      0.04039
enh58404    3  105088800  105089800      1       1  150064       2.4325     0.007497
enh58405    3  105237200  105238200      4       2  150064       2.0079     0.022328
enh58416    3  105473200  105474200      2       1  150064       1.6948     0.045059
enh58423    3  105497600  105498600      3       2  150064       1.7143     0.043236
enh58424    3  105499600  105500600      3       1  150064       2.7504    0.0029764
enh58425    3  105501800  105502800      2       1  150064       2.0823     0.018655
enh58426    3  105505200  105506200      2       1  150064       1.6825     0.046234
enh58429    3  105512800  105513800      5       3  150064       2.5902    0.0047965
enh58430    3  105514600  105515600      2       1  150064       1.6574     0.048723
enh58432    3  105524600  105525600      5       2  150064       2.9053    0.0018343
enh58434    3  105527000  105528000      3       2  150064       1.7636       0.0389
enh58435    3  105528000  105529000      2       1  150064       2.1377     0.016272
enh58436    3  105530200  105531200      3       2  150064       2.2878     0.011075
enh58437    3  105531500  105532500      3       2  150064       2.3917     0.008386
enh58439    3  105541900  105542900      1       1  150064       1.7223      0.04251
enh58441    3  105552400  105553400      3       1  150064       1.7599     0.039212
enh58442    3  105554300  105555300      1       1  150064        2.238      0.01261
enh58443    3  105557100  105558100      2       1  150064       2.1261     0.016746
enh58444    3  105559000  105560000      3       1  150064       2.1734     0.014875
enh58447    3  105572600  105573600      3       1  150064       2.1685      0.01506
enh58454    3  105601600  105602600      4       2  150064       2.1232     0.016868
enh58455    3  105609500  105610500      2       1  150064       1.9478     0.025718
enh58474    3  105949100  105950100      6       1  150064        1.928     0.026929
enh58484    3  106142200  106143200      8       1  150064       1.8941     0.029107
enh58485    3  106143200  106144200      6       2  150064       2.1369     0.016301
enh58496    3  107246500  107247500      2       1  150064       2.9298    0.0016956
enh58497    3  107249400  107250400      6       2  150064       2.3406    0.0096253
enh58498    3  107250800  107251800      2       1  150064       2.3963    0.0082799
enh58499    3  107251500  107252500      4       2  150064       2.4553    0.0070386
enh58500    3  107257600  107258600      3       1  150064       1.9973     0.022895
enh58501    3  107258400  107259400      1       1  150064       2.0936      0.01815
enh58502    3  107259500  107260500      1       1  150064       2.0484      0.02026
enh58503    3  107261200  107262200      5       2  150064       2.4023    0.0081466
enh58505    3  107280600  107281600      3       1  150064        2.258     0.011971
enh58506    3  107296300  107297300      3       1  150064       2.1558      0.01555
enh58508    3  107306700  107307700      7       3  150064       1.8163     0.034665
enh58509    3  107307900  107308900      3       1  150064       1.8792     0.030106
enh58515    3  107322800  107323800      2       1  150064       1.6703     0.047434
enh58518    3  107339000  107340000      5       3  150064       2.3975    0.0082533
enh58522    3  107369800  107370800      2       1  150064       2.0769     0.018906
enh58523    3  107379600  107380600      2       1  150064         2.44    0.0073433
enh58547    3  107777100  107778100      2       1  150064       1.9807     0.023814
enh58549    3  107799200  107800200      3       2  150064       1.7037     0.044216
enh58551    3  107811500  107812500      1       1  150064       2.6782     0.003701
enh58553    3  107818600  107819600      3       2  150064        1.923     0.027243
enh58560    3  107856400  107857400      3       1  150064       2.2373     0.012632
enh58561    3  107871800  107872800      6       1  150064       3.5017   0.00023117
enh58562    3  107876600  107877600      7       2  150064       3.4458   0.00028466
enh58563    3  107878200  107879200      4       2  150064       2.5354    0.0056164
enh58564    3  107891000  107892000      7       2  150064       3.4715   0.00025876
enh58565    3  107919600  107920600      3       1  150064       3.4252   0.00030713
enh58566    3  107920600  107921600      8       1  150064        3.359   0.00039106
enh58567    3  107934700  107935700      8       3  150064       3.0147    0.0012861
enh58568    3  107937500  107938500      8       2  150064       2.7199    0.0032649
enh58658    3  111686100  111687100      2       1  150064        1.699     0.044659
enh58698    3  112219300  112220300      5       2  150064       2.0538     0.019996
enh58699    3  112227400  112228400      1       1  150064       1.8353      0.03323
enh58707    3  112287100  112288100      3       1  150064        1.713     0.043357
enh58731    3  112669200  112670200      4       2  150064       2.4014    0.0081654
enh58756    3  113257800  113258800      5       2  150064        1.664     0.048054
enh58758    3  113268600  113269600      4       2  150064       1.6811     0.046374
enh58772    3  113458100  113459100      2       1  150064       2.3717    0.0088526
enh58774    3  113467600  113468600      2       1  150064       2.1893     0.014287
enh58781    3  113631300  113632300      6       3  150064       1.8725     0.030566
enh58798    3  114024800  114025800      1       1  150064        1.806      0.03546
enh58811    3  114173700  114174700      1       1  150064       3.2368    0.0006044
enh58844    3  115137100  115138100      3       1  150064       3.3057   0.00047374
enh58848    3  115411500  115412500      1       1  150064       1.9811      0.02379
enh58854    3  118570800  118571800      3       2  150064       1.6493     0.049542
enh58881    3  119278200  119279200      7       2  150064       1.7751     0.037944
enh58939    3  120055500  120056500      2       1  150064       1.9465     0.025794
enh58942    3  120068800  120069800      1       1  150064       1.7053      0.04407
enh58945    3  120137300  120138300      1       1  150064       1.8344       0.0333
enh58948    3  120286000  120287000      5       3  150064        2.852    0.0021725
enh58949    3  120313800  120314800      4       2  150064       2.3116     0.010399
enh58961    3  121151100  121152100      2       1  150064       1.9809     0.023799
enh58965    3  121369700  121370700      1       1  150064       1.9113      0.02798
enh58972    3  121464800  121465800      3       2  150064        1.683     0.046192
enh58980    3  121713700  121714700      4       2  150064       1.9991     0.022798
enh59030    3  122397000  122398000      8       3  150064       1.6724     0.047221
enh59034    3  122486400  122487400      5       2  150064       1.9829     0.023687
enh59040    3  122608600  122609600      1       1  150064        3.126    0.0008861
enh59041    3  122612000  122613000      6       3  150064       2.6235    0.0043515
enh59045    3  122787200  122788200      2       1  150064       2.6726    0.0037634
enh59046    3  122802800  122803800      5       2  150064       2.4324    0.0074995
enh59047    3  122809500  122810500      3       2  150064       1.9898     0.023309
enh59057    3  123301300  123302300      2       1  150064       2.8251    0.0023635
enh59064    3  124271900  124272900      2       1  150064       1.7218     0.042553
enh59078    3  124597300  124598300      2       1  150064       1.8847     0.029737
enh59095    3  124838700  124839700      5       2  150064       2.5925    0.0047644
enh59096    3  124844400  124845400      7       3  150064       2.9921    0.0013853
enh59097    3  124847300  124848300      4       2  150064       2.6189    0.0044107
enh59103    3  124873500  124874500      3       2  150064       2.2224     0.013127
enh59106    3  125016200  125017200      2       1  150064       2.4026    0.0081404
enh59107    3  125017600  125018600      1       1  150064       2.7501     0.002979
enh59114    3  125049700  125050700      1       1  150064       2.7366     0.003104
enh59120    3  125069700  125070700      2       1  150064       2.2542     0.012092
enh59121    3  125074100  125075100      3       2  150064       1.9109     0.028006
enh59122    3  125077700  125078700      1       1  150064       2.6884      0.00359
enh59134    3  125309600  125310600      2       1  150064       2.4667     0.006818
enh59135    3  125315000  125316000      5       3  150064       1.9109     0.028007
enh59139    3  125708100  125709100      3       1  150064       1.6931     0.045215
enh59141    3  125744900  125745900      2       1  150064       1.7924     0.036531
enh59151    3  126373800  126374800      4       1  150064       1.6997     0.044589
enh59157    3  126627200  126628200      3       2  150064        1.751     0.039973
enh59171    3  127389900  127390900      1       1  150064        1.789      0.03681
enh59178    3  127769400  127770400      3       2  150064       1.7282     0.041973
enh59187    3  127870900  127871900      1       1  150064       3.5232    0.0002132
enh59188    3  127873800  127874800      1       1  150064       1.6719      0.04727
enh59191    3  127894800  127895800      2       1  150064       3.3146   0.00045882
enh59199    3  128036200  128037200      2       1  150064       2.7039    0.0034266
enh59218    3  128417400  128418400      1       1  150064       1.7012      0.04445
enh59241    3  128565200  128566200      3       2  150064        1.823      0.03415
enh59247    3  128688800  128689800      1       1  150064       3.2968     0.000489
enh59248    3  128711600  128712600      2       1  150064       2.5048    0.0061269
enh59264    3  128818800  128819800      1       1  150064        3.657    0.0001276
enh59281    3  128944100  128945100      1       1  150064       1.9143      0.02779
enh59283    3  128947700  128948700      2       1  150064       2.1499     0.015783
enh59287    3  128966600  128967600      3       1  150064       2.7164    0.0033002
enh59288    3  128970000  128971000      3       1  150064       2.9405    0.0016385
enh59289    3  128996300  128997300      3       2  150064        3.131   0.00087118
enh59290    3  129000000  129001000      1       1  150064       3.5042     0.000229
enh59291    3  129002200  129003200      2       1  150064       3.4004   0.00033641
enh59292    3  129023100  129024100      1       1  150064       3.6939    0.0001104
enh59295    3  129035900  129036900      1       1  150064       3.4195    0.0003137
enh59312    3  129311100  129312100      5       2  150064        1.936     0.026432
enh59314    3  129315300  129316300      4       1  150064       1.9276     0.026952
enh59339    3  130461200  130462200      1       1  150064       1.7941       0.0364
enh59340    3  130467000  130468000      2       1  150064       1.7932     0.036469
enh59355    3  130746000  130747000      3       2  150064       1.8342     0.033309
enh59387    3  132445000  132446000      2       1  150064       1.9251     0.027111
enh59390    3  133159800  133160800      1       1  150064       2.3398     0.009648
enh59412    3  133537300  133538300      2       1  150064       2.6357    0.0041987
enh59413    3  133600300  133601300      3       2  150064       3.1014    0.0009631
enh59447    3  135916800  135917800      2       1  150064       3.4912   0.00024044
enh59448    3  135968200  135969200      2       1  150064       3.6371   0.00013789
enh59450    3  136000500  136001500      2       1  150064       4.8233   7.0616e-07
enh59452    3  136315000  136316000      3       2  150064       2.5589    0.0052502
enh59453    3  136338900  136339900      2       1  150064       2.6233     0.004354
enh59455    3  136351100  136352100      4       2  150064        1.773     0.038114
enh59456    3  136355900  136356900      3       2  150064       3.3028   0.00047869
enh59458    3  136364600  136365600      2       1  150064       2.0752     0.018986
enh59461    3  136379000  136380000      2       1  150064       3.4849   0.00024616
enh59468    3  136400000  136401000      3       2  150064        5.375   3.8287e-08
enh59469    3  136408300  136409300      2       1  150064       2.0036     0.022557
enh59477    3  136435400  136436400      2       1  150064        2.745    0.0030257
enh59479    3  136449800  136450800      2       1  150064       2.5073    0.0060829
enh59481    3  136455300  136456300      3       1  150064        2.456    0.0070252
enh59483    3  136460700  136461700      2       1  150064       2.6653    0.0038455
enh59484    3  136464500  136465500      2       1  150064         2.49     0.006388
enh59485    3  136465700  136466700      5       2  150064       3.7947   7.3912e-05
enh59486    3  136467500  136468500      3       2  150064       2.7043    0.0034223
enh59487    3  136472700  136473700      1       1  150064       3.1262    0.0008854
enh59488    3  136505400  136506400      2       1  150064        3.281   0.00051724
enh59489    3  136539100  136540100      2       1  150064       2.7808    0.0027115
enh59490    3  136557800  136558800      3       1  150064       3.4112   0.00032336
enh59491    3  136576900  136577900      3       2  150064       4.0592   2.4621e-05
enh59492    3  136578100  136579100      1       1  150064       3.0867     0.001012
enh59493    3  136582700  136583700      7       2  150064       2.8739    0.0020272
enh59494    3  136586700  136587700      5       3  150064       2.1727     0.014901
enh59495    3  136592100  136593100      3       1  150064       2.8814    0.0019798
enh59496    3  136595200  136596200      2       1  150064       2.5465    0.0054397
enh59497    3  136601200  136602200      3       1  150064       2.8713    0.0020436
enh59498    3  136605600  136606600      4       1  150064          3.1   0.00096775
enh59499    3  136607000  136608000      3       2  150064       2.7011    0.0034553
enh59500    3  136611300  136612300      3       2  150064       3.7389   9.2399e-05
enh59501    3  136618000  136619000      2       1  150064       2.5361    0.0056043
enh59504    3  136635000  136636000      3       2  150064       2.5181    0.0059003
enh59505    3  136639100  136640100      3       2  150064       2.8552    0.0021504
enh59508    3  136643300  136644300      3       1  150064       2.1519     0.015703
enh59509    3  136647100  136648100      6       2  150064       2.9953    0.0013711
enh59510    3  136650500  136651500      2       1  150064       2.6076    0.0045595
enh59512    3  136660800  136661800      2       1  150064        2.495    0.0062978
enh59514    3  136703400  136704400      3       1  150064       3.8106   6.9308e-05
enh59515    3  136713300  136714300      2       1  150064       3.2724   0.00053313
enh59522    3  137904700  137905700      2       1  150064       1.9238     0.027192
enh59531    3  137940300  137941300      2       1  150064       2.4933    0.0063277
enh59546    3  138499000  138500000      2       1  150064       1.8971     0.028909
enh59548    3  138501900  138502900      4       2  150064       1.9116     0.027964
enh59551    3  138517200  138518200      2       1  150064       1.8942     0.029101
enh59554    3  138532800  138533800      2       1  150064        1.766     0.038695
enh59556    3  138536600  138537600      1       1  150064       1.8135      0.03488
enh59558    3  138554400  138555400      1       1  150064       1.9341      0.02655
enh59560    3  138609600  138610600      3       1  150064       1.7078     0.043839
enh59579    3  140795100  140796100      2       1  150064       2.6936     0.003534
enh59615    3  141137100  141138100      1       1  150064       2.0807      0.01873
enh59616    3  141138700  141139700      4       2  150064       1.8972       0.0289
enh59637    3  141257600  141258600      3       2  150064       2.1158     0.017181
enh59683    3  142836900  142837900      3       1  150064       2.3647    0.0090226
enh59684    3  142842700  142843700      1       1  150064        1.767      0.03861
enh59696    3  143017700  143018700      1       1  150064       1.8767      0.03028
enh59704    3  143469600  143470600      2       1  150064       1.7099     0.043645
enh59722    3  143699700  143700700      1       1  150064        2.003      0.02259
enh59868    3  151999800  152000800      1       1  150064       2.6431     0.004108
enh59881    3  152034500  152035500      1       1  150064       2.5977     0.004692
enh59884    3  152049700  152050700      1       1  150064       2.1107       0.0174
enh59893    3  152121100  152122100      1       1  150064       2.1297       0.0166
enh59897    3  152146500  152147500      4       2  150064       2.1366     0.016316
enh59909    3  152188400  152189400      1       1  150064       2.9498      0.00159
enh59911    3  152190200  152191200      3       2  150064       1.7883     0.036867
enh59912    3  152313800  152314800      2       1  150064        1.938     0.026311
enh59935    3  152977800  152978800      8       5  150064        1.845     0.032519
enh59941    3  153155200  153156200      2       1  150064       2.2525     0.012147
enh59943    3  153169600  153170600      6       2  150064       1.6666       0.0478
enh59954    3  154036300  154037300      3       2  150064       2.0155     0.021926
enh59999    3  156793200  156794200      2       1  150064       1.6885     0.045661
enh60002    3  156808400  156809400      1       1  150064       1.7382      0.04109
enh60003    3  156810600  156811600      2       1  150064       1.9585     0.025087
enh60005    3  156833200  156834200      2       1  150064       2.4107     0.007961
enh60058    3  160274300  160275300      2       1  150064       1.6473     0.049752
enh60062    3  160519200  160520200      3       1  150064       2.0256     0.021403
enh60071    3  161067200  161068200      4       1  150064       2.0241     0.021481
enh60083    3  167454300  167455300      1       1  150064       2.9064     0.001828
enh60084    3  167467900  167468900      2       1  150064       3.3527   0.00040014
enh60086    3  167811100  167812100      2       1  150064       2.5665    0.0051368
enh60090    3  169476600  169477600      1       1  150064       2.5392     0.005555
enh60091    3  169480900  169481900      1       1  150064       2.2445       0.0124
enh60092    3  169481800  169482800      2       1  150064       1.9199     0.027436
enh60094    3  169492900  169493900      1       1  150064       2.6313     0.004253
enh60103    3  169688300  169689300      2       1  150064       2.0592     0.019739
enh60104    3  169720500  169721500      2       1  150064       2.3225     0.010104
enh60110    3  169762700  169763700      1       1  150064       2.0343      0.02096
enh60118    3  169869000  169870000      1       1  150064       2.5128     0.005989
enh60119    3  169870600  169871600      2       1  150064       2.3464    0.0094774
enh60125    3  169891100  169892100      2       1  150064       1.9217     0.027323
enh60148    3  170624200  170625200      2       1  150064       1.8285     0.033735
enh60149    3  170883600  170884600      2       1  150064       1.7317     0.041666
enh60165    3  170988700  170989700      4       2  150064        2.283     0.011215
enh60166    3  170991600  170992600      4       2  150064       1.8686      0.03084
enh60168    3  170997200  170998200      2       1  150064       2.2073     0.013647
enh60184    3  171046600  171047600      1       1  150064       2.0855      0.01851
enh60185    3  171050000  171051000      4       2  150064        2.845    0.0022207
enh60216    3  171138600  171139600      3       1  150064       1.7945     0.036364
enh60281    3  172231500  172232500      5       2  150064        2.203     0.013797
enh60296    3  172311700  172312700      8       2  150064       2.4594    0.0069591
enh60297    3  172313900  172314900      5       2  150064        2.835    0.0022911
enh60304    3  172426500  172427500      1       1  150064       2.6366     0.004187
enh60310    3  176590200  176591200      2       1  150064       1.8537     0.031893
enh60311    3  176759200  176760200      1       1  150064        2.666     0.003838
enh60312    3  176768400  176769400      2       1  150064       2.4725    0.0067091
enh60313    3  176769600  176770600      2       1  150064       1.9527     0.025427
enh60317    3  176778000  176779000      1       1  150064        3.166    0.0007728
enh60318    3  176779500  176780500      2       1  150064       2.0316     0.021097
enh60319    3  176781400  176782400      3       1  150064        2.876    0.0020137
enh60322    3  176789000  176790000      1       1  150064       3.2019    0.0006826
enh60324    3  176798500  176799500      4       2  150064       2.2655      0.01174
enh60325    3  176802800  176803800      1       1  150064       2.5202     0.005865
enh60326    3  176805600  176806600      3       2  150064       1.8973     0.028896
enh60334    3  176846200  176847200      3       1  150064       2.2848     0.011162
enh60339    3  176867000  176868000      4       2  150064       1.8897     0.029397
enh60343    3  176876000  176877000      1       1  150064       2.1227      0.01689
enh60361    3  177035400  177036400      4       2  150064       2.3067     0.010537
enh60384    3  177317400  177318400      1       1  150064       2.6197       0.0044
enh60391    3  177365100  177366100      3       1  150064       2.7483    0.0029952
enh60425    3  178879800  178880800      1       1  150064       1.6648      0.04798
enh60462    3  180627000  180628000      3       2  150064       4.9908   3.0063e-07
enh60463    3  180628800  180629800      2       1  150064       5.4446   2.5956e-08
enh60464    3  180633400  180634400      1       1  150064       6.2898    1.589e-10
enh60465    3  180636000  180637000      3       2  150064       5.9897   1.0513e-09
enh60467    3  180642200  180643200      2       1  150064       1.8226     0.034183
enh60468    3  180648700  180649700      4       2  150064       5.4646   2.3201e-08
enh60469    3  180704800  180705800      1       1  150064       1.8579      0.03159
enh60470    3  180708500  180709500      1       1  150064       5.9882    1.061e-09
enh60471    3  182515400  182516400      1       1  150064        1.855       0.0318
enh60477    3  182541900  182542900      1       1  150064       2.0193      0.02173
enh60479    3  182626600  182627600      1       1  150064       1.7084      0.04378
enh60480    3  182630500  182631500      2       1  150064       1.6875     0.045751
enh60488    3  182693400  182694400      1       1  150064        2.752     0.002962
enh60489    3  182694700  182695700      3       2  150064       1.7939     0.036412
enh60491    3  182699000  182700000      1       1  150064       1.6873      0.04577
enh60507    3  183060300  183061300      2       1  150064       2.1283     0.016658
enh60539    3  183374400  183375400      3       1  150064        1.802     0.035773
enh60541    3  183379100  183380100      4       1  150064       1.9031     0.028512
enh60546    3  183497800  183498800      2       1  150064       2.4411    0.0073214
enh60557    3  183599800  183600800      2       1  150064       2.0495     0.020209
enh60558    3  183602800  183603800      7       3  150064       1.8104     0.035115
enh60594    3  184531500  184532500      2       1  150064       2.2819     0.011248
enh60595    3  184533300  184534300      3       1  150064       1.6878     0.045722
enh60601    3  185216900  185217900      1       1  150064       1.9695      0.02445
enh60611    3  185446200  185447200      2       1  150064       2.3156     0.010289
enh60613    3  185481800  185482800      1       1  150064       2.1268      0.01672
enh60650    3  186507500  186508500      4       2  150064       2.4488    0.0071667
enh60651    3  186515900  186516900      1       1  150064       1.9648      0.02472
enh60752    3  187865700  187866700      4       2  150064       2.0225     0.021561
enh60753    3  187870200  187871200      2       1  150064       1.7929     0.036493
enh60754    3  187875000  187876000      4       2  150064       1.8928     0.029194
enh60755    3  187881700  187882700      1       1  150064       1.6793      0.04655
enh60756    3  187888100  187889100      6       3  150064       1.7779     0.037713
enh60774    3  188079500  188080500     10       3  150064       2.0514     0.020113
enh60779    3  188117700  188118700      3       1  150064       1.9363     0.026416
enh60781    3  188134700  188135700      1       1  150064       2.4189     0.007783
enh60782    3  188150500  188151500      2       1  150064       1.7346     0.041407
enh60803    3  188889500  188890500      3       1  150064       2.4348    0.0074504
enh60836    3  191007900  191008900      3       1  150064        2.009     0.022267
enh60873    3  193801800  193802800      1       1  150064       2.2764      0.01141
enh60929    3  194981600  194982600      1       1  150064       2.3337     0.009805
enh60936    3  195119500  195120500      2       1  150064       1.7614     0.039083
enh60941    3  195136900  195137900      3       2  150064       1.8526     0.031967
enh60944    3  195149600  195150600      1       1  150064       1.8451      0.03251
enh60961    3  195271600  195272600      3       1  150064       1.8182     0.034514
enh61009    3  195945200  195946200      3       2  150064       2.5484    0.0054108
enh61010    3  195946500  195947500      3       2  150064       2.0706     0.019196
enh61011    3  195978100  195979100      3       1  150064       3.1173   0.00091268
enh61014    3  196002000  196003000      3       1  150064       1.8968     0.028926
enh61015    3  196005300  196006300      5       3  150064       2.5131    0.0059845
enh61017    3  196009400  196010400      1       1  150064       3.2144    0.0006537
enh61019    3  196015300  196016300      6       2  150064        2.365    0.0090155
enh61021    3  196045400  196046400      3       2  150064       2.7881     0.002651
enh61024    3  196141100  196142100      1       1  150064       3.0899     0.001001
enh61027    3  196149200  196150200      2       1  150064       2.3914    0.0083912
enh61029    3  196156500  196157500      3       2  150064       1.8914     0.029284
enh61030    3  196160000  196161000      2       1  150064       3.1878   0.00071689
enh61034    3  196216500  196217500      1       1  150064       1.8749       0.0304
enh61036    3  196225100  196226100      1       1  150064       1.7678      0.03855
enh61046    3  196298800  196299800      5       3  150064       1.7352     0.041357
enh61071    3  196470200  196471200      3       2  150064       1.7564      0.03951
enh61072    3  196475200  196476200      6       2  150064       1.7229     0.042456
enh61073    3  196480300  196481300      5       2  150064       1.7487     0.040169
enh61074    3  196484900  196485900     11       4  150064       2.3885    0.0084587
enh61076    3  196492000  196493000      4       2  150064       1.7441      0.04057
enh61078    3  196499500  196500500      4       2  150064       1.7966     0.036198
enh61079    3  196502800  196503800      4       2  150064        2.579    0.0049538
enh61102    3  196927000  196928000      3       2  150064       2.5018    0.0061779
enh61104    3  196936300  196937300      1       1  150064       2.2616      0.01186
enh61105    3  196941600  196942600      3       2  150064       1.8543     0.031846
enh61107    3  196946000  196947000      1       1  150064       2.0631      0.01955
enh61108    3  196949600  196950600      1       1  150064        2.339     0.009667
enh61109    3  196952600  196953600      3       2  150064       1.7607      0.03914
enh61110    3  196954500  196955500      3       2  150064       2.4539    0.0070661
enh61111    3  196956100  196957100      4       2  150064       2.4778     0.006609
enh61112    3  196965800  196966800      1       1  150064       2.9039     0.001843
enh61114    3  196978000  196979000      5       2  150064        1.883     0.029847
enh61115    3  196980300  196981300      6       3  150064       2.3858    0.0085216
enh61116    3  196984100  196985100      1       1  150064       2.9008     0.001861
enh61118    3  196988400  196989400      3       1  150064       1.7335     0.041504
enh61119    3  196998600  196999600      2       1  150064       2.0976     0.017968
enh61121    3  197001900  197002900      2       1  150064       1.7016     0.044412
enh61122    3  197005900  197006900      2       1  150064       1.9185     0.027525
enh61123    3  197016600  197017600      3       1  150064       2.4173    0.0078186
enh61125    3  197019900  197020900      7       1  150064       2.4795    0.0065786
enh61126    3  197021700  197022700      3       2  150064       2.7061    0.0034044
enh61131    3  197173500  197174500      9       4  150064       2.5558    0.0052967
enh61162    3  197573600  197574600      1       1  150064       1.8297      0.03365
enh61191    4     658400     659400      2       1  150064       1.9035     0.028489
enh61192    4     666400     667400      3       2  150064        2.863    0.0020979
enh61195    4     675000     676000      4       2  150064       2.3568    0.0092171
enh61197    4     683100     684100      4       2  150064       1.8117     0.035013
enh61199    4     698200     699200      6       3  150064       2.0344     0.020955
enh61200    4     700800     701800     10       4  150064       3.1147   0.00092053
enh61201    4     702300     703300      3       1  150064       2.8527    0.0021678
enh61202    4     736100     737100      3       2  150064       3.0402    0.0011821
enh61230    4    1124200    1125200      3       2  150064       1.8339     0.033336
enh61233    4    1160200    1161200      4       2  150064       1.7705     0.038321
enh61242    4    1201900    1202900      1       1  150064       2.8411     0.002248
enh61259    4    1328300    1329300      4       2  150064       1.8211     0.034298
enh61261    4    1338600    1339600      4       1  150064       2.2306     0.012855
enh61263    4    1345300    1346300      6       3  150064       2.1873      0.01436
enh61291    4    1878900    1879900      1       1  150064       1.8009      0.03586
enh61318    4    2322100    2323100      4       2  150064       1.7482     0.040214
enh61340    4    2544000    2545000      1       1  150064       1.6818       0.0463
enh61345    4    2569100    2570100      2       1  150064        1.652     0.049268
enh61398    4    2961400    2962400      4       2  150064       1.7763     0.037842
enh61419    4    3225700    3226700      2       1  150064       2.4838    0.0064988
enh61421    4    3244400    3245400      1       1  150064       1.8225      0.03419
enh61429    4    3343500    3344500      3       2  150064       1.9386     0.026278
enh61432    4    3359800    3360800      1       1  150064        1.664      0.04806
enh61454    4    4420100    4421100      2       1  150064       2.7958    0.0025884
enh61467    4    4541100    4542100      4       2  150064       2.4288    0.0075743
enh61468    4    4544500    4545500      2       1  150064        1.997     0.022911
enh61474    4    4945100    4946100     13       4  150064       2.0065     0.022401
enh61479    4    6154800    6155800      7       2  150064       1.7015     0.044426
enh61531    4    6875300    6876300      2       1  150064       2.0092     0.022259
enh61546    4    6942900    6943900      4       2  150064       2.2836     0.011199
enh61551    4    6953100    6954100      2       1  150064       1.8657     0.031045
enh61568    4    7170700    7171700      7       4  150064       1.9708     0.024375
enh61577    4    7751400    7752400      4       2  150064       2.8798    0.0019899
enh61627    4    8415800    8416800      2       1  150064       2.0564     0.019873
enh61628    4    8421200    8422200      7       3  150064       1.9039     0.028462
enh61629    4    8428200    8429200      3       2  150064       2.0252     0.021422
enh61630    4    8430400    8431400      3       1  150064         1.77     0.038365
enh61632    4    8438000    8439000      2       1  150064       2.2102     0.013545
enh61634    4    8440000    8441000      4       2  150064       2.0085     0.022294
enh61667    4   10417900   10418900      6       3  150064       2.4927    0.0063384
enh61668    4   10456600   10457600      1       1  150064       2.5717      0.00506
enh61669    4   10459200   10460200      1       1  150064       2.9006     0.001862
enh61679    4   11006400   11007400      4       2  150064       2.6785    0.0036981
enh61695    4   13630300   13631300      2       1  150064       1.8914     0.029283
enh61712    4   15030900   15031900      2       1  150064       1.7691     0.038436
enh61713    4   15032200   15033200      4       2  150064       1.9279     0.026934
enh61714    4   15033200   15034200      5       2  150064       1.7776     0.037735
enh61736    4   15679500   15680500      1       1  150064       1.6784      0.04663
enh61757    4   16219000   16220000      4       2  150064       2.5969    0.0047028
enh61762    4   16266000   16267000      2       1  150064       2.5039    0.0061409
enh61771    4   17577500   17578500      5       1  150064       2.1161      0.01717
enh61772    4   17580700   17581700      3       1  150064        2.128      0.01667
enh61773    4   17581700   17582700      2       1  150064       2.1565     0.015523
enh61774    4   17614600   17615600      4       1  150064       2.2529     0.012131
enh61775    4   17619600   17620600      4       1  150064       2.2966     0.010821
enh61776    4   17638100   17639100      5       3  150064       2.3357     0.009754
enh61777    4   17652300   17653300      8       2  150064       2.4635      0.00688
enh61780    4   17815900   17816900      1       1  150064        2.077       0.0189
enh61781    4   17818400   17819400      2       1  150064       1.7774     0.037751
enh61786    4   18012800   18013800      1       1  150064       2.2473      0.01231
enh61787    4   18017600   18018600      4       1  150064       2.1843     0.014471
enh61788    4   18020700   18021700      3       1  150064       2.2682     0.011659
enh61789    4   18024400   18025400      2       1  150064       2.0637     0.019521
enh61796    4   20703100   20704100      4       2  150064       2.0104     0.022192
enh61809    4   23293300   23294300     10       2  150064        2.188     0.014335
enh61813    4   23336600   23337600      1       1  150064       1.7479      0.04024
enh61828    4   25159400   25160400      1       1  150064       2.0041      0.02253
enh61845    4   25854600   25855600      1       1  150064       2.7389     0.003082
enh61846    4   25858400   25859400      2       1  150064       2.0273     0.021315
enh61848    4   25865000   25866000      3       1  150064       2.9199    0.0017506
enh61852    4   25939600   25940600      1       1  150064        2.215      0.01338
enh61857    4   26083000   26084000      1       1  150064       1.6818       0.0463
enh61860    4   26132900   26133900      4       2  150064       2.7538    0.0029458
enh61873    4   26335800   26336800      2       1  150064       1.6923     0.045293
enh61877    4   26348700   26349700      4       2  150064       1.8537     0.031889
enh61880    4   26357000   26358000      2       1  150064       2.2508       0.0122
enh61884    4   26379100   26380100      1       1  150064       2.2668       0.0117
enh61892    4   26586800   26587800      1       1  150064       3.4971    0.0002352
enh61893    4   26590600   26591600      4       1  150064       3.5956   0.00016184
enh61899    4   26783800   26784800      2       1  150064       1.9142       0.0278
enh61901    4   26813500   26814500      2       1  150064       2.4518    0.0071075
enh61905    4   26866300   26867300      4       2  150064       1.7861     0.037042
enh61927    4   26917000   26918000      2       1  150064       1.8039     0.035626
enh61933    4   26938600   26939600      2       1  150064       1.8996     0.028743
enh61942    4   26958200   26959200      1       1  150064       1.7072      0.04389
enh61958    4   31351800   31352800      3       1  150064       1.7195      0.04276
enh61968    4   36220400   36221400      5       3  150064       2.0414     0.020606
enh61970    4   36229500   36230500      6       4  150064       1.9784     0.023943
enh61988    4   36349700   36350700      5       3  150064       2.0454     0.020408
enh62012    4   37817400   37818400      1       1  150064       2.5094     0.006046
enh62014    4   37826500   37827500      2       1  150064       1.7997     0.035952
enh62077    4   38607300   38608300      3       2  150064       1.8594     0.031488
enh62087    4   38685900   38686900      2       1  150064       2.0673     0.019354
enh62088    4   38709300   38710300      4       2  150064       1.9696     0.024445
enh62089    4   38725600   38726600      3       2  150064       1.6803      0.04645
enh62097    4   38821300   38822300      1       1  150064       1.7412      0.04082
enh62101    4   38859400   38860400      4       1  150064       1.6666       0.0478
enh62114    4   39044500   39045500      2       1  150064       1.7223     0.042507
enh62144    4   39637600   39638600      1       1  150064       2.7934     0.002608
enh62145    4   39641500   39642500      1       1  150064       2.5731      0.00504
enh62152    4   39717200   39718200      4       2  150064       1.9941     0.023069
enh62182    4   40121300   40122300      2       1  150064       2.2729     0.011518
enh62185    4   40168600   40169600      2       1  150064       1.6513     0.049342
enh62188    4   40187900   40188900      3       1  150064       1.9695     0.024448
enh62267    4   47453200   47454200      1       1  150064       2.3398     0.009647
enh62288    4   48081800   48082800      2       1  150064       1.8936     0.029138
enh62290    4   48105500   48106500      1       1  150064       1.9325      0.02665
enh62292    4   48111100   48112100      2       1  150064       1.6486     0.049611
enh62293    4   48114500   48115500      2       1  150064       2.8269    0.0023501
enh62301    4   48297300   48298300      3       2  150064       2.1541     0.015615
enh62303    4   48339500   48340500      2       1  150064       1.9425      0.02604
enh62306    4   48355200   48356200      4       2  150064       2.8966    0.0018862
enh62307    4   48358100   48359100      1       1  150064       2.8739     0.002027
enh62313    4   48382100   48383100      1       1  150064       3.0226     0.001253
enh62314    4   48432400   48433400      5       3  150064       3.0889    0.0010045
enh62315    4   48591000   48592000      2       1  150064       1.7169        0.043
enh62321    4   48644800   48645800      2       1  150064       2.3586    0.0091724
enh62322    4   48648200   48649200      4       2  150064       2.2611     0.011877
enh62325    4   48652200   48653200      3       2  150064       2.5362    0.0056025
enh62326    4   48653500   48654500      3       2  150064       2.7995    0.0025593
enh62337    4   48690800   48691800      1       1  150064       2.3182      0.01022
enh62342    4   48696500   48697500      1       1  150064       3.3251     0.000442
enh62344    4   48703100   48704100      1       1  150064       2.2206      0.01319
enh62346    4   48724400   48725400      1       1  150064       2.2173       0.0133
enh62348    4   48731700   48732700      2       1  150064       2.1029     0.017737
enh62350    4   48742100   48743100      3       1  150064       2.3188     0.010203
enh62353    4   48764300   48765300      1       1  150064       2.0644      0.01949
enh62355    4   48770200   48771200      2       1  150064       1.7104     0.043593
enh62357    4   48783400   48784400      1       1  150064        2.482     0.006533
enh62412    4   54956800   54957800      1       1  150064       1.7649      0.03879
enh62413    4   55010400   55011400      1       1  150064       2.4714      0.00673
enh62430    4   56265500   56266500      2       1  150064       1.7153     0.043149
enh62434    4   56313400   56314400      2       1  150064       2.0901     0.018304
enh62435    4   56404300   56405300      4       2  150064        1.896     0.028981
enh62436    4   56406400   56407400      6       2  150064       1.7993     0.035988
enh62437    4   56407200   56408200      4       1  150064       1.7442     0.040562
enh62443    4   56717200   56718200      3       1  150064       2.5507    0.0053761
enh62446    4   56732100   56733100      2       1  150064       1.8645     0.031126
enh62454    4   57126700   57127700      3       1  150064       1.7512     0.039953
enh62464    4   57335700   57336700      3       2  150064       1.8242     0.034062
enh62465    4   57372300   57373300      7       3  150064       1.8124     0.034959
enh62477    4   57670500   57671500      1       1  150064       2.4485     0.007172
enh62478    4   57683800   57684800      1       1  150064       2.1962      0.01404
enh62480    4   57687800   57688800     15       4  150064       1.6691     0.047546
enh62504    4   68550900   68551900      6       2  150064       2.4935    0.0063254
enh62505    4   68553100   68554100      5       2  150064         2.05     0.020184
enh62507    4   68563800   68564800      4       2  150064       2.8429     0.002235
enh62508    4   68568000   68569000      4       2  150064       3.1887    0.0007145
enh62509    4   68569400   68570400      3       2  150064       2.9112    0.0018003
enh62510    4   68570600   68571600      6       4  150064       2.1812     0.014583
enh62513    4   69184600   69185600      2       1  150064         1.85     0.032158
enh62530    4   70620600   70621600      2       1  150064       2.9392    0.0016453
enh62583    4   73931000   73932000      2       1  150064       2.1904     0.014246
enh62588    4   74043700   74044700      1       1  150064       2.1517      0.01571
enh62597    4   74071500   74072500      1       1  150064       2.2505      0.01221
enh62606    4   74113500   74114500      1       1  150064       2.4581     0.006984
enh62613    4   74486200   74487200      2       1  150064       2.1555     0.015562
enh62625    4   76434800   76435800      3       1  150064        1.756      0.03954
enh62660    4   77129000   77130000      3       2  150064       1.8412     0.032797
enh62664    4   77135900   77136900      4       2  150064       1.7845     0.037167
enh62788    4   81075300   81076300      1       1  150064       1.6539      0.04907
enh62789    4   81093300   81094300      4       2  150064       1.7186     0.042844
enh62792    4   81122100   81123100      3       2  150064       2.5572    0.0052758
enh62793    4   81124500   81125500      6       2  150064       2.5269    0.0057538
enh62832    4   83188900   83189900      4       2  150064       2.7137    0.0033268
enh62833    4   83192900   83193900      3       2  150064       1.9385     0.026284
enh62856    4   83928100   83929100      1       1  150064       1.9228      0.02725
enh62871    4   84076000   84077000      4       2  150064       1.9718     0.024319
enh62888    4   84218600   84219600      3       2  150064       1.7261     0.042163
enh62905    4   84469500   84470500      2       1  150064       2.1792     0.014659
enh62906    4   84581300   84582300      4       2  150064       1.6582     0.048639
enh62918    4   87824900   87825900      4       2  150064       2.0033     0.022573
enh62928    4   87887200   87888200      3       2  150064       2.4889    0.0064068
enh62930    4   87895600   87896600      2       1  150064       2.5701    0.0050827
enh62932    4   87898100   87899100      5       3  150064       2.1826     0.014531
enh62941    4   87940200   87941200      4       2  150064       2.9465    0.0016069
enh62943    4   87946900   87947900      3       1  150064       2.5648    0.0051625
enh62944    4   87952600   87953600      1       1  150064        2.715     0.003314
enh62946    4   87959600   87960600      4       2  150064        2.444    0.0072626
enh62949    4   87965800   87966800      2       1  150064       2.1474     0.015879
enh62951    4   87975100   87976100      3       2  150064        2.646    0.0040719
enh62952    4   87978700   87979700      1       1  150064       2.2514      0.01218
enh62969    4   88032700   88033700      3       2  150064       1.6572     0.048736
enh62973    4   88136800   88137800      4       2  150064       1.9142     0.027797
enh62976    4   88156200   88157200      1       1  150064       1.7099      0.04364
enh62985    4   88347800   88348800      4       1  150064       1.7014     0.044437
enh62997    4   89140000   89141000      3       2  150064        1.795      0.03633
enh62999    4   89152500   89153500      4       2  150064       1.8259     0.033934
enh63014    4   89447300   89448300      1       1  150064       1.8682      0.03087
enh63045    4   89854200   89855200      5       2  150064       2.0709     0.019185
enh63048    4   89874400   89875400      1       1  150064       1.8885      0.02948
enh63069    4   90238200   90239200      2       1  150064       1.9592     0.025044
enh63084    4   95130900   95131900      1       1  150064       1.8048      0.03555
enh63086    4   95259500   95260500      1       1  150064       2.0099      0.02222
enh63105    4   96113900   96114900      3       2  150064       1.9356     0.026458
enh63107    4   96214200   96215200      1       1  150064       2.2517      0.01217
enh63133    4   99403700   99404700      2       1  150064       2.3598    0.0091432
enh63140    4   99449900   99450900      2       1  150064       1.6757       0.0469
enh63142    4   99465500   99466500      4       2  150064       2.3669     0.008968
enh63143    4   99467400   99468400      8       3  150064       1.9748     0.024146
enh63165    4   99585400   99586400      1       1  150064       1.9779      0.02397
enh63203    4  100741900  100742900      4       2  150064       2.4745    0.0066703
enh63204    4  100744400  100745400      4       2  150064       2.1414     0.016123
enh63205    4  100745700  100746700      5       2  150064       1.8566     0.031683
enh63206    4  100746900  100747900      4       2  150064       1.8232     0.034135
enh63207    4  100754500  100755500      6       3  150064       2.5408    0.0055305
enh63209    4  100772400  100773400      4       2  150064       2.3352    0.0097653
enh63212    4  100810300  100811300      4       2  150064       2.5982    0.0046857
enh63214    4  100815900  100816900      6       2  150064       1.7416     0.040791
enh63215    4  100836700  100837700      4       2  150064       2.9501    0.0015883
enh63218    4  100853100  100854100      1       1  150064       3.1768    0.0007446
enh63224    4  100887200  100888200      3       1  150064       2.9041    0.0018418
enh63225    4  101000300  101001300      3       1  150064       1.8157     0.034706
enh63226    4  101014600  101015600      2       1  150064        2.258     0.011974
enh63227    4  101017000  101018000      4       2  150064       2.5487    0.0054055
enh63239    4  101939900  101940900      5       3  150064       2.8518    0.0021736
enh63240    4  101946700  101947700      2       1  150064       2.6879    0.0035954
enh63247    4  102063400  102064400      3       2  150064       2.1043     0.017675
enh63251    4  102108700  102109700      3       2  150064       1.8139     0.034845
enh63254    4  102122400  102123400      2       1  150064       2.1351     0.016378
enh63261    4  102160100  102161100      2       1  150064       2.1405     0.016157
enh63280    4  102230400  102231400      2       1  150064       1.7797      0.03756
enh63286    4  102256100  102257100      1       1  150064       1.7044      0.04415
enh63293    4  103233400  103234400      3       1  150064        1.818     0.034531
enh63324    4  103512000  103513000      3       2  150064       1.9803     0.023834
enh63339    4  103655800  103656800      2       1  150064       2.1671     0.015114
enh63341    4  103682700  103683700      2       1  150064       2.6844    0.0036333
enh63342    4  103710100  103711100      4       1  150064       3.5346   0.00020419
enh63343    4  103720700  103721700      3       1  150064       3.5154   0.00021953
enh63345    4  103730900  103731900      3       1  150064       3.6357   0.00013864
enh63346    4  103785400  103786400      5       1  150064       3.7567   8.6099e-05
enh63347    4  103786400  103787400      2       1  150064       3.5653   0.00018174
enh63350    4  103939100  103940100      2       1  150064       3.5984   0.00016012
enh63351    4  103941500  103942500      3       1  150064       2.5793    0.0049495
enh63355    4  103999800  104000800      2       1  150064       2.0541     0.019981
enh63360    4  104057500  104058500      1       1  150064       2.3603      0.00913
enh63374    4  106083100  106084100      2       1  150064       1.6467     0.049805
enh63375    4  106102000  106103000      2       1  150064        1.722     0.042536
enh63389    4  106623400  106624400      3       1  150064        1.972     0.024306
enh63404    4  108851400  108852400      3       1  150064        2.431    0.0075285
enh63405    4  108853500  108854500      4       1  150064       1.8969     0.028921
enh63411    4  108927000  108928000      3       2  150064       2.2929     0.010928
enh63431    4  109060200  109061200      2       1  150064       1.8816     0.029947
enh63435    4  109074700  109075700      2       1  150064       2.5297    0.0057078
enh63441    4  109235400  109236400      1       1  150064       2.3464     0.009477
enh63445    4  109266900  109267900      5       1  150064       2.0685     0.019297
enh63462    4  109485900  109486900      3       1  150064       1.8581     0.031576
enh63466    4  109539400  109540400      2       1  150064       1.8175     0.034573
enh63467    4  109544600  109545600      1       1  150064       2.0204      0.02167
enh63503    4  110514700  110515700      4       2  150064       2.5951    0.0047286
enh63504    4  110519900  110520900      1       1  150064       1.6813      0.04635
enh63511    4  110536900  110537900      3       1  150064        1.904     0.028457
enh63515    4  110550500  110551500      1       1  150064        1.752      0.03989
enh63516    4  110563400  110564400      4       2  150064       2.1511     0.015734
enh63517    4  110568400  110569400      6       2  150064       2.2567     0.012013
enh63518    4  110570200  110571200      6       2  150064       2.0045      0.02251
enh63520    4  110577900  110578900      3       2  150064       1.9848     0.023582
enh63522    4  110604100  110605100      1       1  150064         1.76       0.0392
enh63530    4  110890800  110891800      2       1  150064        3.004    0.0013321
enh63558    4  113199700  113200700      1       1  150064       1.6833      0.04616
enh63573    4  114357100  114358100      3       2  150064       1.8809      0.02999
enh63605    4  114610200  114611200      2       1  150064       1.8938     0.029125
enh63608    4  114616400  114617400      2       1  150064       1.9263     0.027035
enh63612    4  114641700  114642700      1       1  150064       1.6986       0.0447
enh63613    4  114647900  114648900      4       1  150064       2.6579    0.0039313
enh63644    4  118957200  118958200      1       1  150064       1.7946      0.03636
enh63645    4  119034200  119035200      3       1  150064       2.8258    0.0023581
enh63665    4  120061300  120062300      1       1  150064       1.9698      0.02443
enh63687    4  121712400  121713400      7       2  150064       1.8575     0.031623
enh63731    4  122898700  122899700      1       1  150064       2.4591     0.006964
enh63732    4  123038400  123039400      1       1  150064       1.8861      0.02964
enh63734    4  123052500  123053500      3       2  150064       1.8386     0.032989
enh63744    4  123285900  123286900      1       1  150064       2.1727       0.0149
enh63745    4  123355000  123356000      2       1  150064       1.7869     0.036974
enh63755    4  123500300  123501300      5       2  150064        2.052     0.020084
enh63769    4  123652500  123653500      1       1  150064       1.7892      0.03679
enh63773    4  123845400  123846400     10       4  150064       2.0634     0.019539
enh63774    4  123846100  123847100      5       3  150064       2.3037     0.010621
enh63800    4  129200400  129201400      1       1  150064       1.9384      0.02629
enh63803    4  129210300  129211300      1       1  150064       1.9004      0.02869
enh63836    4  139937800  139938800      3       1  150064       3.2198   0.00064145
enh63837    4  139939000  139940000      4       2  150064       2.7699    0.0028033
enh63843    4  140065600  140066600      4       2  150064       2.3645    0.0090284
enh63846    4  140099800  140100800      4       2  150064       1.9009     0.028657
enh63873    4  140471700  140472700      1       1  150064       2.9567     0.001555
enh63893    4  140975100  140976100      2       1  150064       1.9223     0.027286
enh63894    4  140976700  140977700      4       1  150064       1.6533     0.049133
enh63901    4  141019600  141020600      4       2  150064       2.2114     0.013505
enh63902    4  141024400  141025400      3       1  150064       1.6972     0.044829
enh63915    4  141443900  141444900      1       1  150064       1.7094      0.04369
enh63937    4  143143400  143144400      1       1  150064       2.0554      0.01992
enh63943    4  143169700  143170700      4       2  150064       1.6783     0.046644
enh63945    4  143171700  143172700      1       1  150064       2.0353      0.02091
enh63948    4  143190600  143191600      3       1  150064       1.9602     0.024987
enh63949    4  143194800  143195800      3       1  150064       1.9348      0.02651
enh63950    4  143199200  143200200      2       1  150064       1.7067     0.043939
enh63951    4  143201100  143202100      5       2  150064       1.8386     0.032989
enh63953    4  143212400  143213400      6       3  150064       1.7591     0.039278
enh63955    4  143217000  143218000      3       1  150064        2.046      0.02038
enh63981    4  143312700  143313700      3       1  150064       1.6703     0.047426
enh64022    4  144325900  144326900      3       1  150064       2.6162     0.004446
enh64024    4  144439500  144440500      2       1  150064       3.2906   0.00049988
enh64025    4  144479400  144480400      5       2  150064       2.8259    0.0023571
enh64109    4  148977300  148978300      1       1  150064       2.1717      0.01494
enh64114    4  149137100  149138100      4       2  150064       1.7993     0.035988
enh64117    4  149208900  149209900      4       1  150064       2.0781     0.018849
enh64123    4  149287400  149288400      5       2  150064       2.1853     0.014433
enh64124    4  149288700  149289700      3       2  150064         2.13     0.016585
enh64125    4  149293700  149294700      5       3  150064       2.7762    0.0027501
enh64127    4  149296100  149297100      2       1  150064       1.7828     0.037312
enh64128    4  149298000  149299000      1       1  150064       3.2148    0.0006527
enh64129    4  149313200  149314200      1       1  150064       3.3845    0.0003566
enh64130    4  149317900  149318900      1       1  150064       4.0893    2.163e-05
enh64136    4  149352900  149353900      4       2  150064       1.9745     0.024162
enh64151    4  151871600  151872600      2       1  150064         1.79     0.036729
enh64162    4  151927800  151928800      1       1  150064       2.4163      0.00784
enh64167    4  151950800  151951800      2       1  150064        1.858     0.031584
enh64183    4  152945700  152946700      2       1  150064       1.6966     0.044891
enh64200    4  153047400  153048400      6       2  150064       2.0138     0.022017
enh64201    4  153051600  153052600      2       1  150064       1.8783     0.030169
enh64222    4  153319800  153320800      1       1  150064       1.7942      0.03639
enh64341    4  154535900  154536900      5       1  150064       1.7348     0.041388
enh64346    4  154676300  154677300      3       1  150064       3.2249   0.00063016
enh64347    4  154729900  154730900      7       3  150064       2.0377      0.02079
enh64373    4  159688700  159689700      1       1  150064       1.8692       0.0308
enh64374    4  159692100  159693100      1       1  150064       1.9175      0.02759
enh64377    4  159699500  159700500      3       1  150064        1.769     0.038449
enh64378    4  159704500  159705500      2       1  150064       2.2641     0.011784
enh64379    4  159729400  159730400      5       2  150064       1.7727     0.038138
enh64385    4  159823500  159824500      2       1  150064       1.8648     0.031107
enh64386    4  159851000  159852000      3       1  150064       2.3928    0.0083608
enh64407    4  160232200  160233200      3       1  150064       1.6612     0.048338
enh64450    4  165898700  165899700      2       1  150064       1.8408     0.032823
enh64454    4  166125100  166126100      1       1  150064       2.8207     0.002396
enh64462    4  166169100  166170100      6       3  150064       2.2874     0.011085
enh64464    4  166180500  166181500      9       3  150064       2.6246    0.0043375
enh64467    4  166215500  166216500      2       1  150064       2.2098     0.013559
enh64481    4  169240500  169241500      2       1  150064       1.7671     0.038602
enh64494    4  170000700  170001700      4       2  150064       2.1287     0.016639
enh64499    4  170332200  170333200      3       1  150064       4.1522   1.6463e-05
enh64500    4  170487300  170488300      1       1  150064       3.9073    4.667e-05
enh64501    4  170525400  170526400      4       2  150064       3.7128   0.00010249
enh64502    4  170526200  170527200      4       2  150064       1.8932     0.029163
enh64504    4  170531300  170532300      5       2  150064       1.6846     0.046029
enh64508    4  170544100  170545100      4       2  150064       2.5965    0.0047083
enh64510    4  170551000  170552000      3       2  150064       4.1362   1.7657e-05
enh64511    4  170579900  170580900      3       2  150064       3.9536    3.849e-05
enh64512    4  170582200  170583200      3       2  150064       3.3682   0.00037826
enh64520    4  174041900  174042900      3       2  150064       1.6765     0.046823
enh64526    4  174106900  174107900      2       1  150064       1.7183     0.042869
enh64528    4  174113600  174114600      2       1  150064       2.1029     0.017739
enh64531    4  174185100  174186100      2       1  150064       2.0638      0.01952
enh64544    4  175196000  175197000      1       1  150064       1.7377      0.04113
enh64552    4  176867600  176868600      2       1  150064       4.2666   9.9257e-06
enh64574    4  178238000  178239000      3       2  150064       2.0622     0.019593
enh64590    4  178361100  178362100      4       2  150064       2.0286     0.021251
enh64599    4  183859100  183860100      1       1  150064       2.6627     0.003876
enh64605    4  184182900  184183900      2       1  150064       1.7548     0.039651
enh64635    4  185185000  185186000      6       2  150064       2.8168    0.0024251
enh64654    4  185343000  185344000      4       2  150064       2.8231    0.0023783
enh64677    4  185504800  185505800      4       2  150064       1.9503     0.025572
enh64681    4  185565700  185566700      1       1  150064       1.8684      0.03085
enh64695    4  185739200  185740200      2       1  150064       1.9293     0.026849
enh64718    4  186177500  186178500      4       1  150064       1.7218     0.042551
enh64720    4  186184300  186185300      4       1  150064       1.7598     0.039223
enh64721    4  186187000  186188000      3       1  150064       1.8555      0.03176
enh64722    4  186201400  186202400      1       1  150064       2.1615      0.01533
enh64723    4  186227200  186228200      1       1  150064       2.4069     0.008044
enh64735    4  186988700  186989700      3       2  150064       2.5305    0.0056955
enh64794    5    1100200    1101200      4       2  150064       1.6579     0.048669
enh64795    5    1104700    1105700      3       2  150064       2.5834     0.004891
enh64796    5    1106000    1107000      2       1  150064       2.5355    0.0056151
enh64820    5    1516900    1517900      9       2  150064       2.4834    0.0065071
enh64822    5    1534900    1535900      3       2  150064       1.6745     0.047013
enh64823    5    1537000    1538000      1       1  150064       1.6978      0.04477
enh64834    5    5420500    5421500      6       2  150064        2.805    0.0025157
enh64835    5    5424800    5425800      1       1  150064       2.8418     0.002243
enh64836    5    5429800    5430800      2       1  150064       4.0821   2.2313e-05
enh64837    5    5480900    5481900      3       2  150064       3.9667   3.6437e-05
enh64838    5    5492300    5493300      1       1  150064       3.6504    0.0001309
enh64839    5    5494200    5495200      2       1  150064       2.5335    0.0056464
enh64842    5    5523800    5524800      7       2  150064       1.8252     0.033985
enh64846    5    6630700    6631700      2       1  150064       2.2091     0.013584
enh64847    5    6634600    6635600      4       2  150064       1.6834     0.046145
enh64849    5    6719400    6720400      2       1  150064       2.8878    0.0019396
enh64850    5    6723400    6724400      9       4  150064       2.1037     0.017701
enh64852    5    6731500    6732500      7       3  150064       2.9876    0.0014058
enh64853    5    6734500    6735500      4       2  150064       2.5008    0.0061955
enh64854    5    6766100    6767100      4       2  150064        1.781     0.037453
enh64905    5   10634000   10635000      6       2  150064       1.9029     0.028528
enh64945    5   14702700   14703700      1       1  150064       1.8943      0.02909
enh64949    5   14727200   14728200      4       2  150064       1.8735     0.030502
enh64976    5   16459000   16460000      1       1  150064       1.7102      0.04361
enh65028    5   32019800   32020800      5       3  150064       1.7374     0.041161
enh65070    5   32542100   32543100      3       1  150064       2.1436     0.016033
enh65094    5   34523100   34524100      5       1  150064       1.7466     0.040356
enh65112    5   35658200   35659200      1       1  150064       1.7213       0.0426
enh65122    5   35784300   35785300      1       1  150064       1.6714      0.04732
enh65167    5   36980500   36981500      3       1  150064       2.5215    0.0058434
enh65179    5   37371800   37372800      1       1  150064       1.7507         0.04
enh65186    5   37737600   37738600      1       1  150064       1.6496      0.04951
enh65198    5   39021200   39022200      2       1  150064       2.8522     0.002171
enh65208    5   39062100   39063100      3       2  150064       2.7002    0.0034644
enh65237    5   39231300   39232300      3       2  150064       1.9878     0.023418
enh65244    5   39272000   39273000      2       1  150064       1.9128     0.027885
enh65279    5   40506800   40507800      1       1  150064        1.872       0.0306
enh65284    5   40591300   40592300      1       1  150064       2.1479      0.01586
enh65379    5   43600600   43601600      1       1  150064       1.6613      0.04833
enh65384    5   44807800   44808800      3       1  150064        3.754   8.7012e-05
enh65386    5   44875500   44876500      1       1  150064       4.0956    2.105e-05
enh65387    5   49624000   49625000      2       1  150064       3.2605   0.00055605
enh65388    5   49659700   49660700      4       2  150064       3.9529   3.8608e-05
enh65389    5   49694200   49695200      4       2  150064       4.2375   1.1303e-05
enh65390    5   49699000   49700000      1       1  150064       3.6901    0.0001121
enh65391    5   49702500   49703500      1       1  150064       2.9702     0.001488
enh65392    5   49705300   49706300      2       1  150064       3.5112   0.00022301
enh65394    5   49711900   49712900      1       1  150064       3.6949      0.00011
enh65395    5   49716000   49717000      2       1  150064       3.8362   6.2486e-05
enh65396    5   49719400   49720400      3       1  150064       3.8669   5.5112e-05
enh65400    5   49732500   49733500      2       1  150064       3.9241   4.3524e-05
enh65401    5   49738200   49739200      3       1  150064       4.0244   2.8561e-05
enh65402    5   49741700   49742700      3       2  150064        3.187   0.00071891
enh65403    5   49745400   49746400      3       2  150064       2.8872    0.0019432
enh65404    5   49754000   49755000      1       1  150064       3.7509    8.809e-05
enh65405    5   49771900   49772900      2       1  150064       2.9203    0.0017487
enh65406    5   49785300   49786300      8       3  150064       4.5516   2.6624e-06
enh65407    5   49797100   49798100      3       2  150064        2.697    0.0034985
enh65408    5   49847100   49848100      1       1  150064       3.9542    3.839e-05
enh65409    5   49849600   49850600      1       1  150064       3.1277    0.0008808
enh65415    5   49929900   49930900      1       1  150064       2.3657     0.008999
enh65416    5   49949400   49950400      4       2  150064       2.6279    0.0042953
enh65421    5   49980400   49981400      2       1  150064        2.295     0.010866
enh65430    5   50017100   50018100      2       1  150064       2.1859     0.014413
enh65432    5   50025600   50026600      3       1  150064        1.715     0.043171
enh65435    5   50031900   50032900      2       1  150064       1.6462     0.049861
enh65436    5   50034400   50035400      1       1  150064       3.1465    0.0008263
enh65437    5   50037700   50038700      2       1  150064       2.4569    0.0070074
enh65439    5   50043200   50044200      3       2  150064       2.2044     0.013749
enh65443    5   50071500   50072500      3       2  150064       2.0399     0.020679
enh65444    5   50074800   50075800      3       2  150064       2.1778      0.01471
enh65472    5   52335800   52336800      4       2  150064       1.8088     0.035238
enh65479    5   52855400   52856400      1       1  150064       1.7387      0.04104
enh65480    5   52857800   52858800      1       1  150064        1.659      0.04856
enh65482    5   52864300   52865300      3       1  150064       1.9214     0.027341
enh65483    5   52869000   52870000      4       2  150064       1.7857     0.037073
enh65485    5   52872400   52873400      2       1  150064       2.0748     0.019002
enh65492    5   53561600   53562600      4       2  150064       1.9067     0.028282
enh65495    5   53597500   53598500      2       1  150064       2.6232    0.0043557
enh65496    5   53603600   53604600      1       1  150064       2.0056      0.02245
enh65497    5   53607500   53608500      2       1  150064        1.647     0.049777
enh65498    5   53609200   53610200      5       2  150064       2.0573     0.019827
enh65510    5   53905600   53906600      3       1  150064       1.9429     0.026015
enh65511    5   53933700   53934700      6       3  150064       2.1165     0.017151
enh65512    5   53940200   53941200      5       1  150064       1.6629     0.048165
enh65524    5   54140500   54141500      6       2  150064       2.5919    0.0047731
enh65525    5   54162600   54163600      1       1  150064         1.97      0.02442
enh65526    5   54191100   54192100      1       1  150064       1.8826      0.02988
enh65532    5   54289500   54290500      2       1  150064       1.7811     0.037452
enh65533    5   54290600   54291600      3       2  150064       2.0094     0.022249
enh65536    5   54322200   54323200      2       1  150064       1.9668     0.024603
enh65578    5   55198900   55199900      1       1  150064       3.2814    0.0005164
enh65579    5   55201500   55202500      3       1  150064       3.0236     0.001249
enh65582    5   55219400   55220400      6       4  150064       2.4734    0.0066915
enh65614    5   55460000   55461000      3       1  150064       1.6582     0.048637
enh65646    5   55903700   55904700      5       3  150064       1.7265     0.042126
enh65701    5   56619600   56620600      1       1  150064       1.8289      0.03371
enh65717    5   58297500   58298500     12       5  150064       2.4335    0.0074768
enh65718    5   58300000   58301000      5       2  150064        2.686    0.0036161
enh65719    5   58303100   58304100      6       2  150064       2.1819     0.014559
enh65720    5   58304000   58305000     10       2  150064       1.7598     0.039218
enh65722    5   58316700   58317700      3       1  150064       2.6925    0.0035462
enh65723    5   58321900   58322900      2       1  150064       2.1896     0.014278
enh65724    5   58325300   58326300      3       1  150064        2.515    0.0059514
enh65725    5   58326200   58327200      2       1  150064       2.5238    0.0058052
enh65726    5   58328100   58329100      2       1  150064       1.8218     0.034245
enh65748    5   59105500   59106500      3       1  150064       2.3249     0.010038
enh65750    5   59973100   59974100      4       2  150064       2.6219    0.0043717
enh65755    5   60256100   60257100      4       2  150064       3.7645   8.3435e-05
enh65756    5   60295600   60296600      2       1  150064       1.9489     0.025652
enh65758    5   60455700   60456700      3       2  150064       3.4759   0.00025456
enh65760    5   60564700   60565700      2       1  150064       3.6913   0.00011157
enh65762    5   60572400   60573400      3       2  150064       3.0787    0.0010396
enh65763    5   60573500   60574500      2       1  150064        3.121   0.00090113
enh65764    5   60614800   60615800      3       2  150064       5.6643   7.3828e-09
enh65765    5   60625200   60626200      2       1  150064       4.2215   1.2132e-05
enh65768    5   60636600   60637600      2       1  150064       2.5333    0.0056494
enh65769    5   60638200   60639200      1       1  150064       4.6808    1.429e-06
enh65773    5   60697700   60698700      2       1  150064       3.5854   0.00016831
enh65774    5   60703400   60704400      1       1  150064       2.5525     0.005347
enh65775    5   60705200   60706200      3       2  150064       2.8612    0.0021103
enh65776    5   60711600   60712600      2       1  150064       4.6132   1.9823e-06
enh65779    5   60780600   60781600      3       2  150064       4.7693   9.2425e-07
enh65784    5   61554900   61555900      2       1  150064       2.4109    0.0079565
enh65786    5   61582300   61583300      3       1  150064       3.1137   0.00092381
enh65787    5   61587800   61588800      4       2  150064       3.4018   0.00033474
enh65788    5   61593800   61594800      2       1  150064       2.8752     0.002019
enh65789    5   61600200   61601200      3       2  150064       1.9203     0.027412
enh65794    5   61629500   61630500      4       2  150064       2.9163    0.0017712
enh65797    5   61634300   61635300      5       2  150064       1.7555     0.039587
enh65801    5   61643500   61644500      3       2  150064       2.8954    0.0018932
enh65805    5   61700400   61701400      4       2  150064       1.7066     0.043953
enh65806    5   61709800   61710800      2       1  150064       1.9192     0.027478
enh65813    5   61901300   61902300      1       1  150064       2.0579       0.0198
enh65822    5   64315900   64316900      4       2  150064        2.141     0.016136
enh65823    5   64322600   64323600      1       1  150064       2.7858      0.00267
enh65824    5   64330200   64331200      4       1  150064       2.6771    0.0037133
enh65830    5   64779200   64780200      4       2  150064       1.9537     0.025369
enh65831    5   64856100   64857100      3       2  150064       2.5622    0.0052008
enh65832    5   64861600   64862600      3       1  150064       2.0499     0.020187
enh65840    5   64923400   64924400      2       1  150064       1.7953       0.0363
enh65843    5   65005700   65006700      2       1  150064       2.0911     0.018258
enh65933    5   67509400   67510400      2       1  150064       2.2348     0.012715
enh65944    5   67558000   67559000      9       4  150064       1.9363     0.026416
enh65957    5   67661000   67662000      1       1  150064       2.9092     0.001812
enh65961    5   67680600   67681600      3       2  150064       2.7437    0.0030379
enh65962    5   67688300   67689300      2       1  150064       1.7965     0.036205
enh65965    5   67711000   67712000      2       1  150064        2.807    0.0025005
enh65966    5   67716000   67717000      4       2  150064       2.6381    0.0041691
enh65968    5   67720700   67721700      5       3  150064       2.1041     0.017687
enh65969    5   67724200   67725200      3       1  150064       2.4729    0.0067003
enh65971    5   67730900   67731900      3       2  150064       2.9911    0.0013901
enh66003    5   70753000   70754000      2       1  150064       1.6903     0.045488
enh66004    5   70754000   70755000      2       1  150064       2.1132     0.017294
enh66020    5   71602500   71603500      1       1  150064        2.217      0.01331
enh66023    5   71613800   71614800      3       2  150064       1.9122     0.027927
enh66043    5   72921400   72922400      4       2  150064       1.9528     0.025419
enh66071    5   74324100   74325100      5       1  150064        2.148     0.015855
enh66072    5   74326800   74327800      1       1  150064       2.0224      0.02157
enh66075    5   74341100   74342100      4       2  150064       1.6874     0.045767
enh66096    5   74809200   74810200      2       1  150064       1.8546      0.03183
enh66097    5   74814300   74815300      2       1  150064        1.701     0.044474
enh66106    5   74965300   74966300      2       1  150064        2.081     0.018715
enh66107    5   74973300   74974300      4       1  150064       3.1484   0.00082071
enh66109    5   75009100   75010100      4       2  150064       2.7969      0.00258
enh66166    5   75834600   75835600      1       1  150064       3.1679    0.0007676
enh66189    5   76441300   76442300      4       2  150064        2.328    0.0099563
enh66200    5   77046200   77047200      3       1  150064       1.8329      0.03341
enh66207    5   77065400   77066400      5       3  150064        1.843     0.032665
enh66209    5   77101700   77102700      4       2  150064       2.8055     0.002512
enh66213    5   77564200   77565200      3       1  150064       3.4448   0.00028571
enh66214    5   77581800   77582800      8       3  150064       3.9825   3.4093e-05
enh66215    5   77583600   77584600     11       2  150064       4.3078   8.2438e-06
enh66216    5   77585100   77586100      6       2  150064       3.1505   0.00081503
enh66217    5   77587500   77588500      4       2  150064       3.1666   0.00077111
enh66219    5   77657900   77658900      3       1  150064       2.1174     0.017113
enh66220    5   77662900   77663900      5       1  150064       2.0843     0.018565
enh66221    5   77665200   77666200      3       2  150064       2.6046    0.0045993
enh66222    5   77665900   77666900      3       1  150064       3.3562   0.00039506
enh66223    5   77682900   77683900      6       2  150064       2.9857    0.0014149
enh66224    5   77700300   77701300      2       1  150064       2.0629     0.019561
enh66226    5   77779000   77780000      3       1  150064       2.2771     0.011391
enh66257    5   78857100   78858100      5       2  150064       2.3626    0.0090744
enh66284    5   79447200   79448200      2       1  150064       1.7838     0.037225
enh66286    5   79460900   79461900      8       4  150064       1.9345     0.026528
enh66287    5   79463000   79464000      2       1  150064       1.7732     0.038095
enh66290    5   79470900   79471900      4       2  150064       2.3912    0.0083965
enh66291    5   79472700   79473700      3       2  150064       2.1766     0.014755
enh66292    5   79475300   79476300      1       1  150064       2.2454      0.01237
enh66293    5   79478500   79479500      1       1  150064       1.9103      0.02805
enh66304    5   79516400   79517400      3       1  150064       2.1703     0.014991
enh66305    5   79518400   79519400      8       3  150064       1.8155     0.034727
enh66306    5   79519000   79520000      5       3  150064       1.9062     0.028314
enh66392    5   81075600   81076600      2       1  150064       1.8606     0.031401
enh66396    5   81115400   81116400      3       2  150064       2.4719    0.0067198
enh66397    5   81134000   81135000      1       1  150064       2.8126     0.002457
enh66406    5   81520900   81521900      1       1  150064       2.6016      0.00464
enh66407    5   81571800   81572800      7       3  150064        2.907    0.0018247
enh66429    5   86263700   86264700      1       1  150064       1.7755      0.03791
enh66432    5   86365400   86366400      1       1  150064       2.0037      0.02255
enh66434    5   86375500   86376500      7       2  150064       1.6842     0.046076
enh66462    5   86626300   86627300      3       2  150064       1.9375     0.026343
enh66477    5   87499700   87500700      1       1  150064        2.592     0.004771
enh66479    5   87546200   87547200      1       1  150064       2.7381      0.00309
enh66482    5   87561200   87562200      3       2  150064        1.711     0.043543
enh66484    5   87566200   87567200      1       1  150064       2.5414      0.00552
enh66487    5   88120200   88121200      3       1  150064       1.7435     0.040621
enh66489    5   88123100   88124100      1       1  150064       3.5875    0.0001669
enh66496    5   89703300   89704300      1       1  150064        3.489    0.0002424
enh66503    5   89936300   89937300      1       1  150064       2.0855      0.01851
enh66505    5   90168900   90169900      2       1  150064       2.3639    0.0090423
enh66506    5   90236000   90237000      7       3  150064       4.3175   7.8916e-06
enh66510    5   90562000   90563000      2       1  150064       1.7203     0.042687
enh66511    5   90564600   90565600      4       2  150064       2.0909      0.01827
enh66522    5   90671700   90672700      1       1  150064       2.4658     0.006835
enh66529    5   90790400   90791400      2       1  150064       1.7041     0.044182
enh66532    5   92958000   92959000      2       1  150064       1.9086     0.028155
enh66545    5   93426800   93427800      3       2  150064       1.6453     0.049949
enh66551    5   93911800   93912800      3       1  150064       1.8773     0.030241
enh66552    5   93946200   93947200      2       1  150064       2.1311     0.016539
enh66553    5   93951900   93952900      2       1  150064       2.6652    0.0038477
enh66554    5   93955600   93956600      4       2  150064       2.2888     0.011045
enh66555    5   93957100   93958100      4       1  150064       2.5655    0.0051515
enh66556    5   93958200   93959200      6       1  150064        2.722    0.0032441
enh66557    5   93959100   93960100      2       1  150064       2.5515    0.0053623
enh66559    5   94185500   94186500      5       2  150064       1.9227     0.027262
enh66588    5   95161000   95162000      7       2  150064       1.9314     0.026715
enh66595    5   95202400   95203400      6       3  150064       1.8665     0.030989
enh66601    5   95263400   95264400      4       2  150064        2.232     0.012807
enh66606    5   95298600   95299600      2       1  150064       1.8619     0.031305
enh66619    5   95995700   95996700      3       2  150064       1.7955     0.036286
enh66621    5   96004400   96005400      2       1  150064       2.1953      0.01407
enh66622    5   96006600   96007600      1       1  150064       2.3907     0.008409
enh66624    5   96017400   96018400      3       1  150064        2.185     0.014444
enh66649    5   96219100   96220100      2       1  150064       1.6635     0.048106
enh66650    5   96221500   96222500      3       1  150064       2.0036     0.022556
enh66651    5   96222000   96223000      2       1  150064       2.0201     0.021689
enh66652    5   96229400   96230400      5       2  150064       2.3804    0.0086481
enh66653    5   96232200   96233200      5       1  150064       2.4076    0.0080285
enh66654    5   96241500   96242500      6       1  150064       2.4231    0.0076939
enh66655    5   96244700   96245700      5       1  150064       2.3892     0.008442
enh66659    5   96275600   96276600      3       1  150064       2.3288     0.009936
enh66660    5   96281200   96282200      5       2  150064       1.9928     0.023144
enh66661    5   96285400   96286400      2       1  150064       2.7291    0.0031749
enh66663    5   96288600   96289600      2       1  150064       2.2949     0.010869
enh66665    5   96294800   96295800      1       1  150064       2.6857     0.003619
enh66668    5   96317600   96318600      1       1  150064       2.6704     0.003788
enh66669    5   96320200   96321200      6       2  150064        2.212     0.013482
enh66671    5   96339900   96340900      1       1  150064       2.4941     0.006314
enh66673    5   96345200   96346200      1       1  150064       2.6721     0.003769
enh66674    5   96357700   96358700      2       1  150064       3.4101   0.00032465
enh66678    5   96468600   96469600      1       1  150064       2.0191      0.02174
enh66685    5   96883300   96884300      4       2  150064       1.8758     0.030339
enh66687    5   97551000   97552000      3       1  150064       2.2651     0.011753
enh66694    5   98244300   98245300      2       1  150064       2.0254     0.021413
enh66695    5   98250200   98251200      3       2  150064       1.9527     0.025428
enh66696    5   98252600   98253600      2       1  150064       2.6748    0.0037389
enh66697    5   98257200   98258200      6       2  150064        2.551    0.0053715
enh66698    5   98267300   98268300      2       1  150064       1.7789     0.037626
enh66699    5   98273200   98274200      2       1  150064       1.7953       0.0363
enh66701    5   98340300   98341300      3       2  150064       2.5352    0.0056196
enh66703    5   98362000   98363000      1       1  150064       2.3256      0.01002
enh66704    5   98363400   98364400      3       2  150064       2.0268     0.021343
enh66705    5   98366900   98367900      1       1  150064       2.0116      0.02213
enh66708    5   98381400   98382400      1       1  150064       1.9861      0.02351
enh66710    5   98395400   98396400      1       1  150064       2.2476       0.0123
enh66752    5  100382500  100383500      5       3  150064       1.9695     0.024446
enh66753    5  101630100  101631100      4       2  150064        4.228    1.179e-05
enh66754    5  101632500  101633500      4       2  150064       2.9367    0.0016588
enh66765    5  102113400  102114400      4       2  150064       1.7526     0.039839
enh66794    5  106631200  106632200      4       2  150064       1.9488     0.025657
enh66795    5  106700600  106701600      4       1  150064        2.429    0.0075693
enh66796    5  106724100  106725100      2       1  150064         2.26     0.011912
enh66815    5  108095400  108096400      2       1  150064       2.2832      0.01121
enh66817    5  108351400  108352400      4       2  150064       2.1449     0.015978
enh66819    5  108682900  108683900      3       2  150064       2.9834    0.0014253
enh66820    5  108707000  108708000      2       1  150064       1.8543      0.03185
enh66821    5  108712000  108713000      3       2  150064       2.8304    0.0023245
enh66822    5  108719000  108720000      3       2  150064       3.0789    0.0010387
enh66824    5  108732600  108733600      7       3  150064       2.8162    0.0024297
enh66826    5  108737700  108738700      6       2  150064       2.5867    0.0048456
enh66827    5  108740800  108741800      7       3  150064       2.6698    0.0037946
enh66828    5  108747000  108748000      7       3  150064       2.7297    0.0031699
enh66829    5  108803900  108804900      2       1  150064       2.1804     0.014614
enh66831    5  108992400  108993400      5       2  150064       4.2386   1.1248e-05
enh66832    5  109023800  109024800      5       3  150064       4.5425   2.7791e-06
enh66834    5  109047100  109048100      4       2  150064       3.6449   0.00013372
enh66836    5  109050000  109051000      4       2  150064       4.1506   1.6582e-05
enh66837    5  109074200  109075200      3       2  150064       1.7008     0.044492
enh66838    5  109075400  109076400      3       2  150064       4.0192   2.9202e-05
enh66839    5  109082200  109083200      5       2  150064       4.7508   1.0128e-06
enh66840    5  109083700  109084700      3       2  150064        3.097   0.00097757
enh66841    5  109085500  109086500      4       2  150064        4.619   1.9283e-06
enh66843    5  109094500  109095500      4       2  150064       4.1789   1.4646e-05
enh66844    5  109109400  109110400      3       2  150064       3.7698   8.1705e-05
enh66845    5  109123400  109124400      4       2  150064       3.8524   5.8491e-05
enh66847    5  109166500  109167500      7       3  150064       4.4453   4.3893e-06
enh66851    5  109203800  109204800      3       1  150064        3.659    0.0001266
enh66854    5  109216400  109217400      1       1  150064       2.0039      0.02254
enh66878    5  110077900  110078900      1       1  150064       1.6462      0.04986
enh66935    5  112050300  112051300      2       1  150064       3.0488    0.0011487
enh66956    5  112223400  112224400      5       1  150064       1.6814     0.046342
enh66962    5  112310900  112311900      2       1  150064       2.6321    0.0042434
enh66989    5  114544600  114545600      4       2  150064       2.2426     0.012461
enh66991    5  114590400  114591400      2       1  150064       2.0078     0.022331
enh66997    5  114858400  114859400      1       1  150064        1.956      0.02523
enh67002    5  114943400  114944400      1       1  150064       2.0515      0.02011
enh67010    5  115418700  115419700      2       1  150064        2.698    0.0034876
enh67012    5  115422600  115423600      6       2  150064       2.2758     0.011428
enh67013    5  115471700  115472700      9       4  150064       2.0866      0.01846
enh67014    5  115480200  115481200      4       2  150064       2.2392      0.01257
enh67055    5  118678700  118679700      3       1  150064       2.5857    0.0048597
enh67056    5  118680200  118681200      3       2  150064        2.599    0.0046754
enh67057    5  118685100  118686100      5       3  150064       1.7292     0.041885
enh67118    5  125709300  125710300      2       1  150064       1.7938     0.036426
enh67119    5  125757800  125758800      2       1  150064       1.9487     0.025668
enh67120    5  125760700  125761700      3       1  150064       1.7735      0.03807
enh67133    5  125874400  125875400      4       1  150064       2.8224    0.0023835
enh67142    5  126083000  126084000      1       1  150064       2.0554      0.01992
enh67145    5  126097900  126098900      4       2  150064       2.2446     0.012398
enh67154    5  126131600  126132600      3       1  150064       2.2704      0.01159
enh67162    5  126204500  126205500      6       3  150064       3.6514   0.00013039
enh67163    5  126306900  126307900      3       1  150064       3.6535   0.00012932
enh67164    5  126308600  126309600      2       1  150064       3.1122   0.00092842
enh67165    5  126312600  126313600      2       1  150064        3.105   0.00095144
enh67166    5  126323700  126324700      6       2  150064       2.1607     0.015358
enh67167    5  126328700  126329700      2       1  150064       3.0898    0.0010014
enh67169    5  126361400  126362400      2       1  150064       3.1985   0.00069082
enh67179    5  127122000  127123000      2       1  150064       2.2284     0.012929
enh67184    5  127411400  127412400      3       1  150064       2.2184     0.013264
enh67187    5  127422100  127423100      2       1  150064        1.873     0.030535
enh67221    5  130592700  130593700      1       1  150064       1.8493      0.03221
enh67239    5  130674500  130675500      2       1  150064       1.6946     0.045071
enh67258    5  130815800  130816800      2       1  150064       1.7909     0.036658
enh67259    5  130823900  130824900      2       1  150064       1.9187     0.027513
enh67268    5  130866700  130867700      1       1  150064       1.7666      0.03865
enh67271    5  130875200  130876200      1       1  150064       1.7456      0.04044
enh67275    5  130897200  130898200      1       1  150064       1.6961      0.04493
enh67276    5  130898000  130899000      1       1  150064       1.6961      0.04493
enh67278    5  130903900  130904900      1       1  150064       1.7737      0.03806
enh67280    5  130919900  130920900      2       1  150064       1.7333     0.041525
enh67284    5  130932000  130933000      1       1  150064       1.8213      0.03428
enh67292    5  130957800  130958800      1       1  150064       1.6637      0.04809
enh67343    5  131783400  131784400      5       2  150064       1.8752     0.030382
enh67344    5  131787500  131788500      3       1  150064       2.4504     0.007134
enh67345    5  131790000  131791000      4       2  150064       2.0098     0.022227
enh67347    5  131800900  131801900      7       4  150064       2.2034     0.013783
enh67350    5  131807800  131808800      2       1  150064       2.3008     0.010701
enh67358    5  131864500  131865500      1       1  150064       2.0612      0.01964
enh67363    5  131998900  131999900      2       1  150064       1.8546     0.031828
enh67389    5  132391500  132392500      2       1  150064        1.667     0.047753
enh67399    5  132633800  132634800      1       1  150064       2.0294      0.02121
enh67464    5  133922600  133923600      2       1  150064       1.9294     0.026841
enh67469    5  133968600  133969600      2       1  150064       1.9464     0.025804
enh67502    5  135372000  135373000      1       1  150064       2.2179      0.01328
enh67515    5  137068300  137069300      1       1  150064       3.1885    0.0007151
enh67518    5  137078300  137079300      2       1  150064       2.4491    0.0071609
enh67519    5  137085400  137086400      2       1  150064       2.7947    0.0025974
enh67526    5  137359100  137360100      3       1  150064       2.0499     0.020185
enh67528    5  137369400  137370400      1       1  150064       1.7626      0.03898
enh67530    5  137404000  137405000      3       2  150064       2.5372    0.0055868
enh67534    5  137431300  137432300      3       1  150064       1.8681     0.030874
enh67543    5  137672100  137673100      5       3  150064       2.9152    0.0017774
enh67544    5  137675800  137676800      3       1  150064       3.2208   0.00063924
enh67547    5  137696200  137697200      1       1  150064       2.5148     0.005955
enh67548    5  137698400  137699400      2       1  150064       2.5168    0.0059216
enh67549    5  137700000  137701000      5       3  150064       2.8006      0.00255
enh67551    5  137704900  137705900      4       2  150064       2.4794    0.0065804
enh67554    5  137775000  137776000      4       2  150064       4.5481   2.7061e-06
enh67555    5  137785000  137786000      1       1  150064       3.4458    0.0002847
enh67556    5  137785600  137786600      1       1  150064       4.2491    1.073e-05
enh67558    5  137798400  137799400      6       2  150064       3.7326    9.477e-05
enh67561    5  137856300  137857300      2       1  150064       3.7258   9.7348e-05
enh67562    5  137857400  137858400      2       1  150064       4.3418   7.0668e-06
enh67563    5  137861400  137862400      2       1  150064       3.4317   0.00029986
enh67565    5  137867900  137868900      4       2  150064       4.0607   2.4467e-05
enh67568    5  137882600  137883600      3       1  150064       5.1884   1.0606e-07
enh67569    5  137884800  137885800      1       1  150064       3.9542    3.839e-05
enh67571    5  137899500  137900500      1       1  150064       5.2497    7.617e-08
enh67572    5  137902000  137903000      2       1  150064       4.5947   2.1664e-06
enh67573    5  137908200  137909200      1       1  150064       3.1639    0.0007783
enh67575    5  137914700  137915700      1       1  150064        3.343    0.0004144
enh67576    5  137938900  137939900      2       1  150064       5.0774   1.9129e-07
enh67611    5  138688200  138689200      1       1  150064       2.5479     0.005419
enh67626    5  138773100  138774100      2       1  150064       2.5443    0.0054742
enh67633    5  138850800  138851800      1       1  150064       1.9752      0.02412
enh67637    5  138872200  138873200      2       1  150064       1.9077     0.028216
enh67639    5  138891000  138892000      4       1  150064       1.9354     0.026472
enh67642    5  138922400  138923400      2       1  150064       2.3016      0.01068
enh67644    5  138932600  138933600      1       1  150064       1.8429      0.03267
enh67664    5  139036500  139037500      3       1  150064       2.3431    0.0095613
enh67666    5  139040600  139041600      1       1  150064       2.8573     0.002136
enh67669    5  139050400  139051400      1       1  150064       2.9118     0.001797
enh67671    5  139080400  139081400      1       1  150064       3.8986    4.837e-05
enh67678    5  139223800  139224800      1       1  150064        1.784      0.03721
enh67679    5  139228300  139229300      1       1  150064       2.0341      0.02097
enh67680    5  139348000  139349000      2       1  150064       3.0735    0.0010579
enh67687    5  139523400  139524400      3       2  150064       1.7786     0.037649
enh67688    5  139536000  139537000      2       1  150064       3.5479   0.00019415
enh67689    5  139536600  139537600      2       1  150064       3.3347    0.0004269
enh67691    5  139596300  139597300      2       1  150064       2.6955    0.0035137
enh67699    5  139664200  139665200      6       3  150064       1.7188     0.042822
enh67702    5  139680600  139681600      1       1  150064       3.6524    0.0001299
enh67706    5  139726600  139727600      2       1  150064       2.3109     0.010418
enh67707    5  139730900  139731900      3       2  150064         3.11   0.00093533
enh67713    5  139779000  139780000      1       1  150064       3.8515    5.871e-05
enh67716    5  139792400  139793400      1       1  150064       3.5923    0.0001639
enh67717    5  139796800  139797800      1       1  150064         3.66    0.0001261
enh67720    5  139803400  139804400      2       1  150064       3.1766   0.00074499
enh67721    5  139809800  139810800      1       1  150064       3.2537    0.0005696
enh67722    5  139812400  139813400      1       1  150064       2.7565     0.002921
enh67727    5  139933400  139934400      1       1  150064       3.5038    0.0002293
enh67731    5  139948500  139949500      4       2  150064        1.875     0.030399
enh67733    5  140012800  140013800      3       1  150064       3.3482   0.00040674
enh67734    5  140017700  140018700      3       2  150064       2.3221     0.010115
enh67736    5  140024900  140025900      4       2  150064       3.1794    0.0007378
enh67737    5  140025400  140026400      4       2  150064       3.1794    0.0007378
enh67738    5  140028400  140029400      3       2  150064       4.1659   1.5507e-05
enh67739    5  140043000  140044000      4       2  150064         2.76    0.0028901
enh67740    5  140046300  140047300      4       1  150064       2.9811    0.0014362
enh67741    5  140051900  140052900      1       1  150064       4.0009    3.155e-05
enh67742    5  140068500  140069500      1       1  150064       4.2764    9.497e-06
enh67743    5  140071900  140072900      7       2  150064       4.2648   1.0006e-05
enh67744    5  140078900  140079900      1       1  150064         4.26    1.022e-05
enh67745    5  140081000  140082000      3       1  150064       3.9874   3.3404e-05
enh67746    5  140089200  140090200      2       1  150064       2.6155    0.0044554
enh67747    5  140091100  140092100      2       1  150064       3.9564   3.8051e-05
enh67748    5  140097700  140098700      4       2  150064       3.7639   8.3632e-05
enh67749    5  140105600  140106600      2       1  150064       3.8994   4.8224e-05
enh67750    5  140464100  140465100      5       2  150064       1.7326     0.041582
enh67782    5  141062700  141063700      1       1  150064       2.2371      0.01264
enh67785    5  141178200  141179200      3       1  150064       1.9225     0.027274
enh67786    5  141215400  141216400      4       1  150064       2.4037    0.0081154
enh67806    5  141443000  141444000      1       1  150064       2.0168      0.02186
enh67808    5  141453000  141454000      3       2  150064       2.0791     0.018802
enh67816    5  141515100  141516100      3       2  150064       1.8395      0.03292
enh67825    5  141702100  141703100      1       1  150064       2.7084      0.00338
enh67829    5  141763400  141764400      4       2  150064       2.0732     0.019078
enh67830    5  141769200  141770200      3       1  150064       2.1841     0.014479
enh67836    5  141820900  141821900      4       1  150064       1.7112     0.043523
enh67848    5  142158500  142159500      1       1  150064       3.1275    0.0008816
enh67903    5  142709700  142710700      3       2  150064       1.8026     0.035726
enh67904    5  142715400  142716400      1       1  150064       2.1439      0.01602
enh67905    5  142718100  142719100      3       2  150064       1.9724     0.024281
enh67909    5  142734200  142735200      1       1  150064       2.1727       0.0149
enh67927    5  142984900  142985900      1       1  150064       1.8066      0.03541
enh67966    5  146255400  146256400      1       1  150064       2.9828     0.001428
enh67967    5  146295500  146296500      1       1  150064       3.5466    0.0001951
enh67991    5  148229600  148230600      1       1  150064       2.0162      0.02189
enh67993    5  148247900  148248900      4       2  150064       1.7755     0.037912
enh67999    5  148620700  148621700      5       2  150064       1.6522     0.049246
enh68004    5  148732700  148733700      1       1  150064       2.0063      0.02241
enh68007    5  148750600  148751600      2       1  150064       1.8278     0.033789
enh68009    5  148809900  148810900      4       2  150064       1.7992     0.035992
enh68021    5  148931600  148932600      2       1  150064       1.8835     0.029815
enh68026    5  149026100  149027100      4       2  150064       1.9818     0.023752
enh68028    5  149112200  149113200      5       3  150064       2.1764     0.014761
enh68029    5  149155800  149156800      2       1  150064         1.75     0.040058
enh68127    5  150629700  150630700      2       1  150064       1.8166     0.034636
enh68162    5  151906400  151907400      3       2  150064       4.8291   6.8585e-07
enh68163    5  151907300  151908300      6       2  150064        4.165   1.5569e-05
enh68164    5  152732200  152733200      5       2  150064       3.1109   0.00093271
enh68166    5  153339800  153340800      4       2  150064       2.6228    0.0043599
enh68169    5  153420500  153421500      2       1  150064       3.4245   0.00030797
enh68170    5  153423400  153424400      1       1  150064        3.657    0.0001276
enh68171    5  153424300  153425300      3       1  150064         3.66   0.00012609
enh68173    5  153438000  153439000      3       2  150064       3.0783    0.0010409
enh68174    5  153451400  153452400      2       1  150064       3.2966   0.00048932
enh68175    5  153454600  153455600      7       2  150064       3.7307   9.5484e-05
enh68178    5  153573600  153574600      2       1  150064       2.1697     0.015015
enh68180    5  153581200  153582200      3       2  150064       2.2382     0.012603
enh68181    5  153583200  153584200      8       1  150064       3.4901   0.00024143
enh68182    5  153594000  153595000      5       3  150064       4.4334   4.6371e-06
enh68183    5  153596300  153597300      7       4  150064       2.5693    0.0050949
enh68185    5  153601200  153602200      5       2  150064       3.8122    6.887e-05
enh68188    5  153617600  153618600      4       2  150064        1.744     0.040579
enh68189    5  153652000  153653000      7       2  150064       4.6462   1.6907e-06
enh68190    5  153688500  153689500      3       2  150064       2.0798      0.01877
enh68193    5  153784800  153785800      5       2  150064       2.7745    0.0027647
enh68205    5  154213700  154214700      2       1  150064       1.7723     0.038174
enh68238    5  156570800  156571800      2       1  150064       1.6565     0.048815
enh68240    5  156583100  156584100      2       1  150064       2.1171     0.017127
enh68241    5  156594200  156595200      1       1  150064       2.0198       0.0217
enh68243    5  156603000  156604000      1       1  150064       1.8283      0.03375
enh68245    5  156627800  156628800      3       2  150064       1.8672      0.03094
enh68262    5  156715800  156716800      3       2  150064       1.8122     0.034981
enh68274    5  156891100  156892100      5       2  150064       1.6746     0.047004
enh68337    5  158302500  158303500      1       1  150064        2.026      0.02138
enh68341    5  158521400  158522400      2       1  150064        2.286     0.011128
enh68342    5  158546600  158547600      9       1  150064         3.19   0.00071126
enh68350    5  158605500  158606500      2       1  150064       1.7035     0.044233
enh68351    5  158608900  158609900      2       1  150064       1.6717      0.04729
enh68353    5  158615900  158616900      2       1  150064       3.2045   0.00067658
enh68355    5  158625100  158626100      2       1  150064       3.8629   5.6016e-05
enh68357    5  158637300  158638300      2       1  150064       3.2814   0.00051655
enh68360    5  158669200  158670200      3       2  150064       1.9057     0.028346
enh68361    5  158688300  158689300      2       1  150064       4.2854     9.12e-06
enh68364    5  158701100  158702100      1       1  150064       2.5228     0.005822
enh68365    5  158704100  158705100      1       1  150064       2.5583     0.005259
enh68398    5  159932800  159933800      2       1  150064       2.1368     0.016307
enh68408    5  162938700  162939700      2       1  150064       2.2772     0.011386
enh68409    5  162943300  162944300      2       1  150064       2.2525     0.012147
enh68422    5  167914500  167915500      1       1  150064       2.1444        0.016
enh68462    5  169820200  169821200      3       2  150064       1.7116     0.043487
enh68463    5  169843300  169844300      2       1  150064       2.0233     0.021523
enh68466    5  170060700  170061700      3       1  150064       2.2629     0.011822
enh68469    5  170819500  170820500      3       1  150064       1.7574     0.039424
enh68470    5  170845200  170846200      3       1  150064       1.7977     0.036113
enh68477    5  171332900  171333900      1       1  150064       1.8739      0.03047
enh68481    5  171347800  171348800      3       2  150064       2.2035     0.013778
enh68483    5  171356800  171357800      2       1  150064       1.8564     0.031696
enh68491    5  171371400  171372400      5       2  150064       1.8914     0.029284
enh68498    5  171398600  171399600      2       1  150064       1.7294     0.041866
enh68540    5  171708200  171709200      4       2  150064       1.7983     0.036063
enh68570    5  172324000  172325000      5       3  150064       2.1727     0.014902
enh68571    5  172327800  172328800      5       2  150064       2.2393      0.01257
enh68581    5  172422300  172423300      2       1  150064       1.9783     0.023946
enh68583    5  172437000  172438000      2       1  150064       2.0125     0.022084
enh68590    5  172481700  172482700      2       1  150064       2.1482     0.015851
enh68592    5  172487300  172488300      3       2  150064       1.8377     0.033052
enh68595    5  172493000  172494000      3       2  150064       1.7346     0.041403
enh68598    5  172497500  172498500      2       1  150064       1.9154     0.027724
enh68603    5  172525800  172526800      2       1  150064       3.3389   0.00042058
enh68604    5  172527100  172528100      2       1  150064       2.3924     0.008369
enh68606    5  172570500  172571500      2       1  150064       1.9677      0.02455
enh68615    5  173280100  173281100      2       1  150064       2.1723     0.014918
enh68616    5  173282000  173283000      5       1  150064       1.9869     0.023464
enh68617    5  173310900  173311900      4       2  150064       2.1033     0.017722
enh68623    5  173346800  173347800      1       1  150064       1.7237      0.04238
enh68629    5  173400400  173401400      2       1  150064       1.7728     0.038129
enh68640    5  174934100  174935100     13       3  150064       2.2409     0.012517
enh68641    5  174942900  174943900      2       1  150064       2.4064     0.008055
enh68642    5  174948300  174949300      2       1  150064       2.2341     0.012737
enh68643    5  174953200  174954200      1       1  150064       1.8983      0.02883
enh68644    5  174960900  174961900      1       1  150064       2.0183      0.02178
enh68662    5  175117300  175118300      2       1  150064       1.6646     0.047996
enh68663    5  175122900  175123900      2       1  150064       1.9736     0.024214
enh68683    5  175843800  175844800      4       2  150064       2.1044     0.017671
enh68696    5  175956800  175957800     13       5  150064       1.9138     0.027822
enh68706    5  176072900  176073900      2       1  150064       1.6802      0.04646
enh68749    5  176732800  176733800      3       1  150064        1.714     0.043268
enh68771    5  176841500  176842500      2       1  150064       1.6921     0.045314
enh68772    5  176843100  176844100      1       1  150064       2.8094     0.002482
enh68787    5  176934300  176935300      2       1  150064       2.8206    0.0023966
enh68788    5  176937500  176938500      1       1  150064       2.2911      0.01098
enh68791    5  176948100  176949100      4       2  150064       2.7346    0.0031231
enh68792    5  176972900  176973900      1       1  150064       3.0418     0.001176
enh68793    5  176974900  176975900      2       1  150064        2.483    0.0065141
enh68795    5  176982000  176983000      3       1  150064       3.0297    0.0012238
enh68796    5  176983800  176984800      1       1  150064       3.0843      0.00102
enh68828    5  177654800  177655800      3       1  150064       2.5333    0.0056494
enh68868    5  179173600  179174600      2       1  150064        2.379    0.0086801
enh68870    5  179181000  179182000      1       1  150064       1.6728      0.04718
enh68872    5  179184400  179185400      4       2  150064        2.148     0.015855
enh68874    5  179189200  179190200      1       1  150064       1.8839      0.02979
enh68878    5  179234500  179235500      2       1  150064       2.1093      0.01746
enh68886    5  179282800  179283800      7       3  150064       1.9113     0.027986
enh69009    6     660700     661700      3       1  150064        1.913     0.027875
enh69010    6     662900     663900      1       1  150064       1.7033      0.04426
enh69082    6    2958000    2959000     12       3  150064       2.2925     0.010938
enh69111    6    3279600    3280600      7       2  150064       2.2624     0.011836
enh69121    6    3453800    3454800      6       2  150064       2.1617     0.015322
enh69123    6    3742000    3743000      3       2  150064       2.2372     0.012638
enh69128    6    3869000    3870000      3       1  150064         1.84     0.032883
enh69155    6    4796100    4797100      1       1  150064       1.6655      0.04791
enh69157    6    4803900    4804900      3       2  150064       2.2084     0.013607
enh69158    6    4806100    4807100      4       2  150064       1.7337     0.041489
enh69159    6    4811100    4812100      2       1  150064       1.8196     0.034406
enh69160    6    4814300    4815300      3       2  150064       2.4253    0.0076477
enh69162    6    4840200    4841200      1       1  150064        2.647      0.00406
enh69165    6    4853700    4854700      1       1  150064       1.8255      0.03396
enh69166    6    4871500    4872500      1       1  150064       2.9376     0.001654
enh69168    6    4876400    4877400      1       1  150064       1.8422      0.03272
enh69171    6    4886800    4887800      1       1  150064       1.9498       0.0256
enh69175    6    4914200    4915200      3       2  150064       2.4501    0.0071411
enh69176    6    4916800    4917800      9       3  150064       2.4769    0.0066265
enh69257    6    7042100    7043100      1       1  150064       1.6586       0.0486
enh69259    6    7053100    7054100      2       1  150064       1.9897     0.023315
enh69265    6    7111300    7112300      1       1  150064       1.6656       0.0479
enh69288    6    7282100    7283100      7       3  150064       2.1078     0.017526
enh69313    6   10510700   10511700      1       1  150064       1.9554      0.02527
enh69325    6   10751300   10752300      1       1  150064       2.0963      0.01803
enh69345    6   11236400   11237400      6       3  150064       2.4664    0.0068243
enh69349    6   11292100   11293100      1       1  150064       1.7943      0.03638
enh69350    6   11297500   11298500      5       2  150064       1.9764     0.024053
enh69366    6   11383100   11384100      4       2  150064       1.7442      0.04056
enh69369    6   11413400   11414400      5       2  150064        1.923     0.027243
enh69372    6   11495900   11496900      5       2  150064        3.995   3.2351e-05
enh69373    6   11536400   11537400      2       1  150064       2.4195    0.0077701
enh69375    6   11546800   11547800      3       1  150064       2.1126     0.017319
enh69394    6   11976100   11977100     14       3  150064       3.0849    0.0010181
enh69395    6   11978300   11979300      7       2  150064       2.3389    0.0096714
enh69399    6   12021100   12022100      7       3  150064       2.0278     0.021293
enh69402    6   12033700   12034700      2       1  150064       2.0669     0.019373
enh69403    6   12036900   12037900      6       2  150064       2.1347     0.016394
enh69404    6   12038600   12039600      3       2  150064       1.7712     0.038267
enh69424    6   12097600   12098600      1       1  150064        1.948      0.02571
enh69429    6   12119400   12120400      3       2  150064       2.2301      0.01287
enh69438    6   13229200   13230200      1       1  150064       1.9693      0.02446
enh69440    6   13273500   13274500      6       2  150064       2.0601     0.019696
enh69441    6   13275500   13276500      5       2  150064       2.2506     0.012207
enh69442    6   13280000   13281000      9       2  150064       1.9677      0.02455
enh69458    6   13455200   13456200      2       1  150064        2.279     0.011334
enh69466    6   13611500   13612500      2       1  150064       1.7088     0.043746
enh69471    6   13641000   13642000      1       1  150064       1.7872      0.03695
enh69472    6   13649500   13650500      2       1  150064       2.2648     0.011763
enh69481    6   13693700   13694700      2       1  150064       2.0218       0.0216
enh69484    6   13707300   13708300      2       1  150064       2.7686    0.0028147
enh69485    6   13713300   13714300      2       1  150064       1.9736     0.024211
enh69487    6   13747500   13748500      5       2  150064       3.3266   0.00043955
enh69520    6   14542300   14543300      1       1  150064       1.8353      0.03323
enh69560    6   15288700   15289700      4       2  150064       1.6663     0.047827
enh69565    6   15304500   15305500      3       2  150064       1.6587     0.048591
enh69574    6   15351600   15352600      4       2  150064        1.718     0.042899
enh69623    6   15879700   15880700      6       2  150064       2.4039    0.0081104
enh69641    6   16331800   16332800      2       1  150064       3.0729    0.0010599
enh69644    6   16409700   16410700      3       1  150064       1.8456     0.032472
enh69649    6   16433900   16434900      5       2  150064       2.0347     0.020939
enh69663    6   16533200   16534200      2       1  150064       1.7283     0.041969
enh69671    6   16668300   16669300      6       3  150064        1.847     0.032373
enh69672    6   16671400   16672400      5       2  150064       1.8873      0.02956
enh69673    6   16673200   16674200      3       1  150064       2.4565    0.0070151
enh69676    6   16684000   16685000      4       2  150064        1.892     0.029248
enh69678    6   16688800   16689800      2       1  150064       1.8746     0.030421
enh69684    6   16711000   16712000      6       2  150064       1.9931     0.023126
enh69685    6   16712000   16713000      3       1  150064       1.8002     0.035912
enh69687    6   16724600   16725600      2       1  150064       3.0784    0.0010407
enh69688    6   16729100   16730100      6       3  150064       2.7821    0.0027003
enh69691    6   16742000   16743000      7       3  150064        2.238      0.01261
enh69695    6   16752500   16753500      5       2  150064       2.5743    0.0050217
enh69696    6   16755000   16756000      2       1  150064       2.3996    0.0082068
enh69697    6   16757000   16758000      3       2  150064       2.7804    0.0027148
enh69727    6   18121800   18122800      2       1  150064        1.788      0.03689
enh69731    6   18171600   18172600      1       1  150064       1.7597      0.03923
enh69748    6   20062000   20063000      4       2  150064       1.8012     0.035838
enh69751    6   20173700   20174700      6       2  150064       1.7435      0.04062
enh69759    6   20292200   20293200      1       1  150064       2.1714      0.01495
enh69773    6   20454100   20455100      1       1  150064       2.0749        0.019
enh69775    6   20528400   20529400      6       3  150064       1.9696     0.024441
enh69777    6   20536000   20537000      8       3  150064       2.4599     0.006948
enh69778    6   20538300   20539300      5       2  150064       2.6551    0.0039639
enh69806    6   24360500   24361500      4       2  150064       2.9419    0.0016308
enh69808    6   24493400   24494400      3       2  150064       2.7236    0.0032292
enh69809    6   24495800   24496800      3       2  150064       2.2362      0.01267
enh69810    6   24527600   24528600      5       3  150064       1.9923      0.02317
enh69811    6   24547200   24548200      3       2  150064       2.8126    0.0024575
enh69813    6   24646600   24647600      6       3  150064       3.0642    0.0010914
enh69814    6   24655600   24656600      3       1  150064       2.0646     0.019483
enh69815    6   24659600   24660600      3       2  150064       3.1554   0.00080141
enh69817    6   24664200   24665200      2       1  150064       2.8127    0.0024565
enh69818    6   24668600   24669600      5       3  150064        1.738     0.041109
enh69820    6   24711100   24712100      3       2  150064       2.7155    0.0033091
enh69821    6   24714900   24715900      3       2  150064       2.5539    0.0053257
enh69829    6   24829100   24830100      4       2  150064       1.6613     0.048329
enh69831    6   24835000   24836000      2       1  150064       2.5371    0.0055889
enh69843    6   24886500   24887500      6       2  150064       1.7489     0.040154
enh69844    6   24892600   24893600      2       1  150064       2.0122     0.022101
enh69846    6   24897600   24898600      3       1  150064       1.9294     0.026843
enh69847    6   24900200   24901200      4       2  150064       3.4261   0.00030616
enh69848    6   24904400   24905400      4       2  150064        3.914   4.5397e-05
enh69849    6   24913900   24914900      4       2  150064       2.4286    0.0075785
enh69850    6   24915400   24916400      1       1  150064       3.5829    0.0001699
enh69852    6   24921700   24922700      6       3  150064        2.054     0.019988
enh69868    6   25007600   25008600      2       1  150064       2.2926     0.010936
enh69872    6   25024300   25025300      4       2  150064       2.0013      0.02268
enh69874    6   25029000   25030000      1       1  150064       2.2325      0.01279
enh69877    6   25033400   25034400      3       2  150064       2.6758    0.0037274
enh69878    6   25037300   25038300      1       1  150064       2.1047      0.01766
enh69879    6   25043700   25044700      2       1  150064       1.9277     0.026944
enh69881    6   25057500   25058500      1       1  150064       1.7767      0.03781
enh69882    6   25070800   25071800      3       1  150064       3.2192   0.00064271
enh69883    6   25081400   25082400      3       2  150064        2.577    0.0049835
enh69884    6   25086400   25087400      4       2  150064       2.0619     0.019611
enh69886    6   25112200   25113200      5       2  150064       2.0534     0.020017
enh69887    6   25118600   25119600      6       3  150064       3.2588   0.00055935
enh69888    6   25130300   25131300      2       1  150064        2.148     0.015856
enh69890    6   25132600   25133600      5       2  150064       2.3919    0.0083796
enh69892    6   25175200   25176200      3       1  150064       3.4604   0.00026964
enh69893    6   25223300   25224300      2       1  150064       2.0004      0.02273
enh69894    6   25223800   25224800      4       2  150064       3.3013   0.00048121
enh69895    6   25277800   25278800      2       1  150064        2.307     0.010528
enh69897    6   25295900   25296900      2       1  150064       2.3161     0.010277
enh69899    6   25302600   25303600      7       3  150064       2.4348    0.0074508
enh69904    6   25365800   25366800      5       3  150064       5.1469   1.3244e-07
enh69906    6   25371200   25372200      3       2  150064       5.9758    1.145e-09
enh69916    6   25865900   25866900      7       4  150064       7.0244   1.0746e-12
enh69917    6   25874300   25875300      4       2  150064       7.4606   4.3073e-14
enh69918    6   25882200   25883200      4       2  150064        2.504    0.0061399
enh69919    6   25946700   25947700      3       2  150064       6.0176   8.8497e-10
enh69921    6   25960300   25961300      4       2  150064       3.2142   0.00065402
enh69922    6   25965400   25966400      3       2  150064       3.6218    0.0001463
enh69927    6   25993600   25994600      2       1  150064       6.2143   2.5779e-10
enh69928    6   26016600   26017600      5       3  150064       6.1308   4.3721e-10
enh69931    6   26022500   26023500      4       2  150064       5.5222   1.6743e-08
enh69933    6   26029500   26030500      3       1  150064       6.8303    4.237e-12
enh69934    6   26034400   26035400      2       1  150064       3.0294     0.001225
enh69935    6   26046000   26047000      4       2  150064       2.3168     0.010257
enh69936    6   26053200   26054200      3       2  150064       6.3083   1.4102e-10
enh69937    6   26057300   26058300      1       1  150064       8.0137    5.564e-16
enh69940    6   26088900   26089900      1       1  150064        3.072     0.001063
enh69941    6   26102700   26103700      3       2  150064       2.9307    0.0016908
enh69942    6   26104700   26105700      4       2  150064       6.3414   1.1387e-10
enh69943    6   26121100   26122100      2       1  150064        3.214   0.00065442
enh69944    6   26128400   26129400      7       3  150064       6.5514   2.8494e-11
enh69947    6   26132800   26133800      3       2  150064       7.6132   1.3365e-14
enh69948    6   26133500   26134500      2       1  150064       4.9955   2.9343e-07
enh69951    6   26160900   26161900      3       1  150064       4.2725   9.6633e-06
enh69954    6   26168500   26169500      5       3  150064       2.9961    0.0013674
enh69955    6   26169000   26170000      2       1  150064       1.8155     0.034726
enh69957    6   26175500   26176500      6       3  150064        6.628   1.7017e-11
enh69961    6   26187500   26188500      1       1  150064       2.8691     0.002058
enh69975    6   26254600   26255600      3       2  150064       2.5725    0.0050483
enh69976    6   26274800   26275800      3       2  150064       3.6425   0.00013498
enh69977    6   26283000   26284000      1       1  150064       4.3395    7.139e-06
enh69978    6   26296600   26297600      5       3  150064       2.4227     0.007702
enh69980    6   26305700   26306700      4       2  150064       2.9446    0.0016168
enh69983    6   26311300   26312300      8       2  150064       3.8418   6.1075e-05
enh69984    6   26312500   26313500      2       1  150064       6.5999   2.0565e-11
enh69985    6   26313800   26314800      6       3  150064       5.9569    1.285e-09
enh69988    6   26336300   26337300      7       2  150064       6.2812   1.6799e-10
enh69989    6   26341300   26342300      4       2  150064       1.6504     0.049427
enh69990    6   26342000   26343000      2       1  150064       5.6266   9.1883e-09
enh69991    6   26358300   26359300      3       1  150064       7.1195   5.4176e-13
enh69992    6   26361900   26362900      8       2  150064       7.3199    1.241e-13
enh69993    6   26368200   26369200      2       1  150064        6.802   5.1582e-12
enh69994    6   26371700   26372700      9       3  150064       6.1058   5.1134e-10
enh69995    6   26374700   26375700      9       2  150064        7.512    2.912e-14
enh69996    6   26380900   26381900     13       4  150064       2.1815     0.014573
enh69998    6   26384700   26385700      2       1  150064       6.7997   5.2417e-12
enh70001    6   26407300   26408300      2       1  150064       6.8534   3.6064e-12
enh70002    6   26409200   26410200      4       2  150064       7.3333   1.1231e-13
enh70003    6   26420400   26421400      8       2  150064       3.7742   8.0262e-05
enh70008    6   26461800   26462800      7       4  150064       6.1969   2.8799e-10
enh70010    6   26472100   26473100      6       4  150064       6.7439   7.7106e-12
enh70011    6   26476900   26477900      3       1  150064       7.2006   2.9969e-13
enh70012    6   26519800   26520800      3       1  150064       3.3217   0.00044733
enh70013    6   26523200   26524200      2       1  150064       2.4674     0.006805
enh70014    6   26532200   26533200      2       1  150064       2.8194     0.002406
enh70015    6   26533700   26534700      3       1  150064       2.9246    0.0017244
enh70016    6   26535300   26536300      2       1  150064       3.1306    0.0008721
enh70018    6   26549700   26550700      3       2  150064       6.9316   2.0799e-12
enh70019    6   26552300   26553300      1       1  150064       3.6131    0.0001513
enh70020    6   26569900   26570900      1       1  150064       2.9675     0.001501
enh70021    6   26571500   26572500      7       2  150064       3.4781   0.00025252
enh70022    6   26572700   26573700      5       1  150064       4.6633   1.5556e-06
enh70023    6   26577600   26578600      6       1  150064       3.1105   0.00093394
enh70024    6   26598500   26599500      2       1  150064       1.6472     0.049761
enh70025    6   26607900   26608900      5       3  150064        3.637   0.00013793
enh70026    6   26657500   26658500      1       1  150064       1.7641      0.03886
enh70027    6   26660300   26661300      4       2  150064       3.0685    0.0010758
enh70028    6   27088400   27089400      4       2  150064       3.1482   0.00082134
enh70029    6   27093700   27094700      3       2  150064        3.147    0.0008249
enh70031    6   27103600   27104600      1       1  150064       8.9265    2.199e-19
enh70033    6   27115400   27116400      2       1  150064       4.9539   3.6368e-07
enh70036    6   27124400   27125400      1       1  150064       8.9005     2.78e-19
enh70038    6   27143700   27144700      2       1  150064       6.7562   7.0813e-12
enh70040    6   27155000   27156000      8       2  150064       1.7751     0.037938
enh70041    6   27156500   27157500      3       2  150064        2.083     0.018624
enh70042    6   27341300   27342300      4       2  150064       5.1752   1.1385e-07
enh70043    6   27343400   27344400      4       2  150064       2.3957    0.0082949
enh70044    6   27355400   27356400      5       2  150064       4.8663   5.6857e-07
enh70045    6   27357100   27358100      7       3  150064       7.6119   1.3503e-14
enh70046    6   27436000   27437000      1       1  150064       3.5832    0.0001697
enh70048    6   27444700   27445700      1       1  150064       3.8096     6.96e-05
enh70049    6   27447800   27448800      1       1  150064       3.7828    7.755e-05
enh70050    6   27469300   27470300      3       2  150064       2.5146    0.0059583
enh70051    6   27472400   27473400      2       1  150064       2.8067    0.0025027
enh70052    6   27485400   27486400      2       1  150064       3.1533   0.00080725
enh70053    6   27654400   27655400      5       3  150064        3.205   0.00067524
enh70054    6   27656300   27657300      4       2  150064       4.1412   1.7275e-05
enh70055    6   27660700   27661700      2       1  150064       1.6567     0.048793
enh70058    6   27719400   27720400      4       2  150064       5.3473   4.4639e-08
enh70060    6   27724100   27725100      1       1  150064       2.7308     0.003159
enh70061    6   27725500   27726500      1       1  150064       6.1483    3.917e-10
enh70062    6   27740200   27741200      5       2  150064       6.0087   9.3521e-10
enh70063    6   27760600   27761600      1       1  150064       2.1576      0.01548
enh70064    6   27773800   27774800      2       1  150064       6.9521   1.7994e-12
enh70065    6   27779400   27780400      2       1  150064       5.6899   6.3575e-09
enh70067    6   27783200   27784200      3       1  150064       7.7187   5.8751e-15
enh70069    6   27796700   27797700      1       1  150064       8.8453    4.565e-19
enh70070    6   27799500   27800500      1       1  150064       10.608    1.374e-26
enh70071    6   27801700   27802700      2       1  150064        2.299     0.010751
enh70072    6   27802200   27803200      1       1  150064       3.0124     0.001296
enh70074    6   27835400   27836400      3       1  150064       7.0777   7.3272e-13
enh70075    6   27838600   27839600      1       1  150064       8.8446    4.593e-19
enh70077    6   27859300   27860300      3       1  150064       5.9631   1.2373e-09
enh70079    6   27871200   27872200      1       1  150064       2.9714     0.001482
enh70080    6   28047000   28048000      3       2  150064       2.2322     0.012801
enh70082    6   28090800   28091800      2       1  150064       7.5073   3.0171e-14
enh70083    6   28094300   28095300      5       2  150064       5.7584   4.2453e-09
enh70084    6   28101000   28102000      1       1  150064       5.6999    5.994e-09
enh70085    6   28106800   28107800      7       3  150064       6.4486   5.6437e-11
enh70086    6   28108200   28109200      4       1  150064       5.2207   8.9108e-08
enh70087    6   28111000   28112000      4       2  150064       5.8526   2.4195e-09
enh70088    6   28128600   28129600      4       2  150064       8.0777   3.2991e-16
enh70089    6   28129700   28130700     11       4  150064       7.7395   4.9906e-15
enh70090    6   28169800   28170800      1       1  150064       8.4478    1.484e-17
enh70091    6   28193700   28194700      3       2  150064        6.172   3.3718e-10
enh70092    6   28217600   28218600      3       2  150064       6.1686   3.4456e-10
enh70094    6   28233500   28234500      2       1  150064       2.2228     0.013114
enh70096    6   28271100   28272100      3       2  150064       7.8807    1.628e-15
enh70098    6   28304800   28305800      5       2  150064       6.4841   4.4631e-11
enh70100    6   28318900   28319900      2       1  150064       6.5656   2.5912e-11
enh70101    6   28321100   28322100      3       2  150064       5.5769   1.2242e-08
enh70102    6   28322800   28323800      4       2  150064       7.3519   9.7707e-14
enh70103    6   28324000   28325000      3       2  150064       8.0768   3.3256e-16
enh70104    6   28364100   28365100      3       2  150064       8.0909   2.9615e-16
enh70105    6   28367800   28368800      2       1  150064       7.5913   1.5839e-14
enh70107    6   28411200   28412200      8       3  150064       7.5594   2.0247e-14
enh70108    6   28416700   28417700      5       3  150064       6.4727   4.8135e-11
enh70112    6   28533100   28534100      3       2  150064       6.8241   4.4239e-12
enh70113    6   28721400   28722400      6       2  150064       4.1359    1.768e-05
enh70115    6   28804600   28805600      1       1  150064        11.38    2.635e-30
enh70117    6   28830400   28831400      2       1  150064       7.7051   6.5394e-15
enh70118    6   28832400   28833400      8       4  150064       9.2856   8.0404e-21
enh70121    6   28848800   28849800      2       1  150064       4.0706    2.345e-05
enh70122    6   28851000   28852000      8       3  150064         5.55   1.4286e-08
enh70123    6   28852800   28853800      6       3  150064       8.3102   4.7789e-17
enh70125    6   28862400   28863400      6       3  150064       7.4463   4.7988e-14
enh70126    6   28865500   28866500      2       1  150064       3.9228   4.3761e-05
enh70128    6   28892300   28893300      2       1  150064       4.0359   2.7191e-05
enh70129    6   28902200   28903200      1       1  150064       4.6829    1.414e-06
enh70130    6   28904500   28905500      3       2  150064       5.6393   8.5382e-09
enh70132    6   28921800   28922800      3       1  150064       3.9999   3.1683e-05
enh70135    6   28946700   28947700      2       1  150064       5.1197     1.53e-07
enh70136    6   28950500   28951500      2       1  150064        3.324   0.00044365
enh70139    6   28955500   28956500      3       1  150064       4.2769   9.4744e-06
enh70140    6   28956200   28957200      5       3  150064       7.5899   1.6004e-14
enh70141    6   28972300   28973300      1       1  150064       1.8353      0.03323
enh70142    6   28973600   28974600      1       1  150064       11.077    8.152e-29
enh70144    6   29483700   29484700      6       2  150064        7.005   1.2353e-12
enh70147    6   29609300   29610300      5       3  150064       6.9549   1.7641e-12
enh70148    6   29616400   29617400      2       1  150064        2.604    0.0046067
enh70457    6   33160900   33161900      5       2  150064       3.7063   0.00010516
enh70461    6   33173100   33174100      4       2  150064       1.8039     0.035627
enh70462    6   33174600   33175600      3       1  150064       2.4514    0.0071155
enh70463    6   33176800   33177800      2       1  150064       2.7497    0.0029824
enh70469    6   33246900   33247900      1       1  150064       1.8142      0.03482
enh70470    6   33258200   33259200      1       1  150064       4.0471    2.593e-05
enh70472    6   33268000   33269000      1       1  150064       2.0321      0.02107
enh70474    6   33275700   33276700      2       1  150064        4.155   1.6262e-05
enh70475    6   33278500   33279500      1       1  150064       2.4336     0.007474
enh70476    6   33283600   33284600      1       1  150064       4.7028    1.283e-06
enh70479    6   33291700   33292700      1       1  150064       4.0833     2.22e-05
enh70480    6   33310700   33311700      4       1  150064       4.6119   1.9955e-06
enh70481    6   33313200   33314200      2       1  150064       3.1786   0.00073988
enh70482    6   33332400   33333400      2       1  150064       4.6954   1.3306e-06
enh70484    6   33357800   33358800      2       1  150064       3.5014    0.0002314
enh70485    6   33360800   33361800      2       1  150064       3.7962   7.3471e-05
enh70486    6   33361500   33362500      2       1  150064       3.7962   7.3471e-05
enh70487    6   33373100   33374100      5       3  150064       4.7777    8.866e-07
enh70488    6   33376600   33377600      4       2  150064       4.2285   1.1761e-05
enh70489    6   33381600   33382600      3       2  150064       5.4607   2.3707e-08
enh70490    6   33388500   33389500      5       3  150064       5.0316   2.4319e-07
enh70491    6   33391700   33392700      1       1  150064        3.638    0.0001374
enh70492    6   33400200   33401200      4       2  150064       4.9753   3.2568e-07
enh70497    6   33501600   33502600      2       1  150064       3.4908    0.0002408
enh70498    6   33515400   33516400      6       2  150064       3.7804   7.8291e-05
enh70499    6   33537400   33538400      5       2  150064       5.3288   4.9441e-08
enh70500    6   33539800   33540800      2       1  150064       4.2654    9.977e-06
enh70502    6   33548000   33549000      3       2  150064       2.8272    0.0023479
enh70503    6   33552500   33553500      2       1  150064       1.7575     0.039419
enh70507    6   33561000   33562000      7       4  150064       3.8147   6.8173e-05
enh70510    6   33591300   33592300      2       1  150064       2.8957    0.0018913
enh70512    6   33597700   33598700      6       2  150064       2.4686    0.0067815
enh70513    6   33599800   33600800      3       1  150064       2.9817    0.0014333
enh70515    6   33603800   33604800      5       3  150064       2.5386    0.0055645
enh70517    6   33650800   33651800      5       2  150064       4.1488   1.6715e-05
enh70518    6   33662600   33663600      5       2  150064       2.4432    0.0072787
enh70519    6   33667800   33668800      7       3  150064       4.3518   6.7509e-06
enh70520    6   33677400   33678400      6       2  150064       3.0878    0.0010081
enh70521    6   33679600   33680600      7       2  150064       2.8356    0.0022866
enh70522    6   33691500   33692500      3       2  150064       2.7032    0.0034336
enh70525    6   33739000   33740000      1       1  150064       5.4037    3.264e-08
enh70527    6   33757000   33758000      5       3  150064       3.0621     0.001099
enh70528    6   33775200   33776200      4       1  150064       4.3227   7.7063e-06
enh70532    6   33831500   33832500      9       3  150064       2.1117     0.017358
enh70533    6   33842400   33843400      6       3  150064       3.6144   0.00015054
enh70534    6   33854500   33855500      3       2  150064       2.7031    0.0034352
enh70540    6   34012500   34013500      7       1  150064       2.0755     0.018969
enh70553    6   34252300   34253300      2       1  150064        1.787     0.036973
enh70566    6   34337400   34338400      2       1  150064       1.9495     0.025616
enh70570    6   34357700   34358700      1       1  150064       2.1859      0.01441
enh70572    6   34389200   34390200      2       1  150064       2.4125    0.0079228
enh70579    6   34559700   34560700      3       1  150064       2.1488     0.015824
enh70583    6   34576800   34577800      4       2  150064       2.3547    0.0092692
enh70604    6   34727100   34728100      2       1  150064       1.7645     0.038826
enh70655    6   35463200   35464200      2       1  150064       1.6832     0.046167
enh70700    6   35885600   35886600      2       1  150064       1.6486      0.04961
enh70725    6   36172300   36173300      2       1  150064       2.0439      0.02048
enh70726    6   36209200   36210200      2       1  150064       1.8221     0.034224
enh70727    6   36255000   36256000      2       1  150064       2.1229     0.016882
enh70826    6   37211800   37212800      3       1  150064       1.8415     0.032777
enh70832    6   37256800   37257800      3       2  150064       1.8428     0.032681
enh70849    6   37488100   37489100      6       4  150064       2.7489    0.0029893
enh70853    6   37521100   37522100      2       1  150064       1.7592      0.03927
enh70862    6   37758800   37759800      1       1  150064       2.0272      0.02132
enh70866    6   37802600   37803600      2       1  150064        1.899      0.02878
enh70868    6   37805700   37806700      3       2  150064        1.982     0.023738
enh70870    6   37809900   37810900      5       2  150064       2.1139     0.017264
enh70871    6   37810800   37811800      1       1  150064        3.093    0.0009907
enh70872    6   37813000   37814000      4       2  150064       3.4731   0.00025729
enh70875    6   37823300   37824300      1       1  150064       1.8398       0.0329
enh70878    6   37833800   37834800      3       2  150064       2.4032    0.0081255
enh70880    6   37845700   37846700      2       1  150064       2.4726    0.0067064
enh70883    6   37863200   37864200      2       1  150064        3.276   0.00052653
enh70892    6   37910600   37911600      1       1  150064       2.6209     0.004385
enh70893    6   37917100   37918100      2       1  150064       2.2593     0.011931
enh70897    6   37930400   37931400      6       3  150064       2.0502     0.020175
enh70898    6   37931000   37932000      6       2  150064       2.5661     0.005143
enh70899    6   37933700   37934700      2       1  150064       2.1305     0.016566
enh70902    6   37947600   37948600      2       1  150064       2.5588     0.005251
enh70904    6   37957800   37958800      5       3  150064       1.6633     0.048131
enh70905    6   37962200   37963200      2       1  150064       1.9677      0.02455
enh70908    6   38001400   38002400      1       1  150064       2.5027     0.006162
enh70909    6   38019400   38020400      3       2  150064        2.899     0.001872
enh70910    6   38023800   38024800      1       1  150064       2.3269     0.009986
enh70916    6   38486100   38487100      6       3  150064       1.7992     0.035997
enh70924    6   38670800   38671800      2       1  150064       2.1185     0.017065
enh70925    6   38681000   38682000      6       4  150064       2.4194    0.0077727
enh70949    6   40355700   40356700      1       1  150064        2.261      0.01188
enh70951    6   40551100   40552100      1       1  150064       1.6817      0.04631
enh70990    6   41527000   41528000      4       2  150064       1.6847     0.046023
enh70992    6   41545600   41546600      1       1  150064       2.0529      0.02004
enh71002    6   41691300   41692300      2       1  150064       1.8763     0.030309
enh71009    6   41756200   41757200      1       1  150064       1.7191       0.0428
enh71011    6   41863900   41864900      3       1  150064       2.0017     0.022659
enh71015    6   41892100   41893100      3       2  150064       1.6872     0.045784
enh71079    6   42372300   42373300      2       1  150064       1.6739     0.047072
enh71084    6   42385500   42386500      2       1  150064       1.7414      0.04081
enh71087    6   42391700   42392700      2       1  150064       1.7848      0.03715
enh71099    6   42515500   42516500      1       1  150064       1.6976      0.04479
enh71107    6   42552300   42553300      1       1  150064       2.5942     0.004741
enh71108    6   42553400   42554400      2       1  150064       2.5436    0.0054864
enh71113    6   42660600   42661600      4       2  150064       2.1024     0.017761
enh71114    6   42693300   42694300      1       1  150064        1.991      0.02324
enh71119    6   42739000   42740000      1       1  150064       2.3527     0.009318
enh71121    6   42743500   42744500      1       1  150064       1.8834      0.02982
enh71149    6   43028400   43029400      1       1  150064       1.9538      0.02536
enh71151    6   43110000   43111000      2       1  150064       2.0882      0.01839
enh71152    6   43111300   43112300      4       2  150064       3.3737   0.00037079
enh71153    6   43137400   43138400      1       1  150064        2.825     0.002364
enh71155    6   43143200   43144200      1       1  150064       3.1302    0.0008734
enh71157    6   43152600   43153600      4       2  150064       3.5207   0.00021524
enh71158    6   43157300   43158300      2       1  150064       3.2498   0.00057745
enh71159    6   43189700   43190700      3       2  150064       2.4338    0.0074704
enh71160    6   43193600   43194600      3       1  150064       3.0501     0.001144
enh71164    6   43275600   43276600      2       1  150064       2.0229     0.021543
enh71166    6   43299000   43300000      4       2  150064       1.6878     0.045729
enh71167    6   43301800   43302800      1       1  150064       2.9475     0.001602
enh71168    6   43333600   43334600      2       1  150064       3.8943   4.9251e-05
enh71169    6   43337900   43338900      1       1  150064       4.7039    1.276e-06
enh71170    6   43345700   43346700      4       2  150064       3.0373    0.0011935
enh71172    6   43349500   43350500      4       2  150064       2.5611     0.005217
enh71173    6   43351200   43352200      3       2  150064       4.3997   5.4201e-06
enh71175    6   43358300   43359300      4       2  150064       3.3843   0.00035677
enh71176    6   43394200   43395200      6       4  150064       3.5148   0.00022005
enh71180    6   43444000   43445000      3       1  150064       3.3788   0.00036408
enh71181    6   43447000   43448000      2       1  150064        2.118     0.017088
enh71182    6   43449100   43450100      2       1  150064       2.9715    0.0014818
enh71183    6   43449800   43450800      1       1  150064        2.859     0.002125
enh71184    6   43461800   43462800      1       1  150064       2.5763     0.004993
enh71185    6   43463200   43464200      2       1  150064       3.2564   0.00056416
enh71186    6   43474100   43475100      3       2  150064       2.6343    0.0042157
enh71187    6   43478100   43479100      2       1  150064       3.5429   0.00019785
enh71188    6   43482200   43483200      3       1  150064        3.689   0.00011257
enh71189    6   43486400   43487400      1       1  150064       1.9733      0.02423
enh71190    6   43545900   43546900      1       1  150064       3.5158    0.0002192
enh71191    6   43551500   43552500      2       1  150064       3.0201    0.0012634
enh71192    6   43553000   43554000      1       1  150064       3.4989    0.0002336
enh71193    6   43575800   43576800      2       1  150064       2.2263     0.012996
enh71194    6   43593900   43594900      1       1  150064       2.7006     0.003461
enh71201    6   43637200   43638200      3       2  150064       3.8543   5.8021e-05
enh71209    6   43701500   43702500      3       1  150064       1.7538     0.039729
enh71210    6   43736800   43737800      3       1  150064       2.9683    0.0014971
enh71211    6   43742600   43743600      2       1  150064       2.1965     0.014029
enh71221    6   44032000   44033000      1       1  150064       1.7555      0.03959
enh71224    6   44084500   44085500      4       2  150064       2.6464    0.0040681
enh71225    6   44088400   44089400      4       2  150064       2.4642     0.006865
enh71229    6   44097000   44098000      1       1  150064       3.8527    5.842e-05
enh71230    6   44100900   44101900      5       2  150064       3.6863   0.00011377
enh71250    6   44622500   44623500      5       3  150064       2.0033     0.022571
enh71251    6   44623100   44624100      5       3  150064       2.3675    0.0089533
enh71256    6   44823200   44824200      6       3  150064       1.9673     0.024574
enh71258    6   44893700   44894700      2       1  150064       2.6286    0.0042866
enh71260    6   44909800   44910800      2       1  150064       1.9017     0.028607
enh71262    6   44936800   44937800      3       2  150064       2.7489    0.0029894
enh71266    6   44969400   44970400      1       1  150064       2.6696     0.003797
enh71273    6   45051800   45052800      2       1  150064       2.2432     0.012441
enh71275    6   45123300   45124300      7       3  150064       1.7543      0.03969
enh71284    6   45346400   45347400      2       1  150064       2.4551    0.0070428
enh71329    6   46086700   46087700      3       2  150064       1.8157     0.034705
enh71337    6   46816400   46817400      3       1  150064       1.9529     0.025414
enh71377    6   52020400   52021400      2       1  150064       2.2188     0.013252
enh71392    6   52229700   52230700      5       3  150064       2.0873     0.018429
enh71408    6   52422600   52423600      2       1  150064       1.8267     0.033876
enh71413    6   52527700   52528700      2       1  150064       1.6902     0.045499
enh71438    6   53109500   53110500      6       1  150064       2.6969    0.0034992
enh71445    6   53176300   53177300      6       2  150064       1.6857     0.045923
enh71451    6   53191700   53192700      1       1  150064       2.0052      0.02247
enh71453    6   53202300   53203300      3       1  150064       1.7535     0.039758
enh71455    6   53210400   53211400      3       1  150064       1.8831     0.029844
enh71457    6   53226200   53227200      4       2  150064       2.5581    0.0052617
enh71461    6   53293800   53294800      3       1  150064       1.7393      0.04099
enh71484    6   56405300   56406300      2       1  150064       2.6956    0.0035127
enh71485    6   56458900   56459900      5       3  150064       2.5445    0.0054712
enh71486    6   56607200   56608200      4       1  150064       3.1279   0.00088019
enh71487    6   56705800   56706800      1       1  150064       3.7972    7.318e-05
enh71488    6   56716700   56717700      1       1  150064       3.8618    5.628e-05
enh71489    6   56751600   56752600      1       1  150064       3.7919    7.474e-05
enh71490    6   56753300   56754300      1       1  150064       3.7973    7.313e-05
enh71505    6   57180600   57181600      3       1  150064       1.9809       0.0238
enh71512    6   64238800   64239800      2       1  150064       2.8558    0.0021465
enh71513    6   64239400   64240400      1       1  150064       3.2412    0.0005951
enh71515    6   64284800   64285800      1       1  150064       2.8364     0.002281
enh71517    6   64308600   64309600      2       1  150064       2.2874     0.011085
enh71518    6   64344100   64345100      2       1  150064       2.2023     0.013823
enh71519    6   64361100   64362100      1       1  150064        3.449    0.0002813
enh71528    6   69450700   69451700      3       2  150064       2.6573    0.0039379
enh71531    6   70391200   70392200      7       2  150064       1.8279     0.033781
enh71532    6   70462900   70463900      4       1  150064       1.7952     0.036307
enh71533    6   70468100   70469100      2       1  150064        1.989     0.023348
enh71534    6   70470000   70471000      1       1  150064       1.8539      0.03188
enh71537    6   70491400   70492400      1       1  150064       1.8513      0.03206
enh71539    6   70496800   70497800      7       2  150064        1.699     0.044658
enh71540    6   70501700   70502700      2       1  150064       1.7811     0.037451
enh71554    6   71385100   71386100      2       1  150064       1.9287     0.026881
enh71557    6   71403900   71404900      3       2  150064       2.0084     0.022298
enh71559    6   71408300   71409300      1       1  150064       2.1751      0.01481
enh71561    6   71413000   71414000      3       1  150064       2.3793    0.0086724
enh71564    6   71422400   71423400      2       1  150064       1.8686     0.030836
enh71566    6   71434000   71435000      6       4  150064       2.2313      0.01283
enh71569    6   71442500   71443500      4       1  150064       2.2978     0.010786
enh71612    6   74355600   74356600      2       1  150064       1.7076     0.043854
enh71638    6   76644200   76645200      4       2  150064       1.8031     0.035687
enh71669    6   80487800   80488800      2       1  150064       1.6971     0.044843
enh71681    6   80817300   80818300      5       3  150064       1.7981     0.036084
enh71689    6   82937200   82938200      2       1  150064       1.8242      0.03406
enh71695    6   83718300   83719300      1       1  150064       2.3578     0.009191
enh71700    6   83779600   83780600      4       2  150064       2.1547     0.015594
enh71701    6   83781600   83782600      4       2  150064       2.7611    0.0028807
enh71703    6   83890600   83891600      1       1  150064       4.8573    5.949e-07
enh71704    6   83899100   83900100      1       1  150064       2.7122     0.003342
enh71705    6   83900400   83901400      1       1  150064        2.494     0.006316
enh71706    6   83901400   83902400      3       2  150064       3.2054   0.00067429
enh71707    6   83904200   83905200      1       1  150064       1.8371       0.0331
enh71716    6   84935800   84936800      1       1  150064       1.7303      0.04179
enh71725    6   86289400   86290400      3       2  150064       2.5739    0.0050283
enh71726    6   86295400   86296400      3       2  150064       2.9328    0.0016793
enh71727    6   86297200   86298200      4       2  150064       2.4186    0.0077905
enh71729    6   86304500   86305500      3       1  150064       3.3952   0.00034293
enh71731    6   86335400   86336400      3       1  150064       3.5337   0.00020493
enh71733    6   86378900   86379900      1       1  150064       1.8519      0.03202
enh71736    6   86574800   86575800      3       1  150064       3.1272   0.00088246
enh71737    6   86575600   86576600      2       1  150064       2.5618     0.005207
enh71740    6   87860600   87861600      2       1  150064       2.8301    0.0023268
enh71741    6   87876800   87877800      2       1  150064       2.3504    0.0093773
enh71742    6   87887300   87888300      3       2  150064       1.7558     0.039564
enh71743    6   87891000   87892000      5       2  150064       2.0882     0.018391
enh71744    6   87896800   87897800      3       2  150064       2.4731    0.0066975
enh71745    6   87899100   87900100      3       1  150064       2.0743     0.019026
enh71746    6   87902200   87903200      4       2  150064       2.6317    0.0042476
enh71749    6   87908800   87909800      4       2  150064       2.7741    0.0027678
enh71751    6   87913100   87914100      5       2  150064       2.8198    0.0024027
enh71753    6   87989000   87990000      1       1  150064       2.1832      0.01451
enh71755    6   88043300   88044300      5       2  150064       2.1949     0.014086
enh71758    6   88181400   88182400      1       1  150064       3.2746     0.000529
enh71759    6   88183900   88184900      2       1  150064       2.3109      0.01042
enh71760    6   88185200   88186200      3       1  150064       2.2938     0.010901
enh71761    6   88224200   88225200      2       1  150064        2.044     0.020475
enh71762    6   88283500   88284500      1       1  150064       2.0323      0.02106
enh71764    6   88292000   88293000      3       2  150064        2.197     0.014011
enh71765    6   88294300   88295300      5       2  150064       2.2068     0.013664
enh71769    6   88354100   88355100      5       2  150064       2.2345     0.012725
enh71770    6   88354900   88355900      3       1  150064        2.012     0.022111
enh71772    6   88366200   88367200      7       3  150064       2.2937     0.010904
enh71775    6   88401500   88402500      4       2  150064       1.9224      0.02728
enh71778    6   88412400   88413400      6       3  150064       1.9278     0.026938
enh71780    6   88423800   88424800      2       1  150064       2.2442     0.012409
enh71790    6   88634800   88635800      2       1  150064       2.1419     0.016102
enh71792    6   89490200   89491200      6       2  150064       1.9543     0.025335
enh71849    6   90639800   90640800      2       1  150064       2.3327     0.009831
enh71852    6   90663500   90664500      2       1  150064       2.4565    0.0070158
enh71854    6   90675400   90676400      2       1  150064       2.3305    0.0098909
enh71880    6   90810800   90811800      1       1  150064       1.8239      0.03408
enh71881    6   90816800   90817800      1       1  150064       1.9403      0.02617
enh71888    6   90856400   90857400      3       1  150064       3.1035   0.00095609
enh71889    6   90866000   90867000      1       1  150064       3.2102    0.0006633
enh71890    6   90871000   90872000      1       1  150064       3.2152    0.0006518
enh71896    6   90909100   90910100      1       1  150064       3.3598      0.00039
enh71900    6   90930500   90931500      3       2  150064       3.0507    0.0011414
enh71901    6   90933600   90934600      1       1  150064       2.5804     0.004934
enh71903    6   90951100   90952100      1       1  150064         3.38    0.0003624
enh71904    6   90955100   90956100      1       1  150064       3.3697    0.0003762
enh71906    6   90965600   90966600      5       3  150064       3.2786   0.00052159
enh71907    6   90969600   90970600      1       1  150064       3.3338    0.0004284
enh71911    6   91007100   91008100      1       1  150064       3.1422    0.0008384
enh71912    6   91011900   91012900      4       2  150064       2.8298    0.0023286
enh71920    6   91115800   91116800      7       2  150064       2.7978    0.0025728
enh71922    6   91124000   91125000      7       3  150064       1.9312     0.026731
enh71934    6   91271800   91272800      1       1  150064       1.6874      0.04576
enh71954    6   97332800   97333800      5       3  150064       2.1641     0.015228
enh71955    6   97343200   97344200      3       2  150064       2.1074     0.017542
enh71973    6   99842200   99843200      4       2  150064        1.866     0.031024
enh71998    6  104973100  104974100      2       1  150064       1.7951     0.036318
enh72010    6  105846800  105847800      5       2  150064       1.8283      0.03375
enh72025    6  106257300  106258300      4       2  150064       1.6957     0.044969
enh72031    6  106437700  106438700      6       2  150064       2.3652    0.0090092
enh72036    6  106531100  106532100      1       1  150064       2.2921      0.01095
enh72042    6  106573300  106574300      4       2  150064       1.6933     0.045203
enh72043    6  106574300  106575300      3       1  150064       1.7659      0.03871
enh72045    6  106590500  106591500      3       1  150064       1.8466     0.032403
enh72087    6  107434400  107435400      2       1  150064       1.6683     0.047624
enh72112    6  108092800  108093800      2       1  150064       3.6029   0.00015732
enh72114    6  108100800  108101800      2       1  150064       3.2687    0.0005403
enh72115    6  108102600  108103600      2       1  150064       3.1091   0.00093841
enh72116    6  108112300  108113300      2       1  150064       3.5901   0.00016525
enh72118    6  108127500  108128500      1       1  150064       3.8148    6.815e-05
enh72119    6  108132500  108133500      1       1  150064       2.8216     0.002389
enh72120    6  108138700  108139700      5       2  150064       3.5664   0.00018098
enh72125    6  108164400  108165400      4       2  150064       2.9583    0.0015465
enh72126    6  108168400  108169400      3       1  150064       2.3022     0.010663
enh72127    6  108187800  108188800      6       2  150064       1.9621     0.024877
enh72129    6  108253600  108254600      1       1  150064       3.4066    0.0003289
enh72131    6  108271200  108272200      2       1  150064       2.6933    0.0035378
enh72132    6  108276100  108277100      3       1  150064       2.1382     0.016251
enh72133    6  108279600  108280600      1       1  150064       2.2072      0.01365
enh72145    6  108753600  108754600      5       2  150064       2.1742     0.014844
enh72147    6  108862800  108863800      2       1  150064       2.5027    0.0061627
enh72149    6  108877700  108878700      3       2  150064        3.138   0.00085052
enh72150    6  108884900  108885900      1       1  150064       2.3901     0.008422
enh72151    6  108887500  108888500      1       1  150064       2.8602     0.002117
enh72152    6  108889400  108890400      3       1  150064       2.1379     0.016261
enh72157    6  108912300  108913300      2       1  150064       2.9162    0.0017713
enh72159    6  108918700  108919700      1       1  150064       2.5994      0.00467
enh72160    6  108924200  108925200      2       1  150064       2.5941    0.0047421
enh72161    6  108925300  108926300      1       1  150064       2.2655      0.01174
enh72162    6  108927200  108928200      3       1  150064       3.4821   0.00024876
enh72168    6  108950900  108951900      2       1  150064       3.9387   4.0963e-05
enh72171    6  108960800  108961800      2       1  150064       3.9162   4.4982e-05
enh72172    6  108971800  108972800      1       1  150064       2.9933      0.00138
enh72173    6  108974100  108975100      3       1  150064       3.2369   0.00060424
enh72174    6  108987800  108988800      3       2  150064       4.2635   1.0064e-05
enh72177    6  109011400  109012400      1       1  150064        2.738     0.003091
enh72178    6  109035400  109036400      7       3  150064       2.6554    0.0039607
enh72180    6  109103500  109104500      1       1  150064       2.3058      0.01056
enh72192    6  109217500  109218500      2       1  150064       2.5944    0.0047375
enh72202    6  109287800  109288800      2       1  150064       2.4536    0.0070723
enh72214    6  109379600  109380600      1       1  150064       1.8437      0.03261
enh72216    6  109384300  109385300      1       1  150064       2.7412     0.003061
enh72218    6  109392400  109393400      2       1  150064       2.3728    0.0088267
enh72220    6  109410400  109411400      3       2  150064       2.1941     0.014113
enh72257    6  110341700  110342700      3       2  150064       1.7421     0.040746
enh72269    6  110858200  110859200      1       1  150064       1.7049      0.04411
enh72274    6  111009100  111010100      3       2  150064       1.9384     0.026285
enh72275    6  111134300  111135300      3       2  150064       2.5452    0.0054608
enh72276    6  111137600  111138600      2       1  150064       2.3431    0.0095628
enh72279    6  111193800  111194800      3       1  150064         2.03     0.021178
enh72280    6  111201900  111202900      3       2  150064       2.6526    0.0039939
enh72283    6  111280900  111281900      6       2  150064       2.2583     0.011964
enh72285    6  111304400  111305400      7       2  150064       2.3387    0.0096768
enh72288    6  111415200  111416200      4       2  150064       2.6374    0.0041773
enh72289    6  111417100  111418100      4       2  150064       2.5815    0.0049189
enh72290    6  111426500  111427500      2       1  150064       3.0585    0.0011123
enh72293    6  111477800  111478800      2       1  150064       3.2857   0.00050869
enh72296    6  111579400  111580400      5       3  150064       3.0165    0.0012785
enh72297    6  111582000  111583000      2       1  150064       3.4411   0.00028972
enh72299    6  111589100  111590100      4       2  150064       3.4986   0.00023384
enh72300    6  111615300  111616300      6       3  150064       2.3234      0.01008
enh72307    6  111748700  111749700      3       2  150064       2.0236     0.021504
enh72312    6  111783800  111784800      2       1  150064       2.8136    0.0024498
enh72313    6  111793600  111794600      4       2  150064       3.7969   7.3264e-05
enh72317    6  111806800  111807800      1       1  150064       4.0197    2.914e-05
enh72320    6  111853800  111854800      2       1  150064       3.5397   0.00020028
enh72321    6  111857800  111858800      2       1  150064        3.667   0.00012272
enh72325    6  111895800  111896800      6       2  150064       4.8115   7.4913e-07
enh72327    6  111909100  111910100      4       2  150064       2.7196    0.0032676
enh72328    6  111919200  111920200      7       3  150064       3.7256   9.7443e-05
enh72330    6  111921800  111922800      3       2  150064       3.1479   0.00082224
enh72331    6  111923500  111924500      3       2  150064       3.0454    0.0011618
enh72358    6  112121200  112122200      2       1  150064       1.6477     0.049704
enh72359    6  112128300  112129300      3       2  150064       2.2368     0.012649
enh72360    6  112130200  112131200      1       1  150064       1.7316      0.04167
enh72363    6  112140900  112141900      2       1  150064       1.9006     0.028678
enh72366    6  112150900  112151900      4       2  150064       1.8777     0.030213
enh72388    6  112406500  112407500      1       1  150064       1.8345      0.03329
enh72397    6  114183300  114184300      3       2  150064       2.2952      0.01086
enh72411    6  116576300  116577300      4       2  150064       1.9876     0.023427
enh72436    6  116936400  116937400      3       1  150064       2.5053     0.006118
enh72442    6  117000600  117001600      2       1  150064       2.0314     0.021109
enh72443    6  117005000  117006000      1       1  150064       2.2486      0.01227
enh72444    6  117006700  117007700      3       1  150064       1.8036     0.035649
enh72451    6  117868100  117869100      2       1  150064       1.8339     0.033334
enh72452    6  117870600  117871600      2       1  150064       2.6924    0.0035471
enh72456    6  117914300  117915300      3       2  150064        1.654     0.049068
enh72458    6  117919600  117920600      1       1  150064       2.5567     0.005284
enh72463    6  117976100  117977100      4       2  150064        1.658     0.048659
enh72464    6  117999600  118000600      4       2  150064       2.7954    0.0025914
enh72465    6  118002900  118003900      5       3  150064       2.4555    0.0070337
enh72466    6  118006200  118007200      2       1  150064       2.2503     0.012214
enh72473    6  118858500  118859500      1       1  150064       1.9738       0.0242
enh72482    6  118881800  118882800      2       1  150064       1.6943     0.045101
enh72519    6  119043200  119044200      1       1  150064       1.9577      0.02513
enh72529    6  119117300  119118300      5       2  150064       1.9696     0.024442
enh72532    6  119132000  119133000      2       1  150064       3.0056    0.0013254
enh72535    6  119182700  119183700      7       3  150064       1.6903     0.045486
enh72537    6  119185900  119186900      3       2  150064       1.6865     0.045853
enh72538    6  119193600  119194600      4       1  150064       2.8631    0.0020979
enh72539    6  119197800  119198800      1       1  150064       2.9651     0.001513
enh72541    6  119201300  119202300      1       1  150064       3.2377    0.0006024
enh72542    6  119204300  119205300      2       1  150064       2.5389    0.0055597
enh72543    6  119207400  119208400      2       1  150064       1.8497     0.032177
enh72544    6  119210300  119211300      3       2  150064       2.6662    0.0038359
enh72548    6  119250400  119251400      5       2  150064       2.1412     0.016128
enh72549    6  119253100  119254100      6       1  150064       2.4368    0.0074093
enh72550    6  119254300  119255300      9       3  150064        2.293     0.010924
enh72551    6  119256900  119257900      7       2  150064       2.4591    0.0069653
enh72552    6  119373500  119374500      2       1  150064       2.0561     0.019888
enh72564    6  119589000  119590000      4       2  150064       2.1016     0.017794
enh72577    6  119665300  119666300      3       1  150064       1.6469     0.049792
enh72578    6  119672400  119673400      3       2  150064       1.7671     0.038604
enh72602    6  123072300  123073300      5       2  150064        2.579     0.004955
enh72618    6  126115600  126116600      1       1  150064       1.8129      0.03492
enh72629    6  126142400  126143400      2       1  150064       2.2248     0.013048
enh72721    6  128312600  128313600      6       3  150064       3.9221   4.3895e-05
enh72722    6  128318500  128319500      1       1  150064       3.5632    0.0001832
enh72749    6  129998500  129999500      4       2  150064       2.5108    0.0060232
enh72796    6  130550200  130551200      9       2  150064       3.0519    0.0011371
enh72797    6  130581200  130582200     11       3  150064       3.4117   0.00032277
enh72798    6  130603000  130604000      5       1  150064       3.4377    0.0002933
enh72799    6  130643700  130644700      4       2  150064        2.884    0.0019633
enh72800    6  130685500  130686500      5       2  150064       3.5573   0.00018735
enh72807    6  130833300  130834300      2       1  150064       2.1286     0.016643
enh72809    6  130845900  130846900      3       1  150064       2.4682    0.0067901
enh72825    6  131169800  131170800      2       1  150064       2.2508     0.012199
enh72826    6  131234000  131235000      5       2  150064       1.6681     0.047643
enh72865    6  132802000  132803000      3       2  150064       1.8227     0.034172
enh72870    6  132820200  132821200      1       1  150064       2.0421      0.02057
enh72919    6  134609300  134610300      3       2  150064       1.6668     0.047782
enh72924    6  134693400  134694400      5       3  150064        2.284     0.011186
enh72997    6  135644400  135645400      1       1  150064       2.1573      0.01549
enh73006    6  135945300  135946300      1       1  150064        1.833       0.0334
enh73007    6  136008000  136009000      2       1  150064       1.6644     0.048014
enh73029    6  136686800  136687800      1       1  150064       1.7393      0.04099
enh73035    6  136929100  136930100      1       1  150064       1.9039      0.02846
enh73036    6  136965100  136966100      2       1  150064       1.9124     0.027913
enh73042    6  137049400  137050400      4       2  150064       1.8242     0.034061
enh73070    6  137415900  137416900      3       2  150064       1.6791     0.046568
enh73096    6  137735400  137736400      2       1  150064       1.7138     0.043282
enh73104    6  137960000  137961000     13       4  150064       1.8771     0.030254
enh73138    6  138249400  138250400      2       1  150064       2.0178     0.021807
enh73140    6  138265600  138266600      3       2  150064       1.6851     0.045983
enh73181    6  139445500  139446500      5       1  150064       2.1378     0.016267
enh73182    6  139449400  139450400      4       1  150064       2.3166     0.010263
enh73183    6  139453000  139454000      2       1  150064       2.2435     0.012431
enh73185    6  139462800  139463800      4       1  150064       1.7432     0.040646
enh73186    6  139464400  139465400      3       1  150064       1.9227     0.027259
enh73188    6  139471400  139472400      2       1  150064       2.2422     0.012475
enh73189    6  139476400  139477400      4       2  150064       2.9544    0.0015663
enh73192    6  139490800  139491800      3       1  150064       2.2834     0.011202
enh73194    6  139501300  139502300      3       1  150064       1.9183     0.027536
enh73196    6  139505800  139506800      5       2  150064       2.2065     0.013673
enh73198    6  139531600  139532600      8       2  150064       2.7649     0.002847
enh73226    6  139852700  139853700      7       2  150064       1.7411      0.04083
enh73228    6  139860900  139861900      3       1  150064       1.9496     0.025614
enh73246    6  142168900  142169900      4       2  150064       2.1836     0.014496
enh73247    6  142396400  142397400      1       1  150064       1.7839      0.03722
enh73259    6  142553300  142554300      5       2  150064       1.9601     0.024991
enh73260    6  142652000  142653000      1       1  150064       1.7321      0.04163
enh73267    6  142865600  142866600      2       1  150064       1.9187     0.027513
enh73299    6  143145100  143146100      2       1  150064       1.9996      0.02277
enh73307    6  143182400  143183400      2       1  150064       2.2483     0.012277
enh73310    6  143191200  143192200      1       1  150064       1.9921      0.02318
enh73335    6  143718500  143719500      1       1  150064       2.6759     0.003726
enh73422    6  144704600  144705600      1       1  150064       1.8057      0.03548
enh73441    6  144882300  144883300      2       1  150064       1.7523     0.039863
enh73455    6  144995900  144996900      6       2  150064       1.7822     0.037362
enh73464    6  146130400  146131400      2       1  150064       2.2344     0.012729
enh73466    6  146137200  146138200      2       1  150064       2.1996     0.013917
enh73478    6  147178500  147179500      3       1  150064       1.9317       0.0267
enh73511    6  149092000  149093000      4       2  150064       1.8592     0.031502
enh73540    6  149462700  149463700      2       1  150064       2.3722    0.0088404
enh73604    6  149931200  149932200      1       1  150064       1.6514      0.04933
enh73606    6  149966800  149967800      1       1  150064       1.6602      0.04844
enh73610    6  150020600  150021600      2       1  150064       1.6861     0.045884
enh73612    6  150022900  150023900      3       1  150064       1.6818     0.046304
enh73613    6  150025100  150026100      2       1  150064       3.0431    0.0011709
enh73616    6  150033400  150034400      1       1  150064       1.7575      0.03942
enh73617    6  150035600  150036600      1       1  150064        1.652      0.04927
enh73620    6  150065800  150066800      3       1  150064       1.8131      0.03491
enh73622    6  150072200  150073200      4       1  150064       1.7922      0.03655
enh73623    6  150073500  150074500      2       1  150064        1.655     0.048966
enh73624    6  150074700  150075700      3       1  150064       1.6569     0.048766
enh73630    6  150185800  150186800      4       2  150064       1.9908     0.023251
enh73631    6  150217200  150218200      2       1  150064       1.9846     0.023592
enh73636    6  150380900  150381900      4       2  150064       1.8876     0.029539
enh73637    6  150388800  150389800      4       1  150064       1.8679     0.030888
enh73643    6  150478300  150479300      1       1  150064       2.7663     0.002835
enh73652    6  150943900  150944900      4       2  150064       2.6848    0.0036283
enh73653    6  150952700  150953700      3       1  150064       2.4799    0.0065718
enh73660    6  151308400  151309400      4       2  150064       3.3127   0.00046206
enh73683    6  151803800  151804800      1       1  150064        2.323      0.01009
enh73698    6  152493400  152494400      7       2  150064       1.8538     0.031885
enh73704    6  152554400  152555400      3       2  150064       2.2833     0.011207
enh73707    6  152783500  152784500      5       2  150064        2.583    0.0048968
enh73753    6  155080800  155081800      2       1  150064       1.7488     0.040164
enh73756    6  155094400  155095400      2       1  150064       1.9307     0.026762
enh73760    6  155120200  155121200      1       1  150064       2.2549      0.01207
enh73761    6  155121000  155122000      1       1  150064        2.028      0.02128
enh73776    6  155495400  155496400      5       2  150064       1.6842     0.046068
enh73779    6  155545000  155546000      7       3  150064       2.1238     0.016844
enh73782    6  155630900  155631900      1       1  150064       1.8024      0.03574
enh73798    6  156488900  156489900      3       1  150064       1.6906     0.045457
enh73810    6  157009000  157010000      2       1  150064       1.7211     0.042616
enh73812    6  157041400  157042400      2       1  150064       1.6887     0.045634
enh73815    6  157114400  157115400      1       1  150064        2.192      0.01419
enh73816    6  157118700  157119700      1       1  150064        3.346    0.0004099
enh73817    6  157127500  157128500      6       3  150064       1.8253     0.033979
enh73825    6  157191000  157192000      2       1  150064       1.8596     0.031475
enh73827    6  157195700  157196700      3       2  150064       2.1568     0.015512
enh73828    6  157197000  157198000      2       1  150064       2.2789     0.011336
enh73829    6  157198100  157199100      4       1  150064       2.6341    0.0042179
enh73830    6  157199800  157200800      2       1  150064       1.9454     0.025863
enh73831    6  157205300  157206300      3       2  150064        2.311     0.010417
enh73836    6  157219000  157220000      7       3  150064       2.3938    0.0083366
enh73839    6  157230800  157231800      1       1  150064       2.3546     0.009271
enh73850    6  157252500  157253500      4       2  150064       1.6578     0.048676
enh73852    6  157258300  157259300      1       1  150064       2.3323     0.009843
enh73855    6  157266200  157267200      8       5  150064       2.7447    0.0030286
enh73860    6  157276000  157277000      2       1  150064       2.3535       0.0093
enh73861    6  157284700  157285700      3       2  150064       2.0954     0.018066
enh73862    6  157289400  157290400      2       1  150064       2.2685     0.011648
[truncated: 608,771 more chars]
