# Supplementary material for: Identifying enhancer properties associated with genetic risk for complex traits using regulome-wide association studies
Source: PLoS Comput Biol. 2022 Sep 7;18(9):e1010430. doi: 10.1371/journal.pcbi.1010430 (PMC9484640; doi:10.1371/journal.pcbi.1010430)
Supplement: S3 Table — Sample names are as described in the ROADMAP epigenomics project integrative analysis portal: https://egg2.wustl.edu/roadmap/web_portal/meta.html. (ZIP) [file pcbi.1010430.s010.zip › supplemental_table3/E056skin_sig_enhancers05.gcov.out]

GENE       CHR      START       STOP  NSNPS  NPARAM       N        ZSTAT            P
enh56229     1     886600     887600      1       1  150064       2.0111      0.02216
enh56238     1     966100     967100      1       1  150064       1.6666       0.0478
enh56265     1    1169100    1170100      3       1  150064       1.9334     0.026593
enh56267     1    1176800    1177800      4       1  150064       1.6509     0.049377
enh56268     1    1178900    1179900      5       2  150064       1.9813      0.02378
enh56269     1    1185900    1186900      4       2  150064       1.9041     0.028447
enh56289     1    1251000    1252000      1       1  150064       2.2501      0.01222
enh56334     1    1480400    1481400      3       2  150064       1.6834     0.046149
enh56339     1    1489000    1490000      7       2  150064       1.7058      0.04402
enh56408     1    1841500    1842500      3       1  150064       2.0797     0.018775
enh56409     1    1851500    1852500      3       2  150064       1.7158     0.043098
enh56416     1    2057800    2058800      2       1  150064       2.6994    0.0034735
enh56417     1    2062900    2063900      3       2  150064       3.1698   0.00076283
enh56419     1    2071200    2072200      5       2  150064       3.2169   0.00064792
enh56420     1    2101300    2102300      1       1  150064       3.4508    0.0002795
enh56422     1    2111200    2112200      4       2  150064       3.4353     0.000296
enh56427     1    2127200    2128200      3       2  150064       2.2406     0.012525
enh56428     1    2132400    2133400      2       1  150064       3.1466   0.00082584
enh56430     1    2137600    2138600      3       2  150064       2.2989     0.010754
enh56431     1    2141500    2142500      5       2  150064        3.503      0.00023
enh56440     1    2173700    2174700      1       1  150064       3.7831    7.743e-05
enh56445     1    2181400    2182400      3       2  150064        1.878     0.030188
enh56455     1    2211200    2212200      3       1  150064       2.1734     0.014875
enh56456     1    2214800    2215800      6       3  150064       1.7659     0.038702
enh56473     1    2320600    2321600      2       1  150064       1.6476     0.049717
enh56474     1    2327600    2328600      1       1  150064       1.7179      0.04291
enh56485     1    2346800    2347800      5       2  150064       1.7259     0.042185
enh56488     1    2380700    2381700      6       2  150064       4.8978   4.8457e-07
enh56490     1    2388500    2389500      4       2  150064       4.1956   1.3606e-05
enh56491     1    2389500    2390500      7       2  150064       1.8605     0.031405
enh56492     1    2390800    2391800      6       2  150064       4.3067   8.2857e-06
enh56502     1    2486000    2487000      1       1  150064       2.5752     0.005009
enh56507     1    2520200    2521200      3       1  150064       2.7174    0.0032897
enh56508     1    2524200    2525200      9       2  150064        3.112   0.00092914
enh56509     1    2525600    2526600      3       1  150064       2.6951    0.0035182
enh56510     1    2571400    2572400      2       1  150064       2.8339    0.0022993
enh56587     1    6089200    6090200      1       1  150064       2.1548      0.01559
enh56601     1    6260300    6261300      1       1  150064       1.7453      0.04047
enh56602     1    6264400    6265400      3       2  150064         2.25     0.012223
enh56628     1    6388700    6389700      2       1  150064       1.6962     0.044929
enh56649     1    6449700    6450700      4       2  150064       2.1965     0.014029
enh56651     1    6527100    6528100      4       2  150064       2.8316    0.0023161
enh56652     1    6531400    6532400      4       2  150064       2.7463    0.0030136
enh56656     1    6552300    6553300      3       1  150064       1.9459     0.025835
enh56661     1    6575500    6576500      1       1  150064       2.1343      0.01641
enh56671     1    6644600    6645600      1       1  150064       3.4842    0.0002468
enh56674     1    6649400    6650400      1       1  150064       2.1607      0.01536
enh56677     1    6658200    6659200      6       3  150064       1.6901     0.045505
enh56679     1    6669200    6670200      2       1  150064       1.8024     0.035742
enh56681     1    6676200    6677200      2       1  150064       3.3689   0.00037737
enh56682     1    6684000    6685000      2       1  150064       2.1264     0.016733
enh56684     1    6692800    6693800      3       2  150064       3.8139   6.8389e-05
enh56685     1    6694300    6695300      8       2  150064       2.0884     0.018382
enh56689     1    6747800    6748800      2       1  150064       3.4676   0.00026261
enh56691     1    6759700    6760700      2       1  150064       3.5669   0.00018061
enh56699     1    6846800    6847800      3       1  150064       1.7795     0.037581
enh56704     1    6862600    6863600      1       1  150064       1.6802      0.04646
enh56718     1    7019900    7020900      1       1  150064       1.9101      0.02806
enh56728     1    7315200    7316200      4       1  150064        1.857     0.031656
enh56800     1    8195300    8196300      7       3  150064       2.3941    0.0083298
enh56825     1    8362900    8363900      3       1  150064       2.8474    0.0022042
enh56826     1    8373800    8374800      3       2  150064        4.624   1.8821e-06
enh56827     1    8377200    8378200      1       1  150064       3.5064    0.0002271
enh56828     1    8383500    8384500      3       2  150064       3.6196    0.0001475
enh56829     1    8389200    8390200      6       2  150064       5.0419   2.3042e-07
enh56830     1    8402200    8403200      5       3  150064       2.2227     0.013117
enh56831     1    8403900    8404900      2       1  150064       3.1255   0.00088761
enh56832     1    8405600    8406600      5       3  150064       1.9595      0.02503
enh56834     1    8419000    8420000      3       2  150064       2.5203    0.0058626
enh56836     1    8427200    8428200      1       1  150064       2.9348     0.001669
enh56838     1    8430300    8431300      3       1  150064       2.6498    0.0040275
enh56839     1    8431800    8432800      3       2  150064       4.1291   1.8213e-05
enh56840     1    8438700    8439700      1       1  150064       5.5166    1.728e-08
enh56844     1    8450900    8451900      3       2  150064       2.9505    0.0015861
enh56846     1    8454700    8455700      2       1  150064       3.3185   0.00045251
enh56850     1    8466700    8467700      6       3  150064       5.5612   1.3393e-08
enh56852     1    8472700    8473700      2       1  150064       4.9856   3.0891e-07
enh56855     1    8485800    8486800      3       1  150064       5.0495   2.2148e-07
enh56860     1    8514600    8515600      4       1  150064       2.5937    0.0047473
enh56862     1    8516200    8517200      2       1  150064       3.2735   0.00053114
enh56864     1    8519700    8520700      2       1  150064       2.4722    0.0067138
enh56865     1    8523500    8524500      3       2  150064       1.9672     0.024582
enh56866     1    8535900    8536900      1       1  150064       4.4399    4.499e-06
enh56867     1    8537000    8538000      2       1  150064       3.2278   0.00062379
enh56868     1    8538000    8539000      3       1  150064        2.004     0.022537
enh56870     1    8557200    8558200      2       1  150064       2.8573    0.0021361
enh56871     1    8569200    8570200      2       1  150064       2.9289    0.0017009
enh56873     1    8576800    8577800      2       1  150064       2.4796     0.006576
enh56877     1    8600900    8601900      2       1  150064       3.9022   4.7664e-05
enh56878     1    8611300    8612300      3       2  150064        2.269     0.011635
enh56879     1    8612600    8613600      1       1  150064       3.1458    0.0008281
enh56880     1    8614900    8615900      2       1  150064       3.0698    0.0010711
enh56881     1    8623300    8624300      3       2  150064       2.3761    0.0087482
enh56882     1    8627600    8628600      2       1  150064       2.5035    0.0061482
enh56885     1    8657400    8658400      1       1  150064       3.1292    0.0008763
enh56886     1    8658600    8659600      3       1  150064       2.9559     0.001559
enh56890     1    8690900    8691900      2       1  150064        2.889    0.0019323
enh56892     1    8711900    8712900      1       1  150064       2.6695     0.003798
enh56893     1    8719200    8720200      1       1  150064       2.4949       0.0063
enh56897     1    8726000    8727000      1       1  150064       2.8965     0.001887
enh56898     1    8727900    8728900      4       2  150064       1.7639     0.038877
enh56899     1    8728800    8729800      2       1  150064       2.9814    0.0014349
enh56900     1    8730400    8731400      2       1  150064       2.3313     0.009868
enh56903     1    8737600    8738600      1       1  150064       2.9436     0.001622
enh56905     1    8740900    8741900      2       1  150064         2.38    0.0086572
enh56906     1    8744600    8745600      2       1  150064       2.1884     0.014321
enh56911     1    8766800    8767800      3       2  150064       2.0001     0.022746
enh56912     1    8772100    8773100      1       1  150064       1.7195      0.04276
enh56915     1    8787700    8788700      3       2  150064       3.4642   0.00026589
enh56916     1    8800100    8801100      1       1  150064       1.7758      0.03788
enh56936     1    8932100    8933100      2       1  150064       1.6928     0.045245
enh56941     1    8959600    8960600      3       1  150064       1.6953     0.045007
enh56942     1    8963200    8964200      5       2  150064        2.408    0.0080203
enh56944     1    8968400    8969400      3       1  150064       1.7289     0.041911
enh56945     1    8970900    8971900      4       2  150064       2.1078     0.017526
enh56946     1    8977900    8978900      4       1  150064       2.2139     0.013419
enh56947     1    8999000    9000000      5       2  150064       2.7327    0.0031412
enh56971     1    9202600    9203600      2       1  150064       1.6767     0.046804
enh56976     1    9221400    9222400      1       1  150064       1.9856      0.02354
enh56997     1    9324100    9325100      4       2  150064       2.4804    0.0065621
enh57000     1    9332700    9333700     11       3  150064       2.8744    0.0020243
enh57002     1    9336500    9337500      9       3  150064       1.9887     0.023366
enh57004     1    9341800    9342800      3       2  150064       1.9404     0.026165
enh57024     1    9408300    9409300      6       3  150064       2.0357     0.020891
enh57103     1    9900000    9901000      2       1  150064       1.8595     0.031481
enh57113     1    9937400    9938400      1       1  150064        1.953      0.02541
enh57215     1   10961000   10962000      3       1  150064       2.1209     0.016963
enh57230     1   11118000   11119000      2       1  150064       1.7327     0.041571
enh57254     1   11330200   11331200      3       1  150064       1.8996     0.028746
enh57255     1   11335800   11336800      1       1  150064       2.0523      0.02007
enh57300     1   11990200   11991200      2       1  150064       1.7587     0.039313
enh57303     1   11997000   11998000      3       1  150064        2.566    0.0051442
enh57304     1   11997800   11998800      1       1  150064       2.7935     0.002607
enh57305     1   11999800   12000800      4       2  150064       2.6462    0.0040698
enh57307     1   12002100   12003100      1       1  150064       1.8403      0.03286
enh57308     1   12004500   12005500      3       2  150064       1.7848     0.037144
enh57310     1   12017900   12018900      2       1  150064       1.8104     0.035115
enh57312     1   12023400   12024400      2       1  150064       1.9048     0.028404
enh57328     1   12112200   12113200      4       2  150064       1.7134     0.043322
enh57329     1   12127900   12128900      2       1  150064       2.6411    0.0041314
enh57330     1   12135200   12136200      5       2  150064       2.1026      0.01775
enh57412     1   14074400   14075400      2       1  150064       1.6562     0.048838
enh57437     1   14667400   14668400      4       2  150064       1.8799     0.030059
enh57443     1   14813000   14814000      4       2  150064       2.0007     0.022715
enh57455     1   15207200   15208200      1       1  150064        1.871      0.03067
enh57461     1   15253200   15254200      4       1  150064       1.7052      0.04408
enh57635     1   16346100   16347100      9       4  150064       1.7208     0.042648
enh57673     1   16536500   16537500      3       2  150064       2.0112     0.022153
enh57677     1   16564000   16565000      2       1  150064       2.7283    0.0031827
enh57678     1   16570300   16571300      1       1  150064        2.126      0.01675
enh57681     1   16577000   16578000      2       1  150064       1.8597     0.031464
enh57685     1   16592700   16593700      2       1  150064       1.9997     0.022765
enh57688     1   16644900   16645900      3       1  150064       2.0685     0.019295
enh57692     1   16674800   16675800      1       1  150064       1.9579      0.02512
enh57694     1   16679400   16680400      1       1  150064       2.0801      0.01876
enh57695     1   16690700   16691700      3       1  150064       1.9097     0.028088
enh57698     1   16698200   16699200      1       1  150064       1.8172      0.03459
enh57699     1   16699600   16700600      2       1  150064       1.7945     0.036368
enh57700     1   16701000   16702000      1       1  150064       1.8357       0.0332
enh57701     1   16703200   16704200      3       1  150064       2.0108     0.022174
enh57703     1   16711100   16712100      3       1  150064       1.7799     0.037547
enh57704     1   16713900   16714900      2       1  150064       1.8111     0.035064
enh57706     1   16722200   16723200      4       2  150064       1.9584     0.025092
enh57711     1   16778200   16779200      2       1  150064       2.3968    0.0082686
enh57713     1   16817400   16818400      3       2  150064       2.5381    0.0055725
enh57757     1   17302700   17303700      2       1  150064       2.2684     0.011653
enh57758     1   17307900   17308900      3       2  150064       2.4274    0.0076031
enh57759     1   17310200   17311200      4       2  150064       4.2187   1.2287e-05
enh57769     1   17342400   17343400      5       2  150064       2.0112     0.022154
enh57772     1   17371300   17372300      6       2  150064        2.306     0.010557
enh57773     1   17371800   17372800      6       1  150064       2.4293    0.0075639
enh57774     1   17372600   17373600      3       1  150064       2.2668     0.011702
enh57775     1   17374000   17375000      6       2  150064        2.418    0.0078027
enh57776     1   17378300   17379300      2       1  150064       2.7791    0.0027255
enh57777     1   17386100   17387100      3       1  150064       3.0325    0.0012126
enh57778     1   17389900   17390900      8       3  150064       2.0338     0.020984
enh57794     1   17552400   17553400      4       2  150064       2.3533    0.0093034
enh57798     1   17561500   17562500      2       1  150064       2.7742    0.0027669
enh57842     1   17911200   17912200      1       1  150064       1.7334      0.04151
enh57843     1   17912500   17913500      1       1  150064       1.6477      0.04971
enh57888     1   19263200   19264200      2       1  150064        1.845     0.032521
enh57935     1   19640600   19641600      2       1  150064       2.3414    0.0096047
enh57936     1   19643200   19644200      1       1  150064        1.705       0.0441
enh57992     1   19835300   19836300      5       2  150064       1.8503     0.032138
enh58006     1   19939100   19940100      1       1  150064       1.7696       0.0384
enh58008     1   19943000   19944000      1       1  150064       1.9601      0.02499
enh58014     1   19966700   19967700      1       1  150064       2.3371     0.009718
enh58053     1   20651600   20652600      5       2  150064       2.2432     0.012442
enh58057     1   20732300   20733300      5       1  150064       2.2927     0.010932
enh58069     1   20804600   20805600      2       1  150064       1.8697      0.03076
enh58073     1   20819700   20820700      1       1  150064       1.7361      0.04127
enh58101     1   21041400   21042400      6       3  150064       2.2183     0.013268
enh58104     1   21055200   21056200      1       1  150064       2.3786      0.00869
enh58105     1   21060000   21061000      1       1  150064       2.8655     0.002082
enh58106     1   21061700   21062700      2       1  150064       2.2456     0.012366
enh58107     1   21065800   21066800      4       1  150064       2.6795    0.0036867
enh58109     1   21108300   21109300      2       1  150064       2.9231    0.0017326
enh58111     1   21114700   21115700      1       1  150064       2.5834     0.004892
enh58118     1   21339200   21340200      2       1  150064       2.0674     0.019346
enh58119     1   21342400   21343400      3       2  150064       2.9619    0.0015285
enh58121     1   21351200   21352200      5       3  150064       2.4355    0.0074355
enh58122     1   21361200   21362200      2       1  150064       2.2974     0.010797
enh58125     1   21385200   21386200      4       2  150064       2.3221     0.010114
enh58126     1   21390200   21391200      3       1  150064        2.194     0.014118
enh58127     1   21395600   21396600      2       1  150064       1.9849      0.02358
enh58129     1   21399200   21400200      1       1  150064       2.3926     0.008364
enh58130     1   21403300   21404300      4       2  150064       2.5195    0.0058759
enh58131     1   21408300   21409300      4       2  150064       1.8238     0.034089
enh58132     1   21415300   21416300      3       1  150064       2.7029    0.0034372
enh58133     1   21416000   21417000      3       1  150064       2.7094    0.0033702
enh58134     1   21416700   21417700      2       1  150064       2.7388    0.0030831
enh58135     1   21417300   21418300      2       1  150064       2.9799    0.0014419
enh58139     1   21465800   21466800      1       1  150064       2.4763     0.006638
enh58140     1   21475200   21476200      4       2  150064       2.6318    0.0042469
enh58141     1   21476500   21477500      4       2  150064       1.7142     0.043247
enh58145     1   21497800   21498800      3       1  150064        2.972    0.0014791
enh58146     1   21499700   21500700      3       2  150064       2.0852     0.018525
enh58147     1   21521000   21522000      2       1  150064        2.607    0.0045671
enh58148     1   21521500   21522500      1       1  150064       1.7381       0.0411
enh58149     1   21526800   21527800      1       1  150064       1.7521      0.03988
enh58153     1   21551200   21552200      7       4  150064       2.1331     0.016458
enh58155     1   21559600   21560600      4       2  150064       1.9912     0.023227
enh58225     1   21999800   22000800      8       4  150064       1.6634      0.04812
enh58228     1   22029800   22030800      1       1  150064       2.4769     0.006627
enh58229     1   22031200   22032200      3       2  150064       1.7924     0.036534
enh58231     1   22090600   22091600      6       2  150064       1.6863     0.045866
enh58281     1   22349200   22350200      3       2  150064       2.4102    0.0079729
enh58282     1   22349900   22350900      4       2  150064       2.5908    0.0047877
enh58286     1   22369900   22370900      3       2  150064       2.4301    0.0075473
enh58288     1   22374700   22375700      2       1  150064       3.2572   0.00056259
enh58289     1   22378000   22379000      4       2  150064       2.2292     0.012899
enh58296     1   22398000   22399000      1       1  150064       3.3647    0.0003831
enh58297     1   22398700   22399700      1       1  150064       3.3647    0.0003831
enh58298     1   22401400   22402400      3       2  150064       2.1345     0.016401
enh58301     1   22418600   22419600      1       1  150064       1.7696       0.0384
enh58302     1   22432400   22433400      4       2  150064       2.4663    0.0068254
enh58307     1   22448600   22449600      7       4  150064       1.7571     0.039447
enh58345     1   23141400   23142400      9       2  150064       1.9781     0.023959
enh58367     1   23438200   23439200      1       1  150064       2.0492      0.02022
enh58457     1   24085300   24086300      1       1  150064       1.8901      0.02937
enh58462     1   24106300   24107300      1       1  150064       1.6674      0.04772
enh58464     1   24121000   24122000      1       1  150064       1.9058      0.02834
enh58491     1   24372700   24373700      3       1  150064       2.5782    0.0049652
enh58501     1   24522000   24523000      3       1  150064       1.9232     0.027227
enh58512     1   24690400   24691400      6       3  150064       2.2173     0.013303
enh58514     1   24719000   24720000      1       1  150064        1.765      0.03878
enh58515     1   24736800   24737800      3       2  150064       2.2849     0.011159
enh58518     1   24744900   24745900      4       2  150064       2.1968     0.014018
enh58523     1   24830100   24831100      2       1  150064       1.9913     0.023224
enh58524     1   24841900   24842900      2       1  150064        2.274     0.011484
enh58526     1   24867600   24868600      7       3  150064       2.6794    0.0036878
enh58529     1   24967400   24968400      2       1  150064       2.5702    0.0050815
enh58531     1   24999500   25000500      3       2  150064       2.0373     0.020809
enh58579     1   25155900   25156900      1       1  150064       2.1589      0.01543
enh58723     1   26508100   26509100      3       1  150064       2.4224    0.0077088
enh58741     1   26700600   26701600      3       1  150064       1.6468     0.049797
enh58743     1   26712100   26713100      2       1  150064       2.0498      0.02019
enh58750     1   26809200   26810200      2       1  150064       1.9254     0.027087
enh58759     1   26865000   26866000      3       2  150064       2.1925     0.014172
enh58763     1   26881600   26882600      2       1  150064       1.8363     0.033157
enh58764     1   26900600   26901600      8       3  150064       2.7432    0.0030419
enh58771     1   27026500   27027500      2       1  150064       1.9902     0.023285
enh58773     1   27033600   27034600      2       1  150064       2.6037    0.0046111
enh58774     1   27038200   27039200      2       1  150064       2.0366     0.020846
enh58775     1   27040100   27041100      1       1  150064        2.725     0.003215
enh58776     1   27041800   27042800      1       1  150064       2.7222     0.003242
enh58779     1   27045300   27046300      2       1  150064       2.1817     0.014566
enh58780     1   27047900   27048900      1       1  150064       2.8892     0.001931
enh58781     1   27052000   27053000      4       1  150064       2.7077    0.0033878
enh58782     1   27055700   27056700      1       1  150064       2.7026      0.00344
enh58783     1   27057200   27058200      1       1  150064       2.7106     0.003358
enh58786     1   27069600   27070600      1       1  150064        2.709     0.003374
enh58789     1   27079400   27080400      2       1  150064       2.5595    0.0052415
enh58794     1   27104600   27105600      3       2  150064       3.0914   0.00099595
enh58802     1   27157700   27158700      1       1  150064        2.646     0.004073
enh58804     1   27174000   27175000      4       2  150064       2.2982     0.010776
enh58805     1   27177100   27178100      2       1  150064       2.4031     0.008128
enh58807     1   27181400   27182400      2       1  150064       1.9513     0.025509
enh58808     1   27184600   27185600      1       1  150064       1.9879      0.02341
enh58812     1   27198600   27199600      2       1  150064       2.0508     0.020145
enh58814     1   27203600   27204600      3       1  150064       2.1692     0.015034
enh58816     1   27214400   27215400      1       1  150064       2.4794      0.00658
enh58819     1   27220800   27221800      3       2  150064       1.9341     0.026548
enh58823     1   27247000   27248000      2       1  150064       2.7103    0.0033606
enh58824     1   27249900   27250900      1       1  150064        2.512     0.006003
enh58828     1   27274600   27275600      1       1  150064       2.5097     0.006041
enh58831     1   27290200   27291200      1       1  150064       2.4785     0.006597
enh58832     1   27293200   27294200      1       1  150064       2.4248     0.007659
enh58834     1   27298400   27299400      2       1  150064       2.1812     0.014585
enh58856     1   27424100   27425100      1       1  150064       1.8901      0.02937
enh58857     1   27428000   27429000      1       1  150064       2.4159     0.007848
enh58859     1   27432100   27433100      1       1  150064       2.2751      0.01145
enh58864     1   27449200   27450200      2       1  150064        2.571    0.0050697
enh58865     1   27450800   27451800      1       1  150064       3.3091    0.0004679
enh58870     1   27465200   27466200      1       1  150064       1.8414      0.03278
enh58871     1   27466400   27467400      1       1  150064       1.6802      0.04646
enh58898     1   27658000   27659000      1       1  150064       2.2825      0.01123
enh58900     1   27661500   27662500      3       1  150064       2.4723    0.0067117
enh58956     1   27861400   27862400      1       1  150064       1.8429      0.03267
enh58967     1   27900100   27901100      2       1  150064       1.9362     0.026424
enh58976     1   27951500   27952500      1       1  150064       2.1084       0.0175
enh58977     1   27953400   27954400      2       1  150064       1.7134     0.043323
enh58978     1   27955000   27956000      2       1  150064        1.664     0.048061
enh58980     1   27970100   27971100      2       1  150064       1.7707     0.038307
enh59000     1   28110400   28111400      2       1  150064       2.2493     0.012248
enh59045     1   28523000   28524000      6       4  150064       1.7939     0.036417
enh59046     1   28556800   28557800      5       3  150064       1.8847     0.029738
enh59056     1   28575800   28576800      2       1  150064       1.7769     0.037792
enh59074     1   28697800   28698800      2       1  150064       1.9834     0.023663
enh59077     1   28718100   28719100      3       1  150064       2.1312     0.016538
enh59078     1   28736100   28737100      8       3  150064       2.2663     0.011716
enh59079     1   28743600   28744600      3       1  150064       2.0259     0.021387
enh59081     1   28751900   28752900      1       1  150064       2.1095      0.01745
enh59083     1   28765800   28766800      3       1  150064       2.1488     0.015824
enh59086     1   28782200   28783200      1       1  150064       2.4036     0.008118
enh59093     1   28846900   28847900      2       1  150064       2.1311     0.016539
enh59094     1   28847800   28848800      1       1  150064       2.8219     0.002387
enh59096     1   28853100   28854100      4       1  150064       2.7444    0.0030313
enh59098     1   28905300   28906300      2       1  150064       2.7673    0.0028261
enh59099     1   28916400   28917400      3       1  150064       2.7318    0.0031493
enh59104     1   28967200   28968200      2       1  150064       2.2745     0.011467
enh59105     1   28970800   28971800      1       1  150064       2.3123      0.01038
enh59107     1   28973500   28974500      2       1  150064       2.0484     0.020261
enh59108     1   28975300   28976300      4       2  150064       2.0615     0.019626
enh59109     1   28990600   28991600      5       2  150064       2.5201    0.0058653
enh59115     1   29070600   29071600      2       1  150064       3.3538   0.00039852
enh59120     1   29111200   29112200      1       1  150064       2.4417      0.00731
enh59123     1   29211100   29212100      3       1  150064       2.0323     0.021064
enh59125     1   29219600   29220600      6       2  150064       2.2925     0.010939
enh59132     1   29446500   29447500      3       1  150064       3.2265   0.00062646
enh59133     1   29452100   29453100      3       1  150064       3.2264   0.00062678
enh59134     1   29459800   29460800      2       1  150064       1.7028     0.044305
enh59135     1   29462700   29463700      6       3  150064       2.1277     0.016683
enh59140     1   29497200   29498200      5       3  150064       1.7057     0.044029
enh59144     1   29512500   29513500      2       1  150064       2.4132    0.0079063
enh59148     1   29528300   29529300      2       1  150064       2.3593    0.0091552
enh59156     1   29575500   29576500      4       2  150064       2.1119     0.017348
enh59170     1   30112400   30113400      2       1  150064       2.6519    0.0040024
enh59179     1   30447200   30448200      2       1  150064       4.9682   3.3789e-07
enh59183     1   30851900   30852900      4       2  150064       2.0148     0.021965
enh59189     1   31141500   31142500      2       1  150064       1.8753     0.030377
enh59190     1   31143600   31144600      4       1  150064       2.3581    0.0091834
enh59191     1   31145000   31146000      5       1  150064       2.1923     0.014181
enh59192     1   31148100   31149100      3       1  150064       1.8175      0.03457
enh59204     1   31222100   31223100      1       1  150064       1.9067      0.02828
enh59218     1   31274600   31275600      1       1  150064       1.7209      0.04263
enh59230     1   31351900   31352900      2       1  150064        1.785     0.037131
enh59253     1   31449500   31450500      1       1  150064       1.7721      0.03819
enh59287     1   31771000   31772000      1       1  150064       3.4255    0.0003068
enh59288     1   31772100   31773100      7       3  150064       4.1775   1.4739e-05
enh59290     1   31778600   31779600      2       1  150064       3.7839   7.7189e-05
enh59291     1   31782800   31783800      2       1  150064       2.5588     0.005251
enh59292     1   31799800   31800800      5       1  150064       2.9078    0.0018197
enh59293     1   31836900   31837900      5       2  150064       4.0079   3.0625e-05
enh59296     1   31860200   31861200      4       2  150064       3.9117   4.5822e-05
enh59297     1   31862200   31863200     10       2  150064       3.6507   0.00013078
enh59298     1   31866800   31867800      4       1  150064       2.8658    0.0020799
enh59299     1   31867600   31868600      2       1  150064       2.8315    0.0023167
enh59300     1   31871100   31872100      2       1  150064       2.8125    0.0024576
enh59302     1   31879400   31880400      6       2  150064       3.3799   0.00036258
enh59303     1   31882500   31883500      1       1  150064       2.8523      0.00217
enh59304     1   31889000   31890000      1       1  150064       2.8345     0.002295
enh59306     1   31891200   31892200      2       1  150064       2.9711    0.0014836
enh59307     1   31893900   31894900      3       1  150064       2.0048      0.02249
enh59308     1   31895800   31896800      3       2  150064       2.4624    0.0069001
enh59309     1   31898000   31899000      8       2  150064       3.1312   0.00087045
enh59310     1   31901500   31902500      4       2  150064       3.1612   0.00078547
enh59329     1   32090500   32091500      3       1  150064       2.0079     0.022328
enh59393     1   32399800   32400800      1       1  150064       2.1205      0.01698
enh59423     1   32532700   32533700      1       1  150064         1.81      0.03515
enh59437     1   32616600   32617600      1       1  150064       2.0177      0.02181
enh59462     1   32707400   32708400      3       1  150064       1.7063     0.043974
enh59463     1   32708000   32709000      1       1  150064       1.8506      0.03211
enh59479     1   32810700   32811700      1       1  150064        2.932     0.001684
enh59489     1   32879100   32880100      2       1  150064       1.6773     0.046739
enh59526     1   33229200   33230200      4       2  150064       2.0103     0.022201
enh59527     1   33230300   33231300      2       1  150064       1.6873     0.045769
enh59528     1   33232400   33233400      3       1  150064       2.2142     0.013406
enh59558     1   33468500   33469500      1       1  150064       1.7835      0.03725
enh59565     1   33502400   33503400      2       1  150064       1.8687     0.030829
enh59610     1   33737000   33738000      2       1  150064       1.6836     0.046128
enh59613     1   33751900   33752900      5       3  150064       1.7586     0.039324
enh59614     1   33758000   33759000      2       1  150064       1.7152     0.043157
enh59615     1   33761000   33762000      3       1  150064       1.8874     0.029554
enh59616     1   33764400   33765400      2       1  150064       1.9308     0.026754
enh59617     1   33766200   33767200      3       2  150064       2.3437    0.0095463
enh59655     1   33928000   33929000      2       1  150064       2.0893     0.018343
enh59677     1   35318100   35319100      4       2  150064       1.8872     0.029566
enh59678     1   35322800   35323800      4       2  150064        1.898     0.028849
enh59679     1   35325400   35326400      1       1  150064       2.2918      0.01096
enh59691     1   35611500   35612500      2       1  150064       1.8724     0.030576
enh59695     1   35675800   35676800      3       1  150064       3.5077   0.00022599
enh59730     1   36102000   36103000      2       1  150064       3.6011   0.00015847
enh59735     1   36181900   36182900      1       1  150064       3.4063    0.0003292
enh59736     1   36190800   36191800      2       1  150064       3.2608   0.00055552
enh59738     1   36269800   36270800      2       1  150064       3.7614    8.448e-05
enh59740     1   36275200   36276200      3       2  150064       4.1596    1.594e-05
enh59741     1   36316600   36317600      3       2  150064       3.0233    0.0012503
enh59745     1   36397800   36398800      1       1  150064        3.492    0.0002397
enh59749     1   36552900   36553900      1       1  150064       3.1405    0.0008432
enh59750     1   36557600   36558600      1       1  150064       1.9703       0.0244
enh59752     1   36565200   36566200      6       2  150064       2.5158     0.005938
enh59753     1   36571600   36572600      2       1  150064       1.8625     0.031269
enh59757     1   36579600   36580600      3       1  150064       2.0997     0.017876
enh59758     1   36581700   36582700      2       1  150064       2.3251     0.010034
enh59759     1   36584500   36585500      2       1  150064       1.8279     0.033785
enh59760     1   36592900   36593900      1       1  150064       3.8529    5.836e-05
enh59761     1   36600700   36601700      2       1  150064       3.3181   0.00045322
enh59762     1   36605700   36606700      1       1  150064       3.1162     0.000916
enh59763     1   36606500   36607500      2       1  150064       2.4713    0.0067318
enh59764     1   36607600   36608600      2       1  150064       3.3975   0.00034006
enh59769     1   36633500   36634500      2       1  150064       3.8296   6.4181e-05
enh59771     1   36637000   36638000      1       1  150064       4.5633    2.518e-06
enh59773     1   36641500   36642500      3       1  150064       2.9718    0.0014803
enh59777     1   36653700   36654700      2       1  150064       2.3707     0.008876
enh59840     1   37169100   37170100      1       1  150064        2.832     0.002313
enh59852     1   37952100   37953100      4       2  150064       1.6898     0.045537
enh59880     1   38271800   38272800      4       2  150064       2.3417     0.009599
enh59881     1   38275800   38276800      2       1  150064       2.7272    0.0031936
enh59883     1   38290800   38291800      2       1  150064       2.3771    0.0087255
enh59888     1   38323400   38324400      1       1  150064       3.1702    0.0007616
enh59889     1   38326300   38327300      3       2  150064        2.918    0.0017613
enh59890     1   38328200   38329200      2       1  150064        1.879     0.030122
enh59891     1   38331000   38332000      3       2  150064       2.6496    0.0040289
enh59893     1   38395600   38396600      3       1  150064       2.8765    0.0020106
enh59899     1   38415200   38416200      3       2  150064       1.8158       0.0347
enh59902     1   38453400   38454400      1       1  150064        2.104      0.01769
enh59920     1   39194000   39195000      3       1  150064        2.399    0.0082196
enh59927     1   39364700   39365700      2       1  150064       1.6459     0.049897
enh59938     1   39468700   39469700      1       1  150064       2.3639     0.009042
enh59939     1   39490800   39491800      2       1  150064       1.8507     0.032107
enh59941     1   39541800   39542800      2       1  150064       2.9168    0.0017683
enh59949     1   39575200   39576200      3       2  150064       1.7509     0.039984
enh59952     1   39581800   39582800      4       2  150064       2.1074     0.017543
enh59959     1   39601600   39602600      2       1  150064       1.8929     0.029185
enh59960     1   39602600   39603600      6       3  150064       1.8472     0.032362
enh59974     1   39644700   39645700      1       1  150064       1.8615      0.03134
enh59975     1   39648800   39649800      2       1  150064       1.8156     0.034712
enh59976     1   39650300   39651300      1       1  150064       1.7696       0.0384
enh59983     1   39668800   39669800      2       1  150064       1.7404     0.040897
enh60011     1   39859400   39860400      2       1  150064       1.7647     0.038809
enh60013     1   39863000   39864000      4       2  150064       2.4163    0.0078392
enh60029     1   39975000   39976000      5       3  150064       2.0765     0.018926
enh60031     1   39991300   39992300      3       1  150064       2.5327    0.0056586
enh60045     1   40118600   40119600      4       2  150064       1.7309     0.041736
enh60049     1   40224800   40225800      1       1  150064       1.6627      0.04819
enh60057     1   40346200   40347200      3       2  150064       1.7342     0.041443
enh60061     1   40358300   40359300      1       1  150064       1.8066      0.03541
enh60062     1   40385000   40386000      4       2  150064       3.5465    0.0001952
enh60109     1   40842500   40843500      4       2  150064       2.3464    0.0094777
enh60112     1   40848200   40849200      2       1  150064       1.7513     0.039945
enh60122     1   40997900   40998900      2       1  150064       1.9879     0.023409
enh60127     1   41155600   41156600      3       2  150064       2.3236     0.010073
enh60129     1   41159600   41160600      5       2  150064       2.0703     0.019212
enh60131     1   41164200   41165200      2       1  150064       2.6446    0.0040899
enh60135     1   41178500   41179500      2       1  150064        2.522    0.0058352
enh60138     1   41204900   41205900      4       2  150064        3.235   0.00060827
enh60139     1   41206000   41207000      2       1  150064       2.3034     0.010628
enh60170     1   41433100   41434100      8       3  150064       2.6821    0.0036576
enh60175     1   41469300   41470300      5       2  150064       2.2817     0.011254
enh60177     1   41480400   41481400      4       2  150064       1.7988     0.036023
enh60181     1   41507200   41508200      8       4  150064       2.4234    0.0076883
enh60186     1   41574700   41575700      3       2  150064       2.5747     0.005017
enh60187     1   41588600   41589600      3       1  150064       2.0114     0.022144
enh60189     1   41617800   41618800      3       2  150064        2.078     0.018855
enh60191     1   41701600   41702600      2       1  150064       1.8849     0.029721
enh60200     1   41889000   41890000      3       1  150064       2.1375      0.01628
enh60201     1   41898100   41899100      6       3  150064       2.2582     0.011965
enh60207     1   41951000   41952000      3       2  150064       2.7411     0.003062
enh60209     1   41959200   41960200      4       2  150064       2.1957     0.014057
enh60262     1   42317300   42318300      2       1  150064       1.8417     0.032759
enh60343     1   43419600   43420600      3       2  150064       2.1424      0.01608
enh60344     1   43427500   43428500      3       2  150064       2.7077    0.0033878
enh60345     1   43432400   43433400      6       3  150064       2.2228     0.013115
enh60369     1   43739700   43740700      4       2  150064       1.8094     0.035197
enh60370     1   43759800   43760800      2       1  150064        2.976    0.0014603
enh60371     1   43774900   43775900      1       1  150064       1.6966      0.04489
enh60372     1   43781900   43782900      1       1  150064          3.2    0.0006871
enh60375     1   43810500   43811500      1       1  150064       3.4765     0.000254
enh60378     1   43820100   43821100      3       2  150064       3.7626   8.4068e-05
enh60388     1   43856400   43857400      4       2  150064       4.1648   1.5578e-05
enh60391     1   43901600   43902600      1       1  150064       3.6156    0.0001498
enh60392     1   43905700   43906700      2       1  150064       3.4754   0.00025507
enh60393     1   43908500   43909500      2       1  150064       3.3201   0.00044987
enh60396     1   43916200   43917200      2       1  150064       4.0214   2.8929e-05
enh60397     1   43920400   43921400      4       2  150064       4.1611   1.5834e-05
enh60399     1   43934100   43935100      3       2  150064       2.1428     0.016066
enh60400     1   43938100   43939100      1       1  150064       3.0047     0.001329
enh60401     1   43941300   43942300      3       1  150064       3.6843   0.00011465
enh60402     1   43958400   43959400      3       1  150064       2.1636     0.015246
enh60405     1   43974700   43975700      2       1  150064       2.0523     0.020069
enh60410     1   43999200   44000200      1       1  150064       3.6736    0.0001196
enh60411     1   44001700   44002700      1       1  150064        1.985      0.02357
enh60413     1   44010700   44011700      1       1  150064       3.5484    0.0001938
enh60414     1   44011500   44012500      1       1  150064       1.6572      0.04874
enh60415     1   44014300   44015300      4       1  150064       2.0367     0.020839
enh60417     1   44018200   44019200      1       1  150064       3.1374    0.0008524
enh60422     1   44034200   44035200      2       1  150064       4.1061   2.0119e-05
enh60423     1   44035400   44036400      3       1  150064       4.0165   2.9535e-05
enh60424     1   44038600   44039600      3       1  150064       2.2899     0.011014
enh60425     1   44043100   44044100      3       2  150064       3.8694   5.4551e-05
enh60427     1   44048200   44049200      3       1  150064       2.2909     0.010984
enh60428     1   44051800   44052800      9       3  150064       3.1165   0.00091504
enh60429     1   44053600   44054600      1       1  150064       1.9173       0.0276
enh60430     1   44065200   44066200      1       1  150064       2.0094      0.02225
enh60433     1   44076600   44077600      1       1  150064       4.3576    6.574e-06
enh60435     1   44078700   44079700      2       1  150064       5.0801   1.8859e-07
enh60436     1   44080400   44081400      3       1  150064       4.3734   6.1171e-06
enh60438     1   44087200   44088200      2       1  150064       2.4766    0.0066327
enh60439     1   44109800   44110800      4       1  150064       3.4951   0.00023697
enh60440     1   44114100   44115100      6       2  150064       3.8995   4.8196e-05
enh60441     1   44132400   44133400      3       2  150064       3.6565   0.00012786
enh60443     1   44136800   44137800      2       1  150064       2.7227    0.0032376
enh60444     1   44153700   44154700      1       1  150064       3.5304    0.0002075
enh60448     1   44182000   44183000      2       1  150064       3.3199   0.00045018
enh60449     1   44184900   44185900      3       2  150064       3.1023   0.00096001
enh60450     1   44228600   44229600      1       1  150064       3.2448    0.0005877
enh60452     1   44239600   44240600      2       1  150064       2.7456    0.0030204
enh60453     1   44241700   44242700      2       1  150064       2.4065    0.0080536
enh60454     1   44248900   44249900      3       2  150064       3.7981   7.2899e-05
enh60455     1   44251600   44252600      2       1  150064       2.3699    0.0088966
enh60460     1   44301300   44302300      1       1  150064       2.9436     0.001622
enh60464     1   44317100   44318100      3       1  150064       2.0267     0.021348
enh60465     1   44318900   44319900      3       1  150064       3.9946   3.2404e-05
enh60468     1   44326600   44327600      4       2  150064       2.9253    0.0017207
enh60471     1   44333500   44334500      2       1  150064       2.8449    0.0022214
enh60472     1   44337600   44338600      3       2  150064        3.777   7.9374e-05
enh60473     1   44342400   44343400      1       1  150064       2.9824      0.00143
enh60474     1   44344400   44345400      2       1  150064       3.9801   3.4443e-05
enh60475     1   44346900   44347900      4       2  150064       3.7759   7.9701e-05
enh60476     1   44348700   44349700      3       2  150064       3.4751   0.00025532
enh60477     1   44350200   44351200      3       2  150064       3.7355    9.368e-05
enh60478     1   44353000   44354000      5       3  150064        3.625   0.00014448
enh60481     1   44379200   44380200      4       1  150064         2.82    0.0024013
enh60482     1   44386300   44387300      6       2  150064       2.5033    0.0061519
enh60483     1   44389700   44390700      5       2  150064       2.0163     0.021886
enh60484     1   44393000   44394000      3       1  150064       2.8104    0.0024738
enh60485     1   44396500   44397500      3       2  150064       2.3695    0.0089052
enh60486     1   44400500   44401500      4       2  150064       2.6634    0.0038677
enh60487     1   44402300   44403300      4       2  150064        2.011      0.02216
enh60488     1   44402800   44403800      2       1  150064       2.7822    0.0026998
enh60490     1   44414600   44415600      4       2  150064       2.5208    0.0058543
enh60491     1   44416800   44417800      1       1  150064       3.1562    0.0007992
enh60493     1   44431200   44432200      2       1  150064        3.084    0.0010214
enh60494     1   44437500   44438500      1       1  150064        1.931      0.02674
enh60495     1   44439100   44440100      2       1  150064       1.9816     0.023762
enh60496     1   44442900   44443900      5       2  150064       2.5588    0.0052521
enh60498     1   44455800   44456800      2       1  150064       2.0308     0.021137
enh60499     1   44458000   44459000      1       1  150064       2.9213     0.001743
enh60501     1   44460400   44461400      3       1  150064       2.1489     0.015823
enh60506     1   44477600   44478600      1       1  150064       2.1301      0.01658
enh60507     1   44481500   44482500      1       1  150064       2.3145      0.01032
enh60516     1   44525200   44526200      2       1  150064       2.3398    0.0096476
enh60520     1   44677700   44678700      1       1  150064       2.7892     0.002642
enh60521     1   44680000   44681000      1       1  150064       2.3252      0.01003
enh60523     1   44685800   44686800      2       1  150064       2.0377     0.020791
enh60524     1   44705000   44706000      2       1  150064       2.2454      0.01237
enh60544     1   45060500   45061500      2       1  150064       1.7146     0.043208
enh60571     1   45184600   45185600      1       1  150064       1.8209      0.03431
enh60603     1   45305000   45306000      3       2  150064       1.7558     0.039565
enh60733     1   46985400   46986400      2       1  150064       2.3716     0.008855
enh60760     1   47640600   47641600      4       2  150064       1.8457     0.032464
enh60780     1   48337100   48338100      6       3  150064       2.4214    0.0077295
enh60782     1   48347300   48348300      2       1  150064       1.9375      0.02634
enh60809     1   49343800   49344800      1       1  150064       1.6698      0.04748
enh60820     1   51439000   51440000      2       1  150064       2.0223     0.021573
enh60822     1   51528800   51529800      3       2  150064       1.8225     0.034191
enh60836     1   51761600   51762600      4       2  150064       1.7318     0.041651
enh60850     1   51981700   51982700      7       2  150064       1.7848     0.037146
enh60851     1   51985600   51986600      4       2  150064       1.6839     0.046102
enh60992     1   53641300   53642300      3       2  150064       1.8103     0.035121
enh60994     1   53648200   53649200      2       1  150064       2.0932     0.018164
enh60997     1   53654100   53655100      4       2  150064        2.089     0.018352
enh60998     1   53660900   53661900      1       1  150064        2.074      0.01904
enh60999     1   53664100   53665100      1       1  150064       2.8243     0.002369
enh61000     1   53683900   53684900      2       1  150064        2.147     0.015896
enh61002     1   53701900   53702900      2       1  150064       2.4523    0.0070978
enh61004     1   53711700   53712700      1       1  150064       3.5803    0.0001716
enh61006     1   53738500   53739500      4       1  150064       2.5524    0.0053495
enh61008     1   53746200   53747200      3       1  150064       2.9357    0.0016641
enh61010     1   53760200   53761200      3       2  150064        3.057    0.0011178
enh61013     1   53774800   53775800      5       2  150064       2.0906     0.018283
enh61022     1   53858900   53859900      3       1  150064       2.3284    0.0099444
enh61046     1   54024600   54025600      3       1  150064       2.4336     0.007475
enh61047     1   54025600   54026600      1       1  150064       1.7007       0.0445
enh61065     1   54122800   54123800      5       2  150064       2.4816    0.0065403
enh61111     1   54436900   54437900      1       1  150064       2.2144       0.0134
enh61112     1   54448200   54449200      2       1  150064       2.3025     0.010653
enh61126     1   54623400   54624400      1       1  150064       2.1553      0.01557
enh61131     1   54667400   54668400      1       1  150064       2.2007      0.01388
enh61132     1   54684600   54685600      3       2  150064       2.0054      0.02246
enh61134     1   54689200   54690200      6       2  150064       2.4008    0.0081794
enh61175     1   54837000   54838000      1       1  150064       2.1367      0.01631
enh61177     1   54841500   54842500      3       1  150064       1.8758     0.030339
enh61178     1   54844500   54845500      4       1  150064       1.9154     0.027723
enh61179     1   54848700   54849700      7       1  150064       2.1579     0.015466
enh61180     1   54849800   54850800      2       1  150064       1.8796     0.030079
enh61181     1   54851100   54852100      5       2  150064       1.7428     0.040687
enh61219     1   55323300   55324300      4       2  150064       1.9801     0.023847
enh61221     1   55326600   55327600      8       3  150064       2.1813      0.01458
enh61299     1   56038300   56039300      5       3  150064       1.8783     0.030168
enh61300     1   56041100   56042100      4       2  150064       1.8826     0.029874
enh61302     1   56046700   56047700      5       2  150064       3.3124   0.00046243
enh61304     1   56055200   56056200      4       2  150064       1.7337     0.041487
enh61311     1   56135800   56136800      3       2  150064       1.8156     0.034718
enh61313     1   56161100   56162100      8       2  150064       1.9231     0.027235
enh61314     1   56165800   56166800      6       3  150064       2.1211     0.016956
enh61320     1   56206800   56207800      1       1  150064       1.7343      0.04143
enh61321     1   56212800   56213800      5       2  150064       2.1353      0.01637
enh61361     1   56903400   56904400      7       2  150064       2.2421     0.012476
enh61397     1   57289700   57290700      8       4  150064       1.8513     0.032062
enh61407     1   57566200   57567200      7       3  150064       2.1494     0.015803
enh61457     1   59344800   59345800      1       1  150064       1.7333      0.04152
enh61499     1   59612700   59613700      2       1  150064       2.1872     0.014363
enh61501     1   59617200   59618200      1       1  150064       1.7215      0.04258
enh61564     1   60203900   60204900      5       3  150064       2.3562    0.0092322
enh61579     1   60534300   60535300      3       2  150064       1.9852     0.023561
enh61588     1   61062000   61063000      3       1  150064       3.5079   0.00022584
enh61589     1   61087100   61088100      4       2  150064       3.3739    0.0003706
enh61591     1   61227900   61228900      1       1  150064       2.8777     0.002003
enh61603     1   61456000   61457000      2       1  150064       2.5657    0.0051491
enh61620     1   61709500   61710500      3       1  150064       2.0719     0.019136
enh61638     1   62071600   62072600      1       1  150064       2.1604      0.01537
enh61762     1   64579300   64580300      4       1  150064       1.8116     0.035025
enh61801     1   65359400   65360400      3       1  150064       2.8452    0.0022195
enh61802     1   65360100   65361100      3       1  150064       1.8943     0.029093
enh61807     1   65376600   65377600      3       1  150064       2.6756    0.0037299
enh61811     1   65382700   65383700      5       2  150064       3.3802   0.00036213
enh61812     1   65383600   65384600      3       2  150064       2.4738    0.0066834
enh61814     1   65389800   65390800      3       1  150064        2.727    0.0031955
enh61816     1   65392400   65393400      4       2  150064       2.6794    0.0036881
enh61818     1   65397800   65398800      2       1  150064       2.5747    0.0050159
enh61819     1   65400400   65401400      3       2  150064       3.3548   0.00039706
enh61820     1   65401000   65402000      2       1  150064       2.5757    0.0050017
enh61821     1   65401800   65402800      4       2  150064       1.7347     0.041401
enh61822     1   65404400   65405400      2       1  150064       1.8888     0.029458
enh61823     1   65412600   65413600      2       1  150064       2.8544    0.0021562
enh61825     1   65417400   65418400      4       2  150064       2.9826    0.0014292
enh61827     1   65421800   65422800      2       1  150064       2.4354    0.0074375
enh61828     1   65426800   65427800      4       2  150064       2.0246     0.021452
enh61829     1   65427700   65428700      5       2  150064       2.9459    0.0016099
enh61837     1   65606900   65607900      3       2  150064       2.2135     0.013432
enh61838     1   65615100   65616100      2       1  150064       2.3592    0.0091569
enh61841     1   65641300   65642300      4       2  150064       2.0686      0.01929
enh61864     1   65932800   65933800      8       3  150064       1.8564     0.031702
enh61872     1   66153300   66154300      5       2  150064       2.7778    0.0027366
enh61874     1   66277700   66278700      1       1  150064       1.6821      0.04627
enh61875     1   66279300   66280300      1       1  150064       1.6931      0.04522
enh61879     1   66346400   66347400      2       1  150064       2.4155    0.0078573
enh61880     1   66418200   66419200      2       1  150064       2.4171    0.0078227
enh61884     1   66731400   66732400      2       1  150064       2.3938    0.0083366
enh61886     1   66736100   66737100      2       1  150064       2.3249     0.010039
enh61887     1   66738200   66739200      3       1  150064       2.4017    0.0081602
enh61888     1   66740500   66741500      1       1  150064       2.3167      0.01026
enh61889     1   66744100   66745100      2       1  150064       2.1222     0.016911
enh61891     1   66758300   66759300      2       1  150064       2.1378     0.016266
enh61892     1   66766400   66767400      6       2  150064       2.1942      0.01411
enh61910     1   66880500   66881500      3       2  150064       1.8878     0.029527
enh61923     1   66985400   66986400      4       1  150064       1.7967      0.03619
enh61962     1   67198500   67199500      3       2  150064       2.0004      0.02273
enh61992     1   67869600   67870600      1       1  150064        2.151      0.01574
enh62003     1   68003100   68004100      2       1  150064       2.2326     0.012789
enh62004     1   68005800   68006800      5       3  150064        1.683     0.046184
enh62021     1   68084100   68085100      3       2  150064       2.2176     0.013291
enh62029     1   68145700   68146700      4       1  150064       2.1205     0.016983
enh62032     1   68154800   68155800      5       2  150064       2.4228    0.0077013
enh62033     1   68166100   68167100      4       2  150064       1.9657     0.024668
enh62068     1   68258500   68259500      4       2  150064       2.8406    0.0022517
enh62070     1   68268000   68269000      6       3  150064        1.801      0.03585
enh62071     1   68270000   68271000      2       1  150064       2.3914    0.0083922
enh62072     1   68278100   68279100      5       2  150064       2.6452    0.0040827
enh62073     1   68280700   68281700      3       2  150064       3.1099   0.00093561
enh62074     1   68283100   68284100      3       2  150064       2.9877    0.0014055
enh62075     1   68284200   68285200      1       1  150064       1.8032      0.03568
enh62076     1   68285000   68286000      3       2  150064       2.6741    0.0037461
enh62077     1   68285600   68286600      2       1  150064       2.5308    0.0056902
enh62078     1   68286600   68287600      2       1  150064       2.0476       0.0203
enh62079     1   68290100   68291100      4       2  150064       1.7831     0.037287
enh62080     1   68291200   68292200      3       1  150064        1.756     0.039541
enh62081     1   68300300   68301300      3       1  150064       3.3271   0.00043877
enh62082     1   68305000   68306000      2       1  150064       2.2469     0.012322
enh62083     1   68312700   68313700      3       2  150064       1.9199     0.027437
enh62085     1   68321200   68322200      3       2  150064       2.5403    0.0055384
enh62090     1   68374000   68375000      2       1  150064       2.6553    0.0039623
enh62094     1   68417600   68418600      1       1  150064       2.5187      0.00589
enh62144     1   68828800   68829800      2       1  150064       2.1314     0.016528
enh62155     1   70442800   70443800      2       1  150064       2.4497    0.0071494
enh62156     1   70448700   70449700      3       1  150064       2.4528    0.0070869
enh62173     1   70793100   70794100      1       1  150064       2.5499     0.005388
enh62182     1   70933200   70934200      4       2  150064       1.7204      0.04268
enh62193     1   72125600   72126600      4       2  150064       3.7219   9.8849e-05
enh62195     1   72751600   72752600      3       2  150064       2.4332    0.0074836
enh62207     1   76193100   76194100      5       3  150064       1.6523     0.049241
enh62221     1   76619400   76620400      2       1  150064       1.6795     0.046531
enh62222     1   76620000   76621000      2       1  150064       1.6795     0.046531
enh62228     1   77464000   77465000      6       3  150064       2.0772     0.018891
enh62261     1   77939000   77940000      5       2  150064       2.0154     0.021929
enh62263     1   77972400   77973400      4       2  150064       1.8029     0.035698
enh62271     1   78107700   78108700      1       1  150064       1.8582      0.03157
enh62284     1   78323400   78324400      4       2  150064       2.5981    0.0046869
enh62295     1   78447000   78448000      2       1  150064       1.8332     0.033385
enh62298     1   78465600   78466600      1       1  150064       1.7875      0.03693
enh62299     1   78476600   78477600      1       1  150064       2.0697      0.01924
enh62314     1   78561600   78562600      2       1  150064       1.7587     0.039313
enh62337     1   78820800   78821800      1       1  150064       1.9164      0.02766
enh62350     1   79147800   79148800      7       2  150064       2.1398     0.016187
enh62353     1   79156900   79157900      1       1  150064       1.8475      0.03234
enh62354     1   79181200   79182200      8       2  150064       2.1437     0.016028
enh62355     1   79188100   79189100     10       3  150064       3.0191    0.0012675
enh62363     1   79472400   79473400      3       2  150064       2.0681     0.019315
enh62380     1   80519400   80520400      9       3  150064       2.7046     0.003419
enh62391     1   82135800   82136800      3       2  150064       2.0532     0.020027
enh62392     1   82146600   82147600      4       2  150064       1.8182     0.034516
enh62394     1   82164700   82165700      4       2  150064       2.7781    0.0027337
enh62395     1   82168400   82169400      3       2  150064       3.0336    0.0012085
enh62396     1   82172300   82173300      8       4  150064       3.1806    0.0007349
enh62397     1   82182300   82183300      3       2  150064       2.0123     0.022096
enh62421     1   84157500   84158500      3       2  150064       2.2405     0.012529
enh62423     1   84280900   84281900      3       1  150064       2.2669     0.011699
enh62427     1   84542100   84543100      1       1  150064       1.8123      0.03497
enh62433     1   84611100   84612100      1       1  150064       1.7697      0.03839
enh62435     1   84628600   84629600      2       1  150064       1.9878     0.023417
enh62436     1   84639500   84640500      1       1  150064        1.923      0.02724
enh62495     1   85318700   85319700      4       2  150064       1.9295     0.026831
enh62498     1   85348600   85349600      3       2  150064       1.9429     0.026014
enh62500     1   85353500   85354500      2       1  150064       1.9438     0.025958
enh62507     1   85424800   85425800      2       1  150064        1.812     0.034991
enh62509     1   85438500   85439500      5       1  150064       2.2255     0.013025
enh62511     1   85528300   85529300      5       2  150064       1.7374     0.041158
enh62518     1   85710100   85711100      4       2  150064       1.7827     0.037317
enh62528     1   85760900   85761900      3       1  150064       1.8796     0.030081
enh62532     1   85785800   85786800      2       1  150064       2.1548     0.015588
enh62533     1   85789600   85790600      2       1  150064       1.9008     0.028664
enh62537     1   85800000   85801000      2       1  150064       2.6093    0.0045366
enh62542     1   85809000   85810000      5       3  150064         1.97     0.024421
enh62550     1   85861800   85862800      3       1  150064        1.799     0.036012
enh62551     1   85863900   85864900      4       2  150064       2.0858     0.018498
enh62554     1   85872800   85873800      2       1  150064       1.7445     0.040535
enh62556     1   85878000   85879000      1       1  150064       2.0809      0.01872
enh62557     1   85893200   85894200      5       2  150064        1.994     0.023076
enh62560     1   85906100   85907100      3       1  150064       1.7187     0.042831
enh62561     1   85909800   85910800      4       2  150064       1.9564     0.025208
enh62563     1   85916700   85917700      1       1  150064       2.6717     0.003773
enh62564     1   85918800   85919800      4       2  150064       1.7584     0.039343
enh62565     1   85926300   85927300      5       3  150064        1.973     0.024247
enh62566     1   85931800   85932800      2       1  150064       2.9637    0.0015199
enh62593     1   86043900   86044900      2       1  150064       2.2819     0.011249
enh62610     1   86534100   86535100      3       1  150064       1.7232      0.04243
enh62619     1   86874900   86875900      1       1  150064       1.9339      0.02656
enh62677     1   87978200   87979200      3       1  150064       1.9176     0.027579
enh62725     1   89981700   89982700      1       1  150064       1.8664      0.03099
enh62742     1   90125700   90126700      2       1  150064        2.303     0.010639
enh62745     1   90163300   90164300      1       1  150064       1.7523      0.03986
enh62747     1   90184700   90185700      1       1  150064       1.6991      0.04465
enh62748     1   90186600   90187600      1       1  150064       1.9352      0.02648
enh62750     1   90204600   90205600      1       1  150064       1.7364      0.04125
enh62751     1   90223000   90224000      3       2  150064       1.8802     0.030044
enh62755     1   90274000   90275000      1       1  150064       2.1419       0.0161
enh62757     1   90307600   90308600      3       2  150064       2.4101    0.0079752
enh62760     1   90312400   90313400      2       1  150064       2.7441    0.0030334
enh62788     1   91391300   91392300      2       1  150064       2.1155     0.017195
enh62789     1   91439600   91440600      1       1  150064       2.1706      0.01498
enh62791     1   91482800   91483800      2       1  150064        2.801    0.0025469
enh62792     1   91485100   91486100      6       2  150064        1.881     0.029987
enh62793     1   91965200   91966200      3       2  150064       2.3068     0.010532
enh62802     1   92021300   92022300      5       1  150064       1.7154     0.043137
enh62819     1   92118800   92119800      2       1  150064       2.0692     0.019265
enh62839     1   92239900   92240900      5       2  150064       1.7116     0.043485
enh62840     1   92242300   92243300      8       2  150064       2.4263    0.0076275
enh62841     1   92246200   92247200      1       1  150064       2.6637     0.003864
enh62842     1   92249400   92250400      2       1  150064       2.6407    0.0041371
enh62890     1   92766200   92767200      3       2  150064       1.8755     0.030364
enh62891     1   92794500   92795500      4       2  150064       3.1718   0.00075759
enh62892     1   92876900   92877900      2       1  150064       2.6373     0.004179
enh62893     1   93003800   93004800      2       1  150064       3.2544   0.00056808
enh62895     1   93175300   93176300      1       1  150064        1.834      0.03333
enh62896     1   93177000   93178000      3       1  150064       1.7548     0.039649
enh62897     1   93194000   93195000      2       1  150064        1.881     0.029985
enh62901     1   93224200   93225200      1       1  150064       1.7821      0.03737
enh62913     1   93324400   93325400      1       1  150064        1.779      0.03762
enh62916     1   93348200   93349200      2       1  150064        1.731     0.041726
enh62917     1   93367200   93368200      1       1  150064        1.734      0.04146
enh62919     1   93380200   93381200      1       1  150064       1.7704      0.03833
enh62920     1   93381700   93382700      1       1  150064       1.7669      0.03862
enh62921     1   93382800   93383800      1       1  150064       2.8239     0.002372
enh62924     1   93389800   93390800      2       1  150064       1.7182     0.042882
enh62925     1   93394800   93395800      1       1  150064       1.6959      0.04495
enh62926     1   93400000   93401000      2       1  150064       2.8424    0.0022386
enh62927     1   93405300   93406300      1       1  150064       1.7733      0.03809
enh62930     1   93416200   93417200      2       1  150064        1.846     0.032449
enh62933     1   93455400   93456400      1       1  150064       2.1102      0.01742
enh63043     1   94528300   94529300      3       2  150064       1.9738     0.024204
enh63044     1   94533800   94534800      2       1  150064       1.6821     0.046279
enh63147     1   95330000   95331000      5       3  150064       2.7381      0.00309
enh63150     1   95349200   95350200      3       2  150064       2.2582     0.011965
enh63172     1   95455000   95456000      1       1  150064       1.9067      0.02828
enh63173     1   95461000   95462000      2       1  150064       3.0329    0.0012112
enh63176     1   95477700   95478700      2       1  150064       2.9762    0.0014594
enh63183     1   95500000   95501000      2       1  150064       2.2198     0.013215
enh63185     1   95507500   95508500      2       1  150064       2.0905     0.018287
enh63186     1   95533000   95534000      2       1  150064       2.3733    0.0088161
enh63188     1   95549600   95550600      5       2  150064        2.083     0.018623
enh63189     1   95552500   95553500      3       2  150064       2.3225     0.010102
enh63191     1   95697800   95698800      3       2  150064       2.5955    0.0047225
enh63192     1   95773500   95774500      4       2  150064       2.6666    0.0038313
enh63194     1   96703800   96704800      5       2  150064       2.0686     0.019294
enh63195     1   96719200   96720200      2       1  150064       3.5275   0.00020972
enh63196     1   96772300   96773300      7       3  150064       3.0756    0.0010504
enh63197     1   96774600   96775600      7       2  150064       2.5278     0.005739
enh63198     1   96829300   96830300      5       2  150064       3.0843      0.00102
enh63199     1   96835900   96836900      7       2  150064       2.8287    0.0023366
enh63200     1   96838200   96839200      6       2  150064       2.6568    0.0039448
enh63203     1   96856200   96857200      5       2  150064       2.8534    0.0021629
enh63204     1   96881600   96882600      3       2  150064       2.7545    0.0029395
enh63205     1   96939100   96940100      3       1  150064       2.4664    0.0068233
enh63210     1   97168300   97169300      4       2  150064       3.7856   7.6662e-05
enh63211     1   97176800   97177800      7       2  150064       3.5017   0.00023118
enh63212     1   97186000   97187000      2       1  150064       1.7221     0.042524
enh63213     1   97189400   97190400      4       1  150064       3.7569   8.6005e-05
enh63220     1   97610000   97611000      1       1  150064       3.3871    0.0003532
enh63222     1   97658200   97659200      1       1  150064       3.7842    7.709e-05
enh63224     1   97798000   97799000      6       3  150064       2.5548    0.0053124
enh63225     1   97799900   97800900      2       1  150064        3.376    0.0003677
enh63226     1   97806400   97807400      6       3  150064       2.6257    0.0043239
enh63228     1   97830200   97831200     10       4  150064       3.6375   0.00013765
enh63229     1   97842900   97843900      6       3  150064       3.1391   0.00084744
enh63230     1   97844400   97845400      3       2  150064       4.3389   7.1615e-06
enh63231     1   97849100   97850100      9       3  150064       4.6266   1.8587e-06
enh63233     1   97899600   97900600      1       1  150064       2.8705     0.002049
enh63235     1   98206200   98207200      2       1  150064        3.546   0.00019555
enh63236     1   98314800   98315800      1       1  150064       6.3099    1.396e-10
enh63237     1   98359300   98360300      3       1  150064       5.5964   1.0941e-08
enh63239     1   98369900   98370900      3       2  150064       5.5685   1.2844e-08
enh63241     1   98383200   98384200      3       2  150064       5.4966   1.9356e-08
enh63243     1   98390400   98391400      2       1  150064       4.9489   3.7325e-07
enh63245     1   98409000   98410000      5       2  150064       6.3305   1.2217e-10
enh63246     1   98464800   98465800      3       2  150064       6.4694   4.9195e-11
enh63248     1   98518100   98519100      1       1  150064       2.4732     0.006695
enh63249     1   98519800   98520800      2       1  150064       6.4074   7.4018e-11
enh63250     1   98543100   98544100      2       1  150064       2.3932    0.0083511
enh63251     1   98549800   98550800      4       1  150064       6.6261   1.7235e-11
enh63252     1   98551900   98552900      1       1  150064       8.3058    4.957e-17
enh63253     1   98555400   98556400      3       1  150064       6.2921   1.5663e-10
enh63254     1   98556200   98557200      2       1  150064       6.3222   1.2893e-10
enh63255     1   98567600   98568600      4       2  150064       4.1848   1.4273e-05
enh63256     1   98569400   98570400      1       1  150064        3.596    0.0001616
enh63259     1   98667000   98668000      3       2  150064        3.117   0.00091348
enh63265     1   98853700   98854700      3       2  150064        1.968     0.024534
enh63266     1   98864200   98865200      1       1  150064       3.1699    0.0007624
enh63267     1   98885800   98886800      2       1  150064       2.5819    0.0049132
enh63268     1   98932800   98933800      1       1  150064       1.7209      0.04263
enh63274     1   99139500   99140500      5       2  150064       2.5398    0.0055463
enh63275     1   99142500   99143500      1       1  150064        2.136      0.01634
enh63278     1   99385300   99386300      5       2  150064       2.4506    0.0071302
enh63335     1  101259800  101260800      6       1  150064       1.6455     0.049933
enh63336     1  101265600  101266600      3       1  150064       1.9569      0.02518
enh63338     1  101327300  101328300      5       2  150064       2.7822    0.0026995
enh63359     1  101669200  101670200      4       1  150064       1.6779     0.046679
enh63373     1  103316300  103317300      5       2  150064       1.9675      0.02456
enh63374     1  103318200  103319200      6       4  150064       2.0238     0.021495
enh63375     1  103323900  103324900      7       3  150064       1.9329     0.026622
enh63378     1  103357300  103358300      5       3  150064        2.403    0.0081311
enh63407     1  108508200  108509200      5       3  150064       2.2686     0.011647
enh63416     1  108660500  108661500      6       3  150064       1.9794     0.023886
enh63417     1  108669000  108670000      5       2  150064       2.8524    0.0021695
enh63419     1  108691900  108692900      4       2  150064       1.8838     0.029797
enh63420     1  108739800  108740800      6       2  150064       2.6615    0.0038891
enh63569     1  110182600  110183600      1       1  150064       1.8088      0.03524
enh63573     1  110199200  110200200      3       2  150064       2.2718     0.011549
enh63591     1  110357600  110358600      2       1  150064       2.2863      0.01112
enh63605     1  110438500  110439500      6       2  150064       1.8306     0.033578
enh63607     1  110446700  110447700      1       1  150064       1.7552      0.03961
enh63628     1  110545700  110546700      1       1  150064        1.927      0.02699
enh63631     1  110576000  110577000      1       1  150064       2.1318      0.01651
enh63635     1  110599000  110600000      1       1  150064       2.2328      0.01278
enh63643     1  110745700  110746700      1       1  150064       2.2414       0.0125
enh63647     1  110851300  110852300      6       3  150064       1.8731     0.030529
enh63651     1  110892800  110893800      2       1  150064       2.1775     0.014723
enh63654     1  110925800  110926800      4       2  150064         2.06     0.019699
enh63660     1  111019300  111020300      2       1  150064        2.358    0.0091872
enh63669     1  111323000  111324000      4       2  150064       2.3344    0.0097885
enh63707     1  112134400  112135400      3       2  150064       2.8477     0.002202
enh63709     1  112140000  112141000      2       1  150064       1.7785     0.037657
enh63711     1  112147600  112148600      4       2  150064       2.5009     0.006194
enh63713     1  112163800  112164800      1       1  150064       2.4912     0.006366
enh63714     1  112164500  112165500      7       4  150064       2.0755     0.018972
enh63715     1  112172800  112173800      1       1  150064       2.4923     0.006346
enh63716     1  112203100  112204100      4       2  150064       1.8296     0.033652
enh63718     1  112247300  112248300      3       2  150064       1.8638     0.031171
enh63735     1  112446900  112447900      3       1  150064       2.1347     0.016393
enh63736     1  112462500  112463500      3       1  150064       2.4432    0.0072786
enh63737     1  112490800  112491800      5       2  150064       1.6947     0.045069
enh63743     1  112928600  112929600      2       1  150064       1.9925     0.023161
enh63746     1  112935700  112936700      1       1  150064       1.9351      0.02649
enh63747     1  112941400  112942400      1       1  150064        2.381     0.008632
enh63748     1  112942600  112943600      3       1  150064       2.0587     0.019764
enh63749     1  112944500  112945500      1       1  150064       2.3152       0.0103
enh63750     1  112947000  112948000      1       1  150064       2.4319      0.00751
enh63753     1  112951800  112952800      4       1  150064       2.5727    0.0050457
enh63754     1  112987000  112988000      2       1  150064       2.3833    0.0085792
enh63755     1  112988800  112989800      4       2  150064       2.3688    0.0089225
enh63756     1  112993500  112994500      2       1  150064        2.373    0.0088219
enh63757     1  112999200  113000200      1       1  150064       1.9841      0.02362
enh63760     1  113006900  113007900      1       1  150064       2.0222      0.02158
enh63762     1  113013000  113014000      1       1  150064       2.1123      0.01733
enh63763     1  113055400  113056400      1       1  150064       3.8697    5.448e-05
enh63768     1  113066800  113067800      2       1  150064       2.8172     0.002422
enh63772     1  113099700  113100700      2       1  150064       3.0521    0.0011361
enh63773     1  113118100  113119100      1       1  150064       3.2397    0.0005982
enh63774     1  113148100  113149100      2       1  150064       3.0792    0.0010376
enh63775     1  113159400  113160400      3       2  150064       3.7995   7.2484e-05
enh63777     1  113165400  113166400      3       2  150064       2.1612     0.015339
enh63780     1  113174600  113175600      1       1  150064       3.2443    0.0005886
enh63782     1  113178900  113179900      1       1  150064       3.2955    0.0004912
enh63783     1  113188300  113189300      4       2  150064       2.9709    0.0014846
enh63784     1  113215700  113216700      4       2  150064       3.9815   3.4237e-05
enh63785     1  113218800  113219800      2       1  150064       2.7755    0.0027562
enh63789     1  113230100  113231100      3       1  150064       2.3508    0.0093666
enh63790     1  113231200  113232200      2       1  150064       2.4976    0.0062517
enh63792     1  113236700  113237700      2       1  150064       2.8375    0.0022732
enh63793     1  113240300  113241300      3       1  150064       3.2094   0.00066502
enh63794     1  113241600  113242600      2       1  150064       2.5326    0.0056605
enh63795     1  113245700  113246700      3       2  150064       2.5743    0.0050224
enh63887     1  114853300  114854300      3       1  150064       2.3074     0.010518
enh63894     1  114997600  114998600      2       1  150064       1.9568     0.025187
enh63897     1  115046600  115047600      4       2  150064       1.8761     0.030323
enh63898     1  115050100  115051100      1       1  150064       2.5298     0.005706
enh63904     1  115259400  115260400      2       1  150064       1.9462     0.025816
enh63905     1  115261200  115262200      1       1  150064       3.1647    0.0007761
enh63906     1  115293100  115294100      2       1  150064        2.687    0.0036045
enh63911     1  115604900  115605900      2       1  150064       2.1718     0.014936
enh63912     1  115610100  115611100      2       1  150064       2.2853     0.011149
enh63914     1  115655200  115656200      7       4  150064       3.7919   7.4742e-05
enh63916     1  115677500  115678500      3       2  150064        3.298   0.00048681
enh63919     1  115685200  115686200      4       2  150064       1.6527     0.049196
enh63921     1  115708800  115709800      3       2  150064       1.8491     0.032221
enh63922     1  115711200  115712200      2       1  150064       2.1667     0.015129
enh63925     1  115721700  115722700     11       4  150064         3.05    0.0011443
enh63926     1  115724700  115725700      4       2  150064       2.7613    0.0028789
enh63928     1  115732800  115733800      5       2  150064       2.1064     0.017586
enh63929     1  115736800  115737800      8       3  150064       3.5299   0.00020788
enh63937     1  115781600  115782600      4       2  150064       1.7257       0.0422
enh63938     1  115794200  115795200      3       1  150064        2.657    0.0039421
enh63947     1  115857300  115858300      5       3  150064       1.9708     0.024375
enh63950     1  115867400  115868400      3       2  150064       2.1903     0.014252
enh63951     1  115868600  115869600      6       3  150064       2.9883    0.0014028
enh63952     1  115869800  115870800      4       2  150064       1.8394     0.032929
enh63954     1  115878100  115879100      4       2  150064       1.9246     0.027141
enh63955     1  115878800  115879800      3       2  150064       2.3929    0.0083584
enh63957     1  115906300  115907300      6       2  150064       2.6952    0.0035169
enh63958     1  115907100  115908100      3       1  150064       2.2515     0.012176
enh63963     1  115971200  115972200      4       2  150064       2.7826     0.002696
enh63971     1  116185900  116186900      1       1  150064       2.1895      0.01428
enh63972     1  116189100  116190100      2       1  150064       1.9397     0.026207
enh64036     1  117308300  117309300      1       1  150064       2.7649     0.002847
enh64037     1  117310100  117311100      2       1  150064       2.8927    0.0019097
enh64038     1  117312000  117313000      1       1  150064       2.8547     0.002154
enh64039     1  117320200  117321200      1       1  150064       3.5084    0.0002254
enh64040     1  117362800  117363800      4       2  150064        3.243    0.0005913
enh64041     1  117368100  117369100      2       1  150064       2.8818    0.0019769
enh64057     1  117514400  117515400      3       2  150064       1.9822     0.023729
enh64058     1  117515200  117516200      1       1  150064       1.9039      0.02846
enh64069     1  117689400  117690400      7       1  150064        1.791     0.036649
enh64079     1  118083300  118084300      5       2  150064       1.9427     0.026028
enh64108     1  118677800  118678800      2       1  150064       2.1426     0.016073
enh64115     1  118837600  118838600      1       1  150064        1.886      0.02965
enh64188     1  120514200  120515200      1       1  150064       1.8395      0.03292
enh64364     1  145587800  145588800      3       1  150064       1.9471     0.025762
enh64384     1  145727400  145728400      1       1  150064        1.699      0.04466
enh64386     1  146638300  146639300      2       1  150064       2.0992     0.017899
enh64387     1  146639800  146640800      1       1  150064       2.1682      0.01507
enh64390     1  146695200  146696200      2       1  150064       2.5317    0.0056752
enh64392     1  146716500  146717500      5       2  150064       2.2623     0.011838
enh64397     1  146966600  146967600      2       1  150064       2.1904     0.014247
enh64409     1  147220600  147221600      4       2  150064       2.4457    0.0072286
enh64410     1  147234200  147235200      2       1  150064       1.7329     0.041556
enh64427     1  149896700  149897700      4       1  150064       1.7123     0.043424
enh64443     1  149965500  149966500      1       1  150064       1.6983      0.04473
enh64452     1  150025800  150026800      5       2  150064       5.5329   1.5753e-08
enh64454     1  150036900  150037900      1       1  150064       5.5334     1.57e-08
enh64456     1  150093000  150094000      1       1  150064       5.5919    1.123e-08
enh64457     1  150107400  150108400      1       1  150064       5.7086    5.695e-09
enh64458     1  150126400  150127400      1       1  150064       2.7587     0.002902
enh64459     1  150130200  150131200      2       1  150064       4.4857   3.6337e-06
enh64460     1  150133200  150134200      3       1  150064       5.6361   8.6982e-09
enh64462     1  150137900  150138900      5       1  150064       5.0226   2.5492e-07
enh64465     1  150158500  150159500      3       2  150064       4.7642   9.4794e-07
enh64466     1  150159000  150160000      1       1  150064       5.4736    2.205e-08
enh64467     1  150159500  150160500      1       1  150064       5.4736    2.205e-08
enh64468     1  150164300  150165300      1       1  150064       2.0092      0.02226
enh64469     1  150185000  150186000      3       2  150064       4.6806   1.4303e-06
enh64471     1  150209000  150210000      2       1  150064       1.9992     0.022793
enh64474     1  150238200  150239200      1       1  150064       5.2596    7.219e-08
enh64475     1  150241800  150242800      3       1  150064       4.9797   3.1842e-07
enh64480     1  150267300  150268300      2       1  150064       1.9883     0.023391
enh64481     1  150274400  150275400      3       1  150064       4.5185   3.1136e-06
enh64482     1  150295300  150296300      8       3  150064       4.9237   4.2462e-07
enh64483     1  150334800  150335800      5       2  150064       4.6395   1.7465e-06
enh64487     1  150347400  150348400      2       1  150064       1.8599      0.03145
enh64488     1  150355600  150356600      4       2  150064       4.7098   1.2401e-06
enh64489     1  150377800  150378800      3       2  150064       1.8845     0.029749
enh64490     1  150378600  150379600      7       2  150064       2.9725     0.001477
enh64491     1  150382100  150383100      2       1  150064       3.9829   3.4041e-05
enh64493     1  150453200  150454200      3       1  150064       4.6311    1.819e-06
enh64498     1  150481900  150482900      4       2  150064       3.8773   5.2804e-05
enh64499     1  150484900  150485900      1       1  150064       1.7184      0.04286
enh64500     1  150489200  150490200      2       1  150064       4.4767   3.7907e-06
enh64503     1  150508400  150509400      1       1  150064       4.7934    8.198e-07
enh64505     1  150526300  150527300      3       1  150064       2.7642    0.0028531
enh64510     1  150546200  150547200      3       1  150064       1.8757     0.030351
enh64514     1  150573800  150574800      5       1  150064       2.0417     0.020591
enh64519     1  150587300  150588300      3       2  150064       2.6146    0.0044666
enh64530     1  150736500  150737500      2       1  150064       3.4244   0.00030811
enh64531     1  150738000  150739000      6       3  150064       1.8918     0.029256
enh64539     1  150842600  150843600      1       1  150064       2.8772     0.002006
enh64548     1  150950900  150951900      3       1  150064       2.2704     0.011591
enh64551     1  150968000  150969000      4       2  150064       3.5626   0.00018362
enh64552     1  150969200  150970200      3       1  150064       4.5686   2.4553e-06
enh64555     1  150972400  150973400      3       2  150064        3.789   7.5637e-05
enh64565     1  151021300  151022300      1       1  150064       3.8789    5.247e-05
enh64570     1  151035600  151036600      2       1  150064       2.0734     0.019068
enh64573     1  151041700  151042700      2       1  150064       3.0844    0.0010198
enh64574     1  151044300  151045300      6       4  150064       2.3316    0.0098612
enh64575     1  151069500  151070500      3       2  150064       2.5844    0.0048774
enh64576     1  151079200  151080200      2       1  150064       3.5595   0.00018577
enh64579     1  151114700  151115700      5       2  150064       2.4342     0.007462
enh64581     1  151129200  151130200      2       1  150064       2.0953     0.018071
enh64584     1  151141900  151142900      1       1  150064       1.7299      0.04182
enh64617     1  151373800  151374800      2       1  150064       3.1435   0.00083467
enh64619     1  151388600  151389600      2       1  150064       3.0277    0.0012323
enh64620     1  151407300  151408300      2       1  150064       2.6866    0.0036087
enh64623     1  151428700  151429700      3       1  150064       2.1143     0.017243
enh64625     1  151445000  151446000      1       1  150064       2.5897     0.004803
enh64650     1  151611000  151612000      1       1  150064       2.6561     0.003953
enh64651     1  151611600  151612600      1       1  150064       2.6561     0.003953
enh64655     1  151675300  151676300      2       1  150064       1.7804     0.037503
enh64668     1  151877800  151878800      2       1  150064       1.9296      0.02683
enh64748     1  153635700  153636700      2       1  150064       1.8781     0.030183
enh64750     1  153669600  153670600      1       1  150064       2.0054      0.02246
enh64752     1  153702600  153703600      2       1  150064       1.9206     0.027394
enh64765     1  153756200  153757200      1       1  150064       2.9848     0.001419
enh64766     1  153761400  153762400      1       1  150064       2.5081     0.006069
enh64770     1  153775800  153776800      1       1  150064       3.5823    0.0001703
enh64771     1  153777700  153778700      2       1  150064       3.7987   7.2743e-05
enh64772     1  153813900  153814900      1       1  150064       3.6578    0.0001272
enh64773     1  153838700  153839700      1       1  150064       2.2649      0.01176
enh64774     1  153845600  153846600      4       2  150064       2.2599     0.011915
enh64775     1  153852700  153853700      2       1  150064       3.3154   0.00045762
enh64777     1  153876700  153877700      1       1  150064       3.5105    0.0002236
enh64779     1  153890000  153891000      2       1  150064       2.0632     0.019546
enh64782     1  153901100  153902100      3       1  150064       2.0779      0.01886
enh64784     1  153905800  153906800      1       1  150064       3.5415    0.0001989
enh64789     1  153920200  153921200      2       1  150064       2.1083     0.017504
enh64790     1  153926300  153927300      2       1  150064       2.1156     0.017188
enh64791     1  153932000  153933000      3       2  150064       2.1443     0.016006
enh64797     1  153965600  153966600      4       2  150064       2.2873     0.011088
enh64798     1  153967000  153968000      1       1  150064       3.1003    0.0009667
enh64799     1  153973900  153974900      1       1  150064       2.0022      0.02263
enh64802     1  154126100  154127100      1       1  150064       2.7242     0.003223
enh64805     1  154148900  154149900      4       2  150064        2.879    0.0019948
enh64812     1  154179400  154180400      1       1  150064        2.341     0.009617
enh64813     1  154186000  154187000      2       1  150064       1.6805     0.046433
enh64816     1  154195300  154196300      1       1  150064       1.9978      0.02287
enh64818     1  154236100  154237100      1       1  150064       2.2613      0.01187
enh64822     1  154304700  154305700      3       2  150064       2.0351     0.020922
enh64826     1  154316400  154317400      4       2  150064       2.2784      0.01135
enh64827     1  154317800  154318800      2       1  150064       2.4101    0.0079734
enh64828     1  154320800  154321800      4       2  150064       1.8588     0.031528
enh64829     1  154323700  154324700      3       2  150064       1.9547      0.02531
enh64830     1  154324200  154325200      4       2  150064       2.4754    0.0066543
enh64843     1  154414800  154415800      3       1  150064       2.6368     0.004184
enh64844     1  154417900  154418900      4       1  150064       2.4225    0.0077068
enh64848     1  154452000  154453000      1       1  150064        1.801      0.03585
enh64851     1  154525700  154526700      2       1  150064       1.8993     0.028763
enh64852     1  154527800  154528800      2       1  150064       2.1382     0.016251
enh64857     1  154571400  154572400      2       1  150064       1.6811     0.046373
enh64863     1  154595500  154596500      3       2  150064       1.7237      0.04238
enh64869     1  154792200  154793200      5       3  150064       4.0317   2.7688e-05
enh64871     1  154832900  154833900      2       1  150064       2.5961     0.004714
enh64872     1  154850000  154851000      2       1  150064       3.2677   0.00054205
enh64873     1  154897900  154898900      1       1  150064       2.2952      0.01086
enh64876     1  154914300  154915300      2       1  150064       3.8289   6.4357e-05
enh64880     1  154926400  154927400      1       1  150064       2.0764      0.01893
enh64891     1  154969600  154970600      2       1  150064       2.6166    0.0044401
enh64894     1  154985400  154986400      1       1  150064       2.0143      0.02199
enh64895     1  154987100  154988100      1       1  150064       3.9339    4.179e-05
enh64896     1  154987800  154988800      2       1  150064       2.0847     0.018548
enh64897     1  154990500  154991500      1       1  150064       2.3559      0.00924
enh64899     1  154994900  154995900      2       1  150064       3.5902   0.00016524
enh64900     1  154998600  154999600      1       1  150064       3.1848    0.0007242
enh64902     1  155017100  155018100      2       1  150064       2.4019    0.0081556
enh64906     1  155032400  155033400      4       2  150064        2.707    0.0033943
enh64916     1  155110800  155111800      2       1  150064       1.7452     0.040475
enh64926     1  155175200  155176200      2       1  150064       1.6711      0.04735
enh64929     1  155189500  155190500      2       1  150064       2.2491     0.012254
enh64930     1  155192600  155193600      2       1  150064       1.8754     0.030366
enh64937     1  155215000  155216000      1       1  150064       2.2046      0.01374
enh64938     1  155217500  155218500      4       1  150064       2.0731     0.019079
enh64939     1  155221200  155222200      2       1  150064       2.0409     0.020632
enh64941     1  155229600  155230600      3       1  150064       2.0072     0.022363
enh64946     1  155248700  155249700      1       1  150064       2.5461     0.005447
enh64947     1  155275300  155276300      2       1  150064        2.481    0.0065508
enh64948     1  155277100  155278100      2       1  150064       2.5297     0.005708
enh64949     1  155282000  155283000      1       1  150064        2.495     0.006298
enh64950     1  155282400  155283400      1       1  150064        2.495     0.006298
enh64955     1  155369300  155370300      2       1  150064       2.1066     0.017577
enh64957     1  155433300  155434300      1       1  150064        2.346     0.009487
enh64966     1  155505800  155506800      1       1  150064        2.431     0.007528
enh64977     1  155618200  155619200      2       1  150064       1.8937     0.029134
enh64988     1  155675500  155676500      1       1  150064        3.092     0.000994
enh64999     1  155827000  155828000      1       1  150064       2.1047      0.01766
enh65002     1  155843300  155844300      2       1  150064       1.9611     0.024934
enh65004     1  155859100  155860100      1       1  150064       3.1318    0.0008686
enh65005     1  155862800  155863800      1       1  150064       3.1041    0.0009543
enh65006     1  155864800  155865800      3       2  150064       2.7156    0.0033079
enh65007     1  155879000  155880000      1       1  150064       1.9714      0.02434
enh65010     1  155899600  155900600      2       1  150064       1.7528     0.039814
enh65011     1  155907700  155908700      2       1  150064       2.6992    0.0034752
enh65016     1  155929600  155930600      3       1  150064       2.5164    0.0059282
enh65017     1  155930700  155931700      2       1  150064       2.8968    0.0018848
enh65019     1  155934700  155935700      1       1  150064       2.1464      0.01592
enh65021     1  155941000  155942000      1       1  150064        2.449     0.007163
enh65024     1  155956400  155957400      2       1  150064       1.7758     0.037882
enh65025     1  155960200  155961200      1       1  150064       2.0103       0.0222
enh65028     1  155974500  155975500      3       2  150064       3.6245   0.00014478
enh65032     1  155995500  155996500      5       3  150064       1.6783      0.04664
enh65034     1  156010700  156011700      3       2  150064       2.7157    0.0033063
enh65041     1  156039600  156040600      1       1  150064       2.1843      0.01447
enh65042     1  156042200  156043200      2       1  150064       2.8046    0.0025187
enh65047     1  156049000  156050000      2       1  150064       2.7774      0.00274
enh65048     1  156054800  156055800      4       2  150064       1.6774     0.046728
enh65050     1  156059400  156060400      3       2  150064       1.7753     0.037926
enh65053     1  156065000  156066000      1       1  150064       1.7529      0.03981
enh65060     1  156082500  156083500      3       1  150064       1.8479     0.032306
enh65063     1  156104900  156105900      4       1  150064       1.9288     0.026877
enh65064     1  156105900  156106900      4       1  150064       1.7915      0.03661
enh65067     1  156116800  156117800      2       1  150064       2.0195     0.021717
enh65069     1  156129300  156130300      4       2  150064       2.4699     0.006758
enh65070     1  156131600  156132600      3       1  150064       3.3314   0.00043213
enh65145     1  156640200  156641200      4       2  150064       1.7349     0.041375
enh65160     1  156709200  156710200      3       2  150064        1.714     0.043261
enh65161     1  156712600  156713600      2       1  150064       1.8149      0.03477
enh65169     1  156771200  156772200      2       1  150064       1.7927     0.036514
enh65213     1  157961500  157962500      3       1  150064       1.7069     0.043921
enh65232     1  158034800  158035800      1       1  150064       1.7685      0.03849
enh65239     1  158060800  158061800      4       2  150064       2.6994    0.0034729
enh65241     1  158067600  158068600      2       1  150064       1.8332     0.033386
enh65291     1  159973200  159974200      4       2  150064       2.2515     0.012177
enh65292     1  159988300  159989300      4       1  150064       1.9838      0.02364
enh65297     1  160063700  160064700      2       1  150064        2.272     0.011542
enh65298     1  160069100  160070100      1       1  150064       2.4918     0.006355
enh65301     1  160078300  160079300      2       1  150064       2.2477     0.012299
enh65309     1  160162000  160163000      4       2  150064       1.6516     0.049309
enh65310     1  160163100  160164100      4       2  150064       2.5539    0.0053259
enh65311     1  160173900  160174900      1       1  150064       3.0586     0.001112
enh65312     1  160180300  160181300      1       1  150064       2.8535     0.002162
enh65314     1  160186200  160187200      1       1  150064       2.1502      0.01577
enh65316     1  160189200  160190200      2       1  150064       2.8634    0.0020956
enh65319     1  160227100  160228100      1       1  150064       2.5181       0.0059
enh65321     1  160255100  160256100      2       1  150064       2.1817     0.014567
enh65323     1  160278600  160279600      1       1  150064       2.2495      0.01224
enh65325     1  160309600  160310600      2       1  150064       2.7142    0.0033213
enh65326     1  160314000  160315000      1       1  150064       2.4281     0.007589
enh65327     1  160326900  160327900      3       1  150064       2.4072    0.0080373
enh65330     1  160345600  160346600      5       2  150064       2.9387    0.0016479
enh65331     1  160377600  160378600      4       1  150064       1.8806     0.030017
enh65367     1  161155200  161156200      3       1  150064       1.8047      0.03556
enh65374     1  161179000  161180000      1       1  150064       2.1338      0.01643
enh65377     1  161197500  161198500      1       1  150064       1.9315      0.02671
enh65385     1  161352100  161353100      4       2  150064       1.6675     0.047707
enh65434     1  162182800  162183800      2       1  150064       1.7972     0.036152
enh65461     1  162529800  162530800      2       1  150064       1.9254      0.02709
enh65462     1  162534800  162535800      3       2  150064       1.8788     0.030133
enh65528     1  162942000  162943000      6       3  150064       2.7344    0.0031251
enh65532     1  162953700  162954700      3       2  150064       2.0915     0.018243
enh65533     1  162957600  162958600      3       2  150064       2.4732    0.0066947
enh65535     1  162967200  162968200      2       1  150064       1.6523     0.049241
enh65542     1  163133300  163134300      3       2  150064       3.2014   0.00068387
enh65549     1  163201300  163202300      5       2  150064       1.7956     0.036282
enh65553     1  163277300  163278300      5       3  150064       1.9737     0.024207
enh65554     1  163289800  163290800      2       1  150064       1.8664     0.030993
enh65556     1  163634300  163635300      6       3  150064       1.6524     0.049231
enh65557     1  163643000  163644000      2       1  150064       2.7273    0.0031927
enh65558     1  163765500  163766500      2       1  150064       3.9417   4.0455e-05
enh65559     1  163793300  163794300      3       1  150064       2.8249    0.0023646
enh65560     1  163811100  163812100      2       1  150064       2.4624    0.0069007
enh65561     1  163813000  163814000      6       3  150064       2.0303     0.021165
enh65616     1  164741900  164742900      1       1  150064       1.7675      0.03857
enh65621     1  164763400  164764400      2       1  150064       1.8374     0.033078
enh65630     1  165570600  165571600      8       4  150064       1.9019     0.028591
enh65631     1  165598800  165599800      8       2  150064       1.7086     0.043758
enh65635     1  165611100  165612100      4       1  150064        2.027     0.021334
enh65637     1  165616800  165617800      5       3  150064       1.6932     0.045208
enh65645     1  165739300  165740300      2       1  150064       2.3176     0.010235
enh65654     1  165808600  165809600      4       1  150064        1.872     0.030603
enh65656     1  165810700  165811700      3       1  150064       1.8372     0.033089
enh65658     1  165813400  165814400      2       1  150064       2.1728     0.014896
enh65659     1  165820200  165821200      2       1  150064       1.7741      0.03802
enh65660     1  165821900  165822900      3       1  150064       2.2659     0.011728
enh65662     1  165826000  165827000      2       1  150064       3.1549   0.00080287
enh65663     1  165828400  165829400      2       1  150064       2.7052    0.0034133
enh65681     1  166813700  166814700      2       1  150064       2.0991     0.017905
enh65683     1  166843500  166844500      2       1  150064       3.4847   0.00024635
enh65689     1  167164800  167165800      2       1  150064       2.1517      0.01571
enh65745     1  168053900  168054900      1       1  150064       2.2271      0.01297
enh65747     1  168059400  168060400      1       1  150064       1.9543      0.02533
enh65765     1  168288600  168289600      2       1  150064       1.6562     0.048841
enh65772     1  168408800  168409800      2       1  150064       2.0125     0.022083
enh65801     1  169087000  169088000      5       2  150064       1.8013     0.035827
enh65802     1  169088800  169089800      2       1  150064       2.9606    0.0015354
enh65803     1  169090000  169091000      4       2  150064       1.7754     0.037915
enh65851     1  170547600  170548600      1       1  150064        2.528     0.005736
enh65920     1  171437400  171438400      6       2  150064       2.1104     0.017411
enh65942     1  171752200  171753200      3       2  150064       1.7503     0.040029
enh65945     1  171757500  171758500      4       2  150064       2.0175     0.021824
enh65946     1  171762700  171763700      2       1  150064       1.7148     0.043193
enh65947     1  171767400  171768400      3       2  150064       1.9745     0.024165
enh65981     1  172292200  172293200      3       1  150064       2.1488     0.015825
enh65983     1  172312300  172313300      2       1  150064       1.8722     0.030589
enh65985     1  172326200  172327200      2       1  150064       1.8137     0.034864
enh65986     1  172328900  172329900      1       1  150064       1.8053      0.03551
enh65987     1  172352000  172353000      1       1  150064       2.5269     0.005753
enh65988     1  172359500  172360500      6       2  150064       2.4499    0.0071439
enh65989     1  172363200  172364200      6       2  150064       1.8056     0.035494
enh65990     1  172368000  172369000      3       2  150064       1.9916     0.023205
enh66000     1  172500000  172501000      3       2  150064       1.6888     0.045631
enh66030     1  172864400  172865400      1       1  150064       1.8182      0.03452
enh66036     1  172885900  172886900      3       2  150064       2.1389     0.016222
enh66037     1  172897500  172898500      3       1  150064       2.3776     0.008713
enh66039     1  172905000  172906000      3       2  150064       1.7765     0.037828
enh66041     1  172914000  172915000      1       1  150064       2.2203       0.0132
enh66042     1  172917000  172918000      1       1  150064       2.7164       0.0033
enh66043     1  172920600  172921600      3       1  150064       2.3632    0.0090601
enh66045     1  172929200  172930200      1       1  150064       2.6738      0.00375
enh66093     1  173389000  173390000      5       2  150064       2.6576    0.0039345
enh66095     1  173393800  173394800      2       1  150064       2.4076     0.008029
enh66097     1  173423000  173424000      2       1  150064       2.2138     0.013423
enh66099     1  173449000  173450000      2       1  150064       2.3269    0.0099847
enh66103     1  173767200  173768200      1       1  150064       3.3872    0.0003531
enh66104     1  173780600  173781600      1       1  150064       3.5544    0.0001894
enh66105     1  173790100  173791100      1       1  150064       3.4953    0.0002368
enh66107     1  173821900  173822900      1       1  150064        3.358    0.0003926
enh66108     1  173824900  173825900      1       1  150064       3.2735    0.0005311
enh66109     1  173831400  173832400      7       3  150064       2.8813    0.0019804
enh66112     1  173974100  173975100      2       1  150064       2.9816    0.0014339
enh66113     1  173976300  173977300      3       1  150064       3.1941    0.0007014
enh66114     1  173986700  173987700      3       1  150064       3.3595   0.00039041
enh66115     1  173988000  173989000      1       1  150064       3.4233    0.0003093
enh66116     1  173988800  173989800      2       1  150064       3.3167   0.00045536
enh66117     1  173991800  173992800      2       1  150064       2.9267    0.0017129
enh66118     1  173992300  173993300      2       1  150064       2.9267    0.0017129
enh66119     1  173999400  174000400      3       1  150064       3.3236   0.00044437
enh66120     1  174009100  174010100      1       1  150064       3.5075    0.0002262
enh66122     1  174127200  174128200      1       1  150064       2.8206     0.002397
enh66123     1  174129600  174130600      2       1  150064       3.0947   0.00098495
enh66124     1  174134500  174135500      2       1  150064       2.1375     0.016277
enh66125     1  174160200  174161200      1       1  150064       2.9651     0.001513
enh66126     1  174173500  174174500      1       1  150064       2.4562     0.007021
enh66127     1  174376800  174377800      5       2  150064       2.7634    0.0028601
enh66128     1  174628700  174629700      2       1  150064       2.5319    0.0056727
enh66133     1  174945400  174946400      1       1  150064       2.8844     0.001961
enh66134     1  174958700  174959700      2       1  150064       1.7845     0.037175
enh66140     1  174998300  174999300      2       1  150064       1.9851     0.023567
enh66144     1  175162400  175163400      5       1  150064       3.3626   0.00038601
enh66151     1  176087300  176088300      2       1  150064       3.0701    0.0010698
enh66155     1  176625600  176626600      3       2  150064       1.8445     0.032556
enh66164     1  177243300  177244300      1       1  150064       4.1036    2.034e-05
enh66165     1  177271200  177272200      4       2  150064       4.9563    3.592e-07
enh66167     1  177278800  177279800      1       1  150064       2.9973     0.001362
enh66172     1  177555300  177556300      1       1  150064       2.0218       0.0216
enh66173     1  177769500  177770500      4       2  150064       1.8572     0.031642
enh66180     1  177902400  177903400      5       1  150064       2.0483     0.020266
enh66183     1  177914900  177915900      5       3  150064       2.0523     0.020071
enh66195     1  178029800  178030800      6       3  150064       2.1663     0.015143
enh66213     1  178124400  178125400      1       1  150064        2.104      0.01769
enh66233     1  178306200  178307200      3       2  150064       2.1156      0.01719
enh66240     1  178341200  178342200      1       1  150064       3.3527    0.0004002
enh66242     1  178357500  178358500      1       1  150064       1.8337      0.03335
enh66246     1  178421200  178422200      1       1  150064       1.8384        0.033
enh66249     1  178454900  178455900      1       1  150064       2.4263     0.007627
enh66280     1  178942200  178943200      1       1  150064       2.9835     0.001425
enh66311     1  179097100  179098100      3       1  150064       2.0794      0.01879
enh66317     1  179115300  179116300      1       1  150064       2.0951      0.01808
enh66319     1  179136100  179137100      1       1  150064       2.0118      0.02212
enh66320     1  179138500  179139500      3       2  150064       1.8159     0.034695
enh66326     1  179155600  179156600      4       2  150064       1.6494     0.049535
enh66327     1  179159800  179160800      2       1  150064       1.8908     0.029325
enh66332     1  179199400  179200400      1       1  150064       1.8435      0.03263
enh66340     1  179333800  179334800      5       3  150064       2.8804    0.0019862
enh66344     1  179783000  179784000      2       1  150064       1.8026     0.035728
enh66346     1  179807200  179808200      6       3  150064       2.1504     0.015761
enh66348     1  179844300  179845300      1       1  150064       1.9217      0.02732
enh66350     1  179895100  179896100      2       1  150064       1.8109     0.035077
enh66359     1  180002200  180003200      1       1  150064       1.8773      0.03024
enh66362     1  180030000  180031000      2       1  150064       1.7731     0.038106
enh66392     1  180474500  180475500      5       2  150064       1.6794     0.046538
enh66397     1  180496100  180497100      4       2  150064       1.8978     0.028859
enh66404     1  180602800  180603800      4       2  150064       2.1448     0.015983
enh66406     1  180753800  180754800      1       1  150064       2.2112      0.01351
enh66408     1  180867700  180868700      4       2  150064       2.7679     0.002821
enh66409     1  180883000  180884000      1       1  150064        2.595      0.00473
enh66411     1  180894500  180895500      5       3  150064        1.798      0.03609
enh66468     1  182115900  182116900      5       3  150064       2.3993    0.0082143
enh66469     1  182118200  182119200      2       1  150064       2.1035     0.017711
enh66488     1  182306900  182307900      1       1  150064       2.1135      0.01728
enh66490     1  182318100  182319100      3       2  150064       2.3673    0.0089584
enh66492     1  182349600  182350600      5       2  150064       2.0469     0.020335
enh66495     1  182362100  182363100      1       1  150064       1.9317       0.0267
enh66507     1  182730800  182731800      3       2  150064       1.7371     0.041183
enh66570     1  183199200  183200200      1       1  150064       1.8077      0.03533
enh66579     1  183256100  183257100      2       1  150064       1.8527     0.031966
enh66583     1  183285000  183286000      1       1  150064       2.3343     0.009789
enh66585     1  183401300  183402300      8       4  150064       1.7248     0.042282
enh66587     1  183443800  183444800      1       1  150064       3.0258      0.00124
enh66589     1  183449800  183450800      3       2  150064       2.6169    0.0044365
enh66619     1  183782900  183783900      1       1  150064       1.9374      0.02635
enh66653     1  184029100  184030100      3       1  150064        1.772     0.038196
enh66655     1  184120300  184121300      1       1  150064       2.2839      0.01119
enh66656     1  184125400  184126400      2       1  150064       1.7889     0.036814
enh66661     1  184228900  184229900      6       2  150064       3.2979   0.00048701
enh66663     1  184261000  184262000      2       1  150064       1.9743     0.024176
enh66674     1  184458900  184459900      3       2  150064       2.5246    0.0057912
enh66675     1  184460700  184461700      4       2  150064       2.2105     0.013535
enh66677     1  184503900  184504900      3       2  150064       2.1753     0.014806
enh66678     1  184524400  184525400      2       1  150064       2.2623     0.011838
enh66683     1  184574600  184575600      1       1  150064       2.4393     0.007357
enh66710     1  184923000  184924000      2       1  150064        2.332    0.0098514
enh66711     1  184927900  184928900      6       3  150064       2.1692     0.015034
enh66713     1  184939600  184940600      2       1  150064       2.7954    0.0025919
enh66714     1  184941300  184942300      5       3  150064       2.6178    0.0044243
enh66718     1  185127600  185128600      2       1  150064       2.1308     0.016552
enh66756     1  186124200  186125200      3       2  150064       1.9593     0.025038
enh66761     1  186176700  186177700      1       1  150064        1.951      0.02553
enh66789     1  189931200  189932200      2       1  150064       2.1176     0.017106
enh66806     1  192503600  192504600      3       1  150064       2.0863     0.018474
enh66812     1  192608400  192609400      3       1  150064       1.8552     0.031783
enh66813     1  192637400  192638400      3       1  150064       1.9438     0.025959
enh66816     1  192732200  192733200      1       1  150064       1.7892      0.03679
enh66819     1  192795900  192796900      4       2  150064       2.5129     0.005988
enh66827     1  193024000  193025000      3       1  150064        2.477    0.0066243
enh66830     1  193032600  193033600      2       1  150064       2.2957     0.010847
enh66834     1  193071700  193072700      1       1  150064       2.1654      0.01518
enh66836     1  193082500  193083500      4       2  150064       2.6756    0.0037302
enh66838     1  193089800  193090800      2       1  150064       3.0646    0.0010898
enh66839     1  193093100  193094100      3       1  150064       3.1849   0.00072396
enh66842     1  193158600  193159600      2       1  150064       2.6785    0.0036974
enh66846     1  193290800  193291800      7       1  150064       2.9582    0.0015471
enh66848     1  193317300  193318300      2       1  150064       2.4488    0.0071664
enh66851     1  193558400  193559400      4       1  150064       1.7019     0.044389
enh66855     1  194504100  194505100      2       1  150064       1.9781     0.023957
enh66861     1  196129200  196130200      2       1  150064       3.0707    0.0010678
enh66862     1  196150100  196151100      6       2  150064       2.9482    0.0015981
enh66880     1  197741400  197742400      1       1  150064       2.5419     0.005513
enh66881     1  197742100  197743100      2       1  150064       1.9392      0.02624
enh66884     1  197756100  197757100      5       1  150064       2.4234    0.0076877
enh66885     1  197757900  197758900      9       1  150064       2.5234    0.0058118
enh66886     1  197759200  197760200      8       1  150064       2.3694    0.0089073
enh66887     1  197767900  197768900      8       3  150064       2.1571     0.015501
enh66888     1  197807300  197808300      1       1  150064        2.235      0.01271
enh66892     1  198070600  198071600      3       2  150064        2.491    0.0063683
enh66931     1  198637100  198638100      2       1  150064       1.8331     0.033396
enh66933     1  198650600  198651600      2       1  150064       2.0886     0.018371
enh66940     1  198849500  198850500      1       1  150064       1.8131      0.03491
enh66960     1  199305200  199306200      3       2  150064       1.7135     0.043309
enh66961     1  199459900  199460900      5       2  150064       2.6812    0.0036676
enh66991     1  200292500  200293500      3       1  150064       2.2584     0.011959
enh66992     1  200299800  200300800      3       1  150064        2.838    0.0022702
enh66993     1  200301600  200302600      1       1  150064       2.8441     0.002227
enh66994     1  200305300  200306300      1       1  150064       2.8515     0.002176
enh66995     1  200311800  200312800      2       1  150064       3.0997   0.00096868
enh66997     1  200323400  200324400      4       2  150064       3.0494    0.0011466
enh66998     1  200328800  200329800      6       1  150064       2.8948    0.0018972
enh66999     1  200332300  200333300      1       1  150064       2.5665     0.005136
enh67000     1  200334900  200335900      4       1  150064       2.8025    0.0025355
enh67001     1  200336800  200337800      1       1  150064       2.8341     0.002298
enh67003     1  200342100  200343100      3       2  150064       2.9832    0.0014262
enh67004     1  200345800  200346800      2       1  150064       1.9188     0.027504
enh67005     1  200348600  200349600      4       1  150064       2.7903    0.0026332
enh67007     1  200361600  200362600      2       1  150064       2.8985    0.0018746
enh67012     1  200398000  200399000      4       2  150064        2.779    0.0027264
enh67013     1  200406600  200407600      1       1  150064       3.4739    0.0002565
enh67014     1  200407800  200408800      2       1  150064       1.8712     0.030659
enh67017     1  200442800  200443800      2       1  150064       2.6782    0.0037013
enh67018     1  200448300  200449300      2       1  150064       2.8223    0.0023842
enh67019     1  200452400  200453400      4       1  150064       2.1888     0.014305
enh67020     1  200457400  200458400      3       2  150064       2.6382    0.0041671
enh67021     1  200481000  200482000      8       4  150064       3.9551   3.8244e-05
enh67022     1  200496100  200497100      3       2  150064        1.878     0.030191
enh67036     1  200713500  200714500      3       2  150064       1.7804     0.037506
enh67038     1  200724600  200725600      3       2  150064       1.6881     0.045691
enh67040     1  200747600  200748600      2       1  150064       1.8162     0.034672
enh67047     1  200868800  200869800      2       1  150064       2.1805      0.01461
enh67049     1  200940900  200941900      7       4  150064       1.8832      0.02984
enh67050     1  201011500  201012500      6       3  150064       2.6968    0.0035006
enh67053     1  201096400  201097400      8       3  150064       1.8316     0.033506
enh67054     1  201106500  201107500      2       1  150064       1.7983     0.036062
enh67058     1  201141900  201142900      5       3  150064       2.6326    0.0042368
enh67076     1  201353600  201354600      6       3  150064       3.2993    0.0004847
enh67089     1  201451400  201452400      6       2  150064       2.0482      0.02027
enh67108     1  201526500  201527500      4       1  150064       2.1279     0.016674
enh67161     1  201690800  201691800      2       1  150064       1.8477     0.032322
enh67181     1  201743200  201744200      3       1  150064       1.9685     0.024507
enh67199     1  201811200  201812200      4       2  150064       2.3203     0.010162
enh67200     1  201814200  201815200      2       1  150064       1.7378      0.04112
enh67201     1  201818300  201819300      1       1  150064       1.6978      0.04477
enh67203     1  201844900  201845900      2       1  150064       1.6456     0.049919
enh67209     1  201867900  201868900      2       1  150064       2.0084     0.022303
enh67210     1  201869100  201870100      1       1  150064        1.818      0.03453
enh67211     1  201873400  201874400      1       1  150064       2.5303     0.005699
enh67212     1  201877600  201878600      2       1  150064        2.838      0.00227
enh67213     1  201880800  201881800      1       1  150064       2.2476       0.0123
enh67214     1  201882600  201883600      3       2  150064       3.1594   0.00079048
enh67245     1  202111100  202112100      5       2  150064       2.1389      0.01622
enh67246     1  202114400  202115400      1       1  150064         1.77      0.03836
enh67281     1  202587500  202588500      1       1  150064       1.7735      0.03807
enh67305     1  203015600  203016600      1       1  150064       2.0533      0.02002
enh67323     1  203249900  203250900      3       2  150064         2.13     0.016584
enh67329     1  203323000  203324000      2       1  150064        1.962     0.024882
enh67374     1  203602000  203603000      1       1  150064        1.707      0.04391
enh67391     1  203651100  203652100      4       1  150064         1.92     0.027429
enh67418     1  204010300  204011300      3       2  150064       2.0032     0.022576
enh67419     1  204026000  204027000      4       2  150064        3.103   0.00095787
enh67422     1  204041100  204042100      3       2  150064       3.7423   9.1186e-05
enh67423     1  204045200  204046200      1       1  150064       2.6213      0.00438
enh67428     1  204057100  204058100      3       2  150064       3.8158   6.7871e-05
enh67432     1  204063600  204064600      3       2  150064       3.0088    0.0013113
enh67433     1  204065600  204066600      3       2  150064        1.942     0.026067
enh67434     1  204069000  204070000      4       2  150064         1.96     0.024999
enh67435     1  204069500  204070500      5       2  150064       3.2139    0.0006548
enh67436     1  204071600  204072600      2       1  150064       1.9284     0.026901
enh67438     1  204076400  204077400      2       1  150064       2.4232    0.0076912
enh67476     1  204407200  204408200      1       1  150064       2.0255      0.02141
enh67478     1  204412700  204413700      2       1  150064       1.8946     0.029074
enh67479     1  204415100  204416100      2       1  150064       1.9149     0.027755
enh67480     1  204419500  204420500      3       1  150064       1.7121     0.043436
enh67483     1  204435900  204436900      3       1  150064       1.7244     0.042321
enh67484     1  204449700  204450700      5       2  150064       3.4709    0.0002594
enh67485     1  204450300  204451300      6       2  150064       3.5434   0.00019752
enh67486     1  204487400  204488400      1       1  150064       3.3525    0.0004004
enh67487     1  204489700  204490700      2       1  150064       2.1818     0.014561
enh67488     1  204512300  204513300      2       1  150064       2.7601    0.0028892
enh67490     1  204529300  204530300      2       1  150064       2.8064     0.002505
enh67491     1  204534300  204535300      4       2  150064       1.9212     0.027355
enh67492     1  204542200  204543200      5       2  150064       2.9395    0.0016438
enh67493     1  204543500  204544500      3       2  150064       3.2053   0.00067472
enh67495     1  204558200  204559200      2       1  150064       3.1674   0.00076899
enh67496     1  204560700  204561700      4       2  150064       3.2411   0.00059533
enh67506     1  204940900  204941900      1       1  150064        2.746     0.003016
enh67509     1  204962800  204963800      1       1  150064       2.0056      0.02245
enh67511     1  204966100  204967100      4       2  150064       1.6923      0.04529
enh67512     1  205030500  205031500      4       2  150064       3.9784   3.4688e-05
enh67513     1  205042000  205043000      5       2  150064       3.7388   9.2463e-05
enh67515     1  205088900  205089900      4       1  150064       2.0429      0.02053
enh67517     1  205110300  205111300      5       2  150064       3.7788   7.8797e-05
enh67518     1  205110800  205111800      5       2  150064       3.9274   4.2929e-05
enh67521     1  205143400  205144400      3       1  150064       4.1187   1.9053e-05
enh67522     1  205148400  205149400      2       1  150064       3.7131   0.00010237
enh67523     1  205152500  205153500      5       1  150064       4.3302   7.4479e-06
enh67524     1  205153400  205154400      3       2  150064       4.4108   5.1494e-06
enh67526     1  205156600  205157600      2       1  150064       3.8869   5.0768e-05
enh67527     1  205159900  205160900      1       1  150064       3.9929    3.264e-05
enh67528     1  205161000  205162000      4       2  150064       3.4903   0.00024123
enh67529     1  205162000  205163000      2       1  150064       1.7059     0.044009
enh67530     1  205164500  205165500      5       2  150064       4.3654   6.3436e-06
enh67531     1  205168200  205169200      3       1  150064       4.0127   3.0014e-05
enh67532     1  205173300  205174300      3       2  150064       4.4648   4.0074e-06
enh67533     1  205178400  205179400      2       1  150064       3.9688   3.6121e-05
enh67534     1  205181000  205182000      2       1  150064       2.9775    0.0014529
enh67536     1  205198800  205199800      5       2  150064       2.9599    0.0015387
enh67537     1  205204000  205205000      3       1  150064       1.9331     0.026609
enh67539     1  205226800  205227800      2       1  150064       2.1628      0.01528
enh67542     1  205240200  205241200      3       1  150064       1.9191     0.027484
enh67543     1  205243800  205244800      1       1  150064       1.7506      0.04001
enh67544     1  205248900  205249900      5       2  150064       1.9487     0.025664
enh67554     1  205446800  205447800      6       3  150064       1.7076     0.043853
enh67561     1  205562800  205563800      6       2  150064       1.7132     0.043337
enh67562     1  205567800  205568800      8       3  150064       2.3828    0.0085916
enh67569     1  205630400  205631400      2       1  150064       2.7504    0.0029764
enh67570     1  205633600  205634600      4       2  150064       1.7177     0.042924
enh67587     1  205774500  205775500      3       1  150064       1.7156     0.043116
enh67603     1  206589300  206590300      2       1  150064       1.6656     0.047892
enh67613     1  206646400  206647400      5       2  150064        3.047    0.0011555
enh67615     1  206651900  206652900      3       1  150064       1.6664     0.047815
enh67617     1  206655500  206656500      5       3  150064       1.9151     0.027741
enh67660     1  207038200  207039200      2       1  150064       2.5308    0.0056901
enh67676     1  207208300  207209300      1       1  150064       3.4425    0.0002882
enh67678     1  207221400  207222400      5       3  150064       2.7362     0.003108
enh67679     1  207225000  207226000      2       1  150064       2.7994    0.0025596
enh67680     1  207233000  207234000      2       1  150064       2.3197     0.010178
enh67693     1  207880100  207881100     11       3  150064       2.9633    0.0015216
enh67694     1  207923900  207924900      3       2  150064       3.4532   0.00027701
enh67695     1  207928200  207929200      1       1  150064       3.3754    0.0003685
enh67696     1  207960400  207961400      2       1  150064       4.0749    2.302e-05
enh67698     1  207971900  207972900      1       1  150064       3.7794     7.86e-05
enh67699     1  207976600  207977600      4       2  150064       4.1101   1.9772e-05
enh67700     1  207980800  207981800      2       1  150064       3.7955   7.3661e-05
enh67701     1  207985100  207986100      1       1  150064       1.9463      0.02581
enh67703     1  207991000  207992000      2       1  150064       3.2939   0.00049399
enh67705     1  207992700  207993700      6       3  150064       4.3047   8.3618e-06
enh67706     1  207994400  207995400      2       1  150064       3.7437    9.065e-05
enh67707     1  207997900  207998900      5       3  150064       3.7165     0.000101
enh67708     1  208000300  208001300      3       2  150064       4.0616   2.4372e-05
enh67709     1  208004400  208005400      3       1  150064       2.0185     0.021768
enh67710     1  208009800  208010800      1       1  150064       1.8747      0.03042
enh67711     1  208011200  208012200      2       1  150064       2.2072     0.013648
enh67712     1  208014900  208015900      3       2  150064       3.7542    8.695e-05
enh67713     1  208018100  208019100      5       2  150064       4.1152   1.9342e-05
enh67714     1  208022200  208023200      4       2  150064       2.1556     0.015558
enh67715     1  208026300  208027300      5       2  150064       2.5168    0.0059219
enh67716     1  208029500  208030500      3       1  150064       3.5388   0.00020095
enh67717     1  208031900  208032900      8       4  150064        3.038    0.0011909
enh67718     1  208034900  208035900      6       2  150064       3.2288   0.00062155
enh67719     1  208036100  208037100      6       3  150064       3.0785    0.0010404
enh67721     1  208039100  208040100      6       3  150064       3.4125   0.00032188
enh67723     1  208058400  208059400      3       1  150064       2.3672    0.0089614
enh67744     1  208262500  208263500      3       2  150064       1.8841     0.029777
enh67747     1  208278600  208279600      4       1  150064       2.3049     0.010587
enh67750     1  208290500  208291500      1       1  150064       1.9451      0.02588
enh67751     1  208293400  208294400      4       1  150064       2.0968     0.018006
enh67752     1  208305200  208306200      3       2  150064       2.9641    0.0015178
enh67754     1  208316000  208317000      2       1  150064       1.7732     0.038101
enh67771     1  208378600  208379600      2       1  150064       1.7391     0.041005
enh67783     1  208406000  208407000      5       2  150064        2.299     0.010753
enh67784     1  208407700  208408700      2       1  150064       1.6738     0.047086
enh67811     1  209571600  209572600      1       1  150064       2.1746      0.01483
enh67812     1  209576700  209577700      2       1  150064       2.2134     0.013435
enh67818     1  209740500  209741500      3       2  150064       2.2307      0.01285
enh67903     1  211210000  211211000      2       1  150064       1.9052     0.028377
enh67905     1  211430400  211431400      6       2  150064       1.6817     0.046317
enh67914     1  211529800  211530800      4       2  150064       2.1309     0.016547
enh67924     1  211748100  211749100      1       1  150064       2.1797      0.01464
enh67949     1  211911800  211912800      1       1  150064        1.815      0.03476
enh67984     1  212420300  212421300      2       1  150064       1.9187     0.027512
enh67985     1  212428800  212429800      7       2  150064       2.3348    0.0097762
enh67986     1  212454200  212455200      2       1  150064       1.6632     0.048139
enh67988     1  212460700  212461700      2       1  150064       1.9208     0.027376
enh67992     1  212483800  212484800      1       1  150064       2.2238      0.01308
enh67993     1  212485200  212486200      2       1  150064       1.9171     0.027611
enh68001     1  212603400  212604400      3       1  150064       2.4224    0.0077097
enh68002     1  212604800  212605800      6       3  150064       1.8601     0.031435
enh68016     1  212705900  212706900      4       2  150064       1.7132      0.04334
enh68023     1  212769500  212770500      6       3  150064       1.9121      0.02793
enh68031     1  212829000  212830000      2       1  150064       2.1639     0.015235
enh68066     1  214421600  214422600      2       1  150064        1.672     0.047259
enh68067     1  214432700  214433700      1       1  150064       3.8431    6.075e-05
enh68072     1  214470000  214471000      1       1  150064       2.0958      0.01805
enh68073     1  214470400  214471400      2       1  150064       1.6482     0.049656
enh68093     1  214603100  214604100      7       3  150064       2.0836       0.0186
enh68101     1  214645100  214646100     11       2  150064       1.6703     0.047434
enh68102     1  214646200  214647200      3       1  150064       1.6719     0.047274
enh68111     1  214678200  214679200      7       3  150064       2.4687    0.0067796
enh68114     1  214689800  214690800      2       1  150064       1.6599     0.048465
enh68116     1  214693500  214694500      2       1  150064       1.9989     0.022807
enh68122     1  214715300  214716300      5       2  150064       1.8872     0.029567
enh68124     1  214721400  214722400      1       1  150064       2.3529     0.009314
enh68126     1  214731500  214732500      4       2  150064       2.2984      0.01077
enh68129     1  214741500  214742500      3       1  150064       2.0141     0.022002
enh68130     1  214745200  214746200      2       1  150064       1.7624     0.038997
enh68134     1  214786200  214787200      6       3  150064       1.8005     0.035894
enh68135     1  214788600  214789600      5       3  150064       1.8599     0.031447
enh68140     1  215015900  215016900      1       1  150064       2.3321     0.009849
enh68177     1  216636600  216637600      1       1  150064       2.8493     0.002191
enh68192     1  217833200  217834200      1       1  150064       2.1154       0.0172
enh68213     1  218632900  218633900      2       1  150064       2.0383     0.020761
enh68215     1  218639300  218640300      1       1  150064       1.6974      0.04481
enh68285     1  220217100  220218100      4       2  150064       2.0934     0.018156
enh68290     1  220392400  220393400      3       2  150064       2.7045    0.0034205
enh68291     1  220442100  220443100      2       1  150064       1.7508      0.03999
enh68293     1  220446000  220447000      3       2  150064       1.7546     0.039665
enh68299     1  220905600  220906600      2       1  150064       1.7099     0.043638
enh68375     1  221938800  221939800      4       2  150064       2.0756     0.018966
enh68452     1  222945600  222946600      3       1  150064       2.5563    0.0052903
enh68484     1  223839900  223840900      6       1  150064       2.1838     0.014489
enh68485     1  223842600  223843600      5       2  150064       2.2048     0.013733
enh68487     1  223858100  223859100      3       1  150064       2.5033    0.0061525
enh68488     1  223883600  223884600      2       1  150064       2.2604     0.011898
enh68489     1  223890000  223891000      2       1  150064       2.9555    0.0015611
enh68490     1  223897200  223898200      6       1  150064       1.8182      0.03452
enh68491     1  223906300  223907300      8       2  150064       3.1628    0.0007813
enh68492     1  223907700  223908700      3       1  150064       2.4578    0.0069904
enh68493     1  223909600  223910600      5       1  150064       2.5552    0.0053068
enh68494     1  223910600  223911600      2       1  150064       2.8653    0.0020828
enh68496     1  223912300  223913300      3       2  150064        1.776     0.037868
enh68497     1  223916600  223917600      3       1  150064       2.6134    0.0044823
enh68499     1  223922800  223923800      1       1  150064       2.0889      0.01836
enh68500     1  223925400  223926400      3       2  150064       2.2327     0.012785
enh68503     1  223929200  223930200      2       1  150064       1.6798     0.046502
enh68505     1  223933000  223934000     10       1  150064       1.8922     0.029232
enh68506     1  223934400  223935400      1       1  150064       2.1959      0.01405
enh68507     1  223936800  223937800      3       1  150064       2.5361    0.0056044
enh68508     1  223938600  223939600      5       1  150064       2.7365    0.0031051
enh68509     1  223943500  223944500      2       1  150064       2.5803    0.0049351
enh68510     1  223947900  223948900      3       1  150064       2.7296     0.003171
enh68511     1  223950600  223951600      2       1  150064       2.4026    0.0081402
enh68512     1  223952500  223953500      3       1  150064       2.5186    0.0058919
enh68513     1  223957200  223958200      1       1  150064       3.5232    0.0002132
enh68514     1  223959500  223960500      5       2  150064       3.4798   0.00025089
enh68515     1  223962900  223963900      2       1  150064       3.5699   0.00017853
enh68516     1  223970600  223971600      2       1  150064       2.9415    0.0016332
enh68520     1  224007900  224008900      1       1  150064        2.297      0.01081
enh68521     1  224010400  224011400      5       2  150064       3.6324   0.00014041
enh68523     1  224014600  224015600      1       1  150064       3.5115    0.0002228
enh68524     1  224018400  224019400      6       3  150064       2.7035    0.0034309
enh68525     1  224019100  224020100      4       2  150064       3.2273   0.00062475
enh68526     1  224021100  224022100      6       2  150064       2.6392    0.0041545
enh68528     1  224029100  224030100      2       1  150064       3.1084   0.00094055
enh68535     1  224242100  224243100      5       2  150064       2.1868      0.01438
enh68537     1  224248800  224249800      2       1  150064       2.5109    0.0060211
enh68560     1  224546400  224547400      2       1  150064       2.3981    0.0082411
enh68561     1  224563900  224564900      1       1  150064       2.2344      0.01273
enh68562     1  224566300  224567300      2       1  150064       2.4161    0.0078444
enh68565     1  224615300  224616300      1       1  150064       2.2869       0.0111
enh68566     1  224617000  224618000      2       1  150064       2.3121     0.010386
enh68568     1  224624000  224625000      1       1  150064        2.526     0.005768
enh68569     1  224626400  224627400      2       1  150064       2.3043     0.010602
enh68576     1  224685300  224686300      1       1  150064       2.0878      0.01841
enh68577     1  224686600  224687600      6       3  150064       2.2552     0.012062
enh68579     1  224689700  224690700      3       2  150064       2.1965     0.014029
enh68584     1  224701000  224702000      2       1  150064       2.0267     0.021347
enh68599     1  224818900  224819900      4       2  150064       2.6858    0.0036174
enh68603     1  224827500  224828500      3       1  150064       2.4581    0.0069847
enh68604     1  224831200  224832200      5       3  150064       2.9022    0.0018527
enh68605     1  224832400  224833400      8       3  150064       2.2822     0.011237
enh68606     1  224834000  224835000      1       1  150064       1.9601      0.02499
enh68607     1  224834900  224835900      6       2  150064       2.5177    0.0059069
enh68608     1  224837600  224838600      3       1  150064       2.1216     0.016936
enh68611     1  224842600  224843600      6       2  150064       2.0393      0.02071
enh68615     1  224860500  224861500     10       1  150064       1.9478      0.02572
enh68616     1  224876600  224877600      1       1  150064        2.261      0.01188
enh68621     1  224910100  224911100      8       5  150064       2.2881     0.011066
enh68661     1  225934900  225935900      4       2  150064       1.8791     0.030115
enh68671     1  226012100  226013100      9       3  150064       2.1853     0.014433
enh68672     1  226014500  226015500      5       2  150064       2.7154    0.0033097
enh68677     1  226035100  226036100      2       1  150064       1.9978     0.022868
enh68678     1  226039900  226040900      5       3  150064       1.8817     0.029937
enh68680     1  226052800  226053800      1       1  150064       2.0343      0.02096
enh68683     1  226066000  226067000      2       1  150064       2.5513    0.0053659
enh68687     1  226086000  226087000      8       3  150064        1.931      0.02674
enh68697     1  226187600  226188600      3       2  150064       1.8656     0.031051
enh68710     1  226311600  226312600      2       1  150064       2.9394    0.0016442
enh68719     1  226497800  226498800      2       1  150064       2.6384    0.0041644
enh68723     1  226551700  226552700      1       1  150064       2.1444        0.016
enh68726     1  226592400  226593400      6       2  150064       1.8514     0.032054
enh68729     1  226789300  226790300      6       3  150064       4.4533   4.2285e-06
enh68733     1  226811900  226812900      4       2  150064       2.4826    0.0065222
enh68737     1  226831800  226832800      4       2  150064       1.8042     0.035604
enh68755     1  226920300  226921300      2       1  150064       2.5632    0.0051859
enh68756     1  226952100  226953100      1       1  150064       2.1459      0.01594
enh68761     1  227015200  227016200      1       1  150064       1.6988      0.04468
enh68762     1  227051600  227052600      3       2  150064       2.6352    0.0042039
enh68763     1  227059800  227060800      2       1  150064       2.0152     0.021944
enh68765     1  227070200  227071200      3       1  150064       2.2435     0.012432
enh68767     1  227079500  227080500      7       2  150064       2.3018     0.010672
enh68782     1  227415300  227416300      7       3  150064       1.6533     0.049132
enh68788     1  227506800  227507800      5       2  150064       1.9373     0.026355
enh68789     1  227531900  227532900      5       2  150064       1.8518     0.032026
enh68791     1  227544600  227545600      5       2  150064        2.537    0.0055896
enh68894     1  229163200  229164200      1       1  150064       1.8157      0.03471
enh68951     1  230222100  230223100      1       1  150064       2.1121      0.01734
enh68953     1  230226100  230227100      4       2  150064       2.1176     0.017102
enh68955     1  230228800  230229800      3       1  150064        3.408   0.00032721
enh68956     1  230231300  230232300      5       2  150064       3.5141   0.00022062
enh68957     1  230234900  230235900      2       1  150064       1.6923     0.045294
enh68958     1  230236600  230237600      8       2  150064       3.6151   0.00015013
enh68959     1  230238100  230239100      4       2  150064       3.4987   0.00023379
enh68960     1  230242200  230243200      8       3  150064       3.6345   0.00013928
enh68961     1  230244500  230245500      6       2  150064       3.9115   4.5865e-05
enh68962     1  230246400  230247400      6       2  150064        3.593   0.00016342
enh68963     1  230248000  230249000      2       1  150064       3.1926    0.0007051
enh68964     1  230250000  230251000      3       1  150064       3.5765   0.00017411
enh68965     1  230250600  230251600      3       1  150064       3.8153   6.8017e-05
enh68966     1  230253800  230254800      3       2  150064       2.9489    0.0015945
enh68968     1  230263800  230264800      9       4  150064       3.4892   0.00024222
enh68969     1  230266000  230267000      2       1  150064       1.8541     0.031859
enh68970     1  230267500  230268500      1       1  150064       1.8975      0.02888
enh68971     1  230270000  230271000      3       1  150064        2.477     0.006624
enh68972     1  230272000  230273000     11       5  150064       3.0482    0.0011509
enh68973     1  230274900  230275900      6       2  150064        3.592   0.00016408
enh68990     1  230321300  230322300      3       2  150064       1.7254     0.042229
enh69002     1  230405800  230406800      2       1  150064       2.0144     0.021985
enh69003     1  230406400  230407400      1       1  150064       2.4014     0.008167
enh69008     1  230495500  230496500      7       2  150064       2.1542     0.015613
enh69079     1  231558700  231559700      2       1  150064       2.0492     0.020222
enh69126     1  232608500  232609500      2       1  150064       1.9085     0.028161
enh69127     1  232613200  232614200      1       1  150064       1.8193      0.03443
enh69176     1  234610600  234611600      9       2  150064       1.9318     0.026689
enh69177     1  234612800  234613800      8       3  150064       1.6699     0.047472
enh69179     1  234623100  234624100      2       1  150064       1.9415     0.026101
enh69180     1  234629600  234630600      7       3  150064       2.3425    0.0095772
enh69182     1  234634300  234635300      7       3  150064       2.6283    0.0042902
enh69183     1  234636100  234637100      3       2  150064       1.8352     0.033238
enh69184     1  234640900  234641900      4       2  150064       1.8159     0.034691
enh69186     1  234651300  234652300      3       1  150064       2.5826    0.0049023
enh69192     1  234695200  234696200      6       3  150064       1.7541      0.03971
enh69193     1  234697800  234698800      2       1  150064       1.9754     0.024111
enh69195     1  234708400  234709400      1       1  150064       2.3094      0.01046
enh69229     1  234895700  234896700      3       2  150064       1.7982     0.036074
enh69335     1  236020300  236021300      3       1  150064       1.9615     0.024911
enh69404     1  236329800  236330800      1       1  150064       1.6595      0.04851
enh69411     1  236445600  236446600      1       1  150064       2.1571       0.0155
enh69412     1  236665600  236666600      1       1  150064       1.7372      0.04118
enh69431     1  240193400  240194400      5       3  150064       2.0996     0.017881
enh69440     1  240275500  240276500      2       1  150064       1.8045     0.035578
enh69445     1  240315600  240316600      4       2  150064       1.7757     0.037895
enh69447     1  240352200  240353200      2       1  150064        1.906     0.028328
enh69448     1  240356400  240357400      4       2  150064       3.3749   0.00036917
enh69450     1  240379800  240380800      3       2  150064       3.0213    0.0012584
enh69452     1  240406600  240407600      7       2  150064       1.7975     0.036125
enh69456     1  240455600  240456600      1       1  150064       1.7937      0.03643
enh69469     1  240549300  240550300      4       2  150064       1.9316     0.026701
enh69509     1  241775100  241776100      2       1  150064       2.1797     0.014641
enh69530     1  243277300  243278300      2       1  150064       2.1798     0.014634
enh69531     1  243368200  243369200      1       1  150064       3.2555    0.0005659
enh69532     1  243376200  243377200      2       1  150064       3.9066   4.6799e-05
enh69533     1  243397000  243398000      2       1  150064       2.3827    0.0085923
enh69534     1  243398000  243399000      1       1  150064        2.666     0.003838
enh69536     1  243402100  243403100      1       1  150064       4.2311    1.163e-05
enh69537     1  243407400  243408400      1       1  150064       3.8631    5.598e-05
enh69538     1  243410900  243411900      4       2  150064       3.7988   7.2691e-05
enh69539     1  243412800  243413800      2       1  150064       4.0336   2.7463e-05
enh69542     1  243430400  243431400      1       1  150064       4.4273    4.771e-06
enh69543     1  243432700  243433700      2       1  150064       4.4701   3.9099e-06
enh69545     1  243450200  243451200      1       1  150064       4.8728    5.502e-07
enh69547     1  243457800  243458800      1       1  150064       5.0243    2.527e-07
enh69557     1  243645300  243646300      1       1  150064       3.8909    4.993e-05
enh69558     1  243646700  243647700      3       1  150064       3.6675   0.00012246
enh69559     1  243654100  243655100      1       1  150064       4.2856    9.112e-06
enh69561     1  243663900  243664900      4       2  150064       5.2183   9.0264e-08
enh69565     1  243722900  243723900      1       1  150064       5.0011     2.85e-07
enh69566     1  243731900  243732900      1       1  150064        5.012    2.693e-07
enh69568     1  243760000  243761000      1       1  150064       1.9669       0.0246
enh69569     1  243786900  243787900      1       1  150064       4.0627    2.425e-05
enh69576     1  243908300  243909300      1       1  150064       4.8466     6.28e-07
enh69577     1  243914600  243915600      2       1  150064        3.559   0.00018614
enh69578     1  243919200  243920200      1       1  150064       4.7265    1.142e-06
enh69579     1  243955400  243956400      2       1  150064       4.2876   9.0309e-06
enh69580     1  243962300  243963300      2       1  150064       4.5191   3.1046e-06
enh69582     1  244003200  244004200      1       1  150064       3.3165    0.0004557
enh69585     1  244011100  244012100      2       1  150064       3.4812   0.00024957
enh69586     1  244014600  244015600      1       1  150064       3.3251     0.000442
enh69587     1  244045900  244046900      1       1  150064       2.5067     0.006094
enh69588     1  244053800  244054800      1       1  150064       2.2984      0.01077
enh69589     1  244081500  244082500      2       1  150064       2.8917    0.0019159
enh69605     1  244376600  244377600      5       2  150064       2.5417    0.0055156
enh69606     1  244395200  244396200      1       1  150064        2.151      0.01574
enh69607     1  244402400  244403400      1       1  150064       2.0913      0.01825
enh69619     1  244509800  244510800      3       1  150064       2.2961     0.010835
enh69622     1  244525300  244526300      4       2  150064        1.823      0.03415
enh69625     1  244558500  244559500      7       3  150064       2.6723     0.003767
enh69626     1  244599800  244600800      3       2  150064       1.8026     0.035729
enh69627     1  244602300  244603300      4       2  150064       2.1017     0.017792
enh69629     1  244608000  244609000      1       1  150064       2.2307      0.01285
enh69630     1  244609200  244610200      1       1  150064       1.6759      0.04688
enh69632     1  244612200  244613200      2       1  150064       2.3452    0.0095087
enh69639     1  244828800  244829800      5       2  150064       2.0407     0.020639
enh69640     1  244835900  244836900      4       2  150064       1.8019     0.035777
enh69664     1  245574000  245575000      8       3  150064       2.6777    0.0037065
enh69666     1  245762000  245763000     10       2  150064       2.4693     0.006768
enh69695     1  246149700  246150700      3       2  150064       2.1807     0.014603
enh69696     1  246160700  246161700      9       3  150064       2.1372     0.016291
enh69710     1  246378400  246379400     12       2  150064       2.2639     0.011791
enh69711     1  246382500  246383500     10       3  150064        2.497     0.006262
enh69712     1  246447000  246448000      3       2  150064       2.4047    0.0080937
enh69721     1  246690500  246691500      8       4  150064       1.8793     0.030102
enh69730     1  246748000  246749000      1       1  150064       2.0615      0.01963
enh69732     1  246753200  246754200      1       1  150064       2.1591      0.01542
enh69736     1  246760300  246761300      2       1  150064       1.7267     0.042114
enh69738     1  246770500  246771500      2       1  150064       1.8193     0.034432
enh69739     1  246771200  246772200      2       1  150064        1.788     0.036891
enh69742     1  246785100  246786100      7       3  150064       2.2465     0.012335
enh69755     1  246866800  246867800      6       1  150064       2.6681    0.0038138
enh69756     1  246868200  246869200      2       1  150064       1.8139     0.034848
enh69763     1  246931900  246932900      1       1  150064       1.7346      0.04141
enh69807     1  249134800  249135800      2       1  150064       1.8202     0.034368
enh69808     1  249137000  249138000      1       1  150064       2.2483      0.01228
enh69810     1  249153600  249154600      1       1  150064       1.7791      0.03761
enh69811     1  249156400  249157400      1       1  150064       1.8718      0.03062
enh78778     2     568500     569500      4       1  150064       1.8607     0.031391
enh78790     2     876400     877400      7       3  150064       1.9062     0.028311
enh78791     2     883900     884900     11       2  150064       2.4784    0.0065983
enh78795     2    1020600    1021600      6       2  150064       2.3052     0.010578
enh78796     2    1032400    1033400      3       2  150064       2.3916    0.0083884
enh78845     2    1733400    1734400      8       3  150064       2.0296     0.021197
enh78847     2    1736800    1737800      5       2  150064       1.9162      0.02767
enh78848     2    1739300    1740300      1       1  150064       1.7441      0.04057
enh78852     2    1752800    1753800      3       1  150064        2.552    0.0053556
enh78854     2    1759300    1760300      3       1  150064       2.3556    0.0092475
enh78860     2    2850100    2851100      5       2  150064       1.7475     0.040271
enh78867     2    3203700    3204700      6       2  150064       2.1221     0.016914
enh78871     2    3307200    3308200      4       1  150064       2.7783    0.0027318
enh78902     2    3621600    3622600      1       1  150064       2.0286      0.02125
enh78904     2    3642600    3643600      3       2  150064         1.74     0.040934
enh78920     2    6508400    6509400      2       1  150064       2.0184     0.021773
enh78923     2    6646600    6647600      3       1  150064       1.7894     0.036772
enh78932     2    7059900    7060900      5       2  150064       2.2749     0.011456
enh78933     2    7061600    7062600      4       2  150064        2.317     0.010252
enh78934     2    7066000    7067000      6       3  150064       2.4181    0.0078005
enh78951     2    7656500    7657500      1       1  150064       2.6295     0.004276
enh78954     2    7832600    7833600      1       1  150064       1.9468      0.02578
enh78984     2    8587500    8588500      4       1  150064       2.6439     0.004098
enh78987     2    8665600    8666600      2       1  150064       1.6534     0.049129
enh78989     2    8684000    8685000      3       2  150064       1.8768     0.030272
enh79010     2    8992000    8993000      2       1  150064        1.737     0.041194
enh79044     2    9314800    9315800      4       1  150064       2.0648     0.019473
enh79047     2    9330300    9331300      3       1  150064       2.1347     0.016392
enh79052     2    9352500    9353500      5       3  150064       1.9588     0.025067
enh79054     2    9355700    9356700      3       1  150064       2.9002    0.0018646
enh79057     2    9358500    9359500      1       1  150064       1.7092      0.04371
enh79061     2    9372400    9373400      1       1  150064       1.8161      0.03468
enh79070     2    9392200    9393200      1       1  150064       3.1605    0.0007874
enh79076     2    9404000    9405000      2       1  150064       2.7762    0.0027498
enh79078     2    9408800    9409800      6       2  150064        2.638    0.0041703
enh79100     2    9471600    9472600      2       1  150064       2.5718    0.0050588
enh79159     2    9795700    9796700      8       2  150064       1.9066     0.028288
enh79160     2    9798700    9799700      1       1  150064       2.2914      0.01097
enh79188     2    9954200    9955200      4       2  150064       1.7086     0.043759
enh79202     2   10106900   10107900      3       1  150064       1.6473     0.049744
enh79204     2   10121500   10122500      4       2  150064       1.8305     0.033586
enh79206     2   10133500   10134500      6       2  150064       2.1601     0.015383
enh79226     2   10280900   10281900      2       1  150064       2.3959    0.0082892
enh79237     2   10343900   10344900      3       1  150064        1.749     0.040146
enh79282     2   10544500   10545500      3       1  150064       1.8053     0.035513
enh79283     2   10547600   10548600      8       2  150064       2.1173     0.017119
enh79317     2   10953200   10954200      6       3  150064       2.0708     0.019191
enh79318     2   10954200   10955200      4       2  150064       2.5586    0.0052546
enh79368     2   11533600   11534600      2       1  150064       2.2141     0.013412
enh79394     2   11890700   11891700      2       1  150064        1.706     0.044003
enh79401     2   11918900   11919900      2       1  150064        1.751      0.03997
enh79409     2   11964700   11965700      2       1  150064       1.6495     0.049523
enh79418     2   12077800   12078800      7       4  150064       2.9627    0.0015248
enh79420     2   12148300   12149300      5       2  150064       1.6645     0.048005
enh79434     2   12249400   12250400      5       2  150064       1.6559     0.048875
enh79436     2   12272000   12273000      3       2  150064       2.2404     0.012532
enh79442     2   12368000   12369000      3       1  150064       2.9012    0.0018589
enh79465     2   12644200   12645200      3       2  150064       1.6727      0.04719
enh79470     2   12695400   12696400      2       1  150064       1.8598     0.031459
enh79475     2   12777000   12778000      3       1  150064        3.304   0.00047661
enh79511     2   14656000   14657000      9       4  150064         2.23     0.012872
enh79517     2   15309800   15310800      5       2  150064       2.4187    0.0077875
enh79518     2   15316900   15317900      3       2  150064       2.2534     0.012116
enh79519     2   15363900   15364900      2       1  150064       2.6988    0.0034797
enh79524     2   15699100   15700100      4       1  150064       1.8447     0.032539
enh79543     2   17854800   17855800      5       1  150064        2.035     0.020925
enh79544     2   17918200   17919200      3       2  150064       1.9148     0.027758
enh79546     2   17932800   17933800      3       1  150064       1.9908     0.023252
enh79547     2   17936600   17937600      1       1  150064       2.1711      0.01496
enh79548     2   17937700   17938700      1       1  150064       2.0909      0.01827
enh79550     2   17980700   17981700      9       2  150064       2.5341    0.0056366
enh79552     2   17996700   17997700      3       1  150064       2.3427    0.0095728
enh79554     2   18011700   18012700      2       1  150064       3.0918   0.00099482
enh79555     2   18032800   18033800      6       4  150064       2.1164     0.017156
enh79556     2   18038200   18039200      7       3  150064       4.0172   2.9448e-05
enh79557     2   18082400   18083400      1       1  150064       3.5084    0.0002254
enh79566     2   18258400   18259400      8       2  150064        1.903      0.02852
enh79571     2   18537600   18538600      2       1  150064       1.8332     0.033385
enh79634     2   19236100   19237100      4       2  150064       1.6893     0.045584
enh79640     2   19319500   19320500      4       2  150064       2.5082    0.0060678
enh79641     2   19321300   19322300      4       2  150064       1.9945     0.023048
enh79642     2   19323500   19324500      3       1  150064       1.8783      0.03017
enh79647     2   19376000   19377000      1       1  150064       2.1964      0.01403
enh79652     2   19427100   19428100      1       1  150064       2.4129     0.007914
enh79654     2   19440600   19441600      5       3  150064       2.3358    0.0097513
enh79658     2   19550700   19551700      3       2  150064       2.7435    0.0030394
enh79792     2   20768000   20769000      7       3  150064       2.3394    0.0096584
enh79793     2   20775500   20776500      4       2  150064       2.6957    0.0035118
enh79794     2   20782500   20783500      1       1  150064       1.7098      0.04365
enh79800     2   20815100   20816100      9       2  150064       1.9707      0.02438
enh79827     2   22471800   22472800      2       1  150064       2.9473    0.0016027
enh79850     2   23703500   23704500      4       2  150064       1.8388     0.032972
enh79880     2   23920300   23921300     10       3  150064          1.8     0.035933
enh79884     2   23980500   23981500      1       1  150064       2.0403      0.02066
enh79888     2   24047400   24048400      5       2  150064       1.6605     0.048402
enh79890     2   24122900   24123900      3       1  150064       1.7631     0.038946
enh79892     2   24125000   24126000      1       1  150064       2.0809      0.01872
enh79893     2   24127800   24128800      1       1  150064        2.071      0.01918
enh79896     2   24151300   24152300      2       1  150064       1.9116     0.027966
enh79897     2   24161500   24162500      1       1  150064       2.2362      0.01267
enh79899     2   24166800   24167800      6       3  150064       2.3826    0.0085959
enh79901     2   24174000   24175000      4       2  150064       2.3298     0.009909
enh79931     2   24658500   24659500      3       1  150064       3.0806    0.0010329
enh79936     2   24835800   24836800      2       1  150064       1.8495     0.032195
enh79979     2   25327900   25328900      2       1  150064       3.7146   0.00010178
enh79980     2   25346300   25347300      4       1  150064       3.6785   0.00011729
enh79981     2   25350200   25351200      2       1  150064       3.4789   0.00025176
enh79982     2   25351700   25352700      5       2  150064       4.2774   9.4548e-06
enh79983     2   25384400   25385400      3       1  150064       4.1609   1.5851e-05
enh79984     2   25420200   25421200      2       1  150064       2.6263    0.0043163
enh79985     2   25426600   25427600      4       1  150064       3.5761   0.00017437
enh79986     2   25437900   25438900      1       1  150064       3.4723     0.000258
enh79987     2   25439300   25440300      2       1  150064       3.4026   0.00033375
enh79989     2   25452000   25453000      2       1  150064       3.1586   0.00079263
enh79990     2   25453500   25454500      3       2  150064       3.6029   0.00015733
enh79994     2   25487600   25488600      4       2  150064       2.2687     0.011644
enh79997     2   25499200   25500200      2       1  150064       1.7206     0.042664
enh79998     2   25501200   25502200      2       1  150064       1.7057      0.04403
enh79999     2   25508500   25509500      2       1  150064       1.9292     0.026854
enh80000     2   25513600   25514600      2       1  150064       2.3009     0.010698
enh80003     2   25526600   25527600      4       2  150064       2.7383    0.0030879
enh80004     2   25530400   25531400      5       2  150064       3.4965   0.00023573
enh80005     2   25531600   25532600      2       1  150064       4.1932   1.3752e-05
enh80006     2   25536000   25537000      1       1  150064       2.8611     0.002111
enh80009     2   25554200   25555200      3       1  150064       1.6767     0.046798
enh80015     2   25585400   25586400      5       2  150064       1.6943     0.045104
enh80018     2   25598700   25599700      2       1  150064        4.143   1.7136e-05
enh80033     2   25887100   25888100      2       1  150064       1.8753     0.030376
enh80042     2   26066900   26067900      3       1  150064       1.8093     0.035201
enh80045     2   26075600   26076600      1       1  150064       1.7816      0.03741
enh80054     2   26177700   26178700      1       1  150064       2.7935     0.002607
enh80056     2   26187500   26188500      3       1  150064       1.9861     0.023509
enh80061     2   26214400   26215400      3       1  150064        3.715   0.00010161
enh80062     2   26220200   26221200      7       3  150064       2.8477    0.0022021
enh80064     2   26231400   26232400      5       1  150064         1.72     0.042716
enh80068     2   26262800   26263800      2       1  150064       2.6277    0.0042987
enh80078     2   26308800   26309800      4       2  150064       2.0709     0.019183
enh80080     2   26401000   26402000      2       1  150064       2.4287     0.007577
enh80081     2   26402100   26403100      3       1  150064        1.709     0.043728
enh80091     2   26491800   26492800      2       1  150064       2.1871     0.014367
enh80109     2   26700300   26701300      5       2  150064       2.1119     0.017347
enh80119     2   26985900   26986900      2       1  150064       3.1708   0.00076023
enh80120     2   26989700   26990700      4       2  150064       3.0451     0.001163
enh80121     2   26991700   26992700      2       1  150064       3.1258   0.00088647
enh80123     2   26994000   26995000      3       1  150064       3.3675    0.0003792
enh80124     2   26995500   26996500      1       1  150064       3.3202    0.0004497
enh80126     2   27007600   27008600      3       2  150064       2.1143     0.017246
enh80127     2   27010800   27011800      1       1  150064       3.1968    0.0006948
enh80128     2   27012200   27013200      4       1  150064       2.9887    0.0014009
enh80129     2   27015200   27016200      4       2  150064       3.0559    0.0011218
enh80132     2   27164000   27165000      1       1  150064       3.3114    0.0004642
enh80133     2   27184400   27185400      4       2  150064       2.9554    0.0015615
enh80136     2   27202000   27203000      1       1  150064       3.2649    0.0005475
enh80137     2   27210500   27211500      1       1  150064       3.2155     0.000651
enh80138     2   27211700   27212700      2       1  150064       3.0518    0.0011374
enh80139     2   27213800   27214800      1       1  150064       2.5416     0.005518
enh80140     2   27226200   27227200      1       1  150064       3.3039    0.0004768
enh80141     2   27233400   27234400      3       1  150064       3.1054   0.00095019
enh80142     2   27235500   27236500      1       1  150064       1.8529      0.03195
enh80144     2   27244000   27245000      1       1  150064       3.3136    0.0004605
enh80150     2   27271800   27272800      2       1  150064       3.4335   0.00029787
enh80151     2   27275300   27276300      2       1  150064       2.6178    0.0044244
enh80152     2   27275800   27276800      2       1  150064       2.6178    0.0044244
enh80154     2   27286300   27287300      2       1  150064       3.9856    3.366e-05
enh80155     2   27286800   27287800      3       2  150064       1.9717     0.024324
enh80156     2   27290700   27291700      2       1  150064       2.8484    0.0021971
enh80157     2   27298000   27299000      2       1  150064       2.0918     0.018229
enh80159     2   27307100   27308100      1       1  150064       2.9926     0.001383
enh80160     2   27309900   27310900      1       1  150064        2.979     0.001446
enh80161     2   27315400   27316400      1       1  150064       3.0302     0.001222
enh80165     2   27355000   27356000      2       1  150064       2.4193    0.0077762
enh80167     2   27403700   27404700      2       1  150064       2.1323     0.016492
enh80170     2   27425500   27426500      1       1  150064       2.8605     0.002115
enh80173     2   27432400   27433400      7       3  150064       2.4129     0.007913
enh80177     2   27441400   27442400      6       3  150064       2.6812    0.0036678
enh80178     2   27443700   27444700      4       2  150064       2.3075     0.010513
enh80181     2   27471900   27472900      3       1  150064       2.1769     0.014745
enh80185     2   27503800   27504800      1       1  150064       2.3305     0.009891
enh80187     2   27525400   27526400      1       1  150064       2.1382      0.01625
enh80194     2   27574600   27575600      1       1  150064       2.7773     0.002741
enh80198     2   27595200   27596200      2       1  150064       2.3713    0.0088636
enh80199     2   27599000   27600000      2       1  150064       2.9818    0.0014328
enh80201     2   27607400   27608400      1       1  150064       3.1068    0.0009457
enh80204     2   27632800   27633800      2       1  150064       2.0799     0.018769
enh80207     2   27664500   27665500      1       1  150064       3.1687    0.0007655
enh80208     2   27668300   27669300      2       1  150064        1.806     0.035459
enh80209     2   27711200   27712200      4       2  150064       3.6298   0.00014183
enh80210     2   27712800   27713800      2       1  150064        2.505    0.0061232
enh80211     2   27716100   27717100      1       1  150064        3.188    0.0007163
enh80213     2   27789200   27790200      1       1  150064       3.0656     0.001086
enh80214     2   27791700   27792700      1       1  150064       3.0395     0.001185
enh80215     2   27807600   27808600      3       2  150064       2.7382    0.0030892
enh80218     2   27819000   27820000      4       2  150064       1.7866     0.037004
enh80219     2   27829300   27830300      2       1  150064         2.63    0.0042695
enh80220     2   27843800   27844800      1       1  150064       3.1039    0.0009548
enh80223     2   27859400   27860400      5       2  150064       2.2753     0.011443
enh80224     2   27861100   27862100      2       1  150064        1.682      0.04628
enh80226     2   27877800   27878800      1       1  150064       3.9509    3.893e-05
enh80228     2   27888400   27889400      2       1  150064        1.985     0.023573
enh80230     2   27912000   27913000      2       1  150064       3.4993   0.00023321
enh80233     2   27933900   27934900      3       2  150064       2.2868     0.011104
enh80234     2   27937000   27938000      1       1  150064       2.8369     0.002278
enh80238     2   27951800   27952800      3       1  150064       3.8446   6.0373e-05
enh80241     2   27975000   27976000      1       1  150064       4.5947    2.167e-06
enh80243     2   27977000   27978000      1       1  150064       2.4741     0.006678
enh80245     2   27988000   27989000      1       1  150064       4.1169     1.92e-05
enh80246     2   27988800   27989800      3       2  150064       4.4211   4.9099e-06
enh80247     2   27993400   27994400      1       1  150064       3.8587      5.7e-05
enh80252     2   28020600   28021600      3       1  150064       4.2568   1.0368e-05
enh80253     2   28027200   28028200      1       1  150064        4.626    1.864e-06
enh80256     2   28055200   28056200      2       1  150064       3.5611   0.00018463
enh80259     2   28083100   28084100      2       1  150064       3.2658   0.00054575
enh80260     2   28093400   28094400      1       1  150064       3.3684     0.000378
enh80261     2   28107600   28108600      2       1  150064       2.9512    0.0015829
enh80263     2   28114400   28115400      1       1  150064       1.9473      0.02575
enh80264     2   28123800   28124800      1       1  150064        3.996    3.221e-05
enh80266     2   28130800   28131800      3       2  150064       3.8042   7.1122e-05
enh80267     2   28137000   28138000      2       1  150064       1.9275     0.026958
enh80268     2   28138700   28139700      2       1  150064       2.4002    0.0081929
enh80269     2   28154400   28155400      3       2  150064       2.5075    0.0060789
enh80273     2   28196100   28197100      1       1  150064       3.7683    8.218e-05
enh80275     2   28202500   28203500      2       1  150064         4.51   3.2416e-06
enh80280     2   28270500   28271500      3       1  150064       2.5575    0.0052709
enh80281     2   28276000   28277000      2       1  150064       3.1774   0.00074307
enh80283     2   28303500   28304500      4       2  150064       2.6781    0.0037018
enh80286     2   28319100   28320100      6       2  150064       2.2508     0.012198
enh80287     2   28321700   28322700      2       1  150064       1.7619      0.03904
enh80288     2   28324700   28325700      1       1  150064       2.2133      0.01344
enh80291     2   28359000   28360000      2       1  150064       1.8516     0.032041
enh80293     2   28375000   28376000      3       2  150064       1.9497     0.025606
enh80328     2   28611800   28612800      2       1  150064       3.1887   0.00071447
enh80331     2   28628800   28629800      3       1  150064       2.4675    0.0068037
enh80334     2   28635100   28636100      1       1  150064       2.5742     0.005024
enh80336     2   28646200   28647200      6       3  150064       3.0378    0.0011914
enh80337     2   28650800   28651800      2       1  150064        2.569    0.0050992
enh80339     2   28659600   28660600      1       1  150064       3.5496    0.0001929
enh80345     2   28774800   28775800      3       1  150064       2.2396     0.012558
enh80389     2   29024900   29025900      1       1  150064       2.8096      0.00248
enh80390     2   29032400   29033400      3       1  150064       3.1758   0.00074719
enh80396     2   29150600   29151600      3       2  150064       1.9268     0.027002
enh80397     2   29173900   29174900      7       2  150064       1.8764     0.030302
enh80409     2   29275700   29276700      6       2  150064       2.6776    0.0037075
enh80412     2   29330500   29331500      3       1  150064       1.9753     0.024119
enh80420     2   29388100   29389100      3       1  150064       1.8139     0.034846
enh80425     2   29682400   29683400      3       1  150064       2.3845    0.0085508
enh80427     2   29717600   29718600      1       1  150064       1.6909      0.04543
enh80443     2   30368200   30369200      2       1  150064       1.8372     0.033087
enh80447     2   30401000   30402000      1       1  150064       1.8217      0.03425
enh80466     2   30594500   30595500      2       1  150064       1.7379     0.041116
enh80492     2   30911500   30912500      2       1  150064       1.9676     0.024559
enh80500     2   31172100   31173100      4       1  150064       1.9239     0.027183
enh80504     2   31202300   31203300      6       2  150064       2.2195     0.013225
enh80531     2   31547300   31548300      2       1  150064       1.6604     0.048421
enh80554     2   31751900   31752900      3       2  150064       1.7315     0.041682
enh80566     2   32236500   32237500      3       2  150064       2.2825     0.011229
enh80611     2   33225200   33226200      2       1  150064        1.653     0.049163
enh80704     2   36600400   36601400      2       1  150064       1.8621     0.031293
enh80710     2   36615300   36616300      9       3  150064       1.6885     0.045659
enh80718     2   36632100   36633100      5       3  150064       1.7881     0.036876
enh80721     2   36636500   36637500      1       1  150064       1.8342      0.03331
enh80725     2   36641800   36642800      2       1  150064        2.037     0.020825
enh80727     2   36645100   36646100      1       1  150064       1.8216      0.03426
enh80728     2   36647300   36648300      1       1  150064       2.3588     0.009167
enh80729     2   36651400   36652400      2       1  150064        2.287     0.011098
enh80732     2   36661200   36662200      1       1  150064       2.1714      0.01495
enh80750     2   36710500   36711500      4       2  150064       1.6997     0.044598
enh80752     2   36717300   36718300      4       1  150064       1.7384     0.041067
enh80768     2   36791500   36792500      4       2  150064       2.0243      0.02147
enh80771     2   36822300   36823300      7       2  150064       1.8864      0.02962
enh80783     2   36929600   36930600     11       4  150064       2.4414     0.007316
enh80788     2   37139800   37140800      3       2  150064       1.8488     0.032244
enh80790     2   37178400   37179400      4       2  150064        1.784     0.037209
enh80792     2   37189800   37190800      7       2  150064       1.8881     0.029503
enh80793     2   37190500   37191500      4       2  150064       1.7158     0.043097
enh80795     2   37194500   37195500      1       1  150064       2.9809     0.001437
enh80796     2   37220800   37221800      7       3  150064       1.8875     0.029547
enh80797     2   37227200   37228200      4       2  150064       2.6129    0.0044892
enh80798     2   37247700   37248700      2       1  150064       2.5028      0.00616
enh80802     2   37379100   37380100      3       2  150064       1.7334     0.041516
enh80804     2   37384400   37385400      3       1  150064       1.8706     0.030697
enh80805     2   37395000   37396000      5       3  150064       1.9394     0.026228
enh80806     2   37408100   37409100     12       3  150064       2.2713     0.011565
enh80808     2   37424800   37425800      4       2  150064       3.0807    0.0010325
enh80809     2   37425600   37426600      2       1  150064       2.8072    0.0024987
enh80810     2   37459900   37460900      6       3  150064       2.9885    0.0014016
enh80812     2   37510100   37511100      2       1  150064       2.7876    0.0026553
enh80813     2   37528400   37529400      7       2  150064       3.2505    0.0005761
enh80814     2   37529900   37530900      3       2  150064       2.1034     0.017716
enh80815     2   37543000   37544000      7       2  150064       3.4551   0.00027501
enh80816     2   37544900   37545900      2       1  150064       3.1965   0.00069552
enh80817     2   37545800   37546800      1       1  150064        3.338    0.0004219
enh80818     2   37548200   37549200      3       1  150064       3.5795   0.00017209
enh80819     2   37548700   37549700      3       2  150064       3.9044   4.7237e-05
enh80820     2   37570500   37571500      8       4  150064       4.1255   1.8498e-05
enh80827     2   37642000   37643000      3       1  150064       2.1615     0.015329
enh80829     2   37648700   37649700      1       1  150064       2.0718      0.01914
enh80833     2   37733600   37734600      4       1  150064       1.8585     0.031551
enh80857     2   37883000   37884000      1       1  150064       2.3419     0.009592
enh80872     2   37947900   37948900      3       2  150064       1.9159     0.027687
enh80889     2   38022400   38023400      4       2  150064       2.0455     0.020404
enh80896     2   38070000   38071000      3       2  150064       1.7861      0.03704
enh80908     2   38151200   38152200      4       2  150064       1.9939     0.023079
enh80910     2   38237800   38238800      3       2  150064       2.2201     0.013205
enh80915     2   38323000   38324000      2       1  150064       2.0748     0.019001
enh80938     2   38528800   38529800      5       1  150064       1.8383     0.033009
enh80939     2   38601800   38602800      2       1  150064       1.8326     0.033433
enh80941     2   38622300   38623300      2       1  150064       2.0303     0.021161
enh80942     2   38665700   38666700      3       2  150064       2.0174     0.021826
enh80958     2   38839900   38840900      1       1  150064        1.815      0.03476
enh80968     2   38943000   38944000      3       2  150064       2.0726     0.019104
enh80969     2   38948100   38949100      4       2  150064       2.6362    0.0041917
enh80974     2   38980600   38981600      3       1  150064       1.8303     0.033603
enh80975     2   38992400   38993400      3       2  150064        1.769     0.038445
enh80997     2   39454800   39455800      3       2  150064       1.8022     0.035754
enh81006     2   39608500   39609500      1       1  150064        2.056      0.01989
enh81007     2   39609600   39610600      3       1  150064       1.9472     0.025758
enh81015     2   39635800   39636800      5       2  150064       1.9703     0.024404
enh81021     2   39652200   39653200      1       1  150064       2.7394     0.003078
enh81042     2   39795200   39796200      2       1  150064       2.4136    0.0078969
enh81047     2   39859100   39860100      2       1  150064       2.7981    0.0025706
enh81048     2   39867000   39868000      1       1  150064        2.064      0.01951
enh81052     2   39953400   39954400      1       1  150064       2.1563      0.01553
enh81053     2   39955800   39956800      1       1  150064       2.2685      0.01165
enh81054     2   39958400   39959400      1       1  150064       2.0788      0.01882
enh81055     2   39959600   39960600      1       1  150064        2.403      0.00813
enh81057     2   39970100   39971100      6       2  150064       1.9759     0.024082
enh81058     2   39999200   40000200      6       3  150064       2.5035    0.0061493
enh81060     2   40003800   40004800      2       1  150064       2.1676     0.015094
enh81062     2   40009900   40010900      1       1  150064       1.6763      0.04684
enh81070     2   40174100   40175100      1       1  150064       3.1882    0.0007159
enh81072     2   40181400   40182400      6       3  150064       2.8149    0.0024393
enh81074     2   40221200   40222200      5       2  150064       2.3334    0.0098125
enh81075     2   40223300   40224300      2       1  150064       2.5613    0.0052144
enh81076     2   40255700   40256700      4       2  150064       2.3215     0.010129
enh81077     2   40260000   40261000      1       1  150064        3.452    0.0002782
enh81078     2   40264000   40265000      6       2  150064       2.0286     0.021249
enh81079     2   40266200   40267200      5       2  150064       1.7642     0.038851
enh81085     2   40353900   40354900      4       1  150064       2.1854     0.014428
enh81086     2   40392200   40393200      4       2  150064       1.8345     0.033288
enh81089     2   40405900   40406900      5       2  150064       2.1373     0.016285
enh81097     2   40467000   40468000      5       2  150064       2.5466    0.0054393
enh81098     2   40470800   40471800      3       2  150064       2.3736    0.0088074
enh81101     2   40500700   40501700      4       1  150064       1.6571     0.048748
enh81105     2   40510100   40511100      3       1  150064        1.697     0.044847
enh81108     2   40543100   40544100      3       2  150064        1.729     0.041905
enh81110     2   40556300   40557300      1       1  150064        1.876      0.03033
enh81115     2   40578000   40579000      9       3  150064       2.2927     0.010932
enh81116     2   40579400   40580400      3       2  150064       2.3671     0.008964
enh81117     2   40581200   40582200      8       4  150064       2.7345    0.0031241
enh81118     2   40582400   40583400      1       1  150064       2.6562     0.003951
enh81119     2   40585600   40586600      5       2  150064       3.2017   0.00068315
enh81120     2   40587700   40588700      4       2  150064       2.1433     0.016043
enh81126     2   40629700   40630700      2       1  150064       2.2151     0.013377
enh81128     2   40639300   40640300      5       2  150064       2.3911     0.008399
enh81129     2   40645700   40646700      1       1  150064       1.9016      0.02861
enh81134     2   40661800   40662800      5       2  150064       2.1392     0.016211
enh81135     2   40664700   40665700      8       1  150064       1.8721     0.030594
enh81140     2   40715100   40716100      4       2  150064       1.9466     0.025791
enh81142     2   40739200   40740200      4       1  150064       3.0293    0.0012257
enh81152     2   42067200   42068200      2       1  150064        2.308       0.0105
enh81153     2   42068600   42069600      5       1  150064       2.4789    0.0065887
enh81154     2   42080300   42081300      9       2  150064        3.321   0.00044841
enh81155     2   42086900   42087900      4       2  150064       2.2208     0.013182
enh81229     2   42952400   42953400      8       2  150064       1.8589      0.03152
enh81243     2   43072100   43073100      4       2  150064       1.9494     0.025626
enh81244     2   43075000   43076000      1       1  150064       1.6794      0.04654
enh81252     2   43107100   43108100      1       1  150064       2.0298      0.02119
enh81253     2   43110000   43111000      2       1  150064       1.9912      0.02323
enh81269     2   43197700   43198700      3       2  150064       1.8432     0.032652
enh81277     2   43233700   43234700      4       2  150064       1.7101      0.04362
enh81305     2   43392600   43393600      1       1  150064       1.8068       0.0354
enh81312     2   43417300   43418300      2       1  150064       1.6794     0.046536
enh81443     2   45781400   45782400      4       1  150064       1.9771     0.024014
enh81455     2   45881300   45882300      2       1  150064       1.8739     0.030473
enh81457     2   45896200   45897200      4       2  150064        2.375    0.0087753
enh81471     2   45977600   45978600      3       1  150064       1.9641     0.024757
enh81473     2   45981900   45982900      4       1  150064       2.0872     0.018435
enh81474     2   45985800   45986800      3       2  150064       1.9565     0.025204
enh81491     2   46081100   46082100      3       2  150064       2.1439      0.01602
enh81501     2   46115500   46116500      1       1  150064       2.2402      0.01254
enh81518     2   46194900   46195900      4       2  150064       1.8953     0.029024
enh81519     2   46219500   46220500      3       2  150064       2.4645    0.0068611
enh81521     2   46231200   46232200      5       3  150064       1.8707     0.030692
enh81522     2   46236000   46237000      1       1  150064       2.6476     0.004053
enh81529     2   46284900   46285900      5       3  150064        2.454    0.0070639
enh81530     2   46290000   46291000      4       2  150064         3.29    0.0005009
enh81531     2   46292900   46293900      4       2  150064       2.0744      0.01902
enh81609     2   46731600   46732600      2       1  150064        1.977     0.024022
enh81617     2   46791300   46792300      4       2  150064       1.8325     0.033439
enh81622     2   46807200   46808200      3       2  150064       2.5819    0.0049134
enh81624     2   46845100   46846100      1       1  150064       1.9138      0.02782
enh81665     2   47057000   47058000      5       3  150064       2.0876     0.018415
enh81671     2   47089700   47090700      6       3  150064        2.375    0.0087741
enh81697     2   47212100   47213100      1       1  150064       1.7302       0.0418
enh81733     2   47321600   47322600      9       3  150064       1.9372     0.026359
enh81746     2   47435700   47436700      3       1  150064       2.2505     0.012207
enh81747     2   47444800   47445800      5       2  150064       2.3375    0.0097073
enh81748     2   47447600   47448600      3       1  150064       2.2461      0.01235
enh81749     2   47448700   47449700      6       2  150064       2.3732    0.0088178
enh81761     2   47563600   47564600      3       1  150064       1.6973     0.044819
enh81775     2   47881200   47882200      5       3  150064       1.7957     0.036269
enh81776     2   47978900   47979900      3       2  150064       1.6925     0.045279
enh81779     2   48003200   48004200      2       1  150064       2.1663     0.015144
enh81781     2   48012200   48013200      6       3  150064       2.3277    0.0099645
enh81785     2   48094300   48095300      4       2  150064       2.5138    0.0059714
enh81786     2   48096700   48097700      2       1  150064       2.5491    0.0053994
enh81788     2   48119200   48120200      5       3  150064       3.1034   0.00095655
enh81789     2   48120700   48121700      3       1  150064       2.5496    0.0053923
enh81793     2   48129000   48130000      1       1  150064       2.9361     0.001662
enh81797     2   48340800   48341800      1       1  150064       2.0415       0.0206
enh81798     2   48401900   48402900      4       2  150064       1.9252     0.027104
enh81801     2   48473800   48474800      1       1  150064       1.7956      0.03628
enh81802     2   48475900   48476900      1       1  150064       2.1128      0.01731
enh81803     2   48540000   48541000      4       2  150064        2.168      0.01508
enh81805     2   48545200   48546200      1       1  150064       2.3812     0.008628
enh81806     2   48547400   48548400      4       2  150064       1.9898     0.023305
enh81807     2   48565900   48566900      2       1  150064       3.5258   0.00021109
enh81808     2   48568300   48569300      5       2  150064       3.0855    0.0010161
enh81811     2   48572700   48573700      5       2  150064       2.7475    0.0030026
enh81812     2   48573400   48574400      4       2  150064       3.3607   0.00038872
enh81813     2   48578900   48579900      3       2  150064       1.6704     0.047424
enh81815     2   48642300   48643300      5       3  150064       2.5089    0.0060555
enh81817     2   48650100   48651100      5       2  150064       2.0343     0.020963
enh81824     2   48709300   48710300      4       2  150064       2.4451    0.0072406
enh81826     2   48723700   48724700      3       1  150064       2.0365     0.020849
enh81830     2   48746500   48747500      8       4  150064       1.8836     0.029811
enh81831     2   48754900   48755900      3       2  150064       2.2297     0.012884
enh81835     2   48787400   48788400      4       2  150064       1.7311     0.041714
enh81836     2   48793500   48794500      5       3  150064       1.8986     0.028806
enh81840     2   48941500   48942500      3       1  150064       1.7554     0.039598
enh81841     2   48949100   48950100      4       2  150064       2.1794      0.01465
enh81847     2   51577400   51578400      4       1  150064       1.8529      0.03195
enh81860     2   53979200   53980200      2       1  150064       2.6461    0.0040715
enh81862     2   53992800   53993800      6       3  150064       2.3434    0.0095537
enh81863     2   53995600   53996600      5       2  150064       2.3528    0.0093154
enh81864     2   54011000   54012000      1       1  150064        3.377    0.0003664
enh81865     2   54015400   54016400      4       1  150064       2.2744     0.011472
enh81867     2   54053600   54054600      3       2  150064       2.6099    0.0045285
enh81869     2   54123900   54124900      1       1  150064        3.483    0.0002479
enh81870     2   54172200   54173200      2       1  150064       1.7235     0.042399
enh81871     2   54176800   54177800      4       2  150064       2.6881    0.0035929
enh81872     2   54179300   54180300      1       1  150064       1.7323      0.04161
enh81873     2   54188300   54189300      2       1  150064       2.4166    0.0078321
enh81877     2   54194400   54195400      5       2  150064       2.2426     0.012463
enh81879     2   54202100   54203100      3       2  150064       2.0226     0.021557
enh81883     2   54267800   54268800      1       1  150064       3.6393    0.0001367
enh81884     2   54269200   54270200      4       2  150064       2.2384     0.012598
enh81886     2   54279800   54280800      3       2  150064       3.0421    0.0011748
enh81887     2   54286500   54287500      1       1  150064       1.7875      0.03693
enh81888     2   54290800   54291800      2       1  150064       3.7751   7.9975e-05
enh81889     2   54292300   54293300      3       1  150064       1.9107     0.028019
enh81890     2   54295000   54296000      3       2  150064       3.8093   6.9669e-05
enh81891     2   54315000   54316000      2       1  150064       1.8354     0.033224
enh81892     2   54330600   54331600      4       2  150064       2.5832    0.0048945
enh81893     2   54333700   54334700      2       1  150064       3.4716   0.00025872
enh81894     2   54334900   54335900      6       2  150064       3.4022   0.00033419
enh81895     2   54341400   54342400      5       2  150064        2.161     0.015346
enh81898     2   54436100   54437100      3       2  150064       1.6851     0.045986
enh81912     2   54629100   54630100      5       2  150064        2.144     0.016017
enh81914     2   54687200   54688200      5       2  150064       1.9017     0.028608
enh81918     2   54699200   54700200      3       1  150064       2.4015     0.008165
enh81925     2   54711100   54712100      5       2  150064       1.9319     0.026683
enh81929     2   54721800   54722800      1       1  150064       3.9814    3.425e-05
enh81930     2   54725100   54726100      6       4  150064       2.7237    0.0032273
enh81948     2   54779600   54780600      3       2  150064       1.7175     0.042946
enh81954     2   54796300   54797300      5       3  150064       2.5265    0.0057601
enh81955     2   54801600   54802600      7       3  150064        2.267     0.011695
enh81956     2   54804600   54805600      5       1  150064       1.8425       0.0327
enh81958     2   54811600   54812600      3       1  150064       2.3829    0.0085877
enh81961     2   54816600   54817600      2       1  150064       1.9997     0.022765
enh81962     2   54824600   54825600      3       2  150064       1.6807     0.046412
enh81963     2   54830700   54831700      3       2  150064       2.9489    0.0015943
enh81965     2   54836800   54837800      4       2  150064       1.6573      0.04873
enh81966     2   54840000   54841000      5       2  150064       2.4294    0.0075625
enh81967     2   54845300   54846300      4       2  150064       2.0673     0.019351
enh81972     2   54863400   54864400      3       2  150064       2.2396      0.01256
enh81975     2   54885200   54886200      4       2  150064       2.9491    0.0015937
enh81976     2   54894200   54895200      1       1  150064       2.4722     0.006714
enh81979     2   54907500   54908500      7       3  150064       2.0777     0.018869
enh81980     2   54914400   54915400      5       2  150064       2.2961     0.010836
enh81987     2   55087000   55088000      4       2  150064       3.0483    0.0011507
enh81990     2   55126800   55127800      3       2  150064       2.3378    0.0096983
enh81995     2   55172600   55173600      5       2  150064       2.3761    0.0087491
enh82004     2   55224800   55225800      1       1  150064       2.2283      0.01293
enh82005     2   55231000   55232000      6       3  150064        2.299     0.010753
enh82008     2   55240300   55241300      2       1  150064       1.9918     0.023196
enh82012     2   55264100   55265100      3       2  150064       1.7492     0.040128
enh82015     2   55269800   55270800      5       2  150064       1.6646     0.048001
enh82016     2   55270600   55271600      6       2  150064       2.3409    0.0096175
enh82017     2   55271300   55272300      4       1  150064       1.7911     0.036635
enh82018     2   55282900   55283900      3       2  150064       2.0073     0.022358
enh82027     2   55346700   55347700      8       4  150064       1.8709     0.030682
enh82033     2   55373100   55374100      1       1  150064       2.4398     0.007348
enh82041     2   55402000   55403000      4       2  150064       1.9132     0.027858
enh82053     2   55635600   55636600      3       1  150064        1.694     0.045134
enh82058     2   55650800   55651800      5       2  150064       1.8522     0.031998
enh82072     2   56006200   56007200      4       2  150064       2.4414    0.0073149
enh82073     2   56054400   56055400      3       1  150064       2.7492     0.002987
enh82078     2   56096700   56097700      1       1  150064       1.6757       0.0469
enh82079     2   56102600   56103600      3       2  150064       1.6914     0.045377
enh82081     2   56110400   56111400      4       2  150064       1.8479     0.032308
enh82084     2   56127000   56128000      2       1  150064       2.8072    0.0024986
enh82085     2   56128500   56129500      4       2  150064       2.6212    0.0043808
enh82088     2   56193300   56194300      5       2  150064       1.9158     0.027693
enh82089     2   56219700   56220700      3       2  150064       1.8302     0.033608
enh82090     2   56235700   56236700      2       1  150064        2.049     0.020231
enh82091     2   57947400   57948400      2       1  150064       3.7924   7.4597e-05
enh82092     2   57948000   57949000      2       1  150064       3.8989   4.8315e-05
enh82094     2   58113100   58114100      1       1  150064       6.1903    3.003e-10
enh82095     2   58118200   58119200      2       1  150064       3.9261   4.3161e-05
enh82097     2   58269300   58270300      2       1  150064       3.1586   0.00079263
enh82098     2   58272300   58273300      3       1  150064       3.1905   0.00071004
enh82100     2   58334200   58335200      3       2  150064       2.8361    0.0022833
enh82101     2   58335100   58336100      3       2  150064       4.7541   9.9663e-07
enh82105     2   58466200   58467200      2       1  150064       2.1378     0.016265
enh82106     2   58466800   58467800      2       1  150064       4.1103   1.9758e-05
enh82108     2   58821200   58822200      2       1  150064       1.7546     0.039663
enh82109     2   58846800   58847800      1       1  150064       1.8705      0.03071
enh82110     2   58860900   58861900      2       1  150064       1.7805     0.037496
enh82112     2   59126500   59127500      3       1  150064       2.2278     0.012946
enh82113     2   59147000   59148000      2       1  150064       2.5799    0.0049417
enh82114     2   59152600   59153600      5       2  150064       3.0855    0.0010161
enh82117     2   60667600   60668600      2       1  150064       2.2236     0.013086
enh82122     2   60707000   60708000      6       2  150064       3.2685   0.00054063
enh82124     2   60709900   60710900      3       2  150064       2.9125    0.0017926
enh82126     2   60734200   60735200      2       1  150064       2.7538     0.002945
enh82127     2   60740800   60741800      2       1  150064       3.0157     0.001282
enh82128     2   60742900   60743900      2       1  150064       2.0799     0.018768
enh82129     2   60755100   60756100      3       2  150064       2.0133      0.02204
enh82134     2   60901300   60902300      4       2  150064       3.1649   0.00077568
enh82138     2   60982400   60983400      4       2  150064       2.3444    0.0095296
enh82147     2   61188500   61189500      1       1  150064       2.3138      0.01034
enh82155     2   61408700   61409700      1       1  150064       2.4981     0.006243
enh82166     2   61583200   61584200      3       2  150064       2.0802     0.018755
enh82167     2   61583800   61584800      3       2  150064       2.0802     0.018755
enh82171     2   61651900   61652900      4       1  150064       1.7312     0.041706
enh82172     2   61658100   61659100      1       1  150064       3.1069    0.0009454
enh82180     2   61692200   61693200      3       2  150064       2.6498    0.0040264
enh82217     2   62428900   62429900      2       1  150064        2.396    0.0082874
enh82218     2   62431600   62432600      2       1  150064       1.8729     0.030541
enh82219     2   62432300   62433300      1       1  150064       2.6856      0.00362
enh82220     2   62443600   62444600      1       1  150064       2.2089      0.01359
enh82221     2   62493300   62494300      2       1  150064       2.5248    0.0057878
enh82226     2   62536300   62537300      1       1  150064       2.1125      0.01732
enh82230     2   62680900   62681900      3       2  150064       2.3761    0.0087494
enh82232     2   62685200   62686200      2       1  150064       2.4917    0.0063565
enh82233     2   62688500   62689500      6       4  150064       1.7993      0.03599
enh82235     2   62694900   62695900      4       2  150064       2.1227      0.01689
enh82239     2   62701200   62702200      3       2  150064       1.8237     0.034096
enh82240     2   62702900   62703900      2       1  150064       3.1968   0.00069488
enh82242     2   62713000   62714000      2       1  150064       2.3474     0.009452
enh82243     2   62715800   62716800      3       2  150064       2.7455    0.0030209
enh82244     2   62728700   62729700      5       2  150064       2.6717     0.003774
enh82245     2   62731800   62732800      2       1  150064       1.7793     0.037599
enh82247     2   62797500   62798500      4       2  150064       2.4266    0.0076201
enh82248     2   62798200   62799200      3       2  150064        1.649      0.04957
enh82249     2   62805100   62806100      5       3  150064       2.8598    0.0021198
enh82251     2   62816600   62817600      4       2  150064       3.0652    0.0010876
enh82253     2   62887200   62888200      2       1  150064        1.737     0.041191
enh82254     2   62890900   62891900      3       1  150064       2.3306    0.0098876
enh82259     2   62966400   62967400      1       1  150064       2.8398     0.002257
enh82260     2   62987300   62988300      4       2  150064       3.0513    0.0011394
enh82262     2   63011400   63012400      1       1  150064       2.8579     0.002132
enh82270     2   63166500   63167500      2       1  150064       2.6045     0.004601
enh82314     2   64290900   64291900      2       1  150064       1.9995     0.022775
enh82324     2   64429000   64430000      1       1  150064       1.6741      0.04706
enh82352     2   64821700   64822700      1       1  150064       2.2417      0.01249
enh82353     2   64833800   64834800      1       1  150064       2.7279     0.003187
enh82471     2   65611800   65612800      1       1  150064       2.0298      0.02119
enh82478     2   65629700   65630700      1       1  150064       2.0333      0.02101
enh82480     2   65634400   65635400      3       1  150064       1.6661     0.047848
enh82488     2   65653400   65654400      3       2  150064       1.9779     0.023972
enh82493     2   65757300   65758300      2       1  150064       2.6545    0.0039718
enh82494     2   65764800   65765800      6       2  150064        2.757    0.0029165
enh82495     2   65772700   65773700      1       1  150064       3.1367    0.0008544
enh82500     2   65794000   65795000      9       3  150064       1.9967     0.022931
enh82528     2   66743000   66744000      1       1  150064        2.156      0.01554
enh82529     2   66749200   66750200      6       2  150064       2.7226    0.0032388
enh82531     2   66763900   66764900      2       1  150064       2.1276     0.016683
enh82533     2   66770400   66771400      3       2  150064       2.8564    0.0021427
enh82540     2   66791900   66792900      4       2  150064       1.7437     0.040606
enh82570     2   67616300   67617300      3       2  150064       1.7722     0.038178
enh82571     2   67618000   67619000      1       1  150064       2.5445     0.005471
enh82572     2   67619800   67620800      5       2  150064       2.1508     0.015748
enh82573     2   67621600   67622600      5       1  150064       2.3277    0.0099649
enh82580     2   67788100   67789100      1       1  150064        1.647      0.04978
enh82590     2   67979600   67980600      1       1  150064       1.7638      0.03888
enh82596     2   68051300   68052300      3       2  150064       1.8301     0.033617
enh82617     2   68227400   68228400      5       3  150064       1.7618     0.039053
enh82626     2   68386200   68387200      5       2  150064       2.8937    0.0019034
enh82627     2   68405300   68406300      1       1  150064       2.8427     0.002237
enh82628     2   68416400   68417400      3       2  150064       2.2009     0.013872
enh82631     2   68422100   68423100      3       2  150064       2.0024      0.02262
enh82633     2   68434400   68435400      2       1  150064       1.9074     0.028232
enh82642     2   68459400   68460400      2       1  150064       2.3978    0.0082472
enh82645     2   68473700   68474700      1       1  150064        2.958     0.001548
enh82647     2   68482900   68483900      1       1  150064       2.8455     0.002217
enh82659     2   68656200   68657200      7       2  150064        2.461    0.0069267
enh82731     2   69423100   69424100      2       1  150064       2.1456     0.015953
enh82733     2   69429200   69430200      2       1  150064       1.8456     0.032478
enh82744     2   69525500   69526500      7       2  150064       2.2894     0.011029
enh82752     2   69662400   69663400      1       1  150064       2.0166      0.02187
enh82791     2   69971300   69972300      3       1  150064        1.813     0.034918
enh82803     2   70016800   70017800      5       2  150064       1.7414     0.040805
enh82808     2   70055100   70056100      5       3  150064       2.4367    0.0074115
enh82816     2   70175600   70176600      5       2  150064       2.0975     0.017973
enh82817     2   70191100   70192100      1       1  150064       2.1937      0.01413
enh82819     2   70226400   70227400      1       1  150064       1.6616       0.0483
enh82822     2   70261900   70262900      2       1  150064       1.6648     0.047979
enh82824     2   70295300   70296300      3       1  150064       1.6595     0.048507
enh82846     2   70429000   70430000      3       1  150064        1.647     0.049777
enh82851     2   70486100   70487100      1       1  150064       1.7425      0.04071
enh82852     2   70487100   70488100      2       1  150064       1.6595     0.048504
enh82855     2   70527400   70528400      2       1  150064       2.0229     0.021543
enh82858     2   70584500   70585500      3       2  150064       1.8809     0.029993
enh82875     2   71298500   71299500      4       2  150064       1.7716     0.038234
enh82882     2   71561800   71562800      3       1  150064       2.2041     0.013757
enh82888     2   71685300   71686300      3       1  150064       2.3418    0.0095958
enh82908     2   72061000   72062000      2       1  150064         2.26     0.011911
enh82928     2   72438700   72439700      3       2  150064       2.1717     0.014938
enh82946     2   73167600   73168600      3       1  150064       4.1935   1.3735e-05
enh82950     2   73207600   73208600      1       1  150064       4.2077     1.29e-05
enh82951     2   73209400   73210400      5       1  150064       4.1294   1.8184e-05
enh82952     2   73210200   73211200      1       1  150064       4.2718    9.693e-06
enh82953     2   73211100   73212100      1       1  150064       4.2793    9.375e-06
enh82954     2   73216600   73217600      1       1  150064        4.059    2.464e-05
enh82955     2   73219800   73220800      2       1  150064       3.4958   0.00023636
enh82956     2   73226900   73227900      2       1  150064       3.2241   0.00063193
enh82957     2   73228000   73229000      2       1  150064       4.1208   1.8879e-05
enh82960     2   73248000   73249000      4       2  150064        3.782   7.7791e-05
enh82964     2   73290000   73291000      4       2  150064        2.548    0.0054178
enh82966     2   73295300   73296300      2       1  150064       3.0522     0.001136
enh82969     2   73311900   73312900      3       1  150064       2.0993     0.017897
enh82970     2   73313300   73314300      3       2  150064        2.446    0.0072217
enh82971     2   73318500   73319500      3       1  150064       3.0385    0.0011887
enh82972     2   73321000   73322000      5       2  150064       2.9955    0.0013701
enh82973     2   73322800   73323800      1       1  150064       3.7978    7.299e-05
enh82975     2   73329200   73330200      5       2  150064        3.643   0.00013476
enh82978     2   73336300   73337300      5       2  150064       2.2832     0.011209
enh82980     2   73344200   73345200      2       1  150064       1.9153     0.027728
enh82981     2   73360900   73361900      5       2  150064       2.6979    0.0034891
enh82982     2   73383000   73384000      4       2  150064       2.6915     0.003556
enh82983     2   73439600   73440600      2       1  150064       3.9133   4.5522e-05
enh82986     2   73445500   73446500      2       1  150064       2.9905    0.0013925
enh82987     2   73449100   73450100      1       1  150064       3.8391    6.174e-05
enh82991     2   73470700   73471700      2       1  150064       3.2132   0.00065622
enh82995     2   73611600   73612600      2       1  150064       3.7349   9.3901e-05
enh82997     2   73645100   73646100      2       1  150064        2.894    0.0019017
enh83003     2   74058000   74059000      3       2  150064       2.4619    0.0069097
enh83008     2   74086400   74087400      6       3  150064       2.9217    0.0017409
enh83028     2   74237100   74238100      1       1  150064       2.0266      0.02135
enh83029     2   74239100   74240100      2       1  150064       2.6732    0.0037564
enh83031     2   74247600   74248600      1       1  150064       2.1868      0.01438
enh83033     2   74252700   74253700      5       2  150064       3.2561   0.00056485
enh83034     2   74257900   74258900      4       1  150064        2.161     0.015348
enh83037     2   74272200   74273200      2       1  150064       2.4259    0.0076357
enh83045     2   74408500   74409500      1       1  150064       2.1993      0.01393
enh83049     2   74428500   74429500      2       1  150064        2.288     0.011069
enh83089     2   74761300   74762300      2       1  150064       1.6787     0.046606
enh83095     2   74789200   74790200      3       2  150064        1.786     0.037053
enh83099     2   74811100   74812100      1       1  150064        1.784      0.03721
enh83110     2   74967400   74968400      2       1  150064       2.4491    0.0071609
enh83130     2   75114400   75115400      6       2  150064       2.0817     0.018687
enh83154     2   75602500   75603500      8       2  150064       2.1906     0.014239
enh83172     2   75791600   75792600      4       2  150064       1.7469     0.040326
enh83192     2   80328700   80329700      5       2  150064       2.2865     0.011113
enh83199     2   83591800   83592800      6       1  150064       1.7615     0.039078
enh83271     2   85384300   85385300      1       1  150064       2.0131      0.02205
enh83301     2   85567200   85568200      1       1  150064       1.7273      0.04206
enh83309     2   85597700   85598700      2       1  150064       2.4302    0.0075442
enh83311     2   85609900   85610900      4       2  150064       2.2774     0.011381
enh83312     2   85612600   85613600      2       1  150064       2.6311    0.0042556
enh83314     2   85619300   85620300      4       2  150064       2.0482     0.020271
enh83315     2   85621100   85622100      3       2  150064       2.1436     0.016034
enh83320     2   85635700   85636700      4       2  150064       2.4865    0.0064495
enh83321     2   85637900   85638900      3       1  150064       2.8256    0.0023599
enh83323     2   85644600   85645600      5       2  150064       3.2498   0.00057749
enh83324     2   85646700   85647700      5       3  150064       1.9963     0.022953
enh83326     2   85650400   85651400      2       1  150064       2.2434     0.012434
enh83364     2   85836800   85837800      1       1  150064       1.8314      0.03352
enh83366     2   85844700   85845700      1       1  150064       2.0794      0.01879
enh83367     2   85845800   85846800      1       1  150064       2.0933      0.01816
enh83380     2   85914100   85915100      3       2  150064       2.1934      0.01414
enh83396     2   85992300   85993300      7       2  150064       2.2354     0.012697
enh83397     2   85995600   85996600      1       1  150064       2.6539     0.003978
enh83398     2   85998800   85999800      3       1  150064       2.2507     0.012201
enh83399     2   86001300   86002300      3       1  150064       2.1801     0.014626
enh83410     2   86054800   86055800      3       2  150064       1.7297     0.041845
enh83444     2   86261900   86262900      2       1  150064       2.1741     0.014849
enh83446     2   86274900   86275900      1       1  150064       1.9554      0.02527
enh83449     2   86295800   86296800      6       2  150064       1.8888     0.029457
enh83474     2   86930100   86931100      1       1  150064       2.7007      0.00346
enh83476     2   86974700   86975700      2       1  150064       2.5472    0.0054289
enh83504     2   88902800   88903800      1       1  150064       1.9455      0.02586
enh83559     2   96194000   96195000      2       1  150064       2.0633     0.019543
enh83562     2   96335700   96336700      1       1  150064       1.7518       0.0399
enh83564     2   96352100   96353100      1       1  150064       1.7291       0.0419
enh83570     2   96813100   96814100      3       1  150064       1.6875     0.045755
enh83571     2   96814400   96815400      1       1  150064       1.9042      0.02844
enh83572     2   96816800   96817800      1       1  150064       3.0243     0.001246
enh83575     2   96841400   96842400      3       1  150064       3.5507   0.00019213
enh83581     2   96875700   96876700      1       1  150064       3.9123    4.571e-05
enh83584     2   96911800   96912800      3       2  150064        2.309     0.010472
enh83588     2   96924600   96925600      3       2  150064       3.7121   0.00010279
enh83589     2   96927500   96928500      1       1  150064        3.299    0.0004851
enh83600     2   96999200   97000200      2       1  150064       2.6866    0.0036093
enh83602     2   97006500   97007500      2       1  150064       2.5722    0.0050534
enh83614     2   97205100   97206100      1       1  150064       1.9382       0.0263
enh83615     2   97206300   97207300      3       2  150064       2.0361     0.020869
enh83616     2   97207300   97208300      5       3  150064       2.0341     0.020973
enh83618     2   97215200   97216200      1       1  150064        1.664      0.04806
enh83625     2   97297500   97298500      1       1  150064        2.562     0.005203
enh83626     2   97298400   97299400      2       1  150064       2.4021    0.0081513
enh83630     2   97353600   97354600      1       1  150064       3.4182    0.0003152
enh83632     2   97395700   97396700      1       1  150064       2.3479     0.009439
enh83634     2   97404200   97405200      1       1  150064       1.9779      0.02397
enh83635     2   97406000   97407000      1       1  150064       1.9779      0.02397
enh83636     2   97413000   97414000      2       1  150064       3.9458   3.9765e-05
enh83637     2   97422800   97423800      1       1  150064       2.4367     0.007412
enh83638     2   97425200   97426200      2       1  150064       1.9136     0.027833
enh83640     2   97430800   97431800      1       1  150064        2.061      0.01965
enh83642     2   97437400   97438400      1       1  150064       2.4135     0.007901
enh83645     2   97453800   97454800      2       1  150064       2.3678     0.008946
enh83647     2   97475500   97476500      1       1  150064       1.9413      0.02611
enh83648     2   97477200   97478200      1       1  150064        2.391     0.008401
enh83649     2   97483400   97484400      1       1  150064       2.1714      0.01495
enh83650     2   97485100   97486100      1       1  150064       1.9413      0.02611
enh83651     2   97489100   97490100      2       1  150064       2.9683    0.0014971
enh83652     2   97498000   97499000      1       1  150064       2.0026      0.02261
enh83653     2   97504700   97505700      1       1  150064       2.0077      0.02234
enh83658     2   97524400   97525400      1       1  150064       2.0166      0.02187
enh83660     2   97529200   97530200      1       1  150064       2.8597      0.00212
enh83662     2   97536500   97537500      2       1  150064       1.9317     0.026699
enh83667     2   97559200   97560200      4       2  150064        2.899    0.0018717
enh83668     2   97564400   97565400      1       1  150064        3.734    9.424e-05
enh83669     2   97568800   97569800      5       2  150064       3.3436   0.00041346
enh83670     2   97571900   97572900      7       1  150064       3.6643   0.00012399
enh83671     2   97573100   97574100      4       1  150064         3.47   0.00026018
enh83674     2   97622800   97623800      5       2  150064       1.7894     0.036779
enh83678     2   97761100   97762100      5       1  150064       2.6068      0.00457
enh83679     2   98261000   98262000      3       1  150064       2.6678    0.0038176
enh83693     2   98380000   98381000      3       2  150064        2.066     0.019413
enh83695     2   98460600   98461600      2       1  150064       1.9684     0.024509
enh83696     2   98466400   98467400      4       2  150064       2.1411     0.016134
enh83699     2   98486500   98487500      2       1  150064       1.8509     0.032095
enh83704     2   98566100   98567100      3       2  150064       2.9216    0.0017413
enh83705     2   98567200   98568200      4       2  150064       1.9454     0.025862
enh83706     2   98568600   98569600      2       1  150064       2.0413     0.020609
enh83709     2   98583200   98584200      1       1  150064       2.9781      0.00145
enh83711     2   98585400   98586400      3       1  150064       2.8673      0.00207
enh83713     2   98599400   98600400      3       2  150064       2.7334     0.003134
enh83716     2   98612900   98613900      3       1  150064       2.9854     0.001416
enh83721     2   99062800   99063800      5       2  150064       2.1669     0.015122
enh83722     2   99067800   99068800      1       1  150064        1.848       0.0323
enh83723     2   99069800   99070800      1       1  150064       1.8667      0.03097
enh83725     2   99075000   99076000      2       1  150064       1.7638     0.038884
enh83730     2   99084800   99085800      3       1  150064       1.7322     0.041623
enh83732     2   99088400   99089400      5       1  150064       1.7535     0.039756
enh83737     2   99099600   99100600      1       1  150064       1.7917      0.03659
enh83738     2   99102800   99103800      5       1  150064       1.6953      0.04501
enh83741     2   99124400   99125400      3       1  150064       1.8078      0.03532
enh83744     2   99133400   99134400      1       1  150064        1.882      0.02992
enh83745     2   99134800   99135800      2       1  150064       1.7947     0.036353
enh83749     2   99214800   99215800      2       1  150064       2.1865     0.014389
enh83752     2   99222500   99223500      2       1  150064       1.8082     0.035286
enh83757     2   99422400   99423400      4       2  150064       2.0672      0.01936
enh83795     2  100252900  100253900      2       1  150064       2.3472    0.0094585
enh83797     2  100422900  100423900      3       2  150064       1.8244     0.034049
enh83800     2  100474100  100475100      4       1  150064       1.7911     0.036638
enh83802     2  100482200  100483200      3       1  150064        2.672    0.0037704
enh83808     2  100576900  100577900      1       1  150064        1.887      0.02958
enh83828     2  101364000  101365000      4       2  150064       2.3063     0.010548
enh83829     2  101371100  101372100      2       1  150064       2.0696     0.019245
enh83830     2  101383200  101384200      2       1  150064       1.7774     0.037753
enh83831     2  101396600  101397600      3       2  150064        2.002     0.022641
enh83832     2  101398100  101399100      3       1  150064       1.8236     0.034106
enh83846     2  101468600  101469600      6       1  150064       2.8992    0.0018703
enh83857     2  101494000  101495000      4       2  150064       1.9468     0.025777
enh83870     2  101541300  101542300      6       2  150064        1.864     0.031159
enh83883     2  101651100  101652100      3       2  150064       1.7724     0.038162
enh83919     2  101776400  101777400      3       1  150064       1.8091     0.035215
enh83924     2  101867800  101868800      4       2  150064        1.782     0.037378
enh83928     2  101916400  101917400      3       2  150064       2.2721     0.011541
enh83932     2  101954500  101955500      4       1  150064       1.8622     0.031284
enh83949     2  102050400  102051400      7       2  150064        1.735     0.041371
enh84060     2  102689000  102690000      3       1  150064       1.8303     0.033606
enh84061     2  102690400  102691400      4       1  150064       1.6649     0.047969
enh84063     2  102711300  102712300      2       1  150064       2.0505     0.020159
enh84064     2  102716700  102717700      3       1  150064       2.2144     0.013402
enh84066     2  102721700  102722700      5       2  150064       2.4539    0.0070664
enh84067     2  102724100  102725100      5       2  150064       3.2903   0.00050037
enh84068     2  102725400  102726400     10       3  150064       3.2178   0.00064589
enh84069     2  102728900  102729900      2       1  150064        2.728    0.0031858
enh84071     2  102738000  102739000      7       2  150064       1.9739     0.024195
enh84072     2  102740000  102741000      2       1  150064       1.9465     0.025799
enh84077     2  102771100  102772100      5       2  150064        1.968     0.024532
enh84078     2  102772200  102773200      3       2  150064       1.8321      0.03347
enh84079     2  102775300  102776300      1       1  150064        1.752      0.03989
enh84083     2  102823200  102824200     11       2  150064         1.89     0.029379
enh84099     2  103333600  103334600      3       2  150064       2.1945     0.014099
enh84100     2  103351400  103352400      2       1  150064       2.8196    0.0024038
enh84113     2  105856300  105857300      2       1  150064       2.3087     0.010481
enh84122     2  105942200  105943200      2       1  150064       1.6622     0.048241
enh84131     2  106001900  106002900      3       2  150064       1.6687     0.047591
enh84155     2  106359700  106360700      2       1  150064       2.2947     0.010874
enh84158     2  106367400  106368400      5       1  150064       1.9154     0.027722
enh84159     2  106369700  106370700      3       1  150064       1.7621     0.039027
enh84160     2  106371400  106372400      4       1  150064       1.8943      0.02909
enh84223     2  108979200  108980200      2       1  150064       1.9394     0.026227
enh84225     2  109019600  109020600      4       1  150064       2.3583    0.0091788
enh84229     2  109108300  109109300      1       1  150064       2.0596      0.01972
enh84245     2  109200000  109201000      3       2  150064       2.3212     0.010138
enh84257     2  109236700  109237700      1       1  150064       2.0736      0.01906
enh84319     2  109872200  109873200      3       2  150064        1.872     0.030607
enh84347     2  109949400  109950400      4       2  150064       1.6636     0.048092
enh84390     2  110264500  110265500      5       2  150064       2.1194      0.01703
enh84391     2  110265900  110266900      3       2  150064       3.6881   0.00011297
enh84392     2  110267600  110268600      3       2  150064       4.5927   2.1875e-06
enh84393     2  110271500  110272500      3       2  150064        3.763   8.3956e-05
enh84394     2  110312700  110313700      1       1  150064       3.8699    5.445e-05
enh84395     2  110316100  110317100      3       2  150064       4.2529   1.0551e-05
enh84396     2  110318200  110319200      2       1  150064       2.9339    0.0016739
enh84397     2  110319600  110320600      1       1  150064        4.832    6.759e-07
enh84398     2  110321400  110322400      2       1  150064       2.0136     0.022023
enh84399     2  110351700  110352700      3       2  150064        3.831   6.3821e-05
enh84402     2  110364100  110365100      2       1  150064       3.9318   4.2148e-05
enh84403     2  110366300  110367300      4       2  150064       2.8395    0.0022591
enh84404     2  110367300  110368300      2       1  150064       3.2812   0.00051685
enh84405     2  110368300  110369300      2       1  150064       2.5291    0.0057185
enh84406     2  110395200  110396200      4       2  150064       2.5073    0.0060823
enh84414     2  110854600  110855600      2       1  150064       2.0455     0.020401
enh84416     2  110883800  110884800      1       1  150064       1.9775      0.02399
enh84417     2  110907000  110908000      1       1  150064       2.8131     0.002453
enh84431     2  111528600  111529600      3       1  150064       2.5835    0.0048899
enh84440     2  111917600  111918600      4       2  150064       1.7494     0.040109
enh84456     2  112253700  112254700      2       1  150064       1.8224     0.034198
enh84462     2  112374300  112375300      3       2  150064       1.7723     0.038172
enh84465     2  112380000  112381000      2       1  150064       1.6795     0.046528
enh84480     2  112676500  112677500      2       1  150064       2.1086     0.017491
enh84482     2  112703700  112704700      3       1  150064       1.7818     0.037389
enh84485     2  112732800  112733800      4       2  150064       1.7388     0.041034
enh84486     2  112743900  112744900      7       2  150064       1.8647     0.031114
enh84487     2  112763500  112764500      3       1  150064       1.7518     0.039905
enh84502     2  113008700  113009700      2       1  150064       2.2526     0.012141
enh84508     2  113243400  113244400      1       1  150064       2.0143      0.02199
enh84584     2  114081300  114082300      4       2  150064        1.824     0.034076
enh84585     2  114085200  114086200      2       1  150064        2.363    0.0090646
enh84606     2  114635000  114636000      4       2  150064       2.5767     0.004988
enh84608     2  114650600  114651600      5       2  150064        1.947     0.025765
enh84609     2  114654100  114655100      3       1  150064       1.9159     0.027686
enh84610     2  114657900  114658900      4       1  150064       2.1168     0.017138
enh84613     2  114667500  114668500      4       2  150064       2.4829    0.0065155
enh84636     2  118926600  118927600      3       1  150064       1.9362     0.026422
enh84639     2  119066600  119067600      1       1  150064       2.1578      0.01547
enh84641     2  119144800  119145800      3       1  150064       2.0439     0.020484
enh84644     2  119189500  119190500      2       1  150064       2.2014     0.013853
enh84645     2  119199300  119200300      1       1  150064       1.9836      0.02365
enh84650     2  119480700  119481700      7       3  150064       1.8135     0.034874
enh84651     2  119495800  119496800      1       1  150064       1.8814      0.02996
enh84656     2  119977200  119978200      7       2  150064       2.0143      0.02199
enh84657     2  119983100  119984100      3       1  150064       2.0258     0.021394
enh84659     2  119985500  119986500      2       1  150064       2.3512    0.0093574
enh84731     2  121261400  121262400      1       1  150064       2.0304      0.02116
enh84743     2  121369400  121370400      2       1  150064       2.0467     0.020345
enh84744     2  121371900  121372900      6       3  150064       1.7618     0.039053
enh84745     2  121373700  121374700      1       1  150064       1.8166      0.03464
enh84746     2  121377300  121378300      4       2  150064       1.6629      0.04817
enh84749     2  121404700  121405700      1       1  150064        1.757      0.03946
enh84754     2  121460900  121461900      1       1  150064       1.6851      0.04598
enh84758     2  121478700  121479700      6       3  150064       1.9752     0.024121
enh84763     2  121497800  121498800      2       1  150064       1.8336      0.03336
enh84780     2  121551200  121552200      5       2  150064       1.6676     0.047694
enh84844     2  121954400  121955400      3       1  150064       1.7022     0.044361
enh84855     2  122127800  122128800      2       1  150064       1.6705     0.047415
enh84867     2  122232600  122233600      2       1  150064       2.1579     0.015469
enh84886     2  122290100  122291100      2       1  150064        2.287     0.011099
enh84909     2  122392600  122393600      3       2  150064       1.9142     0.027798
enh84920     2  122495000  122496000      2       1  150064       2.3082     0.010494
enh84922     2  122511700  122512700      1       1  150064       1.8269      0.03386
enh84924     2  122529600  122530600      4       2  150064       1.7308     0.041743
enh84926     2  122547600  122548600      1       1  150064       2.3516     0.009346
enh84943     2  127427700  127428700      1       1  150064       1.8963      0.02896
enh84950     2  127802900  127803900      2       1  150064       1.8029     0.035702
enh84962     2  127843100  127844100      7       3  150064       2.0128      0.02207
enh84963     2  127843900  127844900      4       1  150064       2.3871    0.0084916
enh84964     2  127846100  127847100      5       3  150064       2.3037      0.01062
enh84965     2  127847800  127848800      2       1  150064       2.0074     0.022354
enh84966     2  127852800  127853800      1       1  150064       3.3938    0.0003446
enh84967     2  127858900  127859900      7       3  150064       1.9129     0.027878
enh84970     2  127879000  127880000      1       1  150064       1.8663        0.031
enh84971     2  127885700  127886700      5       1  150064       2.0111     0.022158
enh85045     2  128612900  128613900      2       1  150064       1.9235     0.027207
enh85052     2  128783100  128784100      1       1  150064         1.67      0.04746
enh85053     2  128786200  128787200      2       1  150064       1.7097     0.043657
enh85086     2  129145800  129146800      1       1  150064       2.2001       0.0139
enh85087     2  129153600  129154600     10       2  150064       1.9725     0.024275
enh85088     2  129163400  129164400     10       2  150064       1.6593     0.048525
enh85089     2  129164900  129165900      5       2  150064       2.2306     0.012853
enh85138     2  131132600  131133600      2       1  150064       2.2098      0.01356
enh85140     2  131149600  131150600      1       1  150064       2.1072      0.01755
enh85147     2  131799100  131800100      1       1  150064       3.4002    0.0003367
enh85148     2  131800800  131801800      2       1  150064       2.8483    0.0021975
enh85150     2  131812600  131813600      1       1  150064       3.3102    0.0004661
enh85154     2  131848800  131849800      2       1  150064       2.0167     0.021865
enh85155     2  131852300  131853300      1       1  150064       3.2948    0.0004924
enh85156     2  131861200  131862200      4       2  150064        3.335   0.00042656
enh85157     2  131864900  131865900      2       1  150064        2.684    0.0036368
enh85162     2  131913800  131914800      2       1  150064        3.269   0.00053969
enh85169     2  132398800  132399800      1       1  150064       2.2584      0.01196
enh85172     2  132431500  132432500      3       1  150064       2.3255     0.010023
enh85194     2  134051100  134052100      1       1  150064         1.85      0.03216
enh85198     2  134095800  134096800      1       1  150064       2.2259      0.01301
enh85214     2  134570400  134571400      2       1  150064       2.0846     0.018552
enh85216     2  134576600  134577600      3       2  150064       1.8511     0.032078
enh85224     2  134875600  134876600      2       1  150064       2.7512    0.0029685
enh85226     2  134879200  134880200      4       2  150064       2.8228      0.00238
enh85227     2  134880700  134881700      2       1  150064       2.8151    0.0024384
enh85230     2  134889000  134890000      1       1  150064       2.7632     0.002862
enh85232     2  134895300  134896300      3       1  150064       3.9695   3.6018e-05
enh85233     2  134897100  134898100      1       1  150064       4.2027    1.319e-05
enh85234     2  134900100  134901100      3       2  150064       3.1516   0.00081185
enh85235     2  134904100  134905100      1       1  150064       1.7945      0.03637
enh85289     2  135603000  135604000      3       1  150064       2.8089    0.0024852
enh85291     2  135674300  135675300      1       1  150064       3.0217     0.001257
enh85292     2  135678500  135679500      2       1  150064         2.09      0.01831
enh85294     2  135691300  135692300      2       1  150064       1.7384     0.041068
enh85341     2  138737600  138738600      1       1  150064        1.833       0.0334
enh85348     2  139153300  139154300      5       1  150064       3.0641    0.0010915
enh85349     2  139177600  139178600      1       1  150064       2.8895     0.001929
enh85355     2  139465400  139466400      4       2  150064       2.3045     0.010596
enh85356     2  139469300  139470300      3       2  150064       2.3454    0.0095021
enh85357     2  141211400  141212400      6       3  150064       2.3053     0.010575
enh85359     2  141640600  141641600      1       1  150064       1.8333      0.03338
enh85379     2  144232700  144233700      1       1  150064       2.5366     0.005597
enh85386     2  144658400  144659400      5       2  150064       1.7035     0.044236
enh85390     2  144705000  144706000      1       1  150064       2.8948     0.001897
enh85391     2  144710700  144711700      2       1  150064       2.8442    0.0022265
enh85392     2  144712700  144713700      1       1  150064       2.9506     0.001586
enh85393     2  144717500  144718500      3       1  150064       2.7698    0.0028042
enh85400     2  144844000  144845000      1       1  150064       2.1123      0.01733
enh85402     2  144857300  144858300      1       1  150064       2.1594      0.01541
enh85414     2  145090400  145091400      1       1  150064       3.2093    0.0006652
enh85418     2  145129800  145130800      1       1  150064       2.7902     0.002634
enh85420     2  145137100  145138100      2       1  150064       3.5341    0.0002046
enh85423     2  145161000  145162000      2       1  150064       4.2078   1.2891e-05
enh85424     2  145161800  145162800      2       1  150064       4.2078   1.2891e-05
enh85426     2  145184600  145185600      2       1  150064       3.1832   0.00072837
enh85427     2  145187000  145188000      1       1  150064        3.432    0.0002996
enh85431     2  145191600  145192600      2       1  150064        4.191   1.3889e-05
enh85432     2  145192000  145193000      1       1  150064        2.707     0.003395
enh85433     2  145196100  145197100      1       1  150064       4.5173    3.132e-06
enh85434     2  145198200  145199200      6       3  150064       2.3436    0.0095487
enh85435     2  145201500  145202500      1       1  150064       4.3878    5.724e-06
enh85442     2  145213600  145214600      2       1  150064       1.9976     0.022878
enh85452     2  145235100  145236100      3       1  150064       1.6482     0.049653
enh85465     2  145259500  145260500      1       1  150064       1.9658      0.02466
enh85485     2  145763900  145764900      4       2  150064       2.0865     0.018465
enh85491     2  145853600  145854600      2       1  150064       2.5005    0.0062014
enh85492     2  145868100  145869100      2       1  150064       1.7702     0.038348
enh85493     2  145914900  145915900      1       1  150064       1.8551      0.03179
enh85505     2  146411200  146412200      3       2  150064       2.5035    0.0061482
enh85518     2  147579300  147580300      1       1  150064       2.4912     0.006365
enh85520     2  147610900  147611900      2       1  150064       3.5042   0.00022899
enh85522     2  147697300  147698300      1       1  150064       1.8205      0.03434
enh85539     2  148627000  148628000      2       1  150064       2.2105     0.013534
enh85542     2  148783800  148784800      5       1  150064       1.6764     0.046832
enh85543     2  149001800  149002800      3       2  150064       2.0629     0.019559
enh85544     2  149002300  149003300      1       1  150064       2.5725     0.005049
enh85545     2  149030600  149031600      2       1  150064        2.932     0.001684
enh85546     2  149095900  149096900      3       2  150064       2.0302     0.021168
enh85550     2  149372900  149373900      1       1  150064        2.016       0.0219
enh85561     2  149513800  149514800      2       1  150064       2.1811     0.014587
enh85581     2  150436800  150437800      5       3  150064       2.0867     0.018459
enh85583     2  150453700  150454700      3       2  150064       2.2572     0.011997
enh85584     2  150454400  150455400      2       1  150064       1.9964     0.022947
enh85586     2  150462800  150463800      6       3  150064        1.812      0.03499
enh85587     2  150468200  150469200      1       1  150064       1.6918      0.04534
enh85591     2  150576000  150577000      6       1  150064       1.9093     0.028109
enh85592     2  150576700  150577700      5       2  150064       2.3362    0.0097414
enh85593     2  150588400  150589400      5       1  150064       1.9305     0.026775
enh85598     2  150715200  150716200      2       1  150064       2.3679     0.008944
enh85607     2  150982700  150983700      2       1  150064       1.7862     0.037035
enh85621     2  151128300  151129300      1       1  150064       2.0969        0.018
enh85622     2  151130400  151131400      4       2  150064       2.5594    0.0052433
enh85623     2  151138200  151139200      3       1  150064       2.4088    0.0080033
enh85624     2  151143200  151144200      1       1  150064       2.3427     0.009572
enh85625     2  151153000  151154000      2       1  150064       1.9978     0.022869
enh85626     2  151165800  151166800      4       2  150064          2.1     0.017866
enh85627     2  151183800  151184800      4       2  150064       1.9774     0.023996
enh85724     2  153022200  153023200      3       2  150064       3.2706   0.00053656
enh85725     2  153023100  153024100      2       1  150064       2.3388    0.0096724
enh85726     2  153025400  153026400      2       1  150064       2.4332     0.007482
enh85728     2  153030100  153031100      2       1  150064       2.0004     0.022726
enh85730     2  153054800  153055800      4       2  150064         2.44    0.0073437
enh85731     2  153056400  153057400      2       1  150064       3.3625   0.00038614
enh85732     2  153057400  153058400      4       1  150064       3.4491   0.00028119
enh85733     2  153080200  153081200      1       1  150064       3.0527     0.001134
enh85734     2  153097800  153098800      2       1  150064        2.413    0.0079114
enh85735     2  153176200  153177200      3       1  150064       1.7266      0.04212
enh85736     2  153194000  153195000      2       1  150064       1.7245     0.042307
enh85741     2  153236600  153237600      6       2  150064       1.7094     0.043691
enh85743     2  153251300  153252300      4       2  150064       2.1877     0.014347
enh85745     2  153256900  153257900      5       2  150064       2.4543    0.0070575
enh85746     2  153257600  153258600      6       2  150064       2.2449     0.012389
enh85754     2  153277600  153278600      2       1  150064       2.4095    0.0079867
enh85755     2  153279700  153280700      1       1  150064       2.3908     0.008405
enh85756     2  153282400  153283400      4       2  150064       2.3737    0.0088057
enh85759     2  153289700  153290700      2       1  150064       2.4729    0.0067002
enh85760     2  153290400  153291400      2       1  150064       2.0212     0.021629
enh85765     2  153325300  153326300      1       1  150064        2.779     0.002726
enh85777     2  153378800  153379800      7       2  150064       1.7691     0.038441
enh85784     2  153450800  153451800      4       1  150064       1.8652     0.031074
enh85785     2  153468800  153469800      5       2  150064       1.8902     0.029367
enh85786     2  153473600  153474600      1       1  150064       3.3756    0.0003683
enh85791     2  153576900  153577900      2       1  150064        2.911    0.0018013
enh85792     2  153618100  153619100      3       2  150064        3.821   6.6466e-05
enh85795     2  157196700  157197700      1       1  150064       2.1873      0.01436
enh85798     2  157255100  157256100      2       1  150064       1.9594     0.025035
enh85874     2  159268100  159269100      2       1  150064       2.6441    0.0040955
enh85875     2  159270800  159271800      6       3  150064        2.165     0.015193
enh85876     2  159316000  159317000      5       3  150064        2.406    0.0080642
enh85877     2  159316800  159317800      4       2  150064       3.1216    0.0008994
enh85879     2  159338700  159339700      5       2  150064       3.5198   0.00021596
enh85880     2  159343200  159344200      5       2  150064        2.627    0.0043076
enh85881     2  159349600  159350600      6       2  150064       2.8574    0.0021356
enh85886     2  159366500  159367500      4       2  150064       1.8071     0.035376
enh85888     2  159385600  159386600      3       2  150064        2.239     0.012579
enh85889     2  159395200  159396200      2       1  150064       2.8233    0.0023768
enh85890     2  159442300  159443300      5       2  150064       2.1493     0.015805
enh85891     2  159442900  159443900      4       2  150064       2.3947    0.0083161
enh85894     2  159493600  159494600      4       2  150064       3.4109   0.00032376
enh85959     2  159994200  159995200      1       1  150064       1.7536      0.03975
enh85987     2  160420300  160421300      2       1  150064        1.982     0.023742
enh85989     2  160494100  160495100      9       4  150064       1.8292     0.033685
enh85990     2  160540600  160541600      3       2  150064       2.6856    0.0036201
enh85993     2  160592200  160593200      6       2  150064       2.5834    0.0048923
enh85994     2  160594500  160595500     10       4  150064       2.8839    0.0019641
enh85997     2  160652200  160653200      1       1  150064       2.7293     0.003173
enh85998     2  160748200  160749200      2       1  150064       1.7573     0.039436
enh86003     2  160816800  160817800      2       1  150064       2.2192     0.013237
enh86020     2  161014100  161015100      7       3  150064       1.9089      0.02814
enh86022     2  161063900  161064900      3       1  150064        1.684     0.046092
enh86063     2  161201400  161202400      3       2  150064       1.9094     0.028103
enh86083     2  161250000  161251000      4       2  150064        1.744     0.040577
enh86086     2  161254800  161255800      1       1  150064       1.9493      0.02563
enh86099     2  161284100  161285100      3       1  150064       3.0143    0.0012879
enh86129     2  161508000  161509000      2       1  150064       1.7171     0.042984
enh86130     2  161520800  161521800      3       2  150064       1.6847      0.04602
enh86133     2  161560200  161561200      4       2  150064       1.6628     0.048171
enh86180     2  162879200  162880200      1       1  150064       3.1915    0.0007078
enh86181     2  162880200  162881200      2       1  150064       3.2315   0.00061562
enh86185     2  162885500  162886500      1       1  150064       3.3731    0.0003716
enh86186     2  162893200  162894200      3       2  150064       2.3263     0.010002
enh86192     2  162959700  162960700      4       2  150064       2.4855     0.006468
enh86247     2  166713800  166714800      2       1  150064       2.2765     0.011407
enh86248     2  166754500  166755500      1       1  150064       2.0391      0.02072
enh86254     2  166949200  166950200      1       1  150064       3.8474    5.968e-05
enh86263     2  167170700  167171700      7       1  150064        2.556    0.0052945
enh86268     2  167267500  167268500      5       3  150064       1.8771      0.03025
enh86319     2  169374800  169375800      3       1  150064       2.1259     0.016756
enh86320     2  169377500  169378500      2       1  150064       1.8727     0.030553
enh86321     2  169382800  169383800      5       3  150064       1.7572     0.039444
enh86322     2  169385700  169386700      1       1  150064       1.7247      0.04229
enh86325     2  169406900  169407900      4       2  150064       2.4677    0.0067991
enh86332     2  169489200  169490200      4       2  150064       2.4168     0.007829
enh86333     2  169491200  169492200      4       2  150064       3.3854   0.00035542
enh86334     2  169495600  169496600      3       1  150064        2.075     0.018993
enh86384     2  171603900  171604900      4       2  150064       1.7426     0.040698
enh86397     2  171830700  171831700      1       1  150064       1.8782      0.03018
enh86399     2  171942900  171943900      2       1  150064       2.5562    0.0052908
enh86400     2  171993200  171994200      3       2  150064       2.1576     0.015481
enh86401     2  172002800  172003800      4       2  150064       2.1514     0.015721
enh86403     2  172014300  172015300      2       1  150064       1.9045     0.028423
enh86405     2  172037600  172038600      6       2  150064       1.8628     0.031245
enh86406     2  172042000  172043000      2       1  150064       2.3901    0.0084208
enh86409     2  172128000  172129000      3       1  150064       2.4973    0.0062564
enh86436     2  172569800  172570800      2       1  150064       3.6122   0.00015182
enh86439     2  172619500  172620500      6       2  150064       4.4565    4.165e-06
enh86440     2  172654700  172655700      2       1  150064       3.7259   9.7329e-05
enh86446     2  172813200  172814200      4       2  150064       4.0204   2.9048e-05
enh86449     2  172865400  172866400      7       2  150064       3.5524   0.00019089
enh86453     2  172903700  172904700      5       3  150064       2.7485    0.0029934
enh86454     2  172916600  172917600      3       2  150064       2.6666    0.0038317
enh86455     2  172962400  172963400      3       2  150064       2.0472      0.02032
enh86457     2  172968100  172969100      2       1  150064        3.105   0.00095133
enh86471     2  173108600  173109600      1       1  150064       1.8042       0.0356
enh86479     2  173158300  173159300      4       2  150064       2.3321    0.0098487
enh86508     2  173508200  173509200      7       3  150064       2.2017     0.013845
enh86510     2  173519900  173520900      4       2  150064       2.2193     0.013233
enh86542     2  173922900  173923900      3       2  150064       1.7545     0.039676
enh86545     2  173943300  173944300      4       2  150064       1.7994     0.035978
enh86547     2  173945600  173946600      5       2  150064        2.465     0.006851
enh86548     2  173946900  173947900      5       3  150064       2.4241    0.0076737
enh86550     2  173971500  173972500      4       2  150064       2.4878    0.0064275
enh86555     2  173988700  173989700      1       1  150064       2.3689      0.00892
enh86556     2  173991100  173992100      3       1  150064       1.6904     0.045479
enh86557     2  173995200  173996200      1       1  150064       1.6463      0.04985
enh86560     2  174015100  174016100      3       2  150064       2.8599    0.0021188
enh86563     2  174029900  174030900      9       4  150064        2.924    0.0017279
enh86564     2  174031600  174032600      3       2  150064       1.6653     0.047928
enh86565     2  174036400  174037400      4       2  150064       3.3542   0.00039798
enh86569     2  174052600  174053600      4       2  150064       2.7049    0.0034158
enh86571     2  174058300  174059300      5       3  150064       1.9098     0.028076
enh86573     2  174075100  174076100      6       3  150064       2.7938    0.0026043
enh86575     2  174082800  174083800      4       2  150064         1.95     0.025587
enh86598     2  174785900  174786900      4       2  150064       1.9108     0.028015
enh86599     2  174787200  174788200      3       1  150064       1.9503      0.02557
enh86603     2  174805200  174806200      6       3  150064       1.8803     0.030032
enh86606     2  174823800  174824800      4       2  150064       1.6724     0.047225
enh86613     2  174844400  174845400      5       3  150064       1.6998      0.04458
enh86622     2  174874600  174875600      7       3  150064       2.5542    0.0053222
enh86624     2  174878700  174879700      2       1  150064       1.7088     0.043747
enh86625     2  174885600  174886600      4       2  150064       1.7484       0.0402
enh86626     2  174887800  174888800      6       2  150064       2.2393      0.01257
enh86628     2  174890900  174891900      3       1  150064       1.7556     0.039582
enh86630     2  174896100  174897100      6       3  150064        1.851     0.032083
enh86636     2  174918400  174919400      3       1  150064       1.9065     0.028292
enh86638     2  174928000  174929000      6       2  150064       2.3237      0.01007
enh86640     2  174982800  174983800      5       2  150064       2.3729    0.0088242
enh86643     2  175018300  175019300      4       2  150064       2.5044    0.0061327
enh86648     2  175099000  175100000      4       2  150064       2.8976      0.00188
enh86650     2  175111200  175112200      2       1  150064       2.6259    0.0043211
enh86651     2  175113600  175114600      3       2  150064       2.9971    0.0013628
enh86653     2  175258400  175259400      1       1  150064       1.7408      0.04086
enh86658     2  175411100  175412100      3       2  150064       2.9867      0.00141
enh86663     2  175467400  175468400      3       1  150064       2.0291     0.021226
enh86664     2  175471100  175472100      2       1  150064       2.0666     0.019385
enh86666     2  175474700  175475700      2       1  150064       2.2738      0.01149
enh86678     2  175628900  175629900      3       2  150064       1.9024     0.028562
enh86680     2  175636700  175637700      4       1  150064       1.6662      0.04784
enh86689     2  175690600  175691600      1       1  150064       2.8696     0.002055
enh86707     2  175892200  175893200      1       1  150064        1.768      0.03853
enh86788     2  178862600  178863600      4       2  150064       1.7065     0.043955
enh86790     2  178976200  178977200      2       1  150064       1.9619     0.024889
enh86791     2  178978200  178979200      2       1  150064       2.7261    0.0032045
enh86820     2  180293300  180294300      3       2  150064       2.6631    0.0038718
enh86821     2  180307500  180308500      4       2  150064       1.9119     0.027947
enh86823     2  180325000  180326000      4       2  150064       4.0775   2.2765e-05
enh86824     2  180331800  180332800      4       2  150064       2.0776     0.018872
enh86830     2  180870000  180871000      2       1  150064       2.6466    0.0040648
enh86831     2  180877300  180878300      4       2  150064       2.3772    0.0087231
enh86832     2  180880000  180881000      2       1  150064        2.962    0.0015282
enh86836     2  180989700  180990700      1       1  150064       3.4796    0.0002511
enh86838     2  181068400  181069400      5       2  150064       1.8467     0.032395
enh86841     2  181359900  181360900      7       2  150064       1.7839     0.037221
enh86910     2  182780800  182781800      2       1  150064       1.7826     0.037327
enh86918     2  182931600  182932600      2       1  150064       1.8191     0.034449
enh86924     2  183386800  183387800      4       2  150064       1.8506     0.032115
enh86925     2  183452600  183453600      3       1  150064       1.7223     0.042507
enh86927     2  183460300  183461300      1       1  150064       1.6867      0.04583
enh86933     2  183761400  183762400      8       3  150064       2.7889    0.0026444
enh86938     2  183813900  183814900      2       1  150064       1.8571     0.031646
enh86939     2  183817600  183818600      6       3  150064       2.0733     0.019073
enh86940     2  183874500  183875500      2       1  150064       3.0777     0.001043
enh86944     2  183890400  183891400      6       3  150064       1.8203     0.034355
enh86951     2  183990600  183991600     10       4  150064       1.8414     0.032778
enh86954     2  185475400  185476400      3       2  150064       3.2684    0.0005408
enh86994     2  188409800  188410800      2       1  150064       2.0383     0.020762
enh86998     2  188413600  188414600      1       1  150064         1.98      0.02385
enh87005     2  189168200  189169200      2       1  150064       2.7644    0.0028516
enh87007     2  189172100  189173100      4       2  150064       2.0129     0.022062
enh87014     2  189246500  189247500      2       1  150064       2.9245     0.001725
enh87015     2  189260200  189261200      3       2  150064       2.1617     0.015322
enh87022     2  189361000  189362000      5       2  150064       1.7413     0.040819
enh87027     2  189494300  189495300      4       2  150064       1.6971     0.044842
enh87030     2  189630100  189631100      2       1  150064        2.133     0.016462
enh87032     2  189648600  189649600      4       1  150064       2.0006     0.022716
enh87033     2  189651500  189652500      2       1  150064       2.6071    0.0045662
enh87036     2  189677300  189678300      5       3  150064       1.8097     0.035172
enh87038     2  189715000  189716000      3       2  150064       1.9507     0.025547
enh87041     2  189748200  189749200      2       1  150064         1.85     0.032159
enh87125     2  190399300  190400300      1       1  150064        1.646      0.04988
enh87129     2  190433600  190434600      2       1  150064       2.1181     0.017084
enh87134     2  190528000  190529000      6       3  150064       1.7229     0.042457
enh87149     2  190708500  190709500      3       2  150064       1.9314     0.026714
enh87162     2  191209900  191210900      1       1  150064       2.5887     0.004817
enh87163     2  191211000  191212000      1       1  150064       1.6925      0.04528
enh87165     2  191220400  191221400      1       1  150064       1.7229      0.04245
enh87169     2  191273600  191274600      1       1  150064       2.8772     0.002006
enh87170     2  191277900  191278900      1       1  150064       1.8367      0.03313
enh87179     2  191493000  191494000      2       1  150064       2.4091    0.0079953
enh87181     2  191511600  191512600      5       2  150064       1.9909     0.023245
enh87199     2  191677400  191678400      2       1  150064       2.3229     0.010093
enh87210     2  191774100  191775100      2       1  150064       1.7749     0.037958
enh87211     2  191789000  191790000      3       2  150064       1.7089     0.043738
enh87219     2  191886100  191887100      5       3  150064       1.9452     0.025878
enh87220     2  191887600  191888600      2       1  150064       1.9141     0.027801
enh87223     2  191897100  191898100      1       1  150064       2.2945      0.01088
enh87226     2  191906100  191907100      1       1  150064       2.1558      0.01555
enh87227     2  191909300  191910300      1       1  150064       2.2359      0.01268
enh87294     2  192264900  192265900      1       1  150064       1.7439      0.04059
enh87295     2  192266600  192267600      1       1  150064       1.7079      0.04383
enh87302     2  192306000  192307000      1       1  150064       1.9478      0.02572
enh87303     2  192330100  192331100      1       1  150064       2.3347      0.00978
enh87365     2  196385400  196386400      4       1  150064       3.4052   0.00033053
enh87366     2  196398600  196399600      3       2  150064       2.4275    0.0076017
enh87369     2  196477000  196478000      5       2  150064       1.7236     0.042387
enh87380     2  196763300  196764300      2       1  150064       2.4382    0.0073811
enh87383     2  196952700  196953700      3       2  150064       2.2759     0.011426
enh87385     2  196966100  196967100      2       1  150064       1.6737       0.0471
enh87386     2  196977500  196978500      3       2  150064       2.2846     0.011167
enh87387     2  196988100  196989100      2       1  150064        1.928     0.026927
enh87389     2  197009100  197010100      3       2  150064       2.1504     0.015762
enh87405     2  197139400  197140400      6       4  150064       1.7507     0.039998
enh87406     2  197142900  197143900      9       2  150064       2.6898    0.0035744
enh87407     2  197156700  197157700      4       2  150064       3.1434   0.00083509
enh87414     2  197264500  197265500      2       1  150064       1.7996     0.035958
enh87416     2  197346800  197347800      1       1  150064       2.8523      0.00217
enh87417     2  197466000  197467000      2       1  150064       2.7355    0.0031146
enh87419     2  197648100  197649100      2       1  150064       1.6848     0.046012
enh87420     2  197662200  197663200      1       1  150064       2.2505      0.01221
enh87424     2  197792600  197793600      2       1  150064       1.7068     0.043934
enh87426     2  197831600  197832600      3       1  150064       2.6391    0.0041565
enh87430     2  197892700  197893700      2       1  150064       3.0305    0.0012208
enh87433     2  197955800  197956800      2       1  150064       2.0624     0.019585
enh87434     2  197962100  197963100      2       1  150064       2.4016    0.0081622
enh87436     2  197989600  197990600      3       2  150064       2.0113     0.022146
enh87439     2  198016900  198017900      3       1  150064       2.2758     0.011429
enh87441     2  198026300  198027300      2       1  150064       2.2899     0.011013
enh87450     2  198114400  198115400      3       1  150064       2.5013     0.006186
enh87454     2  198143900  198144900      3       2  150064        5.248   7.6888e-08
enh87455     2  198151900  198152900      2       1  150064       4.1386   1.7469e-05
enh87457     2  198168800  198169800      5       2  150064       5.3426   4.5803e-08
enh87458     2  198170900  198171900      4       2  150064       4.5313   2.9317e-06
enh87461     2  198243300  198244300      1       1  150064       4.7819    8.681e-07
enh87464     2  198295200  198296200      2       1  150064       1.6989     0.044668
enh87465     2  198308200  198309200      1       1  150064        5.405     3.24e-08
enh87466     2  198310100  198311100      2       1  150064       5.9999    9.872e-10
enh87474     2  198402800  198403800      2       1  150064       5.4894   2.0166e-08
enh87475     2  198436400  198437400      1       1  150064       6.1104    4.969e-10
enh87478     2  198478800  198479800      1       1  150064       1.9758      0.02409
enh87479     2  198513000  198514000      3       1  150064       4.8472   6.2596e-07
enh87480     2  198532800  198533800      3       1  150064       4.8252   6.9941e-07
enh87482     2  198573400  198574400      2       1  150064        4.101   2.0565e-05
enh87484     2  198575900  198576900      3       2  150064        4.768   9.3011e-07
enh87485     2  198667700  198668700      2       1  150064       4.1812   1.4498e-05
enh87486     2  198668200  198669200      5       3  150064       4.8872    5.114e-07
enh87487     2  198677400  198678400      2       1  150064       4.3268   7.5641e-06
enh87488     2  198737800  198738800      2       1  150064       3.7759   7.9729e-05
enh87489     2  198743300  198744300      1       1  150064       5.1723    1.156e-07
enh87490     2  198753500  198754500      2       1  150064       4.2409   1.1133e-05
enh87492     2  198834400  198835400      4       2  150064       5.0958   1.7361e-07
enh87494     2  200001100  200002100      1       1  150064       5.0855    1.833e-07
enh87496     2  200024900  200025900      4       2  150064       4.9071   4.6207e-07
enh87498     2  200137200  200138200      1       1  150064       1.9937      0.02309
enh87509     2  200675000  200676000      1       1  150064       2.6814     0.003666
enh87510     2  200774800  200775800      3       2  150064       5.8052   3.2138e-09
enh87511     2  200778700  200779700      2       1  150064        3.754   8.7032e-05
enh87512     2  200787200  200788200      5       2  150064       5.7762   3.8197e-09
enh87517     2  200850100  200851100      4       2  150064       4.2116   1.2676e-05
enh87520     2  200890500  200891500      5       3  150064       3.4141   0.00031996
enh87522     2  200940600  200941600      4       2  150064       4.5472   2.7183e-06
enh87524     2  200966200  200967200      2       1  150064       5.4553   2.4444e-08
enh87526     2  200994900  200995900      5       2  150064       2.2898     0.011015
enh87527     2  201023800  201024800      1       1  150064       6.7233    8.882e-12
enh87529     2  201036700  201037700      4       2  150064       1.8382     0.033019
enh87530     2  201042500  201043500      2       1  150064       2.8592    0.0021238
enh87531     2  201064100  201065100      3       2  150064       4.3585   6.5472e-06
enh87538     2  201174400  201175400      1       1  150064        1.877      0.03026
enh87539     2  201176000  201177000      3       2  150064        4.189    1.401e-05
enh87540     2  201179600  201180600      3       2  150064       2.5797     0.004945
enh87541     2  201181800  201182800      4       2  150064       4.1246   1.8572e-05
enh87542     2  201183200  201184200      3       1  150064       2.5508    0.0053739
enh87544     2  201186200  201187200      1       1  150064       5.3766    3.796e-08
enh87545     2  201192400  201193400      4       2  150064       3.9877   3.3361e-05
enh87546     2  201193900  201194900      4       2  150064       2.8612    0.0021102
enh87551     2  201212700  201213700      4       2  150064        1.711     0.043541
enh87557     2  201220400  201221400      2       1  150064       4.1552   1.6251e-05
enh87558     2  201221500  201222500      2       1  150064       4.1472   1.6826e-05
enh87559     2  201224700  201225700      1       1  150064       3.5893    0.0001658
enh87560     2  201228800  201229800      3       1  150064       4.8698   5.5857e-07
enh87561     2  201229600  201230600      4       2  150064       5.7961   3.3934e-09
enh87563     2  201237200  201238200      2       1  150064       2.5634    0.0051829
enh87564     2  201241600  201242600      4       2  150064        5.263   7.0867e-08
enh87565     2  201244000  201245000      3       2  150064       4.2893   8.9615e-06
enh87570     2  201270100  201271100      3       1  150064       3.3255   0.00044135
enh87576     2  201276200  201277200      3       1  150064        3.257   0.00056302
enh87577     2  201293600  201294600      1       1  150064        4.061    2.443e-05
enh87579     2  201302500  201303500      2       1  150064       3.9084   4.6463e-05
enh87580     2  201306800  201307800      2       1  150064       3.3803   0.00036206
enh87581     2  201311600  201312600      4       2  150064       2.9069     0.001825
enh87582     2  201319400  201320400      6       2  150064       2.7672    0.0028271
enh87583     2  201331700  201332700      3       1  150064       2.2803     0.011295
enh87584     2  201334300  201335300      4       2  150064        1.808     0.035305
enh87591     2  201392200  201393200      1       1  150064       2.5746     0.005018
enh87592     2  201393200  201394200      2       1  150064       1.8483     0.032279
enh87595     2  201458600  201459600      2       1  150064       2.0161     0.021897
enh87597     2  201466900  201467900      2       1  150064       2.2914      0.01097
enh87598     2  201468400  201469400      8       3  150064       1.7009     0.044477
enh87615     2  201559500  201560500      4       2  150064       2.2416     0.012495
enh87620     2  201607000  201608000      7       2  150064       2.1796     0.014645
enh87624     2  201621500  201622500      2       1  150064       1.8124     0.034959
enh87629     2  201642500  201643500      3       1  150064       2.3298    0.0099086
enh87648     2  201751800  201752800      2       1  150064       2.0896     0.018329
enh87676     2  202017500  202018500      5       2  150064       1.7327     0.041574
enh87678     2  202035600  202036600      4       2  150064       2.8129    0.0024551
enh87688     2  202100600  202101600      4       2  150064       2.0478      0.02029
enh87689     2  202118800  202119800      8       4  150064        3.382   0.00035982
enh87691     2  202125200  202126200      2       1  150064       2.4295    0.0075591
enh87760     2  202765000  202766000      1       1  150064       2.1469       0.0159
enh87772     2  202829200  202830200      6       3  150064       2.2654     0.011743
enh87773     2  202834300  202835300      4       1  150064        2.104      0.01769
enh87775     2  202839000  202840000     12       3  150064        1.834     0.033326
enh87822     2  203453500  203454500      3       2  150064       1.6602     0.048435
enh87836     2  204105000  204106000      3       1  150064        2.659    0.0039186
enh87837     2  204105800  204106800      3       1  150064       2.6348    0.0042091
enh87843     2  204265700  204266700      3       1  150064       2.1662     0.015147
enh87845     2  204276700  204277700      3       1  150064       1.8478     0.032316
enh87849     2  204327200  204328200      5       2  150064       2.1403     0.016166
enh87850     2  204356900  204357900      1       1  150064       2.4938     0.006319
enh87866     2  204521200  204522200      6       2  150064       1.6772     0.046752
enh87908     2  206216900  206217900      3       1  150064       1.7123     0.043424
enh87911     2  206250500  206251500      5       2  150064       2.5524    0.0053487
enh87913     2  206339400  206340400      2       1  150064       2.2213     0.013167
enh87914     2  206360600  206361600      2       1  150064       1.8145     0.034801
enh87932     2  206581400  206582400      1       1  150064       1.8511      0.03208
enh87955     2  206944000  206945000      1       1  150064       2.1008      0.01783
enh87957     2  206977500  206978500      3       1  150064       1.9893     0.023333
enh87960     2  207027400  207028400      4       2  150064       2.0237     0.021501
enh87979     2  207911100  207912100      2       1  150064        1.793      0.03649
enh87998     2  208044700  208045700      2       1  150064       1.9359     0.026438
enh87999     2  208046300  208047300      7       2  150064       1.9979     0.022863
enh88000     2  208049000  208050000      3       1  150064       1.8967     0.028933
enh88005     2  208089200  208090200      3       2  150064       2.3638    0.0090448
enh88013     2  208107600  208108600      2       1  150064       1.7433     0.040637
enh88026     2  208259200  208260200      7       4  150064       1.7489     0.040155
enh88028     2  208272600  208273600      4       2  150064       3.3696   0.00037633
enh88030     2  208330400  208331400      5       2  150064       2.8876    0.0019411
enh88031     2  208332200  208333200      4       2  150064       3.7581    8.559e-05
enh88033     2  208338800  208339800      4       2  150064       2.9185    0.0017587
enh88038     2  208364600  208365600      3       2  150064       2.2965     0.010824
enh88039     2  208369500  208370500      2       1  150064       2.6081    0.0045524
enh88041     2  208380400  208381400      1       1  150064       3.9126    4.565e-05
enh88044     2  208398300  208399300      2       1  150064       3.6579   0.00012715
enh88046     2  208421700  208422700      3       1  150064       4.0609    2.444e-05
enh88047     2  208481300  208482300      3       1  150064       3.7659    8.296e-05
enh88049     2  208497800  208498800      1       1  150064       4.1488    1.671e-05
enh88052     2  208546200  208547200      6       1  150064       1.9084     0.028171
enh88076     2  208929100  208930100      6       3  150064       2.2097     0.013563
enh88089     2  210335400  210336400      2       1  150064       2.0155     0.021926
enh88095     2  210494000  210495000      1       1  150064       2.4534     0.007075
enh88097     2  210502500  210503500      3       1  150064       1.8987     0.028802
enh88109     2  213641600  213642600      4       1  150064       1.8196     0.034408
enh88243     2  216707200  216708200      2       1  150064       1.8164     0.034657
enh88289     2  217163500  217164500      2       1  150064       1.7118     0.043465
enh88291     2  217171400  217172400      2       1  150064       1.9992     0.022796
enh88307     2  217277900  217278900      3       1  150064       2.8614    0.0021086
enh88308     2  217288700  217289700      4       1  150064       3.1189   0.00090759
enh88311     2  217342400  217343400      1       1  150064       2.8023     0.002537
enh88319     2  217375000  217376000      5       3  150064       2.2671     0.011694
enh88323     2  217404400  217405400      2       1  150064       1.9987     0.022821
enh88324     2  217414700  217415700      3       1  150064       1.9099     0.028073
enh88327     2  217427400  217428400      3       2  150064       1.6557     0.048887
enh88333     2  217447600  217448600      3       2  150064       2.7106    0.0033585
enh88337     2  217484600  217485600      4       2  150064       1.7402      0.04091
enh88338     2  217495800  217496800      1       1  150064       2.3889     0.008449
enh88339     2  217502200  217503200      2       1  150064       1.9028     0.028536
enh88345     2  217522400  217523400      2       1  150064       1.7852     0.037113
enh88347     2  217526000  217527000      2       1  150064       1.8677     0.030903
enh88348     2  217528200  217529200      3       1  150064       1.9238     0.027188
enh88349     2  217529700  217530700      1       1  150064       2.3264     0.009999
enh88350     2  217544200  217545200      3       1  150064       2.0846     0.018553
enh88372     2  217782200  217783200      2       1  150064       1.7035     0.044234
enh88382     2  217939500  217940500     10       3  150064       1.8883     0.029496
enh88409     2  218235300  218236300      1       1  150064       1.7168      0.04301
enh88426     2  218432700  218433700      2       1  150064       1.6626     0.048194
enh88444     2  218620600  218621600      4       2  150064       1.7853     0.037103
enh88445     2  218621200  218622200      4       2  150064       1.7297     0.041843
enh88448     2  218654800  218655800      1       1  150064       2.4451      0.00724
enh88481     2  218776100  218777100      4       2  150064       1.7179     0.042911
enh88483     2  218782700  218783700     12       4  150064       2.6941    0.0035294
enh88524     2  219140300  219141300      1       1  150064       1.8132       0.0349
enh88585     2  219935900  219936900      3       1  150064       1.6493     0.049548
enh88589     2  220006800  220007800      2       1  150064       2.3236     0.010074
enh88590     2  220022500  220023500      1       1  150064        2.819     0.002409
enh88591     2  220025600  220026600      2       1  150064       2.6891    0.0035818
enh88593     2  220035400  220036400      2       1  150064       3.3199    0.0004503
enh88594     2  220037500  220038500      3       1  150064       4.0027   3.1308e-05
enh88595     2  220044800  220045800      2       1  150064       3.8983   4.8443e-05
enh88596     2  220047000  220048000      1       1  150064       4.1332    1.789e-05
enh88603     2  220091900  220092900      2       1  150064       1.9286     0.026889
enh88609     2  220112600  220113600      3       2  150064       1.7818     0.037392
enh88670     2  220526500  220527500      2       1  150064       1.7379     0.041118
enh88708     2  221967600  221968600      3       1  150064       1.9983     0.022843
enh88713     2  222308500  222309500      4       1  150064       1.6987     0.044684
enh88718     2  222391800  222392800      3       2  150064       3.3528   0.00039999
enh88719     2  222393800  222394800      1       1  150064       2.7857     0.002671
enh88720     2  222395100  222396100      4       2  150064        2.334    0.0097972
enh88724     2  222433500  222434500      2       1  150064       1.6877     0.045735
enh88725     2  222644800  222645800      3       1  150064       2.2245     0.013058
enh88764     2  223728100  223729100      2       1  150064       1.6604     0.048413
enh88765     2  223729000  223730000      2       1  150064       1.8571     0.031651
enh88808     2  224393000  224394000      6       2  150064       2.0139     0.022012
enh88811     2  224403200  224404200      2       1  150064       1.9642     0.024756
enh88813     2  224427900  224428900      1       1  150064       2.1643      0.01522
enh88879     2  224889600  224890600      6       4  150064       1.8696      0.03077
enh88884     2  224905600  224906600      2       1  150064       1.8287     0.033719
enh88886     2  224950500  224951500      2       1  150064       1.6951     0.045027
enh88895     2  225010700  225011700      1       1  150064       2.2182      0.01327
enh88898     2  225026800  225027800      2       1  150064       2.3872    0.0084876
enh88903     2  225075700  225076700      4       1  150064       2.5992    0.0046721
enh88904     2  225081800  225082800      1       1  150064        1.802      0.03577
enh88905     2  225085900  225086900      2       1  150064       1.7259     0.042182
enh88911     2  225266400  225267400      6       2  150064        2.762    0.0028727
enh88912     2  225276500  225277500      3       1  150064       3.0041    0.0013318
enh88915     2  225381800  225382800      1       1  150064       2.3599     0.009139
enh88917     2  225384600  225385600      3       2  150064       3.6737   0.00011953
enh88920     2  225390600  225391600      3       1  150064       5.0926   1.7657e-07
enh88921     2  225392800  225393800      7       2  150064       3.0817     0.001029
enh88922     2  225403000  225404000      4       2  150064       3.6805   0.00011638
enh88924     2  225410400  225411400      1       1  150064       2.3812     0.008627
enh88925     2  225426600  225427600      4       2  150064       2.1672     0.015109
enh88927     2  225434800  225435800      1       1  150064       1.6773      0.04674
enh88928     2  225436600  225437600      3       2  150064       4.1463   1.6897e-05
enh88931     2  225543200  225544200      1       1  150064       1.9343      0.02654
enh88938     2  225696800  225697800      2       1  150064       2.6814    0.0036659
enh88940     2  225701300  225702300      3       2  150064       3.1692   0.00076434
enh88943     2  225729800  225730800      2       1  150064       2.4176    0.0078126
enh88950     2  225768800  225769800      2       1  150064       1.6763     0.046844
enh88952     2  225774900  225775900      6       2  150064       1.8325     0.033441
enh88954     2  225786800  225787800      6       3  150064       1.7546     0.039663
enh88965     2  225832800  225833800      1       1  150064       1.9677      0.02455
enh88987     2  225889600  225890600      3       2  150064       2.2588     0.011947
enh88997     2  225960700  225961700      7       2  150064       2.1072      0.01755
enh89000     2  225968900  225969900      9       3  150064       1.9956     0.022987
enh89002     2  225984600  225985600      4       2  150064       1.8381     0.033024
enh89004     2  226029100  226030100      6       2  150064       1.8714     0.030647
enh89099     2  227702100  227703100      4       1  150064       1.8952     0.029032
enh89100     2  227727200  227728200      4       1  150064       2.3948    0.0083141
enh89102     2  227750400  227751400      6       1  150064        1.718     0.042899
enh89103     2  227752500  227753500      3       2  150064       1.8271     0.033842
enh89104     2  227753400  227754400      1       1  150064       1.7268       0.0421
enh89105     2  227757400  227758400      2       1  150064       2.5003    0.0062037
enh89109     2  227780300  227781300      1       1  150064       2.3855     0.008527
enh89114     2  227842000  227843000      1       1  150064       1.8402      0.03287
enh89132     2  228275800  228276800      3       2  150064       2.1261     0.016749
enh89138     2  228324800  228325800      1       1  150064       2.7341     0.003128
enh89139     2  228327300  228328300      6       2  150064       1.7716     0.038235
enh89153     2  228380200  228381200      5       2  150064       2.0463     0.020364
enh89195     2  229944600  229945600      1       1  150064       2.8991     0.001871
enh89196     2  229948600  229949600      3       2  150064        2.714    0.0033242
enh89197     2  229954400  229955400      2       1  150064       1.7006     0.044512
enh89205     2  230165000  230166000      2       1  150064       1.6727     0.047192
enh89237     2  230845100  230846100      1       1  150064        2.353     0.009312
enh89247     2  231190800  231191800      5       1  150064       1.6993     0.044628
enh89264     2  231355600  231356600      5       2  150064       1.9995     0.022778
enh89266     2  231385100  231386100      6       3  150064       1.7651      0.03877
enh89329     2  232003100  232004100      2       1  150064       1.6765      0.04682
enh89351     2  232134400  232135400      1       1  150064       1.6987      0.04469
enh89364     2  232264300  232265300      3       2  150064       1.6577     0.048685
enh89368     2  232325800  232326800      1       1  150064       2.7003     0.003464
enh89399     2  232532000  232533000      2       1  150064       2.2746     0.011466
enh89403     2  232542000  232543000      5       3  150064       1.8461     0.032437
enh89426     2  232852800  232853800      4       2  150064        1.808     0.035299
enh89457     2  233441300  233442300      5       2  150064        1.965     0.024706
enh89458     2  233453100  233454100      3       1  150064       1.7228     0.042464
enh89459     2  233457500  233458500      2       1  150064        1.959     0.025056
enh89465     2  233702700  233703700      1       1  150064       3.5443    0.0001968
enh89466     2  233716300  233717300      5       3  150064       4.5909   2.2062e-06
enh89467     2  233718100  233719100      3       2  150064       5.9004    1.813e-09
enh89468     2  233736100  233737100      4       2  150064       4.6916   1.3552e-06
enh89470     2  233756000  233757000      1       1  150064       4.2405    1.115e-05
enh89472     2  233766100  233767100      3       2  150064       5.1329   1.4266e-07
enh89478     2  233897400  233898400      3       2  150064       2.6575    0.0039359
enh89480     2  233926100  233927100      3       1  150064       1.8984     0.028824
enh89516     2  234473600  234474600      1       1  150064       2.1638      0.01524
enh89577     2  235360100  235361100      1       1  150064       1.7137      0.04329
enh89653     2  236419600  236420600      2       1  150064        2.523    0.0058172
enh89662     2  236471600  236472600      1       1  150064       2.0511      0.02013
enh89679     2  236542700  236543700      2       1  150064       2.1214     0.016942
enh89680     2  236543800  236544800      1       1  150064       2.1821      0.01455
enh89681     2  236546700  236547700      6       2  150064       1.7048     0.044114
enh89682     2  236549600  236550600      3       1  150064        2.016     0.021899
enh89685     2  236556300  236557300      3       1  150064       2.3053     0.010575
enh89705     2  236627700  236628700      2       1  150064       1.9685     0.024505
enh89710     2  236677400  236678400      2       1  150064       1.7603     0.039178
enh89871     2  238483700  238484700      9       4  150064       1.8527     0.031962
enh89918     2  238649100  238650100      4       1  150064       1.7396     0.040963
enh89919     2  238652200  238653200      9       2  150064        1.854     0.031867
enh89926     2  238770200  238771200      3       1  150064       1.6911     0.045412
enh89965     2  239069300  239070300      4       2  150064       2.1936     0.014133
enh89966     2  239073700  239074700      5       2  150064       3.6394   0.00013663
enh89970     2  239080400  239081400      5       3  150064       2.6781     0.003702
enh89971     2  239083700  239084700      6       2  150064       2.9155    0.0017755
enh89972     2  239084800  239085800      3       2  150064       2.8864    0.0019484
enh89973     2  239091000  239092000      3       2  150064       1.9188     0.027503
enh89974     2  239096000  239097000      4       2  150064       1.8723     0.030581
enh89982     2  239169700  239170700      2       1  150064       1.6853     0.045966
enh89985     2  239175800  239176800      1       1  150064       1.7618      0.03905
enh90225     2  241336900  241337900      3       1  150064       2.6384    0.0041648
enh90226     2  241366100  241367100     10       2  150064       2.9115    0.0017982
enh90227     2  241371700  241372700      9       4  150064       2.6815    0.0036645
enh90281     2  242031200  242032200      1       1  150064       1.7052      0.04408
enh90293     2  242162300  242163300      3       2  150064       2.6081     0.004552
enh90296     2  242172200  242173200      1       1  150064       1.9405      0.02616
enh90310     2  242251200  242252200      3       2  150064        1.831     0.033553
enh90314     2  242282800  242283800      3       1  150064       2.2013     0.013856
enh90317     2  242294400  242295400      4       2  150064       2.7322    0.0031453
enh90327     2  242320300  242321300      3       2  150064       2.6115    0.0045079
enh90329     2  242325300  242326300      4       2  150064         2.11     0.017428
enh90334     2  242350600  242351600      6       4  150064       2.4978    0.0062486
enh90340     2  242407400  242408400      5       2  150064       1.8698     0.030753
enh90370     2  242573900  242574900      3       2  150064       1.8432     0.032647
enh90373     2  242585200  242586200      3       2  150064       1.6763     0.046838
enh90379     2  242604100  242605100      3       2  150064        2.161     0.015347
enh90381     2  242606900  242607900      5       2  150064       1.8866     0.029606
enh90389     2  242621900  242622900      4       2  150064       1.8821     0.029908
enh90395     2  242636800  242637800      2       1  150064       1.7677     0.038554
enh90398     2  242658900  242659900      3       2  150064       1.7479     0.040242
enh90413     2  242820200  242821200      4       2  150064       1.6515     0.049323
enh90440     3    4348500    4349500      2       1  150064       2.5024    0.0061681
enh90466     3    4894700    4895700      1       1  150064       2.3182      0.01022
enh90479     3    5061300    5062300      3       2  150064       2.8895    0.0019292
enh90487     3    5175000    5176000      2       1  150064         1.65     0.049467
enh90569     3    9032300    9033300      1       1  150064       2.4414     0.007316
enh90590     3    9403200    9404200      2       1  150064       2.4557    0.0070301
enh90591     3    9425800    9426800      7       4  150064       3.0298    0.0012237
enh90598     3    9455600    9456600      3       2  150064       2.1035     0.017711
enh90600     3    9461600    9462600      2       1  150064       2.2432     0.012441
enh90601     3    9463500    9464500      3       1  150064       1.9904     0.023276
enh90602     3    9465100    9466100      2       1  150064       1.9569     0.025179
enh90639     3    9908200    9909200      4       2  150064       2.7089    0.0033755
enh90643     3    9921600    9922600      2       1  150064       2.7503    0.0029771
enh90689     3   10240300   10241300      2       1  150064       1.7216     0.042573
enh90707     3   10391800   10392800      2       1  150064       2.3198     0.010177
enh90711     3   10411700   10412700      3       2  150064        3.313    0.0004615
enh90717     3   10593300   10594300      3       1  150064       2.2016     0.013848
enh90766     3   11426900   11427900      2       1  150064       1.8283     0.033751
enh90768     3   11433200   11434200      1       1  150064       2.2728      0.01152
enh90769     3   11474800   11475800      2       1  150064       1.7552      0.03961
enh90773     3   11489000   11490000      4       2  150064       1.6459     0.049893
enh90794     3   11600900   11601900      4       1  150064       1.7435     0.040624
enh90795     3   11602200   11603200      4       1  150064       1.6753     0.046939
enh90796     3   11603700   11604700      1       1  150064       2.5596     0.005239
enh90798     3   11608000   11609000      3       2  150064       2.5511    0.0053695
enh90801     3   11614800   11615800      5       2  150064       2.0776     0.018875
enh90824     3   11672200   11673200      3       1  150064        2.462    0.0069085
enh90825     3   11673000   11674000      5       2  150064        2.347    0.0094633
enh90826     3   11673800   11674800      4       1  150064       2.5883    0.0048225
enh90828     3   11680700   11681700      4       2  150064        2.301     0.010695
enh90829     3   11685500   11686500      2       1  150064       3.9925   3.2686e-05
enh90830     3   11702700   11703700      4       2  150064       3.4378   0.00029328
enh90840     3   11790300   11791300      5       2  150064       2.7773    0.0027406
enh90842     3   11806200   11807200      4       2  150064       2.6584    0.0039256
enh90853     3   11885800   11886800      5       1  150064       2.4592    0.0069617
enh90854     3   11888400   11889400      3       1  150064       2.1749      0.01482
enh90855     3   12176600   12177600      2       1  150064       2.8207    0.0023956
enh90859     3   12185200   12186200      2       1  150064       2.9421    0.0016298
enh90860     3   12189100   12190100      5       2  150064        2.336    0.0097454
enh90862     3   12197400   12198400      3       2  150064       2.3819    0.0086111
enh90869     3   12231800   12232800      2       1  150064       2.9607    0.0015346
enh90871     3   12237800   12238800      2       1  150064       2.4575    0.0069958
enh90872     3   12239500   12240500      3       1  150064       1.7183     0.042869
enh90877     3   12333900   12334900      4       2  150064       1.7438     0.040599
enh90888     3   12394700   12395700      3       1  150064       2.0632     0.019545
enh90889     3   12398400   12399400      1       1  150064       2.0875      0.01842
enh90896     3   12436400   12437400      1       1  150064       3.5333    0.0002052
enh90905     3   12485900   12486900      2       1  150064       2.7152    0.0033119
enh90907     3   12503400   12504400      4       2  150064       1.9011     0.028642
enh90908     3   12513000   12514000      2       1  150064       2.1487     0.015828
enh90911     3   12521000   12522000      3       1  150064       2.2586     0.011955
enh90912     3   12524300   12525300      3       1  150064       1.9132     0.027863
enh90919     3   12558800   12559800      4       2  150064       2.1019     0.017779
enh90922     3   12602300   12603300      2       1  150064        2.105     0.017645
enh90924     3   12618100   12619100      3       2  150064       1.9046     0.028414
enh90928     3   12629700   12630700      3       2  150064       1.8033     0.035667
enh90929     3   12663400   12664400      2       1  150064       1.8685     0.030845
enh90933     3   12679300   12680300      1       1  150064       2.3523     0.009328
enh90935     3   12685200   12686200      2       1  150064       1.6984      0.04472
enh90948     3   12737500   12738500      3       1  150064       2.3142     0.010329
enh90949     3   12744700   12745700      4       2  150064       2.2744     0.011472
enh90950     3   12748700   12749700      4       2  150064       2.1782     0.014694
enh90951     3   12761500   12762500      6       1  150064       2.3696    0.0089049
enh90952     3   12770400   12771400      3       1  150064       2.5427    0.0054992
enh90953     3   12771800   12772800      2       1  150064        1.709     0.043726
enh90993     3   13087300   13088300      3       2  150064       1.7512     0.039954
enh90999     3   13342600   13343600      1       1  150064       1.7837      0.03724
enh91001     3   13419800   13420800      4       2  150064       2.6281    0.0042936
enh91002     3   13421000   13422000      9       3  150064       2.1848     0.014453
enh91004     3   13493600   13494600      4       2  150064       1.8773     0.030239
enh91059     3   14216500   14217500      1       1  150064       2.1846      0.01446
enh91063     3   14236800   14237800      3       2  150064       2.3233      0.01008
enh91082     3   14419600   14420600      3       1  150064       2.3146     0.010317
enh91085     3   14435000   14436000      5       3  150064       1.8697     0.030763
enh91113     3   14550300   14551300      5       3  150064       1.7129     0.043363
enh91114     3   14567100   14568100      6       3  150064       1.7142     0.043245
enh91115     3   14602300   14603300      1       1  150064       1.9952      0.02301
enh91119     3   14691800   14692800      2       1  150064       1.7422     0.040736
enh91123     3   14877300   14878300      7       2  150064       2.9321    0.0016834
enh91126     3   14962700   14963700      3       2  150064        2.163     0.015272
enh91137     3   15084800   15085800      3       2  150064       1.8871     0.029576
enh91143     3   15138600   15139600      2       1  150064       1.7907     0.036672
enh91164     3   15346500   15347500      5       2  150064       1.7294      0.04187
enh91198     3   15679300   15680300      2       1  150064       1.6901     0.045507
enh91232     3   15832000   15833000      3       2  150064       1.9923     0.023167
enh91252     3   16000400   16001400      3       2  150064       2.0745     0.019014
enh91255     3   16017900   16018900      4       1  150064       2.2246     0.013055
enh91263     3   16085000   16086000      5       3  150064       1.6956     0.044982
enh91276     3   16155600   16156600      3       2  150064       1.6529     0.049171
enh91291     3   16227600   16228600      1       1  150064       1.7127      0.04338
enh91302     3   16318600   16319600      4       1  150064        2.087     0.018446
enh91305     3   16336000   16337000      2       1  150064       1.7351     0.041365
enh91308     3   16353300   16354300      3       1  150064       1.7802      0.03752
enh91322     3   16435600   16436600      9       2  150064       1.9184     0.027529
enh91323     3   16440900   16441900      5       2  150064       2.0809      0.01872
enh91354     3   16770000   16771000      5       2  150064        1.682     0.046286
enh91356     3   16782800   16783800      8       4  150064       2.0201     0.021686
enh91357     3   16849200   16850200      2       1  150064       2.7961    0.0025858
enh91358     3   16891100   16892100      6       3  150064       2.5667    0.0051332
enh91363     3   16948300   16949300      3       2  150064       1.6755      0.04692
enh91365     3   16958400   16959400      4       1  150064       3.3791   0.00036362
enh91366     3   16974200   16975200      4       2  150064       1.7915     0.036606
enh91369     3   17081300   17082300      3       2  150064       1.8085     0.035267
enh91373     3   17199300   17200300      2       1  150064       1.6523     0.049232
enh91377     3   17237300   17238300      1       1  150064       4.7199     1.18e-06
enh91378     3   17289700   17290700      2       1  150064       2.6284    0.0042892
enh91382     3   17673600   17674600      2       1  150064       3.3329   0.00042969
enh91384     3   17680300   17681300      2       1  150064       1.8609     0.031377
enh91385     3   17719400   17720400      4       1  150064       4.6646   1.5463e-06
enh91386     3   17761600   17762600      3       2  150064       4.3116   8.1024e-06
enh91387     3   17781200   17782200      4       1  150064       4.7449   1.0431e-06
enh91388     3   17784600   17785600      5       1  150064       2.6322    0.0042412
enh91389     3   17790600   17791600      1       1  150064       3.0272     0.001234
enh91390     3   17793600   17794600      5       3  150064       4.7271   1.1389e-06
enh91391     3   17794600   17795600      1       1  150064       4.6398    1.744e-06
enh91392     3   17841500   17842500      2       1  150064       1.9199     0.027433
enh91393     3   17850000   17851000      1       1  150064       1.8388      0.03297
enh91394     3   17852100   17853100      6       2  150064        3.984   3.3886e-05
enh91396     3   17882200   17883200      2       1  150064       4.1648   1.5584e-05
enh91409     3   19929700   19930700      4       2  150064       1.6829     0.046197
enh91412     3   19939600   19940600      3       1  150064       2.5761    0.0049956
enh91438     3   21686500   21687500      5       2  150064       1.6511     0.049358
enh91439     3   21695800   21696800      7       3  150064       2.2574     0.011991
enh91440     3   21706800   21707800      3       2  150064       2.0251     0.021429
enh91450     3   21792800   21793800      5       3  150064       1.6692     0.047534
enh91453     3   21961200   21962200     20       3  150064       2.2828     0.011221
enh91454     3   22021200   22022200      8       3  150064       1.7908      0.03666
enh91465     3   23240100   23241100      4       2  150064        2.153      0.01566
enh91467     3   23246200   23247200      1       1  150064       1.8886      0.02947
enh91494     3   23769900   23770900      1       1  150064       1.8874      0.02955
enh91504     3   23852700   23853700      4       2  150064       3.4433    0.0002873
enh91505     3   23861000   23862000      4       2  150064       2.7034    0.0034315
enh91521     3   23989000   23990000      5       2  150064        1.698     0.044755
enh91532     3   24142900   24143900      7       2  150064       3.5099   0.00022414
enh91533     3   24160500   24161500      1       1  150064       3.2787    0.0005214
enh91534     3   24164600   24165600      2       1  150064       3.1042   0.00095385
enh91535     3   24169300   24170300      4       2  150064       3.6972   0.00010899
enh91537     3   24176200   24177200      5       3  150064       2.4505    0.0071332
enh91540     3   24226900   24227900      4       2  150064       2.5787    0.0049592
enh91542     3   24240400   24241400      2       1  150064        2.681    0.0036698
enh91543     3   24254100   24255100      7       3  150064       3.1012   0.00096359
enh91544     3   24262200   24263200      4       2  150064       1.7279     0.042007
enh91561     3   24546900   24547900      4       1  150064       2.5198    0.0058717
enh91563     3   24562000   24563000      3       1  150064       1.8465     0.032407
enh91568     3   24720800   24721800      3       2  150064       2.0381     0.020772
enh91586     3   25822600   25823600      2       1  150064       1.8144      0.03481
enh91645     3   28877200   28878200      8       4  150064       2.4728    0.0067023
enh91649     3   29106500   29107500      3       2  150064       1.7733     0.038092
enh91656     3   29243400   29244400      4       1  150064       1.8914     0.029286
enh91671     3   29468900   29469900      3       2  150064        2.733    0.0031383
enh91672     3   29471900   29472900      3       2  150064       2.0284     0.021261
enh91673     3   29480000   29481000      3       2  150064       2.2587     0.011952
enh91682     3   29724600   29725600      4       2  150064       1.8435     0.032628
enh91683     3   29728100   29729100      5       2  150064       1.9444     0.025924
enh91684     3   29736100   29737100      5       1  150064       2.2673     0.011686
enh91685     3   29799700   29800700      2       1  150064       2.8554     0.002149
enh91688     3   29964300   29965300      3       1  150064       3.9647   3.6751e-05
enh91690     3   30048700   30049700      2       1  150064       3.7869   7.6273e-05
enh91699     3   30273400   30274400      4       2  150064       1.7554     0.039599
enh91700     3   30304800   30305800      3       1  150064       2.4518    0.0071077
enh91701     3   30323100   30324100      4       2  150064       2.1016     0.017794
enh91704     3   30333400   30334400      2       1  150064       2.1266     0.016727
enh91708     3   30356500   30357500      3       2  150064       2.1243     0.016821
enh91709     3   30360900   30361900      4       2  150064       2.3234     0.010079
enh91710     3   30373900   30374900      2       1  150064       2.2932     0.010918
enh91713     3   30391100   30392100      5       2  150064       2.0295     0.021205
enh91716     3   30414000   30415000      4       1  150064       1.8594     0.031483
enh91724     3   30514700   30515700      3       2  150064       1.7238     0.042375
enh91725     3   30518100   30519100      1       1  150064       2.0844      0.01856
enh91729     3   30543500   30544500      1       1  150064       1.6976      0.04479
enh91731     3   30557400   30558400      6       3  150064       1.8103     0.035123
enh91762     3   30706200   30707200      2       1  150064       2.5237    0.0058069
enh91763     3   30706700   30707700      1       1  150064       2.8953     0.001894
enh91788     3   31402700   31403700      4       1  150064       2.0865     0.018467
enh91789     3   31405900   31406900      6       2  150064       2.0018     0.022653
enh91791     3   31465000   31466000      2       1  150064       1.9217      0.02732
enh91795     3   31580600   31581600      1       1  150064       1.6725      0.04721
enh91798     3   31588700   31589700      2       1  150064       2.6997    0.0034698
enh91801     3   31675800   31676800      2       1  150064       2.6739    0.0037483
enh91803     3   31719600   31720600      2       1  150064       1.7585     0.039331
enh91821     3   31986700   31987700      2       1  150064       2.5406    0.0055332
enh91828     3   32019200   32020200      5       3  150064        2.477     0.006625
enh91829     3   32023200   32024200      7       2  150064       2.1443     0.016005
enh91890     3   32656300   32657300      1       1  150064       1.8469      0.03238
enh91908     3   33125200   33126200      1       1  150064       2.0718      0.01914
enh91916     3   33175400   33176400      3       1  150064       1.6474     0.049738
enh91917     3   33180200   33181200      3       2  150064       1.7382      0.04109
enh91918     3   33181900   33182900      1       1  150064       1.9719      0.02431
enh91922     3   33208900   33209900      2       1  150064       1.7679     0.038536
enh91928     3   33356500   33357500      1       1  150064       2.3141      0.01033
enh91929     3   33357400   33358400      4       2  150064       2.3425    0.0095787
enh91931     3   33363400   33364400      6       3  150064        2.038     0.020777
enh91934     3   33405100   33406100      1       1  150064       2.8438     0.002229
enh91935     3   33413700   33414700      1       1  150064       3.0412     0.001178
enh91936     3   33419100   33420100      1       1  150064       2.8652     0.002084
enh91938     3   33435600   33436600      1       1  150064       2.6204     0.004391
enh91939     3   33458200   33459200      3       2  150064       2.8368    0.0022781
enh91940     3   33468000   33469000      2       1  150064       3.1168   0.00091427
enh91941     3   33470000   33471000      2       1  150064       2.8559    0.0021457
enh91942     3   33471700   33472700      1       1  150064       2.7243     0.003222
enh91943     3   33473000   33474000      3       2  150064       3.3183    0.0004529
enh91944     3   33475200   33476200      2       1  150064       1.9566     0.025194
enh91946     3   33478200   33479200      5       2  150064       3.1502   0.00081588
enh91947     3   33483000   33484000      6       3  150064       2.7076    0.0033882
enh91965     3   33843200   33844200      5       2  150064       1.7755      0.03791
enh91987     3   36487200   36488200      6       2  150064       1.9642     0.024754
enh91992     3   36566300   36567300      2       1  150064       2.1173     0.017118
enh92000     3   36953400   36954400      2       1  150064       3.6101   0.00015303
enh92002     3   36979000   36980000      3       1  150064       2.8507    0.0021812
enh92004     3   36984600   36985600      2       1  150064       2.7253    0.0032117
enh92005     3   36999000   37000000      3       2  150064       2.8052    0.0025142
enh92006     3   37011100   37012100      2       1  150064       2.7975    0.0025753
enh92007     3   37029300   37030300      1       1  150064       2.1522      0.01569
enh92008     3   37035800   37036800      3       2  150064       3.0748    0.0010533
enh92010     3   37095700   37096700      3       2  150064       2.6262    0.0043168
enh92012     3   37112900   37113900      1       1  150064        2.995     0.001372
enh92013     3   37114900   37115900      1       1  150064       2.9017     0.001856
enh92015     3   37138100   37139100      1       1  150064       2.9884     0.001402
enh92016     3   37150400   37151400      3       2  150064       1.9031     0.028515
enh92019     3   37156400   37157400      1       1  150064       3.0861     0.001014
enh92022     3   37175700   37176700      4       1  150064       2.8885    0.0019354
enh92024     3   37178200   37179200      1       1  150064       3.0538      0.00113
enh92025     3   37178900   37179900      1       1  150064       3.0538      0.00113
enh92026     3   37180600   37181600      2       1  150064       2.7607    0.0028837
enh92028     3   37198400   37199400      2       1  150064       2.8129    0.0024552
enh92030     3   37205000   37206000      3       1  150064       2.8564    0.0021424
enh92031     3   37211700   37212700      1       1  150064       3.0838     0.001022
enh92032     3   37214200   37215200      3       1  150064       2.6606    0.0039005
enh92033     3   37219800   37220800      1       1  150064        2.948     0.001599
enh92034     3   37220500   37221500      5       3  150064       2.9005    0.0018631
enh92035     3   37224400   37225400      4       2  150064       2.4973    0.0062576
enh92036     3   37239300   37240300      2       1  150064       2.1644     0.015216
enh92040     3   37254500   37255500      2       1  150064       2.1823     0.014545
enh92041     3   37259200   37260200      3       1  150064       2.5884    0.0048214
enh92045     3   37297000   37298000      2       1  150064       1.7788     0.037639
enh92050     3   37328800   37329800      4       2  150064       1.8577     0.031607
enh92051     3   37331900   37332900      5       2  150064       1.6897     0.045542
enh92061     3   37894200   37895200      1       1  150064       3.1088    0.0009394
enh92066     3   37906800   37907800      2       1  150064        2.173     0.014889
enh92071     3   37945400   37946400      2       1  150064       3.3195   0.00045092
enh92073     3   37950500   37951500      2       1  150064       3.6389   0.00013692
enh92074     3   37959400   37960400      5       3  150064       2.6845     0.003632
enh92075     3   37962200   37963200      5       2  150064       3.6222   0.00014605
enh92076     3   37963900   37964900      2       1  150064       3.7265   9.7082e-05
enh92077     3   37966100   37967100      4       2  150064       2.8943    0.0019001
enh92078     3   37977600   37978600      2       1  150064       3.6058    0.0001556
enh92092     3   38042200   38043200      3       1  150064       1.8975     0.028879
enh92131     3   38445400   38446400      2       1  150064       3.2406   0.00059633
enh92132     3   38494000   38495000      3       1  150064       3.1473   0.00082402
enh92133     3   38497400   38498400      3       1  150064       3.1542   0.00080478
enh92134     3   38499400   38500400      1       1  150064       3.5425    0.0001982
enh92136     3   38514000   38515000      2       1  150064       3.2491    0.0005789
enh92137     3   38520800   38521800      4       2  150064       3.2937   0.00049431
enh92139     3   38536400   38537400      3       2  150064       1.7331     0.041543
enh92144     3   38621200   38622200      2       1  150064       1.8995     0.028748
enh92146     3   38758800   38759800      4       2  150064       1.8419     0.032746
enh92161     3   39149700   39150700      8       4  150064       2.0115     0.022138
enh92233     3   40732300   40733300      3       1  150064       1.8355     0.033214
enh92300     3   42190500   42191500      1       1  150064       3.0188     0.001269
enh92303     3   42202500   42203500      1       1  150064       1.7506      0.04001
enh92304     3   42205700   42206700      2       1  150064       1.7237     0.042378
enh92305     3   42206700   42207700      6       2  150064        1.733     0.041545
enh92307     3   42217600   42218600      3       2  150064       2.5686    0.0051049
enh92308     3   42220400   42221400      5       2  150064       2.7289    0.0031772
enh92309     3   42222100   42223100      5       3  150064       2.7753    0.0027579
enh92310     3   42223700   42224700      4       2  150064       2.7401    0.0030709
enh92311     3   42224800   42225800      4       2  150064       2.2091     0.013584
enh92312     3   42226000   42227000      7       2  150064       2.2189     0.013248
enh92313     3   42230200   42231200      7       3  150064       2.2987     0.010761
enh92314     3   42232300   42233300      5       2  150064       3.0545    0.0011273
enh92315     3   42233900   42234900      6       2  150064       2.4974    0.0062562
enh92321     3   42417500   42418500      5       2  150064       2.4807    0.0065562
enh92341     3   42689800   42690800      2       1  150064       1.9133     0.027855
enh92380     3   43358800   43359800      2       1  150064       1.7782     0.037685
enh92383     3   43386800   43387800      2       1  150064       1.8421      0.03273
enh92384     3   43404900   43405900      4       2  150064       1.9069     0.028268
enh92388     3   43455000   43456000      2       1  150064       1.8782     0.030177
enh92401     3   43680000   43681000      1       1  150064       1.7368      0.04121
enh92405     3   43737400   43738400      4       2  150064       2.5512    0.0053676
enh92407     3   43764000   43765000      3       1  150064       2.8491    0.0021923
enh92412     3   43785300   43786300      3       1  150064        1.859     0.031514
enh92413     3   43789800   43790800      2       1  150064       2.5756    0.0050032
enh92421     3   43896700   43897700      3       1  150064       2.0593     0.019733
enh92430     3   44067400   44068400      4       2  150064       1.8273      0.03383
enh92438     3   44114800   44115800      3       2  150064       2.7302    0.0031645
enh92444     3   44240100   44241100      4       2  150064       2.1694     0.015025
enh92449     3   44383800   44384800      4       2  150064       1.8056     0.035494
enh92450     3   44396400   44397400      1       1  150064       3.0103     0.001305
enh92469     3   44957000   44958000      1       1  150064       1.7764      0.03783
enh92508     3   45126700   45127700      1       1  150064       1.9294      0.02684
enh92514     3   45153900   45154900      3       2  150064        2.873    0.0020328
enh92516     3   45165100   45166100      1       1  150064       1.7014      0.04443
enh92521     3   45179200   45180200      7       4  150064       2.0373      0.02081
enh92522     3   45180400   45181400      7       4  150064       2.1191      0.01704
enh92545     3   45315100   45316100      4       2  150064       3.3768   0.00036666
enh92551     3   45527300   45528300      3       1  150064       2.0079     0.022328
enh92765     3   47824200   47825200      2       1  150064       1.6567     0.048795
enh92800     3   48099300   48100300      1       1  150064        1.666      0.04786
enh92813     3   48166600   48167600      1       1  150064       1.8551      0.03179
enh92818     3   48192700   48193700      4       1  150064       1.8757     0.030347
enh92820     3   48197400   48198400      2       1  150064       2.1709     0.014969
enh92824     3   48235700   48236700      1       1  150064       2.3208      0.01015
enh92825     3   48273700   48274700      1       1  150064       2.3819     0.008612
enh92826     3   48274200   48275200      2       1  150064       2.8184    0.0024135
enh92828     3   48281500   48282500      3       1  150064       2.1688     0.015048
enh92886     3   48661100   48662100      1       1  150064        2.289      0.01104
enh92887     3   48662700   48663700      2       1  150064       2.4899     0.006389
enh92889     3   48666000   48667000      3       1  150064       2.2479     0.012291
enh92890     3   48667700   48668700      2       1  150064        2.164     0.015231
enh92891     3   48668900   48669900      2       1  150064       2.1648     0.015201
enh92892     3   48674300   48675300      1       1  150064       2.2591      0.01194
enh92893     3   48701900   48702900      1       1  150064       2.6404     0.004141
enh92894     3   48711600   48712600      2       1  150064       2.2016     0.013845
enh92896     3   48719900   48720900      1       1  150064       2.6265     0.004314
enh92897     3   48724800   48725800      3       1  150064       2.6586    0.0039228
enh92898     3   48730000   48731000      2       1  150064       2.2037     0.013774
enh92899     3   48733300   48734300      2       1  150064       1.9281     0.026919
enh92900     3   48738000   48739000      3       1  150064       1.8274     0.033817
enh92901     3   48745300   48746300      1       1  150064       2.0145      0.02198
enh92902     3   48748900   48749900      4       1  150064       2.3221     0.010114
enh92904     3   48754800   48755800      1       1  150064       2.1125      0.01732
enh92905     3   48755600   48756600      2       1  150064       1.8235     0.034115
enh92908     3   48777700   48778700      1       1  150064        1.712      0.04345
enh92912     3   48863600   48864600      1       1  150064        1.765      0.03878
enh92924     3   49004100   49005100      1       1  150064       1.8945      0.02908
enh92925     3   49016600   49017600      1       1  150064       2.0558       0.0199
enh92928     3   49031400   49032400      2       1  150064       2.0622     0.019592
enh92929     3   49034900   49035900      2       1  150064       1.8258     0.033942
enh92937     3   49067000   49068000      1       1  150064       1.6834      0.04615
enh92938     3   49067800   49068800      1       1  150064       1.6834      0.04615
enh92942     3   49132600   49133600      1       1  150064       1.9518      0.02548
enh92943     3   49135600   49136600      1       1  150064       1.9164      0.02766
enh92949     3   49155800   49156800      2       1  150064       2.1108     0.017397
enh92955     3   49195400   49196400      3       2  150064       1.7969     0.036175
enh92956     3   49200100   49201100      3       1  150064       2.4053    0.0080805
enh92962     3   49275700   49276700      5       2  150064       1.7737     0.038055
enh92972     3   49374600   49375600      1       1  150064       1.7766      0.03782
enh92974     3   49378700   49379700      3       1  150064       1.7785     0.037657
enh92983     3   49415000   49416000      2       1  150064       1.9668     0.024604
enh92986     3   49423700   49424700      5       3  150064       2.2637     0.011796
enh92987     3   49425600   49426600      2       1  150064       2.6292    0.0042788
enh92990     3   49437100   49438100      4       2  150064       2.0955     0.018063
enh92996     3   49457700   49458700      2       1  150064       1.8726     0.030559
enh93004     3   49497700   49498700      1       1  150064       2.1711      0.01496
enh93011     3   49520700   49521700      3       1  150064       1.8899     0.029384
enh93026     3   49590200   49591200      3       2  150064        2.041     0.020626
enh93040     3   49736300   49737300      1       1  150064       1.8495      0.03219
enh93041     3   49738400   49739400      3       2  150064       2.3215     0.010131
enh93046     3   49758700   49759700      1       1  150064       2.3178      0.01023
enh93048     3   49783100   49784100      2       1  150064       1.7009     0.044481
enh93054     3   49808800   49809800      4       2  150064       2.1285     0.016649
enh93055     3   49812400   49813400      5       2  150064        2.294     0.010895
enh93057     3   49818600   49819600      1       1  150064       1.7784      0.03767
enh93058     3   49821800   49822800      1       1  150064       2.3219      0.01012
enh93060     3   49836500   49837500      1       1  150064       1.7144      0.04323
enh93064     3   49848900   49849900      1       1  150064       2.3804     0.008648
enh93068     3   49892400   49893400      2       1  150064       2.2205     0.013191
enh93069     3   49894200   49895200      2       1  150064       2.0486     0.020249
enh93071     3   49936300   49937300      3       1  150064       2.6654    0.0038453
enh93072     3   49938100   49939100      1       1  150064       2.8215      0.00239
enh93076     3   49962300   49963300      1       1  150064       2.1409      0.01614
enh93077     3   49967800   49968800      1       1  150064       3.0538      0.00113
enh93078     3   49978700   49979700      2       1  150064        2.531    0.0056873
enh93079     3   49979700   49980700      3       2  150064       2.2091     0.013584
enh93081     3   49997100   49998100      2       1  150064       2.9361    0.0016618
enh93082     3   50003600   50004600      2       1  150064        3.501   0.00023178
enh93084     3   50010100   50011100      2       1  150064       2.5611    0.0052175
enh93085     3   50035500   50036500      1       1  150064       2.9406     0.001638
enh93086     3   50040700   50041700      1       1  150064       3.2735    0.0005312
enh93087     3   50046000   50047000      4       2  150064       2.4466    0.0072101
enh93089     3   50087600   50088600      5       3  150064       2.5474     0.005427
enh93092     3   50128200   50129200      3       1  150064       2.8328    0.0023068
enh93094     3   50161900   50162900      1       1  150064       2.7576     0.002911
enh93095     3   50174100   50175100      6       2  150064       3.0961   0.00098038
enh93098     3   50196700   50197700      2       1  150064       2.4213    0.0077316
enh93102     3   50209400   50210400      2       1  150064        2.092     0.018219
enh93109     3   50249300   50250300      1       1  150064        3.317     0.000455
enh93112     3   50267200   50268200      1       1  150064       2.4402     0.007339
enh93118     3   50286600   50287600      3       1  150064       2.5802    0.0049365
enh93119     3   50287600   50288600      2       1  150064       2.1402     0.016169
enh93122     3   50294400   50295400      1       1  150064       2.3417     0.009598
enh93124     3   50300800   50301800      4       2  150064       2.6457     0.004076
enh93133     3   50333200   50334200      1       1  150064       2.0462      0.02037
enh93141     3   50361800   50362800      1       1  150064       2.1638      0.01524
enh93193     3   51377000   51378000      3       1  150064       2.1638     0.015239
enh93203     3   51535100   51536100      1       1  150064       2.2004      0.01389
enh93207     3   51593600   51594600      3       1  150064       2.5281    0.0057334
enh93220     3   51721600   51722600      1       1  150064       2.6726     0.003763
enh93268     3   52142900   52143900      3       1  150064       2.0685     0.019296
enh93278     3   52174400   52175400      1       1  150064       1.7253      0.04224
enh93279     3   52177100   52178100      1       1  150064        1.664      0.04806
enh93288     3   52233200   52234200      1       1  150064       3.9421    4.039e-05
enh93289     3   52237900   52238900      3       1  150064       3.7404    9.187e-05
enh93295     3   52258300   52259300      1       1  150064        4.244    1.098e-05
enh93296     3   52259800   52260800      2       1  150064       2.6069    0.0045689
enh93297     3   52260800   52261800      2       1  150064       4.3157   7.9562e-06
enh93299     3   52265000   52266000      3       1  150064       2.3413    0.0096094
enh93300     3   52266800   52267800      3       1  150064       3.3796   0.00036295
enh93301     3   52267600   52268600      4       1  150064       2.9381     0.001651
enh93302     3   52268800   52269800      6       3  150064       4.4128   5.1032e-06
enh93303     3   52269600   52270600      3       2  150064       2.4794     0.006581
enh93305     3   52277400   52278400      3       2  150064       3.8007   7.2133e-05
enh93306     3   52282400   52283400      1       1  150064       1.8029       0.0357
enh93307     3   52287300   52288300      1       1  150064       5.6654    7.336e-09
enh93308     3   52304700   52305700      2       1  150064         4.45   4.2937e-06
enh93318     3   52340500   52341500      2       1  150064       4.0216   2.8898e-05
enh93319     3   52341800   52342800      2       1  150064       2.3061     0.010552
enh93321     3   52347500   52348500      2       1  150064       2.8812     0.001981
enh93329     3   52386000   52387000      1       1  150064       3.6291    0.0001422
enh93334     3   52402000   52403000      2       1  150064       3.8245   6.5506e-05
enh93343     3   52467100   52468100      4       2  150064       3.9566   3.8006e-05
enh93345     3   52478600   52479600      2       1  150064       2.5522    0.0053525
enh93349     3   52491200   52492200      3       2  150064       3.2098   0.00066409
enh93361     3   52532100   52533100      2       1  150064       2.9165    0.0017697
enh93362     3   52540800   52541800      1       1  150064        4.988     3.05e-07
enh93363     3   52553100   52554100      2       1  150064       1.6487     0.049605
enh93364     3   52555700   52556700      4       2  150064       4.2356     1.14e-05
enh93365     3   52558600   52559600      2       1  150064       3.3604    0.0003892
enh93366     3   52561700   52562700      1       1  150064       4.1021    2.047e-05
enh93367     3   52562800   52563800      4       2  150064       4.0827   2.2255e-05
enh93368     3   52573300   52574300      3       2  150064       3.7811    7.806e-05
enh93369     3   52586100   52587100      3       2  150064       4.2235   1.2028e-05
enh93370     3   52588600   52589600      3       2  150064        3.384   0.00035717
enh93372     3   52603700   52604700      1       1  150064       4.7159    1.203e-06
enh93373     3   52640400   52641400      1       1  150064        4.617    1.947e-06
enh93374     3   52683400   52684400      4       2  150064       4.8697   5.5886e-07
enh93376     3   52703400   52704400      3       2  150064       4.2798   9.3526e-06
enh93379     3   52716100   52717100      3       2  150064       4.2563   1.0391e-05
enh93380     3   52717000   52718000      2       1  150064       4.2166   1.2399e-05
enh93381     3   52722000   52723000      2       1  150064       4.9234   4.2524e-07
enh93384     3   52741400   52742400      1       1  150064       3.4679    0.0002623
enh93385     3   52746300   52747300      3       2  150064       3.6398   0.00013643
enh93386     3   52748300   52749300      1       1  150064       4.6624    1.563e-06
enh93388     3   52797200   52798200      2       1  150064        4.414   5.0738e-06
enh93389     3   52803000   52804000      1       1  150064       5.0609    2.086e-07
enh93391     3   52827100   52828100      2       1  150064       4.5645   2.5031e-06
enh93392     3   52828500   52829500      1       1  150064       5.0643    2.049e-07
enh93395     3   52868900   52869900      2       1  150064       4.8526   6.0923e-07
enh93397     3   52876800   52877800      1       1  150064       1.9797      0.02387
enh93399     3   52882400   52883400      2       1  150064       4.9173   4.3883e-07
enh93401     3   52915800   52916800      1       1  150064       5.5459    1.462e-08
enh93402     3   52923600   52924600      2       1  150064       4.7464   1.0355e-06
enh93403     3   52924300   52925300      1       1  150064       1.7474      0.04028
enh93404     3   52925300   52926300      1       1  150064       4.9932    2.969e-07
enh93405     3   52927400   52928400      3       1  150064       5.1139   1.5783e-07
enh93406     3   52929000   52930000      2       1  150064       2.3767     0.008734
enh93407     3   52931800   52932800      2       1  150064        4.483   3.6795e-06
enh93408     3   53033000   53034000      4       1  150064       5.2253   8.6938e-08
enh93409     3   53074100   53075100      3       1  150064        3.124   0.00089216
enh93410     3   53105500   53106500      2       1  150064       2.1692     0.015032
enh93412     3   53117700   53118700      2       1  150064       2.4634     0.006881
enh93415     3   53137400   53138400      1       1  150064       2.8338       0.0023
enh93421     3   53174300   53175300      1       1  150064       5.8968    1.853e-09
enh93423     3   53184400   53185400      2       1  150064       1.7249     0.042276
enh93428     3   53209000   53210000      4       2  150064       1.6499     0.049486
enh93430     3   53227500   53228500      2       1  150064       2.3172     0.010246
enh93432     3   53230200   53231200      3       1  150064       3.1565   0.00079849
enh93434     3   53257000   53258000      6       2  150064       1.9301     0.026796
enh93435     3   53260100   53261100      8       3  150064       2.3946    0.0083194
enh93437     3   53264000   53265000      7       2  150064       2.7749    0.0027607
enh93440     3   53268200   53269200      9       3  150064        2.422    0.0077168
enh93442     3   53273600   53274600      1       1  150064       1.6483      0.04965
enh93443     3   53275300   53276300      6       2  150064       2.1885     0.014316
enh93444     3   53278700   53279700      4       2  150064       3.4304   0.00030132
enh93445     3   53281600   53282600      5       3  150064       3.0936    0.0009886
enh93447     3   53284500   53285500      3       2  150064       3.1891    0.0007136
enh93449     3   53290000   53291000      4       2  150064       2.6459    0.0040737
enh93450     3   53292800   53293800      3       2  150064       3.5001   0.00023256
enh93452     3   53298500   53299500      1       1  150064       3.9283    4.277e-05
enh93453     3   53301700   53302700      4       2  150064       2.0821     0.018667
enh93457     3   53379100   53380100      1       1  150064        4.146    1.692e-05
enh93465     3   53923700   53924700      2       1  150064       1.9728     0.024257
enh93510     3   55214000   55215000      3       1  150064       2.0925     0.018199
enh93516     3   55306000   55307000      5       2  150064       2.4363    0.0074197
enh93530     3   55450000   55451000      4       2  150064       1.8665     0.030984
enh93553     3   56153600   56154600      3       1  150064        2.311     0.010416
enh93559     3   56712400   56713400      4       2  150064       1.9439     0.025955
enh93609     3   57572300   57573300      4       2  150064       1.6587     0.048593
enh93690     3   58150600   58151600      3       1  150064        2.107     0.017557
enh93691     3   58152600   58153600      2       1  150064       2.1618     0.015317
enh93693     3   58160700   58161700      4       2  150064       2.3206     0.010154
enh93708     3   58273600   58274600      2       1  150064        2.578    0.0049682
enh93709     3   58282000   58283000      9       2  150064       2.0846     0.018554
enh93716     3   58326600   58327600      2       1  150064       2.0399     0.020679
enh93720     3   58337400   58338400      2       1  150064       1.8801     0.030046
enh93727     3   58374100   58375100      4       2  150064       2.2624     0.011836
enh93728     3   58383900   58384900      5       1  150064       2.5839    0.0048844
enh93729     3   58389700   58390700      4       1  150064       2.2947     0.010874
enh93731     3   58396300   58397300      9       3  150064       2.0013      0.02268
enh93732     3   58399900   58400900      2       1  150064       1.8105     0.035106
enh93733     3   58405300   58406300      5       1  150064       2.2201     0.013206
enh93734     3   58408200   58409200     13       4  150064       2.1925     0.014171
enh93735     3   58410100   58411100      4       2  150064       2.0635     0.019531
enh93736     3   58413400   58414400      8       2  150064       2.3903    0.0084184
enh93738     3   58417700   58418700      2       1  150064       2.2582     0.011967
enh93739     3   58420500   58421500      4       2  150064       1.6809     0.046386
enh93742     3   58456400   58457400      2       1  150064       2.2212     0.013169
enh93743     3   58470100   58471100      2       1  150064       2.5911    0.0047839
enh93785     3   59411100   59412100      6       2  150064       1.9188     0.027506
enh93788     3   59525900   59526900      4       2  150064       3.0798    0.0010358
enh93797     3   59744700   59745700     10       3  150064       2.5525    0.0053484
enh93804     3   60286500   60287500      1       1  150064       3.6921    0.0001112
enh93806     3   61235600   61236600      2       1  150064       2.7964    0.0025835
enh93853     3   61833600   61834600      3       1  150064       2.2755     0.011438
enh93869     3   62051200   62052200      4       2  150064        2.157     0.015504
enh93870     3   62052000   62053000      4       2  150064       3.1041   0.00095434
enh93871     3   62094900   62095900      7       2  150064       1.7895     0.036765
enh93875     3   62146900   62147900      1       1  150064       2.1527      0.01567
enh93902     3   63748300   63749300      5       2  150064       4.1528   1.6418e-05
enh93904     3   63841000   63842000      3       1  150064       3.8713   5.4135e-05
enh93906     3   63850800   63851800      4       2  150064       2.2454      0.01237
enh93910     3   63865600   63866600      3       2  150064       4.0613   2.4403e-05
enh93912     3   63880800   63881800      2       1  150064       3.4688   0.00026138
enh93914     3   63895100   63896100      1       1  150064       3.4462    0.0002843
enh93915     3   63895800   63896800      4       2  150064       2.3692    0.0089141
enh93916     3   63899800   63900800      1       1  150064       5.1478    1.318e-07
enh93917     3   63903700   63904700      3       2  150064       4.6502   1.6583e-06
enh93918     3   63916600   63917600      3       2  150064       2.7044    0.0034218
enh93920     3   63919500   63920500      1       1  150064       2.6535     0.003983
enh93922     3   63925500   63926500      3       2  150064       2.5713    0.0050657
enh93929     3   63946500   63947500      1       1  150064       2.7057     0.003408
enh93930     3   63950200   63951200      5       3  150064       2.7735    0.0027728
enh93932     3   63954200   63955200      3       1  150064       2.8903    0.0019243
enh93935     3   63958100   63959100      2       1  150064       1.9866     0.023486
enh93936     3   63959700   63960700      3       2  150064       3.6189   0.00014794
enh93939     3   63961800   63962800      3       2  150064       3.0614    0.0011014
enh93941     3   63979000   63980000      3       2  150064       2.2365      0.01266
enh93942     3   63993900   63994900      7       4  150064       5.2784   6.5174e-08
enh93943     3   63997200   63998200      4       2  150064       3.2143   0.00065381
enh93944     3   64007000   64008000      3       2  150064       2.3156     0.010291
enh93945     3   64017300   64018300      2       1  150064          2.2     0.013905
enh93956     3   64136400   64137400      5       2  150064       3.3518   0.00040138
enh93957     3   64146900   64147900      3       1  150064       1.7657     0.038726
enh93958     3   64149200   64150200      5       2  150064       2.3215      0.01013
enh93960     3   64161400   64162400      3       2  150064       2.2419     0.012485
enh93961     3   64172500   64173500      7       2  150064       3.6994   0.00010805
enh93962     3   64176500   64177500      6       3  150064       2.2609     0.011883
enh93967     3   64201600   64202600      5       3  150064       1.8334     0.033373
enh93969     3   64204600   64205600      4       2  150064       1.7033      0.04426
enh93973     3   64225500   64226500      5       2  150064       2.4117    0.0079386
enh93975     3   64242500   64243500      4       2  150064       2.6028    0.0046233
enh93977     3   64249500   64250500      3       2  150064       2.6781    0.0037023
enh93989     3   64353900   64354900      2       1  150064       2.2337     0.012751
enh93992     3   64384800   64385800      3       1  150064       1.8012     0.035835
enh93993     3   64403300   64404300      4       2  150064        2.592    0.0047704
enh94050     3   65868900   65869900      8       2  150064       1.9126     0.027897
enh94125     3   66531400   66532400      1       1  150064       1.7962      0.03623
enh94150     3   66811200   66812200      8       4  150064       1.9264     0.027027
enh94157     3   67047400   67048400      2       1  150064       1.8736     0.030492
enh94160     3   67133600   67134600      3       1  150064       1.8876     0.029543
enh94161     3   67140700   67141700      3       2  150064        2.691     0.003562
enh94162     3   67144300   67145300      5       2  150064       2.2286     0.012919
enh94165     3   67508000   67509000      1       1  150064       3.2335    0.0006115
enh94166     3   67509800   67510800      5       2  150064       2.8034     0.002528
enh94172     3   67585700   67586700      4       2  150064       2.1923     0.014179
enh94175     3   67643900   67644900      3       1  150064       2.5176    0.0059074
enh94176     3   67660700   67661700      9       1  150064       2.7459    0.0030174
enh94178     3   67685800   67686800      2       1  150064       1.9451     0.025884
enh94179     3   67688400   67689400      2       1  150064       1.7652     0.038767
enh94181     3   67691200   67692200      2       1  150064       1.8669     0.030958
enh94183     3   67697100   67698100      1       1  150064       2.0544      0.01997
enh94184     3   67698800   67699800      4       1  150064       2.1984     0.013959
enh94185     3   67700800   67701800      4       2  150064       2.8354    0.0022885
enh94186     3   67703100   67704100      4       1  150064       2.1242     0.016827
enh94215     3   69355500   69356500      3       2  150064       2.7642    0.0028529
enh94216     3   69412900   69413900      8       2  150064        2.369    0.0089192
enh94222     3   69482500   69483500      4       1  150064       1.9613     0.024924
enh94231     3   69794200   69795200      4       1  150064       3.4025   0.00033391
enh94232     3   69796500   69797500      3       1  150064       3.3623   0.00038646
enh94234     3   69815400   69816400      2       1  150064       3.1223   0.00089735
enh94240     3   69835900   69836900      3       1  150064       1.7892     0.036795
enh94242     3   69840100   69841100      2       1  150064       3.6867   0.00011358
enh94245     3   69885700   69886700      2       1  150064       3.8883   5.0481e-05
enh94246     3   69887700   69888700      5       2  150064       3.4381   0.00029293
enh94252     3   70820300   70821300      1       1  150064         2.38     0.008657
enh94255     3   70900300   70901300      2       1  150064       1.9597     0.025018
enh94256     3   70903500   70904500      1       1  150064       2.0777      0.01887
enh94276     3   71105200   71106200      1       1  150064       1.9914      0.02322
enh94280     3   71117000   71118000      1       1  150064       1.7854       0.0371
enh94284     3   71122600   71123600      2       1  150064       1.6546     0.049006
enh94285     3   71124700   71125700      1       1  150064       2.1439      0.01602
enh94286     3   71127300   71128300      5       1  150064       1.9644      0.02474
enh94287     3   71129500   71130500      4       2  150064       2.0209     0.021646
enh94292     3   71148900   71149900      1       1  150064       1.7816      0.03741
enh94294     3   71156700   71157700      1       1  150064       2.2562      0.01203
enh94295     3   71159600   71160600      2       1  150064       2.2628     0.011823
enh94296     3   71163400   71164400      2       1  150064       2.8482    0.0021984
enh94297     3   71166300   71167300      1       1  150064       3.1354    0.0008581
enh94298     3   71168200   71169200      1       1  150064       1.7172      0.04297
enh94300     3   71176900   71177900      1       1  150064       2.9911      0.00139
enh94307     3   71274500   71275500      4       2  150064       3.4814   0.00024942
enh94308     3   71275800   71276800      1       1  150064       2.5692     0.005097
enh94309     3   71289000   71290000      5       1  150064       3.7249   9.7678e-05
enh94310     3   71294200   71295200      3       1  150064       1.9355     0.026462
enh94311     3   71296300   71297300      4       1  150064       2.2356     0.012688
enh94317     3   71391000   71392000      3       2  150064       3.2929   0.00049586
enh94320     3   71477300   71478300      2       1  150064       1.6827     0.046221
enh94327     3   71545700   71546700      5       1  150064       2.6258     0.004322
enh94328     3   71553200   71554200      1       1  150064       4.8402    6.485e-07
enh94331     3   71563400   71564400      3       1  150064       4.7037   1.2777e-06
enh94332     3   71581800   71582800      3       2  150064       3.6914   0.00011151
enh94333     3   71585500   71586500      2       1  150064       3.1861   0.00072098
enh94335     3   71592200   71593200      1       1  150064       3.4803    0.0002504
enh94338     3   71640000   71641000      2       1  150064       2.8545    0.0021555
enh94339     3   71650600   71651600      1       1  150064       3.4465    0.0002839
enh94340     3   71678400   71679400      4       2  150064       4.3117   8.1018e-06
enh94345     3   71778400   71779400      5       2  150064       2.5382     0.005571
enh94372     3   72235100   72236100      5       2  150064       2.0673     0.019352
enh94381     3   72348200   72349200      2       1  150064       1.7405     0.040885
enh94396     3   72531300   72532300      4       1  150064       1.9651     0.024701
enh94399     3   72569400   72570400      2       1  150064       1.9664     0.024624
enh94400     3   72598700   72599700      2       1  150064       2.3116       0.0104
enh94424     3   73059900   73060900      6       2  150064       1.7779     0.037707
enh94425     3   73065600   73066600      3       1  150064       2.0573     0.019827
enh94426     3   73069800   73070800      2       1  150064       2.2792     0.011327
enh94431     3   73088400   73089400      7       2  150064       1.8921     0.029237
enh94432     3   73089400   73090400      5       2  150064       1.9981     0.022853
enh94433     3   73090400   73091400      4       2  150064        1.948     0.025707
enh94434     3   73094100   73095100      6       2  150064       2.1161     0.017167
enh94436     3   73104600   73105600      1       1  150064       1.6871      0.04579
enh94438     3   73119300   73120300      3       1  150064       2.3755     0.008762
enh94439     3   73120700   73121700      2       1  150064       2.2687     0.011643
enh94457     3   73512800   73513800      1       1  150064       1.9033       0.0285
enh94467     3   73565700   73566700      1       1  150064       1.9348      0.02651
enh94495     3   73675100   73676100      1       1  150064       2.1507      0.01575
enh94502     3   73735700   73736700      5       2  150064       2.0303     0.021161
enh94539     3   76452200   76453200      6       2  150064       1.8253     0.033974
enh94585     3   81264600   81265600      3       2  150064       1.8177     0.034552
enh94588     3   81541300   81542300      1       1  150064       2.0674      0.01935
enh94599     3   81781600   81782600      1       1  150064       2.2135      0.01343
enh94600     3   81784600   81785600      2       1  150064       2.0243      0.02147
enh94678     3   93562500   93563500      3       2  150064       2.3644    0.0090301
enh94686     3   95641700   95642700      3       2  150064       1.9964     0.022946
enh94688     3   97484200   97485200      1       1  150064       2.5832     0.004895
enh94760     3   99203500   99204500      4       2  150064       2.1575     0.015485
enh94774     3   99363400   99364400      3       2  150064       1.6814     0.046345
enh94781     3   99383500   99384500      2       1  150064        1.891     0.029313
enh94783     3   99392600   99393600      1       1  150064       2.1444        0.016
enh94784     3   99396700   99397700      3       1  150064       2.0202      0.02168
enh94785     3   99418800   99419800      2       1  150064       1.8588     0.031527
enh94786     3   99426700   99427700      1       1  150064       2.0594      0.01973
enh94787     3   99439500   99440500      2       1  150064       2.5173     0.005913
enh94788     3   99466500   99467500      2       1  150064       2.1725     0.014908
enh94789     3   99470700   99471700      4       2  150064       1.9688     0.024488
enh94791     3   99493100   99494100      4       2  150064       2.2836     0.011199
enh94792     3   99495400   99496400      5       3  150064       2.1911     0.014223
enh94994     3  101779400  101780400      6       3  150064       2.1128     0.017308
enh95013     3  104671000  104672000      2       1  150064       2.0181     0.021791
enh95015     3  105069500  105070500      5       2  150064       1.9135      0.02784
enh95018     3  105082100  105083100      5       2  150064       2.1581     0.015461
enh95024     3  105162800  105163800      4       2  150064       2.1505     0.015759
enh95026     3  105213200  105214200      1       1  150064       1.8111      0.03506
enh95027     3  105228800  105229800      2       1  150064       2.0278      0.02129
enh95043     3  105510900  105511900      4       2  150064        2.283     0.011215
enh95046     3  105520100  105521100      6       3  150064       1.9951     0.023018
enh95047     3  105524000  105525000      3       2  150064       3.2135   0.00065565
enh95048     3  105525100  105526100      5       2  150064       2.8747    0.0020219
enh95049     3  105530800  105531800      1       1  150064       2.3545     0.009275
enh95050     3  105542200  105543200      1       1  150064       1.7223      0.04251
enh95055     3  105557000  105558000      3       1  150064        1.971      0.02436
enh95059     3  105582900  105583900      5       3  150064       1.7373     0.041169
enh95060     3  105583600  105584600      3       2  150064        1.817     0.034605
enh95065     3  105656900  105657900      2       1  150064       1.8676     0.030909
enh95067     3  105666400  105667400      2       1  150064       2.2653     0.011749
enh95079     3  105902400  105903400      1       1  150064       2.2935      0.01091
enh95081     3  106144000  106145000      7       2  150064       1.8459     0.032452
enh95085     3  106335400  106336400      1       1  150064       2.2138      0.01342
enh95109     3  106963200  106964200      5       2  150064       1.7764     0.037836
enh95112     3  107122600  107123600      2       1  150064       1.9826     0.023707
enh95115     3  107261200  107262200      5       2  150064       2.4023    0.0081466
enh95117     3  107297200  107298200      2       1  150064       2.4149    0.0078701
enh95121     3  107322800  107323800      2       1  150064       1.6703     0.047434
enh95122     3  107361900  107362900      5       2  150064       1.9043     0.028435
enh95123     3  107363400  107364400      2       1  150064       2.5537    0.0053294
enh95126     3  107379200  107380200      3       2  150064       2.6402    0.0041429
enh95127     3  107380300  107381300      1       1  150064       2.2708      0.01158
enh95147     3  107804500  107805500      2       1  150064        2.139     0.016216
enh95148     3  107806800  107807800      4       2  150064       2.1767     0.014752
enh95149     3  107810400  107811400      2       1  150064       1.8906     0.029342
enh95153     3  107872000  107873000      3       1  150064       3.3614   0.00038777
enh95154     3  107897400  107898400      5       1  150064       3.3737   0.00037081
enh95155     3  107898500  107899500      4       1  150064       3.3654   0.00038221
enh95156     3  107921500  107922500      4       1  150064       3.2475   0.00058207
enh95157     3  107938700  107939700      4       1  150064       2.8335    0.0023018
enh95158     3  107942400  107943400      3       2  150064       1.9197     0.027449
enh95185     3  110532900  110533900      8       4  150064         1.65     0.049474
enh95191     3  110797200  110798200      4       2  150064       1.6909     0.045423
enh95202     3  111034700  111035700      2       1  150064       2.2215     0.013159
enh95264     3  111775200  111776200      4       1  150064       2.1697     0.015014
enh95279     3  112287200  112288200      3       1  150064        1.713     0.043357
enh95336     3  112966600  112967600      6       3  150064       1.7387     0.041046
enh95354     3  113458000  113459000      2       1  150064       2.3717    0.0088526
enh95381     3  114094600  114095600      2       1  150064       1.6744     0.047028
enh95388     3  114129700  114130700      1       1  150064       1.7579      0.03938
enh95392     3  114170400  114171400      1       1  150064       4.4478    4.337e-06
enh95393     3  114173900  114174900      1       1  150064       3.2368    0.0006044
enh95400     3  114270800  114271800      2       1  150064       2.5016     0.006182
enh95404     3  114315100  114316100      2       1  150064       2.6492    0.0040346
enh95407     3  114327400  114328400      3       2  150064        2.116     0.017173
enh95409     3  114345500  114346500      1       1  150064       1.7002      0.04455
enh95413     3  114368000  114369000      3       1  150064       2.1597     0.015399
enh95415     3  114377800  114378800      4       2  150064        2.748    0.0029978
enh95442     3  115115600  115116600      8       2  150064       2.4213    0.0077327
enh95513     3  119048700  119049700      5       3  150064       1.6895     0.045564
enh95516     3  119064500  119065500      4       2  150064       1.8738     0.030476
enh95523     3  119186700  119187700      4       2  150064       1.6637     0.048088
enh95580     3  120069200  120070200      1       1  150064       1.7053      0.04407
enh95586     3  120136800  120137800      1       1  150064       1.8344       0.0333
enh95601     3  120216100  120217100      4       2  150064       1.6497     0.049504
enh95604     3  120273900  120274900      2       1  150064         1.74     0.040928
enh95606     3  120285800  120286800      5       3  150064       2.2948     0.010871
enh95607     3  120287900  120288900      3       2  150064        2.035     0.020926
enh95608     3  120316200  120317200      9       3  150064       2.5555    0.0053016
enh95611     3  120361200  120362200      3       2  150064       2.0315     0.021101
enh95626     3  121714200  121715200      3       1  150064       2.1572     0.015496
enh95655     3  122608700  122609700      2       1  150064       2.9809    0.0014368
enh95656     3  122612400  122613400      6       2  150064       3.0443     0.001166
enh95663     3  122787600  122788600      5       2  150064       2.9058    0.0018317
enh95664     3  122789000  122790000      4       1  150064       2.8865     0.001948
enh95665     3  122790400  122791400      5       3  150064       2.1634     0.015256
enh95666     3  122792000  122793000      4       2  150064       1.7751     0.037938
enh95667     3  122794500  122795500      3       2  150064       2.3111     0.010415
enh95669     3  122806300  122807300      4       2  150064       1.8605     0.031406
enh95672     3  122823000  122824000      6       3  150064       3.3621   0.00038671
enh95674     3  122857300  122858300      1       1  150064       1.8921      0.02924
enh95717     3  123444300  123445300      2       1  150064       1.7391     0.041006
enh95761     3  123967500  123968500      3       2  150064       3.5508   0.00019206
enh95763     3  123979000  123980000      4       1  150064       3.3847    0.0003563
enh95764     3  123981800  123982800      3       2  150064       4.4017   5.3713e-06
enh95765     3  124228500  124229500      4       2  150064       2.7832     0.002691
enh95766     3  124277300  124278300      3       1  150064       2.8608    0.0021129
enh95793     3  124545500  124546500      4       1  150064       1.9968     0.022925
enh95803     3  124575200  124576200      3       2  150064       1.6821     0.046271
enh95807     3  124595000  124596000      4       2  150064       1.7681     0.038524
enh95809     3  124598500  124599500      3       2  150064       2.0949     0.018092
enh95810     3  124602000  124603000      4       2  150064       1.8054     0.035506
enh95818     3  124701300  124702300      3       1  150064       1.7302     0.041798
enh95823     3  124722500  124723500      2       1  150064       1.9773     0.024002
enh95824     3  124724300  124725300      3       2  150064       2.0054     0.022459
enh95842     3  124802200  124803200     10       2  150064       1.7266     0.042118
enh95844     3  124817400  124818400      4       1  150064       2.1136     0.017276
enh95849     3  124838200  124839200      5       2  150064       2.5925    0.0047644
enh95852     3  124844700  124845700      9       4  150064       3.5588   0.00018624
enh95853     3  124847300  124848300      4       2  150064       2.6189    0.0044107
enh95872     3  124926700  124927700     10       2  150064       2.5834     0.004891
enh95875     3  124939300  124940300      2       1  150064       2.5638     0.005176
enh95878     3  125000000  125001000      3       1  150064       1.6615     0.048305
enh95884     3  125040800  125041800      2       1  150064       2.0474      0.02031
enh95888     3  125070500  125071500      2       1  150064       1.8656     0.031048
enh95891     3  125078200  125079200      1       1  150064       2.6884      0.00359
enh95904     3  125236800  125237800      3       2  150064       1.8175     0.034572
enh95908     3  125315100  125316100      5       3  150064       1.9109     0.028007
enh95916     3  125732900  125733900      5       2  150064       1.9469     0.025771
enh95917     3  125736200  125737200      2       1  150064       1.7093     0.043694
enh95958     3  126439600  126440600      2       1  150064        1.681     0.046383
enh95959     3  126451200  126452200      5       1  150064       1.9408      0.02614
enh95964     3  126496000  126497000      2       1  150064       2.5596    0.0052402
enh95968     3  126530200  126531200      1       1  150064       1.7109      0.04355
enh95976     3  126614300  126615300      1       1  150064       1.6957      0.04497
enh95981     3  126655500  126656500      2       1  150064       2.1583     0.015452
enh95996     3  126729200  126730200      8       3  150064       1.7808     0.037476
enh95997     3  126730500  126731500      2       1  150064       1.7051     0.044087
enh96016     3  127305800  127306800      1       1  150064       1.9075      0.02823
enh96077     3  127775700  127776700      1       1  150064       3.1942     0.000701
enh96079     3  127779400  127780400      4       2  150064       2.5144    0.0059622
enh96080     3  127781100  127782100      1       1  150064       3.4599    0.0002702
enh96081     3  127782300  127783300      4       2  150064       2.5307    0.0056918
enh96091     3  127826400  127827400      2       1  150064       2.4519    0.0071044
enh96095     3  127863200  127864200      1       1  150064       3.8908    4.996e-05
enh96099     3  127899000  127900000      2       1  150064       3.2432   0.00059092
enh96100     3  127907200  127908200      2       1  150064       2.9596    0.0015402
enh96101     3  127935300  127936300      2       1  150064       3.6791   0.00011701
enh96102     3  127937400  127938400      4       2  150064        3.718    0.0001004
enh96103     3  127944800  127945800      3       2  150064       3.2226   0.00063518
enh96104     3  127947600  127948600      3       1  150064       3.8282   6.4549e-05
enh96106     3  127957400  127958400      1       1  150064       3.4538    0.0002764
enh96107     3  127987700  127988700      5       2  150064       3.0853    0.0010169
enh96116     3  128059200  128060200      2       1  150064       3.0413    0.0011779
enh96118     3  128067400  128068400      2       1  150064       1.8786     0.030149
enh96119     3  128072900  128073900      2       1  150064       2.8082    0.0024906
enh96126     3  128109100  128110100      3       2  150064       2.8061    0.0025075
enh96127     3  128111600  128112600      2       1  150064       2.4779     0.006607
enh96128     3  128113900  128114900      1       1  150064       2.3185      0.01021
enh96152     3  128503300  128504300      3       2  150064       2.2573     0.011994
enh96174     3  128805500  128806500      1       1  150064       2.0976      0.01797
enh96192     3  128930200  128931200      1       1  150064        2.084      0.01858
enh96197     3  128958300  128959300      1       1  150064       2.8863     0.001949
enh96199     3  128966200  128967200      6       1  150064       2.7624    0.0028685
enh96200     3  128971700  128972700      1       1  150064       3.0267     0.001236
enh96201     3  128984000  128985000      2       1  150064       2.6247    0.0043358
enh96202     3  128990400  128991400      1       1  150064       3.6056    0.0001557
enh96203     3  128995800  128996800      1       1  150064       3.5224    0.0002138
enh96204     3  128998900  128999900      4       1  150064       3.2928   0.00049596
enh96205     3  129001000  129002000      3       1  150064       3.2125   0.00065798
enh96206     3  129007600  129008600      1       1  150064       3.5297     0.000208
enh96207     3  129023800  129024800      1       1  150064       3.6939    0.0001104
enh96209     3  129030200  129031200      1       1  150064       3.4387    0.0002923
enh96212     3  129038500  129039500      1       1  150064       3.4335    0.0002979
enh96235     3  129222400  129223400      1       1  150064       2.3689     0.008921
enh96241     3  129245000  129246000      4       2  150064       2.0613     0.019639
enh96245     3  129267200  129268200      4       2  150064       1.8418     0.032751
enh96249     3  129284000  129285000      4       1  150064       1.6833     0.046159
enh96255     3  129303000  129304000      5       2  150064       1.8241     0.034071
enh96257     3  129310600  129311600      5       3  150064       2.0553     0.019927
enh96261     3  129330800  129331800      3       2  150064       1.7852     0.037112
enh96262     3  129335600  129336600      3       1  150064       2.1413     0.016125
enh96304     3  130411100  130412100      1       1  150064       1.6526      0.04921
enh96323     3  130746000  130747000      3       2  150064       1.8342     0.033309
enh96338     3  131254500  131255500      4       2  150064       2.0079     0.022326
enh96339     3  131262600  131263600      2       1  150064       1.8569     0.031664
enh96349     3  131914600  131915600      4       2  150064       2.0542     0.019978
enh96389     3  132388000  132389000      1       1  150064       3.1672    0.0007695
enh96394     3  133002700  133003700      2       1  150064       2.6075    0.0045601
enh96395     3  133013900  133014900      8       3  150064       3.2726   0.00053273
enh96396     3  133019800  133020800      3       2  150064       1.6933     0.045199
enh96399     3  133160300  133161300      2       1  150064       1.7137     0.043293
enh96409     3  133259500  133260500      2       1  150064       1.7055     0.044052
enh96426     3  133540100  133541100      8       4  150064       2.3334    0.0098146
enh96431     3  133681500  133682500      8       2  150064       2.4644    0.0068626
enh96432     3  133683500  133684500      3       2  150064       1.8209     0.034311
enh96501     3  135614700  135615700      3       1  150064       3.0743    0.0010551
enh96502     3  135626800  135627800      1       1  150064       4.1707    1.518e-05
enh96504     3  135687000  135688000      3       1  150064       3.5792   0.00017233
enh96506     3  135692700  135693700      1       1  150064       3.8187    6.709e-05
enh96507     3  135699900  135700900      1       1  150064       2.0965      0.01802
enh96508     3  135701800  135702800      4       2  150064       2.1303     0.016572
enh96509     3  135706200  135707200      1       1  150064       3.7969    7.325e-05
enh96510     3  135707400  135708400      2       1  150064       3.5748   0.00017522
enh96511     3  135708600  135709600      3       1  150064       3.8634   5.5908e-05
enh96512     3  135709300  135710300      3       2  150064       4.2672   9.8963e-06
enh96513     3  135710100  135711100      3       1  150064       3.2944   0.00049319
enh96514     3  135711200  135712200      1       1  150064       2.7636     0.002858
enh96516     3  135736200  135737200      2       1  150064       3.6323   0.00014047
enh96518     3  135788400  135789400      2       1  150064       2.1616     0.015323
enh96530     3  135916400  135917400      2       1  150064       2.8409    0.0022496
enh96531     3  135968200  135969200      2       1  150064       3.6371   0.00013789
enh96533     3  135984800  135985800      2       1  150064       1.6934     0.045191
enh96534     3  136053200  136054200      1       1  150064       2.2811      0.01127
enh96536     3  136068500  136069500      5       2  150064       5.4622   2.3519e-08
enh96537     3  136069700  136070700      1       1  150064       2.4352     0.007442
enh96539     3  136183200  136184200      4       2  150064       2.6901     0.003571
enh96540     3  136192000  136193000      2       1  150064       3.5999   0.00015919
enh96543     3  136262400  136263400      1       1  150064       1.6815      0.04633
enh96545     3  136305200  136306200      3       1  150064       2.1996     0.013919
enh96546     3  136349900  136350900      2       1  150064       3.8739   5.3553e-05
enh96547     3  136351800  136352800      2       1  150064       1.7074     0.043873
enh96548     3  136376000  136377000      3       2  150064       2.2826     0.011226
enh96550     3  136381000  136382000      1       1  150064       5.9685    1.197e-09
enh96551     3  136387000  136388000      2       1  150064       3.3112   0.00046444
enh96553     3  136444600  136445600      1       1  150064       3.1766    0.0007451
enh96557     3  136449600  136450600      2       1  150064       2.5073    0.0060829
enh96559     3  136454400  136455400      1       1  150064       2.9758     0.001461
enh96560     3  136464000  136465000      2       1  150064         2.49     0.006388
enh96562     3  136465800  136466800      5       2  150064       3.7947   7.3912e-05
enh96563     3  136467200  136468200      4       2  150064        2.843    0.0022346
enh96564     3  136472400  136473400      3       2  150064       3.2031   0.00067987
enh96566     3  136502200  136503200      1       1  150064       3.1101     0.000935
enh96569     3  136508300  136509300      3       2  150064       1.8463     0.032423
enh96570     3  136536400  136537400      3       1  150064       3.0338    0.0012075
enh96571     3  136554600  136555600      1       1  150064       2.0492      0.02022
enh96572     3  136557600  136558600      1       1  150064       2.2451      0.01238
enh96573     3  136577000  136578000      3       2  150064       4.0592   2.4621e-05
enh96574     3  136578800  136579800      2       1  150064       2.9288    0.0017013
enh96575     3  136582200  136583200      3       1  150064       2.8193    0.0024062
enh96576     3  136612500  136613500      1       1  150064       3.0285     0.001229
enh96577     3  136625300  136626300      3       1  150064       2.5698    0.0050877
enh96579     3  136661400  136662400      2       1  150064       2.4908    0.0063731
enh96580     3  136671100  136672100      4       2  150064       3.7924   7.4608e-05
enh96581     3  136674000  136675000      4       2  150064       3.4608   0.00026925
enh96583     3  136698100  136699100      3       1  150064        3.762   8.4274e-05
enh96584     3  136700700  136701700      2       1  150064       3.7003   0.00010768
enh96585     3  136703300  136704300      4       1  150064       3.8156   6.7914e-05
enh96586     3  136709100  136710100      1       1  150064        3.844    6.052e-05
enh96587     3  136713700  136714700      2       1  150064       1.9002     0.028701
enh96590     3  136733200  136734200      1       1  150064       4.5297    2.954e-06
enh96591     3  136750800  136751800      5       1  150064       4.1883   1.4053e-05
enh96593     3  137717500  137718500      2       1  150064       2.3172     0.010247
enh96611     3  137904600  137905600      2       1  150064       1.9238     0.027192
enh96616     3  137932000  137933000      3       2  150064       3.4012    0.0003355
enh96617     3  137932400  137933400      2       1  150064       3.3817   0.00036024
enh96618     3  137939200  137940200      1       1  150064       2.2316      0.01282
enh96622     3  138057300  138058300      3       1  150064       1.8497      0.03218
enh96627     3  138077600  138078600      3       1  150064       1.7532     0.039781
enh96647     3  138405500  138406500      1       1  150064       2.0525      0.02006
enh96649     3  138483500  138484500      1       1  150064       2.0492      0.02022
enh96652     3  138495600  138496600      2       1  150064       1.8381     0.033023
enh96654     3  138521800  138522800      2       1  150064       1.9634     0.024798
enh96655     3  138536800  138537800      1       1  150064       1.8135      0.03488
enh96695     3  139482900  139483900      8       3  150064       2.0199     0.021698
enh96711     3  140304400  140305400      1       1  150064       2.7908     0.002629
enh96712     3  140348200  140349200      2       1  150064        3.643   0.00013474
enh96713     3  140355100  140356100      8       2  150064       3.8544   5.8004e-05
enh96720     3  140795100  140796100      2       1  150064       2.6936     0.003534
enh96736     3  141022100  141023100      5       3  150064       1.7786     0.037652
enh96754     3  141094200  141095200      5       2  150064       1.9089     0.028135
enh96763     3  141141200  141142200      2       1  150064       1.8862     0.029637
enh96779     3  141201500  141202500      2       1  150064       2.4689    0.0067772
enh96809     3  141613200  141614200      3       2  150064       2.4923    0.0063461
enh96845     3  142572000  142573000      1       1  150064       1.7397      0.04096
enh96850     3  142715800  142716800      1       1  150064       1.8764       0.0303
enh96858     3  142797500  142798500      2       1  150064       1.7239     0.042359
enh96877     3  143021400  143022400      4       2  150064       2.0141     0.022001
enh96878     3  143024800  143025800      5       3  150064       1.9323     0.026662
enh96879     3  143026200  143027200      4       2  150064       2.5349    0.0056232
enh96880     3  143033000  143034000      2       1  150064       2.1153       0.0172
enh96886     3  143139800  143140800      5       3  150064       1.6533      0.04913
enh96917     3  143549800  143550800      1       1  150064       2.0766      0.01892
enh96938     3  144362400  144363400      2       1  150064       2.1401     0.016174
enh96946     3  145654000  145655000      5       2  150064       2.7813    0.0027075
enh96989     3  146498600  146499600      5       2  150064       1.8532     0.031928
enh96998     3  147016100  147017100      2       1  150064       1.8204     0.034351
enh97011     3  148597100  148598100      3       1  150064       2.1485     0.015839
enh97013     3  148620100  148621100      7       2  150064       2.0037     0.022549
enh97036     3  148915200  148916200      3       1  150064       2.0293     0.021212
enh97038     3  148917000  148918000      1       1  150064       2.3391     0.009664
enh97045     3  148987200  148988200      4       2  150064       3.1247   0.00088994
enh97047     3  149015600  149016600      5       3  150064        2.183     0.014517
enh97136     3  149379900  149380900      1       1  150064       2.2212      0.01317
enh97263     3  150673900  150674900      5       2  150064       1.9875     0.023433
enh97288     3  151154200  151155200      1       1  150064       2.1722      0.01492
enh97311     3  151738800  151739800      3       2  150064       1.6835     0.046138
enh97344     3  152036300  152037300      5       3  150064       1.7468     0.040332
enh97351     3  152065000  152066000      3       2  150064        2.464    0.0068701
enh97360     3  152081800  152082800      1       1  150064       2.5358      0.00561
enh97362     3  152092400  152093400      1       1  150064       2.2571        0.012
enh97378     3  152134700  152135700      2       1  150064       2.2445     0.012401
enh97381     3  152147100  152148100      3       2  150064       2.4936    0.0063222
enh97387     3  152169900  152170900      2       1  150064       2.0707     0.019194
enh97391     3  152189800  152190800      2       1  150064       1.7401     0.040923
enh97392     3  152214600  152215600      3       1  150064       1.9367      0.02639
enh97397     3  152497300  152498300      2       1  150064       1.8089      0.03523
enh97427     3  153339800  153340800      1       1  150064        1.663      0.04816
enh97433     3  154034600  154035600      1       1  150064       2.4845     0.006486
enh97434     3  154036400  154037400      3       2  150064       2.0155     0.021926
enh97435     3  154037800  154038800      1       1  150064       2.4668     0.006817
enh97451     3  154803300  154804300      3       1  150064       1.6536     0.049107
enh97456     3  154826500  154827500      3       2  150064       2.6065    0.0045731
enh97462     3  154905700  154906700      2       1  150064       2.2893     0.011031
enh97481     3  155215600  155216600      1       1  150064       2.3069      0.01053
enh97530     3  156353400  156354400      1       1  150064       2.2869       0.0111
enh97570     3  156794600  156795600      5       1  150064       2.0288     0.021238
enh97574     3  156807400  156808400      1       1  150064       1.9919      0.02319
enh97577     3  156817300  156818300      4       1  150064       2.1878     0.014341
enh97612     3  157076800  157077800      4       2  150064       1.8417     0.032759
enh97688     3  158917800  158918800      3       1  150064       1.6722      0.04724
enh97691     3  159169200  159170200      2       1  150064       2.8733    0.0020311
enh97693     3  159175800  159176800      1       1  150064       2.5977     0.004693
enh97698     3  159384800  159385800      2       1  150064       2.0772      0.01889
enh97734     3  159554500  159555500      2       1  150064       1.6544     0.049027
enh97735     3  159562000  159563000      2       1  150064       1.8186     0.034489
enh97805     3  160823000  160824000      3       2  150064       2.1065     0.017582
enh97806     3  160826400  160827400      5       2  150064       2.4482    0.0071791
enh97807     3  160880500  160881500      1       1  150064       2.2383       0.0126
enh97811     3  160980500  160981500      2       1  150064       2.6124    0.0044959
enh97813     3  160983900  160984900      1       1  150064       1.9003       0.0287
enh97815     3  161033500  161034500      2       1  150064       2.4745    0.0066712
enh97816     3  161065400  161066400      2       1  150064       3.4799   0.00025083
enh97817     3  161067500  161068500      4       2  150064        1.908     0.028193
enh97820     3  161133400  161134400      1       1  150064       2.3963      0.00828
enh97824     3  161632100  161633100      1       1  150064       2.2101      0.01355
enh97826     3  161694800  161695800      2       1  150064       2.0006     0.022717
enh97828     3  161921400  161922400      4       2  150064       3.3945   0.00034375
enh97829     3  162003800  162004800      3       2  150064        3.393   0.00034564
enh97839     3  167659100  167660100      3       1  150064       2.1983     0.013965
enh97852     3  167806000  167807000      2       1  150064       2.2983     0.010771
enh97853     3  167806800  167807800      1       1  150064       2.5034      0.00615
enh97854     3  167808300  167809300      2       1  150064       2.1791     0.014661
enh97855     3  167809600  167810600      4       1  150064       1.9754     0.024112
enh97856     3  167814300  167815300      2       1  150064       2.0918      0.01823
enh97857     3  167818600  167819600      4       1  150064       2.2673     0.011685
enh97858     3  167835000  167836000      2       1  150064       2.0134     0.022036
enh97865     3  168669600  168670600      4       2  150064       1.7705     0.038321
enh97866     3  168759400  168760400      3       1  150064       1.8583     0.031562
enh97868     3  168764100  168765100      6       4  150064       2.4623    0.0069019
enh97870     3  168808500  168809500      5       2  150064       2.1189     0.017048
enh97873     3  168829200  168830200      2       1  150064       2.6132     0.004485
enh97878     3  169481000  169482000      1       1  150064       2.2445       0.0124
enh97879     3  169492400  169493400      1       1  150064       2.6313     0.004253
enh97883     3  169554100  169555100      4       1  150064       2.4497     0.007149
enh97884     3  169564400  169565400      2       1  150064       2.3356    0.0097572
enh97885     3  169565700  169566700      4       2  150064       2.3008     0.010701
enh97886     3  169716300  169717300      3       1  150064       1.9151     0.027738
enh97891     3  169871200  169872200      3       1  150064       2.1271     0.016706
enh97893     3  169880200  169881200      2       1  150064       2.5375     0.005582
enh97900     3  169944300  169945300      5       3  150064       2.0436     0.020495
enh97916     3  170166100  170167100      2       1  150064       2.1976     0.013988
enh97928     3  170332000  170333000      5       2  150064       2.1023     0.017761
enh97930     3  170350900  170351900      1       1  150064       1.8001      0.03592
enh97958     3  170557400  170558400      3       2  150064       2.0561     0.019888
enh97962     3  170627000  170628000      2       1  150064       2.9542    0.0015674
enh97963     3  170715800  170716800      2       1  150064       3.1957    0.0006974
enh97968     3  170762800  170763800      4       2  150064       2.9499    0.0015896
enh97975     3  170883100  170884100      2       1  150064       1.7317     0.041666
enh97976     3  170891400  170892400      2       1  150064       1.6851     0.045987
enh97982     3  171002000  171003000      5       1  150064       2.0436     0.020497
enh98003     3  171429700  171430700      1       1  150064       1.6568      0.04878
enh98005     3  171472300  171473300      3       1  150064       1.9209     0.027375
enh98009     3  171499900  171500900      7       2  150064       1.9558     0.025246
enh98010     3  171507900  171508900      1       1  150064       2.5503     0.005382
enh98012     3  171519100  171520100      4       2  150064       2.6381    0.0041683
enh98013     3  171521900  171522900      8       3  150064        2.046      0.02038
enh98140     3  172408800  172409800      4       2  150064        2.007     0.022373
enh98145     3  172463900  172464900      3       1  150064       1.8401     0.032876
enh98163     3  174216100  174217100      1       1  150064        2.395     0.008311
enh98171     3  174814200  174815200      3       1  150064       1.7596     0.039239
enh98182     3  175128600  175129600      1       1  150064       2.6623      0.00388
enh98183     3  175150100  175151100      1       1  150064       3.3597    0.0003901
enh98189     3  176758800  176759800      1       1  150064        2.666     0.003838
enh98190     3  176781200  176782200      3       1  150064        2.876    0.0020137
enh98192     3  176787200  176788200      2       1  150064       2.3702    0.0088881
enh98193     3  176806700  176807700      4       2  150064       1.6843     0.046064
enh98218     3  177051500  177052500      1       1  150064       2.2524      0.01215
enh98220     3  177057900  177058900      1       1  150064       2.6273     0.004303
enh98221     3  177059600  177060600      4       2  150064       2.1387     0.016229
enh98222     3  177062900  177063900      3       2  150064       1.7049     0.044104
enh98225     3  177103200  177104200      2       1  150064       2.1051     0.017641
enh98250     3  177332700  177333700      4       2  150064       2.7936    0.0026061
enh98287     3  177888300  177889300      2       1  150064       2.1739     0.014856
enh98288     3  177899900  177900900      3       2  150064       1.6712      0.04734
enh98290     3  178038000  178039000      7       3  150064       2.5421    0.0055099
enh98363     3  180632500  180633500      1       1  150064       6.2898    1.589e-10
enh98365     3  180651300  180652300      4       2  150064       5.8488   2.4754e-09
enh98374     3  182627000  182628000      2       1  150064       2.4509    0.0071246
enh98376     3  182631200  182632200      2       1  150064       1.6934     0.045185
enh98386     3  182695600  182696600      1       1  150064       1.8448      0.03253
enh98387     3  182698800  182699800      1       1  150064       1.6873      0.04577
enh98402     3  182903000  182904000      2       1  150064       2.0109     0.022167
enh98431     3  183099100  183100100      2       1  150064       2.2445       0.0124
enh98459     3  183543800  183544800      3       1  150064        1.871     0.030674
enh98460     3  183545300  183546300      5       1  150064       2.2616     0.011861
enh98463     3  183600100  183601100      2       1  150064       2.0495     0.020209
enh98464     3  183602800  183603800      7       3  150064       1.8104     0.035115
enh98502     3  184002200  184003200      2       1  150064       1.6502     0.049454
enh98553     3  184473800  184474800      4       2  150064       2.1199     0.017006
enh98565     3  184531700  184532700      2       1  150064       2.2819     0.011248
enh98566     3  184532700  184533700      3       1  150064       1.6878     0.045722
enh98604     3  185405500  185406500      1       1  150064       2.5332     0.005652
enh98612     3  185428700  185429700      1       1  150064       2.8206     0.002397
enh98619     3  185441900  185442900      2       1  150064       2.8255    0.0023602
enh98620     3  185444000  185445000      3       1  150064       3.3558   0.00039573
enh98621     3  185444900  185445900      3       2  150064       2.8194     0.002406
enh98624     3  185457100  185458100      3       2  150064       1.8372     0.033087
enh98631     3  185475900  185476900      1       1  150064        1.769      0.03845
enh98667     3  185676100  185677100      4       1  150064       2.8741    0.0020262
enh98668     3  185676900  185677900      3       1  150064       2.4954    0.0062905
enh98679     3  185775400  185776400      2       1  150064       2.0255     0.021406
enh98681     3  185799200  185800200      1       1  150064       2.8551     0.002151
enh98682     3  185808300  185809300      2       1  150064       2.1716     0.014942
enh98683     3  185811100  185812100      2       1  150064        2.027     0.021332
enh98685     3  185814300  185815300      2       1  150064       2.3921    0.0083766
enh98688     3  185823200  185824200      3       2  150064       1.9235      0.02721
enh98694     3  185998600  185999600      4       2  150064       1.8676     0.030908
enh98696     3  186005400  186006400      7       3  150064       2.9115    0.0017982
enh98717     3  186507700  186508700      6       3  150064       2.4143    0.0078828
enh98744     3  186904300  186905300      2       1  150064       1.8023     0.035749
enh98747     3  186929500  186930500      3       2  150064       2.3487    0.0094206
enh98769     3  187453300  187454300      2       1  150064       1.9236     0.027202
enh98797     3  187769300  187770300      1       1  150064       1.7117      0.04348
enh98802     3  187794600  187795600      6       3  150064       2.2971     0.010806
enh98807     3  187873700  187874700      2       1  150064       1.8737     0.030488
enh98809     3  187880500  187881500      6       3  150064       2.8996    0.0018681
enh98810     3  187882300  187883300      4       2  150064       2.1981     0.013972
enh98811     3  187887200  187888200      8       3  150064       4.3928   5.5952e-06
enh98812     3  187889200  187890200      4       2  150064        3.141   0.00084172
enh98821     3  187914300  187915300      5       2  150064       2.2199     0.013211
enh98873     3  188079900  188080900      9       3  150064       1.6473      0.04975
enh98880     3  188108600  188109600      3       2  150064       2.0403     0.020659
enh98882     3  188134700  188135700      1       1  150064       2.4189     0.007783
enh98888     3  188186200  188187200      1       1  150064       2.9475     0.001602
enh98890     3  188194400  188195400      3       2  150064       2.3207     0.010151
enh98895     3  188225000  188226000      2       1  150064       1.7455     0.040453
enh98915     3  188349100  188350100      3       2  150064       2.5282    0.0057319
enh98916     3  188352900  188353900      4       2  150064       2.9446     0.001617
enh98937     3  188550200  188551200      2       1  150064       1.6838     0.046108
enh98956     3  188719100  188720100      2       1  150064       2.2897      0.01102
enh98971     3  189698900  189699900      2       1  150064       1.6823      0.04626
enh98972     3  189721200  189722200      4       2  150064       2.0486     0.020251
enh98973     3  189729800  189730800      3       2  150064       1.9489     0.025655
enh98974     3  189735100  189736100      5       2  150064       2.0192     0.021735
enh99008     3  190298500  190299500      4       2  150064       1.8358     0.033194
enh99079     3  193588200  193589200     12       2  150064       1.8763     0.030309
enh99085     3  193807000  193808000      4       2  150064       2.4049    0.0080891
enh99129     3  194307900  194308900      7       3  150064       1.8576     0.031616
enh99134     3  194352200  194353200      1       1  150064       2.1808       0.0146
enh99137     3  194360400  194361400      5       2  150064       1.9206     0.027394
enh99144     3  194461500  194462500      3       2  150064       1.8006     0.035882
enh99208     3  194981500  194982500      1       1  150064       2.3337     0.009805
enh99216     3  195106000  195107000      2       1  150064       1.9039     0.028459
enh99246     3  195596000  195597000      3       2  150064       2.0087     0.022282
enh99278     3  195922900  195923900      4       2  150064       2.1927     0.014164
enh99281     3  195946500  195947500      3       2  150064       2.0706     0.019196
enh99282     3  195980000  195981000      4       2  150064       3.0738    0.0010569
enh99285     3  196005800  196006800      5       1  150064       1.7428     0.040681
enh99287     3  196010200  196011200      1       1  150064       1.8952      0.02903
enh99289     3  196015200  196016200      6       2  150064        2.365    0.0090155
enh99291     3  196046300  196047300      7       3  150064        3.334   0.00042802
enh99292     3  196053900  196054900      7       2  150064       2.2808     0.011281
enh99294     3  196066500  196067500      2       1  150064       2.4248    0.0076579
enh99295     3  196067700  196068700      6       3  150064        2.512    0.0060022
enh99296     3  196115800  196116800      1       1  150064        3.161    0.0007862
enh99297     3  196126400  196127400      1       1  150064       2.9415     0.001633
enh99299     3  196142600  196143600      4       2  150064       2.9565    0.0015558
enh99301     3  196156500  196157500      3       2  150064       1.8914     0.029284
enh99302     3  196160000  196161000      2       1  150064       3.1878   0.00071689
enh99303     3  196166600  196167600      3       2  150064       2.5424    0.0055054
enh99304     3  196170900  196171900      2       1  150064       1.6772     0.046751
enh99306     3  196225500  196226500      1       1  150064       1.7678      0.03855
enh99340     3  196484400  196485400      5       2  150064       1.7144     0.043231
enh99341     3  196499000  196500000      2       1  150064       1.9046     0.028414
enh99344     3  196505800  196506800      5       3  150064        1.687     0.045806
enh99347     3  196519200  196520200      7       2  150064       2.2592     0.011937
enh99365     3  196930400  196931400      2       1  150064       1.6528     0.049188
enh99366     3  196931200  196932200      6       3  150064       1.7827     0.037321
enh99368     3  196949600  196950600      1       1  150064        2.339     0.009667
enh99369     3  196952800  196953800      3       2  150064       1.7607      0.03914
enh99371     3  196980500  196981500      6       3  150064       2.2843     0.011177
enh99372     3  196997400  196998400      3       2  150064       2.1472     0.015888
enh99373     3  197016700  197017700      3       1  150064       2.4173    0.0078186
enh99374     3  197020300  197021300      5       1  150064       2.7753    0.0027577
enh99375     3  197022200  197023200      2       1  150064        2.091     0.018266
enh99388     3  197107300  197108300      2       1  150064        1.727     0.042085
enh99393     3  197155400  197156400      1       1  150064       3.2937    0.0004944
enh99394     3  197157500  197158500      3       2  150064       1.8644     0.031135
enh99398     3  197191900  197192900      6       3  150064       2.6368    0.0041849
enh99399     3  197194900  197195900      3       1  150064        2.345    0.0095129
enh99401     3  197205000  197206000      3       2  150064       1.9356     0.026458
enh99403     3  197208800  197209800      4       2  150064       2.7048     0.003417
enh99404     3  197210000  197211000      6       1  150064       1.9122     0.027923
enh99406     3  197218600  197219600      3       1  150064       1.8143     0.034814
enh99407     3  197221400  197222400      4       2  150064       3.4503   0.00027995
enh99408     3  197223200  197224200      1       1  150064       2.8096      0.00248
enh99414     3  197248300  197249300      4       1  150064       1.6733     0.047138
enh99459     4     671600     672600      6       2  150064       1.7424     0.040719
enh99460     4     676000     677000      1       1  150064       2.4692      0.00677
enh99461     4     677800     678800      3       2  150064       1.8965     0.028948
enh99463     4     683600     684600      3       2  150064       3.1472   0.00082408
enh99465     4     701300     702300      7       3  150064       3.1456    0.0008288
enh99466     4     703400     704400      5       1  150064       2.2577     0.011983
enh99467     4     706500     707500      2       1  150064       3.2042   0.00067709
enh99468     4     712500     713500      6       2  150064        2.263     0.011818
enh99470     4     717200     718200      1       1  150064       1.9425      0.02604
enh99471     4     718800     719800      4       2  150064       2.0415     0.020599
enh99473     4     734300     735300      4       2  150064       3.0973    0.0009763
enh99475     4     745100     746100      2       1  150064       2.5284    0.0057299
enh99476     4     754000     755000      3       2  150064       2.3304    0.0098927
enh99479     4     762400     763400      3       2  150064          1.8     0.035927
enh99481     4     766600     767600      5       3  150064        2.158     0.015464
enh99522     4    1124200    1125200      3       2  150064       1.8339     0.033336
enh99532     4    1191500    1192500      5       3  150064       2.0235     0.021512
enh99536     4    1204000    1205000      7       3  150064       2.5835    0.0048901
enh99538     4    1212400    1213400      1       1  150064       3.4926    0.0002392
enh99539     4    1216300    1217300      3       1  150064       1.6741     0.047058
enh99540     4    1219700    1220700      5       2  150064        1.818     0.034529
enh99541     4    1222800    1223800      2       1  150064       2.9208    0.0017455
enh99542     4    1225200    1226200      3       1  150064       1.7303     0.041786
enh99556     4    1312300    1313300      6       3  150064       2.7527    0.0029552
enh99558     4    1316900    1317900      3       2  150064       1.8965      0.02895
enh99559     4    1319100    1320100      4       2  150064       1.9726     0.024272
enh99562     4    1328000    1329000      4       2  150064       2.2414       0.0125
enh99565     4    1338100    1339100      6       2  150064       2.2791     0.011331
enh99566     4    1343100    1344100      4       2  150064       1.9427     0.026029
enh99567     4    1345700    1346700      6       3  150064        2.539    0.0055588
enh99569     4    1352900    1353900      8       4  150064        2.457    0.0070055
enh99608     4    1811300    1812300      1       1  150064       2.5366     0.005596
enh99611     4    1843300    1844300      2       1  150064       2.5731    0.0050395
enh99612     4    1845700    1846700      2       1  150064       1.7573      0.03943
enh99613     4    1851600    1852600      2       1  150064       1.8622     0.031285
enh99622     4    1883200    1884200      2       1  150064       1.8136     0.034869
enh99644     4    1960200    1961200      3       2  150064       1.7452     0.040477
enh99669     4    2268300    2269300      4       1  150064       1.8763      0.03031
enh99677     4    2331300    2332300      2       1  150064       2.3742    0.0087926
enh99799     4    2959300    2960300      2       1  150064       1.7861     0.037043
enh99801     4    2961300    2962300      5       2  150064       1.9351     0.026486
enh99851     4    3343700    3344700      3       2  150064       1.9176      0.02758
enh99890     4    4429600    4430600      1       1  150064       2.1191      0.01704
enh99892     4    4445400    4446400      4       1  150064        2.366    0.0089896
enh99895     4    4475300    4476300      6       3  150064       3.2381   0.00060156
enh99896     4    4479200    4480200      4       2  150064       2.5209    0.0058526
enh99897     4    4482400    4483400      4       2  150064       2.5993    0.0046702
enh99900     4    4541200    4542200      4       2  150064       2.4288    0.0075743
enh99901     4    4544400    4545400      2       1  150064        1.997     0.022911
enh99911     4    4642100    4643100      6       3  150064       1.7938      0.03642
enh99920     4    4784200    4785200      2       1  150064       1.6832     0.046171
enh99926     4    5167400    5168400      5       2  150064       1.9487     0.025666
enh99934     4    5661600    5662600      5       2  150064       1.6501     0.049463
enh99941     4    5732800    5733800      6       2  150064       1.6557      0.04889
enh99943     4    5747500    5748500      5       2  150064       1.6886     0.045649
enh99949     4    5774800    5775800      3       2  150064       1.8172     0.034595
enh99964     4    6328500    6329500      3       1  150064       2.1681     0.015076
enh99976     4    6689700    6690700     10       4  150064       2.2895     0.011024
enh99977     4    6691600    6692600      1       1  150064       1.8193      0.03443
enh100016    4    6915800    6916800      2       1  150064       1.8666     0.030981
enh100028    4    6953300    6954300      1       1  150064       1.9286      0.02689
enh100029    4    6956700    6957700      4       2  150064        1.741     0.040845
enh100058    4    7136300    7137300      6       2  150064       2.2416     0.012495
enh100083    4    7768400    7769400      5       2  150064       2.5406    0.0055328
enh100090    4    7785600    7786600      3       2  150064       1.7851     0.037125
enh100096    4    7811800    7812800      6       3  150064       2.5131    0.0059842
enh100198    4    8402900    8403900      6       2  150064       2.0757     0.018963
enh100202    4    8428400    8429400      3       2  150064       2.0252     0.021422
enh100203    4    8430400    8431400      3       1  150064         1.77     0.038365
enh100207    4    8439100    8440100      3       2  150064       1.6647     0.047987
enh100208    4    8440400    8441400      5       3  150064       2.1675     0.015099
enh100212    4    8480200    8481200      2       1  150064       1.7318     0.041656
enh100213    4    8508200    8509200     12       4  150064       1.6808     0.046398
enh100214    4    8516900    8517900      6       3  150064       2.2469     0.012323
enh100238    4   10079600   10080600      1       1  150064       1.6876      0.04574
enh100246    4   10101600   10102600      2       1  150064        1.785     0.037127
enh100252    4   10130600   10131600     12       3  150064       2.0121     0.022104
enh100269    4   11000500   11001500      5       1  150064       3.1088   0.00093932
enh100294    4   13842000   13843000      1       1  150064       2.1786      0.01468
enh100315    4   14112300   14113300      4       2  150064       1.7201     0.042703
enh100325    4   14864400   14865400     10       2  150064       1.8429     0.032672
enh100334    4   15030800   15031800      2       1  150064       1.7691     0.038436
enh100335    4   15032300   15033300      4       2  150064       1.9279     0.026934
enh100375    4   15652700   15653700      1       1  150064       1.7645      0.03882
enh100379    4   15661000   15662000      3       2  150064       1.9296     0.026829
enh100389    4   15718700   15719700      3       2  150064       1.7442     0.040561
enh100399    4   16208200   16209200     11       4  150064       2.1296       0.0166
enh100401    4   16254800   16255800      8       4  150064       2.6631    0.0038716
enh100405    4   16599500   16600500      2       1  150064       2.2956     0.010849
enh100406    4   16609600   16610600      5       2  150064       2.3415    0.0096042
enh100409    4   16669400   16670400      2       1  150064       2.6404    0.0041403
enh100415    4   16913800   16914800      5       2  150064       1.7501     0.040048
enh100421    4   17034900   17035900      2       1  150064       1.6887     0.045643
enh100428    4   17143600   17144600      5       2  150064       1.6913     0.045393
enh100436    4   17310900   17311900      3       2  150064       2.2833     0.011207
enh100437    4   17325200   17326200      8       3  150064       2.1933     0.014144
enh100450    4   17577600   17578600      5       1  150064       2.1161      0.01717
enh100451    4   17580400   17581400      3       2  150064       1.7988     0.036028
enh100452    4   17581700   17582700      2       1  150064       2.1565     0.015523
enh100453    4   17606600   17607600      3       1  150064       2.0262     0.021374
enh100454    4   17619300   17620300      3       1  150064       2.2802     0.011298
enh100456    4   17624200   17625200      2       1  150064        2.477    0.0066251
enh100457    4   17625000   17626000      3       1  150064       2.1187     0.017056
enh100458    4   17638000   17639000      6       3  150064       2.6213    0.0043803
enh100461    4   17815500   17816500      2       1  150064       1.8942     0.029097
enh100462    4   17818600   17819600      2       1  150064       1.7774     0.037751
enh100463    4   18013400   18014400      1       1  150064       2.2473      0.01231
enh100464    4   18020600   18021600      3       1  150064       2.2682     0.011659
enh100465    4   18034000   18035000      1       1  150064       2.4714      0.00673
enh100467    4   18883700   18884700      4       2  150064       3.8475   5.9655e-05
enh100472    4   19740700   19741700      2       1  150064       2.6941    0.0035293
enh100473    4   19750200   19751200      3       2  150064       2.0233     0.021521
enh100475    4   19777400   19778400      1       1  150064       3.0349     0.001203
enh100478    4   19947600   19948600      1       1  150064       2.5319     0.005673
enh100481    4   20045300   20046300      2       1  150064       1.7161     0.043074
enh100483    4   20196100   20197100      1       1  150064       1.9751      0.02413
enh100485    4   20205400   20206400      6       3  150064       2.3839    0.0085643
enh100507    4   20464200   20465200      1       1  150064       1.7078      0.04384
enh100516    4   20619900   20620900      2       1  150064       2.5003    0.0062051
enh100529    4   22365600   22366600      1       1  150064       1.8954      0.02902
enh100554    4   23938200   23939200      2       1  150064        1.689     0.045607
enh100566    4   24129300   24130300      1       1  150064       1.6783      0.04664
enh100568    4   24227100   24228100      5       2  150064       1.9821     0.023734
enh100569    4   24228200   24229200      3       2  150064       1.7946     0.036358
enh100570    4   24263400   24264400      9       3  150064       2.1973     0.013999
enh100571    4   24275400   24276400      2       1  150064       1.8457     0.032466
enh100573    4   24474800   24475800      2       1  150064       2.1131     0.017294
enh100593    4   24818400   24819400      2       1  150064       2.5674    0.0051235
enh100596    4   24891400   24892400      3       2  150064       2.8223    0.0023843
enh100616    4   25402100   25403100      4       1  150064       1.9713     0.024346
enh100617    4   25407400   25408400      5       2  150064       1.6878     0.045729
enh100618    4   25449900   25450900      4       1  150064       1.9258     0.027064
enh100623    4   25818800   25819800      1       1  150064        1.781      0.03746
enh100628    4   25909600   25910600      7       3  150064       1.8351     0.033243
enh100633    4   25940000   25941000      3       1  150064       2.6928    0.0035429
enh100656    4   26082800   26083800      1       1  150064       1.6818       0.0463
enh100694    4   26318600   26319600      1       1  150064       1.8057      0.03548
enh100699    4   26343700   26344700      1       1  150064       1.9765      0.02405
enh100705    4   26356900   26357900      2       1  150064       2.2508       0.0122
enh100713    4   26379200   26380200      1       1  150064       2.2668       0.0117
enh100722    4   26461000   26462000      6       2  150064       1.7181     0.042893
enh100733    4   26590700   26591700      4       1  150064       3.5956   0.00016184
enh100736    4   26689000   26690000      1       1  150064       3.2699     0.000538
enh100739    4   26732300   26733300      1       1  150064        3.145    0.0008304
enh100741    4   26783800   26784800      2       1  150064       1.9142       0.0278
enh100743    4   26804800   26805800      2       1  150064        3.133   0.00086519
enh100744    4   26813400   26814400      2       1  150064       2.4518    0.0071075
enh100753    4   26938100   26939100      3       1  150064       1.8588     0.031529
enh100762    4   30804100   30805100      2       1  150064       2.3696    0.0089047
enh100766    4   33717000   33718000      3       1  150064       3.0053    0.0013265
enh100767    4   33724200   33725200      2       1  150064       3.1003   0.00096673
enh100768    4   33837700   33838700      1       1  150064       3.2932    0.0004953
enh100771    4   34159800   34160800      3       1  150064       2.9347    0.0016695
enh100772    4   34172000   34173000      3       1  150064       2.8672    0.0020707
enh100773    4   34183000   34184000      1       1  150064       3.0027     0.001338
enh100774    4   34195100   34196100      2       1  150064       2.3004     0.010713
enh100796    4   37814300   37815300      6       3  150064       2.6198    0.0043992
enh100797    4   37826400   37827400      2       1  150064       1.7997     0.035952
enh100807    4   38006200   38007200      5       1  150064       2.1912      0.01422
enh100818    4   38073300   38074300      5       3  150064         1.89     0.029376
enh100828    4   38121100   38122100      1       1  150064       1.7643      0.03884
enh100862    4   38686100   38687100      2       1  150064       2.0673     0.019354
enh100867    4   38725300   38726300      3       2  150064       1.6803      0.04645
enh100874    4   38833500   38834500      1       1  150064       1.8913      0.02929
enh100892    4   38990600   38991600      8       4  150064       2.0345      0.02095
enh100919    4   39497100   39498100      4       2  150064        2.238      0.01261
enh100920    4   39503700   39504700      6       3  150064       1.7085     0.043775
enh100931    4   39546000   39547000      3       1  150064       2.3768    0.0087313
enh100938    4   39616100   39617100      6       3  150064       1.9549       0.0253
enh100939    4   39617800   39618800      1       1  150064       2.1846      0.01446
enh100942    4   39637400   39638400      2       1  150064       2.5878    0.0048293
enh100943    4   39641500   39642500      1       1  150064       2.5731      0.00504
enh100953    4   39717600   39718600      6       3  150064       1.6956     0.044979
enh100959    4   39734900   39735900      2       1  150064       1.6535     0.049118
enh100965    4   39936400   39937400      3       2  150064       1.7156     0.043114
enh100968    4   39943700   39944700      1       1  150064       1.9162      0.02767
enh100977    4   40177900   40178900      1       1  150064       2.1956      0.01406
enh100981    4   40187500   40188500      4       2  150064       1.8942     0.029099
enh101005    4   40623700   40624700      3       1  150064       2.0578     0.019803
enh101127    4   43333800   43334800      4       1  150064       1.9024     0.028562
enh101138    4   47215000   47216000      4       2  150064       2.2362     0.012668
enh101139    4   47223900   47224900      1       1  150064       3.5095    0.0002245
enh101140    4   47453400   47454400      1       1  150064       2.3398     0.009647
enh101173    4   48081800   48082800      2       1  150064       1.8936     0.029138
enh101189    4   48348400   48349400      2       1  150064       2.7383    0.0030876
enh101195    4   48572500   48573500      2       1  150064       1.9278     0.026938
enh101196    4   48604200   48605200      2       1  150064       2.1834     0.014502
enh101197    4   48605300   48606300      2       1  150064       2.1294     0.016612
enh101200    4   48644700   48645700      2       1  150064       1.8341     0.033319
enh101201    4   48653400   48654400      2       1  150064       2.9275    0.0017087
enh101202    4   48655500   48656500      1       1  150064       1.7022      0.04436
enh101208    4   48729200   48730200      3       2  150064        1.945     0.025887
enh101211    4   48748200   48749200      2       1  150064       1.8877      0.02953
enh101214    4   48758500   48759500      2       1  150064       1.6802     0.046463
enh101217    4   48776900   48777900      1       1  150064       2.1063      0.01759
enh101219    4   48783000   48784000      1       1  150064        2.482     0.006533
enh101275    4   53798800   53799800      2       1  150064        1.952     0.025467
enh101315    4   54344100   54345100      2       1  150064       1.7568     0.039478
enh101316    4   54349600   54350600      6       2  150064       1.7649     0.038789
enh101337    4   54488100   54489100      3       2  150064       1.6812     0.046358
enh101339    4   54517000   54518000      4       2  150064       2.0516     0.020103
enh101353    4   54582100   54583100      8       5  150064       1.6655      0.04791
enh101382    4   54825500   54826500      1       1  150064       1.6703      0.04743
enh101403    4   54956600   54957600      3       1  150064       1.6503     0.049438
enh101404    4   55018200   55019200      3       1  150064       2.5072    0.0060853
enh101405    4   55019000   55020000      1       1  150064       2.6805     0.003676
enh101406    4   55021800   55022800      2       1  150064       2.6338     0.004222
enh101408    4   55062800   55063800      3       2  150064       3.0087    0.0013118
enh101409    4   55063500   55064500      3       2  150064       1.7467     0.040344
enh101410    4   55079400   55080400      5       1  150064       2.7423    0.0030505
enh101411    4   55081200   55082200      4       1  150064       2.2229     0.013112
enh101412    4   55084000   55085000      1       1  150064       2.1427      0.01607
enh101415    4   55118200   55119200      1       1  150064       2.3703     0.008888
enh101428    4   55305600   55306600      3       2  150064       2.4778    0.0066101
enh101447    4   55795200   55796200      1       1  150064       1.6903      0.04549
enh101460    4   56223500   56224500      2       1  150064        1.646     0.049877
enh101464    4   56265600   56266600      2       1  150064       1.7153     0.043149
enh101469    4   56308500   56309500      1       1  150064       1.9233      0.02722
enh101470    4   56312200   56313200      3       2  150064       2.3056     0.010566
enh101472    4   56341400   56342400      3       1  150064       1.7526     0.039833
enh101473    4   56343900   56344900      5       3  150064       2.2205     0.013192
enh101477    4   56395400   56396400      5       2  150064       1.7751      0.03794
enh101480    4   56419800   56420800      6       2  150064       1.8119     0.035003
enh101484    4   56732100   56733100      2       1  150064       1.8645     0.031126
enh101501    4   57372500   57373500      6       2  150064       1.8057     0.035482
enh101509    4   57589000   57590000      1       1  150064         1.94      0.02619
enh101513    4   57597800   57598800      2       1  150064        1.761     0.039122
enh101514    4   57605200   57606200      4       2  150064       1.6717      0.04729
enh101548    4   57960700   57961700      4       2  150064       1.7935     0.036446
enh101550    4   57968100   57969100      1       1  150064       1.6622      0.04824
enh101551    4   57971000   57972000      3       2  150064       2.0717     0.019149
[truncated: 1,173,987 more chars]
