# Supplementary material for: Identifying enhancer properties associated with genetic risk for complex traits using regulome-wide association studies
Source: PLoS Comput Biol. 2022 Sep 7;18(9):e1010430. doi: 10.1371/journal.pcbi.1010430 (PMC9484640; doi:10.1371/journal.pcbi.1010430)
Supplement: S3 Table — Sample names are as described in the ROADMAP epigenomics project integrative analysis portal: https://egg2.wustl.edu/roadmap/web_portal/meta.html. (ZIP) [file pcbi.1010430.s010.zip › supplemental_table3/E058skin_sig_enhancers05.gcov.out]

GENE       CHR      START       STOP  NSNPS  NPARAM       N        ZSTAT            P
enh42878     1     966600     967600      1       1  150064       1.6666       0.0478
enh42899     1    1168700    1169700      3       1  150064       1.9619      0.02489
enh42901     1    1179200    1180200      4       2  150064       2.0613     0.019638
enh42902     1    1185900    1186900      4       2  150064       1.9041     0.028447
enh42949     1    1480800    1481800      2       1  150064       1.6625     0.048204
enh42996     1    1841200    1842200      3       1  150064       2.0797     0.018775
enh42999     1    1873700    1874700      2       1  150064       1.9633     0.024807
enh43001     1    1889100    1890100      2       1  150064       2.3413    0.0096085
enh43007     1    2058600    2059600      1       1  150064       3.2129    0.0006569
enh43008     1    2062900    2063900      3       2  150064       3.1698   0.00076283
enh43009     1    2065400    2066400      3       1  150064       3.2007    0.0006855
enh43010     1    2067700    2068700      2       1  150064       2.0175     0.021824
enh43011     1    2071200    2072200      5       2  150064       3.2169   0.00064792
enh43012     1    2101200    2102200      1       1  150064       3.4508    0.0002795
enh43016     1    2111700    2112700      5       2  150064        3.176   0.00074664
enh43020     1    2126800    2127800      2       1  150064       2.5265    0.0057606
enh43024     1    2137500    2138500      2       1  150064       2.6153    0.0044576
enh43025     1    2141000    2142000      6       2  150064       3.0027     0.001338
enh43032     1    2173700    2174700      1       1  150064       3.7831    7.743e-05
enh43043     1    2214900    2215900      5       3  150064       1.7983     0.036064
enh43048     1    2232600    2233600      1       1  150064       1.9129      0.02788
enh43060     1    2336100    2337100      2       1  150064       1.8092      0.03521
enh43065     1    2346800    2347800      5       2  150064       1.7259     0.042185
enh43067     1    2365300    2366300      1       1  150064       2.2652      0.01175
enh43072     1    2380900    2381900      5       2  150064       4.7124    1.224e-06
enh43073     1    2381900    2382900      1       1  150064       3.8554    5.777e-05
enh43074     1    2386200    2387200      4       2  150064       3.7997   7.2443e-05
enh43075     1    2391900    2392900      2       1  150064        3.842   6.1011e-05
enh43076     1    2395400    2396400      5       2  150064        4.236   1.1377e-05
enh43081     1    2437400    2438400      4       1  150064       1.6633     0.048122
enh43088     1    2486300    2487300      1       1  150064       2.5752     0.005009
enh43094     1    2524400    2525400      9       2  150064       2.9603    0.0015365
enh43095     1    2525600    2526600      3       1  150064       2.6951    0.0035182
enh43099     1    3229900    3230900      7       3  150064       1.7329     0.041557
enh43134     1    3604300    3605300      3       2  150064       1.7454     0.040461
enh43136     1    3607300    3608300      4       2  150064       1.8516      0.03204
enh43176     1    5449000    5450000      1       1  150064       1.6795      0.04653
enh43181     1    5719900    5720900      2       1  150064       1.9831      0.02368
enh43205     1    6260300    6261300      1       1  150064       1.7453      0.04047
enh43239     1    6447000    6448000      2       1  150064       1.7695     0.038403
enh43240     1    6449700    6450700      4       2  150064       2.1965     0.014029
enh43244     1    6527200    6528200      4       2  150064       2.8316    0.0023161
enh43245     1    6530400    6531400      2       1  150064       2.7535    0.0029484
enh43246     1    6532900    6533900      1       1  150064       3.1825      0.00073
enh43254     1    6572200    6573200      5       3  150064       1.6474     0.049734
enh43262     1    6648900    6649900      4       2  150064       1.7673     0.038589
enh43263     1    6657300    6658300      5       2  150064       1.6938     0.045156
enh43265     1    6668800    6669800      1       1  150064       1.8314      0.03352
enh43268     1    6684200    6685200      2       1  150064       2.1264     0.016733
enh43269     1    6694300    6695300      8       2  150064       2.0884     0.018382
enh43271     1    6759600    6760600      3       1  150064        3.954   3.8435e-05
enh43280     1    6846800    6847800      3       1  150064       1.7795     0.037581
enh43296     1    7020200    7021200      1       1  150064       1.9101      0.02806
enh43382     1    8373900    8374900      3       2  150064        4.624   1.8821e-06
enh43384     1    8377200    8378200      1       1  150064       3.5064    0.0002271
enh43385     1    8403100    8404100      5       3  150064       3.3751   0.00036895
enh43387     1    8411800    8412800      1       1  150064       2.0981      0.01795
enh43389     1    8423500    8424500      5       2  150064       3.9983   3.1898e-05
enh43390     1    8427200    8428200      1       1  150064       2.9348     0.001669
enh43391     1    8431600    8432600      4       2  150064       5.2959   5.9221e-08
enh43393     1    8438700    8439700      1       1  150064       5.5166    1.728e-08
enh43398     1    8451000    8452000      2       1  150064       3.1964   0.00069587
enh43399     1    8454900    8455900      1       1  150064       1.6624      0.04822
enh43400     1    8457300    8458300      2       1  150064       2.5465    0.0054401
enh43401     1    8468900    8469900      3       1  150064       5.4735   2.2064e-08
enh43403     1    8472600    8473600      2       1  150064       4.9856   3.0891e-07
enh43406     1    8484700    8485700      2       1  150064       4.3574   6.5811e-06
enh43410     1    8523400    8524400      2       1  150064       2.0832     0.018615
enh43411     1    8525400    8526400      2       1  150064       2.7846    0.0026793
enh43412     1    8529600    8530600      1       1  150064       3.4018    0.0003347
enh43414     1    8542800    8543800      2       1  150064       2.1847     0.014455
enh43415     1    8569500    8570500      3       1  150064       2.7786    0.0027297
enh43417     1    8576600    8577600      2       1  150064       2.4796     0.006576
enh43422     1    8600100    8601100      3       2  150064       2.6492    0.0040344
enh43423     1    8614900    8615900      2       1  150064       3.0698    0.0010711
enh43424     1    8623300    8624300      3       2  150064       2.3761    0.0087482
enh43425     1    8651100    8652100      2       1  150064       2.9515    0.0015814
enh43426     1    8658000    8659000      6       2  150064       2.9865    0.0014112
enh43427     1    8686200    8687200      1       1  150064       2.9013     0.001858
enh43428     1    8706700    8707700      2       1  150064       2.9936    0.0013784
enh43429     1    8707600    8708600      2       1  150064       2.9453    0.0016132
enh43431     1    8719300    8720300      1       1  150064       2.4949       0.0063
enh43434     1    8724000    8725000      1       1  150064       2.9184     0.001759
enh43435     1    8725800    8726800      2       1  150064        2.806    0.0025081
enh43436     1    8729800    8730800      3       2  150064       2.5074    0.0060804
enh43441     1    8766800    8767800      3       2  150064       2.0001     0.022746
enh43442     1    8772300    8773300      1       1  150064       1.7195      0.04276
enh43444     1    8787600    8788600      2       1  150064       3.5067   0.00022689
enh43445     1    8800000    8801000      1       1  150064       1.7758      0.03788
enh43459     1    8949700    8950700      1       1  150064       2.1693      0.01503
enh43460     1    8956900    8957900      3       2  150064       1.7266     0.042118
enh43461     1    8959500    8960500      4       2  150064       2.2143     0.013406
enh43462     1    8963200    8964200      5       2  150064        2.408    0.0080203
enh43464     1    8971200    8972200      4       2  150064       1.9044     0.028426
enh43465     1    8999100    9000100      5       2  150064       2.7327    0.0031412
enh43466     1    9001600    9002600      6       3  150064       2.9046    0.0018385
enh43487     1    9221800    9222800      1       1  150064       1.9856      0.02354
enh43509     1    9351200    9352200      2       1  150064       2.3982    0.0082389
enh43524     1    9409400    9410400      3       2  150064       2.2167     0.013322
enh43551     1    9651500    9652500      1       1  150064       1.8634       0.0312
enh43600     1    9897200    9898200      3       2  150064       1.7046     0.044136
enh43604     1    9910600    9911600      3       2  150064       1.7286      0.04194
enh43607     1    9923400    9924400      3       2  150064        2.006      0.02243
enh43613     1    9937200    9938200      1       1  150064        1.953      0.02541
enh43621     1    9959800    9960800      2       1  150064       1.7542     0.039694
enh43759     1   11335600   11336600      1       1  150064       2.0523      0.02007
enh43764     1   11376800   11377800      2       1  150064       2.1261     0.016749
enh43769     1   11712200   11713200      2       1  150064       1.7264     0.042136
enh43795     1   11995200   11996200      4       2  150064       2.1177     0.017102
enh43796     1   11998500   11999500      2       1  150064       1.9438      0.02596
enh43797     1   12000400   12001400      4       1  150064       2.0448     0.020437
enh43806     1   12128200   12129200      2       1  150064       2.6411    0.0041314
enh43848     1   12773000   12774000      3       1  150064       2.1908     0.014232
enh43863     1   14010600   14011600      5       2  150064       1.7205     0.042671
enh43872     1   14074400   14075400      2       1  150064       1.6562     0.048838
enh43877     1   14090800   14091800      2       1  150064       1.7785     0.037664
enh43888     1   14366400   14367400      4       2  150064       2.5438    0.0054832
enh43901     1   14813000   14814000      4       2  150064       2.0007     0.022715
enh43988     1   15690900   15691900      2       1  150064       1.6764     0.046832
enh44035     1   16152000   16153000      7       2  150064       2.0326     0.021046
enh44071     1   16353000   16354000      4       2  150064       2.2654     0.011743
enh44100     1   16537500   16538500      5       3  150064       2.7588    0.0029006
enh44102     1   16542100   16543100      5       2  150064       1.9718     0.024318
enh44105     1   16564000   16565000      2       1  150064       2.7283    0.0031827
enh44106     1   16570300   16571300      1       1  150064        2.126      0.01675
enh44111     1   16644900   16645900      3       1  150064       2.0685     0.019295
enh44113     1   16650600   16651600      2       1  150064       1.7495       0.0401
enh44116     1   16679400   16680400      1       1  150064       2.0801      0.01876
enh44119     1   16697900   16698900      2       1  150064       1.6637     0.048085
enh44121     1   16702700   16703700      4       2  150064       2.0447      0.02044
enh44122     1   16711300   16712300      3       1  150064       1.7799     0.037547
enh44123     1   16713900   16714900      2       1  150064       1.8111     0.035064
enh44125     1   16722600   16723600      5       2  150064       2.0027     0.022605
enh44131     1   16839700   16840700      1       1  150064       2.1937      0.01413
enh44159     1   17309700   17310700      2       1  150064       1.7405     0.040883
enh44166     1   17342400   17343400      5       2  150064       2.0112     0.022154
enh44167     1   17371800   17372800      6       1  150064       2.4293    0.0075639
enh44168     1   17378300   17379300      2       1  150064       2.7791    0.0027255
enh44169     1   17381600   17382600      4       2  150064       1.7769     0.037791
enh44170     1   17389500   17390500     10       4  150064       3.0151    0.0012847
enh44175     1   17454600   17455600      2       1  150064       1.8986     0.028807
enh44187     1   17552500   17553500      5       3  150064       2.0997     0.017877
enh44244     1   18994600   18995600      2       1  150064       1.8745     0.030432
enh44248     1   19218200   19219200      2       1  150064       2.1426     0.016073
enh44259     1   19262800   19263800      2       1  150064        1.845     0.032521
enh44292     1   19640600   19641600      2       1  150064       2.3414    0.0096047
enh44335     1   19821600   19822600      2       1  150064       3.1151    0.0009193
enh44339     1   19925200   19926200      6       3  150064       1.6957     0.044967
enh44343     1   19938900   19939900      1       1  150064       1.7696       0.0384
enh44347     1   19966600   19967600      1       1  150064       2.3371     0.009718
enh44371     1   20275200   20276200      6       4  150064       3.0975   0.00097573
enh44374     1   20384600   20385600      1       1  150064       1.9876      0.02343
enh44392     1   20732200   20733200      4       1  150064       2.2058     0.013698
enh44422     1   21061400   21062400      4       2  150064       2.3348    0.0097768
enh44423     1   21065500   21066500      1       1  150064       2.3174      0.01024
enh44426     1   21114600   21115600      2       1  150064       2.4415    0.0073133
enh44427     1   21156000   21157000      2       1  150064       1.8852     0.029698
enh44428     1   21194400   21195400      2       1  150064        2.217      0.01331
enh44429     1   21209800   21210800      2       1  150064       2.2601     0.011907
enh44431     1   21342500   21343500      3       2  150064       2.9619    0.0015285
enh44433     1   21351200   21352200      5       3  150064       2.4355    0.0074355
enh44435     1   21390200   21391200      3       1  150064        2.194     0.014118
enh44437     1   21403200   21404200      4       2  150064       2.5195    0.0058759
enh44438     1   21409600   21410600      2       1  150064       2.4697    0.0067617
enh44439     1   21415700   21416700      3       1  150064       2.7094    0.0033702
enh44440     1   21417000   21418000      3       1  150064       3.0547    0.0011266
enh44442     1   21475100   21476100      3       2  150064       1.9115     0.027969
enh44443     1   21477500   21478500      2       1  150064       2.7957    0.0025891
enh44444     1   21491900   21492900      4       2  150064       2.5446    0.0054697
enh44445     1   21499800   21500800      3       1  150064       2.3763    0.0087447
enh44446     1   21521300   21522300      1       1  150064       1.7381       0.0411
enh44494     1   21940800   21941800      4       1  150064       1.9238     0.027187
enh44500     1   21998700   21999700      6       4  150064       2.9012    0.0018588
enh44501     1   21999600   22000600      4       2  150064       1.7454     0.040457
enh44502     1   22018100   22019100      4       2  150064       2.4383     0.007378
enh44504     1   22090500   22091500      6       2  150064       1.6863     0.045866
enh44505     1   22092200   22093200      7       2  150064       2.2272     0.012965
enh44539     1   22350100   22351100      5       2  150064       2.2927     0.010933
enh44542     1   22374600   22375600      4       2  150064       3.2881   0.00050426
enh44544     1   22382600   22383600      4       2  150064       1.7817       0.0374
enh44548     1   22396600   22397600      3       2  150064       2.1207     0.016975
enh44549     1   22398600   22399600      1       1  150064       3.3647    0.0003831
enh44553     1   22418700   22419700      1       1  150064       1.7696       0.0384
enh44554     1   22432400   22433400      4       2  150064       2.4663    0.0068254
enh44558     1   22447700   22448700      2       1  150064       3.0135    0.0012911
enh44559     1   22448900   22449900      6       4  150064       2.0705     0.019203
enh44674     1   23887900   23888900      1       1  150064       1.6926      0.04527
enh44675     1   23890800   23891800      2       1  150064       1.7402     0.040916
enh44698     1   24106400   24107400      1       1  150064       1.6674      0.04772
enh44701     1   24120900   24121900      1       1  150064       1.9058      0.02834
enh44726     1   24372900   24373900      4       2  150064       2.5537      0.00533
enh44751     1   24529100   24530100      1       1  150064       2.0147      0.02197
enh44768     1   24690500   24691500      5       2  150064       1.8638     0.031175
enh44773     1   24719400   24720400      3       1  150064       2.3825    0.0085973
enh44774     1   24736400   24737400      2       1  150064       1.8781     0.030187
enh44780     1   24867500   24868500      7       3  150064       2.6823    0.0036556
enh44788     1   24967400   24968400      2       1  150064       2.5702    0.0050815
enh44792     1   25004700   25005700      1       1  150064        3.688     0.000113
enh44825     1   25155800   25156800      1       1  150064       2.1589      0.01543
enh44949     1   26507900   26508900      5       3  150064       2.7236    0.0032283
enh44975     1   26701400   26702400      5       2  150064       1.7922     0.036551
enh44993     1   26881400   26882400      2       1  150064       1.8363     0.033157
enh44997     1   27014000   27015000      2       1  150064        1.933     0.026618
enh44999     1   27026500   27027500      2       1  150064       1.9902     0.023285
enh45002     1   27033600   27034600      2       1  150064       2.6037    0.0046111
enh45005     1   27047000   27048000      3       1  150064         2.63    0.0042697
enh45006     1   27048600   27049600      1       1  150064       2.7248     0.003217
enh45007     1   27050800   27051800      2       1  150064        2.631    0.0042569
enh45010     1   27069900   27070900      3       2  150064        1.957     0.025176
enh45012     1   27079700   27080700      2       1  150064       2.5595    0.0052415
enh45013     1   27094500   27095500      1       1  150064       2.7557     0.002928
enh45022     1   27173900   27174900      2       1  150064       2.4241     0.007674
enh45023     1   27176400   27177400      1       1  150064       1.9445      0.02592
enh45025     1   27186200   27187200      2       1  150064       1.9396     0.026217
enh45027     1   27198800   27199800      2       1  150064       2.0508     0.020145
enh45029     1   27202800   27203800      1       1  150064       2.5799     0.004942
enh45030     1   27203900   27204900      1       1  150064       2.0777      0.01887
enh45031     1   27214600   27215600      1       1  150064       2.4794      0.00658
enh45032     1   27220700   27221700      3       2  150064       1.9341     0.026548
enh45034     1   27233800   27234800      2       1  150064       2.7458    0.0030178
enh45035     1   27239700   27240700      1       1  150064       2.5171     0.005916
enh45036     1   27247000   27248000      2       1  150064       2.7103    0.0033606
enh45037     1   27249800   27250800      1       1  150064        2.512     0.006003
enh45040     1   27284600   27285600      2       1  150064       3.7098   0.00010369
enh45042     1   27293000   27294000      1       1  150064       2.4248     0.007659
enh45045     1   27298400   27299400      2       1  150064       2.1812     0.014585
enh45062     1   27397200   27398200      2       1  150064       3.3197   0.00045054
enh45065     1   27424300   27425300      1       1  150064       1.8901      0.02937
enh45068     1   27432300   27433300      1       1  150064       2.2751      0.01145
enh45072     1   27448900   27449900      2       1  150064        2.571    0.0050697
enh45073     1   27453000   27454000      2       1  150064       2.7128    0.0033355
enh45077     1   27466400   27467400      1       1  150064       1.6802      0.04646
enh45098     1   27667200   27668200      3       2  150064       1.8403     0.032859
enh45106     1   27693800   27694800      1       1  150064       1.8301      0.03362
enh45107     1   27695600   27696600      2       1  150064       3.7774   7.9233e-05
enh45115     1   27726400   27727400      1       1  150064       1.7424      0.04072
enh45156     1   27900000   27901000      2       1  150064       1.9362     0.026424
enh45164     1   27932700   27933700      2       1  150064       1.9507     0.025546
enh45165     1   27947700   27948700      2       1  150064       1.6501     0.049462
enh45166     1   27951200   27952200      1       1  150064       2.1084       0.0175
enh45167     1   27957400   27958400      7       3  150064       1.8081     0.035298
enh45168     1   27969900   27970900      1       1  150064       1.9646      0.02473
enh45183     1   28110400   28111400      2       1  150064       2.2493     0.012248
enh45211     1   28462200   28463200      1       1  150064       3.7917    7.481e-05
enh45218     1   28499500   28500500      2       1  150064       3.6693   0.00012161
enh45222     1   28523100   28524100      6       4  150064       1.7939     0.036417
enh45239     1   28623000   28624000      3       2  150064       2.0438     0.020484
enh45248     1   28692300   28693300      5       1  150064       1.8108     0.035084
enh45249     1   28697600   28698600      1       1  150064       2.0562      0.01988
enh45251     1   28701400   28702400      4       1  150064       2.2326     0.012788
enh45252     1   28718200   28719200      4       1  150064       1.9943     0.023059
enh45253     1   28721300   28722300      5       1  150064       1.7638     0.038882
enh45254     1   28736200   28737200      7       2  150064       2.3137     0.010342
enh45255     1   28739000   28740000      4       1  150064       2.2293     0.012896
enh45256     1   28743400   28744400      2       1  150064       2.0408     0.020638
enh45259     1   28766000   28767000      2       1  150064       1.7025     0.044334
enh45262     1   28782100   28783100      2       1  150064       1.8159     0.034693
enh45264     1   28837800   28838800      5       2  150064       2.5671    0.0051283
enh45265     1   28839700   28840700      3       2  150064       1.8216     0.034261
enh45270     1   28847800   28848800      1       1  150064       2.8219     0.002387
enh45271     1   28853100   28854100      4       1  150064       2.7444    0.0030313
enh45272     1   28878200   28879200      1       1  150064       2.8194     0.002406
enh45274     1   28900700   28901700      1       1  150064       2.8752     0.002019
enh45276     1   28916500   28917500      3       1  150064       2.7318    0.0031493
enh45279     1   28925400   28926400      4       2  150064       1.8943     0.029094
enh45281     1   28967200   28968200      2       1  150064       2.2745     0.011467
enh45282     1   28970700   28971700      1       1  150064       2.3123      0.01038
enh45283     1   28973700   28974700      2       1  150064       2.0484     0.020261
enh45284     1   28975200   28976200      5       3  150064       1.8895     0.029416
enh45290     1   29070800   29071800      2       1  150064       2.8693     0.002057
enh45298     1   29211600   29212600      5       1  150064       2.1952     0.014076
enh45299     1   29219700   29220700      6       2  150064       2.2925     0.010939
enh45306     1   29451900   29452900      3       1  150064       3.2264   0.00062678
enh45307     1   29459800   29460800      2       1  150064       1.7028     0.044305
enh45308     1   29462600   29463600      5       3  150064       1.8254      0.03397
enh45312     1   29497200   29498200      5       3  150064       1.7057     0.044029
enh45314     1   29512300   29513300      2       1  150064       2.3743    0.0087909
enh45319     1   29555600   29556600      4       2  150064       1.8991     0.028773
enh45322     1   29575500   29576500      4       2  150064       2.1119     0.017348
enh45336     1   30112500   30113500      3       2  150064       2.4698    0.0067587
enh45343     1   30446700   30447700      3       2  150064       1.9486     0.025671
enh45344     1   30457200   30458200      2       1  150064       4.2256   1.1917e-05
enh45345     1   30478500   30479500      2       1  150064       3.8019   7.1798e-05
enh45350     1   30852000   30853000      4       2  150064       2.0148     0.021965
enh45364     1   31140900   31141900      2       1  150064       1.8753     0.030377
enh45366     1   31148300   31149300      3       1  150064       1.8175      0.03457
enh45367     1   31150100   31151100      1       1  150064        1.807      0.03538
enh45371     1   31180400   31181400     14       3  150064       1.7291     0.041895
enh45373     1   31187400   31188400      4       1  150064       2.0331     0.021024
enh45376     1   31216200   31217200      1       1  150064       1.9473      0.02575
enh45384     1   31274600   31275600      1       1  150064       1.7209      0.04263
enh45393     1   31351900   31352900      2       1  150064        1.785     0.037131
enh45406     1   31449600   31450600      1       1  150064       1.7721      0.03819
enh45433     1   31693400   31694400      2       1  150064        3.411   0.00032366
enh45434     1   31746400   31747400      3       2  150064       3.6036   0.00015689
enh45436     1   31770900   31771900      2       1  150064       3.3482   0.00040666
enh45437     1   31772000   31773000      6       2  150064       3.9116   4.5846e-05
enh45439     1   31799900   31800900      4       1  150064       3.2306   0.00061763
enh45440     1   31844900   31845900      3       2  150064       2.0867     0.018456
enh45441     1   31847000   31848000      2       1  150064       2.7671    0.0028278
enh45442     1   31849100   31850100      2       1  150064       2.5774    0.0049766
enh45444     1   31854900   31855900      3       1  150064       4.3238   7.6683e-06
enh45445     1   31857600   31858600      8       2  150064       2.8724    0.0020369
enh45446     1   31862600   31863600      7       2  150064       3.8162   6.7756e-05
enh45447     1   31866800   31867800      4       1  150064       2.8658    0.0020799
enh45448     1   31867600   31868600      2       1  150064       2.8315    0.0023167
enh45449     1   31869700   31870700      2       1  150064       3.7043   0.00010597
enh45450     1   31872700   31873700      2       1  150064        3.656   0.00012811
enh45452     1   31879500   31880500      4       2  150064       2.3603    0.0091298
enh45453     1   31881600   31882600      3       1  150064       2.6221    0.0043689
enh45454     1   31883000   31884000      4       1  150064       2.6203    0.0043924
enh45455     1   31884700   31885700      2       1  150064       2.6063    0.0045764
enh45457     1   31890800   31891800      2       1  150064       1.7256      0.04221
enh45458     1   31893100   31894100      2       1  150064       1.7758     0.037881
enh45460     1   31896200   31897200      2       1  150064       2.9757    0.0014617
enh45461     1   31899000   31900000      1       1  150064       2.7268     0.003198
enh45462     1   31907000   31908000      1       1  150064       1.9219      0.02731
enh45521     1   32398700   32399700      3       2  150064       2.0779     0.018861
enh45557     1   32616500   32617500      1       1  150064       2.0177      0.02181
enh45574     1   32707800   32708800      3       1  150064       1.7063     0.043974
enh45575     1   32712700   32713700      1       1  150064       1.6948      0.04506
enh45623     1   33222600   33223600      2       1  150064       2.2327     0.012783
enh45629     1   33257300   33258300      4       2  150064       2.1256     0.016767
enh45632     1   33279700   33280700      1       1  150064       1.7094      0.04369
enh45660     1   33502600   33503600      2       1  150064       1.8687     0.030829
enh45688     1   33724100   33725100      3       2  150064       2.2615     0.011863
enh45690     1   33733300   33734300      1       1  150064       1.7148      0.04319
enh45692     1   33766200   33767200      3       2  150064       2.3437    0.0095463
enh45717     1   33924700   33925700      6       2  150064        2.195     0.014081
enh45719     1   33936300   33937300      3       1  150064       1.7455     0.040446
enh45721     1   33968100   33969100      1       1  150064       1.8609      0.03138
enh45739     1   35317600   35318600      4       2  150064       1.9904     0.023276
enh45740     1   35322700   35323700      4       2  150064        1.898     0.028849
enh45741     1   35325400   35326400      1       1  150064       2.2918      0.01096
enh45776     1   36102000   36103000      2       1  150064       3.6011   0.00015847
enh45781     1   36191000   36192000      2       1  150064       3.2608   0.00055552
enh45784     1   36275200   36276200      3       2  150064       4.1596    1.594e-05
enh45793     1   36400800   36401800      1       1  150064       3.4205    0.0003125
enh45798     1   36553200   36554200      1       1  150064       3.1405    0.0008432
enh45799     1   36555600   36556600      3       2  150064        3.192   0.00070642
enh45801     1   36564700   36565700      5       2  150064       2.1471     0.015892
enh45802     1   36565500   36566500      4       2  150064       2.6879    0.0035954
enh45803     1   36574000   36575000      4       2  150064       1.7725     0.038158
enh45805     1   36584700   36585700      2       1  150064       1.8279     0.033785
enh45806     1   36593700   36594700      1       1  150064       3.8529    5.836e-05
enh45807     1   36600500   36601500      2       1  150064       3.3181   0.00045322
enh45808     1   36606000   36607000      1       1  150064       3.1162     0.000916
enh45809     1   36607600   36608600      2       1  150064       3.3975   0.00034006
enh45810     1   36612600   36613600      2       1  150064       3.3903    0.0003491
enh45813     1   36620000   36621000      3       2  150064       2.8632    0.0020969
enh45816     1   36633500   36634500      2       1  150064       3.8296   6.4181e-05
enh45818     1   36637100   36638100      1       1  150064       4.5633    2.518e-06
enh45820     1   36641100   36642100      2       1  150064       2.6942    0.0035279
enh45821     1   36642700   36643700      2       1  150064       3.0489    0.0011484
enh45823     1   36653200   36654200      4       2  150064       2.5472    0.0054291
enh45899     1   38204800   38205800      2       1  150064        1.783     0.037296
enh45900     1   38271700   38272700      4       2  150064       2.3417     0.009599
enh45901     1   38275700   38276700      2       1  150064       2.7272    0.0031936
enh45902     1   38294000   38295000      2       1  150064       2.5211    0.0058497
enh45903     1   38327100   38328100      6       3  150064       2.6344    0.0042141
enh45904     1   38331000   38332000      3       2  150064       2.6496    0.0040289
enh45931     1   38910100   38911100      6       2  150064       2.8259    0.0023573
enh45936     1   39193900   39194900      3       1  150064        2.399    0.0082196
enh45937     1   39201000   39202000      1       1  150064        1.849      0.03223
enh45938     1   39206300   39207300      1       1  150064       1.9001      0.02871
enh45953     1   39490800   39491800      2       1  150064       1.8507     0.032107
enh45954     1   39493000   39494000      5       2  150064       1.7435     0.040624
enh45955     1   39512800   39513800      4       2  150064       2.0411     0.020618
enh45956     1   39541800   39542800      2       1  150064       2.9168    0.0017683
enh45962     1   39574900   39575900      2       1  150064       1.7871     0.036959
enh45964     1   39577400   39578400      3       2  150064        2.424    0.0076743
enh45969     1   39593400   39594400      2       1  150064       1.9828     0.023697
enh45988     1   39642500   39643500      2       1  150064       1.7482     0.040211
enh45991     1   39650400   39651400      1       1  150064       1.7696       0.0384
enh46019     1   39862300   39863300      3       2  150064       1.9221       0.0273
enh46024     1   39974600   39975600      4       2  150064       2.3427    0.0095713
enh46033     1   40166700   40167700      2       1  150064       2.5858    0.0048577
enh46041     1   40317300   40318300      3       2  150064       1.9928      0.02314
enh46046     1   40346600   40347600      4       2  150064       2.1626     0.015285
enh46101     1   40842500   40843500      4       2  150064       2.3464    0.0094777
enh46104     1   40848700   40849700      3       2  150064       2.0998     0.017875
enh46115     1   41117700   41118700      4       2  150064       2.1373     0.016287
enh46119     1   41155600   41156600      3       2  150064       2.3236     0.010073
enh46121     1   41159400   41160400      4       2  150064       2.4007     0.008182
enh46122     1   41164400   41165400      2       1  150064       2.6446    0.0040899
enh46123     1   41165000   41166000      5       2  150064       2.3013     0.010688
enh46127     1   41178500   41179500      2       1  150064        2.522    0.0058352
enh46149     1   41345900   41346900      5       2  150064       1.6812      0.04636
enh46160     1   41433200   41434200      8       3  150064       2.6821    0.0036576
enh46163     1   41468900   41469900      5       2  150064        2.221     0.013176
enh46166     1   41474300   41475300      3       2  150064       1.7564     0.039509
enh46170     1   41574900   41575900      2       1  150064        2.326     0.010009
enh46171     1   41588700   41589700      2       1  150064       1.6467     0.049808
enh46183     1   41878000   41879000      7       2  150064       1.8593     0.031492
enh46194     1   41951100   41952100      3       2  150064       2.7411     0.003062
enh46195     1   41959500   41960500      5       2  150064        1.871     0.030672
enh46197     1   41969400   41970400      4       2  150064       1.7622      0.03902
enh46226     1   42317200   42318200      2       1  150064       1.8417     0.032759
enh46301     1   43432400   43433400      6       3  150064       2.2228     0.013115
enh46320     1   43587400   43588400      6       2  150064       1.7847     0.037151
enh46321     1   43588500   43589500      3       1  150064       2.0887     0.018365
enh46334     1   43739800   43740800      4       2  150064       1.8094     0.035197
enh46335     1   43759600   43760600      3       1  150064       2.9059    0.0018308
enh46340     1   43827000   43828000      1       1  150064       2.7397     0.003075
enh46342     1   43837500   43838500      2       1  150064       3.0771    0.0010451
enh46346     1   43856400   43857400      4       2  150064       4.1648   1.5578e-05
enh46350     1   43916900   43917900      4       2  150064       4.1706   1.5188e-05
enh46351     1   43920500   43921500      4       2  150064       4.1611   1.5834e-05
enh46353     1   43938100   43939100      1       1  150064       3.0047     0.001329
enh46354     1   43941900   43942900      1       1  150064       3.0679     0.001078
enh46355     1   43958800   43959800      3       1  150064       2.1636     0.015246
enh46363     1   44002800   44003800      2       1  150064       2.3372    0.0097154
enh46366     1   44013700   44014700      4       2  150064       2.7468    0.0030086
enh46368     1   44019800   44020800      1       1  150064       2.9126     0.001792
enh46369     1   44022700   44023700      1       1  150064       3.0287     0.001228
enh46370     1   44024100   44025100      2       1  150064       2.6016    0.0046399
enh46371     1   44028800   44029800      3       1  150064       4.4741   3.8364e-06
enh46374     1   44038700   44039700      3       1  150064       2.2899     0.011014
enh46375     1   44042900   44043900      4       2  150064       3.9293   4.2603e-05
enh46377     1   44048300   44049300      3       2  150064       4.4715   3.8845e-06
enh46378     1   44051500   44052500     10       3  150064        3.604   0.00015665
enh46379     1   44053300   44054300      1       1  150064       1.9173       0.0276
enh46381     1   44109600   44110600      3       1  150064       3.5879   0.00016665
enh46382     1   44113700   44114700      2       1  150064       3.2617   0.00055365
enh46383     1   44117800   44118800      4       2  150064       3.8625    5.612e-05
enh46385     1   44132500   44133500      3       2  150064       3.6565   0.00012786
enh46386     1   44137000   44138000      2       1  150064       2.7227    0.0032376
enh46387     1   44153800   44154800      1       1  150064       3.5304    0.0002075
enh46391     1   44197400   44198400      1       1  150064       4.5098    3.245e-06
enh46392     1   44228700   44229700      1       1  150064       3.2448    0.0005877
enh46394     1   44230800   44231800      3       1  150064       2.7625    0.0028682
enh46395     1   44233500   44234500      3       1  150064       2.8054    0.0025126
enh46398     1   44239700   44240700      2       1  150064       2.7456    0.0030204
enh46399     1   44241700   44242700      2       1  150064       2.4065    0.0080536
enh46400     1   44249200   44250200      4       2  150064       3.6857   0.00011403
enh46401     1   44251700   44252700      2       1  150064       2.3699    0.0088966
enh46405     1   44290000   44291000      1       1  150064       3.3334    0.0004289
enh46410     1   44318800   44319800      3       1  150064       3.9946   3.2404e-05
enh46412     1   44326600   44327600      4       2  150064       2.9253    0.0017207
enh46414     1   44333400   44334400      2       1  150064       2.8449    0.0022214
enh46415     1   44344300   44345300      2       1  150064       3.9801   3.4443e-05
enh46416     1   44346900   44347900      4       2  150064       3.7759   7.9701e-05
enh46417     1   44349800   44350800      1       1  150064       2.4079     0.008023
enh46418     1   44353100   44354100      4       2  150064       3.6321   0.00014058
enh46422     1   44387100   44388100      3       2  150064       1.9916     0.023209
enh46423     1   44389400   44390400      5       3  150064       2.8844    0.0019607
enh46424     1   44393000   44394000      3       1  150064       2.8104    0.0024738
enh46425     1   44394700   44395700      3       2  150064       2.4054    0.0080779
enh46426     1   44396100   44397100      5       2  150064       1.9916     0.023209
enh46431     1   44414300   44415300      2       1  150064       2.8877    0.0019403
enh46434     1   44439100   44440100      2       1  150064       1.9816     0.023762
enh46435     1   44442700   44443700      5       2  150064       2.5588    0.0052521
enh46439     1   44455800   44456800      2       1  150064       2.0308     0.021137
enh46440     1   44458000   44459000      1       1  150064       2.9213     0.001743
enh46442     1   44460100   44461100      3       1  150064       2.1489     0.015823
enh46457     1   44677400   44678400      1       1  150064       2.7892     0.002642
enh46458     1   44680000   44681000      1       1  150064       2.3252      0.01003
enh46459     1   44685700   44686700      2       1  150064       2.0377     0.020791
enh46460     1   44704600   44705600      2       1  150064       2.6077    0.0045579
enh46622     1   46985300   46986300      1       1  150064       2.8534     0.002163
enh46623     1   46986000   46987000      4       1  150064       2.0555     0.019915
enh46647     1   47640500   47641500      4       2  150064       1.8457     0.032464
enh46671     1   48274600   48275600      3       2  150064       1.9918     0.023196
enh46672     1   48275800   48276800      1       1  150064        2.217      0.01331
enh46699     1   49334800   49335800      7       2  150064       2.2734     0.011501
enh46701     1   49343900   49344900      1       1  150064       1.6698      0.04748
enh46742     1   51981700   51982700      7       2  150064       1.7848     0.037146
enh46743     1   51985600   51986600      4       2  150064       1.6839     0.046102
enh46853     1   53661100   53662100      1       1  150064       2.0792       0.0188
enh46854     1   53664200   53665200      2       1  150064       3.0935   0.00098902
enh46855     1   53666600   53667600      2       1  150064       1.9618     0.024891
enh46856     1   53684300   53685300      2       1  150064       2.1388     0.016228
enh46858     1   53702000   53703000      2       1  150064       2.4523    0.0070978
enh46860     1   53739200   53740200      2       1  150064       2.6445      0.00409
enh46861     1   53759900   53760900      2       1  150064       1.9559     0.025236
enh46865     1   53771800   53772800      4       2  150064       2.1252     0.016783
enh46900     1   54447400   54448400      1       1  150064       2.3782     0.008699
enh46909     1   54623400   54624400      1       1  150064       2.1553      0.01557
enh46912     1   54667300   54668300      1       1  150064       2.2007      0.01388
enh46913     1   54684500   54685500      3       2  150064       2.0054      0.02246
enh46914     1   54685500   54686500      5       2  150064       1.8345     0.033287
enh46917     1   54694900   54695900      1       1  150064       2.0633      0.01954
enh46939     1   54836700   54837700      2       1  150064       2.0707     0.019196
enh46941     1   54843900   54844900      2       1  150064       1.9919      0.02319
enh46942     1   54845800   54846800      4       2  150064       1.7313     0.041702
enh46943     1   54850300   54851300      1       1  150064       2.1615      0.01533
enh47001     1   55529700   55530700      1       1  150064       1.7152      0.04315
enh47022     1   56038400   56039400      8       3  150064       1.7578     0.039393
enh47023     1   56043000   56044000      5       2  150064       2.2387     0.012589
enh47024     1   56046500   56047500      3       1  150064        1.938     0.026313
enh47029     1   56161100   56162100      8       2  150064       1.9231     0.027235
enh47031     1   56184500   56185500      2       1  150064       1.7767      0.03781
enh47032     1   56192300   56193300      1       1  150064       1.8387      0.03298
enh47049     1   57283600   57284600      5       2  150064       2.1552     0.015572
enh47050     1   57286200   57287200      6       2  150064       2.0605     0.019677
enh47060     1   57591800   57592800      2       1  150064       1.9561     0.025224
enh47061     1   57598000   57599000      1       1  150064       2.0425      0.02055
enh47087     1   59117600   59118600      4       1  150064       1.7389     0.041027
enh47090     1   59183800   59184800      1       1  150064       1.8184       0.0345
enh47096     1   59204100   59205100      2       1  150064       1.6748     0.046986
enh47154     1   59612600   59613600      3       1  150064       1.7397     0.040958
enh47204     1   61034800   61035800      5       3  150064       2.9965    0.0013654
enh47206     1   61062000   61063000      3       1  150064       3.5079   0.00022584
enh47214     1   61455500   61456500      2       1  150064       2.5657    0.0051491
enh47242     1   61709600   61710600      2       1  150064       2.0865     0.018466
enh47262     1   61946800   61947800      2       1  150064       2.2598     0.011916
enh47263     1   61952400   61953400      1       1  150064       2.0853      0.01852
enh47265     1   61970000   61971000      1       1  150064       2.3761     0.008748
enh47307     1   62891600   62892600      4       1  150064       1.8736     0.030491
enh47348     1   64342100   64343100      2       1  150064       1.6885     0.045658
enh47408     1   65358600   65359600      5       3  150064       1.8816     0.029944
enh47412     1   65376600   65377600      3       1  150064       2.6756    0.0037299
enh47414     1   65379300   65380300      2       1  150064        1.913     0.027875
enh47416     1   65383000   65384000      3       1  150064       3.4743   0.00025612
enh47419     1   65398300   65399300      3       1  150064       2.3488    0.0094178
enh47420     1   65399700   65400700      3       2  150064       2.5661    0.0051429
enh47421     1   65404400   65405400      2       1  150064       1.8888     0.029458
enh47422     1   65412600   65413600      2       1  150064       2.8544    0.0021562
enh47423     1   65415100   65416100      2       1  150064       3.0415    0.0011769
enh47424     1   65417200   65418200      4       2  150064       2.9826    0.0014292
enh47426     1   65422000   65423000      3       1  150064       2.7844    0.0026814
enh47427     1   65427700   65428700      5       2  150064       2.9459    0.0016099
enh47431     1   65607000   65608000      2       1  150064       2.1261     0.016749
enh47432     1   65615800   65616800      1       1  150064       2.0298      0.02119
enh47434     1   65641400   65642400      4       2  150064       2.0387     0.020742
enh47435     1   65650100   65651100      2       1  150064       1.9398     0.026202
enh47436     1   65661600   65662600      5       2  150064       2.4926     0.006341
enh47449     1   66277500   66278500      2       1  150064       2.2327     0.012785
enh47454     1   66732000   66733000      2       1  150064       2.6176    0.0044279
enh47455     1   66736000   66737000      4       2  150064       2.8558    0.0021463
enh47456     1   66737800   66738800      4       1  150064       2.2384     0.012597
enh47457     1   66740100   66741100      2       1  150064       2.2364     0.012662
enh47460     1   66751400   66752400      2       1  150064       2.1502     0.015772
enh47462     1   66758400   66759400      2       1  150064       2.1378     0.016266
enh47464     1   66765600   66766600      5       1  150064       2.1653     0.015182
enh47465     1   66766300   66767300      6       2  150064       2.1942      0.01411
enh47466     1   66766800   66767800      2       1  150064       2.0544     0.019968
enh47514     1   67800700   67801700      5       1  150064       1.9274     0.026967
enh47534     1   68000300   68001300      3       1  150064       1.7031     0.044274
enh47547     1   68084000   68085000      2       1  150064       1.8068     0.035393
enh47554     1   68145400   68146400      7       2  150064       2.1236     0.016851
enh47555     1   68148200   68149200      3       1  150064         1.99     0.023296
enh47556     1   68154800   68155800      5       2  150064       2.4228    0.0077013
enh47557     1   68166100   68167100      4       2  150064       1.9657     0.024668
enh47559     1   68174300   68175300      1       1  150064       2.1873      0.01436
enh47576     1   68221400   68222400      1       1  150064       2.4668     0.006817
enh47589     1   68259000   68260000      2       1  150064       2.8362    0.0022828
enh47590     1   68269200   68270200      3       2  150064       2.5673    0.0051245
enh47593     1   68285800   68286800      2       1  150064       1.9004     0.028691
enh47594     1   68290100   68291100      4       2  150064       1.7831     0.037287
enh47596     1   68295400   68296400      3       2  150064       3.7091   0.00010398
enh47597     1   68303000   68304000      3       1  150064       3.9633    3.696e-05
enh47598     1   68312400   68313400      3       2  150064       1.9199     0.027437
enh47599     1   68315900   68316900      5       2  150064       2.6032    0.0046185
enh47600     1   68345500   68346500      1       1  150064        2.439     0.007364
enh47603     1   68358400   68359400      4       2  150064       4.0387   2.6869e-05
enh47605     1   68373000   68374000      2       1  150064       2.7823    0.0026984
enh47609     1   68476100   68477100      4       1  150064       2.1674     0.015101
enh47637     1   68828700   68829700      2       1  150064       2.1314     0.016528
enh47644     1   68960400   68961400      4       2  150064       2.0184     0.021773
enh47650     1   69875200   69876200      1       1  150064       2.2536      0.01211
enh47654     1   69978600   69979600      2       1  150064       2.2861     0.011124
enh47659     1   70459400   70460400      7       1  150064       2.6023    0.0046297
enh47670     1   70792800   70793800      1       1  150064       2.5499     0.005388
enh47692     1   72751600   72752600      3       2  150064       2.4332    0.0074836
enh47698     1   74058300   74059300      4       2  150064       3.2624   0.00055242
enh47699     1   74059500   74060500      1       1  150064       1.8798      0.03007
enh47718     1   76620000   76621000      2       1  150064       1.6795     0.046531
enh47724     1   77463700   77464700      6       2  150064       2.0091     0.022262
enh47725     1   77484300   77485300      4       1  150064       2.1716     0.014942
enh47733     1   77939300   77940300      5       2  150064       2.0343     0.020962
enh47742     1   78107700   78108700      1       1  150064       1.8582      0.03157
enh47760     1   78352800   78353800     11       5  150064       2.7456      0.00302
enh47763     1   78446600   78447600      1       1  150064        2.645     0.004084
enh47770     1   78536300   78537300      3       2  150064       1.8044     0.035584
enh47773     1   78561500   78562500      2       1  150064       1.7587     0.039313
enh47787     1   79114600   79115600      1       1  150064       2.3844     0.008554
enh47790     1   79147800   79148800      7       2  150064       2.1398     0.016187
enh47800     1   80520500   80521500      7       3  150064        1.961     0.024937
enh47815     1   82147100   82148100      5       2  150064       2.5307    0.0056916
enh47818     1   82172200   82173200      7       4  150064       2.6449    0.0040857
enh47849     1   84542000   84543000      1       1  150064       1.8123      0.03497
enh47851     1   84566500   84567500      2       1  150064       2.2567     0.012013
enh47855     1   84621800   84622800      2       1  150064       2.1147     0.017226
enh47856     1   84639600   84640600      1       1  150064        1.923      0.02724
enh47893     1   85250400   85251400      3       1  150064       1.7959     0.036255
enh47897     1   85317100   85318100      6       3  150064       2.2313     0.012831
enh47898     1   85319800   85320800      3       1  150064       2.2982     0.010774
enh47900     1   85348700   85349700      3       2  150064       1.9429     0.026014
enh47901     1   85353500   85354500      2       1  150064       1.9438     0.025958
enh47907     1   85438200   85439200      3       1  150064       1.9533     0.025393
enh47908     1   85528300   85529300      5       2  150064       1.7374     0.041158
enh47923     1   85760900   85761900      3       1  150064       1.8796     0.030081
enh47927     1   85783400   85784400      1       1  150064       2.1437      0.01603
enh47937     1   85863900   85864900      4       2  150064       2.0858     0.018498
enh47938     1   85872500   85873500      1       1  150064       2.0853      0.01852
enh47939     1   85905900   85906900      3       1  150064       1.7187     0.042831
enh47940     1   85914500   85915500      8       3  150064       2.0648     0.019472
enh47941     1   85916600   85917600      1       1  150064       2.6717     0.003773
enh47942     1   85926000   85927000      5       2  150064       2.5868    0.0048438
enh48036     1   88393100   88394100      3       1  150064       1.8094     0.035195
enh48039     1   88421900   88422900      1       1  150064       1.9431        0.026
enh48079     1   89777100   89778100      2       1  150064       2.6612    0.0038928
enh48081     1   89829600   89830600      3       2  150064       1.8499     0.032165
enh48085     1   89964600   89965600      2       1  150064       1.7191     0.042794
enh48100     1   90204200   90205200      1       1  150064       1.7364      0.04125
enh48103     1   90232500   90233500      3       1  150064       1.8544     0.031844
enh48104     1   90273700   90274700      1       1  150064       2.1419       0.0161
enh48106     1   90307600   90308600      3       2  150064       2.4101    0.0079752
enh48108     1   90312600   90313600      2       1  150064       2.7441    0.0030334
enh48110     1   90321800   90322800      4       2  150064       2.2603       0.0119
enh48131     1   90437600   90438600      4       2  150064       1.9057     0.028345
enh48145     1   91391500   91392500      2       1  150064       2.1155     0.017195
enh48147     1   91439600   91440600      1       1  150064       2.1706      0.01498
enh48149     1   91482800   91483800      2       1  150064        2.801    0.0025469
enh48150     1   91484400   91485400      3       1  150064        1.837     0.033107
enh48152     1   91965200   91966200      3       2  150064       2.3068     0.010532
enh48176     1   92244400   92245400      3       1  150064       2.4189    0.0077837
enh48204     1   92766000   92767000      4       2  150064       3.0186    0.0012699
enh48205     1   92791900   92792900      1       1  150064       3.1489    0.0008195
enh48206     1   92794600   92795600      3       1  150064       2.9094    0.0018108
enh48211     1   93119100   93120100      3       1  150064       1.6758      0.04689
enh48213     1   93193900   93194900      2       1  150064        1.881     0.029985
enh48214     1   93218700   93219700      2       1  150064       1.8372      0.03309
enh48225     1   93324400   93325400      1       1  150064        1.779      0.03762
enh48226     1   93348200   93349200      2       1  150064        1.731     0.041726
enh48228     1   93395100   93396100      1       1  150064       1.6959      0.04495
enh48229     1   93399500   93400500      3       1  150064       2.5166    0.0059253
enh48230     1   93401000   93402000      3       1  150064       1.7756       0.0379
enh48232     1   93416000   93417000      3       1  150064       1.8399     0.032888
enh48234     1   93438300   93439300      1       1  150064       1.6825      0.04624
enh48341     1   94533300   94534300      1       1  150064       2.4635      0.00688
enh48426     1   95329600   95330600      3       2  150064       1.7517     0.039914
enh48428     1   95349300   95350300      3       2  150064       2.2582     0.011965
enh48441     1   95448300   95449300      3       2  150064        1.731     0.041722
enh48448     1   95500200   95501200      1       1  150064        2.611     0.004514
enh48449     1   95506000   95507000      5       2  150064       2.2105     0.013535
enh48450     1   95508600   95509600      7       2  150064       1.9364     0.026411
enh48452     1   95552400   95553400      3       1  150064       2.2242     0.013066
enh48457     1   95697900   95698900      3       2  150064       2.4746    0.0066694
enh48465     1   96772000   96773000      4       1  150064       2.7933    0.0026084
enh48466     1   96822200   96823200      2       1  150064       2.7839    0.0026859
enh48467     1   96827800   96828800      1       1  150064       2.5649      0.00516
enh48468     1   96830100   96831100      5       2  150064       3.1838   0.00072666
enh48470     1   96835700   96836700      4       1  150064       2.8846    0.0019595
enh48472     1   96881600   96882600      3       2  150064       2.7545    0.0029395
enh48473     1   96938900   96939900      3       1  150064       2.4664    0.0068233
enh48474     1   96952600   96953600      2       1  150064       2.3014     0.010685
enh48477     1   97186000   97187000      2       1  150064       1.7221     0.042524
enh48478     1   97189200   97190200      3       1  150064       3.8812   5.1973e-05
enh48485     1   97609800   97610800      1       1  150064       3.3871    0.0003532
enh48486     1   97639400   97640400      1       1  150064       3.6086    0.0001539
enh48488     1   97658000   97659000      1       1  150064       3.7842    7.709e-05
enh48490     1   97830000   97831000      8       4  150064       3.3906   0.00034876
enh48491     1   97842800   97843800      5       2  150064       3.2009   0.00068509
enh48492     1   98383600   98384600      2       1  150064        1.972     0.024303
enh48495     1   98408800   98409800      3       2  150064        5.561   1.3409e-08
enh48497     1   98519800   98520800      2       1  150064       6.4074   7.4018e-11
enh48508     1   98853900   98854900      3       2  150064       2.4273    0.0076062
enh48509     1   98864000   98865000      1       1  150064       3.1699    0.0007624
enh48510     1   98932900   98933900      1       1  150064       1.7209      0.04263
enh48515     1   99142500   99143500      1       1  150064        2.136      0.01634
enh48518     1   99386300   99387300      6       2  150064        1.849     0.032227
enh48590     1  103093800  103094800      1       1  150064       1.8475      0.03234
enh48593     1  103351900  103352900      5       1  150064       3.0271    0.0012347
enh48594     1  103357400  103358400      4       2  150064       2.6328    0.0042344
enh48595     1  103362100  103363100      4       2  150064       2.2639     0.011791
enh48628     1  108136300  108137300      2       1  150064       1.6461     0.049874
enh48653     1  108740100  108741100      6       2  150064       2.6406    0.0041376
enh48739     1  110077800  110078800      2       1  150064         1.88     0.030057
enh48753     1  110178600  110179600      4       2  150064        2.074     0.019042
enh48775     1  110438200  110439200      5       2  150064       1.9161     0.027674
enh48776     1  110444400  110445400      1       1  150064       2.1685      0.01506
enh48793     1  110545500  110546500      1       1  150064        1.927      0.02699
enh48796     1  110576000  110577000      1       1  150064       2.1318      0.01651
enh48812     1  110886600  110887600      4       2  150064       2.0536     0.020009
enh48814     1  110892800  110893800      2       1  150064       2.1775     0.014723
enh48815     1  110925800  110926800      4       2  150064         2.06     0.019699
enh48821     1  111019200  111020200      3       1  150064       2.3585    0.0091743
enh48824     1  111323000  111324000      4       2  150064       2.3344    0.0097885
enh48825     1  111327800  111328800      3       2  150064       2.0367      0.02084
enh48852     1  112134400  112135400      3       2  150064       2.8477     0.002202
enh48854     1  112147600  112148600      4       2  150064       2.5009     0.006194
enh48856     1  112164300  112165300      7       4  150064       2.0755     0.018972
enh48858     1  112203100  112204100      4       2  150064       1.8296     0.033652
enh48860     1  112247000  112248000      3       2  150064       1.8638     0.031171
enh48869     1  112462700  112463700      4       1  150064       2.3463    0.0094814
enh48872     1  112494200  112495200      2       1  150064        2.496    0.0062806
enh48873     1  112602900  112603900      1       1  150064       1.9886      0.02337
enh48885     1  112934000  112935000      2       1  150064       1.8858     0.029664
enh48886     1  112935500  112936500      3       1  150064       1.6799     0.046484
enh48887     1  112937300  112938300      2       1  150064       1.9099     0.028072
enh48888     1  112941300  112942300      1       1  150064        2.381     0.008632
enh48889     1  112942500  112943500      3       1  150064       2.0587     0.019764
enh48890     1  112944900  112945900      3       1  150064       2.7975    0.0025751
enh48891     1  112947200  112948200      3       1  150064       2.1838     0.014487
enh48893     1  112951800  112952800      4       1  150064       2.5727    0.0050457
enh48894     1  112987000  112988000      2       1  150064       2.3833    0.0085792
enh48896     1  113005300  113006300      1       1  150064       2.4846     0.006484
enh48898     1  113012900  113013900      1       1  150064       2.1123      0.01733
enh48899     1  113055300  113056300      1       1  150064       3.8697    5.448e-05
enh48906     1  113148500  113149500      1       1  150064       2.8098     0.002479
enh48907     1  113154400  113155400      2       1  150064       2.2911     0.010979
enh48910     1  113170000  113171000      4       2  150064       1.7321     0.041628
enh48914     1  113188300  113189300      4       2  150064       2.9709    0.0014846
enh48915     1  113215800  113216800      2       1  150064       3.0364    0.0011973
enh48916     1  113218900  113219900      2       1  150064       2.7755    0.0027562
enh48918     1  113230900  113231900      2       1  150064       2.4976    0.0062517
enh48919     1  113241000  113242000      2       1  150064       3.6358   0.00013855
enh48920     1  113245700  113246700      3       2  150064       2.5743    0.0050224
enh49010     1  114526000  114527000      4       2  150064         2.22      0.01321
enh49022     1  114977400  114978400      4       1  150064       2.1871     0.014367
enh49023     1  114997400  114998400      2       1  150064       1.9568     0.025187
enh49039     1  115261300  115262300      1       1  150064       3.1647    0.0007761
enh49040     1  115295600  115296600      4       2  150064       2.5736     0.005033
enh49049     1  115604300  115605300      5       2  150064       2.2847     0.011166
enh49050     1  115605600  115606600      7       3  150064       3.2348   0.00060866
enh49051     1  115606700  115607700      3       2  150064       3.0225    0.0012536
enh49052     1  115610800  115611800      2       1  150064        2.335    0.0097708
enh49053     1  115627400  115628400      1       1  150064       1.7163      0.04305
enh49054     1  115642200  115643200      5       2  150064       3.6876   0.00011318
enh49056     1  115677300  115678300      3       2  150064       3.7006   0.00010755
enh49059     1  115710400  115711400      1       1  150064       2.5167     0.005923
enh49060     1  115721800  115722800     12       4  150064       3.2508   0.00057533
enh49061     1  115724600  115725600      5       2  150064         2.54     0.005542
enh49064     1  115734600  115735600      8       4  150064       3.8377   6.2085e-05
enh49065     1  115752600  115753600      7       3  150064       2.4916    0.0063576
enh49069     1  115794000  115795000      4       2  150064       3.1966   0.00069522
enh49075     1  115851200  115852200      3       1  150064       3.1119   0.00092947
enh49076     1  115872900  115873900      1       1  150064       1.7233      0.04242
enh49077     1  115875600  115876600      3       2  150064       1.8936      0.02914
enh49078     1  115943000  115944000      6       3  150064       2.6501    0.0040239
enh49079     1  115953900  115954900      4       2  150064       1.7544     0.039685
enh49081     1  115972000  115973000      3       2  150064       2.8146    0.0024421
enh49082     1  115974200  115975200      3       2  150064       1.8856     0.029676
enh49103     1  116248100  116249100      2       1  150064            2     0.022753
enh49124     1  116618300  116619300      4       2  150064         2.07     0.019227
enh49177     1  117189300  117190300      1       1  150064       1.7897      0.03675
enh49188     1  117264100  117265100      3       2  150064       1.8128     0.034931
enh49190     1  117312000  117313000      1       1  150064       2.8547     0.002154
enh49191     1  117320300  117321300      3       1  150064       3.3991   0.00033806
enh49193     1  117362800  117363800      4       2  150064        3.243    0.0005913
enh49194     1  117367600  117368600      3       1  150064       3.6779   0.00011757
enh49213     1  117515000  117516000      2       1  150064       1.6803     0.046453
enh49226     1  117689400  117690400      7       1  150064        1.791     0.036649
enh49227     1  117714600  117715600      4       2  150064       2.8175    0.0024202
enh49257     1  118751800  118752800      7       2  150064       2.1244      0.01682
enh49433     1  145588000  145589000      3       1  150064       1.9471     0.025762
enh49444     1  145727600  145728600      1       1  150064        1.699      0.04466
enh49450     1  146633400  146634400      3       1  150064       2.2594     0.011929
enh49451     1  146637300  146638300      2       1  150064       1.7438     0.040594
enh49452     1  146638500  146639500      2       1  150064       2.0992     0.017899
enh49453     1  146640000  146641000      1       1  150064       2.1682      0.01507
enh49454     1  146645300  146646300      6       1  150064       2.0854     0.018517
enh49458     1  146716700  146717700      8       2  150064       2.2374     0.012629
enh49461     1  146745100  146746100      6       3  150064       2.5136    0.0059761
enh49472     1  147188400  147189400      4       2  150064       1.7099     0.043638
enh49474     1  147220600  147221600      4       2  150064       2.4457    0.0072286
enh49475     1  147224600  147225600      2       1  150064       1.8651     0.031084
enh49495     1  149887500  149888500      1       1  150064       1.7468      0.04034
enh49496     1  149889400  149890400      1       1  150064       1.7202       0.0427
enh49497     1  149897200  149898200      3       1  150064       1.6494     0.049531
enh49511     1  149974100  149975100      2       1  150064       2.1726     0.014904
enh49514     1  149992900  149993900      1       1  150064       2.0556      0.01991
enh49516     1  150037300  150038300      1       1  150064       5.5334     1.57e-08
enh49518     1  150130700  150131700      3       2  150064        4.487   3.6125e-06
enh49519     1  150133200  150134200      3       1  150064       5.6361   8.6982e-09
enh49522     1  150185000  150186000      3       2  150064       4.6806   1.4303e-06
enh49524     1  150209000  150210000      2       1  150064       1.9992     0.022793
enh49525     1  150229300  150230300      1       1  150064        2.696     0.003509
enh49527     1  150234200  150235200      2       1  150064       1.7168     0.043009
enh49528     1  150241800  150242800      3       1  150064       4.9797   3.1842e-07
enh49532     1  150267300  150268300      2       1  150064       1.9883     0.023391
enh49533     1  150339600  150340600      2       1  150064       1.7546     0.039661
enh49537     1  150361500  150362500      3       2  150064       4.0914   2.1441e-05
enh49538     1  150378500  150379500      4       2  150064       1.6536     0.049106
enh49539     1  150441400  150442400      2       1  150064       4.3542   6.6784e-06
enh49540     1  150449400  150450400      5       2  150064       2.8322    0.0023113
enh49541     1  150451400  150452400      4       2  150064       3.4845   0.00024654
enh49543     1  150460600  150461600      3       1  150064       4.5462   2.7315e-06
enh49544     1  150479700  150480700      5       2  150064       1.8588      0.03153
enh49545     1  150482000  150483000      3       2  150064       4.0632   2.4203e-05
enh49547     1  150489200  150490200      2       1  150064       4.4767   3.7907e-06
enh49552     1  150536600  150537600      2       1  150064        2.174     0.014852
enh49555     1  150546200  150547200      3       1  150064       1.8757     0.030351
enh49558     1  150583600  150584600      3       2  150064       1.6885     0.045655
enh49559     1  150586500  150587500      8       3  150064       1.9265     0.027023
enh49565     1  150597400  150598400      1       1  150064       1.8349      0.03326
enh49572     1  150738000  150739000      6       3  150064       1.8918     0.029256
enh49576     1  150842600  150843600      1       1  150064       2.8772     0.002006
enh49583     1  150948200  150949200      1       1  150064       1.9752      0.02412
enh49584     1  150951000  150952000      3       1  150064       2.2704     0.011591
enh49587     1  150967900  150968900      3       2  150064       3.7924     7.46e-05
enh49590     1  150973600  150974600      4       2  150064       4.2005   1.3315e-05
enh49602     1  151035600  151036600      2       1  150064       2.0734     0.019068
enh49604     1  151041500  151042500      3       2  150064       3.2928   0.00049598
enh49605     1  151044200  151045200      5       3  150064       2.7302    0.0031644
enh49606     1  151069600  151070600      3       2  150064       2.5844    0.0048774
enh49607     1  151119600  151120600      3       2  150064       2.7149    0.0033143
enh49621     1  151228200  151229200      2       1  150064       3.4523   0.00027791
enh49636     1  151343800  151344800      2       1  150064       1.6452     0.049965
enh49637     1  151373400  151374400      1       1  150064       3.3175    0.0004542
enh49639     1  151428700  151429700      3       1  150064       2.1143     0.017243
enh49641     1  151445000  151446000      1       1  150064       2.5897     0.004803
enh49668     1  151611700  151612700      1       1  150064       2.6561     0.003953
enh49727     1  152158100  152159100      2       1  150064       2.1081     0.017509
enh49740     1  152414400  152415400      9       2  150064       2.0591     0.019741
enh49752     1  152732000  152733000      3       1  150064       1.7117     0.043479
enh49807     1  153497700  153498700      1       1  150064       2.0546      0.01996
enh49830     1  153641100  153642100      2       1  150064       1.6588     0.048581
enh49832     1  153669900  153670900      1       1  150064       2.0054      0.02246
enh49834     1  153702200  153703200      3       2  150064       1.7096     0.043672
enh49843     1  153756200  153757200      1       1  150064       2.9848     0.001419
enh49845     1  153777700  153778700      2       1  150064       3.7987   7.2743e-05
enh49846     1  153852600  153853600      2       1  150064       3.3154   0.00045762
enh49850     1  153900800  153901800      4       2  150064       2.9509    0.0015842
enh49851     1  153916400  153917400      3       2  150064        2.213     0.013448
enh49852     1  153919400  153920400      2       1  150064       2.1054     0.017629
enh49854     1  153931900  153932900      3       2  150064       2.1443     0.016006
enh49855     1  153941100  153942100      2       1  150064       2.3994    0.0082099
enh49859     1  153965900  153966900      5       2  150064       2.8872    0.0019437
enh49865     1  154186000  154187000      2       1  150064       1.6805     0.046433
enh49875     1  154324200  154325200      4       2  150064       2.4754    0.0066543
enh49888     1  154407100  154408100      2       1  150064       2.6222    0.0043686
enh49889     1  154414100  154415100      2       1  150064       2.7097    0.0033674
enh49890     1  154417700  154418700      3       1  150064       2.3075     0.010513
enh49897     1  154525700  154526700      2       1  150064       1.8993     0.028763
enh49898     1  154528000  154529000      2       1  150064       2.1382     0.016251
enh49917     1  154832200  154833200      6       2  150064        3.068    0.0010777
enh49918     1  154883400  154884400      3       2  150064       2.8157    0.0024339
enh49919     1  154897900  154898900      1       1  150064       2.2952      0.01086
enh49922     1  154910800  154911800      5       1  150064       3.6992   0.00010816
enh49923     1  154912400  154913400      4       2  150064       3.5489   0.00019339
enh49924     1  154914000  154915000      2       1  150064       3.8289   6.4357e-05
enh49925     1  154916100  154917100      3       2  150064       3.1964   0.00069578
enh49926     1  154917100  154918100      3       2  150064       3.7419   9.1328e-05
enh49927     1  154925800  154926800      1       1  150064       2.1154       0.0172
enh49937     1  154985400  154986400      1       1  150064       2.0143      0.02199
enh49938     1  154987100  154988100      1       1  150064       3.9339    4.179e-05
enh49939     1  154988400  154989400      2       1  150064       2.7861    0.0026675
enh49940     1  154991300  154992300      1       1  150064       2.3559      0.00924
enh49941     1  154994700  154995700      3       1  150064       3.7675   8.2451e-05
enh49943     1  155006700  155007700      3       1  150064       3.2485   0.00058015
enh49945     1  155016900  155017900      2       1  150064       2.4019    0.0081556
enh49947     1  155026000  155027000      4       2  150064       3.8049   7.0922e-05
enh49948     1  155033500  155034500      2       1  150064       2.2043     0.013751
enh49951     1  155042200  155043200      1       1  150064       1.8595      0.03148
enh49952     1  155043800  155044800      2       1  150064       2.7308    0.0031594
enh49974     1  155214900  155215900      1       1  150064       2.2046      0.01374
enh49975     1  155219400  155220400      3       1  150064       2.0681     0.019317
enh49977     1  155222600  155223600      3       1  150064       2.0189     0.021748
enh49979     1  155229800  155230800      2       1  150064       2.0295     0.021205
enh49982     1  155248200  155249200      1       1  150064       2.4281      0.00759
enh49983     1  155275300  155276300      2       1  150064        2.481    0.0065508
enh49984     1  155277200  155278200      2       1  150064       2.5297     0.005708
enh49985     1  155281300  155282300      1       1  150064       1.8809      0.02999
enh49986     1  155282000  155283000      1       1  150064        2.495     0.006298
enh49987     1  155282800  155283800      1       1  150064        2.495     0.006298
enh49988     1  155288800  155289800      1       1  150064       2.5137     0.005974
enh49990     1  155369200  155370200      2       1  150064       2.1066     0.017577
enh49991     1  155411400  155412400      1       1  150064         2.52     0.005868
enh49992     1  155433400  155434400      1       1  150064        2.346     0.009487
enh49997     1  155505800  155506800      1       1  150064        2.431     0.007528
enh50004     1  155570000  155571000      1       1  150064        2.154      0.01562
enh50005     1  155605400  155606400      1       1  150064       2.7108     0.003356
enh50006     1  155615900  155616900      1       1  150064       2.6751     0.003735
enh50007     1  155618200  155619200      2       1  150064       1.8937     0.029134
enh50010     1  155639300  155640300      1       1  150064       2.2788      0.01134
enh50016     1  155675600  155676600      1       1  150064        3.092     0.000994
enh50023     1  155859400  155860400      2       1  150064       2.3789    0.0086825
enh50024     1  155862000  155863000      1       1  150064       3.1041    0.0009543
enh50026     1  155879000  155880000      1       1  150064       1.9714      0.02434
enh50027     1  155881700  155882700      5       2  150064       1.7725     0.038158
enh50028     1  155898800  155899800      1       1  150064       3.3529    0.0003998
enh50029     1  155899600  155900600      2       1  150064       1.7528     0.039814
enh50030     1  155904700  155905700      1       1  150064       2.0349      0.02093
enh50032     1  155914800  155915800      1       1  150064         1.85      0.03216
enh50033     1  155929400  155930400      6       2  150064       2.5731     0.005039
enh50038     1  155958400  155959400      2       1  150064       2.2436      0.01243
enh50039     1  155959100  155960100      1       1  150064       2.1154       0.0172
enh50040     1  155960500  155961500      1       1  150064       2.0103       0.0222
enh50042     1  155974100  155975100      3       1  150064        3.677   0.00011798
enh50043     1  155976300  155977300      1       1  150064       3.3362    0.0004246
enh50052     1  156060200  156061200      1       1  150064       1.7503      0.04003
enh50053     1  156066000  156067000      1       1  150064       1.6961      0.04493
enh50054     1  156071000  156072000      3       1  150064       1.9006     0.028679
enh50056     1  156081800  156082800      1       1  150064       1.6693      0.04753
enh50058     1  156105400  156106400      5       1  150064       1.9497     0.025608
enh50059     1  156109400  156110400      4       2  150064       1.7656     0.038731
enh50062     1  156116300  156117300      2       1  150064       2.6298    0.0042723
enh50063     1  156120800  156121800      2       1  150064       1.8736      0.03049
enh50085     1  156268300  156269300      2       1  150064       1.6616     0.048301
enh50092     1  156444800  156445800      1       1  150064       1.6628      0.04818
enh50116     1  156699900  156700900      3       2  150064       2.0683     0.019306
enh50117     1  156709100  156710100      3       2  150064        1.714     0.043261
enh50118     1  156711400  156712400      4       2  150064       2.4346    0.0074544
enh50119     1  156712900  156713900      1       1  150064       2.4897     0.006393
enh50128     1  156771000  156772000      2       1  150064       1.7927     0.036514
enh50168     1  157961500  157962500      3       1  150064       1.7069     0.043921
enh50206     1  159083300  159084300      1       1  150064       2.3841      0.00856
enh50209     1  159209300  159210300      4       2  150064       1.7248     0.042283
enh50242     1  159973400  159974400      3       1  150064       2.0831     0.018622
enh50244     1  159988500  159989500      6       1  150064       1.9949     0.023028
enh50248     1  160031000  160032000      4       2  150064        2.096     0.018042
enh50259     1  160162400  160163400      4       2  150064       1.6516     0.049309
enh50260     1  160162900  160163900      7       2  150064       2.2854     0.011146
enh50261     1  160173900  160174900      1       1  150064       3.0586     0.001112
enh50262     1  160177100  160178100      1       1  150064       2.3579     0.009189
enh50266     1  160189300  160190300      2       1  150064       2.8634    0.0020956
enh50269     1  160226500  160227500      2       1  150064       2.4212    0.0077354
enh50271     1  160229500  160230500      3       2  150064       2.3705    0.0088829
enh50274     1  160310000  160311000      1       1  150064       2.7614     0.002878
enh50275     1  160314000  160315000      1       1  150064       2.4281     0.007589
enh50277     1  160345600  160346600      5       2  150064       2.9387    0.0016479
enh50302     1  160916400  160917400      2       1  150064         1.83     0.033627
enh50340     1  161154700  161155700      1       1  150064        2.099      0.01791
enh50348     1  161179300  161180300      1       1  150064       2.1338      0.01643
enh50349     1  161186100  161187100      3       2  150064       2.0847     0.018546
enh50352     1  161195000  161196000      1       1  150064        1.863      0.03123
enh50353     1  161197500  161198500      1       1  150064       1.9315      0.02671
enh50409     1  162529800  162530800      2       1  150064       1.9254      0.02709
enh50410     1  162534800  162535800      3       2  150064       1.8788     0.030133
enh50413     1  162553200  162554200      4       1  150064        2.729    0.0031764
enh50442     1  162954000  162955000      1       1  150064       2.7639     0.002856
enh50443     1  162957300  162958300      2       1  150064       2.0317      0.02109
enh50447     1  163137300  163138300      2       1  150064       2.6326    0.0042369
enh50454     1  163289800  163290800      2       1  150064       1.8664     0.030993
enh50456     1  163714100  163715100      6       2  150064       4.2021   1.3224e-05
enh50457     1  163765500  163766500      2       1  150064       3.9417   4.0455e-05
enh50458     1  163793200  163794200      3       1  150064       2.8249    0.0023646
enh50496     1  164741600  164742600      1       1  150064       1.7675      0.03857
enh50500     1  164763400  164764400      2       1  150064       1.8374     0.033078
enh50511     1  165550000  165551000      7       3  150064       1.9079     0.028202
enh50513     1  165598600  165599600      8       2  150064       1.8212     0.034289
enh50522     1  165739400  165740400      3       2  150064       2.0668     0.019375
enh50527     1  165811300  165812300      6       2  150064       2.0958     0.018051
enh50528     1  165818200  165819200      1       1  150064       2.3829     0.008588
enh50529     1  165820200  165821200      2       1  150064       1.7741      0.03802
enh50530     1  165821800  165822800      2       1  150064       2.2491     0.012252
enh50531     1  165822800  165823800      2       1  150064       2.2411     0.012509
enh50533     1  165826400  165827400      1       1  150064       3.3004    0.0004828
enh50534     1  165828400  165829400      2       1  150064       2.7052    0.0034133
enh50551     1  166843500  166844500      2       1  150064       3.4847   0.00024635
enh50564     1  167127400  167128400      3       2  150064       1.8823     0.029897
enh50567     1  167140500  167141500      4       2  150064       1.7661     0.038686
enh50569     1  167144800  167145800      4       2  150064       2.4024    0.0081446
enh50570     1  167165600  167166600      1       1  150064       2.7312     0.003155
enh50571     1  167187800  167188800      1       1  150064       2.7692      0.00281
enh50649     1  168271400  168272400      1       1  150064       2.1095      0.01745
enh50654     1  168355800  168356800      1       1  150064       2.0929      0.01818
enh50655     1  168356700  168357700      3       2  150064       2.2226     0.013122
enh50686     1  169087300  169088300      6       2  150064       1.7479     0.040239
enh50713     1  169883300  169884300      3       1  150064       1.8373     0.033081
enh50719     1  170041800  170042800      4       2  150064       1.8922     0.029229
enh50735     1  170667900  170668900      1       1  150064       1.9528      0.02542
enh50755     1  171366000  171367000      8       3  150064       2.3192     0.010192
enh50762     1  171437000  171438000      3       1  150064       1.8908     0.029328
enh50776     1  171712700  171713700      5       2  150064       1.6859     0.045904
enh50780     1  171751900  171752900      3       1  150064       2.1709     0.014968
enh50781     1  171757300  171758300      4       2  150064       2.0373      0.02081
enh50782     1  171762600  171763600      2       1  150064       1.7148     0.043193
enh50811     1  172223700  172224700      6       2  150064        1.654     0.049066
enh50814     1  172292400  172293400      3       2  150064       2.5438    0.0054828
enh50816     1  172312300  172313300      2       1  150064       1.8722     0.030589
enh50819     1  172352000  172353000      1       1  150064       2.5269     0.005753
enh50820     1  172359300  172360300      6       2  150064       2.4499    0.0071439
enh50821     1  172360000  172361000      5       2  150064       1.8912     0.029298
enh50822     1  172363100  172364100      6       2  150064       1.8056     0.035494
enh50823     1  172368300  172369300      3       2  150064       1.9916     0.023205
enh50826     1  172388000  172389000      2       1  150064        2.439    0.0073646
enh50835     1  172500000  172501000      3       2  150064       1.6888     0.045631
enh50867     1  172864400  172865400      1       1  150064       1.8182      0.03452
enh50869     1  172878400  172879400      4       2  150064       1.7689     0.038459
enh50870     1  172886000  172887000      2       1  150064       2.5621    0.0052024
enh50871     1  172897500  172898500      3       1  150064       2.3776     0.008713
enh50875     1  172920600  172921600      3       1  150064       2.3632    0.0090601
enh50878     1  172929100  172930100      2       1  150064       1.8827     0.029871
enh50905     1  173389000  173390000      5       2  150064       2.6576    0.0039345
enh50906     1  173394000  173395000      2       1  150064       2.4076     0.008029
enh50907     1  173398000  173399000      4       2  150064       2.3375    0.0097071
enh50911     1  173443300  173444300      4       2  150064       1.7862     0.037036
enh50912     1  173448900  173449900      2       1  150064       2.3269    0.0099847
enh50915     1  173610900  173611900      1       1  150064       1.8425       0.0327
enh50917     1  173683000  173684000      1       1  150064       3.4023    0.0003341
enh50918     1  173685500  173686500      1       1  150064       3.4989    0.0002336
enh50920     1  173767300  173768300      1       1  150064       3.3872    0.0003531
enh50924     1  173822100  173823100      1       1  150064        3.358    0.0003926
enh50925     1  173831500  173832500      8       3  150064       2.6652     0.003847
enh50926     1  173838500  173839500      2       1  150064       3.0471    0.0011552
enh50928     1  173862700  173863700      4       2  150064       3.1377    0.0008514
enh50930     1  173974000  173975000      2       1  150064       2.9816    0.0014339
enh50931     1  173978000  173979000      2       1  150064       2.9118    0.0017968
enh50932     1  173986700  173987700      3       1  150064       3.3595   0.00039041
enh50933     1  173988400  173989400      1       1  150064       3.5227    0.0002136
enh50934     1  173992300  173993300      2       1  150064       2.9267    0.0017129
enh50935     1  174122000  174123000      1       1  150064       3.3982    0.0003392
enh50937     1  174129600  174130600      2       1  150064       3.0947   0.00098495
enh50938     1  174130200  174131200      3       1  150064       2.9874    0.0014067
enh50939     1  174134400  174135400      2       1  150064       2.1375     0.016277
enh50942     1  174208200  174209200      4       2  150064       2.4901    0.0063845
enh50943     1  174291200  174292200      3       1  150064       1.8532     0.031928
enh50945     1  174628900  174629900      1       1  150064       2.7995     0.002559
enh50948     1  174767700  174768700      1       1  150064       3.2494    0.0005783
enh50950     1  174784000  174785000      2       1  150064       1.9926     0.023153
enh50953     1  174840300  174841300      2       1  150064       2.1345       0.0164
enh50956     1  174940800  174941800      4       2  150064        2.187     0.014372
enh50957     1  174945400  174946400      1       1  150064       2.8844     0.001961
enh50958     1  174958700  174959700      2       1  150064       1.7845     0.037175
enh50963     1  174998300  174999300      2       1  150064       1.9851     0.023567
enh50966     1  175119600  175120600      3       2  150064       3.8471   5.9774e-05
enh50967     1  175127000  175128000      5       2  150064       2.9934    0.0013796
enh50968     1  175138300  175139300      3       1  150064       3.3641   0.00038396
enh50969     1  175143000  175144000      2       1  150064       3.8131   6.8629e-05
enh50973     1  175150900  175151900      3       2  150064       2.1544     0.015605
enh50975     1  175156100  175157100      5       2  150064       3.3594   0.00039057
enh50977     1  175158800  175159800      3       1  150064        3.323   0.00044526
enh50997     1  175946000  175947000      5       3  150064       1.6523     0.049241
enh51004     1  176625600  176626600      3       2  150064       1.8445     0.032556
enh51009     1  176963700  176964700      1       1  150064       3.3103     0.000466
enh51014     1  177251800  177252800      3       2  150064       3.7431   9.0899e-05
enh51016     1  177271300  177272300      4       2  150064       4.9563    3.592e-07
enh51017     1  177275300  177276300      3       1  150064       4.8293   6.8507e-07
enh51018     1  177283900  177284900      4       2  150064       2.3901    0.0084227
enh51043     1  178029700  178030700      6       3  150064       2.1663     0.015143
enh51061     1  178141700  178142700      4       2  150064       2.1307     0.016557
enh51089     1  178357400  178358400      1       1  150064       1.8337      0.03335
enh51090     1  178366200  178367200      2       1  150064       2.5179     0.005903
enh51098     1  178455200  178456200      2       1  150064       1.9743     0.024175
enh51099     1  178456000  178457000      4       2  150064       3.2125   0.00065795
enh51109     1  178620000  178621000      1       1  150064       1.8413      0.03279
enh51143     1  179107300  179108300      2       1  150064       1.6738      0.04709
enh51145     1  179115400  179116400      1       1  150064       2.0951      0.01808
enh51148     1  179136000  179137000      1       1  150064       2.0118      0.02212
enh51149     1  179138800  179139800      1       1  150064       2.1591      0.01542
enh51153     1  179149100  179150100      2       1  150064       1.8232     0.034133
enh51156     1  179199500  179200500      1       1  150064       1.8435      0.03263
enh51158     1  179261800  179262800      1       1  150064       1.7587      0.03931
enh51161     1  179269800  179270800      3       1  150064       1.7514     0.039937
enh51164     1  179333700  179334700      4       2  150064         2.81    0.0024768
enh51168     1  179783000  179784000      2       1  150064       1.8026     0.035728
enh51173     1  179853500  179854500      2       1  150064       1.6764     0.046831
enh51174     1  179895200  179896200      2       1  150064       1.8109     0.035077
enh51198     1  180496000  180497000      4       2  150064       1.8978     0.028859
enh51209     1  180605000  180606000      3       2  150064       4.0046   3.1056e-05
enh51210     1  180697600  180698600      5       3  150064       2.8459    0.0022144
enh51215     1  180868000  180869000      4       2  150064       2.6799    0.0036822
enh51217     1  180891800  180892800      2       1  150064        2.083     0.018625
enh51219     1  180895800  180896800      3       2  150064       1.8117     0.035014
enh51248     1  181104900  181105900      1       1  150064       2.3382     0.009689
enh51261     1  181438600  181439600      3       2  150064       2.5023    0.0061696
enh51263     1  181510500  181511500      2       1  150064       1.7399     0.040943
enh51286     1  182306800  182307800      1       1  150064       2.1135      0.01728
enh51299     1  182730400  182731400      2       1  150064        2.077     0.018902
enh51314     1  182997400  182998400      5       2  150064        1.822     0.034231
enh51354     1  183178900  183179900      1       1  150064       1.7623      0.03901
enh51358     1  183199100  183200100      1       1  150064       1.8077      0.03533
enh51375     1  183443400  183444400      2       1  150064       3.0031    0.0013362
enh51378     1  183449700  183450700      3       2  150064       2.6169    0.0044365
enh51381     1  183486000  183487000      1       1  150064       3.0022      0.00134
enh51382     1  183537000  183538000      5       2  150064       2.1417     0.016109
enh51420     1  184191600  184192600      4       1  150064       1.6733     0.047132
enh51435     1  184430900  184431900      2       1  150064       1.9928     0.023142
enh51439     1  184459900  184460900      2       1  150064       2.6156    0.0044536
enh51444     1  184516600  184517600      4       2  150064       1.7399     0.040936
enh51445     1  184522400  184523400      3       1  150064       1.7282     0.041975
enh51455     1  184604600  184605600      2       1  150064       1.8448     0.032533
enh51458     1  184725000  184726000      3       1  150064       2.1648       0.0152
enh51474     1  184939100  184940100      2       1  150064       2.8016    0.0025423
enh51475     1  184940000  184941000      2       1  150064       2.3995    0.0082089
enh51479     1  185037200  185038200      1       1  150064        1.771      0.03828
enh51570     1  187811700  187812700      2       1  150064       1.7567     0.039487
enh51573     1  192102200  192103200      1       1  150064       2.6099     0.004528
enh51574     1  192116700  192117700      3       2  150064       2.2468     0.012325
enh51585     1  192670100  192671100      1       1  150064       2.0749        0.019
enh51588     1  192716500  192717500      1       1  150064       2.2052      0.01372
enh51591     1  192795800  192796800      4       2  150064       2.5129     0.005988
enh51594     1  192861800  192862800      3       1  150064       2.6925     0.003546
enh51595     1  192870300  192871300      4       2  150064       2.5621    0.0052025
enh51597     1  192876400  192877400      1       1  150064       2.9206     0.001747
enh51605     1  193072000  193073000      1       1  150064       3.0838     0.001022
enh51606     1  193074800  193075800      5       2  150064       2.2378     0.012616
enh51609     1  193089800  193090800      2       1  150064       3.0646    0.0010898
enh51610     1  193093200  193094200      2       1  150064       3.2285   0.00062229
enh51612     1  193152200  193153200      4       2  150064       3.2912   0.00049875
enh51613     1  193158000  193159000      4       2  150064        1.949     0.025647
enh51614     1  193159100  193160100      1       1  150064       3.2848    0.0005103
enh51617     1  193290300  193291300      8       2  150064       3.0851    0.0010174
enh51618     1  193317300  193318300      2       1  150064       2.4488    0.0071664
enh51626     1  193538700  193539700      3       2  150064       1.8147     0.034786
enh51632     1  194031400  194032400      2       1  150064       1.6941     0.045126
enh51634     1  194504000  194505000      2       1  150064       1.9781     0.023957
enh51643     1  196128900  196129900      1       1  150064       1.6995      0.04461
enh51644     1  196150000  196151000      6       2  150064       2.9482    0.0015981
enh51655     1  197243600  197244600      4       2  150064       1.7466     0.040354
enh51657     1  197652500  197653500      2       1  150064       2.5705     0.005078
enh51661     1  197741500  197742500      1       1  150064       2.5419     0.005513
enh51663     1  197751900  197752900      1       1  150064        2.368     0.008942
enh51664     1  197755600  197756600      6       1  150064       2.4172    0.0078202
enh51665     1  197768000  197769000      6       2  150064       2.0587     0.019762
enh51666     1  197807300  197808300      1       1  150064        2.235      0.01271
enh51707     1  198574600  198575600      4       2  150064        1.812     0.034995
enh51712     1  198651100  198652100      2       1  150064       2.0182     0.021784
enh51716     1  198806100  198807100      2       1  150064       2.4732    0.0066951
enh51733     1  199459900  199460900      5       2  150064       2.6812    0.0036676
enh51751     1  200270200  200271200      3       2  150064       2.2916     0.010963
enh51753     1  200305300  200306300      1       1  150064       2.8515     0.002176
enh51755     1  200322000  200323000      4       1  150064       2.8377    0.0022719
enh51756     1  200333300  200334300      1       1  150064       2.9197     0.001752
enh51757     1  200340900  200341900      2       1  150064       2.2222     0.013134
enh51759     1  200348200  200349200      1       1  150064       2.9142     0.001783
enh51762     1  200380000  200381000      1       1  150064       2.3083      0.01049
enh51765     1  200406600  200407600      1       1  150064       3.4739    0.0002565
enh51766     1  200446800  200447800      5       3  150064       2.2201     0.013205
enh51767     1  200452400  200453400      4       1  150064       2.1888     0.014305
enh51768     1  200457300  200458300      3       2  150064       2.6382    0.0041671
enh51790     1  200713700  200714700      3       2  150064       1.7804     0.037506
enh51793     1  200724500  200725500      3       2  150064       1.6881     0.045691
enh51794     1  200725600  200726600      4       2  150064       1.7389     0.041025
enh51808     1  200870400  200871400      3       2  150064       2.6554    0.0039606
enh51809     1  200873200  200874200      2       1  150064       1.8173     0.034585
enh51810     1  200874300  200875300      7       2  150064       3.5286   0.00020886
enh51811     1  200876700  200877700      1       1  150064       3.6921    0.0001112
enh51812     1  200881500  200882500      4       2  150064       2.0745     0.019016
enh51813     1  200885400  200886400      2       1  150064       3.4882   0.00024311
enh51814     1  200940900  200941900      7       4  150064       1.8832      0.02984
enh51815     1  200987000  200988000      1       1  150064       2.1717      0.01494
enh51816     1  200988700  200989700      2       1  150064       3.5022   0.00023074
enh51819     1  201106500  201107500      2       1  150064       1.7983     0.036062
enh51833     1  201251400  201252400      2       1  150064       2.3358    0.0097517
enh51857     1  201354600  201355600      1       1  150064       2.6781     0.003702
enh51873     1  201451300  201452300      6       2  150064       2.0981     0.017949
enh51880     1  201467000  201468000      2       1  150064       1.8696      0.03077
enh51939     1  201743000  201744000      4       1  150064        1.732     0.041641
enh51947     1  201796900  201797900      3       2  150064       2.6745    0.0037417
enh51949     1  201814100  201815100      2       1  150064       1.7378      0.04112
enh51951     1  201818400  201819400      1       1  150064       1.6978      0.04477
enh51954     1  201856800  201857800      2       1  150064       2.2893     0.011031
enh51957     1  201873100  201874100      3       1  150064       2.3227     0.010097
enh51978     1  202054100  202055100      1       1  150064       1.9841      0.02362
enh52016     1  202587500  202588500      1       1  150064       1.7735      0.03807
enh52042     1  203016100  203017100      3       1  150064       1.9315     0.026713
enh52044     1  203060500  203061500      3       1  150064       2.2558     0.012041
enh52045     1  203062500  203063500      3       1  150064       1.8829     0.029857
enh52102     1  203593800  203594800      2       1  150064       1.7098     0.043649
enh52145     1  204010100  204011100      3       2  150064       2.0032     0.022576
enh52146     1  204010800  204011800      1       1  150064       2.6966     0.003503
enh52147     1  204026100  204027100      4       2  150064        3.103   0.00095787
enh52149     1  204045000  204046000      3       2  150064       3.3525   0.00040037
enh52150     1  204047200  204048200      3       2  150064       3.0915   0.00099578
enh52151     1  204049900  204050900      2       1  150064       2.3558    0.0092406
enh52154     1  204056900  204057900      3       2  150064       2.5643    0.0051699
enh52156     1  204063600  204064600      3       2  150064       3.0088    0.0013113
enh52157     1  204071600  204072600      2       1  150064       1.9284     0.026901
enh52198     1  204412400  204413400      2       1  150064       1.8946     0.029074
enh52199     1  204419000  204420000      1       1  150064       2.2698      0.01161
enh52203     1  204461200  204462200      2       1  150064       3.1301   0.00087367
enh52204     1  204464500  204465500      3       2  150064       2.8938    0.0019028
enh52205     1  204478200  204479200      3       1  150064       3.1247   0.00088996
enh52207     1  204488400  204489400      2       1  150064       3.3959   0.00034197
enh52208     1  204489700  204490700      2       1  150064       2.1818     0.014561
enh52209     1  204493300  204494300      2       1  150064       2.6076     0.004559
enh52211     1  204534300  204535300      4       2  150064       1.9212     0.027355
enh52212     1  204540700  204541700      4       2  150064       2.5316     0.005677
enh52213     1  204543600  204544600      2       1  150064       2.6548    0.0039683
enh52215     1  204558300  204559300      2       1  150064       3.1674   0.00076899
enh52216     1  204560500  204561500      4       2  150064        3.222    0.0006364
enh52217     1  204592000  204593000      1       1  150064        2.313      0.01036
enh52231     1  205030600  205031600      3       1  150064       3.9982   3.1909e-05
enh52232     1  205042500  205043500      5       3  150064       4.1755   1.4867e-05
enh52233     1  205088800  205089800      4       1  150064       2.0429      0.02053
enh52235     1  205110300  205111300      5       2  150064       3.7788   7.8797e-05
enh52236     1  205110800  205111800      5       2  150064       3.9274   4.2929e-05
enh52240     1  205144500  205145500      2       1  150064       3.8883   5.0474e-05
enh52241     1  205152800  205153800      6       2  150064       4.5969   2.1439e-06
enh52242     1  205173300  205174300      3       2  150064       4.4648   4.0074e-06
enh52244     1  205198600  205199600      6       3  150064       2.8526    0.0021679
enh52245     1  205218000  205219000      3       2  150064       2.3691    0.0089157
enh52246     1  205227600  205228600      2       1  150064       2.1628      0.01528
enh52250     1  205244800  205245800      4       1  150064       1.8134     0.034888
enh52251     1  205248900  205249900      5       2  150064       1.9487     0.025664
enh52253     1  205261200  205262200      5       2  150064         1.71     0.043629
enh52268     1  205461000  205462000      7       3  150064       1.6965     0.044893
enh52269     1  205462300  205463300      2       1  150064       2.6007    0.0046512
enh52276     1  205564700  205565700      4       2  150064       1.7289     0.041915
enh52277     1  205568000  205569000      8       3  150064       2.3945    0.0083206
enh52297     1  205774800  205775800      3       1  150064       1.7156     0.043116
enh52298     1  205779900  205780900      1       1  150064       2.4157     0.007853
enh52313     1  206531400  206532400      1       1  150064       1.6921      0.04531
enh52327     1  206645500  206646500      6       3  150064       1.8622     0.031289
enh52328     1  206650700  206651700      5       2  150064       1.9957     0.022984
enh52329     1  206654200  206655200      6       2  150064       1.6529     0.049174
enh52330     1  206655600  206656600      6       3  150064        1.842     0.032735
enh52371     1  207037800  207038800      3       2  150064       3.4827   0.00024819
enh52372     1  207039800  207040800      4       2  150064         2.13     0.016587
enh52388     1  207207500  207208500      2       1  150064       3.6605   0.00012588
enh52390     1  207221600  207222600      4       2  150064       3.0572    0.0011171
enh52394     1  207250500  207251500      2       1  150064       2.6828    0.0036507
enh52412     1  207880500  207881500      8       2  150064       2.8694    0.0020564
enh52413     1  207928500  207929500      2       1  150064       2.8744    0.0020239
enh52414     1  207960700  207961700      2       1  150064       4.0749    2.302e-05
enh52418     1  207978800  207979800      3       2  150064       4.2584   1.0295e-05
enh52421     1  207991800  207992800      1       1  150064       4.9996    2.872e-07
enh52423     1  207998400  207999400      3       2  150064        2.312     0.010388
enh52424     1  208000200  208001200      3       2  150064       4.0616   2.4372e-05
enh52426     1  208006500  208007500      4       2  150064       4.6652   1.5417e-06
enh52427     1  208011300  208012300      2       1  150064       2.2074     0.013642
enh52429     1  208018200  208019200      5       2  150064       4.1152   1.9342e-05
enh52430     1  208021500  208022500      4       2  150064       3.2838     0.000512
enh52431     1  208024400  208025400      3       2  150064       1.8867       0.0296
enh52432     1  208026000  208027000      4       2  150064       2.8951    0.0018954
enh52433     1  208029500  208030500      3       1  150064       3.5388   0.00020095
enh52434     1  208037700  208038700      6       3  150064       3.0892    0.0010036
enh52437     1  208044400  208045400      5       3  150064        2.328     0.009956
enh52447     1  208263300  208264300      3       1  150064       2.8185    0.0024121
enh52448     1  208267100  208268100      2       1  150064       2.2526     0.012141
enh52450     1  208278600  208279600      4       1  150064       2.3049     0.010587
enh52451     1  208281000  208282000      4       2  150064       1.8807     0.030007
enh52452     1  208293300  208294300      5       2  150064       2.2735     0.011499
enh52453     1  208305400  208306400      3       2  150064       2.9641    0.0015178
enh52469     1  208380600  208381600      3       1  150064       1.9987     0.022822
enh52470     1  208382500  208383500      5       3  150064       2.2324     0.012793
enh52473     1  208386300  208387300      2       1  150064       2.0546     0.019961
enh52479     1  208406100  208407100      5       2  150064        2.299     0.010753
enh52506     1  209245500  209246500      4       2  150064       1.8196     0.034407
enh52529     1  209577400  209578400      3       1  150064       2.2172     0.013305
enh52544     1  209760800  209761800      3       2  150064       1.6506     0.049407
enh52595     1  210410100  210411100      2       1  150064       1.8007     0.035876
enh52598     1  210423600  210424600      1       1  150064       1.6612      0.04834
enh52619     1  211209800  211210800      2       1  150064       1.9052     0.028377
enh52623     1  211434600  211435600      6       3  150064       3.0256    0.0012408
enh52636     1  211747500  211748500      3       1  150064       2.0129     0.022062
enh52638     1  211762100  211763100      4       2  150064       1.7313     0.041698
enh52659     1  211911700  211912700      1       1  150064        1.815      0.03476
enh52695     1  212483600  212484600      1       1  150064       2.2238      0.01308
enh52701     1  212605000  212606000      5       3  150064       2.1691     0.015036
enh52702     1  212607400  212608400      1       1  150064       2.1962      0.01404
enh52720     1  212769300  212770300      6       4  150064       1.7786      0.03765
enh52724     1  212829100  212830100      1       1  150064       2.0886      0.01837
enh52754     1  214280200  214281200      4       2  150064       1.9413      0.02611
enh52759     1  214432700  214433700      1       1  150064       3.8431    6.075e-05
enh52765     1  214470500  214471500      4       2  150064       2.3483    0.0094309
enh52767     1  214510200  214511200      2       1  150064        2.337      0.00972
enh52787     1  214616900  214617900      2       1  150064         1.72     0.042713
enh52791     1  214633300  214634300      6       1  150064        1.749     0.040146
enh52795     1  214644700  214645700     11       2  150064       1.7092     0.043707
enh52796     1  214646000  214647000      4       1  150064       1.6765     0.046819
enh52797     1  214646400  214647400      4       1  150064       1.6461     0.049869
enh52804     1  214671600  214672600      1       1  150064       1.8363      0.03316
enh52806     1  214677800  214678800      6       2  150064       2.2179     0.013281
enh52808     1  214685200  214686200      5       2  150064       2.2401     0.012543
enh52810     1  214689700  214690700      2       1  150064       1.6599     0.048465
enh52812     1  214693500  214694500      2       1  150064       1.9989     0.022807
enh52815     1  214711700  214712700      5       2  150064       1.7039     0.044198
enh52818     1  214715600  214716600      6       2  150064       2.0797     0.018778
enh52821     1  214731200  214732200      3       2  150064        2.187     0.014371
enh52852     1  216637000  216638000      1       1  150064       2.6887     0.003587
enh52874     1  217801000  217802000      3       2  150064       1.7332     0.041531
enh52889     1  218583500  218584500      1       1  150064       1.6611      0.04835
enh52920     1  219047500  219048500      5       3  150064       1.8487     0.032253
enh52946     1  220268500  220269500      3       2  150064       1.6464     0.049836
enh52948     1  220392200  220393200      3       2  150064       2.7374    0.0030962
enh52949     1  220442100  220443100      2       1  150064       1.7508      0.03999
enh52997     1  221912400  221913400      2       1  150064       1.9351     0.026491
enh53042     1  222792800  222793800      3       1  150064       1.7014     0.044431
enh53043     1  222816200  222817200      1       1  150064       2.1669      0.01512
enh53044     1  222818400  222819400      1       1  150064       2.1321       0.0165
enh53071     1  223423700  223424700      1       1  150064       2.1857      0.01442
enh53085     1  223840100  223841100      5       1  150064       2.2344      0.01273
enh53091     1  223889900  223890900      2       1  150064       2.9555    0.0015611
enh53092     1  223893300  223894300      1       1  150064       3.1898    0.0007119
enh53093     1  223896000  223897000      1       1  150064       1.8497      0.03218
enh53094     1  223898700  223899700      4       2  150064       3.3897    0.0003498
enh53095     1  223904600  223905600      3       2  150064       3.4794   0.00025124
enh53096     1  223908900  223909900      8       2  150064       2.9974    0.0013616
enh53097     1  223913000  223914000      1       1  150064       2.8498     0.002187
enh53098     1  223916300  223917300      3       1  150064       2.6134    0.0044823
enh53101     1  223926500  223927500      1       1  150064       1.6616       0.0483
enh53103     1  223930300  223931300      9       2  150064        1.693     0.045231
enh53105     1  223936700  223937700      3       1  150064       2.5361    0.0056044
enh53106     1  223956900  223957900      4       1  150064       2.8876    0.0019407
enh53107     1  223958000  223959000      3       1  150064        3.709   0.00010402
enh53108     1  223959700  223960700      7       2  150064       2.7202    0.0032623
enh53109     1  223962900  223963900      2       1  150064       3.5699   0.00017853
enh53112     1  224014600  224015600      1       1  150064       3.5115    0.0002228
enh53113     1  224019100  224020100      4       2  150064       3.2273   0.00062475
enh53115     1  224021500  224022500      5       2  150064       2.3553    0.0092551
enh53116     1  224023700  224024700      1       1  150064       3.4465     0.000284
enh53118     1  224030300  224031300      1       1  150064       3.5734    0.0001762
enh53120     1  224047500  224048500      2       1  150064       2.5448    0.0054666
enh53150     1  224546400  224547400      2       1  150064       2.3981    0.0082411
enh53151     1  224547300  224548300      3       1  150064       2.7917     0.002622
enh53152     1  224563800  224564800      1       1  150064       2.2344      0.01273
enh53153     1  224595200  224596200      3       2  150064       2.2521     0.012159
enh53154     1  224615000  224616000      1       1  150064       2.2869       0.0111
enh53155     1  224617500  224618500      2       1  150064       1.9301       0.0268
enh53157     1  224624100  224625100      2       1  150064       2.4151    0.0078663
enh53161     1  224642500  224643500      2       1  150064       3.2782   0.00052233
enh53162     1  224644400  224645400      3       2  150064       2.0156     0.021919
enh53165     1  224685000  224686000      1       1  150064       2.0878      0.01841
enh53167     1  224689700  224690700      3       2  150064       2.1965     0.014029
enh53221     1  225933100  225934100      3       2  150064       1.7451     0.040481
enh53222     1  225934900  225935900      4       2  150064       1.8791     0.030115
enh53234     1  226013000  226014000      3       2  150064       2.0645     0.019485
enh53237     1  226053700  226054700      4       2  150064       2.0137     0.022021
enh53240     1  226065200  226066200      4       1  150064       2.1929     0.014158
enh53241     1  226067000  226068000      3       1  150064       2.2423      0.01247
enh53244     1  226084500  226085500      4       2  150064       1.7973      0.03614
enh53245     1  226097400  226098400      1       1  150064       2.2805      0.01129
enh53261     1  226311600  226312600      2       1  150064       2.9394    0.0016442
enh53263     1  226316100  226317100      6       4  150064       1.8735       0.0305
enh53265     1  226322400  226323400      1       1  150064       2.6331     0.004231
enh53271     1  226460100  226461100      1       1  150064       2.2138      0.01342
enh53273     1  226497800  226498800      2       1  150064       2.6384    0.0041644
enh53277     1  226591700  226592700      1       1  150064       1.8744      0.03044
enh53278     1  226596000  226597000      5       2  150064       1.6976     0.044794
enh53282     1  226789400  226790400      6       3  150064       4.4533   4.2285e-06
enh53287     1  226825100  226826100      1       1  150064       2.5273     0.005747
enh53289     1  226846700  226847700      1       1  150064       2.4782     0.006603
enh53302     1  226898200  226899200      1       1  150064       2.4902     0.006384
enh53309     1  226927100  226928100      2       1  150064       2.0898     0.018317
enh53314     1  227015200  227016200      1       1  150064       1.6988      0.04468
enh53318     1  227053800  227054800      3       2  150064       1.9931     0.023127
enh53321     1  227063300  227064300      4       2  150064       1.6895     0.045558
enh53322     1  227064800  227065800      1       1  150064       2.1353      0.01637
enh53323     1  227070100  227071100      3       1  150064       2.2435     0.012432
enh53324     1  227071400  227072400      5       2  150064       2.2744      0.01147
enh53330     1  227245900  227246900      3       2  150064       1.8274     0.033816
enh53342     1  227506800  227507800      5       2  150064       1.9373     0.026355
enh53343     1  227531600  227532600      5       2  150064       1.8518     0.032026
enh53345     1  227544500  227545500      6       2  150064       2.4737    0.0066859
enh53388     1  228348300  228349300      1       1  150064       1.6711      0.04735
enh53483     1  230226200  230227200      6       4  150064       1.9086     0.028154
enh53485     1  230238600  230239600      3       1  150064       3.3488   0.00040584
enh53486     1  230241600  230242600      5       3  150064        2.823     0.002379
enh53487     1  230244500  230245500      6       2  150064       3.9115   4.5865e-05
enh53488     1  230245300  230246300      4       2  150064       3.6121   0.00015187
enh53489     1  230246400  230247400      6       2  150064        3.593   0.00016342
enh53490     1  230248000  230249000      2       1  150064       3.1926    0.0007051
enh53491     1  230250000  230251000      3       1  150064       3.5765   0.00017411
enh53492     1  230256600  230257600      3       2  150064       2.2192     0.013236
enh53495     1  230265800  230266800      2       1  150064       1.8541     0.031859
enh53496     1  230269200  230270200      5       3  150064       1.8903     0.029356
enh53497     1  230269800  230270800      4       2  150064       2.8972    0.0018824
enh53498     1  230275800  230276800      5       3  150064       2.1215     0.016938
enh53505     1  230298000  230299000      1       1  150064       1.8418      0.03275
enh53507     1  230321300  230322300      3       2  150064       1.7254     0.042229
enh53508     1  230330000  230331000      5       3  150064        1.655     0.048966
enh53513     1  230442600  230443600      3       1  150064       2.7219    0.0032449
enh53515     1  230495100  230496100      3       1  150064       1.8654     0.031062
enh53574     1  231558600  231559600      2       1  150064       2.0492     0.020222
enh53609     1  232557600  232558600      1       1  150064       2.7716     0.002789
enh53610     1  232621900  232622900      5       2  150064        2.703    0.0034361
enh53648     1  233656100  233657100      5       2  150064       1.9912     0.023228
enh53680     1  234353200  234354200      5       2  150064        2.302     0.010668
enh53682     1  234396000  234397000      3       2  150064       2.0621     0.019599
enh53683     1  234397400  234398400      1       1  150064       1.6906      0.04546
enh53685     1  234446500  234447500      3       2  150064       2.1496     0.015795
enh53694     1  234610400  234611400      6       2  150064       2.3858    0.0085217
enh53696     1  234622300  234623300      4       2  150064       1.7362     0.041268
enh53697     1  234623100  234624100      2       1  150064       1.9415     0.026101
enh53699     1  234630400  234631400      4       2  150064       1.9952     0.023012
enh53700     1  234634200  234635200      8       3  150064       2.7698    0.0028044
enh53701     1  234636000  234637000      3       2  150064       1.8352     0.033238
enh53702     1  234638500  234639500      6       2  150064       2.6636    0.0038659
enh53703     1  234640900  234641900      4       2  150064       1.8159     0.034691
enh53705     1  234650800  234651800      2       1  150064       2.8082    0.0024912
enh53706     1  234653000  234654000      9       2  150064       2.8448     0.002222
enh53716     1  234708400  234709400      1       1  150064       2.3094      0.01046
enh53748     1  234895800  234896800      3       2  150064       1.7982     0.036074
enh53838     1  236020400  236021400      4       1  150064       1.7824     0.037343
enh53881     1  236665700  236666700      1       1  150064       1.7372      0.04118
enh53901     1  238042200  238043200      6       3  150064       2.4976    0.0062515
enh53915     1  240399700  240400700      3       1  150064       3.0309    0.0012192
enh53933     1  241790800  241791800      6       2  150064       2.5618    0.0052061
enh53934     1  241799500  241800500      5       2  150064       2.1673     0.015105
enh53961     1  243368200  243369200      1       1  150064       3.2555    0.0005659
enh53962     1  243376400  243377400      3       1  150064       2.4689    0.0067765
enh53964     1  243409900  243410900      2       1  150064       2.6922    0.0035494
enh53965     1  243411000  243412000      4       2  150064       3.7988   7.2691e-05
enh53966     1  243413800  243414800      4       2  150064       4.2609   1.0181e-05
enh53967     1  243414300  243415300      2       1  150064        3.639   0.00013685
enh53968     1  243420800  243421800      2       1  150064       4.0095   3.0424e-05
enh53971     1  243427500  243428500      2       1  150064       3.9425   4.0322e-05
enh53972     1  243430900  243431900      1       1  150064       4.8918    4.997e-07
enh53973     1  243432500  243433500      1       1  150064       4.8999    4.794e-07
enh53974     1  243443800  243444800      1       1  150064       4.5657    2.489e-06
enh53976     1  243450400  243451400      1       1  150064       4.8728    5.502e-07
enh53977     1  243457600  243458600      1       1  150064       5.0243    2.527e-07
enh53982     1  243617200  243618200      6       2  150064       3.2824   0.00051462
enh53986     1  243645000  243646000      2       1  150064       4.1066   2.0075e-05
enh53987     1  243650200  243651200      5       2  150064       3.8216    6.629e-05
enh53988     1  243653700  243654700      1       1  150064       4.2856    9.112e-06
enh53990     1  243664200  243665200      3       1  150064       4.8922   4.9864e-07
enh53993     1  243712200  243713200      1       1  150064       4.9474    3.761e-07
enh53994     1  243760200  243761200      1       1  150064       1.9669       0.0246
enh53995     1  243821600  243822600      3       1  150064       4.8199   7.1819e-07
enh54000     1  243897300  243898300      1       1  150064       4.7869     8.47e-07
enh54001     1  243962000  243963000      1       1  150064        2.476     0.006644
enh54003     1  244079400  244080400      2       1  150064       2.4985    0.0062356
enh54004     1  244087600  244088600      1       1  150064       4.2458    1.089e-05
enh54006     1  244094000  244095000      1       1  150064       2.6135     0.004481
enh54014     1  244377300  244378300      6       2  150064       2.5072    0.0060851
enh54015     1  244397400  244398400      6       1  150064       2.0703     0.019211
enh54016     1  244402400  244403400      1       1  150064       2.0913      0.01825
enh54032     1  244559100  244560100      4       2  150064       3.0925    0.0009925
enh54033     1  244599700  244600700      3       2  150064       1.8026     0.035729
enh54034     1  244602500  244603500      4       2  150064       2.1017     0.017792
enh54035     1  244608500  244609500      2       1  150064       2.3236     0.010074
enh54037     1  244611900  244612900      1       1  150064       2.1862       0.0144
enh54038     1  244623400  244624400      3       2  150064       1.7861     0.037045
enh54070     1  246149800  246150800      3       2  150064       2.1807     0.014603
enh54071     1  246160700  246161700      9       3  150064       2.1372     0.016291
enh54092     1  246746600  246747600      3       2  150064         1.74     0.040928
enh54096     1  246771700  246772700      2       1  150064       2.2501      0.01222
enh54098     1  246774000  246775000      4       2  150064       2.0913      0.01825
enh54099     1  246776100  246777100      5       2  150064       2.0101     0.022209
enh54103     1  246861600  246862600      6       3  150064        1.869     0.030814
enh54104     1  246866600  246867600      5       1  150064       2.6397    0.0041486
enh54105     1  246868200  246869200      2       1  150064       1.8139     0.034848
enh54107     1  246931900  246932900      1       1  150064       1.7346      0.04141
enh54116     1  247048700  247049700      1       1  150064       1.7963      0.03622
enh54133     1  247715100  247716100      3       1  150064       2.0772     0.018894
enh54138     1  249137200  249138200      1       1  150064       2.2483      0.01228
enh54144     1  249199100  249200100      1       1  150064       1.7708       0.0383
enh61221     2      47300      48300      2       1  150064       1.9365     0.026405
enh61222     2      70200      71200      5       1  150064       1.7011      0.04446
enh61239     2     568500     569500      4       1  150064       1.8607     0.031391
enh61283     2    1733000    1734000      8       2  150064       2.0626     0.019574
enh61284     2    1733500    1734500      6       2  150064        1.825     0.033997
enh61287     2    1744200    1745200      7       3  150064       1.8368     0.033118
enh61307     2    3306700    3307700      3       2  150064       2.6301    0.0042675
enh61323     2    3621500    3622500      1       1  150064       2.0286      0.02125
enh61325     2    3632200    3633200      8       4  150064        1.707      0.04391
enh61326     2    3642200    3643200      4       2  150064        2.878    0.0020011
enh61342     2    6646200    6647200      4       1  150064       1.7474     0.040286
enh61349     2    7058800    7059800      4       2  150064       2.7947    0.0025971
enh61357     2    7832500    7833500      1       1  150064       1.9468      0.02578
enh61362     2    7935500    7936500      3       1  150064       2.7251    0.0032145
enh61378     2    8587600    8588600      4       1  150064       2.6439     0.004098
enh61381     2    8665400    8666400      2       1  150064       1.6534     0.049129
enh61383     2    8679400    8680400      3       1  150064        2.355    0.0092626
enh61389     2    8825800    8826800      3       1  150064       1.8469     0.032377
enh61394     2    8989100    8990100      3       2  150064       1.9191     0.027485
enh61395     2    8991900    8992900      2       1  150064        1.737     0.041194
enh61415     2    9245800    9246800      5       2  150064       1.9482     0.025694
enh61419     2    9253000    9254000      3       1  150064       1.7547      0.03966
enh61427     2    9314700    9315700      3       1  150064       2.0327     0.021043
enh61431     2    9330900    9331900      2       1  150064       2.0791     0.018805
enh61437     2    9353300    9354300      1       1  150064       3.0893     0.001003
enh61438     2    9354700    9355700      1       1  150064       1.9041      0.02845
enh61439     2    9355600    9356600      3       1  150064       2.9002    0.0018646
enh61441     2    9358500    9359500      1       1  150064       1.7092      0.04371
enh61445     2    9364600    9365600      1       1  150064       3.2358    0.0006066
enh61446     2    9367500    9368500      3       2  150064       2.3441     0.009536
enh61447     2    9372500    9373500      1       1  150064       1.8161      0.03468
enh61450     2    9392200    9393200      1       1  150064       3.1605    0.0007874
enh61456     2    9404100    9405100      1       1  150064        3.188    0.0007163
enh61458     2    9408700    9409700      6       2  150064        2.638    0.0041703
enh61479     2    9471600    9472600      2       1  150064       2.5718    0.0050588
enh61522     2    9755300    9756300      3       2  150064        1.755     0.039628
enh61531     2    9795400    9796400      6       2  150064       2.5546    0.0053153
enh61532     2    9798700    9799700      1       1  150064       2.2914      0.01097
enh61586     2   10159100   10160100      8       4  150064        2.151     0.015739
enh61604     2   10344100   10345100      5       2  150064       1.7098      0.04365
enh61632     2   10543800   10544800      6       2  150064       1.8623     0.031279
enh61704     2   11571000   11572000      3       1  150064       1.8437     0.032611
enh61707     2   11604200   11605200      4       2  150064       1.9436     0.025973
enh61725     2   11894300   11895300      2       1  150064       1.8675     0.030919
enh61729     2   11914100   11915100      2       1  150064       1.8871     0.029574
enh61731     2   11918600   11919600      2       1  150064        1.751      0.03997
enh61732     2   11924600   11925600      2       1  150064       2.6214     0.004379
enh61739     2   12078200   12079200      5       2  150064       3.6448   0.00013378
enh61755     2   12427000   12428000      5       2  150064       1.6543     0.049033
enh61758     2   12454000   12455000      1       1  150064       1.9468      0.02578
enh61773     2   12647600   12648600      3       2  150064       1.7852     0.037116
enh61775     2   12695000   12696000      2       1  150064       1.8598     0.031459
enh61776     2   12696600   12697600      2       1  150064       1.9724     0.024281
enh61809     2   14329700   14330700      6       1  150064       1.8083     0.035276
enh61815     2   14656700   14657700      8       3  150064       2.3195     0.010183
enh61831     2   15310600   15311600      4       2  150064       2.5748    0.0050146
enh61832     2   15335700   15336700      4       2  150064       2.7243    0.0032215
enh61833     2   15363900   15364900      2       1  150064       2.6988    0.0034797
enh61842     2   15699000   15700000      4       1  150064       1.8447     0.032539
enh61843     2   15703100   15704100      1       1  150064       1.8387      0.03298
enh61872     2   17042100   17043100      2       1  150064       2.3836    0.0085712
enh61893     2   17780400   17781400      7       3  150064       1.7885     0.036848
enh61900     2   17918300   17919300      2       1  150064       2.3157     0.010286
enh61902     2   17931300   17932300      1       1  150064       1.9945      0.02305
enh61903     2   17932500   17933500      3       1  150064       1.9908     0.023252
enh61904     2   17938100   17939100      1       1  150064       2.0909      0.01827
enh61906     2   17995600   17996600      1       1  150064       2.7708     0.002796
enh61907     2   17998600   17999600      4       2  150064       1.9238     0.027192
enh61908     2   18011200   18012200      3       2  150064       2.0112      0.02215
enh61910     2   18074200   18075200      6       3  150064       3.7709   8.1327e-05
enh61912     2   18082100   18083100      2       1  150064       3.5259     0.000211
enh61918     2   18258400   18259400      8       2  150064        1.903      0.02852
enh61954     2   19320200   19321200      4       2  150064       2.4301    0.0075471
enh61955     2   19323400   19324400      3       1  150064       1.8783      0.03017
enh61960     2   19427500   19428500      1       1  150064       2.0583      0.01978
enh61964     2   19548100   19549100      2       1  150064        2.264     0.011786
enh61965     2   19673700   19674700      2       1  150064       1.8197     0.034405
enh61997     2   20262000   20263000      4       2  150064       2.4855    0.0064688
enh62017     2   20369000   20370000      7       3  150064        2.107     0.017558
enh62024     2   20407000   20408000      4       2  150064       2.2144     0.013399
enh62044     2   20561400   20562400      1       1  150064       1.7674      0.03858
enh62076     2   20765500   20766500      3       2  150064       2.3399    0.0096443
enh62077     2   20768400   20769400      8       3  150064       2.2647     0.011765
enh62078     2   20771200   20772200      6       2  150064       2.7499    0.0029806
enh62079     2   20774100   20775100      5       2  150064       2.8915     0.001917
enh62080     2   20777900   20778900      3       2  150064       2.0854     0.018516
enh62081     2   20780200   20781200      2       1  150064       2.7559    0.0029265
enh62083     2   20793000   20794000      8       4  150064       3.6853    0.0001142
enh62084     2   20798900   20799900      3       2  150064       2.4934    0.0063268
enh62088     2   20813800   20814800      6       2  150064       1.6763     0.046836
enh62090     2   20820400   20821400      2       1  150064        1.956     0.025235
enh62127     2   23668800   23669800      1       1  150064       1.8876      0.02954
enh62130     2   23703400   23704400      4       2  150064       1.8388     0.032972
enh62135     2   23727000   23728000      1       1  150064       4.2458    1.089e-05
enh62137     2   23732800   23733800      9       3  150064       3.6649   0.00012372
enh62138     2   23735700   23736700      6       2  150064       3.4318   0.00029983
enh62157     2   23872200   23873200      7       3  150064       1.7319     0.041645
enh62165     2   23980000   23981000      1       1  150064       2.0403      0.02066
enh62166     2   23984400   23985400      6       3  150064       1.9142     0.027798
enh62173     2   24122700   24123700      3       1  150064       1.7631     0.038946
enh62174     2   24124500   24125500      2       1  150064       1.7492      0.04013
enh62175     2   24127800   24128800      1       1  150064        2.071      0.01918
enh62177     2   24139300   24140300      3       2  150064       2.2082     0.013614
enh62179     2   24150800   24151800      2       1  150064       1.9116     0.027966
enh62180     2   24161600   24162600      1       1  150064       2.2362      0.01267
enh62182     2   24167200   24168200      6       2  150064       2.7704     0.002799
enh62183     2   24169500   24170500      3       1  150064       1.9042     0.028442
enh62202     2   24658500   24659500      3       1  150064       3.0806    0.0010329
enh62206     2   24835900   24836900      2       1  150064       1.8495     0.032195
enh62233     2   25321200   25322200      2       1  150064       1.9089     0.028136
enh62234     2   25327300   25328300      4       1  150064       1.8478     0.032317
enh62235     2   25351500   25352500      6       3  150064        4.357    6.593e-06
enh62236     2   25420300   25421300      2       1  150064       2.6263    0.0043163
enh62237     2   25439400   25440400      2       1  150064       3.4026   0.00033375
enh62241     2   25486500   25487500      6       3  150064       2.7204      0.00326
enh62242     2   25498200   25499200      2       1  150064        1.779     0.037618
enh62243     2   25499200   25500200      2       1  150064       1.7206     0.042664
enh62245     2   25501400   25502400      2       1  150064       1.7057      0.04403
enh62247     2   25513600   25514600      2       1  150064       2.3009     0.010698
enh62250     2   25526500   25527500      4       2  150064       2.7383    0.0030879
enh62251     2   25528900   25529900      1       1  150064       3.7197    9.974e-05
enh62254     2   25545800   25546800      2       1  150064       1.7595     0.039251
enh62257     2   25559000   25560000      1       1  150064       1.7268       0.0421
enh62264     2   25598700   25599700      2       1  150064        4.143   1.7136e-05
enh62273     2   25750400   25751400      1       1  150064       1.8522        0.032
enh62280     2   25840200   25841200      1       1  150064       2.0558       0.0199
enh62287     2   25878100   25879100      3       2  150064       1.9254     0.027089
enh62294     2   25942200   25943200      3       1  150064        2.181     0.014591
enh62306     2   26187300   26188300      4       2  150064       1.7664     0.038662
enh62308     2   26202800   26203800      1       1  150064       2.0723      0.01912
enh62309     2   26214500   26215500      4       2  150064       3.7867   7.6332e-05
enh62310     2   26220300   26221300      7       3  150064       2.8477    0.0022021
enh62313     2   26231400   26232400      5       1  150064         1.72     0.042716
enh62317     2   26249200   26250200      3       2  150064        2.245     0.012384
enh62319     2   26262700   26263700      2       1  150064       2.6277    0.0042987
enh62321     2   26267100   26268100      3       1  150064       2.7329    0.0031394
enh62331     2   26308800   26309800      4       2  150064       2.0709     0.019183
enh62333     2   26402000   26403000      3       1  150064        1.709     0.043728
enh62339     2   26492100   26493100      2       1  150064       2.1871     0.014367
enh62345     2   26523300   26524300      3       2  150064       1.6587     0.048589
enh62359     2   26700100   26701100      5       2  150064       2.4833    0.0065086
enh62360     2   26829200   26830200      3       2  150064       1.9089      0.02814
enh62366     2   26979000   26980000      1       1  150064       3.3366    0.0004241
enh62368     2   26986000   26987000      1       1  150064       3.3389    0.0004206
enh62370     2   26990400   26991400      3       1  150064       3.0209      0.00126
enh62371     2   26991200   26992200      1       1  150064       3.3193    0.0004512
enh62373     2   26994700   26995700      4       1  150064       3.2156   0.00065089
enh62378     2   27028200   27029200      5       3  150064       1.9772      0.02401
enh62379     2   27031800   27032800      4       2  150064       3.4085   0.00032666
enh62381     2   27184200   27185200      3       2  150064       2.1409     0.016141
enh62385     2   27244200   27245200      1       1  150064       3.3136    0.0004605
enh62387     2   27271800   27272800      2       1  150064       3.4335   0.00029787
enh62388     2   27275300   27276300      2       1  150064       2.6178    0.0044244
enh62389     2   27286200   27287200      2       1  150064       3.9856    3.366e-05
enh62390     2   27291400   27292400      1       1  150064       3.7026    0.0001067
enh62391     2   27295300   27296300      1       1  150064       2.9142     0.001783
enh62392     2   27300200   27301200      1       1  150064       2.6139     0.004476
enh62395     2   27310000   27311000      2       1  150064       2.2794     0.011321
enh62398     2   27355200   27356200      2       1  150064       2.4193    0.0077762
enh62401     2   27432400   27433400      7       3  150064       2.4129     0.007913
enh62405     2   27441500   27442500      6       3  150064       2.6812    0.0036678
enh62406     2   27443700   27444700      4       2  150064       2.3075     0.010513
enh62409     2   27525400   27526400      1       1  150064       2.1382      0.01625
enh62412     2   27574600   27575600      1       1  150064       2.7773     0.002741
enh62415     2   27595200   27596200      2       1  150064       2.3713    0.0088636
enh62417     2   27604100   27605100      1       1  150064       3.0578     0.001115
enh62418     2   27607200   27608200      1       1  150064       3.1068    0.0009457
enh62420     2   27632800   27633800      2       1  150064       2.0799     0.018769
enh62424     2   27668400   27669400      2       1  150064        1.806     0.035459
enh62425     2   27711200   27712200      4       2  150064       3.6298   0.00014183
enh62426     2   27712800   27713800      2       1  150064        2.505    0.0061232
enh62427     2   27716300   27717300      1       1  150064        3.188    0.0007163
enh62429     2   27749700   27750700      3       1  150064       1.7872     0.036952
enh62430     2   27789200   27790200      1       1  150064       3.0656     0.001086
enh62431     2   27807600   27808600      3       2  150064       2.7382    0.0030892
enh62440     2   27888200   27889200      2       1  150064        1.985     0.023573
enh62441     2   27889000   27890000      2       1  150064        1.985     0.023573
enh62444     2   27912000   27913000      2       1  150064       3.4993   0.00023321
enh62447     2   27930800   27931800      1       1  150064       4.0723    2.328e-05
enh62448     2   27934000   27935000      3       2  150064       2.2868     0.011104
enh62449     2   27935800   27936800      1       1  150064       1.8571      0.03165
enh62450     2   27937000   27938000      1       1  150064       2.8369     0.002278
enh62451     2   27938600   27939600      2       1  150064       3.5124   0.00022205
enh62458     2   27974700   27975700      2       1  150064       4.2084   1.2859e-05
enh62459     2   27976800   27977800      1       1  150064       2.4741     0.006678
enh62461     2   27988000   27989000      1       1  150064       4.1169     1.92e-05
enh62462     2   27988800   27989800      3       2  150064       4.4211   4.9099e-06
enh62464     2   27999100   28000100      1       1  150064       2.4833     0.006508
enh62466     2   28020600   28021600      3       1  150064       4.2568   1.0368e-05
enh62469     2   28055200   28056200      2       1  150064       3.5611   0.00018463
enh62471     2   28079100   28080100      3       1  150064       3.9255   4.3277e-05
enh62472     2   28083100   28084100      2       1  150064       3.2658   0.00054575
enh62473     2   28087200   28088200      2       1  150064       3.7878   7.6006e-05
enh62474     2   28106800   28107800      2       1  150064       2.9952    0.0013714
enh62477     2   28143100   28144100      1       1  150064       3.5243    0.0002123
enh62478     2   28154900   28155900      4       2  150064        3.221   0.00063877
enh62481     2   28184700   28185700      1       1  150064       3.5021    0.0002308
enh62482     2   28189100   28190100      3       2  150064       2.8324    0.0023101
enh62483     2   28196000   28197000      1       1  150064       3.7683    8.218e-05
enh62485     2   28202500   28203500      2       1  150064         4.51   3.2416e-06
enh62489     2   28290100   28291100      2       1  150064       4.0072   3.0721e-05
enh62491     2   28303600   28304600      3       2  150064       2.3048     0.010588
enh62492     2   28319000   28320000      5       2  150064        2.323     0.010089
enh62530     2   28601500   28602500      4       2  150064       2.2538     0.012105
enh62531     2   28604200   28605200      2       1  150064       2.2766     0.011404
enh62535     2   28611900   28612900      1       1  150064        2.969     0.001494
enh62540     2   28636000   28637000      2       1  150064       1.9748     0.024147
enh62541     2   28646500   28647500      6       3  150064       3.0378    0.0011914
enh62543     2   28659300   28660300      3       2  150064       3.1227   0.00089589
enh62545     2   28667300   28668300      4       2  150064       1.8292     0.033687
enh62546     2   28670700   28671700      3       2  150064       1.8631     0.031227
enh62587     2   28984800   28985800      1       1  150064        2.729     0.003176
enh62590     2   29024700   29025700      1       1  150064       2.8096      0.00248
enh62591     2   29032400   29033400      3       1  150064       3.1758   0.00074719
enh62595     2   29150100   29151100      2       1  150064       1.8079     0.035309
enh62602     2   29275800   29276800      6       2  150064       2.6776    0.0037075
enh62604     2   29330700   29331700      3       1  150064       1.9753     0.024119
enh62607     2   29342300   29343300      3       2  150064       2.5611    0.0052165
enh62622     2   29548200   29549200      4       2  150064       1.8705     0.030708
enh62660     2   31202400   31203400      5       3  150064        2.151     0.015736
enh62682     2   31547400   31548400      2       1  150064       1.6604     0.048421
enh62699     2   32182700   32183700      1       1  150064        2.742     0.003053
enh62705     2   32236600   32237600      3       2  150064       2.2825     0.011229
enh62748     2   33343300   33344300      3       2  150064       1.7607     0.039146
enh62774     2   36019800   36020800      8       1  150064       1.8173     0.034587
enh62785     2   36601600   36602600      3       2  150064       2.3787     0.008687
enh62788     2   36615000   36616000      7       3  150064       1.7482     0.040212
enh62792     2   36631800   36632800      7       4  150064       1.7478      0.04025
enh62794     2   36636500   36637500      1       1  150064       1.8342      0.03331
enh62798     2   36641200   36642200      4       2  150064       2.2387     0.012587
enh62800     2   36645100   36646100      1       1  150064       1.8216      0.03426
enh62801     2   36654400   36655400      8       3  150064       2.3854    0.0085301
enh62807     2   36676100   36677100      1       1  150064       2.2365      0.01266
enh62817     2   36711000   36712000      4       1  150064       1.8553     0.031778
enh62818     2   36713000   36714000      1       1  150064       1.9852      0.02356
enh62820     2   36716900   36717900      3       1  150064       1.7722     0.038184
enh62829     2   36822800   36823800      5       2  150064       2.1206     0.016979
enh62835     2   36928500   36929500     18       4  150064       1.9892     0.023339
enh62838     2   37116700   37117700      2       1  150064       2.0112     0.022153
enh62839     2   37139800   37140800      3       2  150064       1.8488     0.032244
enh62840     2   37153600   37154600      3       2  150064       2.7715    0.0027901
enh62842     2   37178300   37179300      4       2  150064        1.784     0.037209
enh62843     2   37180200   37181200      2       1  150064       2.5647    0.0051637
enh62846     2   37227100   37228100      5       2  150064       3.0395    0.0011848
enh62847     2   37279500   37280500      4       2  150064       2.6686    0.0038082
enh62853     2   37379300   37380300      3       2  150064       1.7334     0.041516
enh62855     2   37395000   37396000      5       3  150064       1.9394     0.026228
enh62856     2   37406900   37407900      8       2  150064       2.2103     0.013542
enh62858     2   37424800   37425800      4       2  150064       3.0807    0.0010325
enh62861     2   37453100   37454100      3       2  150064       3.4905   0.00024103
enh62863     2   37460000   37461000      5       2  150064        3.157   0.00079709
enh62864     2   37510000   37511000      3       2  150064       2.3853     0.008532
enh62865     2   37528400   37529400      7       2  150064       3.2505    0.0005761
enh62866     2   37534400   37535400      3       2  150064       3.0357    0.0011999
enh62867     2   37535500   37536500      6       3  150064       2.0371     0.020821
enh62868     2   37536900   37537900      3       2  150064       2.2681     0.011661
enh62869     2   37545000   37546000      2       1  150064       3.1965   0.00069552
enh62870     2   37548000   37549000      5       2  150064       3.6435   0.00013449
enh62871     2   37548700   37549700      3       2  150064       3.9044   4.7237e-05
enh62872     2   37570600   37571600      7       3  150064        3.884   5.1384e-05
enh62873     2   37577400   37578400      4       2  150064       1.7096     0.043671
enh62879     2   37641800   37642800      3       2  150064       2.0303     0.021161
enh62919     2   38022200   38023200      3       1  150064       2.0831     0.018622
enh62930     2   38151100   38152100      4       2  150064       1.9939     0.023079
enh62934     2   38323600   38324600      4       2  150064       1.6801     0.046474
enh62950     2   38529100   38530100      4       2  150064       1.9843     0.023612
enh62956     2   38605000   38606000      5       3  150064       1.8909     0.029318
enh62962     2   38645200   38646200      1       1  150064       3.1539    0.0008056
enh62965     2   38665900   38666900      3       2  150064       2.0174     0.021826
enh62967     2   38670900   38671900      5       3  150064        2.128     0.016667
enh62985     2   38947500   38948500      1       1  150064       3.2525    0.0005719
enh62989     2   38980600   38981600      3       1  150064       1.8303     0.033603
enh62990     2   38992200   38993200      3       2  150064        1.769     0.038445
enh62991     2   38993800   38994800      3       2  150064       2.1123     0.017332
enh62993     2   39093900   39094900      1       1  150064       2.8088     0.002486
enh62996     2   39133300   39134300      3       2  150064       1.7963     0.036225
enh63035     2   39795200   39796200      2       1  150064       2.4136    0.0078969
enh63044     2   39970300   39971300      6       3  150064       2.0941     0.018126
enh63045     2   39998800   39999800      4       1  150064       2.6811     0.003669
enh63048     2   40003400   40004400      1       1  150064       2.1843      0.01447
enh63049     2   40009900   40010900      1       1  150064       1.6763      0.04684
enh63054     2   40221200   40222200      5       2  150064       2.3334    0.0098125
enh63055     2   40223700   40224700      2       1  150064       2.6471    0.0040591
enh63056     2   40255700   40256700      4       2  150064       2.3215     0.010129
enh63058     2   40259900   40260900      3       1  150064       2.0006     0.022719
enh63065     2   40354600   40355600      2       1  150064       1.9253     0.027099
enh63067     2   40467000   40468000      5       2  150064       2.5466    0.0054393
enh63068     2   40470800   40471800      3       2  150064       2.3736    0.0088074
enh63073     2   40556300   40557300      1       1  150064        1.876      0.03033
enh63074     2   40558800   40559800      4       2  150064       2.3806    0.0086431
enh63077     2   40573200   40574200      4       2  150064       2.1624     0.015294
enh63080     2   40579200   40580200      3       2  150064       2.3671     0.008964
enh63085     2   40639000   40640000      4       2  150064        1.994     0.023078
enh63086     2   40660500   40661500      6       2  150064       2.0008     0.022709
enh63090     2   40715000   40716000      4       2  150064       1.9466     0.025791
enh63092     2   40880000   40881000      2       1  150064        2.495     0.006297
enh63102     2   42067200   42068200      2       1  150064        2.308       0.0105
enh63103     2   42068600   42069600      5       1  150064       2.4789    0.0065887
enh63104     2   42086700   42087700      4       2  150064       2.2208     0.013182
enh63147     2   42981100   42982100      3       2  150064       1.9159     0.027691
enh63156     2   43073200   43074200      2       1  150064       2.4201    0.0077582
enh63157     2   43078400   43079400      5       2  150064       1.7558     0.039561
enh63166     2   43133300   43134300      3       2  150064        2.377    0.0087282
enh63192     2   43253700   43254700     10       4  150064       1.7871     0.036963
enh63210     2   43379900   43380900      5       2  150064       1.9536     0.025374
enh63211     2   43382300   43383300      3       1  150064       1.6676     0.047698
enh63322     2   45781500   45782500      3       1  150064       1.6762      0.04685
enh63331     2   45896200   45897200      4       2  150064        2.375    0.0087753
enh63332     2   45901900   45902900      3       2  150064       1.9215     0.027334
enh63339     2   45982300   45983300      3       1  150064       1.9134     0.027848
enh63340     2   45985700   45986700      3       2  150064       1.9565     0.025204
enh63344     2   46049600   46050600      5       3  150064       1.8345      0.03329
enh63346     2   46077300   46078300      4       2  150064       1.7998     0.035947
enh63350     2   46115700   46116700      1       1  150064       2.2402      0.01254
enh63356     2   46149300   46150300      4       1  150064        1.812     0.034993
enh63365     2   46219500   46220500      3       2  150064       2.4645    0.0068611
enh63421     2   46732000   46733000      3       1  150064       1.7323     0.041606
enh63426     2   46845100   46846100      1       1  150064       1.9138      0.02782
enh63444     2   47039200   47040200      2       1  150064       1.7598     0.039217
enh63445     2   47041100   47042100      4       1  150064       2.0049     0.022488
enh63503     2   47371500   47372500      7       3  150064       2.2262     0.013002
enh63508     2   47426000   47427000      4       2  150064       2.5149    0.0059534
enh63509     2   47435700   47436700      3       1  150064       2.2505     0.012207
enh63512     2   47492600   47493600      5       3  150064       1.8124     0.034965
enh63518     2   47516000   47517000      1       1  150064        1.907      0.02826
enh63538     2   47978900   47979900      3       2  150064       1.6925     0.045279
enh63539     2   47994700   47995700      2       1  150064       2.2832     0.011209
enh63541     2   48012400   48013400      6       3  150064       2.3971    0.0082621
enh63542     2   48092000   48093000      1       1  150064       2.4208     0.007744
enh63543     2   48094300   48095300      4       2  150064       2.5138    0.0059714
enh63544     2   48118700   48119700      5       3  150064       2.7142    0.0033215
enh63548     2   48128900   48129900      1       1  150064       2.9361     0.001662
enh63553     2   48340600   48341600      1       1  150064       2.0415       0.0206
enh63554     2   48399700   48400700      5       3  150064       2.3154     0.010296
enh63558     2   48475900   48476900      1       1  150064       2.1128      0.01731
enh63559     2   48533800   48534800      3       2  150064       1.8526     0.031967
enh63560     2   48539500   48540500      3       1  150064       2.5746    0.0050181
enh63562     2   48545200   48546200      1       1  150064       2.3812     0.008628
enh63563     2   48566100   48567100      3       1  150064       3.1904   0.00071027
enh63565     2   48571800   48572800      6       2  150064       2.0167     0.021866
enh63566     2   48573100   48574100      2       1  150064        3.744   9.0567e-05
enh63567     2   48579900   48580900      2       1  150064       1.9463     0.025807
enh63568     2   48642400   48643400      6       4  150064       2.5081    0.0060695
enh63570     2   48647200   48648200      4       2  150064       2.5545    0.0053166
enh63579     2   48736200   48737200      2       1  150064       2.8269      0.00235
enh63581     2   48793800   48794800      5       3  150064       2.0392     0.020713
enh63582     2   48942600   48943600      5       3  150064       2.6064     0.004575
enh63589     2   50719200   50720200      2       1  150064       2.7274    0.0031917
enh63590     2   50752600   50753600      1       1  150064       2.1628      0.01528
enh63594     2   50885300   50886300      1       1  150064       2.8617     0.002107
enh63615     2   53995900   53996900      3       2  150064       2.2672      0.01169
enh63616     2   54010800   54011800      2       1  150064        3.487   0.00024424
enh63617     2   54015400   54016400      4       1  150064       2.2744     0.011472
enh63618     2   54053600   54054600      3       2  150064       2.6099    0.0045285
enh63620     2   54123800   54124800      1       1  150064        3.483    0.0002479
enh63621     2   54172200   54173200      2       1  150064       1.7235     0.042399
enh63622     2   54176800   54177800      4       2  150064       2.6881    0.0035929
enh63624     2   54188100   54189100      2       1  150064       2.4166    0.0078321
enh63629     2   54202100   54203100      3       2  150064       2.0226     0.021557
enh63630     2   54268000   54269000      1       1  150064       3.6393    0.0001367
enh63633     2   54286600   54287600      1       1  150064       1.7875      0.03693
enh63635     2   54294800   54295800      2       1  150064       3.7032   0.00010645
enh63636     2   54300900   54301900      6       3  150064       1.7968      0.03618
enh63637     2   54308400   54309400      6       3  150064       4.0321   2.7641e-05
enh63638     2   54315100   54316100      2       1  150064       1.8354     0.033224
enh63640     2   54330700   54331700      4       2  150064       2.5832    0.0048945
enh63641     2   54334900   54335900      6       2  150064       3.4022   0.00033419
enh63642     2   54341400   54342400      5       2  150064        2.161     0.015346
enh63644     2   54351500   54352500      1       1  150064       2.2141      0.01341
enh63654     2   54710800   54711800      5       2  150064       1.9319     0.026683
enh63655     2   54727700   54728700      7       3  150064       1.7472     0.040298
enh63657     2   54750700   54751700      3       2  150064       2.1289      0.01663
enh63658     2   54757500   54758500      5       2  150064       1.8539     0.031878
enh63667     2   54796100   54797100      5       2  150064       1.7598     0.039218
enh63668     2   54804600   54805600      5       1  150064       1.8425       0.0327
enh63670     2   54808000   54809000      9       2  150064       2.1486     0.015834
enh63671     2   54811400   54812400      3       1  150064       2.3829    0.0085877
enh63676     2   54823100   54824100      6       2  150064       1.6742     0.047044
enh63678     2   54830400   54831400      9       4  150064       2.9333    0.0016769
enh63681     2   54837400   54838400      2       1  150064       1.8893     0.029423
enh63682     2   54840600   54841600      4       2  150064       2.3714    0.0088612
enh63683     2   54845400   54846400      5       3  150064       2.6875    0.0035999
enh63686     2   54861200   54862200      6       3  150064       2.3214     0.010132
enh63688     2   54884600   54885600      5       2  150064        3.242   0.00059353
enh63689     2   54893000   54894000      1       1  150064       2.0337      0.02099
enh63690     2   54896500   54897500      1       1  150064       1.6458       0.0499
enh63694     2   54907500   54908500      7       3  150064       2.0777     0.018869
enh63697     2   54982400   54983400      1       1  150064       4.0212    2.895e-05
enh63698     2   54983000   54984000      1       1  150064       2.0443      0.02046
enh63702     2   55036900   55037900      8       3  150064       2.0807     0.018733
enh63708     2   55087100   55088100      4       2  150064       3.0483    0.0011507
enh63711     2   55172600   55173600      5       2  150064       2.3761    0.0087491
enh63717     2   55221400   55222400      4       2  150064       1.8916     0.029274
enh63719     2   55231700   55232700      4       2  150064       3.0157    0.0012819
enh63721     2   55242100   55243100      1       1  150064         2.37     0.008894
enh63722     2   55247800   55248800      6       3  150064        1.962      0.02488
enh63728     2   55271200   55272200      4       1  150064       1.7911     0.036635
enh63729     2   55279600   55280600      5       2  150064       1.7551     0.039618
enh63730     2   55282900   55283900      3       2  150064       2.0073     0.022358
enh63742     2   55347100   55348100      6       4  150064       2.4025    0.0081422
enh63749     2   55394800   55395800      4       2  150064       2.2021     0.013829
enh63750     2   55402000   55403000      4       2  150064       1.9132     0.027858
enh63761     2   55636000   55637000      7       2  150064       1.6988     0.044674
enh63763     2   55643600   55644600      7       3  150064        1.684     0.046086
enh63765     2   55650900   55651900      5       2  150064        1.878     0.030191
enh63779     2   55970000   55971000      9       4  150064        1.666     0.047857
enh63782     2   55996100   55997100      5       2  150064       2.4175    0.0078145
enh63783     2   55998900   55999900      3       2  150064       2.9172    0.0017661
enh63784     2   56003500   56004500      5       2  150064       2.9448    0.0016157
enh63785     2   56007000   56008000      5       3  150064       3.1415   0.00084047
enh63786     2   56037600   56038600      5       3  150064       1.6586     0.048597
enh63787     2   56054400   56055400      3       1  150064       2.7492     0.002987
enh63792     2   56086700   56087700      2       1  150064       1.7921      0.03656
enh63795     2   56096600   56097600      2       1  150064       1.8086     0.035259
enh63796     2   56098300   56099300      1       1  150064       1.9554      0.02527
enh63798     2   56110300   56111300      4       2  150064       2.0664     0.019393
enh63803     2   56127000   56128000      2       1  150064       2.8072    0.0024986
enh63804     2   56128200   56129200      6       3  150064       2.4107    0.0079605
enh63820     2   57947400   57948400      2       1  150064       3.7924   7.4597e-05
enh63821     2   57948000   57949000      2       1  150064       3.8989   4.8315e-05
enh63823     2   57986600   57987600      2       1  150064       5.8555    2.378e-09
enh63824     2   58269100   58270100      1       1  150064       2.7708     0.002796
enh63825     2   58272400   58273400      3       1  150064       3.1905   0.00071004
enh63826     2   58275600   58276600      2       1  150064       3.6076   0.00015451
enh63827     2   58324900   58325900      2       1  150064       3.0385    0.0011888
enh63828     2   58334700   58335700      3       2  150064       3.6433   0.00013457
enh63829     2   58337400   58338400      1       1  150064        4.441    4.477e-06
enh63831     2   58345900   58346900      2       1  150064       3.7149   0.00010163
enh63834     2   58464600   58465600      2       1  150064       4.6671   1.5271e-06
enh63835     2   58466300   58467300      3       2  150064        3.836   6.2534e-05
enh63836     2   58674600   58675600      3       2  150064       2.7116    0.0033483
enh63839     2   58861100   58862100      2       1  150064       1.7254     0.042225
enh63848     2   60441100   60442100      2       1  150064       2.7215    0.0032492
enh63850     2   60512600   60513600      4       1  150064       2.2367     0.012652
enh63854     2   60582900   60583900      5       3  150064       3.0752    0.0010517
enh63858     2   60667500   60668500      2       1  150064       2.2236     0.013086
enh63863     2   60705400   60706400      1       1  150064       3.1202    0.0009037
enh63866     2   60727100   60728100      4       2  150064       4.0389   2.6851e-05
enh63870     2   60742900   60743900      2       1  150064       2.0799     0.018768
enh63872     2   60754800   60755800      3       2  150064       2.0133      0.02204
enh63878     2   60783000   60784000      2       1  150064       2.4824    0.0065255
enh63894     2   61186400   61187400      1       1  150064       1.7034      0.04425
enh63895     2   61191800   61192800      2       1  150064        2.347    0.0094639
enh63909     2   61583400   61584400      3       2  150064       2.0802     0.018755
enh63912     2   61651800   61652800      4       1  150064       1.7312     0.041706
enh63914     2   61666400   61667400      1       1  150064       3.3974    0.0003401
enh63916     2   61685500   61686500      2       1  150064        1.899     0.028781
enh63919     2   61692100   61693100      4       2  150064       2.2576     0.011985
enh63959     2   62531600   62532600      5       2  150064       1.8878     0.029525
enh63961     2   62536500   62537500      1       1  150064       2.1125      0.01732
enh63967     2   62680300   62681300      5       2  150064       3.1357   0.00085727
enh63968     2   62683200   62684200      1       1  150064       1.9283      0.02691
enh63969     2   62684900   62685900      2       1  150064       2.4917    0.0063565
enh63971     2   62696600   62697600      1       1  150064       1.7781      0.03769
enh63972     2   62701600   62702600      3       2  150064       1.8237     0.034096
enh63973     2   62702800   62703800      3       2  150064       2.7505    0.0029754
enh63975     2   62712900   62713900      2       1  150064       2.3474     0.009452
enh63976     2   62715800   62716800      3       2  150064       2.7455    0.0030209
enh63977     2   62728500   62729500      3       1  150064       2.2075      0.01364
enh63978     2   62731800   62732800      2       1  150064       1.7793     0.037599
enh63979     2   62733800   62734800      3       2  150064       1.9632     0.024809
enh63983     2   62797300   62798300      3       1  150064       2.0573     0.019831
enh63985     2   62804900   62805900      4       2  150064       2.2072     0.013649
enh63988     2   62831100   62832100      4       2  150064       1.7962     0.036232
enh63989     2   62868800   62869800      1       1  150064       1.6598      0.04848
enh63991     2   62887200   62888200      2       1  150064        1.737     0.041191
enh63992     2   62889500   62890500      4       2  150064       2.9659     0.001509
enh63993     2   62891100   62892100      3       1  150064       2.3306    0.0098876
enh64001     2   62969000   62970000      1       1  150064       2.8907     0.001922
enh64002     2   62987200   62988200      4       2  150064       3.0513    0.0011394
enh64005     2   63012800   63013800      1       1  150064       2.8445     0.002224
enh64011     2   63166700   63167700      3       1  150064       3.0863    0.0010132
enh64012     2   63194800   63195800      1       1  150064       2.4472     0.007199
enh64038     2   64064100   64065100      2       1  150064       1.8105     0.035108
enh64076     2   64395300   64396300      1       1  150064       1.9197      0.02745
enh64106     2   64653300   64654300      1       1  150064       2.1111      0.01738
enh64107     2   64674900   64675900      1       1  150064       2.2436      0.01243
enh64110     2   64687200   64688200      3       2  150064       2.2465     0.012337
enh64120     2   64832100   64833100      1       1  150064       2.0075      0.02235
enh64222     2   65611900   65612900      1       1  150064       2.0298      0.02119
enh64237     2   65741400   65742400      5       3  150064       1.6634     0.048117
enh64238     2   65766400   65767400      6       2  150064       2.3253     0.010028
enh64239     2   65772800   65773800      2       1  150064       2.6961    0.0035078
enh64243     2   65794400   65795400      7       3  150064        2.017     0.021847
enh64252     2   66009600   66010600     10       2  150064       1.6775     0.046724
enh64267     2   66743000   66744000      1       1  150064        2.156      0.01554
enh64268     2   66778000   66779000      1       1  150064       2.7836     0.002688
enh64285     2   67573700   67574700      3       2  150064       2.0716     0.019153
enh64286     2   67616200   67617200      4       2  150064       2.2801     0.011301
enh64287     2   67620200   67621200      2       1  150064       1.9125     0.027907
enh64288     2   67621900   67622900      3       1  150064       2.1703      0.01499
enh64294     2   67686800   67687800      3       1  150064       2.4007    0.0081826
enh64323     2   68386300   68387300      3       2  150064       3.0763     0.001048
enh64325     2   68417500   68418500      2       1  150064       1.6748     0.046984
enh64327     2   68422100   68423100      3       2  150064       2.0024      0.02262
enh64329     2   68434200   68435200      1       1  150064       1.9784      0.02394
enh64331     2   68445000   68446000      3       1  150064       2.7141    0.0033227
enh64335     2   68458000   68459000      2       1  150064       1.7499     0.040071
enh64338     2   68474300   68475300      3       1  150064       2.6963    0.0035057
enh64340     2   68481500   68482500      4       2  150064       2.1196      0.01702
enh64341     2   68483100   68484100      1       1  150064       2.8455     0.002217
enh64409     2   69525100   69526100      3       2  150064       2.4934    0.0063258
enh64410     2   69534600   69535600      1       1  150064       2.2815      0.01126
enh64411     2   69536500   69537500      1       1  150064       1.9178      0.02757
enh64416     2   69662500   69663500      1       1  150064       2.0166      0.02187
enh64449     2   69960800   69961800      2       1  150064       1.7617     0.039063
enh64451     2   69971000   69972000      3       1  150064        1.813     0.034918
enh64462     2   70016500   70017500      4       2  150064       1.7944     0.036376
enh64463     2   70017900   70018900      3       1  150064       1.7801     0.037527
enh64466     2   70055000   70056000      3       1  150064        1.947      0.02577
enh64470     2   70144700   70145700      1       1  150064       1.7393      0.04099
enh64474     2   70191300   70192300      1       1  150064       2.1937      0.01413
enh64475     2   70205200   70206200      3       1  150064        1.676     0.046868
enh64481     2   70268400   70269400      1       1  150064        1.811      0.03507
enh64483     2   70274000   70275000      3       1  150064       1.6873     0.045776
enh64507     2   70428600   70429600      2       1  150064       1.6468     0.049795
enh64508     2   70429400   70430400      1       1  150064        1.696      0.04494
enh64514     2   70486100   70487100      1       1  150064       1.7425      0.04071
enh64527     2   70593100   70594100      1       1  150064       1.9571      0.02517
enh64531     2   70614400   70615400      3       1  150064       1.8612     0.031356
enh64540     2   70725000   70726000      6       2  150064       1.7357     0.041311
enh64543     2   70737000   70738000      2       1  150064       1.7028     0.044298
enh64565     2   70953900   70954900      1       1  150064       1.7563      0.03952
enh64568     2   71006200   71007200      6       2  150064       2.0191     0.021738
enh64576     2   71250800   71251800      5       2  150064       1.7343     0.041428
enh64579     2   71299800   71300800      3       2  150064       1.7936     0.036439
enh64585     2   71563400   71564400      2       1  150064        2.399    0.0082196
enh64587     2   71644800   71645800      2       1  150064       2.6902    0.0035708
enh64588     2   71679400   71680400      2       1  150064       2.3736    0.0088076
enh64589     2   71682900   71683900      1       1  150064       2.0494      0.02021
enh64590     2   71685200   71686200      3       1  150064       2.3418    0.0095958
enh64601     2   71947700   71948700      1       1  150064       2.6898     0.003575
enh64625     2   72335700   72336700      3       1  150064       3.0626    0.0010973
enh64628     2   72357100   72358100      2       1  150064       2.9769    0.0014561
enh64630     2   72438600   72439600      3       2  150064       2.1717     0.014938
enh64632     2   72567900   72568900      2       1  150064       1.7351      0.04136
enh64644     2   72992700   72993700      1       1  150064       2.5217     0.005839
enh64662     2   73248000   73249000      4       2  150064        3.782   7.7791e-05
enh64664     2   73295200   73296200      3       1  150064       3.5055   0.00022786
enh64669     2   73319200   73320200      1       1  150064       3.3252    0.0004417
enh64670     2   73321100   73322100      5       2  150064       2.9955    0.0013701
enh64673     2   73329200   73330200      5       2  150064        3.643   0.00013476
enh64674     2   73333000   73334000      2       1  150064       3.1442   0.00083265
enh64675     2   73334900   73335900      1       1  150064       3.2939     0.000494
enh64676     2   73336500   73337500      4       1  150064       2.6464    0.0040674
enh64678     2   73383200   73384200      6       2  150064       3.3548   0.00039715
enh64680     2   73439900   73440900      2       1  150064       2.4099    0.0079777
enh64684     2   73470800   73471800      2       1  150064       3.2132   0.00065622
enh64686     2   73512000   73513000      1       1  150064       1.8279      0.03378
enh64687     2   73611600   73612600      2       1  150064       3.7349   9.3901e-05
enh64689     2   73645000   73646000      3       2  150064       4.0018   3.1433e-05
enh64695     2   74058200   74059200      3       2  150064       2.4619    0.0069097
enh64696     2   74059400   74060400      1       1  150064       2.7245      0.00322
enh64699     2   74086400   74087400      6       3  150064       2.9217    0.0017409
enh64700     2   74096900   74097900      7       2  150064       1.7997      0.03595
enh64718     2   74237600   74238600      2       1  150064       1.6804     0.046438
enh64720     2   74247700   74248700      1       1  150064       2.1868      0.01438
enh64722     2   74252900   74253900      5       1  150064       3.0081    0.0013146
enh64723     2   74258300   74259300      1       1  150064       2.3537     0.009295
enh64724     2   74259600   74260600      2       1  150064       2.6726    0.0037635
enh64726     2   74272300   74273300      2       1  150064         2.73    0.0031667
enh64727     2   74302400   74303400      2       1  150064       2.5748    0.0050147
enh64728     2   74326700   74327700      3       2  150064       2.1253     0.016781
enh64731     2   74401700   74402700      6       2  150064       1.8584     0.031554
enh64735     2   74428600   74429600      3       2  150064       2.0551     0.019935
enh64789     2   74967200   74968200      1       1  150064        2.028      0.02128
enh64806     2   75120600   75121600      1       1  150064        1.956      0.02523
enh64817     2   75606500   75607500      4       2  150064        1.983     0.023683
enh64827     2   75785600   75786600      3       2  150064       1.9157     0.027703
enh64829     2   75799300   75800300      2       1  150064       2.1684     0.015065
enh64844     2   79620700   79621700      1       1  150064       1.9993      0.02279
enh64906     2   85384800   85385800      2       1  150064       1.8849     0.029719
enh64944     2   85621100   85622100      3       2  150064       2.1436     0.016034
enh64945     2   85623600   85624600      3       1  150064       2.2708     0.011579
enh64949     2   85635700   85636700      4       2  150064       2.4865    0.0064495
enh64950     2   85638000   85639000      4       2  150064       2.7214    0.0032501
enh64952     2   85646800   85647800      5       3  150064       1.9963     0.022953
enh64955     2   85658200   85659200      5       2  150064       2.0066     0.022398
enh64984     2   85844600   85845600      1       1  150064       2.0794      0.01879
enh64993     2   85914100   85915100      3       2  150064       2.1934      0.01414
enh65003     2   85998200   85999200      3       1  150064       2.2507     0.012201
enh65014     2   86055000   86056000      3       2  150064       1.7936     0.036438
enh65040     2   86295500   86296500      4       2  150064       1.6464      0.04984
enh65071     2   86859100   86860100      4       2  150064       1.9584     0.025092
enh65072     2   86921500   86922500      2       1  150064       2.8746    0.0020226
enh65074     2   86930000   86931000      1       1  150064       2.7007      0.00346
enh65076     2   86974800   86975800      2       1  150064       2.5472    0.0054289
enh65112     2   88902900   88903900      1       1  150064       1.9455      0.02586
enh65145     2   95832400   95833400      1       1  150064       1.8692       0.0308
enh65167     2   96193600   96194600      2       1  150064       2.0633     0.019543
enh65169     2   96336100   96337100      1       1  150064       1.7518       0.0399
enh65180     2   96814400   96815400      1       1  150064       1.9042      0.02844
enh65184     2   96875600   96876600      1       1  150064       3.9123    4.571e-05
enh65188     2   96924600   96925600      3       2  150064       3.7121   0.00010279
enh65189     2   96927300   96928300      1       1  150064        3.299    0.0004851
enh65215     2   97205400   97206400      1       1  150064       1.9382       0.0263
enh65216     2   97207000   97208000      4       2  150064       1.7377     0.041128
enh65221     2   97282100   97283100      1       1  150064       1.9348      0.02651
enh65229     2   97395500   97396500      1       1  150064       2.3479     0.009439
enh65231     2   97404200   97405200      1       1  150064       1.9779      0.02397
enh65232     2   97413000   97414000      2       1  150064       3.9458   3.9765e-05
enh65233     2   97423000   97424000      1       1  150064       2.4367     0.007412
enh65234     2   97425400   97426400      2       1  150064       1.9136     0.027833
enh65236     2   97435400   97436400      3       1  150064       1.7792     0.037603
enh65237     2   97437300   97438300      1       1  150064       2.4135     0.007901
enh65238     2   97439600   97440600      2       1  150064       2.1376     0.016273
enh65241     2   97484300   97485300      3       1  150064       1.9841     0.023623
enh65242     2   97498300   97499300      1       1  150064       2.0026      0.02261
enh65244     2   97521800   97522800      1       1  150064       2.0007      0.02271
enh65245     2   97524600   97525600      1       1  150064       2.0166      0.02187
enh65248     2   97536500   97537500      2       1  150064       1.9317     0.026699
enh65249     2   97540500   97541500      3       1  150064       3.0089    0.0013111
enh65250     2   97547200   97548200      1       1  150064       1.7491      0.04014
enh65251     2   97549600   97550600      1       1  150064       3.5172    0.0002181
enh65252     2   97552900   97553900      3       2  150064       3.3889   0.00035087
enh65255     2   97561300   97562300      6       2  150064       2.3819    0.0086126
enh65256     2   97563300   97564300      2       1  150064       1.7908     0.036665
enh65257     2   97564400   97565400      1       1  150064        3.734    9.424e-05
enh65258     2   97572600   97573600      3       1  150064        3.547   0.00019479
enh65261     2   97596900   97597900      2       1  150064        1.856     0.031724
enh65266     2   97760900   97761900      5       1  150064       2.6068      0.00457
enh65267     2   98235600   98236600      4       1  150064       2.5362    0.0056037
enh65268     2   98261000   98262000      3       1  150064       2.6678    0.0038176
enh65271     2   98344300   98345300      2       1  150064       1.9617     0.024899
enh65274     2   98371200   98372200      2       1  150064       1.8939     0.029121
enh65278     2   98486500   98487500      2       1  150064       1.8509     0.032095
enh65282     2   98562000   98563000      1       1  150064       1.7704      0.03833
enh65283     2   98566100   98567100      3       2  150064       2.9216    0.0017413
enh65284     2   98567300   98568300      4       2  150064       1.9454     0.025862
enh65286     2   98579100   98580100      4       1  150064       1.8022     0.035761
enh65288     2   98582900   98583900      1       1  150064       2.9781      0.00145
enh65290     2   98586200   98587200      3       1  150064       2.7269     0.003197
enh65292     2   98612900   98613900      3       1  150064       2.9854     0.001416
enh65293     2   98703800   98704800      2       1  150064       1.6794     0.046533
enh65301     2   99060200   99061200      2       1  150064        1.857     0.031655
enh65302     2   99062600   99063600      4       2  150064         2.21     0.013552
enh65304     2   99070400   99071400      1       1  150064       1.7237      0.04238
enh65306     2   99075800   99076800      1       1  150064       1.7947      0.03635
enh65310     2   99084800   99085800      3       1  150064       1.7322     0.041623
enh65311     2   99086000   99087000      1       1  150064        1.821       0.0343
enh65312     2   99087800   99088800      4       1  150064       1.6985      0.04471
enh65313     2   99092100   99093100      2       1  150064       1.7027      0.04431
enh65323     2   99222500   99223500      2       1  150064       1.8082     0.035286
enh65329     2   99409600   99410600      1       1  150064       1.8603      0.03142
enh65331     2   99422100   99423100      3       1  150064       1.7118      0.04347
enh65367     2  100317400  100318400      2       1  150064       1.8989     0.028787
enh65368     2  100496400  100497400      1       1  150064       2.6407     0.004137
enh65380     2  101347700  101348700      3       2  150064       2.2737     0.011493
enh65381     2  101349800  101350800      7       2  150064       2.4091    0.0079954
enh65385     2  101364100  101365100      4       2  150064       2.3063     0.010548
enh65386     2  101369900  101370900      2       1  150064       1.7771     0.037778
enh65388     2  101383500  101384500      1       1  150064       2.0703      0.01921
enh65401     2  101493600  101494600      6       2  150064       1.7591     0.039278
enh65433     2  101867700  101868700      3       2  150064       1.9112     0.027987
enh65437     2  101916500  101917500      4       2  150064       2.3721     0.008843
enh65440     2  101943500  101944500      1       1  150064       1.7071       0.0439
enh65441     2  101946200  101947200      1       1  150064       1.7149      0.04318
enh65445     2  101972400  101973400      5       2  150064       2.3653    0.0090085
enh65452     2  102050700  102051700      7       2  150064        1.735     0.041371
enh65546     2  102721200  102722200      7       3  150064       2.2223      0.01313
enh65548     2  102738400  102739400      3       1  150064       1.9493     0.025632
enh65549     2  102743800  102744800      2       1  150064        1.908     0.028196
enh65550     2  102757600  102758600      6       2  150064       2.2417     0.012491
enh65552     2  102782300  102783300      2       1  150064       2.2052     0.013721
enh65564     2  102934000  102935000      1       1  150064        1.652      0.04927
enh65576     2  103325100  103326100      1       1  150064       1.8758      0.03034
enh65577     2  103333700  103334700      1       1  150064       2.6639     0.003862
enh65578     2  103351300  103352300      2       1  150064       2.8196    0.0024038
enh65621     2  106349800  106350800      6       2  150064        1.991     0.023238
enh65623     2  106359700  106360700      2       1  150064       2.2947     0.010874
enh65630     2  106380300  106381300      6       2  150064       1.7111     0.043532
enh65700     2  108979600  108980600      2       1  150064       1.9394     0.026227
enh65706     2  109108000  109109000      3       1  150064       1.8389     0.032962
enh65707     2  109149000  109150000      1       1  150064        1.995      0.02302
enh65719     2  109200300  109201300      5       3  150064       1.8489     0.032238
enh65724     2  109208500  109209500      3       2  150064        2.573    0.0050407
enh65733     2  109239400  109240400      6       2  150064        1.647     0.049784
enh65738     2  109248600  109249600      1       1  150064       2.0836       0.0186
enh65797     2  110271100  110272100      2       1  150064       4.2551   1.0449e-05
enh65798     2  110271800  110272800      2       1  150064       2.0962     0.018031
enh65800     2  110315900  110316900      3       2  150064       4.2529   1.0551e-05
enh65801     2  110317800  110318800      2       1  150064       2.9339    0.0016739
enh65802     2  110319700  110320700      1       1  150064        4.832    6.759e-07
enh65803     2  110343900  110344900      3       2  150064       3.7946   7.3937e-05
enh65805     2  110354500  110355500      2       1  150064       3.6673   0.00012254
enh65807     2  110362100  110363100      1       1  150064       2.2991      0.01075
enh65808     2  110363400  110364400      1       1  150064       3.8623    5.617e-05
enh65809     2  110365900  110366900      2       1  150064       4.0009   3.1548e-05
enh65810     2  110367900  110368900      2       1  150064       2.5291    0.0057185
enh65811     2  110375800  110376800      2       1  150064       1.9907     0.023255
enh65812     2  110395300  110396300      3       1  150064        2.386    0.0085156
enh65813     2  110402000  110403000      3       2  150064       2.6335    0.0042256
enh65827     2  110854400  110855400      2       1  150064       2.0455     0.020401
enh65829     2  110856800  110857800      5       2  150064       1.8508     0.032098
enh65835     2  110882800  110883800      4       2  150064        2.339    0.0096676
enh65837     2  110906800  110907800      2       1  150064        2.578    0.0049685
enh65840     2  110930600  110931600      1       1  150064         2.71     0.003364
enh65841     2  110931100  110932100      1       1  150064         2.71     0.003364
enh65848     2  111471000  111472000      4       2  150064       2.4124    0.0079242
enh65870     2  112249200  112250200      2       1  150064       1.6981     0.044749
enh65873     2  112253200  112254200      2       1  150064       2.6208    0.0043864
enh65877     2  112379900  112380900      2       1  150064       1.6795     0.046528
enh65894     2  112677400  112678400      5       2  150064       2.0431     0.020523
enh65896     2  112703800  112704800      3       1  150064       1.7818     0.037389
enh65899     2  112732700  112733700      2       1  150064        1.863     0.031232
enh65987     2  113915700  113916700      1       1  150064       1.9238      0.02719
enh66009     2  114081300  114082300      4       2  150064        1.824     0.034076
enh66023     2  114635000  114636000      4       2  150064       2.5767     0.004988
enh66025     2  114650600  114651600      5       2  150064        1.947     0.025765
enh66026     2  114654400  114655400      3       1  150064       1.9159     0.027686
enh66027     2  114667500  114668500      4       2  150064       2.4829    0.0065155
enh66045     2  118871500  118872500      7       3  150064       2.6682    0.0038135
enh66046     2  118875100  118876100      7       3  150064        2.795    0.0025953
enh66048     2  118926500  118927500      3       1  150064       1.9362     0.026422
enh66051     2  119066600  119067600      1       1  150064       2.1578      0.01547
enh66052     2  119144900  119145900      3       1  150064       2.0439     0.020484
enh66057     2  119443900  119444900      2       1  150064       1.8348     0.033267
enh66058     2  119476100  119477100      5       2  150064       1.6923     0.045293
enh66061     2  119495700  119496700      2       1  150064       2.5066    0.0060945
enh66073     2  119982200  119983200     10       3  150064       1.7983     0.036068
enh66120     2  120984600  120985600      2       1  150064       1.6772     0.046754
enh66122     2  120990000  120991000      1       1  150064       1.6535      0.04911
enh66149     2  121368800  121369800      4       2  150064       1.8775     0.030223
enh66151     2  121377500  121378500      4       2  150064       1.6629      0.04817
enh66154     2  121460800  121461800      1       1  150064       1.6851      0.04598
enh66156     2  121473000  121474000      9       2  150064       2.0228     0.021546
enh66193     2  121953900  121954900      3       1  150064        1.845     0.032521
enh66198     2  122060800  122061800      1       1  150064       1.8367      0.03313
enh66201     2  122127800  122128800      2       1  150064       1.6705     0.047415
enh66205     2  122230000  122231000      2       1  150064       1.6493     0.049548
enh66225     2  122289900  122290900      4       2  150064       2.2455     0.012369
enh66242     2  122392700  122393700      3       2  150064       1.9142     0.027798
enh66255     2  122495000  122496000      2       1  150064       2.3082     0.010494
enh66256     2  122511600  122512600      1       1  150064       1.8269      0.03386
enh66259     2  122547600  122548600      1       1  150064       2.3516     0.009346
enh66274     2  127802900  127803900      2       1  150064       1.8029     0.035702
enh66283     2  127843200  127844200      7       3  150064       2.0296     0.021197
enh66284     2  127851400  127852400      3       1  150064       3.1673   0.00076944
enh66286     2  127861800  127862800      9       4  150064       2.4577    0.0069923
enh66288     2  127879100  127880100      1       1  150064       1.8663        0.031
enh66289     2  127885800  127886800      5       1  150064       2.0111     0.022158
enh66290     2  127902900  127903900      6       3  150064       1.9852     0.023563
enh66355     2  128783100  128784100      1       1  150064         1.67      0.04746
enh66356     2  128786200  128787200      2       1  150064       1.7097     0.043657
enh66387     2  129153300  129154300      9       1  150064       1.9092     0.028119
enh66388     2  129165600  129166600      7       3  150064       2.3541    0.0092833
enh66416     2  129935700  129936700      7       2  150064         1.67     0.047461
enh66440     2  131132100  131133100      1       1  150064       2.2907      0.01099
enh66457     2  131655100  131656100      3       1  150064       2.0251     0.021426
enh66464     2  131799500  131800500      1       1  150064       3.4002    0.0003367
enh66467     2  131831900  131832900      1       1  150064       3.3708    0.0003748
enh66468     2  131848800  131849800      2       1  150064       2.0167     0.021865
enh66469     2  131852000  131853000      2       1  150064       2.6769    0.0037155
enh66470     2  131861200  131862200      4       2  150064        3.335   0.00042656
enh66471     2  131864400  131865400      2       1  150064        2.684    0.0036368
enh66480     2  132431400  132432400      2       1  150064       2.2331     0.012771
enh66483     2  133105600  133106600      1       1  150064       1.6687      0.04759
enh66534     2  134570500  134571500      3       2  150064       1.6545     0.049014
enh66535     2  134572400  134573400      6       2  150064       1.9247     0.027133
enh66536     2  134575200  134576200      4       2  150064       1.7073     0.043887
enh66538     2  134578900  134579900      5       2  150064       1.8196      0.03441
enh66543     2  134875600  134876600      2       1  150064       2.7512    0.0029685
enh66545     2  134879600  134880600      2       1  150064       3.1509   0.00081397
enh66546     2  134880900  134881900      1       1  150064       3.3242    0.0004434
enh66549     2  134894900  134895900      2       1  150064       3.6551   0.00012852
enh66550     2  134897400  134898400      1       1  150064       4.2027    1.319e-05
enh66551     2  134900100  134901100      3       2  150064       3.1516   0.00081185
enh66553     2  134904400  134905400      1       1  150064       1.7945      0.03637
enh66584     2  135164100  135165100      2       1  150064       1.9326     0.026643
enh66591     2  135594400  135595400      1       1  150064       1.8082      0.03529
enh66593     2  135674200  135675200      1       1  150064       3.0217     0.001257
enh66594     2  135678800  135679800      2       1  150064         2.09      0.01831
enh66616     2  136530900  136531900      1       1  150064       1.8062      0.03544
enh66661     2  139051900  139052900      3       1  150064       2.0151     0.021949
enh66663     2  139153200  139154200      4       1  150064       3.0996   0.00096897
enh66664     2  139173200  139174200      4       2  150064       3.4552   0.00027495
enh66668     2  139211900  139212900      5       2  150064       3.7661   8.2906e-05
enh66669     2  139226600  139227600      2       1  150064       2.2938       0.0109
enh66674     2  139271600  139272600      2       1  150064        2.082     0.018673
enh66677     2  139293600  139294600      3       2  150064       1.7277     0.042024
enh66687     2  139706100  139707100      2       1  150064       1.7994     0.035976
enh66688     2  139755100  139756100      2       1  150064       1.8382     0.033018
enh66718     2  144712900  144713900      1       1  150064       2.9506     0.001586
enh66723     2  144857200  144858200      1       1  150064       2.1594      0.01541
enh66724     2  144859600  144860600      1       1  150064       2.7913     0.002625
enh66736     2  145214000  145215000      3       1  150064       4.0622   2.4309e-05
enh66762     2  145868200  145869200      1       1  150064       1.7685      0.03849
enh66767     2  146437600  146438600      1       1  150064        5.487    2.044e-08
enh66768     2  146438200  146439200      1       1  150064        5.487    2.044e-08
enh66769     2  146440000  146441000      1       1  150064       5.5139    1.755e-08
enh66776     2  147391800  147392800      1       1  150064       1.8679      0.03089
enh66780     2  147578900  147579900      2       1  150064       4.3816   5.8918e-06
enh66782     2  147611100  147612100      2       1  150064       3.5042   0.00022899
enh66784     2  147674300  147675300      1       1  150064       2.3878     0.008475
enh66789     2  147857500  147858500      4       1  150064       2.1164     0.017156
enh66797     2  148282700  148283700      5       2  150064       2.2382     0.012603
enh66809     2  148775800  148776800      2       1  150064       2.2751     0.011451
enh66812     2  149095900  149096900      3       2  150064       2.0302     0.021168
enh66814     2  149340300  149341300      2       1  150064       2.8356    0.0022872
enh66816     2  149352200  149353200      2       1  150064       2.2922     0.010946
enh66821     2  149403800  149404800      3       1  150064       1.7192     0.042789
enh66830     2  149513800  149514800      2       1  150064       2.1811     0.014587
enh66838     2  149905300  149906300      2       1  150064       2.0659     0.019419
enh66840     2  149915300  149916300      9       1  150064       3.3352   0.00042625
enh66855     2  150185300  150186300      3       2  150064       1.6818       0.0463
enh66856     2  150222100  150223100      1       1  150064       1.6946      0.04508
enh66862     2  150394300  150395300      2       1  150064       1.9305     0.026772
enh66864     2  150436900  150437900      4       2  150064       1.6986     0.044699
enh66868     2  150453700  150454700      3       2  150064       2.2572     0.011997
enh66869     2  150454400  150455400      2       1  150064       1.9964     0.022947
enh66870     2  150468100  150469100      1       1  150064       1.6918      0.04534
enh66872     2  150589400  150590400      9       1  150064       1.9231     0.027234
enh66897     2  151128200  151129200      1       1  150064       2.0969        0.018
enh66898     2  151143200  151144200      1       1  150064       2.3427     0.009572
enh66953     2  153023300  153024300      2       1  150064       2.3393    0.0096609
enh66955     2  153056900  153057900      1       1  150064        3.074     0.001056
enh66956     2  153097800  153098800      2       1  150064        2.413    0.0079114
enh66957     2  153103500  153104500      4       2  150064       2.1947     0.014094
enh66958     2  153160900  153161900      1       1  150064       2.7784     0.002731
enh66959     2  153190500  153191500      3       1  150064       2.3965     0.008276
enh66960     2  153194900  153195900      2       1  150064       1.6989     0.044667
enh66965     2  153232700  153233700      6       3  150064       2.4765    0.0066346
enh66966     2  153255300  153256300      4       2  150064       1.9689     0.024481
enh66967     2  153257000  153258000      6       2  150064       2.3195     0.010184
enh66974     2  153276900  153277900      1       1  150064       2.4169     0.007827
enh66975     2  153278800  153279800      1       1  150064       2.3908     0.008405
enh66977     2  153282700  153283700      4       2  150064       2.1357     0.016352
enh66979     2  153287700  153288700      1       1  150064       1.9508      0.02554
enh66980     2  153289400  153290400      1       1  150064       2.5792     0.004952
enh66989     2  153325800  153326800      1       1  150064        2.779     0.002726
enh67009     2  153450300  153451300      1       1  150064       1.6929      0.04524
enh67010     2  153468100  153469100      4       2  150064       2.1314     0.016528
enh67015     2  153576900  153577900      2       1  150064        2.911    0.0018013
enh67016     2  153586600  153587600      4       2  150064       2.7664    0.0028339
enh67017     2  153732100  153733100      2       1  150064        2.038     0.020776
enh67018     2  153780500  153781500      3       2  150064       1.8312     0.033536
enh67048     2  157522800  157523800      2       1  150064       1.7786     0.037654
enh67075     2  158695300  158696300      1       1  150064       1.7127      0.04338
enh67088     2  158867600  158868600      5       2  150064       2.3253     0.010029
enh67095     2  159316700  159317700      4       2  150064       3.1216    0.0008994
enh67096     2  159317800  159318800      1       1  150064       3.0743     0.001055
enh67099     2  159333600  159334600      1       1  150064       3.0841     0.001021
enh67100     2  159338700  159339700      5       2  150064       3.5198   0.00021596
enh67101     2  159343200  159344200      5       2  150064        2.627    0.0043076
enh67102     2  159349700  159350700      6       2  150064       2.8574    0.0021356
enh67107     2  159358900  159359900      5       3  150064       2.8276    0.0023449
enh67109     2  159362200  159363200      1       1  150064       3.3602    0.0003894
enh67110     2  159363800  159364800      2       1  150064       2.4904    0.0063795
enh67111     2  159366500  159367500      4       2  150064       1.8071     0.035376
enh67112     2  159385700  159386700      3       2  150064        2.239     0.012579
enh67113     2  159395400  159396400      1       1  150064       1.8639      0.03117
enh67114     2  159442300  159443300      5       2  150064       2.1493     0.015805
enh67115     2  159456700  159457700      4       2  150064       1.8957     0.029002
enh67117     2  159493600  159494600      4       2  150064       3.4109   0.00032376
enh67196     2  160373000  160374000      1       1  150064       2.9792     0.001445
enh67198     2  160393300  160394300      4       2  150064       2.5043    0.0061355
enh67199     2  160451900  160452900      2       1  150064       2.1157     0.017185
enh67200     2  160456900  160457900      2       1  150064       1.7557      0.03957
enh67201     2  160462200  160463200      5       2  150064       2.5663    0.0051388
enh67202     2  160463400  160464400      2       1  150064       1.9649     0.024715
enh67203     2  160465100  160466100      3       2  150064       1.9367     0.026389
enh67204     2  160466300  160467300      4       2  150064       2.6527    0.0039921
enh67206     2  160474200  160475200      2       1  150064       3.4676   0.00026257
enh67207     2  160494200  160495200      9       4  150064       1.8292     0.033685
enh67208     2  160540800  160541800      3       2  150064       2.6856    0.0036201
enh67209     2  160566800  160567800      5       2  150064       2.1417     0.016107
enh67210     2  160572300  160573300      5       1  150064       2.5574    0.0052728
enh67211     2  160574100  160575100      3       1  150064       2.3491    0.0094089
enh67212     2  160591300  160592300      2       1  150064       2.1797      0.01464
enh67213     2  160593400  160594400      6       2  150064       2.6297    0.0042731
enh67217     2  160816300  160817300      2       1  150064       2.2192     0.013237
enh67237     2  161051100  161052100      4       2  150064       1.7284     0.041958
enh67239     2  161063800  161064800      3       1  150064        1.684     0.046092
enh67281     2  161236100  161237100      5       2  150064       1.6895     0.045564
enh67285     2  161249200  161250200      2       1  150064       1.8314     0.033523
enh67294     2  161284400  161285400      6       2  150064       2.2613     0.011869
enh67312     2  161502500  161503500      3       1  150064       1.9094     0.028108
enh67314     2  161520800  161521800      3       2  150064       1.6847      0.04602
enh67317     2  161552300  161553300      2       1  150064       2.2109      0.01352
enh67318     2  161560200  161561200      4       2  150064       1.6628     0.048171
enh67338     2  161959800  161960800      5       2  150064       1.9239     0.027181
enh67344     2  162018600  162019600      1       1  150064       2.3141      0.01033
enh67345     2  162022400  162023400      2       1  150064       1.8588     0.031525
enh67358     2  162885300  162886300      2       1  150064       3.1838   0.00072676
enh67381     2  164460800  164461800      3       2  150064       1.7078     0.043841
enh67386     2  164521000  164522000      1       1  150064       1.8013      0.03583
enh67444     2  166754500  166755500      1       1  150064       2.0391      0.02072
enh67448     2  166811000  166812000      2       1  150064       3.2935   0.00049468
enh67454     2  167170100  167171100      4       1  150064        3.354   0.00039826
enh67456     2  167267400  167268400      4       2  150064       2.1426     0.016072
enh67487     2  169315200  169316200      3       2  150064       2.2001     0.013901
enh67488     2  169323100  169324100      2       1  150064       1.7044     0.044157
enh67493     2  169375100  169376100      5       2  150064       1.9554     0.025268
enh67495     2  169378000  169379000      2       1  150064       1.8807     0.030008
enh67498     2  169382000  169383000      2       1  150064       2.5275    0.0057434
enh67499     2  169385000  169386000      4       2  150064       3.1486   0.00082041
enh67500     2  169387300  169388300      4       2  150064       2.0137     0.022021
enh67504     2  169406800  169407800      4       2  150064       2.4677    0.0067991
enh67510     2  169438000  169439000      2       1  150064       2.5969    0.0047033
enh67512     2  169456000  169457000      4       2  150064       2.0361      0.02087
enh67514     2  169470200  169471200      3       1  150064       2.2577     0.011982
enh67516     2  169491400  169492400      3       1  150064       3.4519   0.00027834
enh67517     2  169495500  169496500      3       1  150064        2.075     0.018993
enh67520     2  169574600  169575600      2       1  150064       1.6511     0.049355
enh67529     2  169848500  169849500      4       1  150064       1.7017     0.044403
enh67531     2  169861900  169862900      1       1  150064       1.6554      0.04892
enh67539     2  169948100  169949100      1       1  150064        2.361     0.009114
enh67548     2  170428300  170429300      1       1  150064       2.0183      0.02178
enh67595     2  171942900  171943900      2       1  150064       2.5562    0.0052908
enh67596     2  172002900  172003900      4       2  150064       2.1514     0.015721
enh67601     2  172037700  172038700      6       2  150064       1.8628     0.031245
enh67607     2  172128000  172129000      3       1  150064       2.4973    0.0062564
enh67631     2  172543200  172544200      4       2  150064       3.5842   0.00016909
enh67634     2  172564100  172565100      1       1  150064       3.1527    0.0008088
enh67636     2  172619500  172620500      6       2  150064       4.4565    4.165e-06
enh67637     2  172654800  172655800      1       1  150064       4.1125    1.957e-05
enh67638     2  172663600  172664600      3       2  150064       1.9055     0.028358
enh67639     2  172734500  172735500      1       1  150064       4.1989    1.341e-05
enh67646     2  172865600  172866600      7       2  150064       3.5524   0.00019089
enh67647     2  172873600  172874600      1       1  150064       3.0425     0.001173
enh67650     2  172962500  172963500      3       2  150064       2.0472      0.02032
enh67651     2  172963900  172964900      3       1  150064       2.2719     0.011547
enh67652     2  172968400  172969400      1       1  150064       3.5662    0.0001811
enh67653     2  172973900  172974900      4       2  150064       4.1194   1.8991e-05
enh67672     2  173158400  173159400      5       2  150064       2.2216     0.013155
enh67699     2  173507700  173508700      8       3  150064       1.9746     0.024154
enh67700     2  173511500  173512500      4       2  150064       1.7638     0.038881
enh67706     2  173565800  173566800      2       1  150064       1.8664      0.03099
enh67712     2  173707600  173708600      2       1  150064       2.0173     0.021831
enh67730     2  173943400  173944400      4       2  150064       1.7994     0.035978
enh67735     2  173954500  173955500      3       2  150064       2.5413    0.0055224
enh67738     2  173971600  173972600      4       2  150064       2.4878    0.0064275
enh67741     2  173988400  173989400      2       1  150064       2.2677     0.011672
enh67742     2  173991100  173992100      3       1  150064       1.6904     0.045479
enh67743     2  173995200  173996200      1       1  150064       1.6463      0.04985
enh67744     2  173996100  173997100      2       1  150064       1.8949     0.029052
enh67745     2  173997700  173998700      4       2  150064       1.9024     0.028556
enh67746     2  173999200  174000200      4       2  150064       1.8704     0.030713
enh67747     2  174001700  174002700      5       2  150064       2.8835    0.0019665
enh67748     2  174009800  174010800      3       2  150064       2.0908     0.018275
enh67749     2  174014400  174015400      2       1  150064       3.2564   0.00056409
enh67753     2  174036600  174037600      6       3  150064         3.17   0.00076217
enh67755     2  174052300  174053300      4       2  150064       2.7049    0.0034158
enh67758     2  174075100  174076100      6       3  150064       2.7938    0.0026043
enh67768     2  174279700  174280700      1       1  150064       2.0703      0.01921
enh67779     2  174531600  174532600      3       2  150064       1.7208     0.042641
enh67790     2  174825400  174826400      6       3  150064       2.7215    0.0032496
enh67798     2  174875000  174876000      7       2  150064       2.7231    0.0032334
enh67800     2  174878700  174879700      2       1  150064       1.7088     0.043747
enh67802     2  174896600  174897600      5       2  150064       1.8852     0.029699
enh67805     2  174918700  174919700      3       1  150064       2.8179    0.0024172
enh67807     2  174940500  174941500      1       1  150064       2.4381     0.007382
enh67809     2  175018900  175019900      4       2  150064       2.2904     0.010999
enh67810     2  175022200  175023200      1       1  150064       1.7323      0.04161
enh67811     2  175041400  175042400      1       1  150064       2.2454      0.01237
enh67814     2  175099400  175100400      4       2  150064        2.874    0.0020268
enh67815     2  175108300  175109300      2       1  150064       2.0202     0.021682
enh67818     2  175113800  175114800      1       1  150064       2.3959     0.008289
enh67820     2  175130700  175131700      3       2  150064       1.6506     0.049408
enh67822     2  175258400  175259400      1       1  150064       1.7408      0.04086
enh67827     2  175352200  175353200      1       1  150064       3.7024    0.0001068
enh67828     2  175396400  175397400      3       2  150064       2.0424     0.020554
enh67829     2  175400000  175401000      1       1  150064        2.639     0.004157
enh67832     2  175411000  175412000      3       2  150064       2.9867      0.00141
enh67847     2  175643100  175644100      2       1  150064       3.0348    0.0012036
enh67874     2  177147600  177148600      1       1  150064       1.9747      0.02415
enh67875     2  177156200  177157200      2       1  150064       1.8023     0.035745
enh67877     2  177325500  177326500      2       1  150064       2.2756     0.011434
enh67884     2  177399600  177400600      1       1  150064       1.8883      0.02949
enh67942     2  178976200  178977200      2       1  150064       1.9619     0.024889
enh67943     2  178978400  178979400      2       1  150064       2.7261    0.0032045
enh67949     2  179136500  179137500      1       1  150064       1.7273      0.04206
enh67984     2  180324900  180325900      3       2  150064       4.3777   5.9962e-06
enh67994     2  180870000  180871000      2       1  150064       2.6466    0.0040648
enh67995     2  180877300  180878300      4       2  150064       2.3772    0.0087231
enh67996     2  180881200  180882200      3       1  150064       1.9512     0.025517
enh67998     2  180989900  180990900      1       1  150064       3.4796    0.0002511
enh68078     2  183813800  183814800      2       1  150064       1.8571     0.031646
enh68079     2  183817500  183818500      5       2  150064        2.034     0.020977
enh68080     2  183874500  183875500      2       1  150064       3.0777     0.001043
enh68084     2  183886000  183887000      3       2  150064       2.6236    0.0043505
enh68085     2  183890400  183891400      6       3  150064       1.8203     0.034355
enh68086     2  183893800  183894800      4       2  150064       2.0579     0.019801
enh68100     2  185510500  185511500      1       1  150064       2.1802      0.01462
enh68101     2  185550400  185551400      6       3  150064       4.1827     1.44e-05
enh68139     2  188412000  188413000      2       1  150064       1.7926     0.036515
enh68148     2  189167700  189168700      4       2  150064       2.0068     0.022387
enh68151     2  189198400  189199400      2       1  150064       2.6501    0.0040238
enh68152     2  189246600  189247600      2       1  150064       2.9245     0.001725
enh68155     2  189494000  189495000      4       2  150064       1.9699     0.024422
enh68157     2  189591100  189592100      4       2  150064       1.8382     0.033019
enh68158     2  189591600  189592600      4       2  150064       1.8118     0.035007
enh68159     2  189648000  189649000      3       1  150064       2.0445     0.020451
enh68160     2  189651600  189652600      2       1  150064       2.6071    0.0045662
enh68231     2  191222100  191223100      5       1  150064       2.0763     0.018935
enh68239     2  191400800  191401800      3       2  150064       1.7662     0.038684
enh68241     2  191412400  191413400      6       2  150064       2.8054    0.0025128
enh68246     2  191471800  191472800      4       2  150064       2.3236     0.010074
enh68248     2  191492700  191493700      2       1  150064       2.4091    0.0079953
enh68250     2  191511400  191512400      5       2  150064       1.9909     0.023245
enh68272     2  191723800  191724800      3       1  150064       1.6957      0.04497
enh68285     2  191879400  191880400      4       2  150064       1.7544     0.039678
enh68286     2  191884000  191885000      3       2  150064       1.8504     0.032126
enh68287     2  191885900  191886900      4       2  150064       2.4662    0.0068282
enh68291     2  191906100  191907100      1       1  150064       2.1558      0.01555
enh68292     2  191914800  191915800      4       1  150064       1.8149     0.034767
enh68386     2  196398600  196399600      3       2  150064       2.4275    0.0076017
enh68387     2  196425100  196426100      3       2  150064       2.5677    0.0051188
enh68388     2  196427200  196428200      5       2  150064       2.6125    0.0044946
enh68390     2  196438800  196439800      5       3  150064       2.4217    0.0077233
enh68398     2  196762800  196763800      5       3  150064       2.5313    0.0056826
enh68399     2  196767100  196768100      1       1  150064       2.2603       0.0119
enh68400     2  196977300  196978300      3       2  150064       2.0953     0.018073
enh68418     2  197140400  197141400      4       2  150064       2.5991    0.0046729
enh68419     2  197156500  197157500      4       2  150064       3.1434   0.00083509
enh68421     2  197172200  197173200      6       2  150064       2.2027     0.013809
enh68424     2  197264300  197265300      3       2  150064       1.6888     0.045631
enh68425     2  197466100  197467100      2       1  150064       2.7355    0.0031146
enh68428     2  197648000  197649000      2       1  150064       1.6848     0.046012
enh68429     2  197662200  197663200      1       1  150064       2.2505      0.01221
enh68438     2  197830900  197831900      3       1  150064        1.838     0.033033
enh68439     2  197831600  197832600      3       1  150064       2.6391    0.0041565
enh68445     2  198028600  198029600      2       1  150064       2.3458    0.0094928
enh68450     2  198243100  198244100      1       1  150064       4.7819    8.681e-07
enh68451     2  198262200  198263200      3       2  150064       2.7893    0.0026413
enh68453     2  198295300  198296300      2       1  150064       1.6989     0.044668
enh68461     2  198478800  198479800      1       1  150064       1.9758      0.02409
enh68462     2  198492400  198493400      4       1  150064       2.0871      0.01844
enh68463     2  198573400  198574400      2       1  150064        4.101   2.0565e-05
enh68464     2  198668200  198669200      5       3  150064       4.8872    5.114e-07
enh68465     2  198712000  198713000      3       1  150064       4.8843   5.1892e-07
enh68467     2  198737600  198738600      2       1  150064       3.7759   7.9729e-05
enh68468     2  198753600  198754600      2       1  150064       4.2409   1.1133e-05
enh68472     2  199494200  199495200      4       2  150064       2.8951    0.0018952
enh68477     2  200778700  200779700      2       1  150064        3.754   8.7032e-05
enh68478     2  200787200  200788200      5       2  150064       5.7762   3.8197e-09
enh68480     2  200817900  200818900      3       2  150064       5.7811   3.7108e-09
enh68486     2  200846900  200847900      3       2  150064        2.347    0.0094623
enh68489     2  200994600  200995600      3       1  150064        2.059     0.019747
enh68490     2  201020400  201021400      1       1  150064       5.3896     3.53e-08
enh68491     2  201023800  201024800      1       1  150064       6.7233    8.882e-12
enh68494     2  201123900  201124900      3       2  150064       1.6865     0.045849
enh68495     2  201129300  201130300      4       1  150064       2.9701    0.0014886
enh68496     2  201142700  201143700      7       3  150064       6.3936    8.103e-11
enh68497     2  201143800  201144800      4       2  150064       4.7459   1.0377e-06
enh68503     2  201174900  201175900      2       1  150064         4.41   5.1679e-06
enh68504     2  201179300  201180300      4       2  150064       2.2078     0.013628
enh68505     2  201180700  201181700      1       1  150064       2.5725     0.005049
enh68507     2  201184100  201185100      2       1  150064       1.8411     0.032803
enh68508     2  201186800  201187800      1       1  150064       1.8995      0.02875
enh68509     2  201194200  201195200      4       2  150064       2.8612    0.0021102
enh68510     2  201199800  201200800      2       1  150064        4.056   2.4955e-05
enh68516     2  201221300  201222300      2       1  150064       4.1162   1.9258e-05
enh68517     2  201224800  201225800      1       1  150064       3.5893    0.0001658
enh68519     2  201238800  201239800      3       2  150064       4.0677   2.3737e-05
enh68522     2  201247100  201248100      5       2  150064       4.4118   5.1248e-06
enh68523     2  201248600  201249600      3       1  150064       3.0333    0.0012094
enh68527     2  201320000  201321000      1       1  150064       3.8819    5.182e-05
enh68528     2  201331500  201332500      3       1  150064       2.2803     0.011295
enh68533     2  201392400  201393400      2       1  150064       2.8195    0.0024046
enh68535     2  201466800  201467800      3       2  150064       2.2482      0.01228
enh68536     2  201468500  201469500      8       3  150064       1.7009     0.044477
enh68538     2  201474200  201475200      7       3  150064       1.8347     0.033274
enh68547     2  201606200  201607200      5       2  150064       1.9379     0.026317
enh68554     2  201642500  201643500      3       1  150064       2.3298    0.0099086
enh68556     2  201648500  201649500      1       1  150064        2.068      0.01932
enh68591     2  202021400  202022400      6       3  150064       1.8795      0.03009
enh68597     2  202118800  202119800      8       4  150064        3.382   0.00035982
enh68600     2  202128200  202129200      1       1  150064       1.6548      0.04898
enh68671     2  203453100  203454100      2       1  150064       1.7147     0.043196
enh68677     2  203582300  203583300      1       1  150064       1.8509      0.03209
enh68684     2  203866700  203867700      2       1  150064       2.8747    0.0020218
enh68685     2  203877700  203878700      1       1  150064       2.9017     0.001856
enh68686     2  203884000  203885000      2       1  150064       1.6528      0.04919
enh68688     2  203900600  203901600      2       1  150064        1.819     0.034454
enh68692     2  204104900  204105900      2       1  150064       2.6149    0.0044624
enh68694     2  204265400  204266400      3       1  150064       2.1662     0.015147
enh68697     2  204316000  204317000      2       1  150064       2.4105    0.0079651
enh68708     2  204520900  204521900      2       1  150064       1.8384     0.033003
enh68724     2  204876700  204877700      4       2  150064       1.8888     0.029457
enh68725     2  204884400  204885400      4       2  150064       1.7464     0.040372
enh68744     2  206216800  206217800      2       1  150064       1.7493     0.040116
enh68745     2  206217500  206218500      5       1  150064        1.977      0.02402
enh68750     2  206438700  206439700      3       2  150064       2.6265     0.004314
enh68792     2  206947600  206948600      3       1  150064       2.2145     0.013396
enh68819     2  207925200  207926200      6       2  150064       1.8817      0.02994
enh68833     2  208044900  208045900      2       1  150064       1.9359     0.026438
enh68851     2  208272800  208273800      3       2  150064       2.2472     0.012315
enh68854     2  208331800  208332800      4       2  150064       2.4827    0.0065202
enh68856     2  208339600  208340600      7       2  150064       3.3184   0.00045259
enh68857     2  208345400  208346400      2       1  150064       2.7936    0.0026064
enh68860     2  208368300  208369300      4       2  150064       3.2714   0.00053516
enh68863     2  208391300  208392300      4       2  150064       2.3556    0.0092453
enh68864     2  208398000  208399000      1       1  150064       4.0619    2.434e-05
enh68865     2  208411100  208412100      3       2  150064       4.0868   2.1867e-05
enh68869     2  208481500  208482500      3       1  150064       3.7659    8.296e-05
enh68871     2  208497300  208498300      2       1  150064       3.4618   0.00026826
enh68900     2  208912200  208913200      3       2  150064       2.0966     0.018015
enh68901     2  208929000  208930000      8       4  150064       2.1217     0.016933
enh68920     2  210335400  210336400      2       1  150064       2.0155     0.021926
enh68947     2  212272400  212273400      1       1  150064       3.2319    0.0006149
enh68953     2  213483500  213484500      4       2  150064       2.0922     0.018211
enh68957     2  213587700  213588700      4       2  150064       2.2976     0.010792
enh68959     2  213641400  213642400      2       1  150064       1.8234     0.034119
enh68960     2  213641900  213642900      4       2  150064       2.0216     0.021611
enh68965     2  213767800  213768800      3       2  150064       1.9892     0.023338
enh68976     2  213839200  213840200      3       2  150064       1.8883     0.029495
enh69106     2  217075500  217076500      1       1  150064       2.3455     0.009502
enh69114     2  217163500  217164500      2       1  150064       1.7118     0.043465
enh69125     2  217278000  217279000      3       1  150064       2.8614    0.0021086
enh69127     2  217342500  217343500      1       1  150064       2.8023     0.002537
enh69131     2  217366900  217367900      3       2  150064       2.8024    0.0025361
enh69134     2  217404800  217405800      2       1  150064        1.993     0.023129
enh69138     2  217463200  217464200      4       2  150064       3.9011   4.7872e-05
enh69140     2  217484100  217485100      4       2  150064       1.9169     0.027628
enh69147     2  217523100  217524100      1       1  150064       1.9774        0.024
enh69148     2  217529800  217530800      1       1  150064       2.3264     0.009999
enh69149     2  217544500  217545500      2       1  150064       1.7805     0.037497
enh69167     2  217939600  217940600     10       4  150064       2.3359    0.0097472
enh69183     2  218235300  218236300      1       1  150064       1.7168      0.04301
enh69204     2  218620600  218621600      4       2  150064       1.7853     0.037103
enh69206     2  218655100  218656100      2       1  150064       2.4467    0.0072085
enh69220     2  218783800  218784800     12       3  150064       2.4847    0.0064839
enh69226     2  218813700  218814700      1       1  150064       1.7665      0.03866
enh69227     2  218815200  218816200      4       2  150064       1.7835     0.037253
enh69297     2  219935700  219936700      2       1  150064         2.01     0.022218
enh69298     2  219981300  219982300      1       1  150064        2.351     0.009361
enh69301     2  220006700  220007700      2       1  150064       2.3236     0.010074
enh69302     2  220025600  220026600      2       1  150064       2.6891    0.0035818
enh69303     2  220036100  220037100      2       1  150064       3.3783   0.00036462
enh69305     2  220072500  220073500      1       1  150064       2.2918      0.01096
enh69309     2  220091900  220092900      2       1  150064       1.9286     0.026889
enh69353     2  220526400  220527400      2       1  150064       1.7379     0.041118
enh69392     2  221720600  221721600      1       1  150064       2.5483     0.005413
enh69401     2  222308500  222309500      4       1  150064       1.6987     0.044684
enh69402     2  222311700  222312700      7       3  150064       1.8064     0.035425
enh69407     2  222394400  222395400      1       1  150064       2.8599     0.002119
enh69465     2  224392900  224393900      4       2  150064       2.7911    0.0026268
enh69469     2  224427900  224428900      1       1  150064       2.1643      0.01522
enh69523     2  225010600  225011600      2       1  150064       1.8981     0.028841
enh69528     2  225086000  225087000      1       1  150064       1.7432      0.04065
enh69531     2  225275900  225276900      2       1  150064        2.515    0.0059508
enh69532     2  225277100  225278100      2       1  150064       3.1693   0.00076399
enh69533     2  225300800  225301800     12       5  150064       2.4653    0.0068453
enh69536     2  225305700  225306700     11       4  150064       2.9465    0.0016069
enh69537     2  225349800  225350800      2       1  150064       1.9061     0.028321
enh69539     2  225384600  225385600      3       2  150064       3.6737   0.00011953
enh69542     2  225434600  225435600      1       1  150064       1.6773      0.04674
enh69544     2  225439300  225440300      5       2  150064       3.4801   0.00025064
enh69546     2  225543200  225544200      1       1  150064       1.9343      0.02654
enh69551     2  225702100  225703100      4       2  150064         2.31     0.010443
enh69554     2  225725500  225726500      2       1  150064        2.428    0.0075917
enh69558     2  225761400  225762400      6       3  150064        1.895     0.029044
enh69559     2  225774500  225775500      7       3  150064       2.0494     0.020212
enh69562     2  225813300  225814300      2       1  150064       2.8813      0.00198
enh69571     2  225955900  225956900      2       1  150064       1.7012     0.044449
enh69573     2  225984600  225985600      4       2  150064       1.8381     0.033024
enh69608     2  227348500  227349500      3       2  150064       2.1959      0.01405
enh69640     2  227702300  227703300      6       1  150064       1.8715     0.030641
enh69643     2  227756600  227757600      3       1  150064        2.351    0.0093605
enh69645     2  227772600  227773600      3       1  150064       2.0618     0.019612
enh69646     2  227780400  227781400      1       1  150064       2.3855     0.008527
enh69659     2  228262000  228263000      6       2  150064       2.7527    0.0029553
enh69663     2  228276500  228277500      3       2  150064       2.8669    0.0020725
enh69666     2  228324700  228325700      1       1  150064       2.7341     0.003128
enh69670     2  228347200  228348200      2       1  150064       2.2438     0.012421
enh69675     2  228380200  228381200      5       2  150064       2.0463     0.020364
enh69676     2  228382500  228383500      6       3  150064       2.3233     0.010082
enh69681     2  228652700  228653700      3       2  150064       2.4453    0.0072367
enh69682     2  228660800  228661800      4       1  150064       2.0418     0.020587
enh69707     2  229952500  229953500      7       3  150064       2.9977    0.0013602
enh69710     2  230165600  230166600      3       2  150064       1.7721     0.038186
enh69739     2  230844900  230845900      1       1  150064        2.353     0.009312
enh69740     2  230845600  230846600      1       1  150064        2.405     0.008087
enh69745     2  231082100  231083100      2       1  150064       1.6688     0.047582
enh69748     2  231094500  231095500      1       1  150064       2.4535     0.007073
enh69750     2  231190800  231191800      5       1  150064       1.6993     0.044628
enh69764     2  231384800  231385800      6       2  150064       2.5803    0.0049358
enh69829     2  232264500  232265500      1       1  150064       2.3044       0.0106
enh69834     2  232325800  232326800      1       1  150064       2.7003     0.003464
enh69842     2  232470000  232471000      2       1  150064       1.7846      0.03716
enh69854     2  232527200  232528200      1       1  150064       2.3914     0.008391
enh69856     2  232531700  232532700      2       1  150064       2.2746     0.011466
enh69889     2  233100400  233101400      3       1  150064       1.8479     0.032308
enh69895     2  233174300  233175300      3       2  150064       2.1342     0.016413
enh69899     2  233242700  233243700     10       4  150064       2.1321     0.016499
enh69901     2  233416400  233417400      1       1  150064       1.6581      0.04865
enh69904     2  233441300  233442300      5       2  150064        1.965     0.024706
enh69905     2  233453500  233454500      3       1  150064       1.7228     0.042464
enh69906     2  233457100  233458100      1       1  150064       2.1019      0.01778
enh69910     2  233646500  233647500      4       2  150064       4.2163    1.242e-05
enh69911     2  233702600  233703600      1       1  150064       3.5443    0.0001968
enh69912     2  233718100  233719100      3       2  150064       5.9004    1.813e-09
enh69913     2  233721200  233722200      5       3  150064       2.8653     0.002083
enh69914     2  233725300  233726300      3       1  150064       4.9669   3.4008e-07
enh69915     2  233736000  233737000      5       2  150064       5.3525   4.3385e-08
enh69918     2  233765600  233766600      7       3  150064       1.7602     0.039183
enh69919     2  233766600  233767600      2       1  150064       5.2628   7.0926e-08
enh69920     2  233806500  233807500      5       2  150064       5.4815   2.1082e-08
enh69921     2  233816400  233817400      1       1  150064       1.9784      0.02394
enh69922     2  233845300  233846300      6       3  150064       1.6668     0.047776
enh69926     2  233898300  233899300      4       2  150064       2.6407     0.004137
enh69927     2  233913700  233914700      2       1  150064       2.5633    0.0051834
enh69928     2  233916100  233917100      4       2  150064       1.8241     0.034069
enh69929     2  233918500  233919500      1       1  150064       2.5708     0.005073
enh69992     2  235044600  235045600      2       1  150064       1.8077     0.035326
enh70019     2  235355000  235356000      2       1  150064       2.1942      0.01411
enh70089     2  236420000  236421000      2       1  150064       2.6068    0.0045697
enh70095     2  236471700  236472700      1       1  150064       2.0511      0.02013
enh70099     2  236514400  236515400      2       1  150064       1.8384     0.032999
enh70100     2  236516600  236517600      3       2  150064       1.9775     0.023993
enh70102     2  236547900  236548900      2       1  150064       2.1495     0.015796
enh70103     2  236550400  236551400      4       2  150064        1.965     0.024708
enh70112     2  236611100  236612100      4       2  150064        1.647     0.049783
enh70114     2  236616500  236617500      4       2  150064       1.9573     0.025158
enh70115     2  236617900  236618900      8       4  150064       2.2327     0.012783
enh70122     2  236768500  236769500      2       1  150064       3.3695    0.0003765
enh70134     2  237551000  237552000      4       2  150064       2.2977     0.010791
enh70148     2  237665600  237666600      2       1  150064       1.7377     0.041129
enh70151     2  237677700  237678700      4       2  150064       2.1651     0.015189
enh70238     2  238482900  238483900      6       2  150064       1.6965     0.044891
enh70239     2  238484300  238485300     13       4  150064       1.9738     0.024203
enh70270     2  238651900  238652900      8       2  150064       1.8747     0.030416
enh70271     2  238653200  238654200      8       2  150064       1.7157      0.04311
enh70301     2  239083700  239084700      6       2  150064       2.9155    0.0017755
enh70307     2  239175900  239176900      1       1  150064       1.7618      0.03905
enh70461     2  241329000  241330000      7       3  150064       1.9396     0.026212
enh70462     2  241331600  241332600      7       2  150064       2.1881     0.014333
enh70464     2  241366100  241367100     10       2  150064       2.9115    0.0017982
enh70465     2  241371900  241372900      7       3  150064       2.5385    0.0055665
enh70501     2  241948300  241949300      5       3  150064       1.8338     0.033341
enh70530     2  242294400  242295400      4       2  150064       2.7322    0.0031453
enh70536     2  242317600  242318600      5       3  150064       2.5228    0.0058207
enh70538     2  242325500  242326500      4       2  150064       2.6583    0.0039269
enh70539     2  242329900  242330900      1       1  150064       2.6614     0.003891
enh70540     2  242350500  242351500      6       4  150064       2.4978    0.0062486
enh70553     2  242573900  242574900      3       2  150064       1.8432     0.032647
enh70555     2  242579800  242580800      3       1  150064       2.1179      0.01709
enh70557     2  242604600  242605600      3       1  150064       2.1349     0.016386
enh70613     3    4894600    4895600      1       1  150064       2.3182      0.01022
enh70614     3    4908000    4909000      1       1  150064       1.7001      0.04456
enh70628     3    5068500    5069500      6       2  150064       2.1935     0.014137
enh70659     3    8524800    8525800      1       1  150064       2.0306      0.02115
enh70710     3    9175200    9176200      2       1  150064       1.9232     0.027225
enh70729     3    9287700    9288700      3       2  150064       1.8487     0.032249
enh70737     3    9391600    9392600      1       1  150064       1.6911      0.04541
enh70739     3    9403100    9404100      3       2  150064       2.0005     0.022725
enh70743     3    9447600    9448600      4       2  150064       1.9666     0.024617
enh70745     3    9451100    9452100      3       2  150064       2.2399      0.01255
enh70748     3    9461900    9462900      3       1  150064        2.576    0.0049977
enh70749     3    9465700    9466700      2       1  150064       1.8174      0.03458
enh70772     3    9908000    9909000      4       2  150064       2.7089    0.0033755
enh70810     3   10240300   10241300      2       1  150064       1.7216     0.042573
enh70823     3   10394200   10395200      4       1  150064       2.7762    0.0027495
enh70826     3   10437200   10438200      3       1  150064       3.3372   0.00042317
enh70828     3   10593400   10594400      3       1  150064       2.2016     0.013848
enh70830     3   10813000   10814000      1       1  150064       2.3023      0.01066
enh70832     3   10840600   10841600      3       2  150064       2.0508     0.020143
enh70833     3   10845600   10846600      5       2  150064       2.8247    0.0023663
enh70836     3   10976100   10977100      6       3  150064       1.7131     0.043348
enh70837     3   10983100   10984100      4       2  150064       2.1091     0.017466
enh70838     3   10987900   10988900      3       1  150064       1.6647     0.047987
enh70886     3   11426800   11427800      2       1  150064       1.8283     0.033751
enh70887     3   11433300   11434300      2       1  150064       1.8042     0.035598
enh70902     3   11600900   11601900      4       1  150064       1.7435     0.040624
enh70904     3   11608700   11609700      3       1  150064       1.9176      0.02758
enh70928     3   11685500   11686500      2       1  150064       3.9925   3.2686e-05
enh70929     3   11702200   11703200      4       2  150064       3.2625   0.00055222
enh70930     3   11703000   11704000      2       1  150064       3.0804    0.0010335
enh70945     3   11806200   11807200      4       2  150064       2.6584    0.0039256
enh70955     3   11886100   11887100      7       1  150064       2.3975    0.0082534
enh70956     3   11888400   11889400      3       1  150064       2.1749      0.01482
enh70957     3   12185400   12186400      5       3  150064       2.1581      0.01546
enh70968     3   12321400   12322400      1       1  150064       2.9461     0.001609
enh70974     3   12485900   12486900      2       1  150064       2.7152    0.0033119
enh70976     3   12512300   12513300      3       2  150064       2.5137    0.0059735
enh70978     3   12521000   12522000      3       1  150064       2.2586     0.011955
enh70979     3   12524400   12525400      3       1  150064       1.9132     0.027863
enh70981     3   12549500   12550500      4       2  150064       2.2149     0.013384
enh70985     3   12601100   12602100      3       1  150064       2.5321    0.0056684
enh70986     3   12603000   12604000      1       1  150064       2.2235      0.01309
enh70987     3   12604300   12605300      1       1  150064       2.5015     0.006183
enh70992     3   12679400   12680400      1       1  150064       2.3523     0.009328
enh70996     3   12699300   12700300      3       2  150064       1.8766     0.030285
enh70997     3   12702100   12703100      4       2  150064       1.6649     0.047962
enh70998     3   12723000   12724000      1       1  150064       2.3974     0.008255
enh70999     3   12744600   12745600      4       2  150064       2.2744     0.011472
enh71001     3   12771600   12772600      3       1  150064       1.7061     0.043994
enh71002     3   12791100   12792100      1       1  150064       2.0615      0.01963
enh71029     3   13036400   13037400      5       2  150064       1.7541     0.039707
enh71038     3   13342800   13343800      1       1  150064       1.7837      0.03724
enh71039     3   13388000   13389000      2       1  150064       2.1091     0.017467
enh71077     3   13890200   13891200      6       3  150064       1.6731      0.04715
enh71104     3   14212100   14213100      2       1  150064       2.0244     0.021464
enh71124     3   14419400   14420400      5       1  150064       2.3011     0.010694
enh71145     3   14550200   14551200      5       3  150064       1.7129     0.043363
enh71146     3   14566900   14567900      6       3  150064       2.0562     0.019883
enh71153     3   14676200   14677200      2       1  150064       2.0577     0.019808
enh71155     3   14691800   14692800      2       1  150064       1.7422     0.040736
enh71165     3   15138600   15139600      2       1  150064       1.7907     0.036672
enh71235     3   16000200   16001200      2       1  150064       2.3095     0.010458
enh71236     3   16017800   16018800      4       1  150064       2.2246     0.013055
enh71239     3   16053400   16054400      9       3  150064       1.7065     0.043957
enh71266     3   16420400   16421400      9       3  150064       1.7261     0.042163
enh71268     3   16440500   16441500      4       2  150064       1.7076     0.043859
enh71280     3   16557900   16558900      2       1  150064         1.85     0.032154
enh71283     3   16770000   16771000      5       2  150064        1.682     0.046286
enh71284     3   16782700   16783700      8       4  150064       2.0201     0.021686
enh71285     3   17081100   17082100      4       2  150064       2.4159    0.0078489
enh71290     3   17533100   17534100      1       1  150064       1.7854       0.0371
enh71294     3   17673400   17674400      3       2  150064       3.3203   0.00044954
enh71295     3   17680300   17681300      2       1  150064       1.8609     0.031377
enh71296     3   17686500   17687500      2       1  150064       1.6738     0.047088
enh71297     3   17719500   17720500      3       1  150064       4.7436   1.0499e-06
enh71298     3   17771400   17772400      2       1  150064       3.7124   0.00010265
enh71299     3   17779700   17780700      3       1  150064       4.2815   9.2812e-06
enh71300     3   17784800   17785800      4       1  150064         2.91     0.001807
enh71301     3   17790700   17791700      1       1  150064       3.0272     0.001234
enh71302     3   17797100   17798100      1       1  150064       5.1533     1.28e-07
enh71304     3   17875000   17876000      1       1  150064       4.6799    1.435e-06
enh71312     3   18273700   18274700      6       2  150064       2.6348    0.0042098
enh71317     3   18467700   18468700      1       1  150064       1.8273      0.03383
enh71326     3   18911000   18912000      1       1  150064       3.3343    0.0004276
enh71329     3   19943000   19944000      2       1  150064       2.6141    0.0044727
enh71346     3   21695800   21696800      7       3  150064       2.2574     0.011991
enh71364     3   23203100   23204100     11       4  150064       2.2224     0.013129
enh71371     3   23531600   23532600      1       1  150064       1.9515       0.0255
enh71393     3   23853000   23854000      4       2  150064       3.4433    0.0002873
enh71396     3   23872400   23873400      2       1  150064       2.4768    0.0066283
enh71406     3   23988900   23989900      5       2  150064       1.6824     0.046248
enh71412     3   24045400   24046400      7       4  150064       2.2055     0.013709
enh71413     3   24053500   24054500      4       2  150064       2.6636    0.0038652
enh71414     3   24060600   24061600      2       1  150064       2.1888     0.014306
enh71415     3   24089200   24090200      3       2  150064       2.9405    0.0016382
enh71417     3   24143100   24144100      6       2  150064        3.521   0.00021493
enh71418     3   24160600   24161600      1       1  150064       3.2787    0.0005214
enh71419     3   24164800   24165800      2       1  150064       3.1042   0.00095385
enh71420     3   24169300   24170300      4       2  150064       3.6972   0.00010899
enh71421     3   24179300   24180300      1       1  150064       2.9301     0.001694
enh71424     3   24226900   24227900      4       2  150064       2.5787    0.0049592
enh71425     3   24253900   24254900      6       3  150064       3.1199   0.00090454
enh71426     3   24262200   24263200      4       2  150064       1.7279     0.042007
enh71441     3   24562000   24563000      3       1  150064       1.8465     0.032407
enh71452     3   25197400   25198400      1       1  150064        1.898      0.02885
enh71469     3   25766500   25767500      1       1  150064       2.0401      0.02067
enh71471     3   25822800   25823800      2       1  150064       1.8144      0.03481
enh71478     3   26479800   26480800      5       3  150064       1.8645     0.031125
enh71517     3   27798400   27799400      3       1  150064       1.8242      0.03406
enh71518     3   27809600   27810600      2       1  150064       1.8515     0.032048
enh71530     3   28786000   28787000      3       2  150064       2.4661    0.0068291
enh71549     3   29471800   29472800      4       2  150064       2.0827     0.018637
enh71551     3   29495300   29496300      2       1  150064       3.1047   0.00095228
enh71556     3   29724400   29725400      4       2  150064       1.8435     0.032628
enh71557     3   29736000   29737000      5       1  150064       2.2673     0.011686
enh71558     3   29739100   29740100      3       2  150064       1.7407     0.040868
enh71559     3   29760200   29761200      7       2  150064        2.064      0.01951
enh71560     3   29799500   29800500      2       1  150064       2.8554     0.002149
enh71561     3   29963900   29964900      4       2  150064       3.7564   8.6178e-05
enh71562     3   29977400   29978400      4       2  150064       1.7069     0.043919
enh71563     3   29978600   29979600      1       1  150064       3.2095    0.0006649
enh71566     3   30269500   30270500      3       2  150064       2.2904     0.010999
enh71568     3   30304700   30305700      3       1  150064       2.5268    0.0057558
enh71569     3   30323400   30324400      4       2  150064       2.1982     0.013967
enh71572     3   30333400   30334400      2       1  150064       2.1266     0.016727
enh71573     3   30360900   30361900      4       2  150064       2.3234     0.010079
enh71574     3   30373400   30374400      2       1  150064       2.2025     0.013816
enh71612     3   30705900   30706900      2       1  150064       2.5237    0.0058069
enh71614     3   30720500   30721500      4       2  150064       2.3154     0.010296
enh71616     3   30722500   30723500      3       2  150064       2.1045     0.017668
enh71632     3   31114400   31115400      1       1  150064       2.1741      0.01485
enh71635     3   31159200   31160200      1       1  150064       2.1251      0.01679
enh71645     3   31398000   31399000      2       1  150064       1.8279     0.033785
enh71646     3   31402800   31403800      4       1  150064       2.0865     0.018467
enh71647     3   31406200   31407200      3       1  150064       2.1956     0.014059
enh71649     3   31571800   31572800      2       1  150064       3.0998   0.00096833
enh71654     3   31588400   31589400      2       1  150064       2.6997    0.0034698
enh71659     3   31719200   31720200      4       2  150064       2.1849     0.014448
enh71698     3   31975200   31976200      5       2  150064       2.1308     0.016554
enh71699     3   31976100   31977100      4       2  150064       2.6016    0.0046399
enh71700     3   31977000   31978000      2       1  150064        3.018    0.0012723
enh71701     3   31978200   31979200      7       3  150064       1.8503     0.032132
enh71702     3   31980700   31981700      4       2  150064       2.6894     0.003579
enh71712     3   32010700   32011700      2       1  150064       2.4254    0.0076456
enh71713     3   32012800   32013800      2       1  150064       2.3148     0.010313
enh71714     3   32017500   32018500      3       1  150064       2.1727     0.014903
enh71715     3   32018800   32019800      5       2  150064       2.6108    0.0045168
enh71716     3   32024200   32025200      5       1  150064       2.1145     0.017235
enh71728     3   32337500   32338500      1       1  150064       2.0691      0.01927
enh71759     3   32744600   32745600      6       3  150064        1.715     0.043169
enh71782     3   33173200   33174200      2       1  150064       2.6213    0.0043794
enh71787     3   33401500   33402500      1       1  150064       2.2253      0.01303
enh71788     3   33404700   33405700      3       2  150064       3.5357   0.00020335
enh71789     3   33413800   33414800      1       1  150064       3.0412     0.001178
enh71790     3   33418900   33419900      1       1  150064       2.8652     0.002084
enh71792     3   33468700   33469700      6       3  150064       2.6987     0.003481
enh71793     3   33472000   33473000      2       1  150064       2.6366    0.0041872
enh71794     3   33473000   33474000      3       2  150064       3.3183    0.0004529
enh71795     3   33474900   33475900      6       3  150064       2.9285    0.0017031
enh71797     3   33478100   33479100      5       2  150064       3.1502   0.00081588
enh71798     3   33483000   33484000      6       3  150064       2.7076    0.0033882
enh71815     3   33843200   33844200      5       2  150064       1.7755      0.03791
enh71816     3   33845200   33846200      2       1  150064       1.9918     0.023195
enh71825     3   33981900   33982900      2       1  150064       1.7703     0.038336
enh71828     3   34053200   34054200      4       2  150064       2.5003    0.0062049
enh71839     3   36566400   36567400      1       1  150064       2.1439      0.01602
enh71849     3   36953200   36954200      1       1  150064       4.3847    5.808e-06
enh71852     3   36978800   36979800      2       1  150064       2.9465    0.0016072
enh71853     3   36984600   36985600      2       1  150064       2.7253    0.0032117
enh71854     3   36998700   36999700      4       2  150064       3.6868   0.00011353
enh71855     3   37006300   37007300      3       1  150064       2.8418    0.0022429
enh71856     3   37006800   37007800      3       2  150064       2.0839     0.018586
enh71857     3   37010500   37011500      1       1  150064         2.99     0.001395
enh71858     3   37011300   37012300      2       1  150064       2.7975    0.0025753
enh71860     3   37036000   37037000      2       1  150064       1.8574      0.03163
enh71862     3   37096100   37097100      3       1  150064       2.6126    0.0044934
enh71863     3   37138600   37139600      1       1  150064       2.9884     0.001402
enh71868     3   37173600   37174600      1       1  150064       3.0572     0.001117
enh71869     3   37174600   37175600      2       1  150064       2.4031    0.0081275
enh71874     3   37205000   37206000      3       1  150064       2.8564    0.0021424
enh71875     3   37211200   37212200      2       1  150064       2.6712    0.0037795
enh71876     3   37212700   37213700      1       1  150064       2.9258     0.001718
enh71877     3   37214300   37215300      2       1  150064       2.0011     0.022689
enh71878     3   37219800   37220800      1       1  150064        2.948     0.001599
enh71879     3   37220600   37221600      5       3  150064       2.2979     0.010784
enh71880     3   37223900   37224900      2       1  150064       3.1006   0.00096551
enh71881     3   37239300   37240300      2       1  150064       2.1644     0.015216
enh71884     3   37254500   37255500      2       1  150064       2.1823     0.014545
enh71885     3   37261200   37262200      3       1  150064       2.7456    0.0030202
enh71887     3   37278700   37279700      1       1  150064        1.823      0.03415
enh71892     3   37328800   37329800      4       2  150064       1.8577     0.031607
enh71893     3   37331900   37332900      5       2  150064       1.6897     0.045542
enh71895     3   37694200   37695200      5       1  150064         1.94     0.026188
enh71900     3   37894300   37895300      1       1  150064       3.1088    0.0009394
enh71905     3   37907000   37908000      2       1  150064        2.173     0.014889
enh71906     3   37914100   37915100      3       1  150064       1.7617     0.039061
enh71910     3   37950400   37951400      2       1  150064       3.6389   0.00013692
enh71911     3   37952000   37953000      2       1  150064       3.6433   0.00013458
enh71912     3   37953400   37954400      3       1  150064       3.1709   0.00075984
enh71913     3   37963500   37964500      2       1  150064       3.6835     0.000115
enh71914     3   37964300   37965300      2       1  150064       3.1752   0.00074856
enh71915     3   37966100   37967100      4       2  150064       2.8943    0.0019001
enh71920     3   37988400   37989400      1       1  150064       3.9365    4.134e-05
enh71936     3   38090600   38091600      1       1  150064       1.8965      0.02895
enh71961     3   38468200   38469200      3       2  150064       2.8695    0.0020558
enh71962     3   38494200   38495200      3       1  150064       3.1473   0.00082402
enh71963     3   38497400   38498400      3       1  150064       3.1542   0.00080478
enh71965     3   38514200   38515200      2       1  150064       2.3891    0.0084459
enh71966     3   38536900   38537900      4       2  150064       2.8552    0.0021503
enh71968     3   38560000   38561000      3       1  150064       2.7816    0.0027045
enh71974     3   39027600   39028600      4       2  150064       1.9944     0.023056
enh71981     3   39149600   39150600      8       4  150064       2.0115     0.022138
enh72115     3   42198800   42199800      1       1  150064       1.8966      0.02894
enh72117     3   42202500   42203500      1       1  150064       1.7506      0.04001
enh72118     3   42205700   42206700      2       1  150064       1.7237     0.042378
enh72121     3   42216500   42217500      3       2  150064       1.8534     0.031911
enh72122     3   42220000   42221000      6       3  150064       2.5802    0.0049378
enh72123     3   42221900   42222900      2       1  150064       2.7992    0.0025614
enh72124     3   42226100   42227100      7       2  150064       2.2189     0.013248
enh72125     3   42232500   42233500      5       2  150064        2.633    0.0042319
enh72129     3   42288800   42289800      2       1  150064       1.7321     0.041624
enh72134     3   42417500   42418500      5       2  150064       2.4807    0.0065562
enh72184     3   43358300   43359300      2       1  150064       1.7782     0.037685
enh72191     3   43680100   43681100      1       1  150064       1.7368      0.04121
enh72193     3   43737500   43738500      2       1  150064        3.346   0.00040994
enh72196     3   43777800   43778800      1       1  150064       3.6714    0.0001206
enh72198     3   43795100   43796100      4       2  150064       3.3299   0.00043445
enh72199     3   43800500   43801500      3       2  150064       2.8163    0.0024292
enh72201     3   43811700   43812700      1       1  150064       1.6469      0.04979
enh72211     3   44062400   44063400      1       1  150064        2.463     0.006889
enh72212     3   44067400   44068400      4       2  150064       1.8273      0.03383
enh72222     3   44240000   44241000      4       2  150064       2.1694     0.015025
enh72227     3   44396700   44397700      3       1  150064       2.9899    0.0013954
enh72234     3   44597400   44598400      1       1  150064       3.0287     0.001228
enh72282     3   45155100   45156100      7       3  150064       2.2789     0.011337
enh72285     3   45164600   45165600      1       1  150064       1.7014      0.04443
enh72307     3   45414400   45415400      4       2  150064       1.7833     0.037269
enh72313     3   45527800   45528800      5       3  150064       1.7421     0.040742
enh72492     3   47824200   47825200      2       1  150064       1.6567     0.048795
enh72498     3   47931400   47932400      2       1  150064       1.8561     0.031721
enh72515     3   48099400   48100400      1       1  150064        1.666      0.04786
enh72517     3   48105200   48106200      1       1  150064        1.977      0.02402
enh72524     3   48171700   48172700      2       1  150064       1.9356      0.02646
enh72526     3   48178900   48179900      2       1  150064        1.969     0.024478
enh72528     3   48192800   48193800      5       1  150064       2.0903     0.018296
enh72531     3   48226200   48227200      1       1  150064       2.3567     0.009219
enh72533     3   48235700   48236700      1       1  150064       2.3208      0.01015
enh72535     3   48274000   48275000      2       1  150064       2.8184    0.0024135
enh72536     3   48281600   48282600      3       1  150064       2.1688     0.015048
enh72572     3   48604000   48605000      2       1  150064       1.9712     0.024349
enh72578     3   48670500   48671500      1       1  150064       2.2701       0.0116
enh72581     3   48720300   48721300      2       1  150064       1.9742      0.02418
enh72582     3   48724000   48725000      1       1  150064       2.3709     0.008872
enh72583     3   48729900   48730900      2       1  150064       2.2037     0.013774
enh72584     3   48730600   48731600      2       1  150064       1.7726      0.03815
enh72585     3   48733300   48734300      2       1  150064       1.9281     0.026919
enh72586     3   48745000   48746000      1       1  150064       2.0135      0.02203
enh72588     3   48748900   48749900      4       1  150064       2.3221     0.010114
enh72589     3   48750100   48751100      1       1  150064       2.0126      0.02208
enh72591     3   48754800   48755800      1       1  150064       2.1125      0.01732
enh72597     3   48900300   48901300      2       1  150064       2.0014     0.022677
enh72605     3   49007600   49008600      1       1  150064       1.8845      0.02975
enh72615     3   49080900   49081900      1       1  150064       1.9392      0.02624
enh72619     3   49135800   49136800      1       1  150064       1.9164      0.02766
enh72622     3   49155800   49156800      2       1  150064       2.1108     0.017397
enh72631     3   49275800   49276800      5       2  150064       1.7737     0.038055
enh72636     3   49334500   49335500      4       2  150064       1.8961     0.028972
enh72639     3   49378300   49379300      3       1  150064       1.7785     0.037657
enh72646     3   49414700   49415700      3       2  150064       1.8462     0.032433
enh72648     3   49425600   49426600      2       1  150064       2.6292    0.0042788
enh72650     3   49437500   49438500      5       2  150064       2.2242     0.013066
enh72656     3   49458600   49459600      3       1  150064       2.1882     0.014328
enh72658     3   49465300   49466300      2       1  150064       2.3632    0.0090586
enh72664     3   49502800   49503800      2       1  150064        1.769     0.038446
enh72668     3   49521400   49522400      2       1  150064       1.6896     0.045553
enh72673     3   49556400   49557400      2       1  150064       1.8477     0.032325
enh72687     3   49740700   49741700      1       1  150064       1.8435      0.03263
enh72688     3   49744200   49745200      3       1  150064       1.7334     0.041516
enh72693     3   49783100   49784100      2       1  150064       1.7009     0.044481
enh72695     3   49821800   49822800      1       1  150064       2.3219      0.01012
enh72697     3   49836600   49837600      1       1  150064       1.7144      0.04323
enh72701     3   49876600   49877600      1       1  150064       1.9625      0.02485
enh72702     3   49878400   49879400      1       1  150064       2.3087      0.01048
enh72703     3   49892300   49893300      2       1  150064       2.2205     0.013191
enh72704     3   49935200   49936200      1       1  150064       2.7899     0.002636
enh72708     3   49961700   49962700      2       1  150064       2.2515     0.012177
enh72710     3   49967700   49968700      1       1  150064       3.0538      0.00113
enh72711     3   49976600   49977600      2       1  150064       1.7141     0.043251
enh72712     3   49978800   49979800      4       2  150064       2.5603    0.0052297
enh72714     3   49997200   49998200      2       1  150064       2.9361    0.0016618
enh72715     3   50003400   50004400      3       2  150064       3.0765    0.0010474
enh72716     3   50010300   50011300      2       1  150064       2.5611    0.0052175
enh72717     3   50046000   50047000      4       2  150064       2.4466    0.0072101
enh72719     3   50128300   50129300      3       1  150064       2.8328    0.0023068
enh72720     3   50158900   50159900      2       1  150064       2.4627    0.0068945
enh72722     3   50174600   50175600      4       2  150064       1.7291     0.041896
enh72726     3   50189200   50190200      2       1  150064       2.4203    0.0077534
enh72732     3   50249200   50250200      1       1  150064        3.317     0.000455
enh72745     3   50287500   50288500      3       2  150064       2.4976    0.0062518
enh72808     3   51319900   51320900      1       1  150064       2.5272     0.005749
enh72809     3   51320800   51321800      1       1  150064       2.5272     0.005749
enh72812     3   51393100   51394100      1       1  150064        2.173      0.01489
enh72818     3   51532000   51533000      2       1  150064       1.8601     0.031432
enh72823     3   51616800   51617800      1       1  150064       1.7872      0.03695
enh72824     3   51653400   51654400      1       1  150064        1.732      0.04164
enh72825     3   51655400   51656400      3       1  150064       1.8953     0.029025
enh72832     3   51721100   51722100      2       1  150064       2.1394       0.0162
enh72866     3   52123100   52124100      1       1  150064        1.723      0.04244
enh72868     3   52142300   52143300      2       1  150064       2.0145     0.021978
enh72874     3   52176300   52177300      1       1  150064       1.7446      0.04053
enh72880     3   52230100   52231100      2       1  150064       3.5017   0.00023113
enh72881     3   52234000   52235000      1       1  150064       3.8338    6.309e-05
enh72882     3   52238300   52239300      2       1  150064       3.7873   7.6159e-05
enh72885     3   52259600   52260600      1       1  150064       3.0852     0.001017
enh72888     3   52277300   52278300      3       2  150064       3.8007   7.2133e-05
enh72891     3   52287300   52288300      1       1  150064       5.6654    7.336e-09
enh72893     3   52305300   52306300      3       2  150064        4.546   2.7339e-06
enh72908     3   52478600   52479600      2       1  150064       2.5522    0.0053525
enh72910     3   52488100   52489100      4       2  150064       2.5507    0.0053758
enh72917     3   52559500   52560500      2       1  150064       4.4057   5.2729e-06
enh72918     3   52564400   52565400      3       1  150064       3.3555   0.00039616
enh72920     3   52573000   52574000      4       2  150064       4.1864   1.4171e-05
enh72921     3   52573600   52574600      3       1  150064       3.1335   0.00086361
enh72922     3   52640400   52641400      1       1  150064        4.617    1.947e-06
enh72923     3   52670400   52671400      3       2  150064       2.5854     0.004863
enh72924     3   52703400   52704400      3       2  150064       4.2798   9.3526e-06
enh72926     3   52705900   52706900      2       1  150064       4.3622   6.4385e-06
enh72929     3   52717400   52718400      2       1  150064       4.4416   4.4639e-06
enh72930     3   52722300   52723300      2       1  150064       4.9234   4.2524e-07
enh72931     3   52737300   52738300      2       1  150064        3.823   6.5922e-05
enh72932     3   52741600   52742600      3       1  150064       5.1293   1.4544e-07
enh72933     3   52748300   52749300      1       1  150064       4.6624    1.563e-06
enh72934     3   52803000   52804000      1       1  150064       5.0609    2.086e-07
enh72936     3   52832400   52833400      1       1  150064       5.5621    1.333e-08
enh72937     3   52864800   52865800      6       2  150064       2.8628    0.0020998
enh72938     3   52868700   52869700      1       1  150064       5.6176    9.684e-09
enh72939     3   52869800   52870800      4       2  150064        5.558   1.3644e-08
enh72940     3   52907400   52908400      1       1  150064       5.6131    9.939e-09
enh72941     3   52924300   52925300      1       1  150064       1.7474      0.04028
enh72942     3   52924900   52925900      2       1  150064       4.5315   2.9289e-06
enh72943     3   52926000   52927000      1       1  150064       1.7418      0.04077
enh72945     3   52931800   52932800      2       1  150064        4.483   3.6795e-06
enh72946     3   53011900   53012900      1       1  150064       3.0485      0.00115
enh72947     3   53072600   53073600      1       1  150064       2.8509      0.00218
enh72948     3   53074000   53075000      3       1  150064        3.124   0.00089216
enh72949     3   53077400   53078400      2       1  150064       4.0936   2.1237e-05
enh72950     3   53105700   53106700      2       1  150064       2.1692     0.015032
enh72951     3   53117700   53118700      2       1  150064       2.4634     0.006881
enh72957     3   53174500   53175500      1       1  150064       5.8968    1.853e-09
enh72958     3   53184000   53185000      2       1  150064       1.7249     0.042276
enh72968     3   53269400   53270400     10       2  150064       2.2952      0.01086
enh72970     3   53272600   53273600      7       2  150064       4.1073   2.0016e-05
enh72971     3   53274500   53275500      3       1  150064        2.941    0.0016359
enh72972     3   53278800   53279800      5       2  150064       2.7488    0.0029906
enh72975     3   53290000   53291000      4       2  150064       2.6459    0.0040737
enh72976     3   53293100   53294100      3       1  150064        3.754   8.7031e-05
enh72978     3   53298500   53299500      1       1  150064       3.9283    4.277e-05
enh72979     3   53301800   53302800      3       1  150064       2.0396     0.020696
enh72980     3   53303700   53304700      1       1  150064       1.9089      0.02814
enh72981     3   53351500   53352500      2       1  150064       3.4289     0.000303
enh72984     3   53388700   53389700      2       1  150064       3.5769   0.00017387
enh72991     3   53914000   53915000      1       1  150064       2.2603       0.0119
enh72995     3   54076300   54077300      3       2  150064       1.9012     0.028636
enh73019     3   55450100   55451100      2       1  150064       1.9065     0.028296
enh73048     3   56713700   56714700      4       1  150064       2.3096     0.010455
enh73068     3   56870400   56871400      5       2  150064       2.7638     0.002857
enh73069     3   56873500   56874500      3       1  150064       2.7889    0.0026446
enh73070     3   56879100   56880100      3       2  150064       1.8524     0.031981
enh73186     3   58149900   58150900      2       1  150064       1.8904      0.02935
enh73187     3   58160700   58161700      4       2  150064       2.3206     0.010154
enh73188     3   58164000   58165000      5       2  150064       1.7836     0.037246
enh73189     3   58166200   58167200      3       2  150064       2.6511     0.004011
enh73200     3   58282000   58283000      9       2  150064       2.0846     0.018554
enh73205     3   58326600   58327600      2       1  150064       2.0399     0.020679
enh73209     3   58371500   58372500      6       3  150064       1.7624     0.039003
enh73210     3   58389700   58390700      4       1  150064       2.2947     0.010874
enh73211     3   58405100   58406100      8       2  150064       2.2777     0.011373
enh73212     3   58417700   58418700      2       1  150064       2.2582     0.011967
enh73213     3   58420200   58421200      6       3  150064       1.8137     0.034862
enh73215     3   58456700   58457700      3       2  150064       2.0161     0.021894
enh73260     3   59411400   59412400      9       2  150064       1.7329     0.041555
enh73263     3   59436900   59437900     10       2  150064        1.829     0.033697
enh73271     3   59551300   59552300      1       1  150064       2.3837      0.00857
enh73272     3   59553300   59554300      1       1  150064       2.2168      0.01332
enh73275     3   59638900   59639900      2       1  150064         1.75     0.040059
enh73289     3   61237600   61238600      4       2  150064       1.7454     0.040454
enh73308     3   61833700   61834700      3       1  150064       2.2755     0.011438
enh73321     3   62069900   62070900      3       1  150064       3.3284   0.00043668
enh73326     3   62246600   62247600      1       1  150064       3.3594    0.0003906
enh73331     3   62665600   62666600      2       1  150064       2.0678     0.019329
enh73333     3   62704000   62705000      8       2  150064       2.8058    0.0025092
enh73342     3   63748400   63749400      6       3  150064       3.8611    5.644e-05
enh73344     3   63840900   63841900      2       1  150064       3.5977   0.00016054
enh73345     3   63842800   63843800      1       1  150064       2.4446      0.00725
enh73347     3   63850800   63851800      4       2  150064       2.2454      0.01237
enh73348     3   63855200   63856200      1       1  150064       2.5298     0.005706
enh73352     3   63895900   63896900      4       2  150064       2.3692    0.0089141
enh73353     3   63899900   63900900      1       1  150064       5.1478    1.318e-07
enh73355     3   63919500   63920500      1       1  150064       2.6535     0.003983
enh73357     3   63925500   63926500      3       2  150064       2.5713    0.0050657
enh73362     3   63940500   63941500      2       1  150064        3.147   0.00082469
enh73364     3   63946400   63947400      1       1  150064       2.7057     0.003408
enh73366     3   63950100   63951100      4       2  150064       2.9428    0.0016261
enh73372     3   63961700   63962700      3       2  150064       3.0614    0.0011014
enh73375     3   63974200   63975200      2       1  150064       4.6513   1.6491e-06
enh73376     3   63979200   63980200      3       2  150064       2.2365      0.01266
enh73377     3   63994000   63995000      5       3  150064        5.228   8.5684e-08
enh73378     3   64002400   64003400      4       1  150064       3.0768    0.0010462
enh73379     3   64006900   64007900      3       2  150064       2.3156     0.010291
enh73380     3   64016000   64017000      4       2  150064       1.7161      0.04307
enh73382     3   64017300   64018300      2       1  150064          2.2     0.013905
enh73390     3   64136500   64137500      4       2  150064       3.1658   0.00077342
enh73391     3   64143900   64144900      4       2  150064       2.1262     0.016744
enh73394     3   64162000   64163000      4       2  150064       2.5605    0.0052259
enh73395     3   64172800   64173800      4       1  150064       3.7086   0.00010419
enh73396     3   64176700   64177700      6       3  150064       2.2171     0.013307
enh73401     3   64205700   64206700      5       2  150064        2.264     0.011787
enh73413     3   64403300   64404300      4       2  150064        2.592    0.0047704
enh73457     3   65864400   65865400      3       1  150064       1.9522     0.025457
enh73458     3   65869200   65870200      9       2  150064       1.8502     0.032144
enh73470     3   65983500   65984500      4       2  150064       1.6736     0.047109
enh73511     3   67133700   67134700      4       1  150064       2.2828     0.011221
enh73517     3   67651500   67652500      3       1  150064       2.4663    0.0068253
enh73518     3   67660800   67661800     10       2  150064       2.7595    0.0028942
enh73519     3   67685500   67686500      4       1  150064       1.8647     0.031114
enh73520     3   67698000   67699000      4       1  150064       2.0394     0.020704
enh73522     3   67702800   67703800      4       1  150064       2.1123     0.017329
enh73554     3   69325500   69326500      4       1  150064       1.7449     0.040503
enh73561     3   69406200   69407200      7       2  150064       2.6268     0.004309
enh73562     3   69413200   69414200     10       2  150064       3.0746    0.0010539
enh73563     3   69417700   69418700      4       1  150064       2.9604    0.0015362
enh73573     3   69482700   69483700      4       1  150064       1.9613     0.024924
enh73591     3   69810400   69811400      3       2  150064       1.9183     0.027535
enh73592     3   69811900   69812900      1       1  150064       3.0159     0.001281
enh73594     3   69815400   69816400      2       1  150064       3.1223   0.00089735
enh73599     3   69840400   69841400      2       1  150064       3.6867   0.00011358
enh73601     3   69887500   69888500      7       2  150064       2.8075    0.0024963
enh73610     3   70820200   70821200      1       1  150064         2.38     0.008657
enh73612     3   70900500   70901500      1       1  150064        2.003      0.02259
enh73628     3   71117500   71118500      1       1  150064       1.8504      0.03213
enh73630     3   71123400   71124400      2       1  150064       1.8206     0.034335
enh73631     3   71125800   71126800      2       1  150064        2.893    0.0019082
enh73632     3   71127600   71128600      4       1  150064       1.8485     0.032265
enh73634     3   71151100   71152100      2       1  150064       2.9617    0.0015298
enh73635     3   71157700   71158700      3       2  150064       1.9673     0.024572
enh73636     3   71160300   71161300      3       2  150064       2.1035     0.017709
enh73639     3   71205100   71206100      2       1  150064       1.6692     0.047543
enh73643     3   71359300   71360300      3       1  150064       3.1417   0.00083982
enh73648     3   71472100   71473100      3       2  150064        2.349    0.0094126
enh73649     3   71476900   71477900      2       1  150064       1.6827     0.046221
enh73651     3   71482500   71483500      8       3  150064       2.1356     0.016357
enh73658     3   71545600   71546600      5       1  150064       2.6258     0.004322
enh73659     3   71552000   71553000      2       1  150064       4.3844   5.8163e-06
enh73660     3   71553800   71554800      1       1  150064       4.8402    6.485e-07
enh73662     3   71563300   71564300      3       1  150064       4.7037   1.2777e-06
enh73663     3   71569700   71570700      2       1  150064        2.915    0.0017785
enh73665     3   71585700   71586700      3       2  150064       3.5472   0.00019469
enh73667     3   71592100   71593100      1       1  150064       3.4803    0.0002504
enh73668     3   71611900   71612900      2       1  150064       2.4623    0.0069027
enh73694     3   72235000   72236000      5       2  150064       2.0673     0.019352
enh73702     3   72372400   72373400      3       2  150064       1.9217     0.027321
enh73715     3   72531200   72532200      4       1  150064       1.9651     0.024701
enh73740     3   73058400   73059400      4       2  150064       2.0226      0.02156
enh73741     3   73069000   73070000      1       1  150064       2.0716      0.01915
enh73745     3   73089400   73090400      5       2  150064       1.9981     0.022853
enh73746     3   73090400   73091400      4       2  150064        1.948     0.025707
enh73747     3   73094800   73095800      6       2  150064       1.8651     0.031083
enh73748     3   73104800   73105800      1       1  150064       1.6871      0.04579
enh73766     3   73795500   73796500      2       1  150064       2.0471     0.020322
enh73775     3   74893300   74894300      1       1  150064       2.5163     0.005929
enh73831     3   80582000   80583000      4       1  150064       3.5219   0.00021423
enh73832     3   80582700   80583700      2       1  150064        3.279   0.00052083
enh73897     3   88761700   88762700      3       1  150064       1.8036      0.03565
enh73902     3   89040300   89041300      3       2  150064       1.7048     0.044113
enh73909     3   93562400   93563400      3       2  150064       2.3644    0.0090301
enh73918     3   93878500   93879500      1       1  150064       1.9194      0.02747
enh73924     3   94012800   94013800      4       2  150064       1.6849        0.046
enh73928     3   95641700   95642700      3       2  150064       1.9964     0.022946
enh73944     3   97632700   97633700      2       1  150064       1.8948      0.02906
enh74012     3   99363400   99364400      3       2  150064       1.6814     0.046345
enh74016     3   99377500   99378500      4       1  150064       1.9359     0.026441
enh74018     3   99393000   99394000      1       1  150064       2.1444        0.016
enh74019     3   99396600   99397600      3       1  150064       2.0202      0.02168
enh74020     3   99418600   99419600      1       1  150064       1.8096      0.03518
enh74021     3   99439600   99440600      2       1  150064       2.5173     0.005913
enh74022     3   99466400   99467400      2       1  150064       2.1725     0.014908
enh74023     3   99470700   99471700      4       2  150064       1.9688     0.024488
enh74024     3   99493100   99494100      4       2  150064       2.2836     0.011199
enh74081     3  100144100  100145100      1       1  150064       1.6565      0.04881
enh74217     3  105069900  105070900      5       1  150064       2.1367     0.016312
enh74218     3  105071000  105072000      4       2  150064       1.8549     0.031806
enh74219     3  105071800  105072800      1       1  150064       2.2165      0.01333
enh74222     3  105081500  105082500      4       2  150064       1.9458     0.025839
enh74230     3  105162800  105163800      4       2  150064       2.1505     0.015759
enh74241     3  105524400  105525400      5       2  150064       3.0179    0.0012727
enh74242     3  105542000  105543000      1       1  150064       1.7223      0.04251
enh74246     3  105583900  105584900      4       2  150064       2.1044     0.017672
enh74249     3  105657100  105658100      2       1  150064       1.8676     0.030909
enh74251     3  105666500  105667500      2       1  150064       2.2653     0.011749
enh74279     3  106930200  106931200      1       1  150064       2.0488      0.02024
enh74292     3  107151300  107152300      7       4  150064       1.6619     0.048268
enh74293     3  107245000  107246000      2       1  150064       2.4326    0.0074946
enh74298     3  107322900  107323900      2       1  150064       1.6703     0.047434
enh74300     3  107363400  107364400      2       1  150064       2.5537    0.0053294
enh74301     3  107380400  107381400      1       1  150064       2.2708      0.01158
enh74302     3  107386700  107387700      2       1  150064       1.9639     0.024768
enh74315     3  107725200  107726200      5       2  150064       1.9316     0.026707
enh74320     3  107845900  107846900      2       1  150064       3.5055   0.00022785
enh74321     3  107847200  107848200      5       2  150064       3.5746   0.00017541
enh74323     3  107872200  107873200      2       1  150064       3.1589   0.00079174
enh74324     3  107897400  107898400      5       1  150064       3.3737   0.00037081
enh74325     3  107898700  107899700      6       1  150064       3.2258   0.00062811
enh74326     3  107938200  107939200      3       1  150064       2.5401    0.0055418
enh74327     3  107941800  107942800      1       1  150064       3.2034     0.000679
enh74328     3  107942400  107943400      3       2  150064       1.9197     0.027449
enh74352     3  110533000  110534000      8       4  150064         1.65     0.049474
enh74418     3  111775200  111776200      4       1  150064       2.1697     0.015014
enh74478     3  112912700  112913700      2       1  150064       1.9134     0.027848
enh74504     3  113458000  113459000      2       1  150064       2.3717    0.0088526
enh74506     3  113467500  113468500      2       1  150064       2.1893     0.014287
enh74513     3  113631400  113632400      6       3  150064       1.8725     0.030566
enh74519     3  114129600  114130600      1       1  150064       1.7579      0.03938
enh74524     3  114173800  114174800      1       1  150064       3.2368    0.0006044
enh74530     3  114270800  114271800      2       1  150064       2.5016     0.006182
enh74536     3  114377900  114378900      4       2  150064        2.748    0.0029978
enh74537     3  114378600  114379600      4       2  150064       2.0923     0.018207
enh74593     3  118913500  118914500      3       2  150064       1.6988     0.044679
enh74612     3  119186600  119187600      4       2  150064       1.6637     0.048088
enh74654     3  120069100  120070100      1       1  150064       1.7053      0.04407
enh74657     3  120139700  120140700      2       1  150064       1.6791     0.046562
enh74666     3  120215100  120216100      4       2  150064       1.7188     0.042829
enh74670     3  120286000  120287000      5       3  150064        2.852    0.0021725
enh74688     3  121637800  121638800      6       1  150064       2.1509     0.015742
enh74693     3  121715100  121716100      6       2  150064       2.1749      0.01482
enh74709     3  122103900  122104900      2       1  150064       1.8218     0.034241
enh74731     3  122354800  122355800      1       1  150064       2.0858       0.0185
enh74738     3  122506400  122507400      2       1  150064       1.9871     0.023456
enh74739     3  122507800  122508800      3       1  150064       1.7519       0.0399
enh74740     3  122509300  122510300      1       1  150064       2.1139      0.01726
enh74744     3  122608700  122609700      2       1  150064       2.9809    0.0014368
enh74745     3  122612200  122613200      5       3  150064       2.2439      0.01242
enh74746     3  122617000  122618000      3       1  150064       2.4569    0.0070064
enh74747     3  122650700  122651700      4       1  150064        2.032     0.021076
enh74753     3  122787600  122788600      5       2  150064       2.9058    0.0018317
enh74754     3  122789000  122790000      4       1  150064       2.8865     0.001948
enh74755     3  122790100  122791100      5       3  150064       2.1634     0.015256
enh74756     3  122791900  122792900      3       1  150064       1.6637      0.04809
enh74757     3  122793800  122794800      4       1  150064       2.6548    0.0039675
enh74761     3  122822800  122823800      5       3  150064       3.0767    0.0010467
enh74775     3  123287800  123288800      3       2  150064       2.0552     0.019932
enh74779     3  123307200  123308200      2       1  150064       2.1508     0.015748
enh74787     3  123355000  123356000      4       2  150064       1.8847     0.029732
enh74799     3  123438400  123439400      3       1  150064       1.8568     0.031668
enh74801     3  123452500  123453500      3       2  150064       1.8659     0.031027
enh74815     3  123588300  123589300      2       1  150064       1.6619     0.048265
enh74821     3  123948300  123949300      1       1  150064       3.7388    9.246e-05
enh74822     3  123967700  123968700      5       3  150064       3.7697   8.1732e-05
enh74823     3  123975000  123976000      4       1  150064       2.8071    0.0024997
enh74825     3  123979000  123980000      4       1  150064       3.3847    0.0003563
enh74826     3  123981700  123982700      3       2  150064       4.4017   5.3713e-06
enh74827     3  124102100  124103100      6       2  150064       2.2405     0.012529
enh74828     3  124103500  124104500      2       1  150064       3.2993   0.00048464
enh74832     3  124228800  124229800      5       2  150064       2.5619    0.0052054
enh74833     3  124277000  124278000      2       1  150064       2.7882    0.0026505
enh74860     3  124545500  124546500      4       1  150064       1.9968     0.022925
enh74862     3  124551800  124552800      2       1  150064       2.1211     0.016955
enh74867     3  124568600  124569600      2       1  150064       1.7478     0.040248
enh74869     3  124577400  124578400      6       2  150064       2.1688     0.015048
enh74874     3  124595000  124596000      4       2  150064       1.7681     0.038524
enh74876     3  124597400  124598400      2       1  150064       1.8847     0.029737
enh74877     3  124598500  124599500      3       2  150064       2.0949     0.018092
enh74878     3  124601700  124602700      3       1  150064       1.8416      0.03277
enh74884     3  124704300  124705300      4       1  150064       1.6788       0.0466
enh74886     3  124722200  124723200      2       1  150064       1.9773     0.024002
enh74900     3  124839100  124840100      4       2  150064       1.8762     0.030311
enh74901     3  124844800  124845800      8       4  150064       3.8956   4.8985e-05
enh74915     3  124926600  124927600     11       2  150064       2.7153    0.0033113
enh74916     3  124929800  124930800      4       2  150064       1.9651       0.0247
enh74920     3  125000000  125001000      3       1  150064       1.6615     0.048305
enh74924     3  125040700  125041700      2       1  150064       2.0474      0.02031
enh74926     3  125070500  125071500      2       1  150064       1.8656     0.031048
enh74940     3  125236800  125237800      3       2  150064       1.8175     0.034572
enh74942     3  125315200  125316200      6       2  150064       1.8224     0.034197
enh74944     3  125321800  125322800      5       3  150064         1.89     0.029379
enh74952     3  125724400  125725400      3       1  150064       1.9061     0.028318
enh74953     3  125732700  125733700      5       2  150064        2.026      0.02138
enh74982     3  126434600  126435600      3       2  150064       1.6546     0.049003
enh74990     3  126530200  126531200      1       1  150064       1.7109      0.04355
enh74994     3  126614300  126615300      1       1  150064       1.6957      0.04497
enh74996     3  126645200  126646200      2       1  150064       2.1119     0.017349
enh74998     3  126655400  126656400      1       1  150064       2.2758      0.01143
enh75025     3  127005300  127006300      2       1  150064       1.8126     0.034951
enh75039     3  127390000  127391000      1       1  150064        1.789      0.03681
enh75040     3  127394600  127395600      1       1  150064       1.7855      0.03709
enh75041     3  127397000  127398000      3       2  150064       1.9677     0.024549
enh75076     3  127726200  127727200      5       2  150064       3.4058   0.00032985
enh75078     3  127730200  127731200      4       2  150064       3.0073    0.0013178
enh75080     3  127775700  127776700      1       1  150064       3.1942     0.000701
enh75082     3  127779600  127780600      5       2  150064        2.047     0.020327
enh75083     3  127780800  127781800      2       1  150064       2.7241    0.0032236
enh75084     3  127789600  127790600      4       2  150064       2.6952    0.0035172
enh75088     3  127799100  127800100      4       2  150064       1.6789     0.046588
enh75094     3  127873300  127874300      1       1  150064       1.6719      0.04727
enh75096     3  127907400  127908400      2       1  150064       2.9596    0.0015402
enh75097     3  127928600  127929600      3       2  150064       3.1417   0.00083977
enh75147     3  128805600  128806600      1       1  150064       2.0976      0.01797
enh75150     3  128841600  128842600      2       1  150064       1.7523      0.03986
enh75160     3  128944300  128945300      1       1  150064       1.9143      0.02779
enh75163     3  128958300  128959300      1       1  150064       2.8863     0.001949
enh75165     3  128984000  128985000      2       1  150064       2.6247    0.0043358
enh75166     3  128996400  128997400      3       2  150064        3.131   0.00087118
enh75167     3  128999200  129000200      3       1  150064       3.1806    0.0007348
enh75168     3  129000100  129001100      1       1  150064       3.5042     0.000229
enh75170     3  129007600  129008600      1       1  150064       3.5297     0.000208
enh75171     3  129024000  129025000      1       1  150064       3.6939    0.0001104
enh75173     3  129032100  129033100      3       1  150064       3.1762   0.00074618
enh75174     3  129035900  129036900      1       1  150064       3.4195    0.0003137
enh75191     3  129209100  129210100      3       1  150064       1.7024     0.044341
enh75201     3  129315100  129316100      4       1  150064       1.9276     0.026952
enh75205     3  129328600  129329600      3       1  150064       2.0466     0.020351
enh75207     3  129334600  129335600      3       2  150064       1.7441     0.040567
enh75208     3  129340900  129341900      3       1  150064       2.5042    0.0061371
enh75241     3  130411200  130412200      1       1  150064       1.6526      0.04921
enh75243     3  130461500  130462500      1       1  150064       1.7941       0.0364
enh75245     3  130467400  130468400      1       1  150064       1.9268        0.027
enh75308     3  132387900  132388900      2       1  150064       2.4994    0.0062202
enh75312     3  133013900  133014900      8       3  150064       3.2726   0.00053273
enh75313     3  133102400  133103400      5       2  150064       1.7829     0.037305
enh75326     3  133259600  133260600      3       1  150064       1.8878     0.029523
enh75341     3  133539100  133540100      1       1  150064       2.1385      0.01624
enh75402     3  135614700  135615700      3       1  150064       3.0743    0.0010551
enh75405     3  135641300  135642300      3       1  150064        3.691   0.00011168
enh75407     3  135683400  135684400      1       1  150064       2.5892      0.00481
enh75408     3  135686800  135687800      2       1  150064       3.6211   0.00014665
enh75410     3  135693200  135694200      1       1  150064       4.0427    2.642e-05
enh75412     3  135707700  135708700      3       1  150064       3.5913   0.00016452
enh75413     3  135710200  135711200      2       1  150064       2.1566     0.015519
enh75414     3  135713300  135714300      5       1  150064        3.638   0.00013736
enh75417     3  135741200  135742200      5       3  150064       3.6273   0.00014319
enh75418     3  135789100  135790100      2       1  150064       2.0005     0.022724
enh75425     3  135888800  135889800      1       1  150064       2.9798     0.001442
enh75426     3  135891500  135892500      1       1  150064       3.1545    0.0008038
enh75431     3  135907100  135908100      2       1  150064       3.4748   0.00025557
enh75432     3  135916400  135917400      2       1  150064       2.8409    0.0022496
enh75433     3  135968200  135969200      2       1  150064       3.6371   0.00013789
enh75435     3  135984900  135985900      2       1  150064       1.6934     0.045191
enh75436     3  135995000  135996000      3       1  150064       4.1748   1.4911e-05
enh75437     3  135996200  135997200      2       1  150064       5.2197   8.9602e-08
enh75440     3  136068800  136069800      4       2  150064       3.9783   3.4701e-05
enh75441     3  136151200  136152200      3       2  150064       4.9317   4.0758e-07
enh75445     3  136376100  136377100      3       2  150064       2.2826     0.011226
enh75448     3  136449800  136450800      2       1  150064       2.5073    0.0060829
enh75450     3  136472400  136473400      3       2  150064       3.2031   0.00067987
enh75451     3  136505300  136506300      2       1  150064        3.281   0.00051724
enh75452     3  136520400  136521400      2       1  150064       2.3237      0.01007
enh75453     3  136536800  136537800      3       1  150064       3.0338    0.0012075
enh75454     3  136555000  136556000      2       1  150064        2.781    0.0027097
enh75455     3  136557500  136558500      1       1  150064       2.2451      0.01238
enh75456     3  136578800  136579800      2       1  150064       2.9288    0.0017013
enh75457     3  136610800  136611800      4       1  150064       2.9794    0.0014443
enh75458     3  136612400  136613400      1       1  150064       3.0285     0.001229
enh75459     3  136617300  136618300      2       1  150064       2.4929    0.0063349
enh75460     3  136634600  136635600      3       2  150064       2.5181    0.0059003
enh75461     3  136637200  136638200      1       1  150064       2.8617     0.002107
enh75462     3  136649800  136650800      1       1  150064       3.0615     0.001101
enh75465     3  136662000  136663000      3       1  150064       3.0587    0.0011114
enh75466     3  136672900  136673900      1       1  150064       3.6416    0.0001355
enh75467     3  136679700  136680700      1       1  150064       3.7885    7.579e-05
enh75468     3  136681000  136682000      2       1  150064       3.1832   0.00072834
enh75470     3  136697900  136698900      2       1  150064       3.7189   0.00010006
enh75471     3  136702200  136703200      4       1  150064       3.7239   9.8076e-05
enh75472     3  136703600  136704600      2       1  150064       3.7195   9.9803e-05
enh75473     3  136704400  136705400      2       1  150064       2.6739    0.0037482
enh75474     3  136708300  136709300      2       1  150064       3.1077   0.00094271
enh75475     3  136709900  136710900      2       1  150064       3.6962   0.00010942
enh75479     3  136732000  136733000      1       1  150064       4.2938    8.784e-06
enh75480     3  136751400  136752400      5       1  150064       4.0192   2.9198e-05
enh75481     3  136754800  136755800      3       2  150064       3.5482   0.00019394
enh75497     3  137904600  137905600      2       1  150064       1.9238     0.027192
enh75500     3  137932000  137933000      3       2  150064       3.4012    0.0003355
enh75502     3  137939200  137940200      1       1  150064       2.2316      0.01282
enh75507     3  138070600  138071600      3       1  150064       1.9781     0.023956
enh75518     3  138442200  138443200      1       1  150064       2.0243      0.02147
enh75519     3  138483200  138484200      1       1  150064       2.0492      0.02022
enh75523     3  138521900  138522900      2       1  150064       1.9634     0.024798
enh75524     3  138536700  138537700      1       1  150064       1.8135      0.03488
enh75557     3  139274400  139275400      4       2  150064       2.0589      0.01975
enh75576     3  140347700  140348700      7       3  150064       4.1688   1.5311e-05
enh75577     3  140433600  140434600      9       3  150064        4.073   2.3211e-05
enh75585     3  140795100  140796100      2       1  150064       2.6936     0.003534
enh75595     3  141022200  141023200      5       3  150064       1.7786     0.037652
enh75616     3  141138600  141139600      5       2  150064       2.2662      0.01172
enh75644     3  141613200  141614200      3       2  150064       2.4923    0.0063461
enh75688     3  142706200  142707200      4       2  150064       2.0839     0.018587
enh75698     3  142982700  142983700      8       3  150064       1.6968     0.044869
enh75700     3  143021200  143022200      5       3  150064       2.5356     0.005613
enh75714     3  143550000  143551000      2       1  150064       2.3039     0.010615
enh75730     3  144148400  144149400      3       2  150064       2.3332    0.0098179
enh75731     3  144362400  144363400      2       1  150064       2.1401     0.016174
enh75758     3  146299000  146300000      3       1  150064        1.755     0.039627
enh75761     3  147016400  147017400      2       1  150064       1.8204     0.034351
enh75764     3  148619800  148620800      3       1  150064       2.1331     0.016459
enh75780     3  148915200  148916200      3       1  150064       2.0293     0.021212
enh75922     3  150188200  150189200      4       2  150064         2.05     0.020182
enh75924     3  150236300  150237300      2       1  150064       1.8907     0.029329
enh75929     3  150323100  150324100      3       2  150064       2.0821     0.018666
enh75951     3  150688200  150689200      2       1  150064       2.7165    0.0032989
enh75987     3  151867900  151868900      4       2  150064       1.7573     0.039437
enh76013     3  152035400  152036400      3       1  150064       1.7968      0.03618
enh76017     3  152065000  152066000      3       2  150064        2.464    0.0068701
enh76037     3  152169900  152170900      2       1  150064       2.0707     0.019194
enh76044     3  152436300  152437300      1       1  150064        2.134      0.01642
enh76045     3  152497200  152498200      2       1  150064       1.8089      0.03523
enh76046     3  152551600  152552600      3       1  150064       2.8442    0.0022259
enh76096     3  154034900  154035900      2       1  150064       1.8875     0.029546
enh76098     3  154037900  154038900      1       1  150064       2.4668     0.006817
enh76122     3  155215500  155216500      1       1  150064       2.3069      0.01053
enh76123     3  155230300  155231300      5       1  150064       2.5691    0.0050982
enh76125     3  155455600  155456600      1       1  150064        2.304      0.01061
enh76203     3  156794600  156795600      5       1  150064       2.0288     0.021238
enh76210     3  156817100  156818100      4       1  150064       2.1941     0.014114
enh76213     3  156833100  156834100      2       1  150064       2.4107     0.007961
enh76276     3  159175000  159176000      1       1  150064       2.4213     0.007733
enh76278     3  159216700  159217700      2       1  150064       1.8659     0.031026
enh76314     3  159554500  159555500      2       1  150064       1.6544     0.049027
enh76315     3  159558200  159559200      1       1  150064       1.8891      0.02944
enh76316     3  159562600  159563600      3       1  150064       2.0309     0.021132
enh76334     3  159769700  159770700     10       3  150064       1.8775     0.030223
enh76360     3  160646900  160647900      3       2  150064       3.0182    0.0012716
enh76362     3  160821400  160822400      2       1  150064       2.4988    0.0062306
enh76363     3  160880400  160881400      1       1  150064       2.2383       0.0126
enh76365     3  160948400  160949400      4       2  150064       3.0806    0.0010331
enh76367     3  160980400  160981400      2       1  150064       2.6124    0.0044959
enh76368     3  160983700  160984700      3       1  150064       3.2979     0.000487
enh76369     3  161032900  161033900      4       2  150064       1.6807     0.046409
enh76370     3  161067400  161068400      4       2  150064        1.908     0.028193
enh76372     3  161133500  161134500      1       1  150064       2.3963      0.00828
enh76395     3  167557500  167558500      4       1  150064       2.7056    0.0034086
enh76403     3  167804200  167805200      2       1  150064       2.2317     0.012816
enh76404     3  167805900  167806900      3       1  150064       2.2753     0.011444
enh76405     3  167809400  167810400      5       1  150064       2.1498     0.015786
enh76406     3  167814500  167815500      2       1  150064       2.0918      0.01823
enh76407     3  167834900  167835900      2       1  150064       2.0134     0.022036
enh76415     3  168759300  168760300      3       1  150064       1.8583     0.031562
enh76420     3  168808500  168809500      5       2  150064       2.1189     0.017048
enh76422     3  168825200  168826200      5       3  150064       1.8251     0.033997
enh76439     3  169476900  169477900      1       1  150064       2.5392     0.005555
enh76440     3  169481000  169482000      1       1  150064       2.2445       0.0124
enh76442     3  169492700  169493700      1       1  150064       2.6313     0.004253
enh76444     3  169564400  169565400      2       1  150064       2.3356    0.0097572
enh76445     3  169565300  169566300      3       1  150064       2.4407    0.0073286
enh76456     3  169944900  169945900      3       2  150064       2.8156    0.0024339
enh76475     3  170331900  170332900      4       2  150064       2.1998     0.013912
enh76496     3  170588500  170589500      2       1  150064       2.5201    0.0058659
enh76498     3  170627200  170628200      4       2  150064       3.2214   0.00063781
enh76499     3  170710200  170711200      4       2  150064       2.4621    0.0069054
enh76508     3  170883100  170884100      2       1  150064       1.7317     0.041666
enh76513     3  171002100  171003100      4       1  150064         2.01     0.022216
enh76528     3  171429700  171430700      1       1  150064       1.6568      0.04878
enh76537     3  171507800  171508800      1       1  150064       2.5503     0.005382
enh76540     3  171519200  171520200      4       2  150064       2.2414     0.012501
enh76640     3  172312400  172313400      8       2  150064       2.7023    0.0034428
enh76641     3  172313600  172314600      5       2  150064       2.6305    0.0042627
enh76656     3  172408800  172409800      4       2  150064        2.007     0.022373
enh76659     3  172425500  172426500      5       2  150064       1.6654     0.047918
enh76666     3  174149500  174150500      2       1  150064       1.7171     0.042978
enh76668     3  174160000  174161000      1       1  150064       1.8057      0.03548
enh76673     3  174674100  174675100      3       2  150064       1.9898     0.023308
enh76684     3  175150200  175151200      1       1  150064       3.3597    0.0003901
enh76694     3  176758100  176759100      2       1  150064       3.1097   0.00093648
enh76695     3  176768700  176769700      3       1  150064       2.7462    0.0030147
enh76697     3  176787300  176788300      2       1  150064       2.3702    0.0088881
enh76698     3  176789100  176790100      1       1  150064       3.2019    0.0006826
enh76699     3  176806800  176807800      4       2  150064       1.6843     0.046064
enh76703     3  176827900  176828900      2       1  150064       2.3749    0.0087757
enh76706     3  176854500  176855500      3       2  150064       2.5072    0.0060842
enh76710     3  176867300  176868300      5       3  150064       2.0497     0.020198
enh76717     3  176896500  176897500      3       2  150064       1.8478     0.032313
enh76725     3  177003500  177004500      2       1  150064        2.998    0.0013588
enh76729     3  177057800  177058800      1       1  150064       2.6273     0.004303
enh76730     3  177062900  177063900      3       2  150064       1.7049     0.044104
enh76755     3  177313700  177314700      4       2  150064       1.9872     0.023451
enh76759     3  177332500  177333500      3       2  150064       1.6937     0.045156
enh76777     3  177553200  177554200      3       2  150064       1.6687     0.047587
enh76841     3  180100600  180101600      3       2  150064        1.887     0.029577
enh76844     3  180127000  180128000      5       2  150064       1.9529     0.025415
enh76851     3  180629000  180630000      2       1  150064       5.4446   2.5956e-08
enh76852     3  180632700  180633700      1       1  150064       6.2898    1.589e-10
enh76854     3  180651300  180652300      4       2  150064       5.8488   2.4754e-09
enh76857     3  181010600  181011600      2       1  150064       4.8243   7.0234e-07
enh76881     3  182040900  182041900      1       1  150064       1.7592      0.03927
enh76891     3  182321200  182322200      4       1  150064       2.2639     0.011789
enh76895     3  182354600  182355600      1       1  150064       1.7399      0.04094
enh76897     3  182386200  182387200      1       1  150064       2.6728     0.003761
enh76910     3  182626900  182627900      2       1  150064       2.4509    0.0071246
enh76918     3  182695600  182696600      1       1  150064       1.8448      0.03253
enh76924     3  182903100  182904100      1       1  150064       2.4024     0.008144
enh76947     3  183098700  183099700      3       1  150064       2.0802     0.018754
enh76968     3  183543900  183544900      3       1  150064        1.871     0.030674
enh76970     3  183600100  183601100      2       1  150064       2.0495     0.020209
enh77045     3  184473800  184474800      4       2  150064       2.1199     0.017006
enh77053     3  184532700  184533700      3       1  150064       1.6878     0.045722
enh77057     3  184892900  184893900      1       1  150064       1.9491      0.02564
enh77072     3  185244900  185245900      2       1  150064       1.8281     0.033768
enh77087     3  185405100  185406100      1       1  150064       2.5332     0.005652
enh77089     3  185407900  185408900      1       1  150064       1.8476      0.03233
enh77093     3  185420900  185421900      3       2  150064       2.8216    0.0023891
enh77094     3  185426000  185427000      2       1  150064       2.3257     0.010018
enh77096     3  185428700  185429700      1       1  150064       2.8206     0.002397
enh77105     3  185458800  185459800      1       1  150064       1.7757      0.03789
enh77110     3  185475900  185476900      1       1  150064        1.769      0.03845
enh77114     3  185483800  185484800      2       1  150064       2.0968     0.018005
enh77139     3  185676500  185677500      1       1  150064       2.4354     0.007437
enh77141     3  185680100  185681100      8       3  150064       2.5116    0.0060093
enh77145     3  185793200  185794200      1       1  150064       2.6809     0.003671
enh77147     3  185806900  185807900      2       1  150064       2.0604     0.019681
enh77148     3  185813600  185814600      1       1  150064       2.8143     0.002444
enh77153     3  185823600  185824600      4       2  150064       2.1608     0.015357
enh77199     3  186507500  186508500      4       2  150064       2.4488    0.0071667
enh77223     3  186900000  186901000      3       2  150064       1.6581     0.048648
enh77224     3  186904300  186905300      2       1  150064       1.8023     0.035749
enh77236     3  187453500  187454500      1       1  150064       2.1962      0.01404
enh77242     3  187491800  187492800      1       1  150064       1.7711      0.03827
enh77267     3  187875400  187876400      5       3  150064       1.8275     0.033815
enh77268     3  187876900  187877900      8       4  150064       2.0105     0.022191
enh77269     3  187882200  187883200      3       2  150064       2.5271    0.0057496
enh77270     3  187887300  187888300      8       3  150064       4.5541   2.6305e-06
enh77271     3  187888100  187889100      6       3  150064       1.7779     0.037713
enh77277     3  187911800  187912800      2       1  150064       1.6821     0.046271
enh77278     3  187914300  187915300      5       2  150064       2.2199     0.013211
enh77304     3  188079800  188080800      9       3  150064       1.6473      0.04975
enh77307     3  188108400  188109400      3       2  150064       2.0403     0.020659
enh77311     3  188186200  188187200      1       1  150064       2.9475     0.001602
enh77313     3  188224900  188225900      2       1  150064       1.7455     0.040453
enh77323     3  188341200  188342200      5       3  150064       2.3943    0.0083251
enh77326     3  188349400  188350400      3       2  150064       2.5282    0.0057319
enh77327     3  188352800  188353800      4       2  150064       2.9446     0.001617
enh77330     3  188388800  188389800      2       1  150064       2.2532     0.012123
enh77345     3  188550600  188551600      1       1  150064       1.8142      0.03482
enh77373     3  189055000  189056000      2       1  150064       1.9919     0.023191
enh77393     3  189483800  189484800      3       2  150064       1.8207     0.034325
enh77436     3  189706300  189707300      2       1  150064       1.7753     0.037921
enh77437     3  189721200  189722200      4       2  150064       2.0486     0.020251
enh77438     3  189729200  189730200      4       1  150064       2.0411     0.020622
enh77439     3  189731900  189732900      1       1  150064       2.9156     0.001775
enh77440     3  189735100  189736100      5       2  150064       2.0192     0.021735
enh77468     3  189839700  189840700      6       2  150064       2.1578     0.015471
enh77518     3  190298400  190299400      4       2  150064       1.8358     0.033194
enh77526     3  190783800  190784800      6       2  150064       1.8234     0.034123
enh77549     3  191480000  191481000      2       1  150064       1.8508     0.032103
enh77550     3  191492600  191493600      6       3  150064       2.5502    0.0053827
enh77585     3  193505800  193506800      7       2  150064       1.7293     0.041881
enh77594     3  193576400  193577400     10       3  150064       1.8163     0.034663
enh77608     3  193789200  193790200      3       1  150064       1.9691     0.024473
enh77610     3  193810500  193811500     11       3  150064       1.6543     0.049037
enh77616     3  193866000  193867000      7       2  150064       2.7371    0.0030991
enh77662     3  194352300  194353300      1       1  150064       2.1808       0.0146
enh77664     3  194360500  194361500      6       3  150064        1.825     0.033999
enh77682     3  194761400  194762400      9       3  150064       1.8391     0.032953
enh77718     3  195006800  195007800      1       1  150064       1.7106      0.04358
enh77721     3  195106000  195107000      2       1  150064       1.9039     0.028459
enh77776     3  195946400  195947400      2       1  150064        2.403    0.0081312
enh77778     3  196001100  196002100      2       1  150064       1.7184     0.042859
enh77779     3  196004700  196005700      5       2  150064       2.5027    0.0061624
enh77780     3  196006300  196007300      4       1  150064       1.7797     0.037563
enh77783     3  196015100  196016100      5       2  150064       1.9979     0.022863
enh77785     3  196046300  196047300      7       3  150064        3.334   0.00042802
enh77786     3  196062200  196063200      4       2  150064       3.5362   0.00020298
enh77787     3  196064000  196065000      4       2  150064       2.2309     0.012845
enh77788     3  196066500  196067500      2       1  150064       2.4248    0.0076579
enh77789     3  196069600  196070600     10       4  150064       2.3923    0.0083723
enh77790     3  196126100  196127100      1       1  150064       2.9415     0.001633
enh77793     3  196156500  196157500      3       2  150064       1.8914     0.029284
enh77794     3  196160000  196161000      2       1  150064       3.1878   0.00071689
enh77795     3  196225200  196226200      1       1  150064       1.7678      0.03855
enh77815     3  196481100  196482100      3       2  150064       3.0527    0.0011339
enh77822     3  196519900  196520900      3       2  150064       2.8199    0.0024021
enh77827     3  196675000  196676000      5       2  150064       1.6993     0.044631
enh77839     3  196901500  196902500      3       2  150064       1.8101     0.035137
enh77841     3  196908400  196909400      2       1  150064       1.8588     0.031526
enh77843     3  196936200  196937200      1       1  150064       2.2616      0.01186
enh77847     3  196949400  196950400      4       2  150064       2.9987    0.0013557
enh77848     3  196954700  196955700      4       2  150064       2.3942    0.0083275
enh77849     3  196955400  196956400      6       3  150064       1.8626     0.031256
enh77851     3  196980600  196981600      5       2  150064       1.7049      0.04411
enh77852     3  196984100  196985100      1       1  150064       2.9008     0.001861
enh77853     3  196985000  196986000      1       1  150064        1.732      0.04164
enh77857     3  196998100  196999100      2       1  150064       2.6091    0.0045387
enh77858     3  197016000  197017000      4       1  150064       2.0048     0.022491
enh77860     3  197019400  197020400      7       2  150064       2.4422    0.0072992
enh77889     3  197208800  197209800      4       2  150064       2.7048     0.003417
enh77890     3  197209900  197210900      6       1  150064       1.9122     0.027923
enh77892     3  197218500  197219500      3       1  150064       1.8143     0.034814
enh77893     3  197220800  197221800      2       1  150064       1.6762     0.046847
enh77894     3  197223000  197224000      1       1  150064       2.8096      0.00248
enh77900     3  197247700  197248700      5       2  150064       1.7431     0.040657
enh77909     3  197444500  197445500      1       1  150064       1.8919      0.02925
enh77940     4     666200     667200      3       2  150064       2.8772     0.002006
enh77941     4     670600     671600      2       1  150064       2.8569    0.0021387
enh77945     4     683100     684100      4       2  150064       1.8117     0.035013
enh77947     4     701200     702200     10       3  150064       2.9272    0.0017103
enh77948     4     702300     703300      3       1  150064       2.8527    0.0021678
enh77950     4     712100     713100      6       3  150064       2.3061     0.010551
enh77951     4     713900     714900      6       2  150064       2.5509    0.0053721
enh77953     4     719900     720900      3       1  150064       1.9845     0.023598
enh77955     4     766700     767700      6       3  150064       1.7752     0.037929
enh77978     4    1160300    1161300      4       2  150064       1.7705     0.038321
enh77982     4    1201400    1202400      1       1  150064       2.8411     0.002248
enh77983     4    1211700    1212700      5       3  150064       3.2408   0.00059594
enh77984     4    1212800    1213800      3       2  150064       1.9262     0.027041
enh77985     4    1216300    1217300      3       1  150064       1.6741     0.047058
enh77986     4    1225300    1226300      3       1  150064       1.7303     0.041786
enh77990     4    1238800    1239800      6       3  150064       2.8169    0.0024243
enh78001     4    1316000    1317000      3       2  150064       1.9591     0.025052
enh78006     4    1338300    1339300      5       2  150064       2.1289     0.016632
enh78007     4    1342500    1343500      4       2  150064       2.3425    0.0095786
enh78008     4    1345400    1346400      6       3  150064       2.5447    0.0054684
enh78041     4    1799600    1800600      1       1  150064       1.8811      0.02998
enh78043     4    1811200    1812200      1       1  150064       2.5366     0.005596
enh78052     4    1878900    1879900      1       1  150064       1.8009      0.03586
enh78055     4    1883300    1884300      2       1  150064       1.8136     0.034869
enh78066     4    1994100    1995100      3       1  150064       1.9887     0.023369
enh78072     4    2102900    2103900      1       1  150064       2.0253      0.02142
enh78079     4    2251400    2252400      4       2  150064       1.7086     0.043758
enh78083     4    2267800    2268800      4       2  150064       2.6873    0.0036014
enh78119     4    2743300    2744300      6       2  150064       1.7393     0.040988
enh78152     4    2960000    2961000      1       1  150064        1.876      0.03033
enh78179     4    3343400    3344400      3       2  150064       1.9386     0.026278
enh78208     4    4398700    4399700      4       2  150064       2.6067    0.0045703
enh78210     4    4445300    4446300      5       2  150064       2.3325    0.0098381
enh78211     4    4482200    4483200      4       2  150064       2.5993    0.0046702
enh78212     4    4541400    4542400      5       2  150064       2.5794     0.004949
enh78222     4    4989000    4990000      4       2  150064       2.3414    0.0096056
enh78232     4    5638500    5639500      4       1  150064        2.622    0.0043708
enh78233     4    5661600    5662600      5       2  150064       1.6501     0.049463
enh78234     4    5707800    5708800      5       3  150064       1.6875     0.045756
enh78239     4    5748700    5749700     10       4  150064       1.9116     0.027961
enh78244     4    5774800    5775800      3       2  150064       1.8172     0.034595
enh78258     4    6495500    6496500     11       4  150064        1.834     0.033327
enh78267     4    6689700    6690700     10       4  150064       2.2895     0.011024
enh78268     4    6691200    6692200      1       1  150064       1.8193      0.03443
enh78304     4    6943200    6944200      4       2  150064       1.7765     0.037823
enh78306     4    6956700    6957700      4       2  150064        1.741     0.040845
enh78327     4    7136400    7137400      8       3  150064       2.1365     0.016321
enh78354     4    7807400    7808400      3       2  150064       1.7585     0.039333
enh78433     4    8396000    8397000      1       1  150064       1.6801      0.04647
enh78434     4    8403700    8404700     10       4  150064       2.2446     0.012397
enh78436     4    8430400    8431400      3       1  150064         1.77     0.038365
enh78438     4    8437800    8438800      1       1  150064       1.6643      0.04803
enh78439     4    8439400    8440400      2       1  150064       1.7125     0.043404
enh78440     4    8439800    8440800      4       2  150064       1.9959     0.022975
enh78441     4    8444800    8445800      1       1  150064       1.8267      0.03387
enh78449     4    9906500    9907500      3       1  150064       2.0903     0.018293
enh78471     4   10109800   10110800      2       1  150064       1.7835     0.037249
enh78475     4   10130300   10131300     13       3  150064       1.9419     0.026073
enh78481     4   10298000   10299000      7       3  150064       1.8022     0.035759
enh78497     4   10955800   10956800      6       4  150064       1.7822     0.037358
enh78506     4   11426900   11427900     10       3  150064       1.9985      0.02283
enh78551     4   13967700   13968700      3       2  150064       1.7693     0.038423
enh78578     4   14881200   14882200      9       4  150064       1.7265     0.042132
enh78579     4   14890200   14891200      2       1  150064       2.2103     0.013543
enh78580     4   14895000   14896000      2       1  150064        2.211     0.013518
enh78611     4   15563600   15564600      3       1  150064         1.99     0.023296
enh78640     4   16254900   16255900      7       3  150064       1.7911     0.036637
enh78642     4   16599400   16600400      2       1  150064       2.1121     0.017339
enh78644     4   16668500   16669500      3       2  150064       2.4529    0.0070858
enh78654     4   17514500   17515500      1       1  150064        2.006      0.02243
enh78657     4   17577400   17578400      5       1  150064       2.0572     0.019832
enh78658     4   17580300   17581300      3       2  150064       1.7988     0.036028
enh78659     4   17620400   17621400      3       1  150064       2.3445    0.0095259
enh78660     4   17638100   17639100      5       3  150064       2.3357     0.009754
enh78664     4   17788200   17789200      2       1  150064       1.7006     0.044505
enh78667     4   17815400   17816400      2       1  150064       1.8942     0.029097
enh78668     4   17933500   17934500      6       2  150064        1.953     0.025412
enh78669     4   17970000   17971000      3       1  150064       2.0745     0.019018
enh78671     4   18013400   18014400      1       1  150064       2.2473      0.01231
enh78672     4   18020800   18021800      4       1  150064       2.2446     0.012396
enh78673     4   18024400   18025400      2       1  150064       2.0637     0.019521
enh78674     4   18883700   18884700      4       2  150064       3.8475   5.9655e-05
enh78677     4   19359400   19360400     11       5  150064       1.7008     0.044492
enh78679     4   19740600   19741600      2       1  150064       2.6941    0.0035293
enh78680     4   19947500   19948500      1       1  150064       2.5319     0.005673
enh78683     4   20030000   20031000      4       2  150064        2.832    0.0023131
enh78687     4   20205400   20206400      6       3  150064       2.3839    0.0085643
enh78703     4   20626300   20627300      1       1  150064       3.2885    0.0005037
enh78705     4   20703000   20704000      2       1  150064       2.1014     0.017803
enh78721     4   22364000   22365000      2       1  150064       2.1186     0.017061
enh78738     4   23325700   23326700      4       2  150064       1.9391     0.026247
enh78753     4   24263200   24264200      9       3  150064       2.1769     0.014742
enh78754     4   24263700   24264700     10       4  150064       2.2325      0.01279
enh78756     4   24275000   24276000      4       2  150064       1.6899     0.045521
enh78768     4   24646600   24647600      3       1  150064       1.8207     0.034324
enh78777     4   24805800   24806800      1       1  150064       1.6707      0.04739
enh78778     4   24806500   24807500      4       2  150064       2.3012      0.01069
enh78779     4   24825700   24826700      2       1  150064       2.6086    0.0045459
enh78797     4   25450300   25451300      3       1  150064       2.3763    0.0087425
enh78803     4   25812400   25813400      2       1  150064       1.8406      0.03284
enh78805     4   25818800   25819800      1       1  150064        1.781      0.03746
enh78809     4   25866500   25867500      1       1  150064       2.4119     0.007935
enh78811     4   25909700   25910700      6       2  150064       2.0088     0.022279
enh78813     4   25939600   25940600      1       1  150064        2.215      0.01338
enh78814     4   25955000   25956000      9       4  150064       3.2532   0.00057065
enh78836     4   26222500   26223500      1       1  150064       2.1651      0.01519
enh78839     4   26239700   26240700      4       2  150064       2.3838    0.0085668
enh78849     4   26344900   26345900      1       1  150064       2.1612      0.01534
enh78851     4   26357000   26358000      2       1  150064       2.2508       0.0122
enh78864     4   26586800   26587800      1       1  150064       3.4971    0.0002352
enh78867     4   26688800   26689800      1       1  150064       3.2699     0.000538
enh78868     4   26718600   26719600      1       1  150064       1.7908      0.03666
enh78869     4   26780000   26781000      1       1  150064       3.2322    0.0006143
enh78870     4   26781700   26782700      1       1  150064       2.3886     0.008457
enh78871     4   26783600   26784600      2       1  150064       1.9142       0.0278
enh78873     4   26804900   26805900      3       2  150064         2.74    0.0030716
enh78874     4   26813500   26814500      2       1  150064       2.4518    0.0071075
enh78891     4   28280300   28281300      5       1  150064       1.7364     0.041246
enh78896     4   28437200   28438200      3       1  150064       1.8056     0.035492
enh78906     4   30761900   30762900      4       2  150064       2.4803    0.0065643
enh78909     4   30778300   30779300      1       1  150064       2.6339      0.00422
enh78911     4   30803700   30804700      2       1  150064       2.3696    0.0089047
enh78915     4   30947200   30948200      2       1  150064       1.6863     0.045873
enh78916     4   30952100   30953100      2       1  150064       2.6713    0.0037775
enh78919     4   31520100   31521100      2       1  150064       3.4998   0.00023281
enh78928     4   32789600   32790600      7       3  150064       2.2316      0.01282
enh78930     4   33999700   34000700      2       1  150064       2.0006     0.022719
enh78931     4   34159600   34160600      2       1  150064       2.6343     0.004216
enh78932     4   34182900   34183900      1       1  150064       3.0027     0.001338
enh78933     4   34195200   34196200      3       1  150064       2.8767    0.0020092
enh78954     4   37605600   37606600      5       2  150064       1.6719     0.047268
enh78977     4   37814400   37815400      6       3  150064       2.6198    0.0043992
enh78978     4   37826400   37827400      2       1  150064       1.7997     0.035952
enh78988     4   38052100   38053100      6       2  150064       1.7916     0.036598
enh78991     4   38073300   38074300      5       3  150064         1.89     0.029376
enh79037     4   38643100   38644100      3       2  150064       1.8628     0.031243
enh79043     4   38684600   38685600      3       2  150064       1.8787     0.030144
enh79044     4   38686200   38687200      2       1  150064       2.0673     0.019354
enh79047     4   38725400   38726400      3       2  150064       1.6803      0.04645
enh79055     4   38821500   38822500      1       1  150064       1.7412      0.04082
enh79057     4   38859900   38860900      6       2  150064       2.2836     0.011196
enh79089     4   39497000   39498000      3       2  150064       2.0719     0.019139
enh79096     4   39541300   39542300      1       1  150064       1.9542      0.02534
enh79101     4   39641400   39642400      1       1  150064       2.5731      0.00504
enh79119     4   40040000   40041000      3       1  150064       2.6078    0.0045557
enh79160     4   40623600   40624600      4       2  150064       1.8001     0.035925
enh79259     4   47223700   47224700      1       1  150064       3.5095    0.0002245
enh79260     4   47253300   47254300      4       2  150064       2.3221     0.010113
enh79277     4   47566700   47567700      6       2  150064       1.7795      0.03758
enh79286     4   48017100   48018100      1       1  150064       1.6585      0.04861
enh79291     4   48113800   48114800      2       1  150064       1.9224     0.027279
enh79302     4   48363000   48364000      3       1  150064       2.1209     0.016964
enh79306     4   48381900   48382900      1       1  150064       3.0226     0.001253
enh79310     4   48604200   48605200      2       1  150064       2.1834     0.014502
enh79315     4   48644700   48645700      2       1  150064       1.8341     0.033319
enh79318     4   48666600   48667600      3       2  150064       2.0242     0.021475
enh79319     4   48670200   48671200      1       1  150064       2.3414     0.009606
enh79321     4   48696500   48697500      1       1  150064       3.3251     0.000442
enh79327     4   48731000   48732000      4       2  150064       1.8904      0.02935
enh79333     4   48758500   48759500      2       1  150064       1.6802     0.046463
enh79336     4   48777600   48778600      1       1  150064       2.0972      0.01799
enh79337     4   48783400   48784400      1       1  150064        2.482     0.006533
enh79407     4   54343800   54344800      3       2  150064       1.8324     0.033448
enh79408     4   54349400   54350400      7       3  150064       1.6601      0.04845
enh79415     4   54451500   54452500      2       1  150064       1.6892     0.045586
enh79420     4   54515600   54516600      4       1  150064       1.8403     0.032863
enh79421     4   54517000   54518000      4       2  150064       2.0516     0.020103
enh79422     4   54520600   54521600      1       1  150064       1.7254      0.04223
enh79454     4   55018800   55019800      1       1  150064       2.7566      0.00292
enh79456     4   55063200   55064200      5       2  150064       2.9432    0.0016241
enh79457     4   55083200   55084200      1       1  150064       2.3698       0.0089
enh79458     4   55083900   55084900      1       1  150064       2.1427      0.01607
enh79472     4   55434000   55435000      3       1  150064       1.6485     0.049624
enh79476     4   55795200   55796200      1       1  150064       1.6903      0.04549
enh79492     4   56265500   56266500      2       1  150064       1.7153     0.043149
enh79497     4   56324300   56325300      3       2  150064       1.7071     0.043904
enh79498     4   56341500   56342500      3       1  150064       1.7526     0.039833
enh79499     4   56344200   56345200      3       2  150064       1.7733     0.038091
enh79505     4   56419800   56420800      6       2  150064       1.8119     0.035003
enh79508     4   56620600   56621600      4       2  150064       1.8455     0.032479
enh79511     4   56717900   56718900      3       2  150064       1.7581     0.039365
enh79513     4   56731900   56732900      4       2  150064       2.0486     0.020248
enh79526     4   57304300   57305300      4       2  150064       1.7068     0.043926
enh79528     4   57325800   57326800      1       1  150064       2.2764      0.01141
enh79531     4   57372400   57373400      7       3  150064       1.8124     0.034959
enh79579     4   57960700   57961700      4       2  150064       1.7935     0.036446
enh79582     4   57967600   57968600      1       1  150064       1.6622      0.04824
enh79583     4   57969100   57970100      1       1  150064        2.077       0.0189
enh79599     4   59167200   59168200      1       1  150064       2.2439      0.01242
enh79621     4   62377300   62378300      2       1  150064       2.0562     0.019884
enh79622     4   62421500   62422500      3       2  150064       2.0055     0.022455
enh79624     4   62636900   62637900      2       1  150064       1.7458     0.040422
enh79628     4   66373200   66374200      8       4  150064       2.8405    0.0022519
enh79629     4   66376300   66377300      7       3  150064       1.6713     0.047327
enh79646     4   68550700   68551700      5       2  150064       1.9365     0.026404
enh79647     4   68563400   68564400      2       1  150064       2.7488    0.0029905
enh79648     4   68568000   68569000      4       2  150064       3.1887    0.0007145
enh79649     4   68578600   68579600      2       1  150064       2.5985    0.0046821
enh79650     4   68586300   68587300      6       1  150064        2.401    0.0081744
enh79654     4   68612400   68613400      3       1  150064       2.3189     0.010199
enh79655     4   68614600   68615600      9       3  150064       3.2668   0.00054386
enh79711     4   71387500   71388500     13       2  150064       1.7018     0.044393
enh79738     4   73432600   73433600      2       1  150064       2.8718    0.0020405
enh79740     4   73836800   73837800      1       1  150064       2.1146      0.01723
enh79741     4   73840300   73841300      1       1  150064       2.2688      0.01164
enh79794     4   74751100   74752100      5       3  150064       1.6556     0.048898
enh79809     4   75022000   75023000      1       1  150064       2.1452      0.01597
enh79835     4   75336600   75337600      5       2  150064       2.3308    0.0098826
enh79837     4   75356200   75357200      3       1  150064       2.4425    0.0072925
enh79839     4   75369000   75370000      7       1  150064       2.3462    0.0094837
enh79842     4   75410700   75411700      2       1  150064       1.8979     0.028856
enh79864     4   76435800   76436800      5       2  150064       1.7825      0.03733
enh79891     4   77007600   77008600      1       1  150064        1.962      0.02488
enh79901     4   77114400   77115400      3       2  150064       2.0124     0.022086
enh79907     4   77127500   77128500      4       2  150064       2.2392     0.012571
enh79908     4   77128500   77129500      1       1  150064       1.9197      0.02745
enh79913     4   77153200   77154200      6       2  150064       1.6812      0.04636
enh79917     4   77309000   77310000      2       1  150064       2.0358     0.020887
enh79922     4   77500600   77501600      3       2  150064       2.3775    0.0087164
enh79924     4   77528600   77529600      3       2  150064       1.9841     0.023623
enh79925     4   77532000   77533000      2       1  150064       2.2832      0.01121
enh79938     4   77627500   77628500      4       1  150064       1.7341     0.041451
enh79941     4   77645600   77646600      2       1  150064       1.9003     0.028696
enh79956     4   77813600   77814600      5       2  150064       2.4358    0.0074292
enh79995     4   78257800   78258800     11       1  150064        2.141     0.016135
enh79996     4   78264700   78265700      9       1  150064       2.0581     0.019791
enh79999     4   78393000   78394000      3       2  150064       2.5055    0.0061139
enh80012     4   78718300   78719300      1       1  150064       2.4877     0.006428
enh80028     4   79097300   79098300      1       1  150064       2.0529      0.02004
enh80031     4   79168400   79169400      6       3  150064       2.1204     0.016988
enh80032     4   79168900   79169900      7       4  150064       1.9882     0.023397
enh80099     4   81093600   81094600      3       2  150064       2.0269     0.021339
enh80100     4   81102400   81103400      4       2  150064       2.1185     0.017068
enh80109     4   82057200   82058200      1       1  150064       1.9606      0.02496
enh80123     4   82470900   82471900      1       1  150064       2.4929     0.006336
enh80130     4   82645800   82646800      2       1  150064       2.0791     0.018804
enh80133     4   83281300   83282300      2       1  150064       2.1198     0.017013
enh80154     4   83705300   83706300      1       1  150064        2.357     0.009212
enh80158     4   83754800   83755800      4       1  150064       1.7723     0.038172
enh80169     4   83910400   83911400      4       1  150064       2.3499    0.0093887
enh80204     4   84469300   84470300      2       1  150064       2.1792     0.014659
enh80206     4   84479300   84480300      8       2  150064       2.7488    0.0029903
enh80207     4   84490600   84491600      3       1  150064       1.8037     0.035641
enh80208     4   84539700   84540700      2       1  150064       2.2656     0.011738
enh80209     4   84551200   84552200      1       1  150064       1.9612      0.02493
enh80223     4   85594300   85595300      2       1  150064       2.3121     0.010386
enh80226     4   85613600   85614600      1       1  150064       2.2698      0.01161
enh80231     4   85776600   85777600      1       1  150064       1.9527      0.02543
enh80254     4   86850600   86851600      5       3  150064       1.8481     0.032295
enh80256     4   86891400   86892400      3       1  150064       2.3977    0.0082495
enh80259     4   87013800   87014800      1       1  150064       1.8158       0.0347
enh80260     4   87154100   87155100      3       1  150064       2.1364     0.016322
enh80262     4   87164700   87165700      2       1  150064       2.5293    0.0057138
enh80302     4   87777300   87778300      3       2  150064       2.0249     0.021441
enh80304     4   87814300   87815300      3       1  150064       2.1773     0.014729
enh80305     4   87815300   87816300      3       1  150064       2.2999     0.010727
enh80306     4   87839400   87840400      2       1  150064          2.3     0.010724
enh80308     4   87842700   87843700      2       1  150064       2.0795     0.018784
enh80311     4   87860000   87861000      1       1  150064       2.8133     0.002452
enh80314     4   87867800   87868800      2       1  150064       2.8693    0.0020568
enh80318     4   87884200   87885200      2       1  150064       2.5695    0.0050921
enh80319     4   87891500   87892500      5       2  150064       2.7788    0.0027279
enh80323     4   87899000   87900000      1       1  150064         2.72     0.003264
enh80329     4   87936100   87937100      2       1  150064       2.2384     0.012598
enh80331     4   87940200   87941200      4       2  150064       2.9465    0.0016069
enh80332     4   87946100   87947100      1       1  150064       2.7943     0.002601
enh80333     4   87951200   87952200      4       2  150064       2.0992       0.0179
enh80334     4   87953900   87954900      1       1  150064       2.7191     0.003273
enh80338     4   87960400   87961400      2       1  150064       2.6756    0.0037299
enh80341     4   87963900   87964900      1       1  150064       2.6265     0.004313
enh80342     4   87965600   87966600      2       1  150064       2.1038     0.017699
enh80344     4   87975700   87976700      7       3  150064       2.3092     0.010467
enh80346     4   87979200   87980200      4       1  150064       1.9778     0.023976
enh80360     4   88024700   88025700      3       1  150064       1.7177     0.042927
enh80364     4   88156100   88157100      1       1  150064       1.7099      0.04364
enh80403     4   89376400   89377400      1       1  150064        1.896      0.02898
enh80406     4   89447400   89448400      1       1  150064       1.8682      0.03087
enh80408     4   89451000   89452000      1       1  150064       1.8237       0.0341
enh80459     4   90630000   90631000      5       1  150064       2.7467    0.0030097
enh80468     4   90743000   90744000      2       1  150064       2.0233     0.021519
enh80469     4   90759300   90760300      4       2  150064       1.9092     0.028116
enh80470     4   90768600   90769600      4       2  150064       2.2422     0.012475
enh80485     4   93155100   93156100      1       1  150064       1.9703       0.0244
enh80493     4   95130800   95131800      1       1  150064       1.8048      0.03555
enh80537     4   95868400   95869400      4       1  150064       2.3937    0.0083407
enh80549     4   97657100   97658100      6       2  150064        4.278   9.4302e-06
enh80583     4   99476900   99477900      6       3  150064         2.08     0.018762
enh80585     4   99482800   99483800      2       1  150064       2.2727     0.011521
enh80588     4   99489700   99490700      3       2  150064       1.8183      0.03451
enh80640     4  100304200  100305200      8       4  150064       1.7658     0.038711
enh80656     4  100740600  100741600      5       2  150064       2.1702     0.014998
enh80658     4  100747000  100748000      5       3  150064       2.0537     0.020005
enh80659     4  100749300  100750300      7       3  150064        2.562    0.0052031
enh80660     4  100753200  100754200      7       3  150064       2.4707    0.0067433
enh80662     4  100808600  100809600      1       1  150064       3.1377    0.0008514
enh80664     4  100815900  100816900      6       2  150064       1.7416     0.040791
enh80668     4  100919100  100920100      2       1  150064       1.7481     0.040222
enh80669     4  100929100  100930100      1       1  150064       2.9521     0.001578
enh80671     4  101007900  101008900      1       1  150064       2.2253      0.01303
enh80673     4  101210200  101211200      8       3  150064       2.1166     0.017145
enh80675     4  101269100  101270100      3       2  150064       2.7614    0.0028779
enh80676     4  101300700  101301700      4       2  150064       1.7533     0.039773
enh80687     4  101958200  101959200      5       2  150064       1.6939     0.045145
enh80688     4  102024000  102025000      1       1  150064         2.09      0.01831
enh80696     4  102112800  102113800      3       1  150064       1.9254     0.027088
enh80701     4  102159900  102160900      3       1  150064       1.7503     0.040034
enh80719     4  102276000  102277000      1       1  150064       2.0431      0.02052
enh80720     4  102278200  102279200      3       2  150064       1.6655      0.04791
enh80725     4  102570800  102571800      1       1  150064       1.7432      0.04065
enh80729     4  102893500  102894500      3       2  150064       2.2952     0.010862
enh80730     4  102897600  102898600      1       1  150064       2.7073     0.003392
enh80731     4  102898100  102899100      3       2  150064       2.0125     0.022086
enh80732     4  102902600  102903600      1       1  150064       4.7338    1.102e-06
enh80737     4  103350100  103351100      5       3  150064       2.2035     0.013781
enh80743     4  103427300  103428300      1       1  150064       1.9243      0.02716
enh80766     4  103605300  103606300      2       1  150064       2.1528     0.015666
enh80768     4  103655400  103656400      1       1  150064        2.895     0.001896
enh80769     4  103680100  103681100      2       1  150064       3.0803    0.0010341
enh80770     4  103708700  103709700      3       1  150064       3.5128   0.00022167
enh80771     4  103732100  103733100      5       2  150064       3.7109   0.00010327
enh80772     4  103736300  103737300      5       2  150064        3.923   4.3724e-05
enh80773     4  103741100  103742100      4       2  150064       3.6147   0.00015037
enh80774     4  103743300  103744300      2       1  150064       3.1289   0.00087718
enh80775     4  103788000  103789000      1       1  150064       3.8858      5.1e-05
enh80777     4  103810400  103811400      2       1  150064        3.052    0.0011366
enh80778     4  103811000  103812000      4       2  150064       3.4219   0.00031092
enh80779     4  103932500  103933500      4       2  150064       3.4852   0.00024587
enh80780     4  103939200  103940200      2       1  150064       3.5984   0.00016012
enh80827     4  106631800  106632800      3       1  150064       1.6994     0.044621
enh80828     4  106633900  106634900      2       1  150064       1.7091     0.043718
enh80830     4  106729300  106730300      2       1  150064       1.9483     0.025691
enh80831     4  106764600  106765600      5       1  150064       2.0175     0.021821
enh80841     4  107194400  107195400      2       1  150064       1.8752     0.030382
enh80877     4  108853300  108854300      5       2  150064        2.503    0.0061571
enh80926     4  110833400  110834400      1       1  150064       3.3573    0.0003935
enh80927     4  110834000  110835000      1       1  150064       3.3573    0.0003935
enh80928     4  110842600  110843600      6       2  150064       3.1142   0.00092208
enh80929     4  110868400  110869400      2       1  150064       3.0061     0.001323
enh80930     4  110888800  110889800      1       1  150064       2.8933     0.001906
enh80932     4  110910300  110911300      4       1  150064       2.7458    0.0030179
enh80947     4  111120200  111121200      1       1  150064       1.6484      0.04964
enh80951     4  111461700  111462700      2       1  150064       1.9299     0.026811
enh80992     4  113739800  113740800      4       2  150064       2.3507    0.0093702
enh80994     4  113786800  113787800      3       2  150064        1.652      0.04927
enh81000     4  114356900  114357900      3       2  150064       1.8809      0.02999
enh81018     4  114621400  114622400      3       1  150064       2.2875     0.011084
enh81048     4  115171100  115172100      4       2  150064       2.2332     0.012767
enh81050     4  115192600  115193600      3       2  150064        1.684     0.046094
enh81051     4  115203000  115204000      4       2  150064       1.8568     0.031667
enh81067     4  118714800  118715800      6       2  150064       2.6146    0.0044667
enh81068     4  118953600  118954600      5       2  150064       2.4427    0.0072883
enh81076     4  119268200  119269200      1       1  150064       2.1848      0.01445
enh81077     4  119269700  119270700      3       1  150064       2.4266    0.0076211
enh81122     4  120037800  120038800      1       1  150064       1.8834      0.02982
enh81140     4  120974200  120975200      3       2  150064       1.7692     0.038428
enh81167     4  122705800  122706800      3       1  150064       2.1684     0.015066
enh81168     4  122710700  122711700      4       2  150064       1.7773      0.03776
enh81202     4  123796900  123797900      1       1  150064       1.7082       0.0438
enh81204     4  123819600  123820600      6       3  150064       2.1926     0.014167
enh81207     4  123845400  123846400     10       4  150064       2.0634     0.019539
enh81214     4  124048500  124049500      1       1  150064       1.9662      0.02464
enh81243     4  124523900  124524900      1       1  150064       2.1457      0.01595
enh81253     4  124777900  124778900      1       1  150064       1.6813      0.04635
enh81293     4  125867500  125868500      2       1  150064       2.1522      0.01569
enh81294     4  125868600  125869600      1       1  150064       1.9768      0.02403
enh81326     4  128619900  128620900      2       1  150064       2.1117     0.017356
enh81343     4  129162300  129163300      3       1  150064       2.0241     0.021479
enh81345     4  129205100  129206100      1       1  150064       1.7304      0.04178
enh81348     4  129233000  129234000      1       1  150064        3.443    0.0002876
enh81352     4  129268700  129269700      4       2  150064       1.8349     0.033257
enh81357     4  129303100  129304100      4       2  150064       2.2755     0.011439
enh81359     4  129314200  129315200      6       3  150064       2.0561     0.019886
enh81365     4  129389200  129390200      2       1  150064       1.8834     0.029823
enh81367     4  129438700  129439700      4       2  150064       1.9323      0.02666
enh81395     4  131624300  131625300      4       1  150064       2.5742    0.0050237
enh81396     4  131633200  131634200      7       2  150064       2.6637    0.0038642
enh81408     4  135123000  135124000      1       1  150064       1.8283      0.03375
enh81419     4  138598000  138599000      3       2  150064       1.9036     0.028483
enh81449     4  139327100  139328100      3       2  150064       2.0384     0.020756
enh81459     4  139815500  139816500      3       1  150064       2.3297    0.0099099
enh81469     4  139941200  139942200      2       1  150064       2.8693     0.002057
enh81470     4  139946000  139947000      3       2  150064       2.6905     0.003567
enh81471     4  139948900  139949900      1       1  150064       2.7598     0.002892
enh81474     4  140065500  140066500      4       2  150064       2.3645    0.0090284
enh81477     4  140089600  140090600      6       4  150064        1.858     0.031584
enh81478     4  140092600  140093600      3       1  150064       2.3914    0.0083927
enh81479     4  140093300  140094300      3       2  150064       1.9157     0.027702
enh81482     4  140164900  140165900      4       2  150064       2.8923    0.0019124
enh81483     4  140174900  140175900      8       2  150064       2.0613     0.019637
enh81484     4  140187900  140188900      2       1  150064       1.8131     0.034907
enh81516     4  140736200  140737200      5       2  150064       3.2753   0.00052776
enh81528     4  140958500  140959500      1       1  150064        1.919      0.02749
enh81540     4  141016000  141017000      3       1  150064       1.8587     0.031533
enh81541     4  141019900  141020900      3       2  150064       1.9833     0.023669
enh81542     4  141024500  141025500      3       1  150064       1.6972     0.044829
enh81565     4  141444100  141445100      1       1  150064       1.7094      0.04369
enh81573     4  141641300  141642300      3       2  150064       2.9901    0.0013944
enh81585     4  141868400  141869400      5       2  150064       3.0701    0.0010701
enh81589     4  142143300  142144300      1       1  150064       2.2479      0.01229
enh81612     4  143163300  143164300      1       1  150064       2.0266      0.02135
enh81615     4  143194800  143195800      3       1  150064       1.9348      0.02651
enh81638     4  143304700  143305700      5       1  150064       1.6862     0.045876
enh81639     4  143317400  143318400      1       1  150064       1.8005      0.03589
enh81646     4  143443700  143444700      4       2  150064       2.1604     0.015371
enh81648     4  143476900  143477900      6       3  150064       1.9661     0.024645
enh81650     4  143488200  143489200      2       1  150064       2.0438     0.020486
enh81663     4  144217700  144218700      5       2  150064       1.8423     0.032718
enh81673     4  144281500  144282500      8       3  150064       2.1037     0.017703
enh81674     4  144296600  144297600      2       1  150064       1.7799     0.037544
enh81678     4  144310900  144311900      2       1  150064       1.8756     0.030356
enh81679     4  144317600  144318600      2       1  150064       1.7474     0.040286
enh81683     4  144479400  144480400      5       2  150064       2.8259    0.0023571
enh81752     4  146953900  146954900      2       1  150064       1.6534     0.049123
enh81773     4  148024100  148025100      5       2  150064       3.1704   0.00076123
enh81843     4  148977700  148978700      1       1  150064       2.1399      0.01618
enh81864     4  150495600  150496600      1       1  150064       2.8151     0.002438
enh81865     4  150630000  150631000      1       1  150064       2.5482     0.005414
enh81888     4  151204300  151205300      4       2  150064       1.6575     0.048709
enh81892     4  151232800  151233800      5       2  150064       1.6961      0.04493
enh81900     4  151644200  151645200      3       2  150064        2.248     0.012287
enh81915     4  152105400  152106400      1       1  150064       1.7948      0.03634
enh82074     4  154359600  154360600      2       1  150064       1.9025     0.028556
enh82103     4  154597400  154598400      3       2  150064       1.7791     0.037613
enh82104     4  154652400  154653400      4       1  150064        1.748     0.040236
enh82107     4  155045700  155046700      1       1  150064       2.0054      0.02246
enh82135     4  157242000  157243000      3       1  150064       2.0166      0.02187
enh82142     4  157488400  157489400      4       2  150064        2.101     0.017821
enh82143     4  157489000  157490000      5       2  150064        2.627    0.0043072
enh82144     4  157505100  157506100      4       2  150064        1.912     0.027937
enh82145     4  157515500  157516500      4       2  150064       1.7702     0.038347
enh82164     4  157804600  157805600      3       1  150064       1.6904     0.045479
enh82221     4  159691200  159692200      1       1  150064       1.9175      0.02759
enh82224     4  159698900  159699900      1       1  150064       1.9278      0.02694
enh82225     4  159703700  159704700      2       1  150064       1.6506     0.049411
enh82232     4  159745100  159746100      1       1  150064       2.1459      0.01594
enh82237     4  159823400  159824400      2       1  150064       1.8648     0.031107
enh82285     4  161345000  161346000      2       1  150064       1.8976     0.028877
enh82302     4  164614700  164615700      1       1  150064       1.7054      0.04406
enh82319     4  166120300  166121300      2       1  150064       2.7795    0.0027224
enh82320     4  166125100  166126100      1       1  150064       2.8207     0.002396
enh82326     4  166136500  166137500      4       2  150064         2.37    0.0088936
enh82327     4  166143100  166144100      2       1  150064       2.8915    0.0019169
enh82328     4  166158800  166159800      7       2  150064       2.9538    0.0015692
enh82329     4  166159300  166160300      4       2  150064         2.99    0.0013948
enh82338     4  166397300  166398300      1       1  150064       2.2218      0.01315
enh82341     4  166438100  166439100      3       1  150064       2.0913     0.018251
enh82348     4  166735300  166736300      3       2  150064       2.7127    0.0033364
enh82359     4  167229400  167230400      3       1  150064       1.8749     0.030402
enh82363     4  167953000  167954000      4       2  150064       2.8602    0.0021167
enh82403     4  169531900  169532900      3       1  150064       1.9776     0.023989
enh82445     4  169798000  169799000      1       1  150064       2.3266     0.009992
enh82465     4  169992200  169993200     10       5  150064       2.3045     0.010598
enh82466     4  170000400  170001400      2       1  150064       1.9724     0.024281
enh82469     4  170020800  170021800      2       1  150064       2.7468    0.0030094
enh82472     4  170037200  170038200      2       1  150064       2.9329    0.0016788
enh82473     4  170068600  170069600      2       1  150064       2.7923    0.0026164
enh82475     4  170080500  170081500      1       1  150064       2.3657     0.008998
enh82476     4  170082000  170083000      2       1  150064       1.8562     0.031712
enh82477     4  170085900  170086900      2       1  150064       2.2185     0.013259
enh82478     4  170087400  170088400      3       1  150064        2.297     0.010809
enh82479     4  170088800  170089800      1       1  150064       2.2368      0.01265
enh82487     4  170125300  170126300      2       1  150064       2.3109     0.010419
enh82501     4  170162300  170163300      4       2  150064       1.7415     0.040796
enh82511     4  170203800  170204800      3       2  150064       4.3426   7.0404e-06
enh82512     4  170235600  170236600      2       1  150064       3.9186   4.4541e-05
enh82513     4  170255500  170256500      2       1  150064       3.5088   0.00022508
enh82514     4  170256600  170257600      2       1  150064       3.6079   0.00015433
enh82517     4  170266400  170267400      4       2  150064       3.8522    5.854e-05
enh82519     4  170284100  170285100      3       1  150064       2.9053    0.0018345
enh82520     4  170304500  170305500      2       1  150064       4.5896   2.2207e-06
enh82521     4  170319100  170320100      1       1  150064       4.6599    1.582e-06
enh82522     4  170320400  170321400      4       2  150064       3.5809   0.00017121
enh82523     4  170325600  170326600      2       1  150064       4.1424   1.7181e-05
enh82525     4  170406700  170407700      3       1  150064       1.9236     0.027205
enh82526     4  170492200  170493200      2       1  150064       2.1239      0.01684
enh82527     4  170525500  170526500      3       2  150064       4.2498   1.0698e-05
enh82528     4  170531400  170532400      5       2  150064       1.6846     0.046029
enh82532     4  170543800  170544800      2       1  150064        3.486   0.00024516
enh82535     4  170561800  170562800      3       2  150064       3.3999   0.00033699
enh82536     4  170570600  170571600      4       2  150064       2.0193     0.021727
enh82537     4  170578500  170579500      4       2  150064       4.2482   1.0774e-05
enh82538     4  170579700  170580700      1       1  150064       5.0246    2.523e-07
enh82549     4  171593200  171594200      3       2  150064       1.6748      0.04699
enh82561     4  174042100  174043100      4       2  150064       1.6958     0.044962
enh82571     4  174185700  174186700      4       2  150064       1.7445     0.040533
enh82618     4  177556200  177557200      1       1  150064       1.9669       0.0246
enh82672     4  178639400  178640400      1       1  150064       2.4588      0.00697
enh82673     4  178649100  178650100      7       1  150064       2.8602    0.0021166
enh82674     4  178661000  178662000      2       1  150064       2.8482    0.0021981
enh82676     4  178885200  178886200      3       1  150064       3.4861    0.0002451
enh82677     4  179069100  179070100      7       2  150064       2.1176     0.017105
enh82678     4  179086800  179087800      4       2  150064       1.9304     0.026782
enh82679     4  179144700  179145700      5       2  150064       1.9162     0.027673
enh82680     4  179227200  179228200      4       1  150064       1.9419     0.026074
enh82701     4  182964200  182965200      3       1  150064       2.9212    0.0017435
enh82725     4  183497800  183498800      8       2  150064       1.9779     0.023971
enh82730     4  183659100  183660100      3       2  150064       2.1224     0.016901
enh82731     4  183665900  183666900      1       1  150064       3.1074    0.0009438
enh82732     4  183670100  183671100      3       2  150064       4.2645   1.0016e-05
enh82734     4  183677000  183678000      2       1  150064       1.8311     0.033542
enh82737     4  183740000  183741000     10       5  150064        1.947     0.025764
enh82747     4  183896600  183897600      7       3  150064       1.9956     0.022991
enh82749     4  184015700  184016700      2       1  150064       1.7649     0.038794
enh82750     4  184018000  184019000      1       1  150064       2.3451     0.009511
enh82755     4  184040200  184041200      4       1  150064       2.3195     0.010183
enh82757     4  184057600  184058600      1       1  150064       2.1792      0.01466
enh82770     4  184183000  184184000      2       1  150064       1.7548     0.039651
enh82778     4  184291600  184292600     12       3  150064       1.7587     0.039315
enh82791     4  184491900  184492900      8       2  150064       1.6589     0.048569
enh82809     4  184794400  184795400      3       1  150064       2.5415    0.0055182
enh82810     4  184796800  184797800      4       2  150064       2.2595     0.011926
enh82828     4  185276000  185277000      4       2  150064       1.7955     0.036283
enh82833     4  185321700  185322700      3       2  150064       2.4114    0.0079458
enh82836     4  185335900  185336900      3       2  150064       2.5352    0.0056192
enh82849     4  185380400  185381400      2       1  150064       1.9192     0.027477
enh82850     4  185392100  185393100      4       1  150064        2.034     0.020978
enh82857     4  185565700  185566700      1       1  150064       1.8684      0.03085
enh82858     4  185567400  185568400      3       1  150064       1.8044     0.035584
enh82867     4  185652400  185653400      6       2  150064       1.8974      0.02889
enh82892     4  186177400  186178400      4       1  150064       1.7218     0.042551
enh82895     4  186204400  186205400      2       1  150064       2.1163      0.01716
enh82896     4  186227100  186228100      1       1  150064       2.4069     0.008044
enh82923     4  186988800  186989800      3       2  150064       2.5305    0.0056955
enh82956     4  187766100  187767100      8       3  150064       1.9588     0.025071
enh82958     4  187802600  187803600      2       1  150064       1.8064      0.03543
enh82970     4  188049500  188050500      8       2  150064       1.7059     0.044012
enh82972     4  188105300  188106300      1       1  150064       2.0116      0.02213
enh82974     4  188156800  188157800      5       2  150064       1.9087     0.028149
enh82990     4  189308200  189309200      7       5  150064       1.7028       0.0443
enh82992     4  189325900  189326900      5       3  150064       1.7979       0.0361
enh82999     4  189971200  189972200      4       2  150064       1.7021     0.044372
enh83016     5     378300     379300      3       1  150064       2.0454     0.020408
enh83044     5    1103600    1104600      1       1  150064       2.1003      0.01785
enh83045     5    1107100    1108100      5       2  150064       1.7533     0.039772
enh83061     5    1517500    1518500     11       3  150064       2.4729    0.0067005
enh83102     5    2742400    2743400      1       1  150064       2.0721      0.01913
enh83104     5    2753900    2754900      3       1  150064       1.7927     0.036508
enh83108     5    2847500    2848500      2       1  150064       2.5016    0.0061819
enh83125     5    4576800    4577800      2       1  150064       1.8853     0.029694
enh83126     5    4584600    4585600      1       1  150064       2.6394     0.004153
enh83143     5    5420600    5421600      7       2  150064       2.9492     0.001593
enh83146     5    5432000    5433000      3       2  150064       3.3522   0.00040091
enh83147     5    5494100    5495100      2       1  150064       2.5335    0.0056464
enh83148     5    6158200    6159200      5       1  150064       2.5178     0.005905
enh83149     5    6160100    6161100      3       2  150064       2.3782     0.008699
enh83156     5    6630800    6631800      2       1  150064       2.2091     0.013584
enh83159     5    6703600    6704600      4       2  150064        2.267     0.011696
enh83161     5    6718800    6719800      2       1  150064       2.9566    0.0015553
enh83162     5    6721000    6722000      3       2  150064       2.6976    0.0034925
enh83163     5    6722000    6723000      3       2  150064        2.505    0.0061223
enh83164     5    6723400    6724400      9       4  150064       2.1037     0.017701
enh83166     5    6729700    6730700      5       3  150064       2.4523    0.0070977
enh83167     5    6731700    6732700      7       3  150064       2.9876    0.0014058
enh83168     5    6734100    6735100      7       3  150064       3.3376   0.00042245
enh83169     5    6765000    6766000      2       1  150064       1.6611     0.048347
enh83170     5    6765600    6766600      4       2  150064       1.7553     0.039605
enh83171     5    6766800    6767800      3       1  150064       1.6875     0.045758
enh83174     5    7596900    7597900      3       2  150064        1.895     0.029046
enh83278     5   10635100   10636100      7       1  150064       2.3149     0.010308
enh83324     5   14037100   14038100      2       1  150064       1.7759     0.037873
enh83366     5   14242700   14243700      1       1  150064       1.6453      0.04995
enh83400     5   14463800   14464800      3       2  150064       1.7929     0.036494
enh83403     5   14483200   14484200      1       1  150064       1.7662      0.03868
enh83405     5   14660300   14661300      1       1  150064       2.5045     0.006131
enh83416     5   14726000   14727000      3       2  150064       1.6671     0.047749
enh83457     5   16539500   16540500      2       1  150064       2.5106    0.0060262
enh83460     5   16568900   16569900      1       1  150064       1.6963      0.04491
enh83546     5   17251900   17252900      1       1  150064       1.8555      0.03176
enh83584     5   19891300   19892300      1       1  150064       1.6481      0.04967
enh83605     5   27906700   27907700      5       2  150064       2.1139     0.017261
enh83619     5   31910000   31911000      7       3  150064       2.2264     0.012993
enh83635     5   32144200   32145200      1       1  150064       2.1058      0.01761
enh83644     5   32276400   32277400      3       2  150064       1.7105     0.043588
enh83661     5   32583400   32584400      3       2  150064       1.8004       0.0359
enh83665     5   32642100   32643100      1       1  150064       2.1348      0.01639
enh83684     5   33311200   33312200      2       1  150064       1.9012     0.028638
enh83685     5   33316200   33317200      3       1  150064       3.0124    0.0012959
enh83686     5   33320500   33321500      3       1  150064       2.2344     0.012727
enh83687     5   33337100   33338100      2       1  150064       1.9587     0.025072
enh83717     5   34523700   34524700      1       1  150064       2.2399      0.01255
enh83761     5   35478700   35479700      2       1  150064       1.6872     0.045786
enh83781     5   36357300   36358300      4       2  150064       1.9599     0.025004
enh83790     5   36454800   36455800      7       3  150064       1.8285     0.033739
enh83795     5   36502600   36503600      9       3  150064       1.7951     0.036321
enh83809     5   36652000   36653000      1       1  150064       1.7148      0.04319
enh83815     5   36743600   36744600      2       1  150064       2.1859     0.014412
enh83828     5   36958600   36959600      1       1  150064       2.4541     0.007061
enh83829     5   36981700   36982700      1       1  150064       2.7286      0.00318
enh83836     5   37371800   37372800      1       1  150064       1.7507         0.04
enh83848     5   37787100   37788100      2       1  150064        2.321     0.010142
enh83850     5   37810600   37811600      3       2  150064       1.7725     0.038155
enh83853     5   37832000   37833000      4       2  150064       2.1087     0.017485
enh83859     5   37926700   37927700      1       1  150064       1.9264      0.02703
enh83864     5   38077700   38078700      2       1  150064       2.2839     0.011189
enh83885     5   38808900   38809900      1       1  150064       2.0195      0.02172
enh83901     5   38974300   38975300      2       1  150064       2.6067    0.0045714
enh83902     5   39015100   39016100      2       1  150064         2.25     0.012223
enh83903     5   39021200   39022200      2       1  150064       2.8522     0.002171
enh83905     5   39030600   39031600      2       1  150064       2.2616      0.01186
enh83906     5   39057400   39058400      3       1  150064       2.1993     0.013928
enh83907     5   39058200   39059200      1       1  150064       2.7969      0.00258
enh83908     5   39071800   39072800      3       2  150064       2.3459    0.0094907
enh83910     5   39080300   39081300      4       1  150064        1.973     0.024247
enh83918     5   39196000   39197000      3       2  150064       1.7075     0.043864
enh83921     5   39231400   39232400      3       2  150064       1.9878     0.023418
enh83923     5   39353700   39354700      4       2  150064       1.6568     0.048779
enh83930     5   39420800   39421800      2       1  150064       2.0292     0.021219
enh83931     5   39426400   39427400      8       2  150064       1.6651     0.047951
enh83943     5   40230000   40231000      4       1  150064       1.7668     0.038634
enh84021     5   43120000   43121000      2       1  150064       1.7263     0.042146
enh84031     5   43386700   43387700      1       1  150064       1.9622      0.02487
enh84032     5   43397200   43398200      1       1  150064       1.9824      0.02372
enh84033     5   43421800   43422800      1       1  150064       1.9728      0.02426
enh84034     5   43425700   43426700      3       1  150064       1.8325     0.033437
enh84043     5   43648900   43649900      4       2  150064       2.2047     0.013739
enh84048     5   44691600   44692600      1       1  150064       2.6989     0.003478
enh84049     5   44860100   44861100      2       1  150064       3.9489   3.9249e-05
enh84050     5   44875500   44876500      1       1  150064       4.0956    2.105e-05
enh84051     5   44885600   44886600      2       1  150064       3.9883   3.3273e-05
enh84052     5   49597900   49598900      1       1  150064       3.7269    9.693e-05
enh84054     5   49702200   49703200      1       1  150064       2.9702     0.001488
enh84055     5   49719400   49720400      3       1  150064       3.8669   5.5112e-05
enh84057     5   49735000   49736000      2       1  150064       4.0829    2.224e-05
enh84061     5   49975900   49976900      2       1  150064       2.4427    0.0072888
enh84069     5   50103700   50104700      2       1  150064       1.6706     0.047397
enh84076     5   51106300   51107300      1       1  150064       2.6688     0.003806
enh84078     5   51124800   51125800      3       2  150064       1.9695     0.024448
enh84105     5   52323800   52324800      2       1  150064       1.8808     0.029998
enh84106     5   52325600   52326600      2       1  150064       1.9176     0.027583
enh84109     5   52334500   52335500      8       3  150064       2.6104    0.0045216
enh84111     5   52336700   52337700      8       2  150064       2.5712    0.0050671
enh84114     5   52386700   52387700      4       2  150064       3.1333   0.00086424
enh84117     5   52457400   52458400      3       1  150064       1.9427     0.026025
enh84123     5   52551400   52552400      3       1  150064       2.1155     0.017193
enh84124     5   52556100   52557100      2       1  150064       1.7446     0.040529
enh84125     5   52556700   52557700      7       3  150064       2.3948    0.0083153
enh84133     5   52636900   52637900      5       3  150064       1.8421     0.032732
enh84134     5   52645300   52646300      3       2  150064       2.3069     0.010529
enh84136     5   52651100   52652100      3       1  150064       2.4357    0.0074323
enh84138     5   52663900   52664900      5       2  150064       1.8152     0.034745
enh84157     5   52898600   52899600      2       1  150064       2.1356     0.016358
enh84159     5   52939100   52940100      1       1  150064       1.9443      0.02593
enh84176     5   53597500   53598500      2       1  150064       2.6232    0.0043557
enh84177     5   53603900   53604900      2       1  150064        1.966     0.024648
enh84198     5   53927800   53928800      6       4  150064        1.682     0.046284
enh84201     5   53940600   53941600      6       1  150064       1.6877      0.04573
enh84213     5   54162700   54163700      1       1  150064         1.97      0.02442
enh84249     5   55164200   55165200      4       2  150064       3.4827   0.00024817
enh84250     5   55181000   55182000      6       3  150064       2.8647    0.0020872
enh84251     5   55218800   55219800      6       3  150064       2.5927    0.0047616
enh84334     5   56659900   56660900      1       1  150064       1.7861      0.03704
enh84365     5   57152400   57153400      1       1  150064       2.1584      0.01545
enh84372     5   57410100   57411100      2       1  150064       2.6992    0.0034757
enh84375     5   57480600   57481600      4       2  150064        1.863      0.03123
enh84381     5   57569600   57570600      1       1  150064       3.9381    4.106e-05
enh84393     5   58218200   58219200      1       1  150064       1.9632      0.02481
enh84394     5   58316400   58317400      2       1  150064        2.658    0.0039304
enh84395     5   58330200   58331200      2       1  150064       2.2708     0.011579
enh84396     5   58331000   58332000      3       1  150064       1.7212     0.042606
enh84409     5   58484400   58485400      5       2  150064       1.7684     0.038493
enh84420     5   58858500   58859500      3       2  150064       2.7821    0.0027005
enh84422     5   58887000   58888000      1       1  150064       1.8245      0.03404
enh84426     5   59005400   59006400      2       1  150064       2.1323     0.016492
enh84427     5   59018600   59019600      3       2  150064       1.6869     0.045807
enh84450     5   59908700   59909700      3       2  150064       2.6416    0.0041264
enh84451     5   59928800   59929800      2       1  150064       2.1243     0.016823
enh84452     5   59947400   59948400      3       1  150064       3.2962   0.00049005
enh84455     5   59996900   59997900      6       3  150064       1.8476     0.032328
enh84456     5   60013200   60014200      1       1  150064       3.1628    0.0007814
enh84457     5   60014200   60015200      3       2  150064        1.685     0.045998
enh84458     5   60106000   60107000      1       1  150064       2.3977      0.00825
enh84459     5   60131500   60132500      2       1  150064       2.7481    0.0029971
enh84460     5   60133500   60134500      2       1  150064       2.1854     0.014428
enh84463     5   60296400   60297400      1       1  150064        2.518     0.005902
enh84464     5   60319100   60320100      1       1  150064       3.8809    5.204e-05
enh84466     5   60343700   60344700      4       2  150064       2.2683     0.011655
enh84467     5   60348000   60349000      2       1  150064        2.383    0.0085866
enh84468     5   60455600   60456600      3       2  150064       3.4759   0.00025456
enh84470     5   60524200   60525200      5       3  150064       2.9485    0.0015966
enh84471     5   60541200   60542200      1       1  150064       2.8933     0.001906
enh84472     5   60550800   60551800      4       2  150064       2.1134     0.017283
enh84474     5   60566200   60567200      7       3  150064       3.5441   0.00019699
enh84476     5   60575900   60576900      4       1  150064       3.9375   4.1163e-05
enh84477     5   60588400   60589400      2       1  150064       4.2904   8.9184e-06
enh84479     5   60599700   60600700      1       1  150064       4.0617    2.436e-05
enh84482     5   60615100   60616100      3       2  150064       6.1932   2.9478e-10
enh84484     5   60624100   60625100      1       1  150064       6.6855    1.151e-11
enh84487     5   60642000   60643000      2       1  150064        5.947   1.3655e-09
enh84492     5   60705600   60706600      5       3  150064       4.3396   7.1368e-06
enh84493     5   60711600   60712600      2       1  150064       4.6132   1.9823e-06
enh84494     5   60712800   60713800      2       1  150064       2.0034     0.022568
enh84495     5   60727500   60728500      2       1  150064       5.8212   2.9217e-09
enh84496     5   60732500   60733500      4       2  150064        3.468   0.00026213
enh84497     5   60735400   60736400      2       1  150064       4.3727   6.1356e-06
enh84498     5   60736800   60737800      4       2  150064       4.5179   3.1222e-06
enh84501     5   60746700   60747700      1       1  150064       4.7675    9.324e-07
enh84502     5   60760000   60761000      1       1  150064       4.6098    2.015e-06
enh84505     5   60900100   60901100      3       2  150064       2.8338    0.0023001
enh84511     5   61100600   61101600      5       1  150064       2.6783    0.0036997
enh84512     5   61104900   61105900      1       1  150064       2.9222     0.001738
enh84529     5   61572400   61573400      2       1  150064       2.9984    0.0013569
enh84531     5   61600600   61601600      1       1  150064       2.9993     0.001353
enh84532     5   61603600   61604600      2       1  150064       1.7886     0.036841
enh84534     5   61609300   61610300      3       1  150064       1.7728     0.038129
enh84540     5   61680700   61681700      1       1  150064       1.7326      0.04158
enh84542     5   61709800   61710800      2       1  150064       1.9192     0.027478
enh84546     5   61770400   61771400      1       1  150064       1.8946      0.02907
enh84549     5   63127300   63128300      1       1  150064       2.4706     0.006745
enh84550     5   63439600   63440600      2       1  150064       3.3196   0.00045078
enh84554     5   63476700   63477700      2       1  150064       3.3488   0.00040583
enh84558     5   63613700   63614700      2       1  150064       3.3078   0.00047015
enh84566     5   64315900   64316900      4       2  150064        2.141     0.016136
enh84568     5   64329900   64330900      4       1  150064       2.6771    0.0037133
enh84590     5   64499200   64500200      2       1  150064        2.326     0.010009
enh84596     5   64779200   64780200      4       2  150064       1.9537     0.025369
enh84597     5   64856800   64857800      1       1  150064       2.0131      0.02205
enh84598     5   64860500   64861500      3       2  150064       2.4384    0.0073765
enh84599     5   64918000   64919000      1       1  150064        1.783      0.03729
enh84610     5   65103600   65104600      2       1  150064       2.9172    0.0017661
enh84679     5   66356800   66357800      3       1  150064       2.5826     0.004903
enh84682     5   66388100   66389100      5       2  150064       2.0822     0.018662
enh84683     5   66390500   66391500      1       1  150064       2.8054     0.002513
enh84721     5   67237900   67238900      6       2  150064       2.3833    0.0085794
enh84732     5   67409800   67410800      1       1  150064       2.8327     0.002308
enh84736     5   67509600   67510600      3       2  150064       1.9903      0.02328
enh84738     5   67515300   67516300      3       2  150064       1.7742     0.038012
enh84742     5   67527800   67528800      2       1  150064        2.198     0.013976
enh84747     5   67546100   67547100      3       2  150064       2.6378    0.0041723
enh84765     5   67639700   67640700      3       2  150064       3.0335    0.0012087
enh84767     5   67670600   67671600      2       1  150064       2.3606    0.0091222
enh84774     5   67720500   67721500      3       2  150064       1.7997     0.035951
enh84775     5   67729300   67730300      5       2  150064       1.7696     0.038396
enh84791     5   68290700   68291700      3       1  150064       1.9356     0.026458
enh84792     5   68331400   68332400      7       2  150064       1.9998     0.022761
enh84816     5   68750000   68751000      6       2  150064       1.6875     0.045752
enh84845     5   71234400   71235400      1       1  150064       1.6544      0.04902
enh84869     5   71483000   71484000      3       1  150064       1.9109     0.028007
enh84871     5   71505400   71506400      3       2  150064       1.9883     0.023391
enh84878     5   71548400   71549400      1       1  150064       1.9273      0.02697
enh84880     5   71577600   71578600      1       1  150064       1.6511      0.04936
enh84883     5   71602400   71603400      1       1  150064        2.217      0.01331
enh84948     5   72617500   72618500      5       2  150064       2.0061     0.022421
enh84954     5   72672200   72673200      2       1  150064       1.7188     0.042829
enh84961     5   72826700   72827700     12       2  150064       1.7469     0.040323
enh84969     5   72913100   72914100      3       2  150064       1.8972     0.028898
enh84971     5   72927300   72928300      4       1  150064       1.7397     0.040957
enh85003     5   73059800   73060800      1       1  150064       1.8945      0.02908
enh85004     5   73081600   73082600      4       2  150064       1.8445     0.032554
enh85011     5   73118200   73119200      6       3  150064        1.752      0.03989
enh85016     5   73139300   73140300      1       1  150064       1.6918      0.04534
enh85027     5   73279400   73280400      5       2  150064       1.8718     0.030617
enh85033     5   73326400   73327400      3       2  150064       1.6716     0.047298
enh85063     5   73685200   73686200      3       2  150064       1.7458     0.040425
enh85108     5   74288500   74289500      8       2  150064       1.8848     0.029727
enh85109     5   74332600   74333600      2       1  150064       1.8494     0.032203
enh85110     5   74336600   74337600      4       2  150064        1.794     0.036408
enh85130     5   74663900   74664900      1       1  150064       2.5934     0.004751
enh85131     5   74700700   74701700      4       2  150064       1.7525     0.039842
enh85133     5   74731200   74732200      4       2  150064       2.3752    0.0087687
enh85135     5   74753200   74754200      4       2  150064       2.3922    0.0083743
enh85138     5   74809700   74810700      4       2  150064       1.7841     0.037207
enh85139     5   74814400   74815400      2       1  150064        1.701     0.044474
enh85142     5   74828900   74829900      3       2  150064       1.7882     0.036869
enh85143     5   74829800   74830800      2       1  150064       2.3328    0.0098298
enh85149     5   74912800   74913800      1       1  150064       2.2603       0.0119
enh85151     5   74915900   74916900      5       2  150064       2.2793     0.011325
enh85152     5   74918600   74919600      4       2  150064       2.3889    0.0084494
enh85155     5   74950800   74951800      1       1  150064       2.8324      0.00231
enh85158     5   74965000   74966000      3       1  150064        1.976     0.024075
enh85219     5   77068600   77069600      3       2  150064       1.8568      0.03167
enh85224     5   77556200   77557200      2       1  150064       2.5656      0.00515
enh85225     5   77582400   77583400      4       2  150064       4.1624   1.5743e-05
enh85226     5   77583900   77584900      7       2  150064       3.8966   4.8775e-05
enh85227     5   77584800   77585800      5       2  150064       2.6921    0.0035506
enh85228     5   77587900   77588900      4       1  150064       2.0921     0.018216
enh85229     5   77623300   77624300      2       1  150064        4.084   2.2131e-05
enh85231     5   77654200   77655200      2       1  150064       1.9902     0.023287
enh85232     5   77657700   77658700      3       2  150064       1.6667     0.047784
enh85233     5   77701800   77702800      4       2  150064       2.9862    0.0014126
enh85234     5   77779300   77780300      2       1  150064        1.983     0.023683
enh85236     5   77791900   77792900      2       1  150064       1.9786     0.023933
enh85238     5   77797600   77798600      2       1  150064       1.7011     0.044466
enh85242     5   77804600   77805600      4       2  150064       2.0809     0.018722
enh85270     5   77901100   77902100      3       2  150064       2.5587    0.0052537
enh85275     5   77919700   77920700      2       1  150064       2.0579       0.0198
enh85298     5   78441800   78442800      6       2  150064       1.6687     0.047591
enh85301     5   78478600   78479600      1       1  150064       1.8129      0.03492
enh85324     5   79227900   79228900      3       1  150064       1.8827     0.029869
enh85341     5   79490200   79491200      4       2  150064       1.7543     0.039693
enh85346     5   79512700   79513700      2       1  150064       1.8464     0.032419
enh85347     5   79516100   79517100      4       2  150064       2.0573     0.019829
enh85394     5   81073800   81074800      4       2  150064       2.2007     0.013878
enh85402     5   81152700   81153700      4       2  150064       2.9541    0.0015679
enh85405     5   81327200   81328200      2       1  150064       2.2595     0.011926
enh85410     5   81571600   81572600     10       4  150064        3.041    0.0011791
enh85411     5   81575100   81576100      2       1  150064       1.7553     0.039604
enh85412     5   81594200   81595200      2       1  150064       2.3325    0.0098371
enh85430     5   82602200   82603200      3       1  150064       1.8634     0.031205
enh85447     5   86409700   86410700      1       1  150064       1.6789      0.04659
enh85471     5   86626500   86627500      3       2  150064       1.9375     0.026343
enh85475     5   87042200   87043200      2       1  150064       3.2097   0.00066439
enh85476     5   87048100   87049100      2       1  150064       2.1452     0.015968
enh85477     5   87532700   87533700      2       1  150064       2.4492    0.0071593
enh85478     5   87562400   87563400      1       1  150064       3.0352     0.001202
enh85479     5   87566600   87567600      2       1  150064       3.1952   0.00069863
enh85482     5   88122600   88123600      1       1  150064       3.5875    0.0001669
enh85486     5   88238400   88239400      2       1  150064       2.4301    0.0075464
enh85487     5   88251900   88252900      1       1  150064       2.4041     0.008107
enh85499     5   89350900   89351900      3       1  150064       3.0738    0.0010568
enh85501     5   89391300   89392300      2       1  150064       2.7194    0.0032703
enh85505     5   89768000   89769000      1       1  150064       1.8942       0.0291
enh85511     5   90150900   90151900      2       1  150064       3.8315   6.3691e-05
enh85512     5   90181400   90182400      4       2  150064       2.4113    0.0079469
enh85516     5   90278100   90279100      1       1  150064       4.5689    2.452e-06
enh85517     5   90354100   90355100      1       1  150064       1.7806      0.03749
enh85520     5   90431400   90432400      5       2  150064       2.0328     0.021036
enh85521     5   90447300   90448300      1       1  150064       2.4177      0.00781
enh85522     5   90457800   90458800      3       1  150064        2.518    0.0059019
enh85531     5   90627800   90628800      3       1  150064        2.104      0.01769
enh85542     5   92487700   92488700      2       1  150064       2.3155     0.010293
enh85545     5   92498700   92499700      6       3  150064       1.7383     0.041076
enh85548     5   92527500   92528500      2       1  150064       1.8743     0.030444
enh85556     5   92666100   92667100      4       1  150064       2.0858     0.018499
enh85566     5   93576500   93577500      2       1  150064       2.4432    0.0072791
enh85570     5   93952000   93953000      2       1  150064       2.6652    0.0038477
enh85571     5   93955500   93956500      4       2  150064       2.2888     0.011045
enh85585     5   94979600   94980600      1       1  150064       1.9653      0.02469
enh85611     5   95198000   95199000      3       1  150064       2.7045    0.0034205
enh85621     5   95268300   95269300      2       1  150064        1.972     0.024304
enh85624     5   95276400   95277400      1       1  150064       2.1353      0.01637
enh85630     5   95298900   95299900      3       1  150064       1.9021     0.028579
enh85641     5   95402000   95403000      2       1  150064       1.7026      0.04432
enh85645     5   95418800   95419800      3       2  150064       2.5427    0.0055006
enh85646     5   95420500   95421500      1       1  150064       2.2107      0.01353
enh85648     5   95431800   95432800      1       1  150064       3.1349    0.0008596
enh85649     5   95449400   95450400      2       1  150064       1.8999     0.028726
enh85651     5   95455400   95456400      2       1  150064        1.947      0.02577
enh85656     5   95492200   95493200      3       2  150064       2.3135     0.010348
enh85659     5   95563100   95564100      2       1  150064        3.061    0.0011031
enh85663     5   95615700   95616700      3       1  150064       3.6701   0.00012123
enh85670     5   95743700   95744700      1       1  150064       1.6457      0.04991
enh85679     5   95984100   95985100      3       2  150064       1.9222     0.027292
enh85681     5   95992000   95993000      2       1  150064       2.2349      0.01271
enh85682     5   95995700   95996700      3       2  150064       1.7955     0.036286
enh85683     5   96016100   96017100      5       2  150064        2.145     0.015976
enh85685     5   96025800   96026800      7       3  150064       3.2087    0.0006666
enh85713     5   96273500   96274500      2       1  150064       2.6751    0.0037359
enh85714     5   96277300   96278300      3       2  150064       1.7891       0.0368
enh85715     5   96279000   96280000      3       1  150064       2.3738    0.0088028
enh85716     5   96288000   96289000      3       1  150064       2.5823    0.0049069
enh85717     5   96288900   96289900      4       2  150064       2.3136     0.010344
enh85718     5   96293300   96294300      3       1  150064       2.3884      0.00846
enh85719     5   96295800   96296800      1       1  150064       2.6332     0.004229
enh85721     5   96302800   96303800      3       1  150064        2.756    0.0029253
enh85729     5   96883600   96884600      4       2  150064       1.8758     0.030339
enh85730     5   96890300   96891300      2       1  150064       2.0114      0.02214
enh85739     5   97515700   97516700      6       3  150064       1.7213     0.042595
enh85742     5   97550000   97551000      2       1  150064       2.1504      0.01576
enh85750     5   97751000   97752000      3       2  150064       1.7326     0.041586
enh85756     5   98098700   98099700      4       2  150064       2.5261    0.0057669
enh85762     5   98122900   98123900      2       1  150064       1.8729     0.030543
enh85765     5   98181800   98182800      1       1  150064       2.6988     0.003479
enh85767     5   98252100   98253100      3       1  150064       2.9318    0.0016853
enh85768     5   98253000   98254000      1       1  150064        2.515     0.005951
enh85769     5   98261700   98262700      2       1  150064       2.6084    0.0045485
enh85795     5  101965500  101966500      3       2  150064       1.6865     0.045849
enh85807     5  102113400  102114400      4       2  150064       1.7526     0.039839
enh85832     5  103766100  103767100      2       1  150064       3.0036     0.001334
enh85847     5  106724000  106725000      3       1  150064       2.3799    0.0086579
enh85850     5  106760500  106761500      3       1  150064       2.6826    0.0036526
enh85851     5  106765800  106766800      2       1  150064       2.6804    0.0036765
enh85852     5  106767500  106768500      4       1  150064       2.0791     0.018802
enh85862     5  106855300  106856300      2       1  150064       2.7102     0.003362
enh85866     5  106878100  106879100      2       1  150064       3.1787    0.0007396
enh85867     5  106892200  106893200      2       1  150064       2.4967    0.0062682
enh85880     5  107009300  107010300      3       2  150064       2.2829     0.011219
enh85881     5  107040500  107041500      4       2  150064       1.6929     0.045236
enh85882     5  107078900  107079900      6       2  150064        2.591     0.004785
enh85883     5  107204800  107205800      3       2  150064       3.5403   0.00019986
enh85907     5  108252700  108253700      2       1  150064       3.1242   0.00089151
enh85912     5  108652200  108653200      3       2  150064       2.8445    0.0022243
enh85913     5  108664200  108665200      4       2  150064       2.9987    0.0013556
enh85914     5  108716100  108717100      4       2  150064       2.5436    0.0054861
enh85915     5  108723900  108724900      4       2  150064       2.0635     0.019533
enh85916     5  108741800  108742800      5       2  150064       1.8013     0.035831
enh85917     5  108747800  108748800      3       2  150064       1.7078     0.043841
enh85918     5  108790800  108791800      4       2  150064       2.7231    0.0032333
enh85920     5  108991700  108992700      3       2  150064        3.718   0.00010041
enh85921     5  109017700  109018700      3       1  150064       4.9026   4.7294e-07
enh85923     5  109039300  109040300      4       2  150064        4.598   2.1327e-06
enh85924     5  109074600  109075600      5       2  150064       3.3583   0.00039211
enh85925     5  109076400  109077400      6       3  150064       2.3115     0.010401
enh85926     5  109077400  109078400      3       1  150064       4.6029   2.0837e-06
enh85927     5  109078700  109079700      7       3  150064       2.5345    0.0056299
enh85929     5  109083900  109084900      2       1  150064       1.8155     0.034725
enh85930     5  109084400  109085400      2       1  150064       1.8155     0.034725
enh85931     5  109161300  109162300      4       2  150064       2.7795     0.002722
enh85932     5  109166500  109167500      7       3  150064       4.4453   4.3893e-06
enh85933     5  109198700  109199700      2       1  150064       3.4924   0.00023934
enh85934     5  109201000  109202000      5       3  150064       2.6816    0.0036637
enh85958     5  110558600  110559600      3       2  150064       2.0899     0.018316
enh85968     5  110774800  110775800      2       1  150064       1.9495     0.025621
enh85976     5  110977100  110978100      7       3  150064       1.8414     0.032783
enh85977     5  111004500  111005500      4       2  150064       2.6984    0.0034837
enh85978     5  111006400  111007400      3       2  150064       1.8304     0.033596
enh85979     5  111012200  111013200      5       2  150064         3.06    0.0011067
enh85984     5  111034300  111035300      2       1  150064       2.4568    0.0070088
enh85986     5  111070900  111071900      3       1  150064       2.1681     0.015075
enh85991     5  111085000  111086000      2       1  150064       1.8817     0.029937
enh85999     5  111318600  111319600      1       1  150064        1.812      0.03499
enh86017     5  112042200  112043200      3       2  150064       2.0532     0.020025
enh86032     5  112295400  112296400      2       1  150064       1.6468     0.049799
enh86034     5  112317200  112318200      3       1  150064       2.3512    0.0093573
enh86097     5  112941700  112942700      4       2  150064       2.0075      0.02235
enh86114     5  114701600  114702600      6       2  150064        2.902    0.0018541
enh86116     5  114715100  114716100      9       2  150064        1.744     0.040577
enh86120     5  114758500  114759500      4       1  150064       1.9706     0.024386
enh86121     5  114771200  114772200      1       1  150064       2.1553      0.01557
enh86122     5  114776100  114777100      1       1  150064       2.0399      0.02068
enh86125     5  114796300  114797300      5       2  150064       1.9736     0.024212
enh86126     5  114866500  114867500      1       1  150064       1.7427      0.04069
enh86130     5  114894400  114895400      2       1  150064       1.6843     0.046066
enh86138     5  114993100  114994100      5       2  150064       2.3046     0.010596
enh86140     5  115180100  115181100      2       1  150064       1.8686     0.030839
enh86141     5  115182400  115183400      2       1  150064       2.3036     0.010622
enh86151     5  115713800  115714800      3       2  150064       2.0167     0.021866
enh86157     5  115879200  115880200      3       2  150064        3.827   6.4861e-05
enh86162     5  116099500  116100500      2       1  150064       1.7269     0.042092
enh86163     5  116101500  116102500      5       3  150064       1.6666       0.0478
enh86187     5  118655800  118656800      2       1  150064       1.6958     0.044965
enh86197     5  118692800  118693800      3       1  150064       2.2814     0.011262
enh86198     5  118694300  118695300      2       1  150064       1.6976      0.04479
enh86217     5  119799000  119800000      3       1  150064       1.6819     0.046299
enh86271     5  122817500  122818500      1       1  150064        3.551    0.0001919
enh86298     5  123934600  123935600      4       2  150064       1.9146     0.027773
enh86335     5  124708400  124709400      6       2  150064       3.2123   0.00065835
enh86336     5  124730000  124731000      2       1  150064       2.0866     0.018461
enh86340     5  124820900  124821900      2       1  150064       1.9563     0.025216
enh86341     5  124827200  124828200      2       1  150064       3.0904   0.00099938
enh86342     5  124827800  124828800      3       2  150064       1.7947     0.036347
enh86343     5  124871800  124872800      2       1  150064       1.7951      0.03632
enh86344     5  124884800  124885800      2       1  150064       1.9556     0.025253
enh86346     5  124911200  124912200      3       1  150064       1.7369     0.041205
enh86356     5  125338100  125339100      5       2  150064       3.3947   0.00034348
enh86357     5  125338800  125339800      3       1  150064       2.0069     0.022378
enh86358     5  125350800  125351800      4       2  150064       2.1495     0.015799
enh86360     5  125442400  125443400      4       2  150064       1.8809     0.029989
enh86368     5  125730300  125731300      2       1  150064       1.7205     0.042666
enh86375     5  125780100  125781100      4       1  150064       1.7375     0.041145
enh86385     5  125808200  125809200      1       1  150064       1.9925      0.02316
enh86396     5  125874400  125875400      4       1  150064       2.8224    0.0023835
enh86410     5  126182200  126183200      2       1  150064       1.7656     0.038735
enh86412     5  126204200  126205200      6       3  150064       3.4166   0.00031705
enh86416     5  126306800  126307800      4       1  150064       3.6967   0.00010922
enh86427     5  127140100  127141100      2       1  150064       2.2391     0.012576
enh86428     5  127149000  127150000      3       2  150064       3.5669   0.00018058
enh86429     5  127207000  127208000      1       1  150064       3.7499    8.844e-05
enh86430     5  127211400  127212400      3       1  150064       3.9318   4.2164e-05
enh86432     5  127234200  127235200      4       2  150064       3.5242   0.00021239
enh86448     5  127447300  127448300      2       1  150064       2.8519    0.0021731
enh86449     5  127499600  127500600      2       1  150064        2.481    0.0065512
enh86452     5  127607400  127608400      3       1  150064       1.6651     0.047948
enh86456     5  127654200  127655200      1       1  150064        3.219    0.0006432
enh86458     5  127713600  127714600      1       1  150064        1.937      0.02637
enh86472     5  128302200  128303200     11       2  150064       1.8794     0.030097
enh86530     5  130877200  130878200      1       1  150064       1.7548      0.03965
enh86533     5  130945800  130946800      1       1  150064       1.7649      0.03879
enh86534     5  130957800  130958800      1       1  150064       1.6637      0.04809
enh86591     5  131752400  131753400      1       1  150064        1.679      0.04658
enh86595     5  131770100  131771100      2       1  150064       1.8845      0.02975
enh86600     5  131793400  131794400      4       2  150064       2.4699    0.0067573
enh86601     5  131799100  131800100      6       3  150064       2.2948     0.010872
enh86663     5  132620400  132621400      5       3  150064       2.0946     0.018103
enh86808     5  134904300  134905300      2       1  150064       2.3034     0.010628
enh86809     5  134911600  134912600      3       1  150064       2.1702     0.014997
enh86811     5  134943900  134944900      1       1  150064       2.0227      0.02155
enh86812     5  134945400  134946400      1       1  150064       1.7062      0.04399
enh86815     5  134996300  134997300      2       1  150064       1.6559     0.048876
enh86816     5  135006400  135007400      8       3  150064       2.3705    0.0088823
enh86818     5  135029100  135030100      7       3  150064       2.7773    0.0027402
enh86820     5  135051000  135052000      1       1  150064       2.2539       0.0121
enh86821     5  135053500  135054500      2       1  150064       2.2373     0.012635
enh86834     5  135372300  135373300      1       1  150064       2.2179      0.01328
enh86852     5  136478000  136479000      1       1  150064       2.2788      0.01134
enh86854     5  136522000  136523000      8       3  150064       1.8224     0.034197
enh86856     5  136527700  136528700      2       1  150064       2.7137    0.0033269
enh86858     5  136540800  136541800      3       1  150064       2.9011    0.0018595
enh86859     5  136553900  136554900      7       4  150064       2.2396     0.012558
enh86860     5  136567300  136568300      1       1  150064       2.2581      0.01197
enh86861     5  136570500  136571500      3       2  150064       2.3949    0.0083127
enh86862     5  136636100  136637100      4       1  150064       1.9147     0.027765
enh86877     5  137069500  137070500      1       1  150064       2.3083      0.01049
enh86880     5  137169100  137170100      3       2  150064       2.3165     0.010265
enh86884     5  137223400  137224400      2       1  150064       2.6324    0.0042394
enh86889     5  137347500  137348500      3       1  150064       2.5052    0.0061197
enh86890     5  137359000  137360000      4       1  150064       2.1152     0.017208
enh86891     5  137365600  137366600      1       1  150064       1.7893      0.03678
enh86892     5  137369500  137370500      2       1  150064       3.1321   0.00086794
enh86894     5  137390500  137391500      4       1  150064        2.571    0.0050696
enh86898     5  137565900  137566900      1       1  150064       3.2096    0.0006646
enh86899     5  137641100  137642100      4       1  150064       1.8775     0.030224
enh86902     5  137670400  137671400      3       1  150064       2.4321    0.0075061
enh86903     5  137675600  137676600      3       1  150064       3.2208   0.00063924
enh86904     5  137685300  137686300      1       1  150064       2.1586      0.01544
enh86907     5  137775500  137776500      4       2  150064       4.2898   8.9401e-06
enh86908     5  137785600  137786600      1       1  150064       4.2491    1.073e-05
enh86909     5  137793800  137794800      4       2  150064       2.1181     0.017084
enh86913     5  137812000  137813000      2       1  150064       2.7454    0.0030219
enh86914     5  137818100  137819100      4       1  150064       4.0693   2.3577e-05
enh86915     5  137822400  137823400     10       2  150064       2.1667     0.015127
enh86916     5  137824200  137825200      3       2  150064       3.1687   0.00076558
enh86918     5  137828900  137829900      2       1  150064         3.06    0.0011065
enh86919     5  137830800  137831800      4       2  150064       2.9448    0.0016157
enh86920     5  137837400  137838400      2       1  150064       4.2884   8.9967e-06
enh86921     5  137840500  137841500      2       1  150064       4.9984   2.8901e-07
enh86922     5  137864100  137865100      2       1  150064       3.2631   0.00055098
enh86923     5  137872400  137873400      1       1  150064       3.2739    0.0005304
enh86925     5  137881000  137882000      1       1  150064       5.1073    1.634e-07
enh86926     5  137882100  137883100      2       1  150064       4.6279   1.8473e-06
enh86927     5  137883400  137884400      5       3  150064       3.0261    0.0012387
enh86928     5  137908600  137909600      1       1  150064       3.1639    0.0007783
enh86929     5  137911700  137912700      1       1  150064       3.1966    0.0006954
enh86930     5  137941400  137942400      1       1  150064       3.3854    0.0003554
enh86931     5  137945200  137946200      2       1  150064       5.1516   1.2917e-07
enh86932     5  137947200  137948200      3       1  150064        4.658   1.5961e-06
enh87013     5  138781000  138782000      1       1  150064       2.0433      0.02051
enh87022     5  138872000  138873000      1       1  150064       1.7968      0.03618
enh87024     5  138893500  138894500      2       1  150064       1.8659     0.031029
enh87033     5  138972700  138973700      2       1  150064       1.9709     0.024366
enh87048     5  139053400  139054400      6       2  150064       3.4557   0.00027439
enh87049     5  139054300  139055300      3       1  150064       3.2007   0.00068544
enh87050     5  139055800  139056800      1       1  150064       3.5426    0.0001981
enh87051     5  139057300  139058300      2       1  150064       3.2548   0.00056726
enh87053     5  139072300  139073300      1       1  150064       4.3165    7.925e-06
enh87054     5  139073000  139074000      2       1  150064       4.0495   2.5668e-05
enh87056     5  139077700  139078700      2       1  150064        3.987   3.3457e-05
enh87065     5  139242900  139243900      2       1  150064       2.2927     0.010932
enh87067     5  139256900  139257900      1       1  150064        1.767      0.03861
enh87070     5  139348000  139349000      2       1  150064       3.0735    0.0010579
enh87074     5  139489000  139490000      1       1  150064       3.3836    0.0003577
enh87078     5  139520800  139521800      1       1  150064       1.7441      0.04057
enh87080     5  139531500  139532500      1       1  150064       2.0224      0.02157
enh87081     5  139536000  139537000      2       1  150064       3.5479   0.00019415
enh87082     5  139555800  139556800      2       1  150064       3.5533   0.00019023
enh87084     5  139560400  139561400      2       1  150064       1.6854      0.04596
enh87087     5  139600000  139601000      2       1  150064       1.7076     0.043856
enh87089     5  139620300  139621300      1       1  150064       1.7217      0.04256
enh87095     5  139637300  139638300      1       1  150064       3.5465    0.0001952
enh87098     5  139672600  139673600      1       1  150064       3.4603    0.0002698
enh87100     5  139677700  139678700      3       2  150064       2.5462    0.0054454
enh87102     5  139691000  139692000      3       2  150064       2.0504     0.020161
enh87106     5  139719100  139720100      4       2  150064       3.3423   0.00041542
enh87111     5  139744700  139745700      2       1  150064       1.8537     0.031893
enh87115     5  139784000  139785000      3       2  150064       2.3455    0.0095016
enh87119     5  139933200  139934200      1       1  150064       3.5038    0.0002293
enh87124     5  139988400  139989400      1       1  150064       2.8179     0.002417
enh87125     5  140012700  140013700      3       1  150064       3.3482   0.00040674
enh87128     5  140025400  140026400      4       2  150064       3.1794    0.0007378
enh87129     5  140043000  140044000      4       2  150064         2.76    0.0028901
enh87131     5  140051500  140052500      1       1  150064       4.0009    3.155e-05
enh87132     5  140052200  140053200      1       1  150064       4.0009    3.155e-05
enh87133     5  140069200  140070200      5       2  150064       4.2883   9.0009e-06
enh87134     5  140072200  140073200      6       2  150064       4.2453   1.0916e-05
enh87135     5  140079000  140080000      1       1  150064         4.26    1.022e-05
enh87136     5  140098100  140099100      3       2  150064       4.0009   3.1546e-05
enh87141     5  140863200  140864200      6       3  150064       1.9227     0.027261
enh87171     5  141062200  141063200      2       1  150064         1.93     0.026806
enh87179     5  141212000  141213000      8       4  150064        3.166   0.00077287
enh87180     5  141213600  141214600      9       2  150064       2.7209    0.0032548
enh87181     5  141215300  141216300      3       1  150064       2.4292    0.0075662
enh87182     5  141218400  141219400      3       1  150064       2.4162    0.0078411
enh87189     5  141258600  141259600      2       1  150064       1.8746     0.030423
enh87204     5  141443000  141444000      1       1  150064       2.0168      0.02186
enh87205     5  141475000  141476000      4       2  150064       1.6511     0.049359
enh87214     5  141566200  141567200      2       1  150064       3.0828    0.0010253
enh87222     5  141659400  141660400      2       1  150064       1.9799     0.023857
enh87223     5  141661600  141662600      3       1  150064       2.2185     0.013259
enh87234     5  141735300  141736300      3       2  150064       2.0771     0.018895
enh87235     5  141737400  141738400      3       2  150064       2.2247     0.013051
enh87239     5  141763300  141764300      4       2  150064       2.0732     0.019078
enh87241     5  141769300  141770300      3       1  150064       2.1841     0.014479
enh87288     5  142158400  142159400      1       1  150064       3.1275    0.0008816
enh87353     5  142628700  142629700      1       1  150064       2.6736     0.003752
enh87366     5  142734400  142735400      1       1  150064       2.1727       0.0149
enh87384     5  143075900  143076900      4       2  150064       1.7177     0.042923
enh87430     5  145346600  145347600      1       1  150064       1.8093       0.0352
enh87433     5  145355100  145356100      2       1  150064         1.72     0.042715
enh87436     5  145375300  145376300      1       1  150064       2.0101      0.02221
enh87439     5  145407700  145408700      6       1  150064       1.6488     0.049593
enh87441     5  145426800  145427800      3       1  150064       1.9756     0.024097
[truncated: 833,169 more chars]
