# Supplementary material for: Identifying enhancer properties associated with genetic risk for complex traits using regulome-wide association studies
Source: PLoS Comput Biol. 2022 Sep 7;18(9):e1010430. doi: 10.1371/journal.pcbi.1010430 (PMC9484640; doi:10.1371/journal.pcbi.1010430)
Supplement: S3 Table — Sample names are as described in the ROADMAP epigenomics project integrative analysis portal: https://egg2.wustl.edu/roadmap/web_portal/meta.html. (ZIP) [file pcbi.1010430.s010.zip › supplemental_table3/E002esc_sig_enhancers05.gcov.out]

GENE       CHR      START       STOP  NSNPS  NPARAM       N        ZSTAT            P
enh53385     1     893000     894000      3       1  150064       1.7601     0.039192
enh53390     1     966000     967000      1       1  150064       1.6666       0.0478
enh53405     1    1191200    1192200      1       1  150064       1.9709      0.02437
enh53416     1    1253300    1254300      2       1  150064       1.8249     0.034007
enh53453     1    1841000    1842000      3       1  150064       2.0797     0.018775
enh53455     1    1891600    1892600      2       1  150064       2.9489    0.0015948
enh53460     1    2046900    2047900      4       2  150064       2.7469    0.0030078
enh53461     1    2063400    2064400      1       1  150064       2.0727       0.0191
enh53498     1    2379100    2380100      5       2  150064       4.1266   1.8404e-05
enh53499     1    2383700    2384700      8       3  150064       3.3288   0.00043605
enh53509     1    2542300    2543300      1       1  150064       2.6463     0.004069
enh53510     1    2564000    2565000      4       2  150064       3.2354   0.00060741
enh53519     1    3121300    3122300      1       1  150064       3.1663     0.000772
enh53553     1    3591700    3592700      3       2  150064        1.824     0.034079
enh53554     1    3604700    3605700      4       2  150064       1.9732     0.024239
enh53581     1    4197400    4198400      6       2  150064       2.6957    0.0035126
enh53582     1    4210100    4211100      5       2  150064       2.5498    0.0053892
enh53584     1    4233100    4234100      9       3  150064       1.9159     0.027691
enh53588     1    4485900    4486900      3       1  150064       1.9947     0.023038
enh53589     1    4507700    4508700      7       3  150064       2.7561    0.0029244
enh53590     1    4545000    4546000      2       1  150064       1.7862     0.037036
enh53605     1    4856200    4857200      4       2  150064       2.4331    0.0074858
enh53620     1    5149900    5150900      5       2  150064       2.0876     0.018418
enh53626     1    5203100    5204100      2       1  150064       1.7346     0.041406
enh53627     1    5221100    5222100      2       1  150064       2.9192    0.0017544
enh53628     1    5223900    5224900      2       1  150064       2.0161     0.021894
enh53630     1    5254900    5255900      4       2  150064       1.9517     0.025486
enh53633     1    5295200    5296200      3       2  150064       2.6632    0.0038698
enh53640     1    5515300    5516300      4       1  150064       1.7678     0.038544
enh53647     1    5719900    5720900      2       1  150064       1.9831      0.02368
enh53654     1    5826200    5827200      6       3  150064       1.6582     0.048639
enh53658     1    5896600    5897600      8       3  150064       2.0681     0.019316
enh53675     1    6260300    6261300      1       1  150064       1.7453      0.04047
enh53676     1    6264500    6265500      4       2  150064       2.8459    0.0022143
enh53690     1    6447300    6448300      2       1  150064       1.7695     0.038403
enh53693     1    6519400    6520400      2       1  150064       1.7688     0.038462
enh53694     1    6520200    6521200      4       2  150064       2.3167     0.010261
enh53695     1    6531600    6532600      3       2  150064       2.5574    0.0052732
enh53696     1    6534700    6535700      2       1  150064       2.4814     0.006544
enh53701     1    6555200    6556200      3       1  150064       2.1548      0.01559
enh53706     1    6659200    6660200      3       2  150064       2.7131    0.0033326
enh53707     1    6659600    6660600      2       1  150064       3.0805    0.0010333
enh53709     1    6669000    6670000      2       1  150064       1.8024     0.035742
enh53710     1    6676200    6677200      2       1  150064       3.3689   0.00037737
enh53711     1    6684200    6685200      2       1  150064       2.1264     0.016733
enh53712     1    6686000    6687000      2       1  150064       3.2428   0.00059191
enh53715     1    6790300    6791300      1       1  150064       2.0247      0.02145
enh53720     1    6847600    6848600      4       2  150064       1.8525     0.031976
enh53723     1    6869500    6870500      1       1  150064       1.7449       0.0405
enh53769     1    7542600    7543600      4       2  150064       1.9408     0.026143
enh53797     1    7830000    7831000      1       1  150064       1.8858      0.02966
enh53839     1    8361900    8362900      2       1  150064       3.7709    8.133e-05
enh53842     1    8411700    8412700      1       1  150064       2.0981      0.01795
enh53843     1    8427600    8428600      1       1  150064       2.9348     0.001669
enh53847     1    8444500    8445500      2       1  150064       4.8974   4.8548e-07
enh53849     1    8450800    8451800      3       2  150064       2.9505    0.0015861
enh53850     1    8456700    8457700      1       1  150064       1.6541      0.04905
enh53851     1    8469600    8470600      1       1  150064       3.8635    5.589e-05
enh53854     1    8484800    8485800      2       1  150064       4.3574   6.5811e-06
enh53855     1    8490700    8491700      2       1  150064       4.9962   2.9234e-07
enh53856     1    8498100    8499100      1       1  150064        5.656    7.747e-09
enh53857     1    8501000    8502000      2       1  150064       4.5893   2.2235e-06
enh53859     1    8505000    8506000      1       1  150064       4.6182    1.935e-06
enh53860     1    8509600    8510600      3       2  150064       3.2243    0.0006314
enh53861     1    8518900    8519900      2       1  150064       2.8733    0.0020313
enh53862     1    8524300    8525300      4       2  150064       2.1952     0.014075
enh53863     1    8529600    8530600      1       1  150064       3.4018    0.0003347
enh53866     1    8541800    8542800      2       1  150064       2.4603    0.0069418
enh53867     1    8563800    8564800      1       1  150064       3.0618       0.0011
enh53871     1    8580600    8581600      3       2  150064       2.3313    0.0098686
enh53874     1    8611900    8612900      1       1  150064        3.126    0.0008859
enh53875     1    8620900    8621900      1       1  150064       2.5716     0.005062
enh53876     1    8623100    8624100      3       2  150064       2.3761    0.0087482
enh53877     1    8631900    8632900      2       1  150064       2.8998    0.0018668
enh53878     1    8642700    8643700      2       1  150064       2.3297    0.0099121
enh53879     1    8646200    8647200      1       1  150064       2.5929     0.004759
enh53880     1    8647300    8648300      5       3  150064       2.7127    0.0033374
enh53882     1    8651400    8652400      3       2  150064       2.3311    0.0098738
enh53883     1    8658900    8659900      2       1  150064       2.9415    0.0016333
enh53884     1    8663000    8664000      3       1  150064       2.8042    0.0025223
enh53885     1    8664100    8665100      1       1  150064       2.0891      0.01835
enh53886     1    8686500    8687500      1       1  150064       2.9013     0.001858
enh53888     1    8691400    8692400      1       1  150064        2.875      0.00202
enh53890     1    8706900    8707900      2       1  150064       2.9936    0.0013784
enh53891     1    8711800    8712800      1       1  150064       2.6695     0.003798
enh53892     1    8721200    8722200      1       1  150064        3.686    0.0001139
enh53894     1    8725700    8726700      1       1  150064       2.9385     0.001649
enh53895     1    8728000    8729000      3       1  150064       1.7973     0.036148
enh53896     1    8730000    8731000      3       2  150064       2.5074    0.0060804
enh53898     1    8737400    8738400      1       1  150064       2.9436     0.001622
enh53899     1    8740700    8741700      3       2  150064       2.7617    0.0028751
enh53901     1    8744400    8745400      1       1  150064       2.2705      0.01159
enh53903     1    8749700    8750700      1       1  150064       2.2389      0.01258
enh53907     1    8758000    8759000      1       1  150064       2.7985     0.002567
enh53908     1    8758700    8759700      2       1  150064       2.7285     0.003181
enh53911     1    8766200    8767200      2       1  150064       1.6715     0.047311
enh53912     1    8767200    8768200      5       3  150064       2.5102    0.0060339
enh53913     1    8769700    8770700      3       2  150064        3.775   7.9989e-05
enh53914     1    8772000    8773000      1       1  150064       1.7195      0.04276
enh53923     1    8843700    8844700      2       1  150064       2.4847    0.0064836
enh53926     1    8850700    8851700      1       1  150064       1.9179      0.02756
enh53930     1    8869000    8870000      1       1  150064       2.4829     0.006516
enh53936     1    8918200    8919200      3       2  150064       1.8549     0.031802
enh53944     1    8968200    8969200      3       1  150064       1.8772     0.030247
enh53945     1    8971200    8972200      4       2  150064       1.9044     0.028426
enh53986     1    9408600    9409600      7       3  150064       2.0271     0.021327
enh54044     1    9910600    9911600      3       2  150064       1.7286      0.04194
enh54079     1   10377800   10378800      8       3  150064       1.8496     0.032183
enh54083     1   10407700   10408700      4       1  150064       1.8267     0.033876
enh54124     1   10774400   10775400      1       1  150064       1.9622      0.02487
enh54142     1   10961200   10962200      3       1  150064       2.1209     0.016963
enh54143     1   10967500   10968500      2       1  150064       1.7944     0.036374
enh54166     1   11376400   11377400      3       1  150064       2.2901     0.011008
enh54167     1   11383800   11384800      2       1  150064       1.7145     0.043217
enh54185     1   11546600   11547600      3       1  150064       2.2561     0.012032
enh54205     1   11767300   11768300      3       2  150064       1.6636     0.048096
enh54216     1   11846400   11847400      2       1  150064       1.7339     0.041465
enh54218     1   11942900   11943900      2       1  150064       2.4724    0.0067108
enh54224     1   12004000   12005000      4       2  150064       1.6737     0.047095
enh54231     1   12135200   12136200      5       2  150064       2.1026      0.01775
enh54232     1   12136700   12137700      1       1  150064       2.8373     0.002275
enh54281     1   12659600   12660600      6       3  150064       1.7259     0.042179
enh54293     1   12772200   12773200      2       1  150064       1.7452     0.040473
enh54323     1   14366400   14367400      4       2  150064       2.5438    0.0054832
enh54324     1   14401400   14402400      1       1  150064       1.6506      0.04941
enh54328     1   14462200   14463200      3       2  150064       1.8679     0.030891
enh54334     1   14582100   14583100      3       1  150064       2.0585     0.019771
enh54389     1   15094000   15095000      1       1  150064       1.7877      0.03691
enh54399     1   15182900   15183900      4       2  150064        2.489     0.006405
enh54401     1   15202200   15203200      3       2  150064       1.9802     0.023842
enh54403     1   15210700   15211700      2       1  150064       2.0204     0.021673
enh54440     1   15522800   15523800      6       2  150064        1.649     0.049574
enh54445     1   15567200   15568200      6       1  150064       2.0148     0.021963
enh54455     1   15691100   15692100      2       1  150064       1.6764     0.046832
enh54502     1   16353100   16354100      4       2  150064       2.2654     0.011743
enh54532     1   16542100   16543100      5       2  150064       1.9718     0.024318
enh54534     1   16563800   16564800      1       1  150064       2.1876      0.01435
enh54536     1   16570400   16571400      1       1  150064        2.126      0.01675
enh54538     1   16594200   16595200      2       1  150064       1.6956     0.044977
enh54543     1   16679200   16680200      1       1  150064       2.0801      0.01876
enh54547     1   16703100   16704100      4       1  150064       1.9451     0.025883
enh54550     1   16722800   16723800      4       1  150064       2.0449      0.02043
enh54552     1   16817600   16818600      3       2  150064       2.5381    0.0055725
enh54560     1   17004000   17005000      2       1  150064       1.9853     0.023556
enh54582     1   17372000   17373000      6       1  150064       2.4293    0.0075639
enh54583     1   17378600   17379600      2       1  150064       2.7791    0.0027255
enh54584     1   17386200   17387200      2       1  150064       3.0875    0.0010093
enh54585     1   17390000   17391000      7       3  150064       2.3775    0.0087148
enh54586     1   17401900   17402900     19       2  150064       2.0168     0.021858
enh54601     1   17563400   17564400      2       1  150064        1.901     0.028652
enh54667     1   18300000   18301000      2       1  150064       1.8187      0.03448
enh54678     1   18530800   18531800      1       1  150064       2.7016      0.00345
enh54681     1   18556600   18557600      3       1  150064       1.7873     0.036948
enh54697     1   18674900   18675900      1       1  150064        1.825        0.034
enh54713     1   18837200   18838200      2       1  150064       1.8742     0.030449
enh54795     1   19966500   19967500      2       1  150064       2.1289     0.016633
enh54817     1   20276100   20277100      2       1  150064       3.4913   0.00024037
enh54848     1   20819900   20820900      1       1  150064       1.7361      0.04127
enh54866     1   21089100   21090100      5       1  150064       2.7603    0.0028873
enh54869     1   21232800   21233800      2       1  150064       2.4483    0.0071758
enh54873     1   21276600   21277600      4       2  150064       2.5101    0.0060351
enh54875     1   21319400   21320400      2       1  150064       2.0949     0.018091
enh54876     1   21339600   21340600      2       1  150064       2.6501    0.0040235
enh54877     1   21348700   21349700      2       1  150064       2.0738     0.019051
enh54878     1   21366800   21367800      6       3  150064       1.7526     0.039837
enh54879     1   21369300   21370300      5       3  150064       2.6484    0.0040443
enh54881     1   21399600   21400600      2       1  150064       2.0127     0.022071
enh54882     1   21416000   21417000      3       1  150064       2.7094    0.0033702
enh54885     1   21452700   21453700      4       2  150064       2.0022     0.022634
enh54886     1   21476100   21477100      2       1  150064       3.0777    0.0010431
enh54933     1   21917400   21918400      5       3  150064       2.5286    0.0057267
enh54944     1   21999600   22000600      4       2  150064       1.7454     0.040457
enh54945     1   22031300   22032300      3       2  150064       1.7924     0.036534
enh54946     1   22032800   22033800      4       2  150064       2.2648     0.011762
enh54947     1   22033900   22034900      4       2  150064       1.7022      0.04436
enh54948     1   22089200   22090200      5       2  150064       1.7174     0.042958
enh54949     1   22090800   22091800      5       2  150064        1.912      0.02794
enh54950     1   22092500   22093500      5       3  150064       2.2365     0.012661
enh54976     1   22350000   22351000      5       2  150064       2.2927     0.010933
enh54979     1   22369400   22370400      2       1  150064       2.5031    0.0061555
enh54985     1   22398600   22399600      1       1  150064       3.3647    0.0003831
enh54986     1   22401100   22402100      2       1  150064       2.6396    0.0041497
enh54991     1   22441800   22442800      5       3  150064       2.7549    0.0029351
enh54992     1   22448100   22449100      4       2  150064       3.2651   0.00054706
enh54993     1   22458300   22459300      5       3  150064       2.6627    0.0038753
enh55000     1   22560300   22561300      4       2  150064       1.8535     0.031908
enh55002     1   22576900   22577900      8       3  150064       1.6875     0.045753
enh55077     1   23438200   23439200      1       1  150064       2.0492      0.02022
enh55112     1   23888500   23889500      1       1  150064       2.2754      0.01144
enh55120     1   23938800   23939800      2       1  150064       1.9468     0.025782
enh55160     1   24502200   24503200      5       2  150064       2.5406    0.0055338
enh55164     1   24532700   24533700      7       2  150064       1.7124     0.043411
enh55165     1   24542500   24543500      1       1  150064       2.8719      0.00204
enh55180     1   24690700   24691700      5       2  150064       1.6653     0.047926
enh55183     1   24718800   24719800      1       1  150064        1.765      0.03878
enh55189     1   24751000   24752000      3       1  150064       1.7023     0.044345
enh55193     1   24807500   24808500      4       2  150064       2.0033     0.022575
enh55196     1   24833400   24834400      1       1  150064       2.5335     0.005646
enh55198     1   24835700   24836700      2       1  150064       1.9884     0.023382
enh55202     1   24867300   24868300      6       2  150064       2.8995    0.0018685
enh55208     1   24958900   24959900      3       2  150064       1.9585     0.025087
enh55242     1   25317000   25318000      8       3  150064         3.16   0.00078898
enh55276     1   25818400   25819400      1       1  150064       1.8657      0.03104
enh55374     1   26746300   26747300      4       2  150064       2.1136     0.017275
enh55380     1   26845700   26846700      2       1  150064       2.8406    0.0022511
enh55389     1   27016900   27017900      1       1  150064       2.4913     0.006363
enh55391     1   27020300   27021300      2       1  150064       2.5533    0.0053346
enh55392     1   27026500   27027500      2       1  150064       1.9902     0.023285
enh55393     1   27027300   27028300      4       2  150064       2.3144     0.010322
enh55397     1   27040000   27041000      1       1  150064        2.725     0.003215
enh55398     1   27041100   27042100      2       1  150064       1.8779     0.030197
enh55401     1   27048500   27049500      1       1  150064       2.7248     0.003217
enh55402     1   27050300   27051300      3       1  150064       2.6605    0.0039014
enh55404     1   27070300   27071300      3       2  150064        1.957     0.025176
enh55405     1   27098100   27099100      1       1  150064       2.7473     0.003004
enh55407     1   27112600   27113600      1       1  150064       2.4696     0.006764
enh55411     1   27179100   27180100      1       1  150064       3.8436    6.061e-05
enh55415     1   27215000   27216000      1       1  150064       2.4794      0.00658
enh55432     1   27396900   27397900      4       1  150064        1.756     0.039544
enh55433     1   27412700   27413700      1       1  150064       2.0484      0.02026
enh55434     1   27425500   27426500      1       1  150064         2.29      0.01101
enh55439     1   27445100   27446100      3       1  150064       1.8704     0.030713
enh55459     1   27668500   27669500      2       1  150064       2.6571    0.0039408
enh55500     1   27899500   27900500      2       1  150064       1.7821     0.037367
enh55510     1   27947800   27948800      2       1  150064       1.6501     0.049462
enh55512     1   27955400   27956400      1       1  150064       1.6769      0.04678
enh55513     1   27957400   27958400      7       3  150064       1.8081     0.035298
enh55514     1   27969800   27970800      1       1  150064       1.9646      0.02473
enh55529     1   28258500   28259500      4       2  150064        2.443    0.0072821
enh55536     1   28431200   28432200      2       1  150064       1.9801     0.023844
enh55541     1   28499900   28500900      2       1  150064       3.6693   0.00012161
enh55544     1   28522900   28523900      5       3  150064       2.1289     0.016631
enh55547     1   28575300   28576300      3       2  150064       2.1177     0.017102
enh55549     1   28588200   28589200      3       1  150064        2.265     0.011756
enh55554     1   28622900   28623900      3       2  150064       2.0438     0.020484
enh55556     1   28695200   28696200      2       1  150064       1.9333     0.026598
enh55558     1   28725800   28726800      1       1  150064       2.2751      0.01145
enh55559     1   28735300   28736300      3       1  150064       1.7768     0.037803
enh55560     1   28738800   28739800      6       1  150064       2.2595     0.011925
enh55561     1   28741800   28742800      2       1  150064       2.0323     0.021061
enh55564     1   28781900   28782900      2       1  150064       1.8159     0.034693
enh55565     1   28837800   28838800      5       2  150064       2.5671    0.0051283
enh55566     1   28839800   28840800      2       1  150064       1.9974      0.02289
enh55567     1   28848100   28849100      1       1  150064       2.8219     0.002387
enh55569     1   28925400   28926400      4       2  150064       1.8943     0.029094
enh55571     1   28990200   28991200      5       2  150064       3.6148   0.00015029
enh55584     1   29133400   29134400      1       1  150064        1.947      0.02577
enh55585     1   29141600   29142600      4       2  150064       2.4808    0.0065552
enh55586     1   29154400   29155400      3       1  150064        2.531    0.0056876
enh55588     1   29210800   29211800      3       2  150064       2.8059    0.0025088
enh55590     1   29242000   29243000      2       1  150064       2.8521    0.0021717
enh55593     1   29279800   29280800      2       1  150064       2.9504    0.0015869
enh55599     1   29311700   29312700      2       1  150064       2.9405    0.0016383
enh55600     1   29312300   29313300      3       2  150064       2.9616    0.0015305
enh55601     1   29330200   29331200      1       1  150064       1.9352      0.02648
enh55602     1   29338500   29339500      5       2  150064       2.6684    0.0038102
enh55607     1   29439000   29440000      3       2  150064       3.1734   0.00075334
enh55608     1   29451500   29452500      5       2  150064       1.9699     0.024426
enh55609     1   29459900   29460900      2       1  150064       1.7028     0.044305
enh55610     1   29461000   29462000      5       2  150064       2.5579    0.0052654
enh55612     1   29490700   29491700      1       1  150064       2.7472     0.003005
enh55615     1   29505400   29506400      2       1  150064       2.4541    0.0070626
enh55621     1   29555800   29556800      3       1  150064       2.0326     0.021045
enh55624     1   29575600   29576600      4       2  150064       2.1119     0.017348
enh55627     1   29604200   29605200      3       2  150064       2.4171    0.0078226
enh55648     1   30112500   30113500      3       2  150064       2.4698    0.0067587
enh55665     1   30404200   30405200      4       2  150064       2.5697    0.0050894
enh55668     1   30433400   30434400      6       3  150064       5.8979   1.8413e-09
enh55669     1   30434900   30435900      2       1  150064       5.5281   1.6189e-08
enh55670     1   30446000   30447000      2       1  150064       4.3058   8.3182e-06
enh55672     1   30456900   30457900      1       1  150064       5.0893    1.797e-07
enh55673     1   30459600   30460600      1       1  150064       3.8274    6.475e-05
enh55675     1   30478500   30479500      2       1  150064       3.8019   7.1798e-05
enh55676     1   30481200   30482200      5       1  150064       3.3472   0.00040823
enh55694     1   30845400   30846400      3       1  150064       2.2039     0.013767
enh55695     1   30851800   30852800      4       2  150064       2.0148     0.021965
enh55705     1   31158700   31159700      8       1  150064       1.8063      0.03544
enh55708     1   31166400   31167400      6       2  150064         2.12     0.017004
enh55709     1   31180400   31181400     14       3  150064       1.7291     0.041895
enh55733     1   31343600   31344600      1       1  150064       1.8707      0.03069
enh55734     1   31350100   31351100      3       2  150064       1.8692     0.030796
enh55757     1   31594800   31595800      1       1  150064       2.3352     0.009767
enh55763     1   31688000   31689000     10       2  150064       3.2172   0.00064721
enh55764     1   31693500   31694500      4       1  150064       3.5873   0.00016706
enh55765     1   31696300   31697300      7       2  150064       3.3856   0.00035509
enh55766     1   31706800   31707800      5       2  150064       1.8927     0.029201
enh55768     1   31844800   31845800      3       2  150064       2.0867     0.018456
enh55769     1   31847000   31848000      2       1  150064       2.7671    0.0028278
enh55770     1   31848900   31849900      1       1  150064       3.3277    0.0004379
enh55771     1   31862700   31863700      8       2  150064       3.8622   5.6184e-05
enh55772     1   31888500   31889500      2       1  150064        2.709    0.0033745
enh55773     1   31893900   31894900      3       1  150064       2.0048      0.02249
enh55843     1   32616600   32617600      1       1  150064       2.0177      0.02181
enh55849     1   32704400   32705400      2       1  150064       1.6513     0.049341
enh55850     1   32707500   32708500      3       1  150064       1.7063     0.043974
enh55851     1   32713100   32714100      1       1  150064       1.6948      0.04506
enh55878     1   33098300   33099300      2       1  150064       1.7508     0.039987
enh55879     1   33101900   33102900      3       2  150064       1.7108     0.043555
enh55898     1   33232800   33233800      2       1  150064       2.3703    0.0088876
enh55929     1   33564800   33565800      1       1  150064       2.2931      0.01092
enh55936     1   33629800   33630800      2       1  150064       1.9953     0.023005
enh55945     1   33723900   33724900      3       2  150064       2.2615     0.011863
enh55948     1   33760600   33761600      3       2  150064       1.7552     0.039615
enh55957     1   33811100   33812100      1       1  150064       1.7861      0.03704
enh55978     1   33937000   33938000      2       1  150064       2.4899    0.0063881
enh55980     1   33981700   33982700      1       1  150064        2.199      0.01394
enh55987     1   34175100   34176100      3       2  150064       2.1499     0.015783
enh55988     1   34177300   34178300      3       1  150064       2.1769     0.014744
enh56017     1   34654000   34655000      4       2  150064       1.8187     0.034476
enh56045     1   35318400   35319400      4       2  150064       1.9145     0.027778
enh56055     1   35675900   35676900      3       1  150064       3.5077   0.00022599
enh56056     1   35687000   35688000      5       2  150064       3.4303    0.0003015
enh56059     1   35826400   35827400      1       1  150064         3.91    4.615e-05
enh56072     1   36019300   36020300      1       1  150064       3.5948    0.0001623
enh56075     1   36087500   36088500      2       1  150064       3.1329   0.00086541
enh56079     1   36154100   36155100      2       1  150064        4.176   1.4835e-05
enh56080     1   36156300   36157300      3       1  150064       2.7357    0.0031125
enh56082     1   36167800   36168800      4       2  150064       3.8367   6.2344e-05
enh56086     1   36274800   36275800      5       2  150064       4.2923   8.8424e-06
enh56096     1   36400600   36401600      2       1  150064       2.7758    0.0027532
enh56097     1   36401200   36402200      1       1  150064        3.423    0.0003097
enh56098     1   36411900   36412900      1       1  150064       3.3242    0.0004434
enh56099     1   36553400   36554400      1       1  150064       3.1405    0.0008432
enh56100     1   36555500   36556500      3       2  150064        3.192   0.00070642
enh56101     1   36562400   36563400      2       1  150064       3.0303    0.0012214
enh56102     1   36565100   36566100      6       2  150064       2.3137     0.010343
enh56104     1   36599700   36600700      2       1  150064       3.6763   0.00011831
enh56105     1   36613600   36614600      2       1  150064       3.6811   0.00011612
enh56106     1   36616400   36617400      2       1  150064       4.0756   2.2946e-05
enh56108     1   36625300   36626300      2       1  150064       2.3209     0.010145
enh56109     1   36627300   36628300      4       2  150064        4.552   2.6572e-06
enh56113     1   36652900   36653900      3       1  150064       2.6234    0.0043531
enh56114     1   36653400   36654400      4       2  150064       2.5472    0.0054291
enh56144     1   37112500   37113500      4       1  150064       1.9049     0.028399
enh56146     1   37166000   37167000      2       1  150064       2.0091     0.022264
enh56147     1   37169300   37170300      2       1  150064       2.2748     0.011458
enh56148     1   37176400   37177400      3       2  150064       2.2052     0.013719
enh56149     1   37196200   37197200      3       1  150064       2.7812     0.002708
enh56150     1   37202200   37203200      1       1  150064       1.8664      0.03099
enh56176     1   37521500   37522500      5       1  150064       1.7319     0.041642
enh56221     1   38395800   38396800      3       1  150064       2.8765    0.0020106
enh56223     1   38433700   38434700      2       1  150064       1.9205       0.0274
enh56259     1   38735200   38736200      4       1  150064       2.7595    0.0028944
enh56260     1   38738600   38739600      7       2  150064       2.0244     0.021464
enh56261     1   38751600   38752600      3       1  150064       1.9679     0.024539
enh56262     1   38756900   38757900      5       2  150064       2.5707    0.0050745
enh56266     1   38803100   38804100      2       1  150064       1.7714      0.03825
enh56267     1   38810000   38811000      2       1  150064       3.4876    0.0002437
enh56271     1   38836200   38837200      3       2  150064       2.1219     0.016922
enh56274     1   38849800   38850800      3       2  150064       2.2009     0.013872
enh56275     1   38858500   38859500      5       2  150064       2.6089    0.0045415
enh56276     1   38888300   38889300      6       2  150064       2.1137     0.017272
enh56277     1   38890000   38891000      6       2  150064       1.8779     0.030198
enh56278     1   38897100   38898100      1       1  150064       2.2328      0.01278
enh56279     1   38909800   38910800      2       1  150064       2.4913    0.0063634
enh56282     1   38921600   38922600      2       1  150064       1.6536     0.049106
enh56299     1   39151600   39152600      2       1  150064       2.1378     0.016265
enh56300     1   39192300   39193300      4       2  150064       2.8316    0.0023155
enh56302     1   39197300   39198300      4       2  150064        2.406    0.0080633
enh56303     1   39206300   39207300      1       1  150064       1.9001      0.02871
enh56311     1   39406900   39407900      2       1  150064       1.6718     0.047283
enh56319     1   39490800   39491800      2       1  150064       1.8507     0.032107
enh56320     1   39492800   39493800      5       2  150064       1.7435     0.040624
enh56322     1   39517400   39518400      2       1  150064       2.1215     0.016939
enh56325     1   39568400   39569400      1       1  150064        1.984      0.02363
enh56328     1   39581900   39582900      3       1  150064       2.2439     0.012419
enh56344     1   39651000   39652000      2       1  150064       2.1225     0.016899
enh56351     1   39671400   39672400      3       2  150064       2.5326    0.0056613
enh56368     1   39859800   39860800      2       1  150064       1.7647     0.038809
enh56369     1   39863600   39864600      2       1  150064       1.6897     0.045544
enh56372     1   39974500   39975500      4       2  150064       2.3427    0.0095713
enh56374     1   40049000   40050000      6       3  150064       2.1857      0.01442
enh56380     1   40347100   40348100      3       2  150064       2.0052     0.022472
enh56382     1   40358500   40359500      2       1  150064       2.3012     0.010691
enh56411     1   40848800   40849800      3       2  150064       2.0998     0.017875
enh56420     1   40997800   40998800      1       1  150064       1.8274      0.03382
enh56429     1   41169000   41170000      7       3  150064       1.8022     0.035758
enh56430     1   41170200   41171200      2       1  150064        2.747     0.003007
enh56433     1   41187800   41188800      2       1  150064        2.751    0.0029709
enh56437     1   41238600   41239600      4       2  150064       1.7305     0.041774
enh56441     1   41270700   41271700      6       2  150064       1.8032     0.035678
enh56458     1   41447300   41448300      1       1  150064       1.7389      0.04103
enh56460     1   41490200   41491200      3       2  150064       1.8606     0.031398
enh56464     1   41575000   41576000      2       1  150064        2.326     0.010009
enh56465     1   41617500   41618500      2       1  150064         2.58    0.0049407
enh56477     1   41836400   41837400      2       1  150064       4.1668   1.5445e-05
enh56478     1   41837800   41838800      2       1  150064       2.8514    0.0021766
enh56479     1   41853500   41854500      3       1  150064       2.0269     0.021335
enh56484     1   41873600   41874600      3       2  150064       2.5225     0.005826
enh56485     1   41878100   41879100      7       2  150064       1.8742     0.030451
enh56487     1   41888800   41889800      3       1  150064       2.1375      0.01628
enh56488     1   41897800   41898800      7       3  150064       1.6957     0.044969
enh56489     1   41898400   41899400      3       1  150064       2.3162     0.010275
enh56490     1   41901800   41902800      4       2  150064       1.9503     0.025572
enh56495     1   41960500   41961500      4       2  150064       3.2234    0.0006334
enh56498     1   41969200   41970200      6       3  150064       2.8001    0.0025547
enh56561     1   42850500   42851500      2       1  150064       1.8302     0.033613
enh56594     1   43415100   43416100      7       2  150064       1.9365     0.026402
enh56597     1   43427300   43428300      5       2  150064       2.5332    0.0056514
enh56598     1   43432500   43433500      7       3  150064       2.1356     0.016354
enh56626     1   43739800   43740800      4       2  150064       1.8094     0.035197
enh56627     1   43750100   43751100      2       1  150064       2.9997    0.0013512
enh56629     1   43761000   43762000      1       1  150064       2.8936     0.001904
enh56630     1   43764900   43765900      1       1  150064       2.9843     0.001421
enh56631     1   43769600   43770600      2       1  150064       2.6287    0.0042854
enh56635     1   43815600   43816600      1       1  150064       3.5706    0.0001781
enh56636     1   43831000   43832000      2       1  150064       1.9653     0.024692
enh56637     1   43834400   43835400      1       1  150064       3.6162    0.0001495
enh56640     1   43887700   43888700      1       1  150064       3.5791    0.0001724
enh56642     1   43920100   43921100      3       2  150064       4.1734   1.5006e-05
enh56644     1   43938200   43939200      1       1  150064       3.0047     0.001329
enh56645     1   43941400   43942400      2       1  150064        3.869   5.4645e-05
enh56651     1   43998800   43999800      3       2  150064       2.5678    0.0051167
enh56652     1   44000400   44001400      2       1  150064       2.0396     0.020696
enh56653     1   44002100   44003100      1       1  150064       2.9111     0.001801
enh56654     1   44013800   44014800      5       2  150064       2.5925    0.0047643
enh56655     1   44023800   44024800      1       1  150064       3.1078    0.0009423
enh56657     1   44031000   44032000      4       2  150064         3.44   0.00029085
enh56658     1   44031500   44032500      3       2  150064       3.2668   0.00054392
enh56659     1   44043100   44044100      3       2  150064       3.8694   5.4551e-05
enh56660     1   44047300   44048300      5       2  150064       2.8226    0.0023819
enh56661     1   44100000   44101000      2       1  150064       5.1149   1.5694e-07
enh56663     1   44125300   44126300      1       1  150064        4.674    1.477e-06
enh56665     1   44197600   44198600      2       1  150064        4.844   6.3641e-07
enh56666     1   44230800   44231800      3       1  150064       2.7625    0.0028682
enh56667     1   44235500   44236500      1       1  150064       3.2928     0.000496
enh56668     1   44248100   44249100      3       2  150064       3.1074   0.00094358
enh56669     1   44277700   44278700      2       1  150064       2.5567    0.0052829
enh56672     1   44300900   44301900      1       1  150064       2.9436     0.001622
enh56675     1   44318500   44319500      2       1  150064        3.435   0.00029627
enh56677     1   44347000   44348000      4       2  150064       3.7759   7.9701e-05
enh56678     1   44348800   44349800      3       2  150064       3.4751   0.00025532
enh56679     1   44350600   44351600      4       2  150064       2.8485    0.0021961
enh56680     1   44353300   44354300      2       1  150064        2.604    0.0046076
enh56681     1   44378800   44379800      5       2  150064       2.1326     0.016479
enh56682     1   44395500   44396500      5       2  150064          1.7     0.044565
enh56683     1   44400100   44401100      2       1  150064       2.2372     0.012635
enh56684     1   44402400   44403400      4       2  150064        2.011      0.02216
enh56686     1   44413500   44414500      5       3  150064       3.3699   0.00037591
enh56688     1   44439100   44440100      2       1  150064       1.9816     0.023762
enh56689     1   44446000   44447000      4       2  150064       1.9799      0.02386
enh56690     1   44456100   44457100      1       1  150064       2.0898      0.01832
enh56692     1   44460400   44461400      3       1  150064       2.1489     0.015823
enh56707     1   44554800   44555800      5       2  150064       1.7225     0.042493
enh56708     1   44571900   44572900      7       4  150064        1.685     0.045996
enh56709     1   44573400   44574400      6       3  150064       2.1059     0.017607
enh56715     1   44704800   44705800      2       1  150064       2.2454      0.01237
enh56757     1   45019800   45020800      2       1  150064        1.649     0.049575
enh56778     1   45184900   45185900      1       1  150064       1.8209      0.03431
enh56795     1   45304800   45305800      3       2  150064       1.7558     0.039565
enh56891     1   46985300   46986300      1       1  150064       2.8534     0.002163
enh56892     1   47015400   47016400      3       2  150064       1.7977     0.036115
enh56893     1   47023600   47024600      1       1  150064       2.0179       0.0218
enh56908     1   47254700   47255700      1       1  150064        2.326      0.01001
enh56928     1   47797900   47798900      2       1  150064       1.9259     0.027059
enh56957     1   48292900   48293900      2       1  150064       2.3811    0.0086309
enh56960     1   48320000   48321000      3       1  150064       2.9284    0.0017034
enh56962     1   48353100   48354100      3       2  150064         1.69      0.04551
enh56969     1   48399700   48400700      5       2  150064       1.7379     0.041113
enh57008     1   49076400   49077400      4       2  150064        1.823     0.034149
enh57025     1   49349800   49350800      2       1  150064       1.9175     0.027587
enh57031     1   49666100   49667100      3       2  150064       2.4642    0.0068663
enh57032     1   49731400   49732400      4       2  150064       3.9532   3.8559e-05
enh57035     1   49821900   49822900      2       1  150064       2.9255    0.0017193
enh57040     1   50594800   50595800      1       1  150064       2.4948     0.006302
enh57041     1   50604900   50605900      1       1  150064       1.9783      0.02395
enh57044     1   50617000   50618000      3       2  150064       1.8766     0.030288
enh57070     1   51133700   51134700      1       1  150064        2.012      0.02211
enh57075     1   51258800   51259800      4       2  150064       1.7814     0.037428
enh57087     1   51761600   51762600      4       2  150064       1.7318     0.041651
enh57211     1   53655600   53656600      2       1  150064       2.3537    0.0092931
enh57214     1   53702600   53703600      4       2  150064       2.5829    0.0048987
enh57226     1   53836300   53837300      5       2  150064       2.1338      0.01643
enh57227     1   53841200   53842200      6       4  150064       2.3968    0.0082703
enh57229     1   53859000   53860000      3       1  150064       2.3284    0.0099444
enh57236     1   53907200   53908200      2       1  150064       2.0216      0.02161
enh57250     1   54024900   54025900      1       1  150064       2.3603      0.00913
enh57260     1   54130000   54131000      3       2  150064       1.8288     0.033716
enh57277     1   54422500   54423500      3       1  150064       1.7584     0.039338
enh57279     1   54447000   54448000      3       1  150064       2.3027     0.010649
enh57280     1   54448300   54449300      2       1  150064       2.3025     0.010653
enh57281     1   54449900   54450900      5       2  150064       2.2772     0.011387
enh57291     1   54672800   54673800      1       1  150064       2.4455     0.007232
enh57292     1   54687600   54688600      3       2  150064        2.643     0.004109
enh57294     1   54694800   54695800      1       1  150064       2.0633      0.01954
enh57314     1   54801200   54802200      2       1  150064       1.6758     0.046885
enh57318     1   54815600   54816600      1       1  150064       1.7965      0.03621
enh57319     1   54819100   54820100      2       1  150064       2.3288    0.0099338
enh57322     1   54827700   54828700      2       1  150064       1.7732     0.038097
enh57327     1   54850400   54851400      1       1  150064       2.1615      0.01533
enh57380     1   55529600   55530600      1       1  150064       1.7152      0.04315
enh57411     1   56042300   56043300      8       3  150064       2.2098     0.013561
enh57412     1   56047500   56048500      4       2  150064       2.3035     0.010626
enh57420     1   56184500   56185500      2       1  150064       1.7767      0.03781
enh57421     1   56207000   56208000      1       1  150064       1.7343      0.04143
enh57440     1   56808600   56809600      2       1  150064       1.6806     0.046421
enh57543     1   58062000   58063000      3       1  150064        2.362    0.0090882
enh57590     1   58560800   58561800      5       2  150064       1.9028     0.028534
enh57591     1   58563300   58564300      1       1  150064       2.2678      0.01167
enh57608     1   58811000   58812000      6       3  150064       1.8497     0.032176
enh57615     1   58874800   58875800      6       2  150064       1.7579     0.039382
enh57634     1   59169300   59170300      4       1  150064       1.6728     0.047182
enh57684     1   59618500   59619500      5       2  150064       1.9876     0.023429
enh57686     1   59645400   59646400      4       2  150064       2.6023    0.0046299
enh57690     1   59689700   59690700      3       2  150064       1.8021     0.035766
enh57738     1   60626600   60627600      2       1  150064       2.3044     0.010599
enh57743     1   61039300   61040300      1       1  150064       3.0103     0.001305
enh57744     1   61086900   61087900      2       1  150064       3.1647   0.00077609
enh57745     1   61144600   61145600      4       2  150064       2.1496     0.015795
enh57746     1   61171800   61172800      6       3  150064       1.9575     0.025142
enh57756     1   61356200   61357200      3       2  150064       2.5781    0.0049674
enh57759     1   61377400   61378400      4       2  150064        1.968     0.024537
enh57762     1   61401900   61402900      2       1  150064       1.7825     0.037332
enh57768     1   61459600   61460600      3       2  150064        2.195     0.014082
enh57791     1   61702600   61703600      3       1  150064       1.8269     0.033855
enh57822     1   61978300   61979300      2       1  150064       2.3353    0.0097627
enh57850     1   62505800   62506800      3       1  150064       2.0067     0.022389
enh57880     1   62849800   62850800      1       1  150064       2.0361      0.02087
enh57883     1   62866400   62867400      2       1  150064       1.6873     0.045778
enh57927     1   63465900   63466900      6       3  150064        1.881     0.029984
enh57928     1   63476800   63477800      4       1  150064       3.3347   0.00042699
enh57940     1   63664700   63665700      1       1  150064       1.8373      0.03308
enh58023     1   64504200   64505200      1       1  150064       2.6022     0.004631
enh58074     1   64954000   64955000      2       1  150064       2.0889     0.018356
enh58075     1   64961700   64962700      2       1  150064       2.0564      0.01987
enh58077     1   64973900   64974900      5       3  150064       1.9194     0.027469
enh58088     1   65032400   65033400      8       3  150064       1.6876     0.045741
enh58089     1   65033400   65034400      4       2  150064       1.7672     0.038596
enh58103     1   65177300   65178300      1       1  150064       1.8193      0.03443
enh58108     1   65220200   65221200      1       1  150064       2.2127      0.01346
enh58118     1   65358700   65359700      4       2  150064       1.7434     0.040634
enh58125     1   65382700   65383700      5       2  150064       3.3802   0.00036213
enh58126     1   65392600   65393600      4       2  150064        2.676     0.003725
enh58127     1   65398600   65399600      4       2  150064       2.4436    0.0072702
enh58131     1   65421600   65422600      2       1  150064       2.4354    0.0074375
enh58136     1   65460600   65461600      2       1  150064       2.1867     0.014382
enh58142     1   65579800   65580800      3       1  150064        2.237     0.012642
enh58144     1   65606900   65607900      3       2  150064       2.2135     0.013432
enh58146     1   65619400   65620400      4       2  150064       2.1894     0.014283
enh58150     1   65632800   65633800      1       1  150064       2.3522     0.009332
enh58152     1   65641500   65642500      4       2  150064       2.0387     0.020742
enh58185     1   65932800   65933800      8       3  150064       1.8564     0.031702
enh58190     1   66153100   66154100      4       2  150064       2.8438    0.0022287
enh58192     1   66228200   66229200      5       2  150064       1.6843     0.046062
enh58194     1   66277600   66278600      1       1  150064       1.6821      0.04627
enh58196     1   66377000   66378000      2       1  150064       1.6659     0.047864
enh58197     1   66503900   66504900      4       2  150064       1.7638     0.038883
enh58218     1   66889600   66890600      3       1  150064       2.6342    0.0042171
enh58221     1   66901700   66902700      2       1  150064       2.4514    0.0071153
enh58223     1   66910700   66911700      2       1  150064       2.2364     0.012664
enh58258     1   67802000   67803000      4       1  150064        1.806      0.03546
enh58265     1   67855300   67856300      1       1  150064       1.9281      0.02692
enh58266     1   67858400   67859400      3       2  150064       2.1952     0.014076
enh58267     1   67865000   67866000      3       1  150064       2.1493     0.015804
enh58288     1   68121000   68122000      4       2  150064       2.1359     0.016344
enh58292     1   68166200   68167200      4       2  150064       1.9657     0.024668
enh58308     1   68258000   68259000      5       2  150064       3.5055   0.00022789
enh58309     1   68269500   68270500      2       1  150064       2.3567      0.00922
enh58310     1   68284500   68285500      1       1  150064       1.8032      0.03568
enh58312     1   68290000   68291000      4       2  150064       1.7831     0.037287
enh58313     1   68290600   68291600      3       1  150064       1.8229      0.03416
enh58314     1   68305300   68306300      2       1  150064       2.2469     0.012322
enh58316     1   68310400   68311400      5       2  150064       3.9931   3.2613e-05
enh58318     1   68358000   68359000      9       2  150064       2.3061     0.010553
enh58319     1   68372900   68373900      2       1  150064       2.7823    0.0026984
enh58351     1   68930300   68931300      3       2  150064       2.2886      0.01105
enh58352     1   68934200   68935200      4       2  150064       1.8279     0.033784
enh58353     1   68938300   68939300      3       2  150064        2.548    0.0054167
enh58354     1   68944300   68945300      3       1  150064       2.3159     0.010283
enh58366     1   69442100   69443100      2       1  150064       2.6618    0.0038867
enh58367     1   69445400   69446400      4       2  150064       1.7315     0.041681
enh58377     1   69594900   69595900      6       3  150064       1.9688     0.024487
enh58397     1   70311700   70312700      1       1  150064       1.8971      0.02891
enh58421     1   71193400   71194400      3       2  150064         1.82     0.034378
enh58439     1   72220700   72221700      2       1  150064        3.136   0.00085643
enh58450     1   72385300   72386300      1       1  150064       1.7049      0.04411
enh58451     1   72456700   72457700      5       2  150064       2.1506     0.015755
enh58452     1   72463200   72464200      2       1  150064       1.9529     0.025416
enh58455     1   72471700   72472700      5       2  150064       2.1583     0.015451
enh58461     1   72837000   72838000      3       1  150064       1.7706     0.038316
enh58470     1   73072100   73073100      1       1  150064       3.0704     0.001069
enh58479     1   73303200   73304200      1       1  150064       5.4489    2.534e-08
enh58482     1   73395600   73396600      2       1  150064       4.3399   7.1286e-06
enh58486     1   73426000   73427000      4       2  150064        2.913      0.00179
enh58491     1   73506600   73507600      3       2  150064       3.7279   9.6525e-05
enh58492     1   73531500   73532500      4       1  150064       2.2785     0.011348
enh58496     1   73642200   73643200      6       2  150064       4.7652   9.4346e-07
enh58500     1   73776300   73777300      4       1  150064       5.4109   3.1353e-08
enh58501     1   73860300   73861300      9       3  150064       5.5922    1.121e-08
enh58502     1   74058700   74059700      3       1  150064       2.6569    0.0039432
enh58503     1   74070100   74071100      2       1  150064       2.1933     0.014145
enh58504     1   74102700   74103700      1       1  150064       2.7162     0.003302
enh58515     1   74465800   74466800      4       1  150064       2.4685     0.006784
enh58529     1   74857700   74858700      2       1  150064       1.8855      0.02968
enh58551     1   75247200   75248200      7       2  150064       1.6645     0.048007
enh58556     1   75404000   75405000      2       1  150064       2.2708     0.011579
enh58557     1   75469000   75470000      3       2  150064       2.3276    0.0099679
enh58558     1   75542100   75543100      2       1  150064       1.7474      0.04028
enh58562     1   75582200   75583200      1       1  150064       1.8406      0.03284
enh58575     1   76054500   76055500      3       1  150064       2.5524    0.0053497
enh58604     1   76620000   76621000      2       1  150064       1.6795     0.046531
enh58638     1   76976700   76977700      2       1  150064       2.1659     0.015161
enh58660     1   77484500   77485500      2       1  150064       1.6833     0.046159
enh58682     1   78011000   78012000      2       1  150064       1.7826     0.037322
enh58688     1   78298900   78299900      1       1  150064       2.6962     0.003507
enh58690     1   78353100   78354100      9       4  150064       2.5601    0.0052325
enh58694     1   78446200   78447200      3       2  150064       1.9066     0.028289
enh58703     1   78620500   78621500      4       2  150064       1.9912     0.023232
enh58733     1   79830500   79831500      1       1  150064       2.7567     0.002919
enh58735     1   79844000   79845000     10       3  150064       3.0213    0.0012586
enh58736     1   79862400   79863400      3       1  150064       2.8172    0.0024219
enh58737     1   79950000   79951000      1       1  150064       2.9653     0.001512
enh58738     1   79953700   79954700      2       1  150064       2.2164     0.013334
enh58739     1   79959800   79960800      4       2  150064       2.7312    0.0031552
enh58740     1   79961100   79962100      2       1  150064       2.2835       0.0112
enh58741     1   79966400   79967400      5       2  150064       2.8139    0.0024471
enh58747     1   80129500   80130500      3       1  150064       2.2924     0.010942
enh58755     1   80531500   80532500      5       1  150064       2.7288    0.0031786
enh58759     1   80647100   80648100      7       2  150064       2.6478    0.0040513
enh58760     1   80655500   80656500      3       1  150064       3.5769   0.00017387
enh58792     1   81667900   81668900      5       3  150064       1.7642      0.03885
enh58806     1   81776500   81777500      4       2  150064       2.4322    0.0075038
enh58843     1   82125700   82126700      5       2  150064        1.654     0.049062
enh58846     1   82146100   82147100      1       1  150064       3.0902        0.001
enh58849     1   82169200   82170200      3       2  150064       1.9089     0.028135
enh58917     1   83674300   83675300      2       1  150064        1.929     0.026866
enh58931     1   84213400   84214400      6       3  150064       2.3583    0.0091785
enh58933     1   84229700   84230700      4       1  150064       2.5068    0.0060908
enh58934     1   84235300   84236300      2       1  150064       2.8771    0.0020066
enh58935     1   84243400   84244400      4       2  150064       2.2538     0.012105
enh58936     1   84253100   84254100      4       2  150064       4.0076   3.0667e-05
enh58937     1   84261700   84262700      1       1  150064       2.5731      0.00504
enh58939     1   84268000   84269000      3       2  150064       3.6801   0.00011655
enh58940     1   84303800   84304800      3       2  150064       3.9977   3.1981e-05
enh58943     1   84375600   84376600      6       3  150064       1.7596     0.039242
enh58948     1   84542100   84543100      1       1  150064       1.8123      0.03497
enh58951     1   84639600   84640600      1       1  150064        1.923      0.02724
enh58963     1   84946000   84947000      5       3  150064       1.6896     0.045549
enh58964     1   84966900   84967900      2       1  150064       1.9051     0.028385
enh58965     1   84969000   84970000      3       1  150064       1.9225     0.027274
enh58998     1   85439300   85440300      6       2  150064       2.1424     0.016081
enh59000     1   85528000   85529000      3       2  150064       2.2418     0.012488
enh59029     1   85807200   85808200      2       1  150064            2      0.02275
enh59033     1   85859000   85860000      5       2  150064       1.8255     0.033962
enh59037     1   85873000   85874000      3       2  150064       2.0084     0.022299
enh59039     1   85879800   85880800      4       2  150064       2.1121     0.017341
enh59041     1   85892700   85893700      2       1  150064       1.8308     0.033566
enh59046     1   85916900   85917900      1       1  150064       2.6717     0.003773
enh59057     1   86034800   86035800      4       2  150064        1.734     0.041458
enh59083     1   86875100   86876100      1       1  150064       1.9339      0.02656
enh59088     1   86969400   86970400      2       1  150064       2.1501     0.015774
enh59146     1   87809200   87810200      5       2  150064       2.0884     0.018382
enh59147     1   87811500   87812500      3       1  150064       1.7206     0.042657
enh59149     1   87817300   87818300      4       1  150064       1.9307     0.026758
enh59153     1   87902200   87903200      4       1  150064       1.6801     0.046465
enh59155     1   87929700   87930700      1       1  150064       1.8237       0.0341
enh59157     1   87978400   87979400      4       2  150064       1.9687     0.024494
enh59189     1   88641000   88642000      4       1  150064       1.9237     0.027195
enh59199     1   88869900   88870900      2       1  150064       1.7129     0.043366
enh59200     1   88890300   88891300      3       1  150064       2.0469     0.020333
enh59234     1   89776700   89777700      2       1  150064       2.6612    0.0038928
enh59235     1   89786400   89787400      3       2  150064       1.8503     0.032133
enh59239     1   89830400   89831400      1       1  150064       2.1507      0.01575
enh59258     1   90158100   90159100      2       1  150064       1.6794     0.046541
enh59260     1   90174200   90175200      1       1  150064       2.0233      0.02152
enh59261     1   90185000   90186000      1       1  150064       1.6991      0.04465
enh59264     1   90267000   90268000      4       1  150064       1.9657     0.024665
enh59265     1   90273700   90274700      1       1  150064       2.1419       0.0161
enh59271     1   90307800   90308800      3       2  150064       2.4101    0.0079752
enh59300     1   90445700   90446700      4       2  150064       1.8077     0.035326
enh59330     1   91088200   91089200      2       1  150064       2.0623     0.019589
enh59334     1   91227000   91228000      4       1  150064       1.9836     0.023653
enh59342     1   91390100   91391100      1       1  150064       2.5134     0.005979
enh59345     1   91423400   91424400      2       1  150064       2.7623    0.0028695
enh59347     1   91439700   91440700      1       1  150064       2.1706      0.01498
enh59349     1   91459800   91460800      3       1  150064       2.0763     0.018932
enh59351     1   91475800   91476800      3       1  150064       1.7594     0.039254
enh59353     1   91478700   91479700      3       1  150064       2.2465     0.012336
enh59356     1   91488200   91489200      3       1  150064       2.4412    0.0073191
enh59376     1   91965100   91966100      5       2  150064       2.0894     0.018336
enh59387     1   92097800   92098800      4       2  150064       1.8998     0.028728
enh59389     1   92117000   92118000      2       1  150064       1.8662     0.031005
enh59402     1   92241200   92242200      5       2  150064       2.7692    0.0028098
enh59403     1   92243900   92244900      5       2  150064        1.937     0.026371
enh59424     1   92655400   92656400      1       1  150064       2.8129     0.002455
enh59425     1   92765400   92766400      3       2  150064        2.932    0.0016841
enh59432     1   93170500   93171500      3       1  150064       1.7357     0.041312
enh59433     1   93175200   93176200      1       1  150064        1.834      0.03333
enh59441     1   93348200   93349200      2       1  150064        1.731     0.041726
enh59442     1   93394800   93395800      1       1  150064       1.6959      0.04495
enh59443     1   93400100   93401100      2       1  150064       2.8424    0.0022386
enh59444     1   93400900   93401900      3       1  150064       1.7756       0.0379
enh59445     1   93416000   93417000      3       1  150064       1.8399     0.032888
enh59447     1   93437900   93438900      1       1  150064       1.6825      0.04624
enh59491     1   94037600   94038600      3       2  150064       1.9434     0.025982
enh59627     1   95329900   95330900      5       3  150064       2.6659    0.0038386
enh59630     1   95349300   95350300      3       2  150064       2.2582     0.011965
enh59640     1   95401200   95402200      2       1  150064       1.8626     0.031258
enh59649     1   95486800   95487800      2       1  150064       2.7517    0.0029644
enh59650     1   95508400   95509400      7       2  150064       1.9798     0.023862
enh59654     1   95551200   95552200      4       2  150064       1.9489     0.025651
enh59655     1   95573000   95574000      5       2  150064       2.0838     0.018591
enh59656     1   95581600   95582600      4       2  150064       4.1881   1.4067e-05
enh59662     1   95747600   95748600      3       2  150064       2.3819    0.0086125
enh59663     1   95774000   95775000      5       2  150064       2.7526    0.0029562
enh59666     1   95827400   95828400      3       1  150064       3.6633   0.00012451
enh59667     1   95830000   95831000      4       1  150064        1.998     0.022857
enh59668     1   95833200   95834200      5       2  150064       1.6699     0.047467
enh59671     1   95903100   95904100      2       1  150064       3.5028   0.00023018
enh59673     1   95969800   95970800      1       1  150064       1.6935      0.04518
enh59703     1   96699600   96700600      4       2  150064       3.4521   0.00027816
enh59704     1   96724600   96725600      4       1  150064       2.5352    0.0056197
enh59706     1   96841600   96842600      4       2  150064        2.492    0.0063505
enh59708     1   96947900   96948900      3       2  150064       2.0392     0.020717
enh59709     1   96953000   96954000      2       1  150064       2.3162     0.010272
enh59712     1   96975200   96976200      4       2  150064       2.4041    0.0081072
enh59720     1   97062600   97063600      1       1  150064       2.4659     0.006834
enh59722     1   97180800   97181800      3       1  150064       2.0798     0.018773
enh59723     1   97185900   97186900      2       1  150064       1.7221     0.042524
enh59724     1   97212200   97213200      2       1  150064       1.8213      0.03428
enh59725     1   97213000   97214000      2       1  150064       2.1013     0.017805
enh59744     1   97737100   97738100      4       2  150064       3.3304   0.00043356
enh59747     1   97851000   97852000      7       2  150064       4.5333   2.9037e-06
enh59753     1   98064600   98065600      2       1  150064       3.1754   0.00074813
enh59755     1   98095600   98096600      2       1  150064       1.9366     0.026395
enh59756     1   98124000   98125000      2       1  150064       4.3036    8.402e-06
enh59757     1   98206300   98207300      2       1  150064        3.546   0.00019555
enh59760     1   98335800   98336800      3       2  150064       5.0573   2.1263e-07
enh59763     1   98524800   98525800      4       1  150064       6.3982   7.8632e-11
enh59764     1   98534900   98535900      3       2  150064       6.3034   1.4556e-10
enh59765     1   98552000   98553000      2       1  150064       6.4431   5.8531e-11
enh59766     1   98569100   98570100      1       1  150064        3.596    0.0001616
enh59767     1   98670700   98671700      3       1  150064       3.6776   0.00011772
enh59768     1   98673500   98674500      3       2  150064       2.6343    0.0042161
enh59770     1   98718900   98719900      3       1  150064       3.4515   0.00027876
enh59777     1   98879900   98880900      2       1  150064        2.493    0.0063338
enh59778     1   98884800   98885800      2       1  150064       3.2506   0.00057575
enh59779     1   98893000   98894000      5       2  150064         2.31     0.010443
enh59780     1   98895400   98896400      5       2  150064       2.4069     0.008045
enh59789     1   99141600   99142600      2       1  150064       1.8612      0.03136
enh59826     1  100147000  100148000      3       2  150064       1.9573     0.025156
enh59878     1  101213000  101214000      3       1  150064       2.5968    0.0047045
enh59881     1  101260100  101261100      5       1  150064       1.6481      0.04967
enh59882     1  101285200  101286200      2       1  150064       2.8123    0.0024597
enh59912     1  101946300  101947300      4       2  150064       1.6535     0.049113
enh59913     1  101949800  101950800      5       3  150064       2.0943     0.018117
enh59927     1  102366200  102367200      3       2  150064       3.4173   0.00031622
enh59928     1  102371600  102372600      3       1  150064       3.1809   0.00073401
enh59929     1  102385600  102386600      2       1  150064       2.8928    0.0019093
enh59939     1  103240000  103241000      5       3  150064       2.5952    0.0047262
enh59940     1  103242000  103243000      1       1  150064       2.0554      0.01992
enh59942     1  103349500  103350500      5       2  150064       3.5705   0.00017814
enh59943     1  103352000  103353000      5       1  150064       3.0235    0.0012493
enh59945     1  103406500  103407500      2       1  150064       2.0409      0.02063
enh59953     1  104046100  104047100      1       1  150064       2.1765      0.01476
enh59961     1  104626700  104627700      5       1  150064       2.4185    0.0077916
enh59962     1  104634900  104635900      3       1  150064       2.6958    0.0035106
enh59977     1  105729500  105730500      9       2  150064       2.4259    0.0076362
enh59980     1  105957800  105958800      4       1  150064       1.9295     0.026837
enh60006     1  107466800  107467800      1       1  150064       2.0703      0.01921
enh60013     1  107674500  107675500      1       1  150064       2.2987      0.01076
enh60031     1  107886700  107887700      1       1  150064       2.5721     0.005054
enh60061     1  108347100  108348100      8       3  150064       2.6676    0.0038199
enh60063     1  108374300  108375300      5       1  150064       2.1291     0.016622
enh60071     1  108409100  108410100      1       1  150064       2.2185      0.01326
enh60074     1  108442100  108443100      2       1  150064        2.171     0.014964
enh60087     1  108740500  108741500      5       2  150064       2.2112     0.013513
enh60161     1  110082200  110083200      3       1  150064       2.3695    0.0089072
enh60193     1  110438200  110439200      5       2  150064       1.9161     0.027674
enh60206     1  110576100  110577100      1       1  150064       2.1318      0.01651
enh60221     1  110851100  110852100      7       3  150064       1.8626     0.031258
enh60222     1  110855000  110856000      4       2  150064       2.4224    0.0077084
enh60223     1  110867000  110868000      4       2  150064       2.1015     0.017798
enh60236     1  111019700  111020700      1       1  150064       2.4479     0.007185
enh60267     1  111756800  111757800      1       1  150064       2.2649      0.01176
enh60298     1  112164100  112165100      5       3  150064       2.4759    0.0066453
enh60316     1  112399100  112400100      1       1  150064       1.9062      0.02831
enh60320     1  112431100  112432100      2       1  150064       1.8772     0.030242
enh60323     1  112453200  112454200      5       3  150064        1.766     0.038694
enh60325     1  112490700  112491700      5       2  150064       1.6947     0.045069
enh60326     1  112506400  112507400      4       2  150064       2.1583     0.015451
enh60329     1  112548700  112549700      5       3  150064       1.6967     0.044881
enh60330     1  112606900  112607900      8       3  150064       2.2147      0.01339
enh60341     1  112850700  112851700      1       1  150064       2.0476       0.0203
enh60346     1  112937000  112938000      3       1  150064       1.8623     0.031277
enh60347     1  112945100  112946100      3       1  150064       2.8485    0.0021964
enh60349     1  113007100  113008100      1       1  150064       2.0222      0.02158
enh60354     1  113163400  113164400      3       1  150064       3.0998   0.00096841
enh60355     1  113169400  113170400      6       3  150064       2.3759    0.0087541
enh60356     1  113179000  113180000      1       1  150064       3.2955    0.0004912
enh60357     1  113214700  113215700      1       1  150064       3.3733    0.0003714
enh60358     1  113241300  113242300      2       1  150064       3.6366   0.00013811
enh60361     1  113246100  113247100      4       2  150064       2.5308    0.0056894
enh60375     1  113355900  113356900      2       1  150064       1.7875     0.036926
enh60411     1  113671800  113672800      1       1  150064       2.0335        0.021
enh60412     1  113682700  113683700      1       1  150064       1.6575      0.04871
enh60414     1  113690200  113691200      4       1  150064       1.9368     0.026387
enh60418     1  113742400  113743400      1       1  150064       2.0602      0.01969
enh60425     1  113776700  113777700      1       1  150064       1.9854      0.02355
enh60430     1  113818600  113819600      4       2  150064       1.8485     0.032267
enh60431     1  113863400  113864400      2       1  150064         1.69     0.045515
enh60489     1  114690000  114691000      5       2  150064       2.3432    0.0095597
enh60492     1  114755900  114756900      4       2  150064       1.6756     0.046912
enh60502     1  115008700  115009700      2       1  150064       2.0465     0.020354
enh60505     1  115020400  115021400      2       1  150064       2.1436     0.016031
enh60506     1  115050200  115051200      1       1  150064       2.5298     0.005706
enh60511     1  115259500  115260500      2       1  150064       1.9462     0.025816
enh60512     1  115295000  115296000      3       2  150064       2.2466     0.012332
enh60513     1  115297000  115298000      4       2  150064       2.5277    0.0057413
enh60523     1  115625500  115626500      9       4  150064        2.741    0.0030622
enh60524     1  115627500  115628500      3       2  150064         3.46   0.00027013
enh60526     1  115641900  115642900      2       1  150064       3.1607   0.00078698
enh60527     1  115654800  115655800      7       3  150064       3.3873   0.00035286
enh60529     1  115731400  115732400      7       4  150064       2.8273     0.002347
enh60530     1  115762800  115763800      7       3  150064       2.7666    0.0028325
enh60536     1  115919500  115920500      4       2  150064        2.816    0.0024314
enh60563     1  116248400  116249400      4       1  150064        1.896     0.028979
enh60572     1  116348200  116349200      4       2  150064       2.7215    0.0032498
enh60640     1  117254400  117255400      6       2  150064       1.8659     0.031026
enh60642     1  117305700  117306700      3       2  150064       2.1517     0.015709
enh60643     1  117320500  117321500      3       1  150064       3.3991   0.00033806
enh60645     1  117350200  117351200      1       1  150064       3.2432    0.0005909
enh60646     1  117367700  117368700      3       1  150064       3.6779   0.00011757
enh60647     1  117376200  117377200      4       2  150064       3.3237    0.0004441
enh60671     1  117546000  117547000      2       1  150064       1.8658     0.031034
enh60682     1  117689500  117690500      7       1  150064        1.791     0.036649
enh60684     1  117704800  117705800      1       1  150064       1.8586      0.03154
enh60687     1  117714300  117715300      4       2  150064       2.8175    0.0024202
enh60688     1  117717200  117718200      3       1  150064       2.2797     0.011312
enh60691     1  117751600  117752600      6       3  150064       1.7162     0.043064
enh60696     1  117842000  117843000      1       1  150064       1.7416      0.04079
enh60704     1  117934200  117935200      1       1  150064        1.911        0.028
enh60736     1  118616500  118617500      3       2  150064       1.9325     0.026649
enh60748     1  118730400  118731400      2       1  150064       1.8779     0.030195
enh60750     1  118789800  118790800      4       2  150064       2.1183     0.017073
enh60754     1  118808700  118809700      1       1  150064       2.0009       0.0227
enh60792     1  119845800  119846800      1       1  150064       1.9403      0.02617
enh60926     1  145436600  145437600      1       1  150064       1.7244      0.04232
enh60948     1  145609300  145610300      1       1  150064       1.8132       0.0349
enh60949     1  145627800  145628800      1       1  150064       1.7195      0.04276
enh60951     1  145630200  145631200      2       1  150064       1.6689      0.04757
enh60952     1  145631900  145632900      1       1  150064       1.6837      0.04612
enh60958     1  145726900  145727900      1       1  150064        1.699      0.04466
enh60965     1  146595500  146596500      5       2  150064       1.6592     0.048537
enh60968     1  146645200  146646200      6       1  150064       2.0854     0.018517
enh60969     1  146656400  146657400      5       2  150064       2.5468    0.0054365
enh60970     1  146712100  146713100      5       2  150064       2.0697      0.01924
enh60972     1  146716500  146717500      5       2  150064       2.2623     0.011838
enh60973     1  146718700  146719700      5       3  150064       1.7537     0.039744
enh60977     1  146802800  146803800      3       2  150064       1.6977     0.044785
enh60980     1  146974400  146975400      2       1  150064       1.8602      0.03143
enh60982     1  146977100  146978100      3       1  150064       3.0802    0.0010345
enh60983     1  146981500  146982500      2       1  150064       2.4945    0.0063075
enh61004     1  147196000  147197000      4       2  150064        2.155     0.015581
enh61007     1  147222600  147223600      5       3  150064       1.9118     0.027951
enh61008     1  147224800  147225800      2       1  150064       1.8651     0.031084
enh61009     1  147232000  147233000      4       2  150064       2.0952     0.018077
enh61012     1  147252900  147253900      1       1  150064       2.1717      0.01494
enh61049     1  150022100  150023100      1       1  150064         5.25    7.606e-08
enh61053     1  150134200  150135200      3       2  150064       5.3151   5.3312e-08
enh61055     1  150166500  150167500      3       1  150064       4.1871   1.4126e-05
enh61057     1  150209300  150210300      4       1  150064       3.5451   0.00019627
enh61060     1  150245400  150246400      2       1  150064       4.3458   6.9391e-06
enh61064     1  150378400  150379400      4       2  150064       1.6536     0.049106
enh61065     1  150379500  150380500      6       3  150064        3.193    0.0007039
enh61066     1  150381000  150382000      1       1  150064       4.3622    6.439e-06
enh61070     1  150488900  150489900      2       1  150064       4.4767   3.7907e-06
enh61071     1  150510500  150511500      4       2  150064       1.6586     0.048594
enh61078     1  150546500  150547500      2       1  150064       1.9164     0.027657
enh61081     1  150581700  150582700      1       1  150064       3.2153    0.0006516
enh61091     1  150685300  150686300      5       2  150064       2.4626    0.0068966
enh61093     1  150779300  150780300      2       1  150064       1.7807     0.037479
enh61099     1  150951100  150952100      3       1  150064       2.2704     0.011591
enh61106     1  151011500  151012500      3       2  150064       3.9622    3.713e-05
enh61107     1  151021000  151022000      1       1  150064       3.8789    5.247e-05
enh61109     1  151034800  151035800      2       1  150064       1.8598     0.031455
enh61114     1  151115900  151116900      5       3  150064       2.9243    0.0017263
enh61125     1  151344100  151345100      2       1  150064       1.6452     0.049965
enh61128     1  151428200  151429200      2       1  150064       2.7419    0.0030543
enh61129     1  151429000  151430000      4       2  150064       2.1558     0.015551
enh61148     1  151675600  151676600      1       1  150064       2.5736     0.005032
enh61187     1  152040500  152041500      1       1  150064       2.4626     0.006896
enh61205     1  153497700  153498700      1       1  150064       2.0546      0.01996
enh61223     1  153583600  153584600      2       1  150064       2.4537    0.0070704
enh61232     1  153670200  153671200      1       1  150064       2.0054      0.02246
enh61233     1  153702300  153703300      2       1  150064       1.9206     0.027394
enh61241     1  153775800  153776800      1       1  150064       3.5823    0.0001703
enh61242     1  153836300  153837300      2       1  150064       3.3166   0.00045566
enh61243     1  153845400  153846400      6       2  150064       1.6544     0.049022
enh61244     1  153854300  153855300      2       1  150064       1.8961     0.028974
enh61245     1  153892200  153893200      1       1  150064       2.8069     0.002501
enh61246     1  153917000  153918000      3       2  150064        2.213     0.013448
enh61247     1  153919200  153920200      1       1  150064       2.1821      0.01455
enh61250     1  153938500  153939500      2       1  150064       2.9598    0.0015392
enh61251     1  153941000  153942000      1       1  150064       2.3237      0.01007
enh61256     1  154076900  154077900      2       1  150064       2.4952    0.0062949
enh61257     1  154127100  154128100      4       2  150064       1.9295     0.026836
enh61259     1  154150800  154151800      1       1  150064       2.3861     0.008513
enh61263     1  154195600  154196600      1       1  150064       1.9978      0.02287
enh61269     1  154357900  154358900      1       1  150064       1.6588      0.04858
enh61273     1  154394700  154395700      5       2  150064       1.9145     0.027778
enh61276     1  154414100  154415100      2       1  150064       2.7097    0.0033674
enh61277     1  154417200  154418200      2       1  150064       2.0852     0.018525
enh61285     1  154528200  154529200      1       1  150064       2.2665      0.01171
enh61290     1  154578600  154579600      1       1  150064        2.022      0.02159
enh61307     1  154748300  154749300      1       1  150064       1.7267      0.04211
enh61311     1  154780500  154781500      2       1  150064       1.6878     0.045724
enh61313     1  154794700  154795700      8       3  150064       3.8532   5.8289e-05
enh61314     1  154804600  154805600      1       1  150064       1.7455      0.04045
enh61318     1  154822000  154823000      3       1  150064       2.8995    0.0018686
enh61319     1  154832300  154833300      5       2  150064       2.9623    0.0015266
enh61322     1  154843000  154844000      1       1  150064       3.8504    5.896e-05
enh61326     1  154910100  154911100      2       1  150064       2.9867    0.0014101
enh61327     1  154912900  154913900      6       2  150064       3.8872   5.0703e-05
enh61328     1  154916000  154917000      4       2  150064       3.8824   5.1714e-05
enh61329     1  154926700  154927700      1       1  150064       2.0764      0.01893
enh61337     1  154977400  154978400      1       1  150064       2.6744     0.003743
enh61338     1  154980200  154981200      2       1  150064       2.5568    0.0052819
enh61341     1  154984100  154985100      1       1  150064       2.1154       0.0172
enh61342     1  154988900  154989900      2       1  150064       1.7026     0.044321
enh61343     1  154990900  154991900      1       1  150064       2.3559      0.00924
enh61346     1  155017000  155018000      2       1  150064       2.4019    0.0081556
enh61349     1  155042000  155043000      1       1  150064       1.8595      0.03148
enh61358     1  155194300  155195300      3       1  150064       1.9033     0.028501
enh61359     1  155195200  155196200      1       1  150064        2.079      0.01881
enh61361     1  155223000  155224000      1       1  150064       2.1998      0.01391
enh61364     1  155247600  155248600      3       1  150064       2.2338     0.012749
enh61365     1  155248500  155249500      1       1  150064       2.4281      0.00759
enh61371     1  155411400  155412400      1       1  150064         2.52     0.005868
enh61379     1  155605700  155606700      1       1  150064       2.7108     0.003356
enh61380     1  155617700  155618700      2       1  150064       2.5713    0.0050652
enh61388     1  155879400  155880400      3       1  150064       2.0894     0.018336
enh61390     1  155901300  155902300      1       1  150064        1.938      0.02631
enh61392     1  155910600  155911600      1       1  150064       1.8582      0.03157
enh61393     1  155914200  155915200      3       1  150064       2.2401     0.012541
enh61397     1  155943900  155944900      2       1  150064       2.7033     0.003433
enh61398     1  155950200  155951200      2       1  150064       1.6986     0.044699
enh61400     1  155958400  155959400      2       1  150064       2.2436      0.01243
enh61404     1  156033100  156034100      1       1  150064       1.7568      0.03948
enh61408     1  156060100  156061100      2       1  150064       1.8362     0.033167
enh61412     1  156071200  156072200      2       1  150064       1.6755     0.046921
enh61413     1  156074700  156075700      2       1  150064        2.145     0.015977
enh61414     1  156081800  156082800      1       1  150064       1.6693      0.04753
enh61415     1  156083200  156084200      2       1  150064       2.1879      0.01434
enh61427     1  156117100  156118100      1       1  150064       2.4498     0.007147
enh61428     1  156120800  156121800      2       1  150064       1.8736      0.03049
enh61431     1  156131000  156132000      4       2  150064       3.1085   0.00094024
enh61482     1  156711400  156712400      4       2  150064       2.4346    0.0074544
enh61486     1  156735400  156736400      2       1  150064        1.758     0.039371
enh61581     1  158067800  158068800      2       1  150064       1.8332     0.033386
enh61600     1  158576600  158577600      3       2  150064       2.3815    0.0086214
enh61614     1  159083400  159084400      2       1  150064       2.6704    0.0037886
enh61616     1  159095300  159096300      1       1  150064       2.0097      0.02223
enh61626     1  159188400  159189400      3       1  150064       1.9846     0.023596
enh61677     1  160162500  160163500      6       2  150064       1.9478     0.025722
enh61678     1  160173900  160174900      1       1  150064       3.0586     0.001112
enh61680     1  160186700  160187700      1       1  150064       2.1502      0.01577
enh61681     1  160189100  160190100      2       1  150064       2.8634    0.0020956
enh61683     1  160227100  160228100      1       1  150064       2.5181       0.0059
enh61684     1  160229400  160230400      3       2  150064       2.3705    0.0088829
enh61686     1  160277300  160278300      1       1  150064       2.2959      0.01084
enh61689     1  160332000  160333000      2       1  150064       2.1367     0.016313
enh61727     1  160883400  160884400      4       2  150064       1.6925     0.045275
enh61729     1  160916800  160917800      2       1  150064       1.9162      0.02767
enh61734     1  160926300  160927300      4       2  150064       1.6771     0.046764
enh61763     1  161154700  161155700      1       1  150064        2.099      0.01791
enh61766     1  161166600  161167600      1       1  150064       1.7808      0.03747
enh61768     1  161179300  161180300      1       1  150064       2.1338      0.01643
enh61769     1  161186200  161187200      3       2  150064       2.0847     0.018546
enh61771     1  161194800  161195800      1       1  150064        1.863      0.03123
enh61827     1  162175500  162176500      5       1  150064       2.1796     0.014642
enh61831     1  162201800  162202800      3       2  150064       1.6844     0.046057
enh61840     1  162239400  162240400      1       1  150064       1.9052      0.02838
enh61859     1  162529900  162530900      2       1  150064       1.9254      0.02709
enh61876     1  162954400  162955400      1       1  150064       2.7382     0.003089
enh61879     1  163038000  163039000      4       2  150064       1.8871     0.029576
enh61881     1  163101300  163102300      3       2  150064       2.2513     0.012182
enh61883     1  163125100  163126100      3       1  150064       3.3011   0.00048148
enh61884     1  163133600  163134600      3       2  150064       3.3199   0.00045024
enh61889     1  163201500  163202500      7       3  150064       2.2462     0.012344
enh61892     1  163267100  163268100      5       2  150064       2.2512     0.012186
enh61893     1  163289900  163290900      2       1  150064       1.8664     0.030993
enh61919     1  163620200  163621200      2       1  150064       2.1687     0.015051
enh61920     1  163706300  163707300      2       1  150064       2.5917    0.0047745
enh61921     1  163716200  163717200      6       2  150064       3.3413   0.00041698
enh61922     1  163744300  163745300      4       1  150064       4.0953   2.1085e-05
enh61923     1  163765400  163766400      1       1  150064       4.4302    4.708e-06
enh61924     1  163768900  163769900      2       1  150064       1.9631     0.024815
enh61925     1  163778000  163779000      4       1  150064       2.2517     0.012171
enh61926     1  163805500  163806500      6       1  150064       1.9764     0.024056
enh61991     1  164741600  164742600      1       1  150064       1.7675      0.03857
enh61997     1  164811800  164812800      3       1  150064       1.7358     0.041301
enh62038     1  165570700  165571700      8       4  150064       1.9019     0.028591
enh62040     1  165589200  165590200      2       1  150064       2.1008     0.017828
enh62044     1  165604200  165605200      2       1  150064       1.7128     0.043377
enh62048     1  165721200  165722200      4       2  150064       2.4999    0.0062122
enh62054     1  165811100  165812100      4       2  150064       2.0756     0.018967
enh62055     1  165820100  165821100      2       1  150064       1.7741      0.03802
enh62056     1  165824400  165825400      2       1  150064       1.9485     0.025678
enh62083     1  166289700  166290700      1       1  150064       1.6992      0.04464
enh62092     1  166671200  166672200      4       2  150064       3.1349   0.00085958
enh62096     1  166828400  166829400      4       2  150064       1.6999     0.044571
enh62097     1  166830700  166831700      5       1  150064       1.7753     0.037928
enh62113     1  167085200  167086200      2       1  150064       1.8479     0.032305
enh62118     1  167117300  167118300      3       2  150064       1.9656     0.024672
enh62120     1  167131800  167132800      6       3  150064       1.7318     0.041658
enh62124     1  167165000  167166000      2       1  150064       2.1517      0.01571
enh62125     1  167167500  167168500      1       1  150064       1.8443      0.03257
enh62128     1  167187900  167188900      1       1  150064       2.7692      0.00281
enh62141     1  167240500  167241500      3       1  150064       2.1164     0.017156
enh62147     1  167270200  167271200      1       1  150064       1.9178      0.02757
enh62218     1  168053700  168054700      1       1  150064       2.2271      0.01297
enh62237     1  168289200  168290200      4       2  150064       1.8115     0.035028
enh62240     1  168356000  168357000      2       1  150064       2.0245     0.021461
enh62241     1  168357100  168358100      1       1  150064       2.1696      0.01502
enh62279     1  169088400  169089400      4       2  150064       2.8179     0.002417
enh62296     1  169429000  169430000      1       1  150064       1.9559      0.02524
enh62309     1  169714500  169715500      1       1  150064       2.2949      0.01087
enh62310     1  169744200  169745200      2       1  150064       2.3271    0.0099794
enh62346     1  170667500  170668500      1       1  150064       1.9528      0.02542
enh62352     1  170986200  170987200      3       1  150064       1.8694     0.030783
enh62376     1  171366100  171367100      8       3  150064       2.3192     0.010192
enh62388     1  171571800  171572800      1       1  150064       1.7596      0.03924
enh62395     1  171712200  171713200      3       1  150064       1.8565     0.031693
enh62403     1  171879100  171880100      2       1  150064       2.0567     0.019859
enh62410     1  171911800  171912800      3       1  150064        2.172     0.014929
enh62429     1  172311900  172312900      1       1  150064       2.2672      0.01169
enh62432     1  172329000  172330000      1       1  150064       1.8053      0.03551
enh62434     1  172352000  172353000      1       1  150064       2.5269     0.005753
enh62435     1  172359700  172360700      6       2  150064       2.3786    0.0086901
enh62450     1  172500300  172501300      4       2  150064       1.8567     0.031675
enh62478     1  172920400  172921400      2       1  150064       2.4164    0.0078375
enh62491     1  173369500  173370500      3       1  150064       2.2197     0.013218
enh62492     1  173388900  173389900      5       2  150064       2.6576    0.0039345
enh62493     1  173391000  173392000      2       1  150064       1.6811     0.046375
enh62495     1  173396200  173397200      3       1  150064       2.1735     0.014873
enh62496     1  173398100  173399100      4       2  150064       2.3375    0.0097071
enh62498     1  173408000  173409000      4       2  150064       2.1843     0.014471
enh62500     1  173417600  173418600      4       2  150064       3.0173    0.0012751
enh62501     1  173422800  173423800      2       1  150064       2.2138     0.013423
enh62502     1  173428700  173429700      3       2  150064       1.9085     0.028166
enh62504     1  173458800  173459800      3       2  150064       2.2793     0.011326
enh62508     1  173489600  173490600      1       1  150064       2.3268     0.009988
enh62509     1  173497000  173498000      2       1  150064       1.7095     0.043675
enh62515     1  173656800  173657800      3       2  150064       2.7811    0.0027091
enh62516     1  173658400  173659400      1       1  150064       1.6849        0.046
enh62519     1  173822000  173823000      1       1  150064        3.358    0.0003926
enh62521     1  173857100  173858100      2       1  150064       3.6058   0.00015557
enh62523     1  173869000  173870000      5       2  150064       2.9249    0.0017226
enh62525     1  173903300  173904300      3       1  150064        3.271   0.00053584
enh62526     1  173970200  173971200      2       1  150064       3.2422   0.00059298
enh62527     1  173992000  173993000      2       1  150064       2.9267    0.0017129
enh62528     1  173992500  173993500      2       1  150064       2.9267    0.0017129
enh62531     1  174049300  174050300      2       1  150064       2.4437    0.0072681
enh62534     1  174175000  174176000      3       2  150064       2.9516    0.0015809
enh62536     1  174341800  174342800      4       1  150064       2.2224     0.013129
enh62537     1  174352600  174353600      6       3  150064       3.0046    0.0013298
enh62540     1  174525300  174526300      1       1  150064        3.049     0.001148
enh62541     1  174538100  174539100      3       1  150064        2.141     0.016137
enh62542     1  174621800  174622800      5       3  150064       2.5977    0.0046928
enh62543     1  174662000  174663000      5       2  150064       3.1094   0.00093743
enh62546     1  174739400  174740400      3       2  150064       1.9817     0.023754
enh62550     1  174767800  174768800      1       1  150064       3.2494    0.0005783
enh62553     1  174781700  174782700      3       1  150064       1.7149     0.043184
enh62555     1  174809000  174810000      2       1  150064       1.8593     0.031493
enh62557     1  174840800  174841800      2       1  150064       2.1364     0.016322
enh62559     1  174869000  174870000      9       4  150064       2.3539     0.009288
enh62560     1  174871200  174872200      3       2  150064       2.3534    0.0093019
enh62569     1  174959300  174960300      1       1  150064       2.1394       0.0162
enh62572     1  174998300  174999300      2       1  150064       1.9851     0.023567
enh62579     1  175121300  175122300      3       2  150064       2.6526    0.0039937
enh62583     1  175218800  175219800      4       1  150064       1.8426     0.032693
enh62586     1  175301300  175302300      5       1  150064       2.1675     0.015097
enh62587     1  175307000  175308000      4       2  150064       2.3173     0.010244
enh62603     1  175652500  175653500      3       1  150064       2.0105     0.022191
enh62604     1  175666100  175667100      1       1  150064       1.7414      0.04081
enh62605     1  175670600  175671600      7       2  150064       1.8537     0.031893
enh62606     1  175673600  175674600      1       1  150064       2.0927      0.01819
enh62608     1  175684600  175685600      1       1  150064       2.5494     0.005396
enh62609     1  175726300  175727300      2       1  150064       2.5166    0.0059241
enh62610     1  175731400  175732400      4       1  150064       3.0568    0.0011185
enh62611     1  175753500  175754500      9       3  150064       3.4949   0.00023709
enh62613     1  175788000  175789000      2       1  150064       3.6159   0.00014967
enh62615     1  175801200  175802200      2       1  150064       2.7094    0.0033706
enh62620     1  175817000  175818000      5       2  150064       1.8357     0.033201
enh62625     1  175850400  175851400      3       2  150064       2.0299     0.021181
enh62628     1  175929600  175930600      2       1  150064        2.197     0.014009
enh62631     1  176042300  176043300      3       2  150064       2.7944    0.0025994
enh62632     1  176072000  176073000      5       3  150064       2.5125    0.0059932
enh62634     1  176145400  176146400      2       1  150064       1.8777     0.030208
enh62637     1  176158800  176159800      2       1  150064        2.259     0.011942
enh62638     1  176172600  176173600      2       1  150064        2.864    0.0020919
enh62651     1  176607600  176608600      1       1  150064       2.1377      0.01627
enh62652     1  176630500  176631500      3       2  150064       1.7258     0.042189
enh62664     1  176872600  176873600      4       2  150064       2.4694    0.0067663
enh62672     1  176965300  176966300      2       1  150064       2.0625     0.019579
enh62673     1  176976600  176977600      3       1  150064       3.0323    0.0012136
enh62675     1  177002300  177003300      5       2  150064       1.7997     0.035952
enh62686     1  177251500  177252500      3       1  150064       4.0481   2.5815e-05
enh62687     1  177321300  177322300      5       1  150064       2.0081     0.022318
enh62689     1  177382900  177383900      3       1  150064       2.3388    0.0096722
enh62693     1  177569000  177570000      3       1  150064       1.8717     0.030625
enh62694     1  177579800  177580800      2       1  150064        3.043     0.001171
enh62696     1  177624600  177625600      3       1  150064       1.8693     0.030793
enh62698     1  177710300  177711300      4       2  150064       1.8984      0.02882
enh62699     1  177724300  177725300      6       4  150064       2.2117     0.013495
enh62702     1  177766400  177767400      6       3  150064       4.2892    8.964e-06
enh62703     1  177769200  177770200      5       2  150064       2.7588    0.0029004
enh62704     1  177782700  177783700      6       3  150064       2.6372    0.0041798
enh62706     1  177841600  177842600      5       3  150064       1.9284     0.026905
enh62709     1  177914800  177915800      5       3  150064       2.0523     0.020071
enh62721     1  178029700  178030700      6       3  150064       2.1663     0.015143
enh62737     1  178124400  178125400      1       1  150064        2.104      0.01769
enh62739     1  178142000  178143000      3       2  150064       2.1867     0.014381
enh62744     1  178219700  178220700      2       1  150064       1.7081     0.043808
enh62759     1  178341800  178342800      1       1  150064       3.3527    0.0004002
enh62761     1  178357300  178358300      1       1  150064       1.8337      0.03335
enh62763     1  178395500  178396500      2       1  150064       1.8075     0.035345
enh62793     1  178942400  178943400      1       1  150064       2.9835     0.001425
enh62809     1  179074200  179075200      1       1  150064       1.9455      0.02586
enh62811     1  179110400  179111400      1       1  150064       1.9879      0.02341
enh62815     1  179138800  179139800      1       1  150064       2.1591      0.01542
enh62830     1  179844800  179845800      1       1  150064       1.9217      0.02732
enh62844     1  180213500  180214500      8       2  150064        1.799     0.036012
enh62845     1  180216200  180217200      9       3  150064       1.6764     0.046831
enh62848     1  180233200  180234200      5       3  150064       2.2298     0.012882
enh62867     1  180481200  180482200      2       1  150064       1.7079     0.043827
enh62878     1  180602800  180603800      4       2  150064       2.1448     0.015983
enh62881     1  180663600  180664600      4       2  150064       3.6836   0.00011496
enh62887     1  180867800  180868800      3       1  150064       2.8672    0.0020704
enh62920     1  181175400  181176400      3       2  150064       2.2117     0.013492
enh62926     1  181438400  181439400      3       1  150064       2.9702     0.001488
enh62927     1  181446300  181447300      3       2  150064       2.0246     0.021453
enh62930     1  181501400  181502400      4       2  150064       2.0786     0.018829
enh62931     1  181514200  181515200      4       1  150064       2.4088    0.0080024
enh62943     1  181695600  181696600      7       5  150064       2.9623    0.0015268
enh62955     1  182062500  182063500      2       1  150064       1.6529     0.049171
enh62959     1  182105600  182106600      1       1  150064       2.3693      0.00891
enh62961     1  182118300  182119300      2       1  150064       2.1035     0.017711
enh62973     1  182318000  182319000      3       2  150064       2.3673    0.0089584
enh62977     1  182357400  182358400      1       1  150064        1.688      0.04571
enh62989     1  182631100  182632100      1       1  150064       1.7513      0.03995
enh62991     1  182639700  182640700      2       1  150064       2.7678    0.0028217
enh62992     1  182643500  182644500      5       2  150064        2.867    0.0020718
enh62999     1  182708600  182709600      2       1  150064       2.0266      0.02135
enh63000     1  182740100  182741100      4       2  150064       3.1701   0.00076197
enh63001     1  182750700  182751700      1       1  150064       3.4569    0.0002732
enh63011     1  182926900  182927900      5       2  150064       2.4399    0.0073463
enh63019     1  182995500  182996500      6       2  150064       1.8434     0.032635
enh63020     1  182997500  182998500      6       2  150064       1.7216     0.042569
enh63063     1  183289600  183290600      4       2  150064       2.1703     0.014991
enh63064     1  183292400  183293400      2       1  150064       2.8237    0.0023739
enh63067     1  183304200  183305200      2       1  150064       2.5752    0.0050092
enh63069     1  183322500  183323500      1       1  150064       2.3222      0.01011
enh63070     1  183337200  183338200      3       2  150064       1.7957     0.036273
enh63071     1  183339000  183340000      2       1  150064       2.8956     0.001892
enh63076     1  183380600  183381600      6       3  150064       2.8207    0.0023961
enh63136     1  184037900  184038900      2       1  150064       1.7625      0.03899
enh63139     1  184082000  184083000      4       1  150064       1.9686     0.024502
enh63141     1  184125700  184126700      2       1  150064        1.891     0.029312
enh63145     1  184187500  184188500      3       1  150064       3.2144   0.00065364
enh63146     1  184224300  184225300      4       1  150064       2.2957     0.010847
enh63150     1  184291300  184292300      1       1  150064       2.3044       0.0106
enh63170     1  184429800  184430800      1       1  150064       1.8826      0.02988
enh63171     1  184430900  184431900      2       1  150064       1.9928     0.023142
enh63173     1  184442000  184443000      3       1  150064       2.6597    0.0039103
enh63175     1  184449500  184450500      5       3  150064       2.4434    0.0072758
enh63177     1  184459000  184460000      3       2  150064       2.5246    0.0057912
enh63179     1  184470900  184471900      1       1  150064        1.683      0.04619
enh63185     1  184524800  184525800      3       2  150064       2.2077     0.013634
enh63187     1  184543500  184544500      5       2  150064       2.3178      0.01023
enh63196     1  184630700  184631700      1       1  150064       2.0644      0.01949
enh63213     1  184869500  184870500      2       1  150064       1.9275     0.026959
enh63216     1  184908200  184909200      1       1  150064        2.336     0.009745
enh63220     1  184950800  184951800      3       1  150064        2.411    0.0079547
enh63224     1  185026500  185027500      3       2  150064         2.91    0.0018069
enh63255     1  185507000  185508000      5       1  150064       1.7179     0.042905
enh63297     1  186176900  186177900      1       1  150064        1.951      0.02553
enh63298     1  186243200  186244200      3       2  150064       2.2134     0.013434
enh63299     1  186345800  186346800      1       1  150064       1.7256      0.04221
enh63328     1  187204000  187205000      3       2  150064       1.7516     0.039919
enh63341     1  187446100  187447100      3       1  150064       2.0559     0.019896
enh63360     1  188333800  188334800      4       2  150064       2.9185    0.0017584
enh63361     1  188335400  188336400      1       1  150064       3.3709    0.0003746
enh63362     1  188343700  188344700      3       2  150064       2.6036     0.004612
enh63373     1  188823800  188824800      5       1  150064       1.8027     0.035716
enh63377     1  188901600  188902600      3       2  150064       2.6662    0.0038353
enh63378     1  188910900  188911900      1       1  150064       2.1024      0.01776
enh63383     1  189374500  189375500      5       2  150064       2.4628    0.0068929
enh63386     1  189733100  189734100      1       1  150064        2.252      0.01216
enh63398     1  189969600  189970600      4       2  150064       2.0771     0.018898
enh63399     1  190006200  190007200      4       1  150064       3.3088   0.00046857
enh63400     1  190020200  190021200      4       2  150064       3.5263   0.00021073
enh63401     1  190071200  190072200      3       1  150064       2.6768    0.0037168
enh63402     1  190085600  190086600      2       1  150064       2.7373    0.0030975
enh63403     1  190087300  190088300      2       1  150064       2.4059    0.0080665
enh63410     1  190585000  190586000      3       1  150064       3.6442   0.00013412
enh63411     1  190904800  190905800      2       1  150064       3.9846   3.3794e-05
enh63412     1  191143000  191144000      3       2  150064       2.8034     0.002528
enh63421     1  191505600  191506600      1       1  150064       1.9634       0.0248
enh63422     1  191629900  191630900      5       3  150064       1.9603     0.024982
enh63432     1  192120400  192121400      5       2  150064       1.8506     0.032111
enh63436     1  192306800  192307800      1       1  150064       2.1934      0.01414
enh63437     1  192311800  192312800      2       1  150064       1.8795     0.030089
enh63440     1  192348500  192349500      2       1  150064       2.0807      0.01873
enh63448     1  192520000  192521000      1       1  150064       2.2984      0.01077
enh63454     1  192645600  192646600      1       1  150064       1.9943      0.02306
enh63455     1  192659700  192660700      2       1  150064       2.1773     0.014729
enh63457     1  192718300  192719300      1       1  150064       2.1714      0.01495
enh63463     1  192795400  192796400      3       1  150064       2.7685    0.0028161
enh63468     1  192841800  192842800      3       1  150064       2.9279    0.0017065
enh63469     1  192856400  192857400      4       2  150064       2.2139     0.013417
enh63481     1  193072300  193073300      1       1  150064       3.0838     0.001022
enh63482     1  193074800  193075800      5       2  150064       2.2378     0.012616
enh63484     1  193083300  193084300      4       2  150064       2.7887    0.0026463
enh63485     1  193093100  193094100      3       1  150064       3.1849   0.00072396
enh63488     1  193185600  193186600      3       1  150064       1.9205     0.027398
enh63491     1  193244300  193245300      3       2  150064       2.3981    0.0082395
enh63492     1  193251900  193252900      2       1  150064       2.6138    0.0044768
enh63517     1  194504000  194505000      2       1  150064       1.9781     0.023957
enh63524     1  195129300  195130300      4       1  150064       2.0753     0.018978
enh63554     1  196025800  196026800      5       1  150064       2.2618     0.011854
enh63559     1  196150000  196151000      6       2  150064       2.9482    0.0015981
enh63585     1  196543000  196544000      1       1  150064       1.7051      0.04409
enh63590     1  196580100  196581100      1       1  150064       1.6525      0.04922
enh63591     1  196580700  196581700      1       1  150064       1.6525      0.04922
enh63595     1  196873700  196874700      1       1  150064       1.9323      0.02666
enh63612     1  197408500  197409500      1       1  150064       2.1571       0.0155
enh63623     1  197632200  197633200      1       1  150064       2.5566     0.005285
enh63625     1  197652000  197653000      1       1  150064       2.7597     0.002893
enh63626     1  197702200  197703200      3       1  150064       2.1119     0.017347
enh63628     1  197768100  197769100      5       2  150064       2.1236     0.016853
enh63629     1  197780100  197781100      7       3  150064       2.9267    0.0017126
enh63678     1  198650500  198651500      4       2  150064       2.1116     0.017359
enh63687     1  198758000  198759000      1       1  150064       1.7767      0.03781
enh63688     1  198788300  198789300      3       1  150064       2.8457    0.0022157
enh63705     1  199272700  199273700      5       2  150064       3.3683   0.00037811
enh63706     1  199275500  199276500      4       2  150064       1.6882     0.045684
enh63709     1  199331100  199332100      3       2  150064        3.083    0.0010245
enh63710     1  199372600  199373600      4       2  150064       2.8817    0.0019776
enh63711     1  199421600  199422600      4       2  150064       2.6101    0.0045258
enh63712     1  199460000  199461000      7       3  150064       1.8337     0.033349
enh63713     1  199480700  199481700      4       2  150064       2.3228     0.010096
enh63754     1  200143000  200144000      3       1  150064       2.4283    0.0075858
enh63761     1  200251400  200252400      3       2  150064       1.6825     0.046233
enh63762     1  200259300  200260300      3       1  150064       2.1526     0.015675
enh63766     1  200298600  200299600      1       1  150064       2.9973     0.001362
enh63767     1  200305800  200306800      3       1  150064       2.5561     0.005292
enh63770     1  200322100  200323100      4       1  150064       2.8377    0.0022719
enh63771     1  200334700  200335700      4       1  150064       2.8025    0.0025355
enh63772     1  200342300  200343300      3       2  150064       2.9832    0.0014262
enh63773     1  200346400  200347400      2       1  150064       2.0842      0.01857
enh63774     1  200349400  200350400      3       1  150064       2.6705    0.0037874
enh63775     1  200350400  200351400      1       1  150064       2.9911      0.00139
enh63777     1  200360700  200361700      2       1  150064       2.5699     0.005087
enh63778     1  200364000  200365000      4       2  150064       3.3574   0.00039339
enh63779     1  200365500  200366500      5       3  150064       4.1215   1.8825e-05
enh63780     1  200368200  200369200      1       1  150064        3.112     0.000929
enh63783     1  200379800  200380800      2       1  150064         2.31     0.010443
enh63784     1  200382800  200383800      7       2  150064       2.8097    0.0024795
enh63786     1  200409400  200410400      2       1  150064       2.9724    0.0014775
enh63788     1  200446500  200447500      7       3  150064        1.791      0.03665
enh63789     1  200452400  200453400      4       1  150064       2.1888     0.014305
enh63790     1  200484200  200485200      1       1  150064       2.1251      0.01679
enh63811     1  200771600  200772600      1       1  150064       2.3823     0.008602
enh63812     1  200774100  200775100      2       1  150064       2.2644     0.011775
enh63820     1  200863800  200864800      1       1  150064       2.6387     0.004161
enh63822     1  200885500  200886500      2       1  150064       3.4882   0.00024311
enh63823     1  200928300  200929300      7       4  150064       3.0968   0.00097813
enh63826     1  200989300  200990300      4       2  150064       3.7517   8.7833e-05
enh63828     1  201023000  201024000      5       1  150064       2.9686    0.0014956
enh63836     1  201096400  201097400      8       3  150064       1.8316     0.033506
enh63838     1  201143700  201144700      2       1  150064       2.3434    0.0095536
enh63846     1  201271400  201272400      2       1  150064       1.8281     0.033768
enh63864     1  201435300  201436300      4       2  150064       2.2423     0.012472
enh63866     1  201451100  201452100      7       2  150064       2.0246     0.021452
enh63910     1  201730400  201731400      1       1  150064       3.9018    4.774e-05
enh63914     1  201810800  201811800      3       1  150064       2.8101    0.0024762
enh63920     1  201872200  201873200      4       2  150064       2.8557    0.0021474
enh63921     1  201873600  201874600      2       1  150064       2.1693     0.015029
enh63922     1  201880700  201881700      1       1  150064       2.2476       0.0123
enh64022     1  202927800  202928800      2       1  150064       1.6632     0.048132
enh64034     1  203017500  203018500      1       1  150064       1.8383      0.03301
enh64044     1  203109500  203110500      4       2  150064       1.6788     0.046592
enh64113     1  203651500  203652500      7       1  150064       1.6948     0.045058
enh64140     1  204006300  204007300      3       1  150064       2.6733    0.0037558
enh64141     1  204010300  204011300      3       2  150064       2.0032     0.022576
enh64145     1  204049700  204050700      2       1  150064       2.3558    0.0092406
enh64147     1  204057500  204058500      3       2  150064       2.9892    0.0013987
enh64150     1  204065700  204066700      3       2  150064        1.942     0.026067
enh64152     1  204069700  204070700      4       2  150064       3.4002   0.00033669
enh64155     1  204076300  204077300      1       1  150064         2.48      0.00657
enh64168     1  204189800  204190800      4       2  150064       2.4664    0.0068245
enh64172     1  204245000  204246000      2       1  150064       2.0677     0.019336
enh64191     1  204415300  204416300      2       1  150064       1.9149     0.027755
enh64192     1  204419000  204420000      1       1  150064       2.2698      0.01161
enh64193     1  204421900  204422900      4       1  150064       1.9812     0.023783
enh64194     1  204424800  204425800      4       1  150064        1.987      0.02346
enh64195     1  204435300  204436300      2       1  150064       2.0783     0.018842
enh64200     1  204450100  204451100      6       2  150064       3.5434   0.00019752
enh64201     1  204452500  204453500      2       1  150064       1.8526      0.03197
enh64202     1  204461100  204462100      2       1  150064       3.1301   0.00087367
enh64203     1  204461900  204462900      2       1  150064        3.216   0.00064999
enh64204     1  204486200  204487200      2       1  150064       3.2049   0.00067546
enh64205     1  204493800  204494800      4       2  150064       2.2973     0.010801
enh64209     1  204540300  204541300      1       1  150064       2.9677       0.0015
enh64210     1  204543800  204544800      3       2  150064       1.9152     0.027734
enh64212     1  204553800  204554800      2       1  150064       2.2901     0.011007
enh64213     1  204557700  204558700      3       2  150064       1.9323     0.026663
enh64214     1  204570200  204571200      3       2  150064       2.0273     0.021317
enh64216     1  204592900  204593900      1       1  150064       3.3053    0.0004743
enh64217     1  204599400  204600400      5       2  150064       2.3775    0.0087148
enh64249     1  204909900  204910900      5       2  150064       1.7406     0.040878
enh64251     1  204927400  204928400      3       2  150064       2.6409    0.0041344
enh64252     1  204940600  204941600      2       1  150064        2.686    0.0036155
enh64254     1  204982200  204983200      4       2  150064        2.557    0.0052791
enh64257     1  205030500  205031500      4       2  150064       3.9784   3.4688e-05
enh64258     1  205040000  205041000      5       2  150064       2.4403    0.0073378
enh64259     1  205089100  205090100      5       1  150064       2.1342     0.016412
enh64260     1  205106900  205107900      3       1  150064        3.887   5.0745e-05
enh64261     1  205110600  205111600      4       2  150064       3.4959   0.00023627
enh64263     1  205144500  205145500      2       1  150064       3.8883   5.0474e-05
enh64264     1  205157400  205158400      4       2  150064       3.9749   3.5203e-05
enh64265     1  205159600  205160600      1       1  150064       3.9929    3.264e-05
enh64266     1  205161100  205162100      4       2  150064       3.4903   0.00024123
enh64267     1  205162800  205163800      2       1  150064        3.957   3.7951e-05
enh64268     1  205164400  205165400      5       2  150064       4.3654   6.3436e-06
enh64270     1  205178200  205179200      2       1  150064       3.9688   3.6121e-05
enh64271     1  205180800  205181800      2       1  150064       2.9775    0.0014529
enh64273     1  205198800  205199800      5       2  150064       2.9599    0.0015387
enh64274     1  205216300  205217300      5       2  150064       2.0254     0.021415
enh64275     1  205217700  205218700      2       1  150064       2.0707     0.019194
enh64276     1  205219400  205220400      2       1  150064       2.6889    0.0035849
enh64277     1  205227500  205228500      2       1  150064       2.1628      0.01528
enh64287     1  205285700  205286700      3       1  150064        1.854     0.031872
enh64295     1  205324700  205325700      6       2  150064       1.8729     0.030541
enh64297     1  205335000  205336000      2       1  150064       2.1379     0.016263
enh64309     1  205461200  205462200     10       3  150064        2.263     0.011817
enh64311     1  205469600  205470600      5       2  150064       1.7148     0.043191
enh64317     1  205492400  205493400      4       2  150064       2.2143     0.013404
enh64319     1  205502200  205503200      3       2  150064       1.6907     0.045451
enh64334     1  205662400  205663400      3       2  150064       2.1211     0.016956
enh64345     1  205761200  205762200      4       2  150064        2.162     0.015311
enh64349     1  205780100  205781100      1       1  150064       2.4157     0.007853
enh64376     1  206628400  206629400      1       1  150064       1.9709      0.02437
enh64379     1  206652600  206653600      2       1  150064       1.9277     0.026945
enh64426     1  207208000  207209000      1       1  150064       3.4425    0.0002882
enh64427     1  207224800  207225800      3       1  150064       3.1904    0.0007105
enh64429     1  207251100  207252100      1       1  150064        2.859     0.002125
enh64436     1  207473800  207474800      3       1  150064       1.6674      0.04772
enh64457     1  207921500  207922500      1       1  150064       2.8594     0.002122
enh64458     1  207923900  207924900      3       2  150064       3.4532   0.00027701
enh64459     1  207927700  207928700      2       1  150064       3.4074   0.00032789
enh64460     1  207976900  207977900      3       1  150064       3.7054   0.00010552
enh64461     1  207978000  207979000      3       1  150064       4.2002   1.3332e-05
enh64462     1  207981000  207982000      1       1  150064       2.4355     0.007435
enh64464     1  207997100  207998100      2       1  150064       3.4704    0.0002598
enh64465     1  207999100  208000100      5       2  150064       3.1605    0.0007875
enh64466     1  208026500  208027500      7       2  150064       2.1935     0.014135
enh64469     1  208045900  208046900      2       1  150064       2.4233    0.0076908
enh64470     1  208058200  208059200      4       1  150064       2.3278    0.0099622
enh64489     1  208279200  208280200      1       1  150064       1.9542      0.02534
enh64491     1  208284800  208285800      3       1  150064       1.8172     0.034596
enh64492     1  208293400  208294400      4       1  150064       2.0968     0.018006
enh64493     1  208300900  208301900     10       2  150064       3.0871    0.0010106
enh64494     1  208306800  208307800      2       1  150064       2.7083    0.0033817
enh64507     1  208392700  208393700      2       1  150064       2.4943    0.0063098
enh64512     1  208407900  208408900      4       2  150064       2.2047     0.013737
enh64524     1  208528500  208529500      4       2  150064       1.7641     0.038858
enh64548     1  209128000  209129000      1       1  150064       1.8876      0.02954
enh64555     1  209285900  209286900      1       1  150064       2.0078      0.02233
enh64556     1  209304100  209305100      3       1  150064       2.1585     0.015443
enh64557     1  209307100  209308100      4       2  150064       2.7716    0.0027894
enh64581     1  209571600  209572600      1       1  150064       2.1746      0.01483
enh64621     1  210100400  210101400      3       2  150064       2.0365     0.020849
enh64681     1  211348800  211349800      4       2  150064       1.8956     0.029004
enh64683     1  211420300  211421300      3       1  150064        2.435    0.0074457
enh64684     1  211422500  211423500      2       1  150064       2.2084     0.013607
enh64689     1  211479500  211480500      3       2  150064        3.158   0.00079426
enh64701     1  211556700  211557700      2       1  150064       1.6498     0.049495
enh64709     1  211683000  211684000      7       3  150064       1.6544     0.049026
enh64711     1  211695600  211696600      4       2  150064       2.7558    0.0029275
enh64761     1  212483100  212484100      1       1  150064       2.2238      0.01308
enh64765     1  212604600  212605600      6       3  150064       1.8601     0.031435
enh64780     1  212785900  212786900      4       2  150064       2.2373     0.012633
enh64852     1  213843200  213844200     12       3  150064       2.0116      0.02213
enh64858     1  214049600  214050600      4       2  150064       1.7873     0.036945
enh64862     1  214175100  214176100      4       2  150064       3.2911   0.00049905
enh64864     1  214189700  214190700      1       1  150064         3.48    0.0002507
enh64885     1  214422000  214423000      2       1  150064        1.672     0.047259
enh64886     1  214432400  214433400      1       1  150064       3.8431    6.075e-05
enh64893     1  214470400  214471400      2       1  150064       1.6482     0.049656
enh64895     1  214479300  214480300      4       2  150064        2.802    0.0025395
enh64896     1  214481900  214482900      3       1  150064       2.9256     0.001719
enh64903     1  214522700  214523700      2       1  150064       2.3815    0.0086217
enh64914     1  214600700  214601700     11       5  150064       1.6712     0.047346
enh64920     1  214633600  214634600      8       2  150064       1.7924     0.036531
enh64923     1  214640100  214641100      4       1  150064       1.7721     0.038188
enh64924     1  214644400  214645400     13       2  150064       1.6916     0.045362
enh64927     1  214659500  214660500      6       3  150064       1.9881     0.023398
enh64931     1  214671200  214672200      4       1  150064       1.8782     0.030174
enh64933     1  214678200  214679200      7       3  150064       2.4687    0.0067796
enh64935     1  214688100  214689100      4       1  150064       1.8827     0.029873
enh64936     1  214693600  214694600      2       1  150064       1.9989     0.022807
enh64943     1  214721800  214722800      2       1  150064        2.346    0.0094877
enh64952     1  214965000  214966000      7       1  150064       2.3565    0.0092247
enh64969     1  215434000  215435000      3       1  150064        2.299     0.010752
enh64970     1  215435700  215436700      2       1  150064       2.8524    0.0021696
enh65063     1  217120500  217121500      2       1  150064       2.2882     0.011063
enh65116     1  218632800  218633800      2       1  150064       2.0383     0.020761
enh65162     1  220386800  220387800      3       1  150064       1.9506     0.025552
enh65172     1  220447000  220448000      2       1  150064       1.6588     0.048577
enh65204     1  220924200  220925200      2       1  150064        2.042     0.020575
enh65225     1  221447800  221448800      1       1  150064       2.5685     0.005107
enh65232     1  221539200  221540200      1       1  150064       1.6849        0.046
enh65251     1  221888700  221889700      1       1  150064       2.0218       0.0216
enh65259     1  221912500  221913500      3       1  150064       1.8928     0.029189
enh65260     1  221917000  221918000      4       2  150064        3.037    0.0011949
enh65299     1  222627900  222628900      3       1  150064       2.8637    0.0020939
enh65304     1  222816200  222817200      1       1  150064       2.1669      0.01512
enh65352     1  223840300  223841300      6       2  150064       2.2187     0.013252
enh65354     1  223858100  223859100      3       1  150064       2.5033    0.0061525
enh65355     1  223888300  223889300      1       1  150064       1.9712      0.02435
enh65356     1  223892500  223893500      3       2  150064       3.1024   0.00095976
enh65358     1  223901600  223902600      6       2  150064       2.3683    0.0089349
enh65359     1  223904700  223905700      2       1  150064       3.8069   7.0355e-05
enh65360     1  223908600  223909600      6       2  150064       3.0468    0.0011563
enh65363     1  223921100  223922100      2       1  150064       2.6168    0.0044382
enh65365     1  223930200  223931200      9       2  150064        1.693     0.045231
enh65367     1  223952600  223953600      3       1  150064       2.5186    0.0058919
enh65368     1  223959400  223960400      6       2  150064       3.7632   8.3879e-05
enh65370     1  224007600  224008600      2       1  150064       3.2512   0.00057456
enh65371     1  224010400  224011400      5       2  150064       3.6324   0.00014041
enh65374     1  224021800  224022800      7       2  150064       2.0495     0.020205
enh65376     1  224028200  224029200      2       1  150064       1.8336     0.033354
enh65377     1  224028800  224029800      2       1  150064       3.7203   9.9492e-05
enh65382     1  224239900  224240900      4       2  150064       1.8147     0.034784
enh65409     1  224546400  224547400      2       1  150064       2.3981    0.0082411
enh65410     1  224569200  224570200      3       1  150064       3.0508    0.0011411
enh65413     1  224641900  224642900      2       1  150064       2.0662     0.019405
enh65414     1  224644400  224645400      3       2  150064       2.0156     0.021919
enh65418     1  224690000  224691000      3       2  150064         2.69    0.0035731
enh65431     1  224790500  224791500      2       1  150064       1.9078     0.028212
enh65432     1  224794900  224795900      3       2  150064       1.7776     0.037732
enh65434     1  224827800  224828800      3       1  150064        2.465    0.0068513
enh65435     1  224837800  224838800      3       1  150064       2.1216     0.016936
enh65438     1  224891300  224892300      3       1  150064         1.98      0.02385
enh65439     1  224907400  224908400      7       3  150064       1.9598     0.025012
enh65505     1  225938900  225939900      4       2  150064       1.7051      0.04409
enh65518     1  226003100  226004100      1       1  150064       2.6396      0.00415
enh65520     1  226011900  226012900      9       3  150064       2.0852     0.018525
enh65521     1  226014600  226015600      7       3  150064       2.4848    0.0064807
enh65526     1  226065200  226066200      4       1  150064       2.1929     0.014158
enh65527     1  226067600  226068600      2       1  150064       1.8706     0.030701
enh65528     1  226077500  226078500      4       2  150064       2.0269     0.021338
enh65529     1  226085800  226086800      7       3  150064       2.0476     0.020298
enh65538     1  226187600  226188600      3       2  150064       1.8656     0.031051
enh65549     1  226311600  226312600      2       1  150064       2.9394    0.0016442
enh65552     1  226322800  226323800      2       1  150064       2.2549     0.012069
enh65555     1  226388600  226389600      3       2  150064        1.987     0.023459
enh65559     1  226403100  226404100      2       1  150064       2.1089     0.017478
enh65560     1  226407700  226408700      3       1  150064       2.4499    0.0071443
enh65571     1  226611800  226612800      8       2  150064       1.7244      0.04232
enh65577     1  226644800  226645800      2       1  150064        1.995      0.02302
enh65580     1  226678900  226679900      1       1  150064       2.5106     0.006027
enh65584     1  226755800  226756800      6       2  150064       2.0713     0.019166
enh65590     1  226827900  226828900      3       2  150064       2.9688    0.0014947
enh65591     1  226831200  226832200      2       1  150064        1.786     0.037052
enh65603     1  226891200  226892200      2       1  150064       2.8155    0.0024351
enh65604     1  226896000  226897000      3       2  150064       2.3533    0.0093048
enh65605     1  226898500  226899500      1       1  150064       2.4902     0.006384
enh65606     1  226900400  226901400      1       1  150064       2.4944     0.006308
enh65609     1  226915100  226916100      3       2  150064       2.0848     0.018542
enh65611     1  226941100  226942100      1       1  150064       2.4914     0.006362
enh65612     1  226951800  226952800      1       1  150064       2.1459      0.01594
enh65614     1  227014700  227015700      5       2  150064       2.1254     0.016775
enh65642     1  227372600  227373600      5       3  150064        1.991     0.023238
enh65643     1  227373900  227374900      5       3  150064       1.8373     0.033082
enh65645     1  227422900  227423900      5       2  150064       1.6671     0.047744
enh65647     1  227446600  227447600      7       3  150064       1.7786     0.037656
enh65650     1  227507200  227508200      3       1  150064       1.6769     0.046781
enh65652     1  227517700  227518700      4       2  150064       2.8916    0.0019166
enh65654     1  227544200  227545200      6       2  150064       2.4737    0.0066859
enh65717     1  229036100  229037100      2       1  150064       1.7754     0.037917
enh65727     1  229104400  229105400      4       2  150064       1.9721     0.024302
enh65816     1  230239300  230240300      1       1  150064       3.7917     7.48e-05
enh65817     1  230247300  230248300      4       2  150064        4.222    1.211e-05
enh65818     1  230249500  230250500      2       1  150064       3.5635   0.00018299
enh65819     1  230255200  230256200      5       2  150064       3.4157   0.00031809
enh65820     1  230256100  230257100      3       2  150064       2.5537    0.0053289
enh65822     1  230263300  230264300     10       3  150064       3.2148   0.00065264
enh65823     1  230265700  230266700      2       1  150064       1.8541     0.031859
enh65824     1  230271800  230272800      7       3  150064       2.8519    0.0021733
enh65825     1  230276900  230277900      7       4  150064       2.5369    0.0055917
enh65833     1  230310500  230311500      7       2  150064       1.9523     0.025453
enh65834     1  230311300  230312300      5       3  150064       2.1821     0.014552
enh65836     1  230321400  230322400      3       2  150064       1.7254     0.042229
enh65850     1  230442700  230443700      2       1  150064        2.506    0.0061058
enh65855     1  230513500  230514500      2       1  150064       1.8794     0.030094
enh65904     1  231654200  231655200      1       1  150064       1.7739      0.03804
enh65941     1  232245600  232246600      6       3  150064        1.657     0.048762
enh65954     1  232400300  232401300      1       1  150064       2.0175      0.02182
enh65961     1  232446000  232447000      3       2  150064       2.9278     0.001707
enh65964     1  232502800  232503800      2       1  150064       1.9408     0.026144
enh65969     1  232573700  232574700      3       1  150064       2.5378    0.0055771
enh65971     1  232589900  232590900      3       1  150064       2.8087    0.0024873
enh65973     1  232595500  232596500      7       2  150064       3.0243    0.0012461
enh65974     1  232608800  232609800      1       1  150064        2.439     0.007363
enh65975     1  232613100  232614100      1       1  150064       1.8193      0.03443
enh66019     1  233161900  233162900      2       1  150064       1.9688     0.024487
enh66053     1  233646200  233647200      5       2  150064       2.9272    0.0017099
enh66080     1  234361400  234362400      2       1  150064       1.7832     0.037273
enh66089     1  234611000  234612000     14       3  150064       2.1915     0.014208
enh66092     1  234626400  234627400      8       4  150064       2.4821    0.0065312
enh66093     1  234630600  234631600      5       2  150064       1.9164     0.027658
enh66094     1  234634900  234635900      7       3  150064       2.7021    0.0034456
enh66095     1  234638300  234639300      7       2  150064       2.5803    0.0049353
enh66096     1  234640500  234641500      2       1  150064       2.2576     0.011985
enh66098     1  234648000  234649000      5       2  150064       1.6483     0.049641
enh66099     1  234651000  234652000      2       1  150064       2.7282    0.0031841
enh66108     1  234700500  234701500      4       2  150064       1.7077     0.043851
enh66123     1  234895700  234896700      3       2  150064       1.7982     0.036074
enh66189     1  235805700  235806700      5       2  150064       2.0067     0.022393
enh66190     1  235810800  235811800      4       2  150064       2.6184    0.0044165
enh66218     1  236450800  236451800      3       2  150064       2.1894     0.014284
enh66219     1  236451400  236452400      2       1  150064       2.3247     0.010043
enh66253     1  237249800  237250800      3       1  150064       1.8047     0.035563
enh66273     1  237558100  237559100      8       4  150064       1.7685     0.038485
enh66274     1  237575200  237576200      8       3  150064        2.629    0.0042818
enh66288     1  237996100  237997100      2       1  150064       1.9274     0.026963
enh66295     1  238126200  238127200      5       2  150064       2.1151     0.017209
enh66296     1  238139400  238140400      3       2  150064       2.2004     0.013888
enh66305     1  238340500  238341500      3       1  150064       2.0903     0.018295
enh66316     1  239224600  239225600      1       1  150064       1.7285      0.04195
enh66318     1  239268700  239269700      7       1  150064       3.1214   0.00089992
enh66319     1  239270500  239271500      4       2  150064       4.2698   9.7813e-06
enh66321     1  239286400  239287400      1       1  150064        2.549     0.005402
enh66322     1  239288900  239289900      6       3  150064       2.3209     0.010146
enh66325     1  239313200  239314200      3       2  150064        2.732    0.0031473
enh66327     1  239405700  239406700      1       1  150064       1.9456      0.02585
enh66330     1  239450400  239451400      2       1  150064       1.7559     0.039552
enh66331     1  239452400  239453400      2       1  150064       1.7432     0.040646
enh66334     1  239624600  239625600      1       1  150064       2.2682      0.01166
enh66363     1  240193400  240194400      5       3  150064       2.0996     0.017881
enh66364     1  240219400  240220400     12       1  150064       3.6799   0.00011668
enh66373     1  240454400  240455400      5       1  150064        1.832     0.033472
enh66389     1  240852300  240853300      4       2  150064       1.7496     0.040093
enh66390     1  240906700  240907700      2       1  150064       1.8419     0.032742
enh66394     1  240932000  240933000      3       2  150064        2.437    0.0074041
enh66397     1  241133000  241134000      9       1  150064       1.7847     0.037152
enh66399     1  241172000  241173000      3       2  150064       1.8272     0.033832
enh66401     1  241197200  241198200      3       1  150064       2.1666     0.015133
enh66407     1  241237400  241238400      1       1  150064       2.4299     0.007552
enh66411     1  241268100  241269100      2       1  150064       2.3776    0.0087129
enh66412     1  241272000  241273000      2       1  150064       2.2978     0.010785
enh66418     1  241365300  241366300      5       3  150064       1.7921     0.036558
enh66420     1  241389400  241390400      3       2  150064       2.0665     0.019393
enh66429     1  241790900  241791900      5       2  150064       2.6692    0.0038018
enh66431     1  241800000  241801000      6       3  150064         1.78     0.037537
enh66483     1  243277200  243278200      2       1  150064       2.1798     0.014634
enh66485     1  243338000  243339000      1       1  150064       3.2075    0.0006695
enh66487     1  243368300  243369300      1       1  150064       3.2555    0.0005659
enh66489     1  243414200  243415200      3       1  150064       3.8601   5.6667e-05
enh66490     1  243415600  243416600      2       1  150064       3.7415   9.1458e-05
enh66491     1  243432500  243433500      1       1  150064       4.8999    4.794e-07
enh66495     1  243469700  243470700      3       2  150064       3.2768   0.00052498
enh66496     1  243471000  243472000      3       2  150064       4.7544   9.9511e-07
enh66503     1  243558100  243559100      2       1  150064       1.9029     0.028525
enh66509     1  243603000  243604000      3       1  150064       2.1631     0.015268
enh66511     1  243644800  243645800      2       1  150064       4.1066   2.0075e-05
enh66512     1  243646700  243647700      3       1  150064       3.6675   0.00012246
enh66513     1  243653200  243654200      1       1  150064        3.928    4.283e-05
enh66516     1  243663400  243664400      2       1  150064       4.8473   6.2562e-07
enh66519     1  243677200  243678200      1       1  150064       3.9017    4.776e-05
enh66521     1  243722700  243723700      2       1  150064       4.2275   1.1816e-05
enh66528     1  243894900  243895900      1       1  150064       3.8931    4.948e-05
enh66530     1  243909800  243910800      1       1  150064       4.8363    6.613e-07
enh66531     1  243914600  243915600      2       1  150064        3.559   0.00018614
enh66536     1  243982100  243983100      1       1  150064       3.4162    0.0003175
enh66538     1  244011000  244012000      2       1  150064       3.4812   0.00024957
enh66540     1  244055400  244056400      4       1  150064       3.9246   4.3429e-05
enh66542     1  244093900  244094900      1       1  150064       2.6135     0.004481
enh66543     1  244094600  244095600      1       1  150064       2.6135     0.004481
enh66544     1  244095800  244096800      2       1  150064       3.5734    0.0001762
enh66545     1  244102400  244103400      1       1  150064       2.3782     0.008698
enh66566     1  244374400  244375400      4       2  150064       2.6697    0.0037957
enh66567     1  244377300  244378300      6       2  150064       2.5072    0.0060851
enh66585     1  244612200  244613200      2       1  150064       2.3452    0.0095087
enh66599     1  244828800  244829800      5       2  150064       2.0407     0.020639
enh66651     1  245543400  245544400      1       1  150064       2.1058      0.01761
enh66654     1  245560800  245561800      4       2  150064       1.9632      0.02481
enh66687     1  246149700  246150700      3       2  150064       2.1807     0.014603
enh66702     1  246382500  246383500     10       3  150064        2.497     0.006262
enh66703     1  246426000  246427000      6       2  150064       2.7009    0.0034579
enh66704     1  246430700  246431700      6       2  150064       2.1436     0.016034
enh66720     1  246771700  246772700      2       1  150064       2.2501      0.01222
enh66728     1  246859800  246860800      3       1  150064       1.7629     0.038958
enh66784     1  249153600  249154600      1       1  150064       1.7791      0.03761
enh74801     2     232900     233900      1       1  150064       1.8119        0.035
enh74840     2     826400     827400      3       2  150064       2.5051    0.0061206
enh74842     2     883800     884800      8       2  150064       2.5813    0.0049214
enh74843     2     887100     888100      1       1  150064       1.9698      0.02443
enh74844     2     888800     889800      8       4  150064       1.6508     0.049386
enh74845     2     899500     900500      7       3  150064       1.9381     0.026303
enh74847     2     920400     921400      5       2  150064       1.9286      0.02689
enh74852     2     969600     970600      6       2  150064       1.9771     0.024014
enh74853     2     974600     975600     10       2  150064       2.2742     0.011477
enh74855     2     985400     986400      3       2  150064       1.8301     0.033615
enh74856     2    1011000    1012000      4       1  150064       2.8792    0.0019934
enh74857     2    1023800    1024800      3       2  150064       2.5376    0.0055803
enh74858     2    1028500    1029500      8       3  150064       3.0532    0.0011323
enh74892     2    1733800    1734800      6       2  150064        1.825     0.033997
enh74895     2    1770500    1771500      4       1  150064       2.0851      0.01853
enh74928     2    2426100    2427100      1       1  150064       2.3575     0.009198
enh74937     2    2685100    2686100      3       2  150064       1.9542     0.025338
enh74939     2    2707800    2708800      3       2  150064       2.2291     0.012905
enh74945     2    2775800    2776800      7       3  150064       2.4257    0.0076399
enh74947     2    2853000    2854000      1       1  150064       2.0992       0.0179
enh74950     2    3099200    3100200      1       1  150064       2.2107      0.01353
enh74957     2    3260800    3261800      2       1  150064       1.9542     0.025339
enh74962     2    3307100    3308100      4       1  150064       2.7783    0.0027318
enh74981     2    3642400    3643400      3       2  150064         1.74     0.040934
enh75020     2    5323100    5324100      4       2  150064       2.1074     0.017542
enh75024     2    5390300    5391300      3       1  150064         3.32   0.00045008
enh75025     2    5431800    5432800      3       1  150064       3.2092   0.00066563
enh75026     2    5483600    5484600      2       1  150064       3.4903   0.00024125
enh75049     2    5825300    5826300      3       2  150064       2.8321    0.0023121
enh75050     2    5839300    5840300      4       2  150064       1.8636      0.03119
enh75052     2    5865100    5866100      6       2  150064       1.9843     0.023611
enh75053     2    5867000    5868000      6       2  150064       1.8706     0.030702
enh75084     2    6364000    6365000      3       2  150064        2.268     0.011664
enh75087     2    6476900    6477900      1       1  150064       2.2849      0.01116
enh75107     2    7059900    7060900      5       2  150064       2.2749     0.011456
enh75108     2    7061500    7062500      4       2  150064        2.317     0.010252
enh75109     2    7066800    7067800      2       1  150064       2.7035    0.0034308
enh75111     2    7071200    7072200      5       2  150064       1.9998     0.022762
enh75121     2    7200400    7201400      3       2  150064       1.6484     0.049634
enh75140     2    7571600    7572600      1       1  150064       1.9847      0.02359
enh75142     2    7591600    7592600      4       1  150064       3.2796    0.0005197
enh75143     2    7596700    7597700      1       1  150064       3.3476    0.0004075
enh75144     2    7613000    7614000      7       2  150064       3.5002   0.00023242
enh75145     2    7637100    7638100      2       1  150064       2.6045    0.0046004
enh75156     2    7843600    7844600      3       2  150064       1.8155     0.034725
enh75168     2    8028400    8029400      3       1  150064       1.9309     0.026747
enh75177     2    8112400    8113400      4       2  150064       2.1318     0.016512
enh75205     2    8585300    8586300      6       2  150064       3.0836    0.0010224
enh75209     2    8645300    8646300      2       1  150064       1.7203     0.042686
enh75226     2    8991800    8992800      2       1  150064        1.737     0.041194
enh75249     2    9246100    9247100      4       2  150064       1.6687     0.047593
enh75253     2    9314800    9315800      4       1  150064       2.0648     0.019473
enh75255     2    9331000    9332000      2       1  150064       2.0791     0.018805
enh75257     2    9352700    9353700      1       1  150064       3.2624    0.0005523
enh75259     2    9358800    9359800      1       1  150064       1.7092      0.04371
enh75264     2    9374600    9375600      2       1  150064       2.4192    0.0077773
enh75267     2    9391000    9392000      5       2  150064       2.7777    0.0027374
enh75268     2    9391800    9392800      4       2  150064       3.0426    0.0011728
enh75271     2    9401000    9402000      3       2  150064       2.3721    0.0088434
enh75274     2    9408400    9409400      4       2  150064       2.3659    0.0089922
enh75297     2    9747900    9748900      3       1  150064       1.6503     0.049439
enh75304     2    9797200    9798200      3       1  150064       1.7482     0.040214
enh75327     2   10130400   10131400      4       1  150064       1.6644     0.048016
enh75364     2   10544000   10545000      7       2  150064       1.6485     0.049621
enh75387     2   10954200   10955200      4       2  150064       2.5586    0.0052546
enh75429     2   11533500   11534500      2       1  150064       2.2141     0.013412
enh75459     2   11889400   11890400      3       2  150064       1.7823     0.037353
enh75462     2   11916700   11917700      3       2  150064       1.9444     0.025926
enh75463     2   11918500   11919500      2       1  150064        1.751      0.03997
enh75470     2   12036400   12037400      5       2  150064       2.0131     0.022053
enh75485     2   12247300   12248300      3       1  150064       1.7176     0.042939
enh75486     2   12249300   12250300      5       2  150064       1.6559     0.048875
enh75488     2   12295400   12296400      2       1  150064       2.0491     0.020224
enh75496     2   12443700   12444700      2       1  150064       1.8588     0.031527
enh75502     2   12564600   12565600      2       1  150064       2.6216    0.0043757
enh75511     2   12696700   12697700      3       2  150064       1.7699      0.03837
enh75516     2   12765000   12766000      2       1  150064       2.7038    0.0034275
enh75517     2   12773600   12774600      2       1  150064       2.5566    0.0052857
enh75518     2   12776600   12777600      1       1  150064       3.2707    0.0005364
enh75566     2   15082700   15083700      1       1  150064       1.7827      0.03732
enh75581     2   15309900   15310900      6       2  150064       2.6182    0.0044192
enh75583     2   15330000   15331000      2       1  150064       1.8061     0.035448
enh75588     2   15494900   15495900      1       1  150064       1.7426       0.0407
enh75589     2   15498400   15499400      3       1  150064       1.7823     0.037349
enh75595     2   15699400   15700400      2       1  150064       1.8953     0.029027
enh75597     2   15717100   15718100      3       1  150064        1.681     0.046378
enh75610     2   15940600   15941600      4       2  150064       2.3419    0.0095937
enh75621     2   16078300   16079300      3       1  150064       2.3687    0.0089256
enh75624     2   16105300   16106300      2       1  150064       1.6605      0.04841
enh75638     2   16168400   16169400      4       2  150064       1.8838     0.029797
enh75664     2   16499600   16500600      1       1  150064       2.1234      0.01686
enh75676     2   16798700   16799700      4       2  150064       1.6607     0.048384
enh75690     2   17063600   17064600      7       2  150064       2.4621    0.0069069
enh75727     2   17787700   17788700      2       1  150064       1.7771     0.037777
enh75736     2   17828300   17829300      3       2  150064       1.7582     0.039355
enh75737     2   17910600   17911600      2       1  150064       1.6685     0.047604
enh75741     2   17932600   17933600      3       1  150064       1.9908     0.023252
enh75742     2   17936800   17937800      1       1  150064       2.1711      0.01496
enh75744     2   17974800   17975800      1       1  150064       2.1191      0.01704
enh75746     2   17996400   17997400      3       2  150064       3.3749   0.00036922
enh75748     2   18008500   18009500      5       1  150064       3.6754   0.00011876
enh75749     2   18038000   18039000      7       3  150064       4.0172   2.9448e-05
enh75750     2   18063200   18064200      4       2  150064       2.1107       0.0174
enh75751     2   18073900   18074900      6       3  150064       3.1105   0.00093398
enh75753     2   18093100   18094100      6       4  150064       2.7728    0.0027791
enh75754     2   18096200   18097200      4       2  150064       2.9331    0.0016782
enh75755     2   18099600   18100600      5       3  150064       2.3583    0.0091801
enh75789     2   19426300   19427300      2       1  150064       1.8583     0.031562
enh75795     2   19661400   19662400      2       1  150064        2.383    0.0085861
enh75812     2   20241900   20242900      4       2  150064       1.9159     0.027689
enh75828     2   20363900   20364900      3       2  150064       2.4502    0.0071382
enh75829     2   20366000   20367000      2       1  150064       1.6935     0.045183
enh75830     2   20369100   20370100      7       3  150064        2.107     0.017558
enh75859     2   20673800   20674800      6       3  150064       1.6585     0.048607
enh75873     2   20766200   20767200      3       2  150064       1.8245     0.034039
enh75874     2   20778700   20779700      5       2  150064       2.5188    0.0058882
enh75878     2   20800600   20801600      4       2  150064       1.9824     0.023717
enh75881     2   20813700   20814700      5       1  150064       1.7065     0.043959
enh75882     2   20816800   20817800     10       2  150064       1.9268     0.027001
enh75884     2   20825800   20826800      4       2  150064       1.8225     0.034186
enh75888     2   20841600   20842600      4       2  150064       2.0273     0.021318
enh75921     2   21511400   21512400      3       1  150064       2.1364     0.016322
enh75942     2   22057200   22058200      1       1  150064       2.9163     0.001771
enh75945     2   22159000   22160000      1       1  150064       3.0832     0.001024
enh75952     2   22301200   22302200      1       1  150064       2.3885     0.008459
enh75954     2   22345200   22346200      3       1  150064       1.9177     0.027574
enh75955     2   22366600   22367600      2       1  150064       2.6104    0.0045212
enh75956     2   22416800   22417800      3       1  150064       1.6598     0.048475
enh75958     2   22468100   22469100      1       1  150064        3.173    0.0007544
enh75959     2   22471800   22472800      2       1  150064       2.9473    0.0016027
enh75961     2   22496500   22497500      2       1  150064       3.3168   0.00045526
enh75962     2   22553100   22554100      3       2  150064        3.732   9.4977e-05
enh75963     2   22582400   22583400      1       1  150064       2.8782        0.002
enh75964     2   22599900   22600900      2       1  150064        2.362    0.0090878
enh75965     2   22605400   22606400      3       2  150064       3.8428   6.0826e-05
enh75966     2   22685000   22686000      1       1  150064       4.7121    1.226e-06
enh75967     2   22708100   22709100      3       1  150064       4.1142   1.9424e-05
enh75968     2   22709800   22710800      2       1  150064       3.9451    3.989e-05
enh75969     2   22723000   22724000      2       1  150064       3.7113   0.00010312
enh75971     2   22744300   22745300      3       2  150064        2.949    0.0015938
enh75981     2   23169000   23170000      1       1  150064        2.068      0.01932
enh75989     2   23502800   23503800      3       2  150064       1.8871     0.029575
enh76002     2   23703500   23704500      4       2  150064       1.8388     0.032972
enh76007     2   23726300   23727300      4       2  150064        4.587   2.2486e-06
enh76008     2   23743000   23744000      4       2  150064       2.9808    0.0014373
enh76026     2   23921400   23922400      5       2  150064       1.6845      0.04604
enh76028     2   23973600   23974600      4       2  150064       2.6443    0.0040932
enh76030     2   23980400   23981400      1       1  150064       2.0403      0.02066
enh76033     2   24124800   24125800      1       1  150064       2.0809      0.01872
enh76034     2   24139300   24140300      3       2  150064       2.2082     0.013614
enh76036     2   24161500   24162500      1       1  150064       2.2362      0.01267
enh76038     2   24167100   24168100      5       2  150064       2.4735    0.0066904
enh76039     2   24167600   24168600      3       2  150064       1.7523     0.039858
enh76076     2   24836300   24837300      1       1  150064       2.4708      0.00674
enh76087     2   24994900   24995900      2       1  150064       1.8194     0.034423
enh76110     2   25320900   25321900      2       1  150064       1.9089     0.028136
enh76111     2   25328100   25329100      3       1  150064        3.846   6.0031e-05
enh76112     2   25351500   25352500      6       3  150064        4.357    6.593e-06
enh76114     2   25418800   25419800      2       1  150064       3.1712   0.00075895
enh76115     2   25420500   25421500      2       1  150064       2.6263    0.0043163
enh76117     2   25452300   25453300      5       2  150064       4.0983   2.0809e-05
enh76121     2   25486100   25487100      2       1  150064       3.4024   0.00033401
enh76122     2   25487500   25488500      5       3  150064       2.1024     0.017758
enh76124     2   25498600   25499600      2       1  150064       1.7146     0.043208
enh76125     2   25500600   25501600      1       1  150064       1.8921      0.02924
enh76129     2   25520600   25521600      1       1  150064       2.2963      0.01083
enh76132     2   25529600   25530600      4       2  150064       3.9156    4.509e-05
enh76133     2   25531800   25532800      2       1  150064       3.3452   0.00041108
enh76134     2   25535600   25536600      2       1  150064       1.7002     0.044545
enh76135     2   25546000   25547000      2       1  150064       1.7595     0.039251
enh76156     2   25887200   25888200      2       1  150064       1.8753     0.030376
enh76160     2   25944200   25945200      1       1  150064        1.879      0.03012
enh76174     2   26205800   26206800      2       1  150064       1.6586     0.048595
enh76175     2   26220100   26221100      7       3  150064       2.8477    0.0022021
enh76179     2   26254800   26255800      2       1  150064        2.286     0.011128
enh76188     2   26308800   26309800      4       2  150064       2.0709     0.019183
enh76190     2   26320800   26321800      2       1  150064       2.9095      0.00181
enh76192     2   26361600   26362600      5       3  150064       2.0447     0.020444
enh76193     2   26398600   26399600      5       2  150064       2.4209    0.0077417
enh76194     2   26402500   26403500      3       1  150064        1.709     0.043728
enh76198     2   26523300   26524300      3       2  150064       1.6587     0.048589
enh76208     2   26700000   26701000      6       3  150064       2.3582    0.0091824
enh76215     2   26828500   26829500      2       1  150064       1.6939     0.045143
enh76224     2   26895000   26896000      2       1  150064        2.269     0.011636
enh76225     2   26929100   26930100      1       1  150064       2.1156      0.01719
enh76226     2   26932100   26933100      3       2  150064       2.1884      0.01432
enh76228     2   26971900   26972900      2       1  150064       2.8406    0.0022515
enh76232     2   26988000   26989000      2       1  150064       2.6494    0.0040322
enh76233     2   26989800   26990800      4       2  150064       3.0451     0.001163
enh76234     2   26991700   26992700      2       1  150064       3.1258   0.00088647
enh76235     2   26994100   26995100      4       2  150064       3.3436   0.00041347
enh76237     2   27030200   27031200      2       1  150064       3.4847   0.00024633
enh76239     2   27130200   27131200      3       1  150064       2.9491    0.0015937
enh76243     2   27169300   27170300      5       2  150064        3.295   0.00049209
enh76244     2   27197600   27198600      1       1  150064       3.3102    0.0004662
enh76245     2   27239000   27240000      2       1  150064       2.7106     0.003358
enh76246     2   27243100   27244100      1       1  150064       3.3071    0.0004713
enh76247     2   27246900   27247900      1       1  150064       3.3218    0.0004472
enh76248     2   27271800   27272800      2       1  150064       3.4335   0.00029787
enh76250     2   27295400   27296400      1       1  150064       2.9142     0.001783
enh76251     2   27301000   27302000      3       2  150064       2.8489    0.0021932
enh76259     2   27472900   27473900      1       1  150064       2.5646     0.005165
enh76260     2   27497700   27498700      1       1  150064       2.6453     0.004081
enh76263     2   27505600   27506600      3       2  150064        1.787     0.036967
enh76265     2   27514300   27515300      1       1  150064       2.6433     0.004105
enh76267     2   27525600   27526600      2       1  150064       1.9622      0.02487
enh76269     2   27544100   27545100      1       1  150064       2.5713     0.005066
enh76271     2   27574900   27575900      1       1  150064       2.7773     0.002741
enh76274     2   27603900   27604900      1       1  150064       3.0578     0.001115
enh76275     2   27652900   27653900      1       1  150064       1.7399      0.04094
enh76279     2   27711400   27712400      4       2  150064       3.6298   0.00014183
enh76280     2   27712800   27713800      2       1  150064        2.505    0.0061232
enh76281     2   27725900   27726900      1       1  150064       1.8562      0.03171
enh76283     2   27850300   27851300      2       1  150064       1.8163      0.03466
enh76284     2   27877800   27878800      1       1  150064       3.9509    3.893e-05
enh76289     2   27937000   27938000      1       1  150064       2.8369     0.002278
enh76293     2   27958600   27959600      2       1  150064       3.4552   0.00027493
enh76294     2   27974600   27975600      2       1  150064       4.2084   1.2859e-05
enh76295     2   27988600   27989600      3       2  150064       4.4211   4.9099e-06
enh76296     2   27993400   27994400      1       1  150064       3.8587      5.7e-05
enh76298     2   28021800   28022800      2       1  150064       4.0494   2.5671e-05
enh76299     2   28056600   28057600      4       1  150064       4.4403   4.4908e-06
enh76301     2   28139100   28140100      1       1  150064       2.2514      0.01218
enh76304     2   28181700   28182700      2       1  150064       4.3615   6.4582e-06
enh76306     2   28199200   28200200      4       1  150064       3.7694   8.1805e-05
enh76308     2   28249600   28250600      1       1  150064       3.5055    0.0002279
enh76310     2   28303400   28304400      5       3  150064       2.3963    0.0082801
enh76330     2   28619300   28620300      3       1  150064       2.3435    0.0095507
enh76331     2   28622900   28623900      2       1  150064       2.6156     0.004454
enh76333     2   28636300   28637300      2       1  150064       1.9748     0.024147
enh76360     2   28993200   28994200      3       2  150064       2.4266    0.0076213
enh76373     2   29275700   29276700      6       2  150064       2.6776    0.0037075
enh76377     2   29379600   29380600      2       1  150064       1.7538     0.039734
enh76391     2   29643400   29644400      2       1  150064       3.7114   0.00010305
enh76393     2   29669000   29670000      2       1  150064       3.9321   4.2105e-05
enh76403     2   29834800   29835800      2       1  150064       2.4033    0.0081238
enh76471     2   30794800   30795800      1       1  150064       2.1367      0.01631
enh76475     2   30827000   30828000      1       1  150064       1.9636      0.02479
enh76538     2   32236600   32237600      3       2  150064       2.2825     0.011229
enh76604     2   33905700   33906700      1       1  150064       1.9595      0.02503
enh76614     2   34413600   34414600      4       2  150064       1.6867     0.045833
enh76622     2   34956100   34957100      3       1  150064       1.6457     0.049917
enh76633     2   35186800   35187800      4       1  150064       1.7444     0.040541
enh76636     2   35401600   35402600      3       1  150064       2.1247     0.016806
enh76638     2   35453400   35454400      5       2  150064       1.9706     0.024387
enh76641     2   35554000   35555000      1       1  150064       1.8636      0.03119
enh76642     2   35563500   35564500      2       1  150064       3.1877   0.00071707
enh76643     2   35597300   35598300      3       2  150064       2.3131     0.010357
enh76654     2   35955000   35956000      7       3  150064       1.6464     0.049841
enh76660     2   36082300   36083300     10       2  150064       3.3769   0.00036656
enh76681     2   36620000   36621000      2       1  150064       1.6534     0.049128
enh76685     2   36632100   36633100      5       3  150064       1.7881     0.036876
enh76687     2   36636000   36637000      1       1  150064       1.8342      0.03331
enh76693     2   36647800   36648800      3       2  150064       1.9748     0.024148
enh76694     2   36649700   36650700      4       2  150064       2.1602      0.01538
enh76702     2   36712200   36713200      4       1  150064       1.8048     0.035554
enh76703     2   36713200   36714200      1       1  150064       1.9852      0.02356
enh76704     2   36719200   36720200      1       1  150064       2.1306      0.01656
enh76713     2   36822800   36823800      5       2  150064       2.1206     0.016979
enh76720     2   36928200   36929200     10       3  150064       2.0389     0.020732
enh76731     2   37011800   37012800      1       1  150064        1.806      0.03546
enh76732     2   37024400   37025400      6       2  150064       1.9918     0.023195
enh76733     2   37051100   37052100      4       1  150064       2.5964    0.0047107
enh76737     2   37082500   37083500      3       1  150064       1.8988     0.028799
enh76742     2   37178800   37179800      3       2  150064       2.6045    0.0046003
enh76744     2   37183600   37184600      2       1  150064       3.4503   0.00027996
enh76746     2   37189200   37190200      4       2  150064       3.4498   0.00028051
enh76749     2   37199600   37200600      3       1  150064       2.0865     0.018467
enh76750     2   37237800   37238800      4       2  150064       1.8745     0.030427
enh76752     2   37312000   37313000      1       1  150064       2.2046      0.01374
enh76754     2   37384400   37385400      3       1  150064       1.8706     0.030697
enh76755     2   37407000   37408000      9       2  150064       2.2675     0.011681
enh76756     2   37408500   37409500     18       4  150064       2.5537    0.0053294
enh76761     2   37453700   37454700      5       2  150064       2.6922    0.0035492
enh76762     2   37460000   37461000      5       2  150064        3.157   0.00079709
enh76763     2   37498500   37499500      6       3  150064       3.4769   0.00025366
enh76764     2   37528600   37529600      6       2  150064       3.2026   0.00068087
enh76765     2   37543300   37544300      5       2  150064       3.5952   0.00016207
enh76766     2   37545000   37546000      2       1  150064       3.1965   0.00069552
enh76767     2   37548500   37549500      3       1  150064       3.5822   0.00017033
enh76768     2   37570200   37571200      5       2  150064       3.6298    0.0001418
enh76769     2   37575900   37576900      5       2  150064       3.7161   0.00010114
enh76774     2   37641800   37642800      3       2  150064       2.0303     0.021161
enh76776     2   37733800   37734800      4       1  150064       1.8585     0.031551
enh76784     2   37883000   37884000      1       1  150064       2.3419     0.009592
enh76806     2   38188800   38189800      3       2  150064       3.5125   0.00022196
enh76807     2   38195200   38196200      1       1  150064       2.2734       0.0115
enh76808     2   38196800   38197800      3       2  150064       1.7947     0.036354
enh76810     2   38203100   38204100      1       1  150064       2.2501      0.01222
enh76812     2   38220900   38221900      3       2  150064        1.915     0.027747
enh76833     2   38528800   38529800      5       1  150064       1.8383     0.033009
enh76843     2   38665600   38666600      3       2  150064       2.0174     0.021826
enh76845     2   38670300   38671300      2       1  150064       2.1099     0.017433
enh76872     2   38964500   38965500      2       1  150064       2.4299    0.0075516
enh76893     2   39320400   39321400      3       1  150064       1.6751     0.046955
enh76894     2   39322000   39323000      1       1  150064       1.6606       0.0484
enh76903     2   39381600   39382600      3       2  150064       1.8599     0.031449
enh76905     2   39430000   39431000      1       1  150064       2.4234     0.007687
enh76906     2   39446700   39447700      4       1  150064       1.7894     0.036772
enh76907     2   39454700   39455700      3       2  150064       1.8022     0.035754
enh76909     2   39460000   39461000      1       1  150064       2.1224       0.0169
enh76910     2   39468300   39469300      2       1  150064       2.1655     0.015175
enh76925     2   39609200   39610200      3       2  150064       1.9668     0.024605
enh76926     2   39614800   39615800      4       1  150064       1.7551     0.039622
enh76962     2   39888700   39889700      3       1  150064       1.8313      0.03353
enh76971     2   39999300   40000300      6       3  150064       2.5035    0.0061493
enh76972     2   40000700   40001700      1       1  150064       2.0746      0.01901
enh76973     2   40006400   40007400      2       1  150064       2.0011      0.02269
enh76989     2   40368500   40369500      2       1  150064       2.1453     0.015963
enh76990     2   40370500   40371500      2       1  150064       1.9983     0.022844
enh76991     2   40372600   40373600      6       2  150064       2.5099     0.006039
enh76992     2   40374200   40375200      1       1  150064       2.6507     0.004016
enh77000     2   40454000   40455000      3       1  150064       1.9135     0.027844
enh77003     2   40482000   40483000      2       1  150064       2.5506    0.0053775
enh77008     2   40585500   40586500      5       2  150064       3.2017   0.00068315
enh77009     2   40598700   40599700      6       2  150064       1.9226     0.027263
enh77012     2   40661700   40662700      6       2  150064       2.2159     0.013348
enh77013     2   40681600   40682600      3       1  150064       2.3402    0.0096374
enh77014     2   40715100   40716100      4       2  150064       1.9466     0.025791
enh77015     2   40738600   40739600      2       1  150064       2.7378    0.0030926
enh77016     2   40771200   40772200      4       2  150064       2.8729    0.0020338
enh77021     2   40978400   40979400      2       1  150064       2.8432    0.0022332
enh77031     2   41564900   41565900      1       1  150064       2.0575      0.01982
enh77033     2   41602600   41603600      2       1  150064       1.8114     0.035042
enh77043     2   42006500   42007500      2       1  150064       1.8318     0.033492
enh77044     2   42086400   42087400      2       1  150064       2.0372     0.020817
enh77106     2   42685200   42686200      1       1  150064       2.0805      0.01874
enh77130     2   42964400   42965400      2       1  150064        1.748     0.040234
enh77131     2   42965400   42966400      2       1  150064        1.783     0.037294
enh77132     2   42966300   42967300      2       1  150064        2.294     0.010894
enh77137     2   43000600   43001600      1       1  150064       1.8987       0.0288
enh77138     2   43013200   43014200      5       2  150064        2.311     0.010417
enh77143     2   43133400   43134400      3       2  150064        2.377    0.0087282
enh77147     2   43173500   43174500      3       2  150064       1.8782     0.030178
enh77182     2   43379500   43380500      4       2  150064       1.9039      0.02846
enh77259     2   44330100   44331100      5       3  150064       2.1278     0.016678
enh77269     2   44409900   44410900      4       1  150064       1.8436     0.032623
enh77270     2   44410900   44411900      3       1  150064       1.7758     0.037883
enh77275     2   44430700   44431700      2       1  150064       2.0283     0.021266
enh77276     2   44460200   44461200      1       1  150064        1.966      0.02465
enh77315     2   44902400   44903400      4       1  150064        1.788     0.036888
enh77374     2   45781500   45782500      3       1  150064       1.6762      0.04685
enh77375     2   45784400   45785400      6       1  150064        2.279     0.011333
enh77388     2   45951400   45952400      4       2  150064       1.7933     0.036466
enh77399     2   46063300   46064300      6       3  150064       1.9868      0.02347
enh77408     2   46200200   46201200      5       1  150064       2.6024    0.0046284
enh77411     2   46269000   46270000      4       2  150064        2.281     0.011273
enh77448     2   46791400   46792400      4       2  150064       1.6589     0.048568
enh77475     2   47039000   47040000      3       1  150064       1.9108     0.028012
enh77489     2   47211900   47212900      1       1  150064       1.7302       0.0418
enh77508     2   47398600   47399600      2       1  150064        2.338    0.0096946
enh77513     2   47425900   47426900      4       2  150064       2.5149    0.0059534
enh77515     2   47444900   47445900      5       2  150064       2.3375    0.0097073
enh77517     2   47454500   47455500      3       2  150064       1.8967     0.028936
enh77525     2   47500100   47501100      2       1  150064       1.6877     0.045732
enh77540     2   47571400   47572400      3       2  150064       3.6508   0.00013073
enh77549     2   47743000   47744000      2       1  150064       1.7075     0.043864
enh77566     2   47881700   47882700      6       3  150064       1.7479     0.040243
enh77577     2   47982500   47983500      1       1  150064       1.8897       0.0294
enh77581     2   48012300   48013300      7       3  150064       2.4451    0.0072404
enh77582     2   48072000   48073000      1       1  150064       2.2486      0.01227
enh77583     2   48097200   48098200      3       1  150064        2.669    0.0038038
enh77587     2   48120600   48121600      3       1  150064       2.1945     0.014099
enh77588     2   48122100   48123100      3       2  150064       2.7009    0.0034573
enh77592     2   48191600   48192600      2       1  150064       3.2386   0.00060058
enh77594     2   48253600   48254600      1       1  150064       2.3368     0.009725
enh77595     2   48274000   48275000      4       2  150064       4.0023   3.1362e-05
enh77601     2   48398200   48399200      1       1  150064        2.484     0.006496
enh77602     2   48411900   48412900      2       1  150064       1.9002     0.028703
enh77605     2   48425900   48426900      7       4  150064       1.8813     0.029963
enh77606     2   48428600   48429600      1       1  150064       2.6165     0.004442
enh77608     2   48476100   48477100      1       1  150064       2.1128      0.01731
enh77610     2   48511200   48512200      3       2  150064       3.0425    0.0011733
enh77611     2   48543200   48544200      2       1  150064       2.2372     0.012638
enh77612     2   48545100   48546100      3       2  150064       2.2742     0.011476
enh77613     2   48550800   48551800      1       1  150064       2.6448     0.004087
enh77614     2   48555800   48556800      3       2  150064       2.9422    0.0016293
enh77615     2   48557200   48558200      3       1  150064       2.4545    0.0070541
enh77618     2   48579800   48580800      2       1  150064       1.9463     0.025807
enh77619     2   48583900   48584900      7       3  150064       1.8749     0.030405
enh77621     2   48597300   48598300      4       2  150064       1.7792       0.0376
enh77622     2   48625000   48626000      3       2  150064       1.7071     0.043902
enh77624     2   48642200   48643200      4       2  150064         1.76     0.039204
enh77625     2   48647100   48648100      4       2  150064       2.5545    0.0053166
enh77627     2   48671400   48672400      5       2  150064       1.9132     0.027859
enh77632     2   48729000   48730000      2       1  150064       3.5185   0.00021701
enh77633     2   48736000   48737000      2       1  150064       2.8269      0.00235
enh77636     2   48755400   48756400      2       1  150064       2.3618    0.0090933
enh77637     2   48758300   48759300      1       1  150064       1.8326      0.03343
enh77642     2   48787500   48788500      5       2  150064       1.8514     0.032056
enh77643     2   48793600   48794600      4       2  150064       1.8201      0.03437
enh77646     2   48826800   48827800      4       1  150064        2.188     0.014336
enh77650     2   48942500   48943500      5       3  150064       2.6064     0.004575
enh77651     2   48946300   48947300      1       1  150064       2.2862      0.01112
enh77668     2   49256200   49257200      1       1  150064        1.689      0.04561
enh77686     2   49665100   49666100     10       3  150064       1.7048     0.044117
enh77705     2   50245400   50246400      4       1  150064       2.4162    0.0078426
enh77707     2   50349300   50350300      1       1  150064       2.1525      0.01568
enh77712     2   50388600   50389600      5       2  150064       1.7575     0.039413
enh77713     2   50420500   50421500      3       2  150064       2.3548    0.0092675
enh77715     2   50424000   50425000      5       2  150064       1.9771     0.024016
enh77716     2   50451700   50452700      3       2  150064       1.9629     0.024827
enh77719     2   50483800   50484800      3       2  150064       1.7784     0.037671
enh77720     2   50487300   50488300      3       1  150064       1.6681      0.04765
enh77723     2   50562300   50563300      4       2  150064       2.8764    0.0020115
enh77724     2   50571000   50572000      2       1  150064       3.8708   5.4235e-05
enh77726     2   50624800   50625800      4       2  150064       2.5274    0.0057451
enh77730     2   50741600   50742600      7       2  150064       2.2842      0.01118
enh77747     2   50994200   50995200      4       2  150064       1.9603     0.024978
enh77749     2   51002400   51003400      2       1  150064       3.0285    0.0012287
enh77760     2   51201000   51202000      3       2  150064       1.7416     0.040791
enh77799     2   52281300   52282300      1       1  150064       1.7053      0.04407
enh77813     2   52538400   52539400      3       1  150064        1.697     0.044844
enh77837     2   53191800   53192800      2       1  150064       1.8312     0.033537
enh77854     2   53501600   53502600      4       1  150064       1.7134     0.043319
enh77869     2   53856600   53857600      5       2  150064       2.0779     0.018857
enh77870     2   53868300   53869300      2       1  150064       3.0968   0.00097806
enh77872     2   53954900   53955900      8       3  150064        3.245   0.00058733
enh77874     2   54009800   54010800      1       1  150064       2.2408      0.01252
enh77876     2   54015200   54016200      4       1  150064       2.2744     0.011472
enh77877     2   54053700   54054700      3       2  150064       2.6099    0.0045285
enh77880     2   54184100   54185100      1       1  150064       2.7414     0.003059
enh77881     2   54188100   54189100      2       1  150064       2.4166    0.0078321
enh77885     2   54279800   54280800      3       2  150064       3.0421    0.0011748
enh77886     2   54299600   54300600      4       2  150064       3.9144   4.5312e-05
enh77887     2   54315100   54316100      2       1  150064       1.8354     0.033224
enh77890     2   54330700   54331700      4       2  150064       2.5832    0.0048945
enh77891     2   54341400   54342400      5       2  150064        2.161     0.015346
enh77903     2   54647800   54648800      3       1  150064       2.2199     0.013214
enh77914     2   54725000   54726000      7       4  150064       2.9441    0.0016195
enh77919     2   54746600   54747600      2       1  150064       3.2837   0.00051231
enh77927     2   54799000   54800000      9       4  150064       1.8721     0.030594
enh77928     2   54804800   54805800      7       1  150064        1.679     0.046574
enh77929     2   54808500   54809500      3       1  150064       1.6691     0.047552
enh77933     2   54817000   54818000      6       3  150064       1.6763     0.046837
enh77935     2   54830500   54831500      6       3  150064       3.0577    0.0011151
enh77936     2   54836900   54837900      3       2  150064        1.991     0.023239
enh77937     2   54840500   54841500      5       2  150064       2.0938     0.018138
enh77938     2   54861600   54862600      6       4  150064       2.7386    0.0030848
enh77939     2   54892400   54893400      6       3  150064       1.6664     0.047815
enh77942     2   54984500   54985500      1       1  150064        3.129    0.0008771
enh77947     2   55172700   55173700      5       2  150064       2.3761    0.0087491
enh77948     2   55184000   55185000      6       4  150064       2.7024    0.0034423
enh77954     2   55242100   55243100      1       1  150064         2.37     0.008894
enh77958     2   55264200   55265200      3       2  150064       1.7492     0.040128
enh77960     2   55272300   55273300      3       2  150064       1.9593     0.025037
enh77961     2   55273800   55274800      1       1  150064       1.7422      0.04074
enh77963     2   55283000   55284000      2       1  150064       2.3913    0.0083942
enh77968     2   55346600   55347600     10       5  150064       1.7942     0.036395
enh77976     2   55394800   55395800      4       2  150064       2.2021     0.013829
enh77986     2   55617700   55618700      2       1  150064       1.7056      0.04404
enh77987     2   55635600   55636600      3       1  150064        1.694     0.045134
enh78005     2   56055200   56056200      5       2  150064       2.4096    0.0079858
enh78009     2   56128000   56129000      7       3  150064       1.6878     0.045726
enh78012     2   56221300   56222300      3       2  150064       2.6818    0.0036609
enh78033     2   56610800   56611800      2       1  150064       2.3917     0.008385
enh78042     2   57196000   57197000      2       1  150064        1.652     0.049267
enh78044     2   57426100   57427100      2       1  150064       2.5762    0.0049942
enh78045     2   57557300   57558300      1       1  150064       1.9717      0.02432
enh78055     2   57922900   57923900      4       2  150064       2.6884      0.00359
enh78056     2   57925800   57926800      3       1  150064       2.1947     0.014094
enh78059     2   57938100   57939100      3       1  150064       2.0727     0.019102
enh78060     2   57942800   57943800      5       3  150064       4.2517    1.061e-05
enh78061     2   57944600   57945600      3       2  150064       4.0842   2.2119e-05
enh78065     2   57987000   57988000      3       2  150064       5.7603   4.1982e-09
enh78066     2   58023100   58024100      2       1  150064       4.4529   4.2356e-06
enh78068     2   58129500   58130500      2       1  150064       5.5917   1.1246e-08
enh78069     2   58163800   58164800      5       2  150064       5.9522   1.3227e-09
enh78070     2   58169100   58170100      7       2  150064        6.035   7.9468e-10
enh78071     2   58194600   58195600      2       1  150064       2.4394    0.0073553
enh78074     2   58272100   58273100      3       1  150064       3.1905   0.00071004
enh78075     2   58283500   58284500      2       1  150064       2.6638    0.0038635
enh78076     2   58382000   58383000      2       1  150064       5.1702   1.1695e-07
enh78079     2   58435400   58436400      1       1  150064       3.2793    0.0005203
enh78080     2   58457700   58458700      3       2  150064       2.2396     0.012557
enh78082     2   58461900   58462900      4       2  150064       4.2992   8.5707e-06
enh78083     2   58463300   58464300      2       1  150064        1.752     0.039884
enh78084     2   58464900   58465900      2       1  150064       4.6671   1.5271e-06
enh78085     2   58468400   58469400      2       1  150064       2.0918     0.018226
enh78087     2   58546400   58547400      1       1  150064       1.8606       0.0314
enh78089     2   58614400   58615400      4       2  150064       2.6336    0.0042245
enh78090     2   58619600   58620600      3       1  150064       2.0531     0.020029
enh78091     2   58653900   58654900      1       1  150064       2.5038     0.006144
enh78092     2   58656400   58657400      5       3  150064       3.0291    0.0012265
enh78094     2   58661800   58662800      2       1  150064       2.1512     0.015729
enh78096     2   58675700   58676700      3       2  150064       2.6471    0.0040592
enh78101     2   58734800   58735800      1       1  150064        1.764      0.03887
enh78103     2   58741300   58742300      2       1  150064       2.6583    0.0039271
enh78105     2   58749000   58750000      1       1  150064       2.3964     0.008279
enh78106     2   58765300   58766300      2       1  150064       2.0803     0.018751
enh78115     2   58877500   58878500      1       1  150064        2.969     0.001494
enh78124     2   58991700   58992700      4       2  150064        2.793    0.0026108
enh78127     2   59058400   59059400      5       2  150064        1.652     0.049271
enh78135     2   59155100   59156100      1       1  150064       2.1906      0.01424
enh78136     2   59158000   59159000      1       1  150064       2.8644     0.002089
enh78140     2   59184000   59185000      1       1  150064       2.7961     0.002586
enh78141     2   59198100   59199100      1       1  150064       3.1831    0.0007286
enh78143     2   59205500   59206500      3       2  150064       1.9652     0.024695
enh78158     2   59521600   59522600      3       2  150064       1.9015     0.028616
enh78165     2   59654200   59655200      2       1  150064        1.982     0.023742
enh78167     2   59690400   59691400      2       1  150064       1.7251     0.042254
enh78191     2   60291600   60292600      2       1  150064       3.1996   0.00068807
enh78192     2   60298200   60299200      1       1  150064       2.1217      0.01693
enh78193     2   60303900   60304900      3       2  150064       2.6796    0.0036851
enh78195     2   60321600   60322600      3       1  150064       1.6804     0.046441
enh78196     2   60352700   60353700      3       2  150064       1.9754     0.024113
enh78197     2   60367800   60368800      5       3  150064       1.8881     0.029504
enh78198     2   60440500   60441500      3       2  150064        2.635    0.0042066
enh78201     2   60474200   60475200      3       1  150064       2.2292       0.0129
enh78203     2   60512600   60513600      4       1  150064       2.2367     0.012652
enh78204     2   60517600   60518600      2       1  150064       1.7783     0.037675
enh78209     2   60580200   60581200      4       2  150064       2.4433    0.0072764
enh78210     2   60583000   60584000      6       3  150064       3.2289   0.00062125
enh78211     2   60586200   60587200      3       2  150064       2.9699    0.0014893
enh78214     2   60602500   60603500      3       2  150064       2.2795     0.011318
enh78216     2   60627900   60628900      3       2  150064       2.5655    0.0051507
enh78217     2   60637100   60638100      1       1  150064       1.6527       0.0492
enh78231     2   60707300   60708300      5       3  150064       2.3095     0.010459
enh78233     2   60716600   60717600      2       1  150064       3.3129   0.00046172
enh78234     2   60717200   60718200      2       1  150064       3.1107   0.00093323
enh78237     2   60727300   60728300      5       3  150064       3.8583   5.7101e-05
enh78238     2   60731200   60732200      4       2  150064       2.6111    0.0045122
enh78239     2   60738000   60739000      7       3  150064       3.3286   0.00043643
enh78240     2   60746900   60747900      3       1  150064       2.3493    0.0094038
enh78246     2   60787800   60788800      1       1  150064       1.7762      0.03785
enh78250     2   60875900   60876900      1       1  150064       3.2718    0.0005343
enh78251     2   60901700   60902700      3       1  150064        2.569    0.0050995
enh78254     2   60982400   60983400      4       2  150064       2.3444    0.0095296
enh78261     2   61191700   61192700      2       1  150064        2.347    0.0094639
enh78270     2   61582000   61583000      3       1  150064       2.6137    0.0044785
enh78272     2   61583400   61584400      3       2  150064       2.0802     0.018755
enh78282     2   61692200   61693200      3       2  150064       2.6498    0.0040264
enh78327     2   62432100   62433100      2       1  150064       1.8729     0.030541
enh78332     2   62444200   62445200      2       1  150064        1.837     0.033105
enh78335     2   62489800   62490800      3       2  150064       3.0524    0.0011349
enh78336     2   62493400   62494400      2       1  150064       2.5248    0.0057878
enh78339     2   62532700   62533700      2       1  150064       1.9495     0.025616
enh78340     2   62536400   62537400      1       1  150064       2.1125      0.01732
enh78358     2   62702100   62703100      2       1  150064       2.1779     0.014706
enh78360     2   62709900   62710900      5       3  150064       4.3677   6.2781e-06
enh78361     2   62712800   62713800      3       2  150064       2.3505    0.0093749
enh78362     2   62724300   62725300      7       4  150064       2.1385      0.01624
enh78363     2   62731800   62732800      2       1  150064       1.7793     0.037599
enh78364     2   62733600   62734600      4       2  150064        2.598    0.0046888
enh78368     2   62768200   62769200      2       1  150064       1.7775     0.037739
enh78371     2   62854300   62855300      1       1  150064       2.0417      0.02059
enh78373     2   62887800   62888800      2       1  150064       1.7376     0.041139
enh78374     2   62889200   62890200      3       2  150064       2.9105    0.0018042
enh78378     2   62934900   62935900      1       1  150064       3.1879    0.0007165
enh78382     2   62969100   62970100      1       1  150064       2.8907     0.001922
enh78383     2   62971000   62972000      1       1  150064       2.5492     0.005399
enh78385     2   63006200   63007200      1       1  150064       3.1064    0.0009468
enh78386     2   63052900   63053900      2       1  150064       1.7936     0.036435
enh78446     2   64012000   64013000      3       2  150064       1.7271     0.042075
enh78493     2   64423800   64424800      4       2  150064       1.7415     0.040802
enh78540     2   64833300   64834300      1       1  150064       2.7279     0.003187
enh78619     2   65630300   65631300      1       1  150064       2.0333      0.02101
enh78621     2   65634500   65635500      3       1  150064       1.6661     0.047848
enh78633     2   65753000   65754000      4       2  150064       3.2133   0.00065614
enh78634     2   65772500   65773500      1       1  150064       3.1367    0.0008544
enh78685     2   66742600   66743600      1       1  150064        2.156      0.01554
enh78686     2   66748500   66749500      5       2  150064       1.9848     0.023586
enh78687     2   66752400   66753400      2       1  150064       2.0728     0.019095
enh78690     2   66769700   66770700      2       1  150064       2.7063    0.0034024
enh78713     2   67189900   67190900      1       1  150064       1.6593      0.04853
enh78715     2   67294100   67295100      1       1  150064       2.0691      0.01927
enh78726     2   67616700   67617700      1       1  150064       2.4247     0.007661
enh78727     2   67621200   67622200      2       1  150064       2.2525     0.012146
enh78731     2   67664000   67665000      6       2  150064       1.9657     0.024667
enh78741     2   68036400   68037400      6       3  150064       1.7839     0.037222
enh78753     2   68155600   68156600      1       1  150064        2.351     0.009362
enh78764     2   68433400   68434400      2       1  150064       2.3133     0.010352
enh78766     2   68446400   68447400      2       1  150064       1.7764     0.037832
enh78771     2   68473500   68474500      1       1  150064        2.958     0.001548
enh78774     2   68483300   68484300      1       1  150064       2.8455     0.002217
enh78777     2   68656200   68657200      7       2  150064        2.461    0.0069267
enh78829     2   69525600   69526600      7       2  150064       2.2894     0.011029
enh78830     2   69536800   69537800      1       1  150064       1.9178      0.02757
enh78831     2   69585800   69586800      2       1  150064       1.8479      0.03231
enh78872     2   69958200   69959200      5       2  150064       1.6909     0.045427
enh78873     2   69969800   69970800      3       1  150064        2.275     0.011453
enh78879     2   70008300   70009300      1       1  150064        1.646      0.04988
enh78880     2   70016800   70017800      5       2  150064       1.7414     0.040805
enh78885     2   70055200   70056200      5       3  150064       2.4311    0.0075272
enh78893     2   70190900   70191900      1       1  150064       2.1937      0.01413
enh78895     2   70205100   70206100      3       1  150064        1.676     0.046868
enh78899     2   70229200   70230200      1       1  150064       1.7059      0.04401
enh78904     2   70266600   70267600      3       1  150064       1.7234     0.042409
enh78923     2   70470200   70471200      2       1  150064       1.7034     0.044247
enh78925     2   70485800   70486800      2       1  150064       1.6927     0.045261
enh78929     2   70584400   70585400      3       2  150064       1.8809     0.029993
enh78963     2   70975400   70976400      3       1  150064       1.7225     0.042492
enh78970     2   71011800   71012800      5       2  150064       1.8226     0.034183
enh78982     2   71329600   71330600      9       3  150064       2.2641     0.011786
enh78987     2   71404200   71405200      4       2  150064       2.2278     0.012946
enh78995     2   71506600   71507600      4       2  150064       1.9048     0.028406
enh78996     2   71554900   71555900      3       2  150064       2.3225     0.010102
enh78997     2   71566400   71567400      5       3  150064       2.1695     0.015021
enh78998     2   71644400   71645400      7       3  150064       2.8841    0.0019629
enh79006     2   71754200   71755200      4       2  150064        1.926     0.027049
enh79034     2   72355600   72356600      6       3  150064       1.9124     0.027915
enh79035     2   72357000   72358000      2       1  150064       2.9769    0.0014561
enh79036     2   72400700   72401700      1       1  150064       1.6707      0.04739
enh79038     2   72437000   72438000      3       1  150064       2.4301    0.0075465
enh79040     2   72446900   72447900      5       3  150064         2.43    0.0075491
enh79041     2   72457200   72458200      2       1  150064       2.3392    0.0096618
enh79043     2   72463300   72464300      3       1  150064        1.783     0.037295
enh79049     2   72605700   72606700      2       1  150064       2.3504    0.0093759
enh79058     2   72803200   72804200      1       1  150064       1.7126      0.04339
enh79060     2   72846300   72847300      2       1  150064       1.9368     0.026382
enh79061     2   72854200   72855200      1       1  150064       1.7855      0.03709
enh79068     2   72978300   72979300      3       2  150064       2.8095    0.0024806
enh79071     2   72992800   72993800      1       1  150064       2.5217     0.005839
enh79084     2   73167700   73168700      3       1  150064       4.1935   1.3735e-05
enh79088     2   73201400   73202400      2       1  150064       3.2103   0.00066289
enh79089     2   73207400   73208400      1       1  150064       4.2077     1.29e-05
enh79090     2   73217500   73218500      3       1  150064       4.7849   8.5532e-07
enh79091     2   73227200   73228200      2       1  150064        3.489   0.00024239
enh79093     2   73271300   73272300      3       2  150064       3.3061   0.00047302
enh79097     2   73295700   73296700      1       1  150064       3.5033    0.0002298
enh79098     2   73308000   73309000      2       1  150064       2.1077     0.017528
enh79101     2   73318800   73319800      3       1  150064       3.0385    0.0011887
enh79102     2   73329000   73330000      5       2  150064        3.643   0.00013476
enh79104     2   73418800   73419800      4       2  150064       4.3334   7.3418e-06
enh79105     2   73439100   73440100      2       1  150064       3.0255    0.0012412
enh79106     2   73440100   73441100      3       2  150064        2.009      0.02227
enh79107     2   73462800   73463800      3       1  150064       3.7782   7.8976e-05
enh79109     2   73465200   73466200      2       1  150064       1.6809     0.046393
enh79110     2   73482700   73483700      3       2  150064       3.6988   0.00010829
enh79112     2   73595600   73596600      4       2  150064       4.5152   3.1632e-06
enh79113     2   73611600   73612600      2       1  150064       3.7349   9.3901e-05
enh79114     2   73712800   73713800      7       2  150064       4.5279   2.9782e-06
enh79115     2   73784400   73785400      2       1  150064       4.2944   8.7579e-06
enh79116     2   73791400   73792400      2       1  150064       3.0235    0.0012493
enh79117     2   73815000   73816000      2       1  150064       3.7373   9.3018e-05
enh79118     2   73840800   73841800      1       1  150064       4.4437    4.422e-06
enh79123     2   74059500   74060500      1       1  150064       2.7245      0.00322
enh79140     2   74252900   74253900      5       1  150064       3.0081    0.0013146
enh79144     2   74269900   74270900      1       1  150064       2.4452     0.007238
enh79146     2   74304200   74305200      1       1  150064        2.801     0.002547
enh79147     2   74316100   74317100      2       1  150064       3.0584    0.0011126
enh79148     2   74334000   74335000      2       1  150064        1.669     0.047562
enh79151     2   74408500   74409500      1       1  150064       2.1993      0.01393
enh79153     2   74418900   74419900      4       2  150064       1.7647     0.038805
enh79172     2   74812700   74813700      1       1  150064        1.748      0.04023
enh79179     2   74967700   74968700      6       1  150064       2.0549     0.019946
enh79211     2   75339800   75340800      3       1  150064       2.0077     0.022337
enh79215     2   75384400   75385400      3       1  150064       2.1889     0.014303
enh79216     2   75395200   75396200      5       2  150064       1.9546     0.025317
enh79233     2   75601600   75602600      5       1  150064       2.1843     0.014471
enh79237     2   75680600   75681600      9       3  150064       1.7538     0.039729
enh79238     2   75684600   75685600      7       1  150064       2.7698    0.0028046
enh79239     2   75689300   75690300      4       2  150064       2.6646    0.0038544
enh79259     2   76186400   76187400      5       2  150064        2.046     0.020377
enh79261     2   76234900   76235900      2       1  150064       2.0811     0.018711
enh79262     2   76236300   76237300      2       1  150064       2.1634     0.015254
enh79263     2   76310500   76311500      2       1  150064       3.7599   8.4988e-05
enh79265     2   76340200   76341200      3       2  150064       3.8815     5.19e-05
enh79266     2   76381700   76382700      4       1  150064       2.7331    0.0031371
enh79268     2   76437400   76438400      4       2  150064       3.4899   0.00024159
enh79269     2   76439000   76440000      2       1  150064       2.1283     0.016657
enh79270     2   76495500   76496500      3       2  150064       3.4303    0.0003015
enh79288     2   76806800   76807800      4       2  150064       1.7809     0.037468
enh79298     2   76960600   76961600      6       2  150064       1.9991     0.022801
enh79309     2   77182300   77183300      3       2  150064       1.8695     0.030779
enh79311     2   77192900   77193900      2       1  150064       2.5466    0.0054383
enh79323     2   77321700   77322700      6       2  150064       1.9476     0.025733
enh79325     2   77331000   77332000      6       2  150064       1.7762     0.037851
enh79343     2   77711300   77712300      5       2  150064       2.1737     0.014864
enh79344     2   77721000   77722000      7       3  150064       2.1773     0.014729
enh79345     2   77729600   77730600      8       3  150064       2.1268     0.016719
enh79346     2   77739700   77740700      3       2  150064       3.0221     0.001255
enh79359     2   78056200   78057200      2       1  150064        1.737     0.041191
enh79373     2   78495700   78496700      1       1  150064        2.009      0.02227
enh79375     2   78533900   78534900      3       1  150064       2.1047     0.017658
enh79383     2   78833800   78834800      2       1  150064       2.0872     0.018437
enh79387     2   79011600   79012600      4       2  150064       1.7666      0.03865
enh79390     2   79126800   79127800      3       2  150064        1.651     0.049372
enh79394     2   79268000   79269000      3       2  150064       1.9025     0.028551
enh79397     2   79428700   79429700      3       2  150064       2.8485     0.002196
enh79404     2   79620700   79621700      1       1  150064       1.9993      0.02279
enh79425     2   79929500   79930500      2       1  150064       2.9159    0.0017734
enh79438     2   80055500   80056500      2       1  150064        2.175     0.014816
enh79445     2   80087400   80088400      3       1  150064       2.3528    0.0093166
enh79447     2   80114400   80115400      4       2  150064       3.0099    0.0013066
enh79449     2   80125600   80126600      7       3  150064       1.7883     0.036861
enh79450     2   80130200   80131200      6       4  150064       4.1199   1.8951e-05
enh79452     2   80147600   80148600      2       1  150064       1.6836     0.046125
enh79460     2   80277300   80278300      2       1  150064       1.9487     0.025667
enh79498     2   81096800   81097800      1       1  150064       1.6805      0.04643
enh79553     2   83510900   83511900      1       1  150064       1.9662      0.02464
enh79570     2   84198200   84199200      6       3  150064       1.9159     0.027686
enh79587     2   84984200   84985200      1       1  150064       1.6735      0.04711
enh79631     2   85384800   85385800      2       1  150064       1.8849     0.029719
enh79646     2   85471400   85472400      4       2  150064       1.9315     0.026709
enh79658     2   85558100   85559100      1       1  150064       1.6659      0.04787
enh79664     2   85635600   85636600      4       2  150064       1.7675     0.038569
enh79665     2   85637500   85638500      3       1  150064       3.2094   0.00066513
enh79666     2   85639500   85640500      3       2  150064       1.7379     0.041116
enh79668     2   85644600   85645600      5       2  150064       3.2498   0.00057749
enh79671     2   85656100   85657100      3       2  150064       1.8575     0.031617
enh79689     2   85828500   85829500      1       1  150064       1.6695      0.04751
enh79691     2   85844600   85845600      1       1  150064       2.0794      0.01879
enh79695     2   85914000   85915000      2       1  150064       1.7585     0.039335
enh79703     2   85999800   86000800      1       1  150064       2.5548     0.005313
enh79711     2   86054800   86055800      3       2  150064       1.7297     0.041845
enh79747     2   86858600   86859600      3       2  150064       2.2344     0.012729
enh79748     2   86974800   86975800      2       1  150064       2.5472    0.0054289
enh79749     2   87054600   87055600      5       1  150064       2.0761     0.018941
enh79872     2   96813800   96814800      1       1  150064       1.8958      0.02899
enh79874     2   96823100   96824100      1       1  150064        2.975     0.001465
enh79877     2   96868300   96869300      1       1  150064       3.8922    4.966e-05
enh79879     2   96875200   96876200      1       1  150064       3.5636    0.0001829
enh79887     2   97051600   97052600      5       2  150064       2.3356    0.0097567
enh79898     2   97198300   97199300      3       2  150064       1.9101      0.02806
enh79907     2   97345400   97346400      3       1  150064       3.3577    0.0003929
enh79908     2   97350800   97351800      1       1  150064        2.613     0.004488
enh79909     2   97410400   97411400      3       1  150064       3.2394   0.00059896
enh79910     2   97423400   97424400      1       1  150064       2.4367     0.007412
enh79911     2   97425000   97426000      2       1  150064       1.9136     0.027833
enh79914     2   97453800   97454800      2       1  150064       2.3678     0.008946
enh79915     2   97458200   97459200      2       1  150064       2.9304    0.0016928
enh79918     2   97484400   97485400      3       1  150064       1.9841     0.023623
enh79920     2   97498100   97499100      1       1  150064       2.0026      0.02261
enh79921     2   97504700   97505700      1       1  150064       2.0077      0.02234
enh79922     2   97508000   97509000      2       1  150064       1.9093     0.028109
enh79923     2   97521800   97522800      1       1  150064       2.0007      0.02271
enh79924     2   97524900   97525900      1       1  150064       2.0166      0.02187
enh79925     2   97540300   97541300      3       1  150064       3.0089    0.0013111
enh79926     2   97547000   97548000      1       1  150064       1.7491      0.04014
enh79931     2   97561200   97562200      5       2  150064       2.9332    0.0016776
enh79932     2   97572500   97573500      4       1  150064       3.6494   0.00013143
enh79933     2   97577200   97578200      5       1  150064       3.6705   0.00012104
enh79935     2   97597400   97598400      3       2  150064       3.1853   0.00072304
enh79936     2   97599000   97600000      3       1  150064         2.01     0.022216
enh79939     2   97622800   97623800      5       2  150064       1.7894     0.036779
enh79944     2   98024700   98025700      3       1  150064       2.3026     0.010651
enh79946     2   98235800   98236800      3       1  150064       2.4668    0.0068166
enh79947     2   98260900   98261900      3       1  150064       2.6678    0.0038176
enh79960     2   98438800   98439800      4       2  150064       2.4345    0.0074572
enh79973     2   98567400   98568400      3       2  150064       2.3493    0.0094037
enh79977     2   98582900   98583900      1       1  150064       2.9781      0.00145
enh79978     2   98599400   98600400      3       2  150064       2.7334     0.003134
enh79984     2   98750500   98751500      2       1  150064       2.2184     0.013264
enh79985     2   98758400   98759400      3       2  150064       2.7701    0.0028022
enh79999     2   99010700   99011700      1       1  150064       1.8401      0.03288
enh80004     2   99060100   99061100      2       1  150064        1.857     0.031655
enh80005     2   99063000   99064000      4       1  150064       2.1642     0.015226
enh80006     2   99064800   99065800      2       1  150064       1.6915     0.045375
enh80007     2   99068000   99069000      1       1  150064        1.848       0.0323
enh80008     2   99070600   99071600      1       1  150064       1.7237      0.04238
enh80010     2   99075200   99076200      2       1  150064       1.7638     0.038884
enh80015     2   99084800   99085800      3       1  150064       1.7322     0.041623
enh80019     2   99099800   99100800      2       1  150064       1.7708     0.038301
enh80023     2   99121400   99122400      1       1  150064       1.8763      0.03031
enh80025     2   99128400   99129400      5       1  150064        1.695     0.045037
enh80028     2   99222800   99223800      3       1  150064       1.6702     0.047443
enh80039     2   99421700   99422700      3       1  150064       1.7118      0.04347
enh80076     2  100254700  100255700      4       2  150064       3.3546   0.00039745
enh80077     2  100268600  100269600      6       2  150064       3.4589   0.00027115
enh80078     2  100277000  100278000      1       1  150064       2.0517       0.0201
enh80079     2  100293600  100294600      2       1  150064       1.8927     0.029201
enh80084     2  100364500  100365500      3       1  150064       1.8259     0.033932
enh80088     2  100506900  100507900      1       1  150064       2.3222      0.01011
enh80091     2  100577100  100578100      1       1  150064        1.887      0.02958
enh80126     2  101349800  101350800      7       2  150064       2.4091    0.0079954
enh80127     2  101398100  101399100      3       1  150064       1.8236     0.034106
enh80168     2  101867200  101868200      1       1  150064       2.5121        0.006
enh80170     2  101916600  101917600      5       2  150064       2.3846    0.0085493
enh80182     2  102050900  102051900      6       2  150064       1.7958     0.036262
enh80250     2  102708800  102709800      3       1  150064       1.6806     0.046418
enh80251     2  102728400  102729400      3       2  150064       1.8882     0.029497
enh80253     2  102788300  102789300      3       2  150064       1.7391     0.041009
enh80254     2  102816800  102817800      5       2  150064       2.1271     0.016707
enh80267     2  103313900  103314900      3       2  150064       2.0456     0.020398
enh80289     2  103909800  103910800      1       1  150064       2.3178      0.01023
enh80291     2  103923200  103924200      2       1  150064       2.1369     0.016303
enh80316     2  104644200  104645200      3       2  150064       2.4184    0.0077951
enh80321     2  104708100  104709100      4       2  150064       1.7598     0.039219
enh80332     2  104991100  104992100      5       1  150064       2.3925    0.0083668
enh80335     2  105049700  105050700      6       3  150064       1.8459     0.032452
enh80420     2  106371000  106372000      6       2  150064       1.9135      0.02784
enh80421     2  106376400  106377400      5       2  150064        2.736    0.0031092
enh80448     2  106478700  106479700      3       2  150064       1.8843     0.029759
enh80492     2  107417200  107418200      1       1  150064       2.9372     0.001656
enh80493     2  107456000  107457000      2       1  150064       2.6312    0.0042539
enh80494     2  107464400  107465400      5       2  150064       1.7221     0.042527
enh80555     2  109019700  109020700      4       1  150064       2.3583    0.0091788
enh80559     2  109141600  109142600      2       1  150064       1.7064     0.043971
enh80560     2  109149000  109150000      1       1  150064        1.995      0.02302
enh80567     2  109200200  109201200      4       2  150064       2.1656     0.015173
enh80572     2  109231700  109232700      3       1  150064       1.8293     0.033678
enh80600     2  109644700  109645700      3       2  150064       1.7807     0.037478
enh80631     2  110315500  110316500      1       1  150064       3.9136    4.546e-05
enh80632     2  110357200  110358200      1       1  150064        3.817    6.755e-05
enh80634     2  110363100  110364100      2       1  150064       4.0565   2.4907e-05
enh80635     2  110364100  110365100      2       1  150064       3.9318   4.2148e-05
enh80636     2  110365200  110366200      1       1  150064       3.0332      0.00121
enh80638     2  110374200  110375200      2       1  150064       2.7704    0.0027992
enh80649     2  110858700  110859700      3       2  150064       1.9862     0.023508
enh80650     2  110896800  110897800      1       1  150064       1.9238      0.02719
enh80651     2  110924300  110925300      3       2  150064       2.4227    0.0077038
enh80660     2  111451700  111452700      2       1  150064       1.8864     0.029619
enh80663     2  111483600  111484600      3       2  150064       1.8113     0.035044
enh80669     2  111503700  111504700      3       2  150064        2.343     0.009564
enh80672     2  111525200  111526200      2       1  150064       2.8675    0.0020686
enh80673     2  111529100  111530100      4       2  150064       2.3416    0.0096007
enh80677     2  111600800  111601800      6       3  150064       1.6819     0.046296
enh80678     2  111604000  111605000      3       1  150064       1.7547     0.039657
enh80683     2  111630900  111631900      1       1  150064       1.8392      0.03294
enh80695     2  111903600  111904600      4       2  150064       1.7203     0.042685
enh80703     2  111985300  111986300      6       3  150064       1.6461     0.049874
enh80714     2  112252800  112253800      1       1  150064        2.238      0.01261
enh80718     2  112374500  112375500      4       2  150064       1.8578     0.031597
enh80725     2  112468300  112469300      5       2  150064       1.6743     0.047032
enh80730     2  112677400  112678400      5       2  150064       2.0431     0.020523
enh80737     2  112743300  112744300      8       2  150064       1.9145      0.02778
enh80738     2  112776900  112777900      4       2  150064       2.0047     0.022497
enh80748     2  112925800  112926800      1       1  150064       2.0466      0.02035
enh80816     2  114634400  114635400      4       2  150064       2.8604    0.0021153
enh80848     2  115348200  115349200      4       1  150064       1.8729     0.030544
enh80883     2  115842700  115843700      7       3  150064        1.884      0.02978
enh80884     2  115844000  115845000      4       2  150064       2.4854    0.0064704
enh80885     2  115852500  115853500      9       3  150064       2.8228    0.0023801
enh80886     2  115872400  115873400      4       2  150064       2.1307     0.016558
enh80896     2  115964600  115965600      2       1  150064       2.7502    0.0029778
enh80902     2  116117600  116118600      3       1  150064       2.1003      0.01785
enh80908     2  116184700  116185700      1       1  150064       2.0208      0.02165
enh80911     2  116282000  116283000      1       1  150064       2.0682      0.01931
enh80912     2  116290600  116291600      2       1  150064        1.869      0.03081
enh80957     2  118250000  118251000      3       1  150064       1.8566     0.031682
enh80964     2  118372100  118373100     11       2  150064       1.8561     0.031723
enh80966     2  118418800  118419800      4       2  150064       2.1138     0.017267
enh80979     2  118778600  118779600      6       3  150064       1.7643     0.038837
enh80987     2  118857200  118858200      4       2  150064       2.4319    0.0075103
enh80988     2  118862600  118863600      3       2  150064       2.7209    0.0032551
enh80989     2  118875600  118876600      9       4  150064       2.1247     0.016806
enh80990     2  118926300  118927300      3       1  150064       1.9362     0.026422
enh80998     2  119013000  119014000      3       1  150064       2.1909     0.014228
enh81000     2  119066700  119067700      1       1  150064       2.1578      0.01547
enh81001     2  119068400  119069400      3       2  150064       3.8082   6.9992e-05
enh81003     2  119076800  119077800      3       2  150064       2.3288    0.0099347
enh81004     2  119097500  119098500      4       1  150064       2.7551    0.0029342
enh81006     2  119105400  119106400      3       1  150064       2.2929     0.010926
enh81007     2  119125400  119126400      4       2  150064       2.3391    0.0096649
enh81014     2  119207700  119208700      2       1  150064       1.8863     0.029625
enh81017     2  119234500  119235500      4       2  150064       2.8235    0.0023751
enh81018     2  119246500  119247500      2       1  150064       1.9189       0.0275
enh81021     2  119256800  119257800      5       3  150064       2.2099     0.013556
enh81022     2  119265400  119266400      4       2  150064       2.3537    0.0092948
enh81024     2  119334400  119335400      2       1  150064       1.7226     0.042476
enh81026     2  119341600  119342600      2       1  150064       2.1303     0.016572
enh81028     2  119347200  119348200      2       1  150064       2.2724     0.011532
enh81033     2  119401200  119402200      1       1  150064       1.9665      0.02462
enh81039     2  119495400  119496400      2       1  150064       2.5066    0.0060945
enh81040     2  119513100  119514100      3       2  150064        1.982     0.023738
enh81051     2  119826400  119827400      5       2  150064       2.7932    0.0026099
enh81058     2  119905100  119906100      2       1  150064       1.6519     0.049275
enh81059     2  119924600  119925600      7       4  150064       1.7362     0.041261
enh81065     2  119987500  119988500      1       1  150064         1.65      0.04947
enh81075     2  120049600  120050600      4       2  150064       1.7895     0.036766
enh81151     2  121044700  121045700      3       1  150064       1.7418     0.040776
enh81154     2  121130400  121131400      3       1  150064       2.0526     0.020058
enh81155     2  121130800  121131800      6       2  150064       2.4026    0.0081396
enh81156     2  121131300  121132300      6       2  150064       2.0724     0.019114
enh81159     2  121186600  121187600      4       2  150064       1.9907     0.023255
enh81161     2  121303100  121304100      2       1  150064       1.9769     0.024025
enh81167     2  121404700  121405700      1       1  150064        1.757      0.03946
enh81191     2  121551000  121552000      5       2  150064       1.6676     0.047694
enh81241     2  122232300  122233300      2       1  150064       2.1579     0.015469
enh81251     2  122289700  122290700      5       2  150064       1.8457     0.032467
enh81255     2  122323100  122324100      2       1  150064       1.7881      0.03688
enh81272     2  122511800  122512800      1       1  150064       1.8269      0.03386
enh81274     2  122536300  122537300      1       1  150064       2.2271      0.01297
enh81277     2  122568800  122569800      3       2  150064       2.1401     0.016174
enh81279     2  122582600  122583600      6       3  150064       2.6739    0.0037491
enh81281     2  122626200  122627200     10       2  150064       2.6479    0.0040494
enh81284     2  122767300  122768300      3       2  150064       2.4748    0.0066656
enh81285     2  122777200  122778200      2       1  150064       1.9756       0.0241
enh81291     2  122819800  122820800      3       1  150064       2.1752     0.014807
enh81292     2  122838900  122839900      2       1  150064       1.8155     0.034721
enh81299     2  123239400  123240400      5       2  150064       2.0785     0.018832
enh81335     2  124784600  124785600      3       2  150064       2.0724     0.019114
enh81338     2  124824000  124825000      4       2  150064       2.4895    0.0063962
enh81345     2  124944000  124945000      5       2  150064       2.5288     0.005722
enh81347     2  125007500  125008500      4       2  150064       2.5772    0.0049809
enh81348     2  125051000  125052000      5       2  150064       2.1179      0.01709
enh81361     2  125337900  125338900      4       2  150064       2.8411    0.0022481
enh81364     2  125368200  125369200      3       2  150064       1.6506     0.049415
enh81376     2  125773700  125774700      3       1  150064       1.9126       0.0279
enh81387     2  126398000  126399000      8       3  150064       2.2404     0.012532
enh81388     2  126400400  126401400      4       1  150064       1.8575     0.031619
enh81389     2  126409600  126410600      3       2  150064       2.1449     0.015982
enh81423     2  127584500  127585500      2       1  150064       1.9724     0.024284
enh81424     2  127589200  127590200      3       2  150064       2.3034     0.010628
enh81427     2  127699900  127700900      1       1  150064       1.6963      0.04491
enh81443     2  127841800  127842800      7       3  150064       1.9861      0.02351
enh81444     2  127844600  127845600      1       1  150064       2.7431     0.003043
enh81445     2  127851800  127852800      2       1  150064       2.3047     0.010592
enh81446     2  127855400  127856400      2       1  150064       2.1139     0.017262
enh81448     2  127862000  127863000      8       4  150064        2.319     0.010198
enh81449     2  127885700  127886700      5       1  150064       2.0111     0.022158
enh81482     2  128221300  128222300      2       1  150064       1.8596     0.031474
enh81533     2  129153700  129154700     10       2  150064       1.9725     0.024275
enh81534     2  129164600  129165600      3       2  150064       2.1719      0.01493
enh81575     2  129931500  129932500      2       1  150064       2.3484    0.0094266
enh81631     2  131629200  131630200      3       1  150064        1.787      0.03697
enh81640     2  131822000  131823000      2       1  150064       3.1467   0.00082561
enh81642     2  131861300  131862300      4       2  150064        3.335   0.00042656
enh81645     2  131876400  131877400      1       1  150064       3.2767    0.0005252
enh81654     2  133149500  133150500      1       1  150064       1.8515      0.03205
enh81735     2  134837600  134838600      1       1  150064       1.8672      0.03094
enh81736     2  134844400  134845400      3       1  150064       3.2997   0.00048399
enh81737     2  134864500  134865500     10       3  150064       2.8877    0.0019402
enh81738     2  134875700  134876700      2       1  150064       2.7512    0.0029685
enh81743     2  134895600  134896600      2       1  150064       3.4136    0.0003206
enh81744     2  134897500  134898500      1       1  150064       4.2027    1.319e-05
enh81745     2  134900200  134901200      2       1  150064       3.3207   0.00044901
enh81747     2  134904300  134905300      1       1  150064       1.7945      0.03637
enh81750     2  134916400  134917400      4       2  150064       2.4706    0.0067452
enh81752     2  134920900  134921900      1       1  150064       2.4341     0.007465
enh81760     2  134955900  134956900      3       1  150064        1.683      0.04619
enh81802     2  135678100  135679100      2       1  150064         2.09      0.01831
enh81806     2  135718900  135719900      3       2  150064       2.5774    0.0049768
enh81874     2  137667200  137668200      3       1  150064       2.1144      0.01724
enh81875     2  137674500  137675500      2       1  150064       1.9327     0.026634
enh81930     2  138950800  138951800      1       1  150064       2.0589      0.01975
enh81931     2  138975400  138976400      2       1  150064       1.6719     0.047274
enh81937     2  139033400  139034400      3       2  150064       1.7045     0.044144
enh81940     2  139060800  139061800      2       1  150064       2.1851     0.014441
enh81944     2  139205400  139206400      3       1  150064       3.8566   5.7488e-05
enh81945     2  139212600  139213600      5       2  150064       3.7815   7.7954e-05
enh81946     2  139252000  139253000      2       1  150064       2.6793    0.0036892
enh81953     2  139293600  139294600      3       2  150064       1.7277     0.042024
enh81960     2  139481700  139482700      3       2  150064       2.2969     0.010813
enh81969     2  139684000  139685000      3       2  150064       2.8825    0.0019727
enh81975     2  139758000  139759000      2       1  150064        1.695      0.04504
enh81976     2  139802900  139803900      3       1  150064       1.8054     0.035503
enh81978     2  139864900  139865900      5       2  150064        2.101     0.017822
enh81984     2  139991000  139992000      7       2  150064       1.8654     0.031066
enh82009     2  140548600  140549600      2       1  150064       1.9088     0.028145
enh82011     2  140582000  140583000      3       2  150064       2.5405    0.0055351
enh82012     2  140585200  140586200      8       3  150064        1.792     0.036564
enh82020     2  140790800  140791800      4       2  150064       1.7506     0.040004
enh82021     2  140809800  140810800      3       2  150064       2.0652     0.019454
enh82027     2  141106200  141107200      4       2  150064       2.6101    0.0045257
enh82028     2  141113200  141114200      6       3  150064       2.3098      0.01045
enh82033     2  141192800  141193800      6       2  150064       2.7357    0.0031126
enh82034     2  141231400  141232400      5       1  150064       1.6538     0.049089
enh82048     2  141722200  141723200     13       2  150064       1.6866     0.045836
enh82053     2  141786400  141787400      1       1  150064       1.9747      0.02415
enh82057     2  141863100  141864100      6       3  150064       2.7775    0.0027391
enh82058     2  141867400  141868400      7       2  150064       3.3199   0.00045028
enh82059     2  141870100  141871100      3       2  150064       2.0877     0.018414
enh82060     2  141927700  141928700      1       1  150064       2.5234     0.005812
enh82082     2  142559200  142560200     10       2  150064       1.7616      0.03907
enh82121     2  144016000  144017000      5       3  150064        1.734     0.041456
enh82122     2  144053300  144054300      3       2  150064       2.0757     0.018963
enh82130     2  144232400  144233400      2       1  150064       2.4722     0.006715
enh82149     2  144553000  144554000      1       1  150064       3.0219     0.001256
enh82150     2  144563300  144564300      2       1  150064       2.4269    0.0076151
enh82151     2  144565400  144566400      1       1  150064       2.4016     0.008162
enh82154     2  144582500  144583500      5       2  150064       1.9309      0.02675
enh82155     2  144590200  144591200      3       1  150064       2.8902     0.001925
enh82161     2  144704500  144705500      1       1  150064       2.8948     0.001897
enh82162     2  144710800  144711800      3       1  150064       2.8618     0.002106
enh82163     2  144712900  144713900      1       1  150064       2.9506     0.001586
enh82173     2  144857200  144858200      1       1  150064       2.1594      0.01541
enh82176     2  144914300  144915300      1       1  150064       2.0294      0.02121
enh82180     2  144988000  144989000      2       1  150064       1.9857     0.023531
enh82187     2  145028800  145029800      2       1  150064       2.4279    0.0075937
enh82199     2  145129800  145130800      1       1  150064       2.7902     0.002634
enh82200     2  145137200  145138200      2       1  150064       3.5341    0.0002046
enh82201     2  145159100  145160100      1       1  150064       4.6476    1.679e-06
enh82202     2  145169800  145170800      1       1  150064       3.4481    0.0002823
enh82203     2  145182200  145183200      2       1  150064       2.3847    0.0085468
enh82204     2  145184200  145185200      2       1  150064       3.2428   0.00059181
enh82208     2  145198600  145199600      6       3  150064       2.3436    0.0095487
enh82209     2  145201700  145202700      1       1  150064       4.3878    5.724e-06
enh82214     2  145213700  145214700      2       1  150064        3.645   0.00013371
enh82216     2  145218700  145219700      2       1  150064       3.4822   0.00024867
enh82217     2  145219600  145220600      3       2  150064       3.6446   0.00013392
enh82225     2  145259700  145260700      1       1  150064       1.9658      0.02466
enh82229     2  145282500  145283500      1       1  150064       1.8418      0.03275
enh82268     2  146296100  146297100      1       1  150064       2.1738      0.01486
enh82276     2  146401900  146402900      2       1  150064       2.8347    0.0022935
enh82285     2  146613700  146614700      2       1  150064       1.9477     0.025724
enh82289     2  146676300  146677300      2       1  150064       1.8994     0.028755
enh82290     2  146688100  146689100      2       1  150064       2.2715     0.011559
enh82318     2  147578700  147579700      2       1  150064       4.3816   5.8918e-06
enh82321     2  147624800  147625800      3       2  150064       3.8737   5.3602e-05
enh82322     2  147674400  147675400      1       1  150064       2.3878     0.008475
enh82324     2  147751400  147752400      2       1  150064       2.6749    0.0037373
enh82329     2  147818500  147819500      6       2  150064       1.7643     0.038839
enh82330     2  147851300  147852300      3       1  150064       1.9172     0.027605
enh82331     2  147863400  147864400      3       1  150064       1.8807     0.030006
enh82332     2  147891000  147892000      2       1  150064       1.6471     0.049768
enh82335     2  147952700  147953700      2       1  150064       1.6706     0.047398
enh82339     2  148109000  148110000      3       1  150064       2.4473    0.0071973
enh82353     2  148375200  148376200      4       2  150064       1.9597     0.025014
enh82359     2  148480700  148481700      5       2  150064       2.0947     0.018097
enh82361     2  148531000  148532000      2       1  150064       2.2388     0.012583
enh82365     2  148553400  148554400      1       1  150064       2.8224     0.002383
enh82370     2  148617200  148618200      2       1  150064       2.2004     0.013891
enh82372     2  148620100  148621100      2       1  150064       1.6453     0.049952
enh82374     2  148626700  148627700      2       1  150064       2.2105     0.013534
enh82375     2  148627600  148628600      2       1  150064       2.2233     0.013097
enh82376     2  148633200  148634200      1       1  150064       2.3904     0.008414
enh82381     2  148735000  148736000      1       1  150064        1.891      0.02931
enh82384     2  148757800  148758800      3       1  150064       1.9071     0.028251
enh82386     2  148775400  148776400      1       1  150064       2.3974     0.008257
enh82390     2  148815500  148816500      2       1  150064       1.8172     0.034591
enh82391     2  148839300  148840300      3       2  150064       2.1737     0.014865
enh82396     2  149040700  149041700      3       2  150064       2.9896    0.0013967
enh82397     2  149055200  149056200      3       2  150064       2.2032     0.013791
enh82398     2  149059500  149060500      1       1  150064       1.7214      0.04259
enh82399     2  149062200  149063200      5       2  150064       1.9136     0.027839
enh82400     2  149105300  149106300      1       1  150064       2.6417     0.004125
enh82401     2  149115600  149116600      2       1  150064       2.4759    0.0066447
enh82402     2  149119300  149120300      4       2  150064        2.146     0.015938
enh82410     2  149312000  149313000      4       2  150064       3.0949   0.00098444
enh82412     2  149340200  149341200      2       1  150064       2.8356    0.0022872
enh82413     2  149343800  149344800      2       1  150064        2.619    0.0044099
enh82414     2  149347800  149348800      3       2  150064       3.1813   0.00073298
enh82430     2  149509700  149510700      6       3  150064       1.8438     0.032607
enh82443     2  149684700  149685700      3       2  150064       2.2262     0.012999
enh82447     2  149835800  149836800      1       1  150064       1.7951      0.03632
enh82449     2  149862500  149863500      1       1  150064       2.4119     0.007934
enh82464     2  150015300  150016300      3       2  150064        1.702     0.044381
enh82470     2  150073200  150074200      4       2  150064       2.1238     0.016844
enh82477     2  150220200  150221200      3       2  150064       2.0045     0.022507
enh82492     2  150343800  150344800      6       2  150064       2.3431    0.0095622
enh82493     2  150345800  150346800      4       2  150064       1.9039     0.028463
enh82494     2  150450200  150451200      4       2  150064       2.2629      0.01182
enh82495     2  150453600  150454600      3       2  150064       2.2572     0.011997
enh82496     2  150454100  150455100      2       1  150064       1.8433     0.032646
enh82501     2  150587200  150588200      5       1  150064        1.955     0.025292
enh82502     2  150590400  150591400      1       1  150064       2.0191      0.02174
enh82516     2  150982400  150983400      2       1  150064       1.7862     0.037035
enh82519     2  151040000  151041000      4       1  150064       2.6938     0.003532
enh82525     2  151178200  151179200      1       1  150064       2.3345     0.009784
enh82530     2  151232600  151233600      2       1  150064       1.8048     0.035552
enh82596     2  152264900  152265900      8       5  150064       1.9923      0.02317
enh82598     2  152348800  152349800      5       2  150064        1.796     0.036249
enh82599     2  152354300  152355300      1       1  150064        2.957     0.001553
enh82601     2  152402200  152403200      2       1  150064       1.8467     0.032394
enh82632     2  152930000  152931000      5       3  150064       2.1092     0.017465
enh82635     2  153023400  153024400      2       1  150064       2.3393    0.0096609
enh82638     2  153054900  153055900      4       2  150064         2.44    0.0073437
enh82639     2  153056900  153057900      1       1  150064        3.074     0.001056
enh82640     2  153079200  153080200      3       1  150064        2.717    0.0032937
enh82641     2  153084200  153085200      4       1  150064        2.749    0.0029893
enh82642     2  153194500  153195500      2       1  150064       1.6989     0.044667
enh82647     2  153228600  153229600      6       2  150064        2.457    0.0070057
enh82649     2  153232800  153233800      4       2  150064       2.2087     0.013597
enh82653     2  153248900  153249900      9       4  150064        1.921     0.027368
enh82654     2  153249800  153250800      5       2  150064       2.4043    0.0081009
enh82662     2  153273600  153274600      9       2  150064       1.8818     0.029932
enh82664     2  153276800  153277800      1       1  150064       2.6199     0.004398
enh82666     2  153282400  153283400      4       2  150064       2.3737    0.0088057
enh82667     2  153283000  153284000      4       2  150064       2.4042    0.0081031
enh82669     2  153286300  153287300      1       1  150064       2.6666     0.003831
enh82670     2  153287200  153288200      1       1  150064       1.9508      0.02554
enh82671     2  153289500  153290500      2       1  150064       2.4729    0.0067002
enh82698     2  153433300  153434300      2       1  150064       2.0597     0.019713
enh82702     2  153618200  153619200      2       1  150064        2.539    0.0055589
enh82704     2  153731600  153732600      5       3  150064       2.3803    0.0086496
enh82755     2  155034900  155035900      2       1  150064       2.5494    0.0053961
enh82757     2  155077900  155078900      3       2  150064       1.6656     0.047902
enh82777     2  155438600  155439600      1       1  150064       1.7215      0.04258
enh82790     2  155800900  155801900      5       3  150064       2.5505    0.0053788
enh82791     2  155802500  155803500      3       2  150064       2.1992     0.013932
enh82792     2  155825700  155826700      3       1  150064       3.7354   9.3693e-05
enh82793     2  155848800  155849800      1       1  150064       2.3737     0.008805
enh82794     2  155956000  155957000      3       2  150064       4.3736   6.1118e-06
enh82795     2  156010700  156011700      4       2  150064       3.8612   5.6422e-05
enh82797     2  156271800  156272800      2       1  150064       1.7532     0.039786
enh82799     2  156341600  156342600      2       1  150064       1.8673     0.030927
enh82804     2  156695700  156696700      3       2  150064       1.8476     0.032332
enh82816     2  156860800  156861800      3       1  150064       2.7273    0.0031928
enh82849     2  157403100  157404100      3       2  150064       1.7636     0.038897
enh82860     2  157515100  157516100      4       2  150064       2.0347     0.020941
enh82863     2  157541300  157542300      2       1  150064       1.9318     0.026691
enh82864     2  157549800  157550800      2       1  150064       1.8381     0.033022
enh82865     2  157557600  157558600      4       2  150064       1.9974     0.022892
enh82882     2  158046300  158047300      3       2  150064        1.784     0.037212
enh82901     2  158604200  158605200      1       1  150064       2.2924      0.01094
enh82903     2  158628200  158629200      1       1  150064       1.6733      0.04713
enh82927     2  158767900  158768900      1       1  150064        2.704     0.003425
enh82932     2  158858600  158859600      3       1  150064       2.3419    0.0095935
enh82940     2  158976900  158977900      3       2  150064       2.1871     0.014368
enh82948     2  159099100  159100100      5       2  150064       1.7947     0.036352
enh82950     2  159173700  159174700      5       3  150064       2.5034    0.0061496
enh82951     2  159199900  159200900      5       2  150064       1.9181     0.027551
enh82952     2  159216200  159217200      3       2  150064        2.468    0.0067942
enh82955     2  159260200  159261200      4       2  150064       2.1612     0.015341
enh82957     2  159282200  159283200      6       2  150064       2.1566     0.015519
enh82958     2  159316500  159317500      4       2  150064       2.3497     0.009394
enh82960     2  159326600  159327600      3       2  150064       2.3193     0.010191
enh82962     2  159333500  159334500      1       1  150064       3.0841     0.001021
enh82963     2  159339000  159340000      5       2  150064       3.5198   0.00021596
enh82964     2  159341100  159342100      5       2  150064        1.803     0.035691
enh82965     2  159342900  159343900      4       2  150064       2.8311    0.0023193
enh82966     2  159344600  159345600      4       2  150064       3.2208   0.00063926
enh82967     2  159346200  159347200      1       1  150064       1.9251      0.02711
enh82968     2  159349600  159350600      6       2  150064       2.8574    0.0021356
enh82972     2  159366500  159367500      4       2  150064       1.8071     0.035376
enh82973     2  159369300  159370300      4       2  150064       3.2103   0.00066298
enh82975     2  159387800  159388800      4       2  150064       2.1385      0.01624
enh82984     2  159534000  159535000      4       2  150064       2.4492    0.0071585
enh82986     2  159573800  159574800      1       1  150064       2.5936     0.004749
enh83029     2  159994200  159995200      1       1  150064       1.7536      0.03975
enh83045     2  160372900  160373900      1       1  150064       2.9792     0.001445
enh83046     2  160381500  160382500      2       1  150064       2.5852    0.0048656
enh83048     2  160403300  160404300      1       1  150064       2.7902     0.002634
enh83049     2  160413800  160414800      1       1  150064       2.4335     0.007477
enh83051     2  160462300  160463300      5       2  150064       2.5663    0.0051388
enh83052     2  160463600  160464600      3       2  150064       1.6783     0.046641
enh83053     2  160466200  160467200      4       2  150064       2.6527    0.0039921
enh83054     2  160468400  160469400      2       1  150064       2.9327      0.00168
enh83056     2  160476800  160477800      3       2  150064       1.8384     0.033002
enh83060     2  160643800  160644800      3       1  150064       3.4207   0.00031225
enh83062     2  160748200  160749200      2       1  150064       1.7573     0.039436
enh83064     2  160750600  160751600      1       1  150064       1.8096      0.03518
enh83065     2  160751700  160752700      5       3  150064       1.7245     0.042311
enh83076     2  160982200  160983200      6       3  150064       2.2435     0.012433
enh83079     2  161036900  161037900      6       3  150064       1.7327     0.041576
enh83081     2  161064300  161065300      2       1  150064       2.0777     0.018867
enh83098     2  161201400  161202400      3       2  150064       1.9094     0.028103
enh83119     2  161254600  161255600      1       1  150064       1.9493      0.02563
enh83122     2  161276600  161277600      2       1  150064       1.7479     0.040244
enh83146     2  161503200  161504200      3       1  150064       1.8889     0.029451
enh83150     2  161560400  161561400      4       2  150064       1.6628     0.048171
enh83184     2  162046000  162047000      3       2  150064        1.932      0.02668
enh83198     2  162369700  162370700      4       2  150064       1.7163     0.043053
enh83200     2  162493800  162494800      1       1  150064       1.7308      0.04174
enh83206     2  162854700  162855700      2       1  150064       3.0845    0.0010196
enh83207     2  162858600  162859600      3       2  150064       3.1137    0.0009239
enh83208     2  162865400  162866400      3       1  150064       3.7575   8.5797e-05
enh83211     2  162884800  162885800      2       1  150064       2.7702    0.0028009
enh83212     2  162887600  162888600      4       2  150064       3.2828   0.00051391
enh83213     2  162893300  162894300      2       1  150064       2.3103     0.010435
enh83248     2  163933600  163934600      3       1  150064       1.6574     0.048717
enh83262     2  164454200  164455200      4       2  150064       1.9435     0.025981
enh83263     2  164457600  164458600      2       1  150064       2.3011     0.010694
enh83278     2  164521500  164522500      1       1  150064       1.8013      0.03583
enh83281     2  164547700  164548700      2       1  150064       1.8937     0.029135
enh83283     2  164550800  164551800      4       2  150064       1.7316     0.041676
enh83286     2  164572100  164573100      1       1  150064       2.1163      0.01716
enh83358     2  165970600  165971600      1       1  150064       1.6512      0.04935
enh83406     2  166653300  166654300      8       3  150064       1.7241     0.042346
enh83408     2  166693500  166694500      4       2  150064       3.1035   0.00095639
enh83409     2  166700700  166701700      4       2  150064       3.8417   6.1095e-05
enh83412     2  166810900  166811900      2       1  150064       3.2935   0.00049468
enh83413     2  166856600  166857600      5       2  150064       1.7662     0.038684
enh83414     2  166887400  166888400      3       2  150064        1.926     0.027052
enh83415     2  166901200  166902200      1       1  150064       2.1792      0.01466
enh83419     2  166997000  166998000      6       2  150064       2.2795     0.011318
enh83429     2  167351000  167352000      4       2  150064       3.2406   0.00059635
enh83446     2  167697900  167698900      1       1  150064         1.65      0.04947
enh83447     2  167748300  167749300      1       1  150064       3.0327     0.001212
enh83448     2  167815500  167816500      3       2  150064       1.8322      0.03346
enh83476     2  168241500  168242500      3       2  150064       1.9246     0.027139
enh83486     2  168336600  168337600      2       1  150064       1.7703     0.038338
enh83498     2  168440600  168441600      3       1  150064       1.9666     0.024617
enh83500     2  168508000  168509000      8       1  150064       3.6435   0.00013449
enh83507     2  168605700  168606700      2       1  150064        1.928     0.026926
enh83513     2  168649100  168650100      4       1  150064       1.9194     0.027466
enh83517     2  168737000  168738000      5       2  150064       2.5143    0.0059626
enh83519     2  168761400  168762400      2       1  150064       2.0816     0.018689
enh83520     2  168802300  168803300      2       1  150064       2.2673     0.011687
enh83569     2  169315400  169316400      3       2  150064       2.2001     0.013901
enh83571     2  169323100  169324100      2       1  150064       1.7044     0.044157
enh83578     2  169351600  169352600      4       2  150064       2.5439    0.0054808
enh83581     2  169374700  169375700      4       1  150064       1.9087     0.028151
enh83582     2  169377500  169378500      2       1  150064       1.8727     0.030553
enh83584     2  169382100  169383100      3       1  150064       2.5506    0.0053772
enh83585     2  169385200  169386200      3       2  150064       3.2223   0.00063589
enh83586     2  169386000  169387000      2       1  150064       1.8604     0.031415
enh83587     2  169391200  169392200      3       2  150064       3.3246   0.00044273
enh83600     2  169459500  169460500      1       1  150064       2.4821     0.006531
enh83601     2  169482200  169483200      4       2  150064       3.0976   0.00097563
enh83604     2  169491300  169492300      4       2  150064       3.0841    0.0010209
enh83606     2  169496100  169497100      4       1  150064       3.3088   0.00046851
enh83608     2  169509400  169510400      1       1  150064       2.1222      0.01691
enh83615     2  169542200  169543200      3       2  150064       1.8856     0.029671
enh83619     2  169587200  169588200      3       2  150064       2.0443      0.02046
enh83630     2  169701400  169702400      3       1  150064       1.6964     0.044903
enh83641     2  169975600  169976600      3       1  150064       1.6999     0.044573
enh83686     2  171001900  171002900      1       1  150064       1.7048      0.04412
enh83698     2  171098000  171099000      1       1  150064        1.661      0.04836
enh83701     2  171139100  171140100      6       2  150064       1.9669     0.024596
enh83732     2  171508100  171509100      2       1  150064       1.9028     0.028532
enh83745     2  171633800  171634800      4       1  150064        1.867     0.030953
enh83747     2  171668700  171669700      1       1  150064       1.9777      0.02398
enh83753     2  171787400  171788400      2       1  150064       1.8763     0.030307
enh83758     2  171885300  171886300      1       1  150064       2.3961     0.008286
enh83762     2  171943300  171944300      2       1  150064       2.5562    0.0052908
enh83767     2  171991000  171992000      3       1  150064         2.14     0.016177
enh83775     2  172037900  172038900      6       2  150064       1.8628     0.031245
enh83783     2  172127900  172128900      4       2  150064         2.25     0.012225
enh83805     2  172532100  172533100      2       1  150064        3.471    0.0002593
enh83806     2  172558000  172559000      7       4  150064       3.3281   0.00043717
enh83809     2  172650400  172651400      1       1  150064       3.1278    0.0008806
enh83810     2  172654600  172655600      3       2  150064       3.3947   0.00034357
enh83811     2  172664000  172665000      2       1  150064       1.7115     0.043491
enh83814     2  172780000  172781000      5       3  150064       3.3223   0.00044639
enh83815     2  172865200  172866200      3       1  150064        3.113   0.00092594
enh83816     2  172877300  172878300      3       2  150064       3.3925   0.00034624
enh83837     2  173138500  173139500      4       2  150064       2.4307    0.0075348
enh83838     2  173148900  173149900      3       1  150064       2.0688     0.019284
enh83878     2  173829400  173830400      1       1  150064       1.9822      0.02373
enh83886     2  173967800  173968800      3       2  150064       2.8157    0.0024336
enh83888     2  173996800  173997800      4       2  150064       2.8268    0.0023508
enh83889     2  174000100  174001100      3       2  150064       2.5849      0.00487
enh83894     2  174052600  174053600      4       2  150064       2.7049    0.0034158
enh83895     2  174058400  174059400      5       3  150064       2.2718     0.011549
enh83897     2  174091700  174092700      4       2  150064       2.1194     0.017029
enh83946     2  174778800  174779800      1       1  150064        2.247      0.01232
enh83949     2  174805200  174806200      6       3  150064       1.8803     0.030032
enh83950     2  174813000  174814000      3       2  150064       1.7069      0.04392
enh83952     2  174824600  174825600      6       3  150064       1.7813     0.037428
enh83967     2  174918400  174919400      3       1  150064       1.9065     0.028292
enh83968     2  174927100  174928100      2       1  150064       2.2485     0.012273
enh83969     2  174936400  174937400      4       2  150064       2.5067     0.006094
enh83972     2  174971100  174972100      4       2  150064       1.7804     0.037506
enh83973     2  174979900  174980900      3       1  150064       2.5953    0.0047256
enh83975     2  174987900  174988900      1       1  150064       2.2718      0.01155
enh83976     2  174996200  174997200      4       2  150064       2.3119     0.010391
enh83977     2  175025000  175026000      3       2  150064       3.1999   0.00068744
enh83978     2  175041400  175042400      1       1  150064       2.2454      0.01237
enh83980     2  175061900  175062900      3       1  150064        3.002    0.0013411
enh83982     2  175082300  175083300      1       1  150064       3.4068    0.0003286
enh83984     2  175111000  175112000      2       1  150064       2.6259    0.0043211
enh83985     2  175131100  175132100      4       2  150064       1.8291      0.03369
enh83986     2  175139700  175140700      3       1  150064       2.4937    0.0063213
enh83988     2  175162900  175163900      3       2  150064       3.0923   0.00099313
enh83991     2  175210800  175211800      4       2  150064       3.1527   0.00080896
enh83992     2  175258800  175259800      2       1  150064       3.0919   0.00099448
enh83996     2  175410900  175411900      4       2  150064        2.772    0.0027856
enh84011     2  175615400  175616400      4       2  150064       1.9811     0.023792
enh84012     2  175626700  175627700      3       1  150064       1.9893     0.023332
enh84014     2  175636500  175637500      3       1  150064       1.6477     0.049707
enh84021     2  175691500  175692500      3       2  150064       2.0816     0.018691
enh84035     2  175746800  175747800      1       1  150064        1.688      0.04571
enh84036     2  175753100  175754100      1       1  150064       2.6396      0.00415
enh84049     2  175816100  175817100      1       1  150064       2.1397      0.01619
enh84050     2  175817000  175818000      1       1  150064       2.1397      0.01619
enh84065     2  175892600  175893600      4       2  150064       1.6482     0.049657
enh84103     2  176748500  176749500      4       2  150064       2.3691    0.0089152
enh84108     2  177156200  177157200      2       1  150064       1.8023     0.035745
enh84109     2  177157500  177158500      3       2  150064       1.8744     0.030441
enh84110     2  177181800  177182800      2       1  150064        1.916     0.027683
enh84120     2  177399600  177400600      1       1  150064       1.8883      0.02949
enh84209     2  178945800  178946800      5       2  150064        3.081    0.0010317
enh84210     2  178976400  178977400      2       1  150064       1.9619     0.024889
enh84219     2  179120700  179121700      1       1  150064       2.0193      0.02173
enh84279     2  180276400  180277400      2       1  150064       1.6643     0.048029
enh84280     2  180293100  180294100      3       2  150064       2.6631    0.0038718
enh84281     2  180295000  180296000      8       3  150064       2.0795     0.018784
enh84282     2  180299400  180300400      2       1  150064       2.8607    0.0021138
enh84284     2  180308200  180309200      6       3  150064       2.5323    0.0056657
enh84285     2  180310800  180311800      4       2  150064       3.2546   0.00056773
enh84286     2  180311900  180312900      5       3  150064       3.7576   8.5773e-05
enh84287     2  180325200  180326200      5       3  150064       3.8148   6.8155e-05
enh84288     2  180334800  180335800      9       3  150064       3.3853   0.00035551
enh84305     2  180661000  180662000      2       1  150064       1.6567     0.048787
enh84312     2  180774900  180775900     10       3  150064       1.7569     0.039469
enh84314     2  180831700  180832700      4       1  150064       4.1313   1.8036e-05
enh84315     2  180852400  180853400      3       1  150064       3.4152   0.00031862
enh84318     2  180898700  180899700      2       1  150064       1.7773     0.037762
enh84321     2  180990200  180991200      1       1  150064       3.4796    0.0002511
enh84322     2  180994400  180995400     10       5  150064       2.1453     0.015964
enh84325     2  181045100  181046100      4       2  150064       2.6606       0.0039
enh84339     2  181455500  181456500      2       1  150064       1.7404     0.040897
enh84402     2  182655200  182656200      4       2  150064       1.7244     0.042318
enh84409     2  182737200  182738200      2       1  150064       1.6457     0.049915
enh84418     2  182975000  182976000      4       2  150064       2.2345     0.012727
enh84432     2  183451100  183452100      2       1  150064       2.3663    0.0089825
enh84439     2  183497400  183498400      5       2  150064       2.0304      0.02116
enh84443     2  183579400  183580400      2       1  150064       2.4001    0.0081953
enh84455     2  183813900  183814900      2       1  150064       1.8571     0.031646
enh84457     2  183874600  183875600      2       1  150064       3.0777     0.001043
enh84468     2  183990600  183991600     10       4  150064       1.8414     0.032778
enh84497     2  184506900  184507900      7       2  150064       2.0245     0.021462
enh84499     2  184532600  184533600      3       2  150064       1.7384     0.041073
enh84505     2  185018500  185019500      2       1  150064       1.9208     0.027377
enh84511     2  185431200  185432200      1       1  150064       1.8602      0.03143
enh84512     2  185509200  185510200      2       1  150064       2.1602     0.015378
enh84513     2  185598600  185599600      3       2  150064       3.5717   0.00017734
enh84514     2  185624800  185625800      2       1  150064       1.9351     0.026488
enh84517     2  185679000  185680000      3       1  150064       2.1766     0.014756
enh84519     2  185712400  185713400      2       1  150064       2.2346     0.012722
enh84520     2  185739800  185740800      1       1  150064       4.6372    1.766e-06
enh84521     2  185771000  185772000      2       1  150064       3.3438   0.00041318
enh84522     2  185836000  185837000      1       1  150064       2.7599     0.002891
enh84523     2  185869500  185870500      6       3  150064       2.6314    0.0042517
enh84529     2  186154100  186155100      3       2  150064       1.9481     0.025703
enh84593     2  187674200  187675200      1       1  150064       2.1258      0.01676
enh84611     2  188384200  188385200      2       1  150064       1.9141     0.027805
enh84612     2  188390800  188391800      4       2  150064       1.7682     0.038518
enh84616     2  188411600  188412600      3       1  150064       1.6685     0.047606
enh84618     2  188418800  188419800      2       1  150064       1.9497     0.025604
enh84646     2  188841700  188842700      2       1  150064        1.927     0.026988
enh84652     2  188894900  188895900      5       2  150064        2.289     0.011039
enh84653     2  188901100  188902100      9       4  150064       1.6677     0.047689
enh84655     2  188915500  188916500      6       2  150064       1.8126     0.034943
enh84659     2  189010400  189011400      4       2  150064       1.6568     0.048782
enh84666     2  189082600  189083600      7       3  150064       2.7714    0.0027905
enh84667     2  189114000  189115000      3       2  150064        1.767     0.038612
enh84669     2  189139100  189140100      2       1  150064       1.8186     0.034484
enh84671     2  189149100  189150100      7       3  150064       1.7181     0.042892
enh84672     2  189163700  189164700      6       3  150064       1.9437     0.025964
enh84673     2  189169100  189170100      2       1  150064       2.1449     0.015982
enh84679     2  189192400  189193400      4       2  150064       3.2937   0.00049439
enh84680     2  189193600  189194600      4       2  150064       3.0682    0.0010766
enh84682     2  189198300  189199300      2       1  150064        2.091     0.018266
enh84685     2  189209100  189210100      3       2  150064       1.9137     0.027829
enh84686     2  189216100  189217100      4       2  150064       1.8682     0.030865
enh84699     2  189260600  189261600      3       2  150064       2.1617     0.015322
enh84702     2  189287200  189288200      2       1  150064       2.5779      0.00497
enh84707     2  189307600  189308600      2       1  150064       2.8398    0.0022572
enh84711     2  189338100  189339100      1       1  150064       2.7959     0.002588
enh84718     2  189494100  189495100      5       2  150064       1.7189     0.042821
enh84774     2  191220700  191221700      1       1  150064       1.7229      0.04245
enh84776     2  191277500  191278500      1       1  150064       1.8367      0.03313
enh84780     2  191364500  191365500      4       2  150064        1.799     0.036008
enh84783     2  191400500  191401500      3       2  150064       1.7662     0.038684
enh84800     2  191667600  191668600      4       2  150064       2.2673     0.011687
enh84814     2  191885600  191886600      4       1  150064       2.6343    0.0042152
enh84816     2  191897100  191898100      1       1  150064       2.2945      0.01088
enh84817     2  191906100  191907100      1       1  150064       2.1558      0.01555
enh84818     2  191909800  191910800      3       2  150064       2.3977    0.0082491
enh84852     2  192265400  192266400      2       1  150064        2.081     0.018719
enh84906     2  193138900  193139900      4       2  150064       1.9909     0.023248
enh84911     2  193406500  193407500      3       2  150064       3.2399   0.00059782
enh84913     2  193530100  193531100      2       1  150064       2.2128     0.013456
enh84915     2  193850600  193851600      1       1  150064       4.9367    3.973e-07
enh84916     2  194006800  194007800      5       1  150064       4.0611   2.4423e-05
enh84919     2  194141800  194142800      1       1  150064         2.82     0.002401
enh84920     2  194162900  194163900      1       1  150064       2.4372       0.0074
enh84921     2  194168900  194169900      2       1  150064       2.4374    0.0073965
enh84924     2  194367900  194368900     14       1  150064       4.6509   1.6527e-06
enh84925     2  194370000  194371000      4       1  150064       4.9052   4.6658e-07
enh84926     2  194385700  194386700      2       1  150064       4.6981   1.3128e-06
enh84928     2  194425200  194426200      2       1  150064       4.1974   1.3503e-05
enh84930     2  194636800  194637800      1       1  150064       4.6872    1.385e-06
enh84940     2  195086100  195087100      1       1  150064       2.1299      0.01659
enh84942     2  195100800  195101800      1       1  150064       1.9576      0.02514
enh84962     2  196397300  196398300      4       1  150064       3.4271   0.00030498
enh84963     2  196398600  196399600      3       2  150064       2.4275    0.0076017
enh84964     2  196408500  196409500      2       1  150064       3.3192   0.00045145
enh84965     2  196423900  196424900      3       1  150064        3.563   0.00018331
enh84966     2  196426900  196427900      4       2  150064       2.9518    0.0015797
enh84969     2  196465700  196466700      2       1  150064       2.4135    0.0079001
enh84977     2  196510800  196511800      3       2  150064       2.0854     0.018518
enh84981     2  196548800  196549800      4       2  150064        2.038     0.020773
enh84983     2  196552000  196553000      1       1  150064       2.1163      0.01716
enh84995     2  196923900  196924900      3       1  150064       3.2109    0.0006615
enh84996     2  196924800  196925800      3       2  150064       2.7481    0.0029972
enh84997     2  196942200  196943200      1       1  150064       1.7741      0.03802
enh84999     2  196961400  196962400      2       1  150064       1.6877     0.045734
enh85000     2  196964400  196965400      4       2  150064       1.7225     0.042489
enh85001     2  196965900  196966900      3       1  150064       1.9611     0.024932
enh85002     2  196977300  196978300      3       2  150064       2.0953     0.018073
enh85003     2  196988200  196989200      1       1  150064       2.0077      0.02234
enh85007     2  197033100  197034100      1       1  150064       1.6869      0.04581
enh85020     2  197331100  197332100      1       1  150064       2.7885     0.002648
enh85021     2  197350500  197351500      3       2  150064        2.001     0.022694
enh85022     2  197353400  197354400      3       1  150064        3.179     0.000739
enh85023     2  197382200  197383200      3       2  150064       3.3076   0.00047044
enh85025     2  197409600  197410600      1       1  150064       3.5218    0.0002143
enh85032     2  197769500  197770500      3       1  150064       1.9311     0.026733
enh85036     2  197831000  197832000      3       1  150064        1.838     0.033033
enh85037     2  197836200  197837200      3       2  150064       1.9183     0.027538
enh85040     2  197874600  197875600      8       4  150064       1.9044     0.028426
enh85042     2  197955300  197956300      2       1  150064       2.7055    0.0034098
enh85044     2  198000400  198001400      2       1  150064       2.5369    0.0055913
enh85046     2  198016800  198017800      3       1  150064       2.2758     0.011429
enh85048     2  198029200  198030200      2       1  150064       2.3458    0.0094928
enh85054     2  198144600  198145600      3       1  150064       4.1655   1.5535e-05
enh85055     2  198243100  198244100      1       1  150064       4.7819    8.681e-07
enh85060     2  198316800  198317800      1       1  150064       5.2528    7.491e-08
enh85070     2  198478800  198479800      1       1  150064       1.9758      0.02409
enh85071     2  198484500  198485500      1       1  150064       5.9155    1.654e-09
enh85072     2  198492200  198493200      5       1  150064       2.9932    0.0013802
enh85073     2  198505400  198506400      1       1  150064       3.2286     0.000622
enh85074     2  198521900  198522900      4       2  150064       5.1526   1.2845e-07
enh85078     2  198539900  198540900      1       1  150064       2.0166      0.02187
enh85079     2  198540400  198541400      2       1  150064       4.6815   1.4239e-06
enh85080     2  198691200  198692200      3       1  150064       5.1866    1.071e-07
enh85081     2  198721900  198722900      2       1  150064       4.8696   5.5923e-07
enh85084     2  198737700  198738700      2       1  150064       3.7759   7.9729e-05
enh85086     2  198743200  198744200      1       1  150064       5.1723    1.156e-07
enh85087     2  198753700  198754700      2       1  150064       4.2409   1.1133e-05
enh85089     2  198776000  198777000      2       1  150064       4.7348   1.0964e-06
enh85090     2  198806300  198807300      2       1  150064       5.1853   1.0786e-07
enh85092     2  198813700  198814700      1       1  150064       5.2839    6.324e-08
enh85093     2  198905200  198906200      4       2  150064       3.9855   3.3668e-05
enh85109     2  199562600  199563600      3       1  150064       2.0257     0.021396
enh85113     2  199878400  199879400      1       1  150064       2.1424      0.01608
enh85114     2  199885000  199886000      5       2  150064       2.4284     0.007583
enh85121     2  199999300  200000300      2       1  150064       4.5717   2.4191e-06
enh85122     2  200028500  200029500      2       1  150064       4.5229   3.0502e-06
enh85123     2  200043200  200044200      3       1  150064       4.5635   2.5155e-06
enh85125     2  200055900  200056900      4       2  150064       4.7114   1.2304e-06
enh85126     2  200132900  200133900      1       1  150064       2.0367      0.02084
enh85128     2  200185000  200186000      2       1  150064       3.5207   0.00021521
enh85129     2  200199100  200200100      1       1  150064       3.0701      0.00107
enh85133     2  200262700  200263700      3       1  150064       1.7466     0.040351
enh85136     2  200276600  200277600      2       1  150064       3.4618   0.00026826
enh85137     2  200288400  200289400      3       1  150064        3.696   0.00010951
enh85140     2  200305000  200306000      2       1  150064       4.2969   8.6592e-06
enh85143     2  200434800  200435800      1       1  150064       2.4962     0.006276
enh85156     2  200668900  200669900      4       2  150064       3.5153    0.0002196
enh85157     2  200675700  200676700      1       1  150064        4.404    5.314e-06
enh85158     2  200700000  200701000      3       2  150064        3.976   3.5047e-05
enh85161     2  200712000  200713000      1       1  150064       4.1027    2.042e-05
enh85165     2  200787000  200788000      7       3  150064       6.0004   9.8419e-10
enh85166     2  200792600  200793600      3       2  150064       5.6647   7.3635e-09
enh85167     2  200818000  200819000      4       2  150064       5.9462   1.3719e-09
enh85170     2  200847900  200848900      7       4  150064       5.4293   2.8286e-08
enh85173     2  200890200  200891200      4       2  150064       3.7224   9.8683e-05
enh85174     2  200904800  200905800      2       1  150064       5.5961   1.0958e-08
enh85175     2  200919600  200920600      2       1  150064        6.014   9.0495e-10
enh85176     2  200945900  200946900      2       1  150064       1.7517     0.039912
enh85180     2  200995300  200996300      3       2  150064       2.3616    0.0090976
enh85181     2  201001500  201002500      4       2  150064       3.4516   0.00027861
enh85184     2  201042200  201043200      1       1  150064       3.5659    0.0001813
enh85185     2  201050400  201051400      1       1  150064       5.5405    1.508e-08
enh85186     2  201056800  201057800      3       1  150064       6.0177    8.843e-10
enh85189     2  201067000  201068000      3       1  150064       4.9732   3.2923e-07
enh85190     2  201079200  201080200      1       1  150064       2.4929     0.006336
enh85192     2  201087000  201088000      8       5  150064       3.9421   4.0385e-05
enh85194     2  201123800  201124800      3       2  150064       1.6865     0.045849
enh85195     2  201139200  201140200      2       1  150064       4.0852   2.2017e-05
enh85198     2  201176900  201177900      5       2  150064       2.5004    0.0062028
enh85199     2  201179600  201180600      3       2  150064       2.5797     0.004945
enh85201     2  201185400  201186400      2       1  150064       2.0784     0.018838
enh85203     2  201193600  201194600      3       2  150064       3.5441   0.00019701
enh85208     2  201220400  201221400      2       1  150064       4.1552   1.6251e-05
enh85209     2  201225000  201226000      1       1  150064       5.1635    1.212e-07
enh85210     2  201226700  201227700      4       2  150064       6.6098    1.924e-11
enh85211     2  201228100  201229100      2       1  150064       4.3395   7.1397e-06
enh85212     2  201228600  201229600      3       1  150064       4.8698   5.5857e-07
enh85213     2  201231900  201232900      5       3  150064       4.3295   7.4723e-06
enh85214     2  201234400  201235400      2       1  150064       4.3435   7.0102e-06
enh85215     2  201237200  201238200      2       1  150064       2.5634    0.0051829
enh85216     2  201238400  201239400      1       1  150064       5.3387     4.68e-08
enh85217     2  201242000  201243000      2       1  150064       4.0926   2.1329e-05
enh85218     2  201246600  201247600      4       2  150064       4.1246   1.8573e-05
enh85222     2  201270200  201271200      3       1  150064       3.3255   0.00044135
enh85224     2  201276200  201277200      3       1  150064        3.257   0.00056302
enh85225     2  201280800  201281800      2       1  150064       2.9354    0.0016654
enh85226     2  201289600  201290600      4       2  150064         4.81   7.5471e-07
enh85227     2  201317900  201318900      4       2  150064        3.666   0.00012317
enh85228     2  201334400  201335400      4       2  150064        1.808     0.035305
enh85234     2  201373400  201374400      3       2  150064       1.7471     0.040314
enh85236     2  201449700  201450700      1       1  150064       1.9686       0.0245
enh85273     2  202118700  202119700      7       3  150064       2.9491    0.0015935
enh85288     2  202560700  202561700      5       2  150064       1.6744     0.047023
enh85321     2  202827200  202828200      5       3  150064       2.0115     0.022137
enh85372     2  203453300  203454300      2       1  150064       1.7147     0.043196
enh85378     2  203583100  203584100      2       1  150064       2.0271     0.021326
enh85381     2  203670400  203671400      1       1  150064       1.9178      0.02757
enh85383     2  203687800  203688800      3       1  150064       2.1101     0.017425
enh85387     2  203805000  203806000      6       3  150064        2.209     0.013587
enh85388     2  203830300  203831300      7       3  150064       2.0758     0.018955
enh85392     2  204104800  204105800      2       1  150064       2.6149    0.0044624
enh85393     2  204123300  204124300      2       1  150064       2.4484    0.0071737
enh85397     2  204211700  204212700      3       1  150064       1.7276     0.042027
enh85400     2  204349000  204350000      2       1  150064       2.4373    0.0073984
enh85401     2  204374800  204375800      1       1  150064       2.3611     0.009111
enh85412     2  204524000  204525000      2       1  150064       1.7824     0.037344
enh85430     2  204847700  204848700      3       2  150064       1.7396     0.040962
enh85454     2  205132900  205133900      1       1  150064       2.1607      0.01536
enh85460     2  205177900  205178900      3       1  150064       1.9192     0.027482
enh85490     2  205837200  205838200      1       1  150064       2.1553      0.01557
enh85498     2  205918800  205919800      1       1  150064       1.7133      0.04333
enh85523     2  206185800  206186800      2       1  150064       2.4038    0.0081136
enh85526     2  206228500  206229500      7       2  150064        3.409   0.00032604
enh85535     2  206360800  206361800      1       1  150064       1.8446      0.03255
enh85538     2  206410200  206411200      2       1  150064       1.7477     0.040258
enh85557     2  206571100  206572100      1       1  150064       2.3354     0.009761
enh85562     2  206595000  206596000      3       2  150064       1.6625     0.048209
enh85575     2  206713200  206714200      2       1  150064       2.9118    0.0017968
enh85590     2  206943300  206944300      3       1  150064       1.8217     0.034247
enh85595     2  207058500  207059500      4       2  150064       1.7156      0.04312
enh85597     2  207076300  207077300      1       1  150064       1.6566       0.0488
enh85603     2  207143100  207144100      4       2  150064       2.0898      0.01832
enh85605     2  207300200  207301200      1       1  150064       2.0484      0.02026
enh85628     2  207711500  207712500      1       1  150064        2.215      0.01338
enh85633     2  207784600  207785600      1       1  150064       1.8042       0.0356
enh85638     2  207900800  207901800      1       1  150064       1.7684       0.0385
enh85640     2  207905900  207906900      1       1  150064        1.648      0.04968
enh85641     2  207911100  207912100      2       1  150064        1.793      0.03649
enh85645     2  207940900  207941900      2       1  150064       1.8274     0.033818
enh85661     2  208018600  208019600      5       3  150064       1.7788     0.037638
enh85665     2  208079700  208080700      2       1  150064       2.3195     0.010183
enh85666     2  208086900  208087900      3       2  150064       2.4985    0.0062363
enh85683     2  208209100  208210100      6       3  150064       1.6658     0.047872
enh85685     2  208234300  208235300      3       2  150064       2.7171    0.0032928
enh85686     2  208249500  208250500      2       1  150064       2.2641     0.011785
enh85690     2  208273300  208274300      4       1  150064        2.292     0.010953
enh85698     2  208340900  208341900      6       3  150064       2.9831    0.0014265
enh85702     2  208363400  208364400      3       2  150064       2.4476    0.0071898
enh85703     2  208369200  208370200      4       1  150064       3.2299    0.0006191
enh85705     2  208398000  208399000      1       1  150064       4.0619    2.434e-05
enh85710     2  208525400  208526400      2       1  150064       2.3679    0.0089436
enh85758     2  208943300  208944300      1       1  150064       2.1981      0.01397
enh85766     2  209047800  209048800      2       1  150064       1.7042     0.044168
enh85768     2  209051100  209052100      1       1  150064       1.7712      0.03826
enh85771     2  209078200  209079200      1       1  150064       1.8089      0.03523
enh85800     2  209958400  209959400      5       2  150064       1.9316     0.026702
enh85803     2  209981800  209982800      1       1  150064       1.6625      0.04821
enh85808     2  210023400  210024400      1       1  150064       2.1208      0.01697
enh85830     2  210292600  210293600      2       1  150064       1.6461     0.049876
enh85841     2  210464800  210465800      2       1  150064       2.4996    0.0062159
enh85842     2  210478600  210479600      3       2  150064       2.1778     0.014711
enh85846     2  210502600  210503600      3       1  150064       2.0886      0.01837
enh85849     2  210530700  210531700      1       1  150064       2.3524     0.009327
enh85882     2  211368000  211369000      2       1  150064       1.6503     0.049444
enh85892     2  211485000  211486000      4       2  150064        2.385    0.0085392
enh85916     2  212213400  212214400      1       1  150064       1.6576       0.0487
enh85917     2  212224800  212225800      4       2  150064        1.966     0.024652
enh85920     2  212255300  212256300      2       1  150064       1.9995     0.022776
enh85921     2  212272600  212273600      1       1  150064       3.2319    0.0006149
enh85922     2  212300800  212301800      3       1  150064       2.9135     0.001787
enh85923     2  212319300  212320300      1       1  150064       3.3681    0.0003784
enh85927     2  212352100  212353100      3       2  150064       1.6569     0.048772
enh85951     2  213102100  213103100      3       2  150064       1.9335     0.026586
enh85952     2  213110000  213111000      3       1  150064       2.8409    0.0022496
enh85953     2  213191200  213192200     10       2  150064       3.6188   0.00014796
enh85955     2  213225800  213226800      4       2  150064       2.2361     0.012673
enh85957     2  213248200  213249200      1       1  150064        2.934     0.001673
enh85961     2  213413800  213414800      3       2  150064       3.1326   0.00086639
enh85964     2  213550900  213551900      7       4  150064       2.1618     0.015318
enh85969     2  213641600  213642600      4       1  150064       1.8196     0.034408
enh86006     2  214512800  214513800      2       1  150064       1.7938     0.036425
enh86032     2  215290900  215291900      3       2  150064         2.45    0.0071431
enh86033     2  215314700  215315700      4       1  150064       3.0087    0.0013118
enh86038     2  215571400  215572400      4       2  150064       1.8761     0.030322
enh86077     2  216636500  216637500      4       2  150064       1.6504      0.04943
enh86099     2  216876000  216877000      7       3  150064       1.9142       0.0278
enh86109     2  217045600  217046600      3       1  150064       2.0171     0.021842
enh86119     2  217157400  217158400      4       2  150064        1.713     0.043357
enh86121     2  217171400  217172400      2       1  150064       1.9992     0.022796
enh86131     2  217256700  217257700      1       1  150064       2.4287     0.007576
enh86141     2  217404400  217405400      2       1  150064       1.9987     0.022821
enh86146     2  217430200  217431200      2       1  150064       1.9011     0.028645
enh86148     2  217448900  217449900      3       2  150064       2.1276     0.016683
enh86153     2  217483800  217484800      4       2  150064       1.9169     0.027628
enh86154     2  217500800  217501800      2       1  150064       2.5877    0.0048304
enh86157     2  217530000  217531000      3       1  150064       2.2746     0.011465
enh86158     2  217543500  217544500      4       1  150064       2.1702     0.014995
enh86164     2  217628000  217629000      2       1  150064       2.0977     0.017967
enh86178     2  217789000  217790000      4       2  150064       2.0029     0.022595
enh86184     2  217878800  217879800      2       1  150064       1.7567     0.039481
enh86185     2  217887800  217888800      3       2  150064       2.2344     0.012728
enh86226     2  218653800  218654800      8       3  150064       2.4918    0.0063543
enh86238     2  218776100  218777100      4       2  150064       1.7179     0.042911
enh86247     2  218815600  218816600      3       1  150064        2.189     0.014298
enh86315     2  219945700  219946700      1       1  150064       2.3588     0.009166
enh86317     2  219973800  219974800      1       1  150064       2.3145      0.01032
enh86323     2  220022100  220023100      1       1  150064       2.8146     0.002442
enh86324     2  220024000  220025000      2       1  150064       2.6937    0.0035333
enh86333     2  220113700  220114700      1       1  150064       1.9205       0.0274
enh86347     2  220310200  220311200      2       1  150064       3.7925   7.4572e-05
enh86351     2  220340000  220341000      3       1  150064         2.09     0.018311
enh86390     2  220781000  220782000      5       2  150064       2.0537     0.020003
enh86391     2  220796000  220797000      8       1  150064       2.3761     0.008749
enh86392     2  220810800  220811800      2       1  150064        2.236     0.012676
enh86393     2  220824900  220825900      5       2  150064        2.048     0.020278
enh86415     2  221574000  221575000      3       2  150064       2.1078     0.017524
enh86423     2  221813600  221814600      2       1  150064       2.0733     0.019075
enh86449     2  222313200  222314200      3       2  150064       2.0583     0.019779
enh86460     2  222383600  222384600      3       2  150064       2.6792      0.00369
enh86462     2  222392100  222393100      2       1  150064        2.968    0.0014987
enh86463     2  222394900  222395900      4       2  150064        2.334    0.0097972
enh86466     2  222406900  222407900      2       1  150064       2.6845    0.0036322
enh86467     2  222410300  222411300      5       2  150064       2.5595    0.0052413
enh86473     2  222445200  222446200      1       1  150064       1.9006      0.02868
enh86476     2  222465800  222466800      1       1  150064       2.2991      0.01075
enh86478     2  222471000  222472000      4       2  150064       1.8783     0.030173
enh86486     2  222575800  222576800      3       1  150064       1.8989     0.028792
enh86490     2  222644500  222645500      3       1  150064        2.206     0.013693
enh86494     2  222683100  222684100      1       1  150064       1.8588      0.03153
enh86541     2  223728100  223729100      2       1  150064       1.6604     0.048413
enh86583     2  224402800  224403800      4       2  150064       1.8459     0.032452
enh86585     2  224427900  224428900      1       1  150064       2.1643      0.01522
enh86628     2  225075100  225076100      2       1  150064       2.3574    0.0092008
enh86631     2  225085900  225086900      2       1  150064       1.7259     0.042182
enh86638     2  225251600  225252600      4       2  150064       2.6926    0.0035444
enh86639     2  225264100  225265100      3       1  150064       2.6498    0.0040264
enh86640     2  225266200  225267200      4       1  150064       2.7049    0.0034158
enh86641     2  225281500  225282500     11       2  150064       2.7839    0.0026858
enh86642     2  225298300  225299300     13       4  150064       2.6853     0.003623
enh86643     2  225319300  225320300      4       2  150064       2.8975    0.0018807
enh86646     2  225349800  225350800      2       1  150064       1.9061     0.028321
enh86647     2  225384700  225385700      3       2  150064       3.6737   0.00011953
enh86649     2  225389600  225390600      3       2  150064       1.7816     0.037411
enh86651     2  225396900  225397900      3       2  150064       4.8399   6.4939e-07
enh86655     2  225410500  225411500      2       1  150064       2.7169    0.0032953
enh86656     2  225412500  225413500      3       2  150064        4.235   1.1426e-05
enh86663     2  225447200  225448200      3       2  150064        4.295   8.7354e-06
enh86671     2  225774500  225775500      7       3  150064       2.0494     0.020212
enh86684     2  225936900  225937900      4       1  150064       2.5217    0.0058396
enh86686     2  225967800  225968800      5       1  150064       1.8038     0.035628
enh86687     2  225984400  225985400      6       2  150064       1.8353     0.033228
enh86694     2  226242000  226243000      6       2  150064       2.0052     0.022473
enh86729     2  227306300  227307300      1       1  150064       1.9067      0.02828
enh86758     2  227701400  227702400      1       1  150064       1.8145       0.0348
enh86760     2  227727000  227728000      4       1  150064       2.3948    0.0083141
enh86762     2  227733400  227734400      5       2  150064        1.886     0.029647
enh86763     2  227739200  227740200      2       1  150064       2.0421     0.020573
enh86764     2  227772600  227773600      3       1  150064       2.0618     0.019612
enh86766     2  227841700  227842700      2       1  150064       2.0638      0.01952
enh86787     2  228318800  228319800      2       1  150064       2.2063     0.013681
enh86789     2  228329200  228330200      9       5  150064       2.0141     0.021998
enh86790     2  228330900  228331900      2       1  150064       2.2141     0.013412
enh86801     2  228379700  228380700      2       1  150064       2.4782    0.0066014
enh86803     2  228383200  228384200      8       4  150064       2.3467    0.0094713
enh86817     2  228663400  228664400      5       3  150064       1.9017     0.028605
enh86819     2  228675900  228676900      2       1  150064       1.6524     0.049225
enh86835     2  229303300  229304300      5       3  150064       4.7459   1.0381e-06
enh86836     2  229369100  229370100      5       2  150064       2.5639    0.0051753
enh86869     2  230562600  230563600      3       1  150064       2.6316    0.0042491
enh86879     2  230747200  230748200      2       1  150064       1.9591     0.025049
enh86884     2  230770100  230771100      2       1  150064       2.2833     0.011208
enh86890     2  230844900  230845900      1       1  150064        2.353     0.009312
enh86896     2  231094500  231095500      1       1  150064       2.4535     0.007073
enh86902     2  231337800  231338800      2       1  150064       1.7103     0.043601
enh86903     2  231467200  231468200      2       1  150064       1.7855      0.03709
enh86983     2  232264700  232265700      1       1  150064       2.3044       0.0106
enh86993     2  232330000  232331000      2       1  150064       2.7802    0.0027166
enh86995     2  232347200  232348200      4       2  150064       1.8844     0.029753
enh87008     2  232470100  232471100      2       1  150064       1.7846      0.03716
enh87016     2  232527300  232528300      1       1  150064       2.3914     0.008391
enh87018     2  232531600  232532600      3       1  150064       2.6122    0.0044974
enh87020     2  232538700  232539700      3       2  150064       2.2061     0.013688
enh87049     2  232870800  232871800      3       1  150064       1.7645     0.038824
enh87058     2  233047800  233048800      3       2  150064       1.9809     0.023799
enh87059     2  233061000  233062000      3       1  150064       2.7182    0.0032822
enh87075     2  233234000  233235000     12       6  150064       2.4141    0.0078881
enh87077     2  233289200  233290200      2       1  150064       2.4092    0.0079936
enh87079     2  233305200  233306200      7       2  150064       1.8825     0.029887
enh87089     2  233560800  233561800      3       2  150064       4.9199   4.3302e-07
enh87091     2  233640700  233641700      4       2  150064       5.6966   6.1121e-09
enh87092     2  233664000  233665000      2       1  150064       4.5518    2.659e-06
enh87094     2  233683500  233684500      5       3  150064       6.1864   3.0772e-10
enh87095     2  233702700  233703700      1       1  150064       3.5443    0.0001968
enh87097     2  233771700  233772700      2       1  150064       3.0278    0.0012317
enh87098     2  233813400  233814400      1       1  150064        2.437     0.007404
enh87105     2  233896300  233897300      4       2  150064       2.2958     0.010844
enh87106     2  233914700  233915700      8       1  150064       2.5223    0.0058297
enh87107     2  233916600  233917600      3       2  150064       2.1138     0.017265
enh87145     2  234473700  234474700      2       1  150064       1.8139     0.034847
enh87160     2  234972400  234973400      2       1  150064       2.0078      0.02233
enh87192     2  235359800  235360800      1       1  150064       1.7137      0.04329
enh87196     2  235437100  235438100      2       1  150064       1.6764     0.046832
enh87200     2  235473700  235474700      4       2  150064       1.6935      0.04518
enh87206     2  235509500  235510500      6       2  150064       2.1497     0.015788
enh87270     2  236115200  236116200      3       1  150064       1.9559     0.025236
enh87272     2  236123800  236124800      2       1  150064       1.7282     0.041974
enh87273     2  236179800  236180800      5       2  150064       2.1085     0.017495
enh87274     2  236182200  236183200     11       2  150064       2.1627     0.015281
enh87283     2  236419700  236420700      1       1  150064       2.9263     0.001715
enh87299     2  236471500  236472500      1       1  150064       2.0511      0.02013
enh87300     2  236472000  236473000      2       1  150064       2.3953    0.0083034
enh87310     2  236494300  236495300      5       2  150064       1.8427     0.032685
enh87314     2  236514100  236515100      1       1  150064       1.8251      0.03399
enh87318     2  236542500  236543500      1       1  150064       2.1925      0.01417
enh87319     2  236548700  236549700      4       2  150064       2.3769    0.0087296
enh87337     2  236611100  236612100      4       2  150064        1.647     0.049783
enh87348     2  236703400  236704400      1       1  150064       1.9305      0.02677
enh87352     2  236744600  236745600      2       1  150064       2.9912    0.0013896
enh87357     2  236812200  236813200      4       2  150064       2.2398     0.012552
enh87358     2  236819600  236820600      5       1  150064       2.2265      0.01299
enh87359     2  236831100  236832100      3       1  150064       1.8105      0.03511
enh87362     2  236897300  236898300      1       1  150064       1.7745      0.03799
enh87386     2  237247000  237248000      2       1  150064       2.0376     0.020796
enh87387     2  237250200  237251200      4       2  150064       1.9921     0.023179
enh87388     2  237253600  237254600      1       1  150064       2.5592     0.005245
enh87391     2  237303900  237304900      1       1  150064       1.8075      0.03534
enh87392     2  237306100  237307100      5       2  150064       2.0945      0.01811
enh87393     2  237310600  237311600      1       1  150064       2.2724      0.01153
enh87394     2  237340600  237341600      1       1  150064       2.3587     0.009169
enh87397     2  237393500  237394500      2       1  150064        1.974     0.024191
enh87489     2  238603000  238604000      1       1  150064       1.7474      0.04028
enh87493     2  238620900  238621900      2       1  150064       2.1325     0.016484
enh87506     2  238652100  238653100      8       2  150064       1.8747     0.030416
enh87507     2  238653100  238654100      9       2  150064       1.7161     0.043073
enh87556     2  239930200  239931200      1       1  150064       1.7837      0.03724
enh87637     2  241331700  241332700      6       2  150064       2.1182     0.017078
enh87638     2  241365800  241366800      7       1  150064       2.8893    0.0019302
enh87660     2  241948300  241949300      5       3  150064       1.8338     0.033341
enh87670     2  242150500  242151500      3       1  150064       1.6709     0.047373
enh87671     2  242155500  242156500      3       2  150064       2.1119     0.017349
enh87673     2  242209500  242210500      1       1  150064       2.0942      0.01812
enh87682     2  242250500  242251500      3       2  150064       1.6783     0.046649
enh87698     2  242504500  242505500      1       1  150064       3.0935    0.0009892
enh87705     2  242579800  242580800      3       1  150064       2.1179      0.01709
enh87709     2  242604400  242605400      2       1  150064       1.8155      0.03472
enh87721     2  242820200  242821200      4       2  150064       1.6515     0.049323
enh87732     3     104600     105600      2       1  150064        1.671      0.04736
enh87750     3     892800     893800     14       1  150064       2.0356     0.020893
enh87758     3    1231200    1232200      4       2  150064       1.6814     0.046346
enh87763     3    1331100    1332100      5       2  150064       1.7006     0.044513
enh87779     3    2218600    2219600      2       1  150064       2.0206     0.021659
enh87786     3    2390600    2391600      8       2  150064       2.1258     0.016759
enh87789     3    2412400    2413400      5       2  150064       1.9987      0.02282
enh87790     3    2415400    2416400      3       2  150064       1.8755     0.030362
enh87792     3    2462300    2463300     11       3  150064       2.0025     0.022614
enh87794     3    2493400    2494400      5       2  150064       3.2833   0.00051306
enh87796     3    2559000    2560000      3       1  150064        5.207   9.5969e-08
enh87840     3    3434100    3435100      7       2  150064        1.722     0.042535
enh87858     3    4043500    4044500      1       1  150064       2.0212      0.02163
enh87888     3    4574800    4575800      5       2  150064       1.7767      0.03781
enh87891     3    4624700    4625700      3       2  150064       1.7235     0.042402
enh87903     3    4771900    4772900      3       2  150064       1.6856      0.04594
enh87911     3    4894900    4895900      1       1  150064       2.3182      0.01022
enh87913     3    4948200    4949200      3       1  150064       1.6583     0.048631
enh87927     3    5174100    5175100      5       2  150064       1.7521     0.039875
enh87942     3    5264000    5265000      8       4  150064       2.0631     0.019552
enh87983     3    7004800    7005800      3       2  150064       4.4072   5.2359e-06
enh87994     3    7267700    7268700      5       2  150064       1.8872     0.029568
enh88020     3    7995200    7996200      4       2  150064       2.2468     0.012325
enh88026     3    8137100    8138100      4       2  150064       2.1053     0.017633
enh88046     3    8497700    8498700      1       1  150064       1.9572      0.02516
enh88082     3    9034400    9035400      5       3  150064       2.7237    0.0032273
enh88083     3    9038400    9039400      1       1  150064       2.5868     0.004843
enh88093     3    9166500    9167500      2       1  150064       2.2271     0.012969
enh88100     3    9240500    9241500      2       1  150064       1.9505      0.02556
enh88121     3    9451300    9452300      2       1  150064       2.6106    0.0045196
enh88123     3    9455600    9456600      3       2  150064       2.1035     0.017711
enh88124     3    9463600    9464600      4       2  150064       2.7018    0.0034483
enh88167     3   10394200   10395200      4       1  150064       2.7762    0.0027495
enh88170     3   10417500   10418500      9       3  150064       3.2439   0.00058962
enh88171     3   10422800   10423800      5       2  150064       3.0642    0.0010912
enh88172     3   10432400   10433400      5       3  150064       2.2257     0.013017
enh88173     3   10436800   10437800      3       2  150064       2.3382    0.0096895
enh88176     3   10512000   10513000      6       2  150064       1.8425     0.032699
enh88178     3   10572000   10573000      4       2  150064       1.7268     0.042104
enh88179     3   10593300   10594300      3       1  150064       2.2016     0.013848
enh88180     3   10595200   10596200      4       2  150064       2.8506    0.0021819
enh88182     3   10642000   10643000      5       2  150064       2.0014     0.022675
enh88187     3   10805700   10806700      3       2  150064       3.6838    0.0001149
enh88202     3   11426700   11427700      3       2  150064       1.6682     0.047638
enh88204     3   11433200   11434200      1       1  150064       2.2728      0.01152
enh88233     3   11685400   11686400      1       1  150064       4.0817    2.235e-05
enh88234     3   11692400   11693400      5       2  150064       2.0323     0.021062
enh88236     3   11702200   11703200      4       2  150064       3.2625   0.00055222
enh88244     3   11796400   11797400      7       4  150064       2.2957     0.010846
enh88247     3   11826200   11827200      2       1  150064         1.94     0.026187
enh88256     3   12047800   12048800      2       1  150064       2.0537     0.020003
enh88259     3   12054600   12055600      4       1  150064       2.0114     0.022143
enh88261     3   12067000   12068000      3       2  150064       2.4189    0.0077844
enh88262     3   12092800   12093800      2       1  150064        2.387     0.008493
enh88265     3   12114200   12115200      1       1  150064        1.821       0.0343
enh88266     3   12125800   12126800      2       1  150064       2.3047     0.010591
enh88274     3   12368600   12369600      2       1  150064       1.9042     0.028439
enh88278     3   12482500   12483500      3       2  150064       3.1767   0.00074483
enh88279     3   12486000   12487000      4       2  150064       2.3293    0.0099221
enh88280     3   12524500   12525500      3       1  150064       1.9132     0.027863
enh88285     3   12600900   12601900      2       1  150064       2.4381    0.0073824
enh88286     3   12603400   12604400      3       1  150064        2.231     0.012841
enh88287     3   12604300   12605300      1       1  150064       2.5015     0.006183
enh88289     3   12671700   12672700      3       2  150064       1.8875     0.029546
enh88292     3   12678900   12679900      2       1  150064        2.729    0.0031768
enh88295     3   12689600   12690600      3       1  150064       1.8254      0.03397
enh88296     3   12697300   12698300      2       1  150064       2.1565     0.015523
enh88300     3   12715800   12716800      5       1  150064        2.312      0.01039
enh88301     3   12718900   12719900      2       1  150064       2.7109    0.0033551
enh88303     3   12761000   12762000      2       1  150064       1.7552      0.03961
enh88322     3   13021800   13022800      1       1  150064       1.7275      0.04204
enh88324     3   13028200   13029200      1       1  150064       1.6731      0.04715
enh88338     3   13136700   13137700      4       2  150064        2.111     0.017385
enh88351     3   13332100   13333100      5       2  150064       3.0892    0.0010036
enh88352     3   13338200   13339200      6       2  150064        1.763     0.038947
enh88353     3   13342500   13343500      1       1  150064       1.7837      0.03724
enh88358     3   13493700   13494700      5       2  150064       2.0119     0.022113
enh88359     3   13515100   13516100      4       2  150064       2.2272     0.012969
enh88406     3   14217000   14218000      5       2  150064       1.8216     0.034258
enh88425     3   14385300   14386300      5       3  150064       1.9138     0.027824
enh88427     3   14408600   14409600      6       4  150064        2.248     0.012288
enh88430     3   14415900   14416900      5       3  150064       1.8768     0.030271
enh88433     3   14442800   14443800      1       1  150064       1.7653      0.03876
enh88448     3   14538800   14539800      1       1  150064       1.7308      0.04174
enh88449     3   14550400   14551400      3       2  150064       2.4096    0.0079855
enh88450     3   14567600   14568600      4       2  150064        2.165     0.015195
enh88453     3   14581800   14582800      5       3  150064       3.7222   9.8747e-05
enh88455     3   14592500   14593500      6       3  150064        2.268     0.011664
enh88456     3   14595800   14596800      3       2  150064       2.9466    0.0016066
enh88457     3   14597100   14598100      1       1  150064        2.055      0.01994
enh88460     3   14615700   14616700      1       1  150064       2.6663     0.003835
enh88470     3   14814800   14815800      1       1  150064       2.9181     0.001761
enh88475     3   14855400   14856400      2       1  150064       1.7496     0.040094
enh88488     3   14962100   14963100      3       2  150064       2.1015     0.017798
enh88544     3   15767700   15768700      8       2  150064       1.6775     0.046725
enh88550     3   15836300   15837300      2       1  150064       1.7865     0.037006
enh88564     3   16017600   16018600      5       1  150064       2.1265      0.01673
enh88565     3   16024100   16025100      3       1  150064       2.0693     0.019259
enh88576     3   16353200   16354200      3       1  150064       1.7802      0.03752
enh88588     3   16440600   16441600      4       2  150064       2.0361     0.020872
enh88603     3   16558100   16559100      2       1  150064         1.85     0.032154
enh88606     3   16586800   16587800      3       2  150064       1.7878     0.036902
enh88615     3   16697300   16698300      2       1  150064       1.9895     0.023325
enh88618     3   16712600   16713600      5       3  150064       1.7476      0.04027
enh88619     3   16728400   16729400      1       1  150064        2.711     0.003354
enh88621     3   16765500   16766500      1       1  150064       2.0294      0.02121
enh88623     3   16791300   16792300      4       2  150064       2.3074     0.010515
enh88627     3   16834700   16835700      1       1  150064       2.7297      0.00317
enh88628     3   16841600   16842600      3       1  150064       2.5798    0.0049432
enh88629     3   16843400   16844400      1       1  150064       3.4167    0.0003169
enh88630     3   16851200   16852200      6       3  150064       4.2984    8.603e-06
enh88631     3   16870300   16871300      6       3  150064       2.5502    0.0053827
enh88632     3   16879200   16880200      2       1  150064       2.6539    0.0039778
enh88634     3   16890700   16891700      4       2  150064       1.7068     0.043928
enh88639     3   16937200   16938200      2       1  150064       2.2511      0.01219
enh88642     3   16951200   16952200      3       1  150064       3.5851   0.00016849
enh88643     3   16956900   16957900      3       1  150064       3.5601   0.00018534
enh88644     3   16958400   16959400      4       1  150064       3.3791   0.00036362
enh88645     3   16959600   16960600      3       1  150064       3.9615    3.724e-05
enh88648     3   16977800   16978800      3       2  150064       2.7808    0.0027113
enh88649     3   17001500   17002500      3       1  150064       1.9578     0.025126
enh88654     3   17072300   17073300      5       2  150064       1.8184     0.034503
enh88658     3   17089800   17090800      2       1  150064       2.0554     0.019918
enh88664     3   17129500   17130500      3       2  150064       1.7814     0.037421
enh88668     3   17185200   17186200      1       1  150064       2.8664     0.002076
enh88671     3   17236800   17237800      2       1  150064       3.8841   5.1359e-05
enh88672     3   17375200   17376200      3       2  150064       4.7517   1.0084e-06
enh88673     3   17398100   17399100      3       1  150064       3.7936   7.4249e-05
enh88674     3   17426900   17427900      6       2  150064       3.9709   3.5794e-05
enh88675     3   17447700   17448700      2       1  150064       3.2012   0.00068429
enh88676     3   17467100   17468100      3       1  150064       1.6472     0.049763
enh88677     3   17473200   17474200      2       1  150064       3.6793   0.00011695
enh88682     3   17575600   17576600      2       1  150064        3.662   0.00012513
enh88683     3   17580600   17581600      3       1  150064        1.659     0.048554
enh88684     3   17588100   17589100      2       1  150064       3.8997   4.8159e-05
enh88685     3   17592600   17593600      1       1  150064       1.7154      0.04314
enh88687     3   17598400   17599400      2       1  150064       1.7118     0.043464
enh88691     3   17650200   17651200      2       1  150064       4.0098   3.0379e-05
enh88692     3   17661100   17662100      2       1  150064       4.3834   5.8411e-06
enh88693     3   17666500   17667500      2       1  150064       3.9692   3.6057e-05
enh88694     3   17670600   17671600      3       1  150064        3.739   9.2382e-05
enh88695     3   17681000   17682000      1       1  150064       4.3788    5.968e-06
enh88696     3   17686600   17687600      2       1  150064       1.6738     0.047088
enh88698     3   17771400   17772400      2       1  150064       3.7124   0.00010265
enh88699     3   17780400   17781400      3       1  150064       4.7451    1.042e-06
enh88700     3   17781400   17782400      3       1  150064       4.6253   1.8705e-06
enh88701     3   17784700   17785700      4       1  150064         2.91     0.001807
enh88702     3   17790500   17791500      1       1  150064       3.0272     0.001234
enh88703     3   17801200   17802200      2       1  150064       4.5673   2.4698e-06
enh88704     3   17882000   17883000      3       2  150064        4.385   5.7995e-06
enh88705     3   17887500   17888500      3       1  150064       4.4535   4.2248e-06
enh88706     3   17916600   17917600      1       1  150064       3.0034     0.001335
enh88708     3   17936000   17937000      1       1  150064       2.0317      0.02109
enh88709     3   17950200   17951200      4       1  150064        1.684     0.046095
enh88713     3   17986900   17987900      3       2  150064       2.1101     0.017424
enh88719     3   18120900   18121900      3       2  150064       1.7156     0.043118
enh88722     3   18144800   18145800      3       2  150064       1.8271     0.033844
enh88724     3   18154200   18155200      2       1  150064       1.9558     0.025242
enh88729     3   18256700   18257700      2       1  150064       2.7986    0.0025662
enh88732     3   18277100   18278100      6       3  150064       3.0621     0.001099
enh88733     3   18281400   18282400      2       1  150064       1.8968      0.02893
enh88736     3   18366000   18367000      3       2  150064       2.8595    0.0021217
enh88738     3   18379600   18380600      3       1  150064       1.8838     0.029798
enh88745     3   18414600   18415600      2       1  150064       2.2765     0.011408
enh88819     3   19948600   19949600      1       1  150064       2.2565      0.01202
enh88822     3   19991200   19992200      6       3  150064       1.6766     0.046809
enh88823     3   20029200   20030200      5       2  150064       2.4063    0.0080572
enh88855     3   20958300   20959300      1       1  150064        1.699      0.04466
enh88869     3   21478000   21479000      2       1  150064       1.8743     0.030444
enh88871     3   21541700   21542700      2       1  150064       1.9928     0.023141
enh88872     3   21543900   21544900      4       2  150064       1.8112     0.035054
enh88878     3   21673800   21674800      4       2  150064       1.9065      0.02829
enh88880     3   21686500   21687500      5       2  150064       1.6511     0.049358
enh88881     3   21706600   21707600      3       2  150064       2.0251     0.021429
enh88885     3   21834500   21835500      3       2  150064       1.8148     0.034781
enh88886     3   21956600   21957600     11       3  150064       2.8089    0.0024857
enh88887     3   21960500   21961500     15       2  150064       2.1015     0.017798
enh88911     3   23137100   23138100      2       1  150064       1.9492     0.025634
enh88916     3   23203200   23204200     10       3  150064       2.2486     0.012268
enh88917     3   23215700   23216700      7       3  150064       2.6645    0.0038549
enh88918     3   23225000   23226000      4       2  150064       1.9601     0.024992
enh88924     3   23278100   23279100      5       2  150064       1.7545      0.03967
enh88931     3   23382000   23383000      4       2  150064       1.6533     0.049138
enh88989     3   23853300   23854300      1       1  150064       2.4984     0.006238
enh88991     3   23863400   23864400      4       2  150064       1.8673     0.030932
enh89000     3   23884800   23885800      1       1  150064       2.2095      0.01357
enh89006     3   23916400   23917400      4       2  150064       1.6963     0.044912
enh89015     3   24023400   24024400      4       2  150064       3.4196   0.00031359
enh89017     3   24040400   24041400      2       1  150064       2.0099     0.022223
enh89020     3   24143200   24144200      6       2  150064        3.521   0.00021493
enh89023     3   24200000   24201000      3       2  150064       2.8376     0.002273
enh89026     3   24214100   24215100      5       3  150064       4.1781   1.4699e-05
enh89042     3   24504000   24505000      2       1  150064       2.6058    0.0045836
enh89044     3   24525000   24526000      4       2  150064        2.138     0.016259
enh89045     3   24539600   24540600      3       1  150064        2.389    0.0084479
enh89055     3   24729600   24730600      6       2  150064       1.7715      0.03824
enh89063     3   25086300   25087300      4       2  150064       1.8876     0.029543
enh89067     3   25184600   25185600      9       4  150064       1.7098     0.043648
enh89073     3   25329700   25330700      4       2  150064       2.5252    0.0057824
enh89077     3   25365000   25366000      4       1  150064       2.1286     0.016644
enh89102     3   25700800   25701800      3       1  150064       1.6595     0.048508
enh89104     3   25703500   25704500      1       1  150064       1.6667      0.04779
enh89106     3   25789400   25790400      1       1  150064        1.931      0.02674
enh89107     3   25822600   25823600      2       1  150064       1.8144      0.03481
enh89110     3   25833600   25834600      2       1  150064       2.2508     0.012198
enh89111     3   25836300   25837300      1       1  150064       2.0403      0.02066
enh89126     3   26391700   26392700      1       1  150064       2.1244      0.01682
enh89229     3   28832700   28833700      1       1  150064       2.7854     0.002673
enh89263     3   29451400   29452400      4       2  150064       3.0084     0.001313
enh89268     3   29475600   29476600      3       2  150064       3.0015    0.0013433
enh89277     3   29596500   29597500      4       1  150064       1.8935     0.029147
enh89287     3   29696200   29697200      6       3  150064       1.8322     0.033463
enh89288     3   29736000   29737000      5       1  150064       2.2673     0.011686
enh89291     3   29781100   29782100      1       1  150064       2.7627     0.002866
enh89294     3   29800600   29801600      1       1  150064       3.0275     0.001233
enh89303     3   29909900   29910900      1       1  150064       2.2386      0.01259
enh89305     3   29964200   29965200      3       1  150064       3.9647   3.6751e-05
enh89306     3   29966000   29967000      1       1  150064       2.7555      0.00293
enh89307     3   29974800   29975800      5       2  150064       1.7301     0.041808
enh89308     3   30013500   30014500      3       1  150064       1.8457     0.032465
enh89309     3   30046900   30047900      2       1  150064       3.5191   0.00021647
enh89310     3   30084800   30085800      7       3  150064       3.7819   7.7807e-05
enh89311     3   30100500   30101500      5       2  150064       4.6997   1.3025e-06
enh89312     3   30126800   30127800      7       3  150064       1.7701     0.038354
enh89313     3   30138900   30139900      2       1  150064       2.2278     0.012947
enh89314     3   30154200   30155200      3       2  150064       2.9732    0.0014737
enh89319     3   30273300   30274300      4       2  150064       1.7554     0.039599
enh89320     3   30287000   30288000      7       3  150064       2.2597     0.011919
enh89322     3   30300200   30301200      5       2  150064       2.6396    0.0041497
enh89323     3   30323500   30324500      5       3  150064       2.4395    0.0073537
enh89325     3   30331600   30332600      5       2  150064       2.7368     0.003102
enh89327     3   30373900   30374900      2       1  150064       2.2932     0.010918
enh89329     3   30390800   30391800      5       2  150064       1.8535     0.031905
enh89330     3   30397000   30398000      3       2  150064        1.796     0.036249
enh89331     3   30411800   30412800      3       2  150064       3.1646   0.00077635
enh89360     3   30722300   30723300      3       2  150064         2.28     0.011304
enh89402     3   31391800   31392800      1       1  150064         1.96        0.025
enh89403     3   31402500   31403500      6       2  150064       1.9614     0.024913
enh89405     3   31446800   31447800      5       1  150064       2.2608     0.011885
enh89406     3   31450000   31451000      2       1  150064       2.4642     0.006866
enh89407     3   31480800   31481800      1       1  150064       2.4513     0.007118
enh89408     3   31484200   31485200      5       2  150064       2.3522    0.0093307
enh89409     3   31503300   31504300      8       3  150064       1.7961     0.036238
enh89410     3   31508100   31509100      4       2  150064       1.7151     0.043164
enh89411     3   31527200   31528200      8       3  150064       1.9337     0.026577
enh89412     3   31544800   31545800      2       1  150064       2.7674    0.0028254
enh89420     3   31588900   31589900      2       1  150064       2.6997    0.0034698
enh89432     3   31713700   31714700      5       2  150064       1.8948     0.029061
enh89465     3   31974200   31975200      8       3  150064       2.1664     0.015141
enh89467     3   31978400   31979400      7       3  150064       1.8355     0.033216
enh89469     3   31986700   31987700      2       1  150064       2.5406    0.0055332
enh89472     3   31993500   31994500      4       2  150064       1.9057     0.028342
enh89477     3   32020200   32021200      3       1  150064       2.4148     0.007872
enh89478     3   32044600   32045600      2       1  150064       3.1636   0.00077921
enh89482     3   32159400   32160400      3       1  150064       1.7009     0.044479
enh89492     3   32345000   32346000      4       2  150064       2.2938       0.0109
enh89494     3   32352900   32353900      4       2  150064       2.1792     0.014659
enh89551     3   32866800   32867800      3       2  150064        1.672     0.047264
enh89556     3   32886500   32887500      2       1  150064       2.2256      0.01302
enh89557     3   32887900   32888900      2       1  150064       2.5588    0.0052524
enh89576     3   33015000   33016000      5       2  150064        1.945      0.02589
enh89582     3   33125200   33126200      1       1  150064       2.0718      0.01914
enh89584     3   33173300   33174300      2       1  150064       2.6213    0.0043794
enh89585     3   33185400   33186400      5       2  150064       1.7024     0.044342
enh89593     3   33401400   33402400      1       1  150064       2.2253      0.01303
enh89595     3   33413800   33414800      1       1  150064       3.0412     0.001178
enh89596     3   33418900   33419900      1       1  150064       2.8652     0.002084
enh89598     3   33470200   33471200      2       1  150064       2.8559    0.0021457
enh89599     3   33478000   33479000      4       2  150064        3.137   0.00085329
enh89600     3   33482800   33483800      4       2  150064        2.267     0.011695
enh89602     3   33563300   33564300      2       1  150064       1.6735     0.047117
enh89603     3   33599400   33600400      1       1  150064       1.7529      0.03981
enh89604     3   33604500   33605500      1       1  150064       2.2984      0.01077
enh89608     3   33655600   33656600      2       1  150064       1.7522     0.039871
enh89611     3   33695800   33696800      2       1  150064       1.8818     0.029929
enh89632     3   33999900   34000900      2       1  150064       2.4068    0.0080474
enh89637     3   34053100   34054100      4       2  150064       2.5003    0.0062049
enh89639     3   34093800   34094800      1       1  150064       2.9033     0.001846
enh89649     3   34295700   34296700      2       1  150064        1.798     0.036087
enh89656     3   34447800   34448800      1       1  150064        1.818      0.03453
enh89658     3   34681000   34682000      7       3  150064       2.2647     0.011766
enh89659     3   34688600   34689600      6       3  150064       1.8861     0.029641
enh89660     3   34822500   34823500      5       2  150064       2.0909      0.01827
enh89663     3   34880800   34881800      5       2  150064       2.4135    0.0079001
enh89668     3   34961800   34962800      1       1  150064       2.4112     0.007951
enh89671     3   35045200   35046200      4       1  150064       3.4337   0.00029765
enh89675     3   35418100   35419100      2       1  150064       2.5319    0.0056719
enh89676     3   35425300   35426300      2       1  150064        3.684   0.00011478
enh89678     3   35523700   35524700      2       1  150064       2.0785     0.018831
enh89680     3   35527500   35528500      2       1  150064          2.8    0.0025551
enh89702     3   36112000   36113000      2       1  150064       2.4551    0.0070416
enh89718     3   36566900   36567900      2       1  150064       1.8863     0.029625
enh89727     3   36841800   36842800      3       1  150064       4.9472   3.7652e-07
enh89728     3   36853400   36854400      4       2  150064       3.3586   0.00039171
enh89729     3   36861800   36862800      2       1  150064       4.8409   6.4624e-07
enh89730     3   36884700   36885700      2       1  150064       5.3195   5.2032e-08
enh89731     3   36919200   36920200      4       2  150064        5.249   7.6482e-08
enh89732     3   36934400   36935400      3       1  150064       3.0222    0.0012545
enh89733     3   36949300   36950300      1       1  150064       2.8166     0.002427
enh89734     3   36965700   36966700      2       1  150064       3.5707     0.000178
enh89735     3   36974000   36975000      2       1  150064       2.5998    0.0046632
enh89736     3   36977100   36978100      1       1  150064       2.7551     0.002934
enh89737     3   36978900   36979900      2       1  150064       2.9465    0.0016072
enh89738     3   36992400   36993400      2       1  150064       2.9542    0.0015674
enh89739     3   37006600   37007600      4       2  150064       2.6997    0.0034697
enh89740     3   37010900   37011900      2       1  150064       2.8671     0.002071
enh89743     3   37172900   37173900      1       1  150064       3.0572     0.001117
enh89745     3   37204600   37205600      3       1  150064       3.0441    0.0011669
enh89746     3   37211200   37212200      2       1  150064       2.6712    0.0037795
enh89747     3   37224600   37225600      4       2  150064       2.4973    0.0062576
enh89748     3   37283500   37284500      3       2  150064       1.6723     0.047228
enh89749     3   37312400   37313400      2       1  150064       2.0703      0.01921
enh89751     3   37343200   37344200      3       1  150064       1.6691     0.047552
enh89760     3   37552600   37553600      2       1  150064       2.0508     0.020145
enh89764     3   37708700   37709700      4       2  150064       1.8345     0.033287
enh89767     3   37748700   37749700      3       2  150064       2.1029     0.017739
enh89770     3   37781100   37782100      3       2  150064       1.8155     0.034725
enh89772     3   37803500   37804500      1       1  150064        1.677      0.04677
enh89773     3   37807500   37808500      2       1  150064        1.692     0.045323
enh89776     3   37828800   37829800      3       1  150064       2.5128     0.005988
enh89778     3   37866400   37867400      3       2  150064       2.1402     0.016169
enh89783     3   37914100   37915100      3       1  150064       1.7617     0.039061
enh89786     3   37940200   37941200      4       1  150064        1.721     0.042623
enh89788     3   37949000   37950000      3       2  150064       2.0896     0.018327
enh89789     3   37950400   37951400      2       1  150064       3.6389   0.00013692
enh89790     3   37952000   37953000      2       1  150064       3.6433   0.00013458
enh89791     3   37953400   37954400      3       1  150064       3.1709   0.00075984
enh89792     3   37957500   37958500      4       2  150064       3.7603   8.4841e-05
enh89793     3   37959500   37960500      5       3  150064       2.6845     0.003632
enh89794     3   37961100   37962100      4       2  150064       1.7385     0.041061
enh89795     3   37964000   37965000      1       1  150064       3.7125    0.0001026
enh89796     3   37966200   37967200      4       2  150064       2.8943    0.0019001
enh89797     3   37977400   37978400      3       2  150064        3.341    0.0004174
enh89798     3   37987200   37988200      3       2  150064       2.8174    0.0024209
enh89799     3   37997700   37998700      2       1  150064       2.0516     0.020107
enh89801     3   38016000   38017000      3       2  150064       1.6536     0.049107
enh89802     3   38032400   38033400      3       1  150064       1.7842     0.037194
enh89818     3   38486600   38487600      4       2  150064       2.3587    0.0091702
enh89819     3   38494000   38495000      3       1  150064       3.1473   0.00082402
enh89820     3   38497500   38498500      4       1  150064       3.1134   0.00092479
enh89821     3   38499500   38500500      2       1  150064       2.9328    0.0016794
enh89822     3   38514300   38515300      2       1  150064       2.3891    0.0084459
enh89825     3   38573400   38574400      4       2  150064       2.7246    0.0032185
enh89826     3   38578000   38579000      2       1  150064       2.9532    0.0015727
enh89827     3   38589700   38590700      1       1  150064       3.2215    0.0006375
enh89833     3   38682300   38683300      4       2  150064       2.6123    0.0044967
enh89834     3   38699500   38700500      4       2  150064       2.8831    0.0019692
enh89843     3   39010700   39011700      1       1  150064       2.2839      0.01119
enh89845     3   39025000   39026000      6       2  150064       2.0353     0.020911
enh89849     3   39054500   39055500      4       2  150064       2.1761     0.014774
enh89896     3   39736800   39737800      1       1  150064       1.8142      0.03482
enh89907     3   40004100   40005100      3       2  150064       1.6891     0.045602
enh89908     3   40053800   40054800      5       2  150064       2.2447     0.012395
enh89909     3   40063500   40064500      5       3  150064        2.601    0.0046474
enh89910     3   40078600   40079600      3       1  150064       2.0395     0.020702
enh89943     3   40722900   40723900      2       1  150064       1.9059     0.028332
enh89944     3   40725400   40726400      2       1  150064       2.2576     0.011986
enh89961     3   41037800   41038800      1       1  150064       1.6922       0.0453
enh90051     3   42190600   42191600      1       1  150064       3.0188     0.001269
enh90053     3   42202100   42203100      1       1  150064       2.3561     0.009233
enh90054     3   42202900   42203900      1       1  150064       1.7506      0.04001
enh90056     3   42205600   42206600      2       1  150064       1.7237     0.042378
enh90057     3   42220600   42221600      3       2  150064       2.2817     0.011253
enh90058     3   42224900   42225900      4       2  150064       2.2091     0.013584
enh90059     3   42232300   42233300      5       2  150064       3.0545    0.0011273
enh90060     3   42233600   42234600      6       2  150064       1.9939     0.023082
enh90071     3   42481600   42482600      3       1  150064       1.8931     0.029173
enh90081     3   42576800   42577800      3       1  150064       2.6543    0.0039736
enh90092     3   42693100   42694100      2       1  150064       2.1973     0.013999
enh90133     3   43332800   43333800      1       1  150064       2.1077      0.01753
enh90135     3   43358300   43359300      2       1  150064       1.7782     0.037685
enh90145     3   43464600   43465600      3       1  150064       2.1292     0.016619
enh90160     3   43647600   43648600      4       2  150064       1.7736     0.038069
enh90161     3   43680100   43681100      1       1  150064       1.7368      0.04121
enh90162     3   43688700   43689700      2       1  150064       2.1929     0.014158
enh90167     3   43737600   43738600      3       1  150064       2.7653    0.0028431
enh90169     3   43769100   43770100      6       2  150064       3.4748   0.00025561
enh90173     3   43800300   43801300      2       1  150064       2.1932     0.014145
enh90176     3   43897100   43898100      3       1  150064       2.0593     0.019733
enh90179     3   43914000   43915000      1       1  150064       1.8833      0.02983
enh90181     3   43928100   43929100      1       1  150064       1.9206      0.02739
enh90185     3   43964900   43965900      4       2  150064       1.8774     0.030228
enh90187     3   44000800   44001800      2       1  150064       2.2344     0.012727
enh90194     3   44072500   44073500      3       2  150064       3.6692   0.00012168
enh90200     3   44115500   44116500      5       2  150064       2.2139     0.013417
enh90208     3   44225900   44226900      5       3  150064       2.1993     0.013929
enh90209     3   44240100   44241100      4       2  150064       2.1694     0.015025
enh90212     3   44279000   44280000      2       1  150064       2.5209    0.0058536
enh90213     3   44293600   44294600      3       1  150064       1.8288     0.033716
enh90216     3   44385700   44386700      4       1  150064       1.7231      0.04244
enh90218     3   44396400   44397400      1       1  150064       3.0103     0.001305
enh90219     3   44400600   44401600      2       1  150064       2.9193    0.0017543
enh90229     3   44554700   44555700      2       1  150064       2.9627    0.0015246
enh90232     3   44597300   44598300      1       1  150064       3.0287     0.001228
enh90237     3   44836100   44837100      3       2  150064       3.2097   0.00066429
enh90261     3   45165100   45166100      1       1  150064       1.7014      0.04443
enh90263     3   45180800   45181800      5       3  150064       1.9082     0.028182
enh90265     3   45219200   45220200      8       3  150064       1.6842     0.046072
enh90272     3   45289300   45290300      5       2  150064        2.275     0.011452
enh90275     3   45314100   45315100      2       1  150064       2.2645     0.011772
enh90276     3   45316500   45317500      2       1  150064       2.7099    0.0033653
enh90367     3   46579300   46580300      1       1  150064       1.8384        0.033
enh90371     3   46602200   46603200      5       2  150064       2.1078     0.017523
enh90374     3   46612800   46613800      4       2  150064       3.0034    0.0013351
enh90375     3   46615500   46616500      2       1  150064       1.7496     0.040097
enh90468     3   48064000   48065000      1       1  150064       1.8167      0.03463
enh90478     3   48157300   48158300      1       1  150064        1.839      0.03296
enh90481     3   48166500   48167500      1       1  150064       1.8551      0.03179
enh90482     3   48171800   48172800      2       1  150064       1.9356      0.02646
enh90484     3   48192300   48193300      3       1  150064        1.899     0.028779
enh90489     3   48235600   48236600      1       1  150064       2.3208      0.01015
enh90493     3   48274000   48275000      2       1  150064       2.8184    0.0024135
enh90498     3   48318800   48319800      2       1  150064       1.7441     0.040571
enh90500     3   48343300   48344300      5       1  150064       1.8956      0.02901
enh90501     3   48411200   48412200      2       1  150064       2.1355     0.016358
enh90529     3   48661000   48662000      1       1  150064        2.289      0.01104
enh90530     3   48671000   48672000      2       1  150064       2.3372    0.0097139
enh90532     3   48701800   48702800      1       1  150064       2.6404     0.004141
enh90534     3   48731600   48732600      3       1  150064       1.8575     0.031623
enh90537     3   48740000   48741000      1       1  150064       2.0337      0.02099
enh90538     3   48746100   48747100      2       1  150064       1.6997     0.044593
enh90539     3   48752200   48753200      1       1  150064       2.2268      0.01298
enh90540     3   48754800   48755800      1       1  150064       2.1125      0.01732
enh90548     3   48934700   48935700      1       1  150064       1.9167      0.02764
enh90550     3   48985900   48986900      1       1  150064       1.9022      0.02857
enh90565     3   49201800   49202800      1       1  150064       2.1306      0.01656
enh90573     3   49437400   49438400      5       2  150064       2.2242     0.013066
enh90577     3   49458500   49459500      3       1  150064       2.1882     0.014328
enh90580     3   49497600   49498600      1       1  150064       2.1711      0.01496
enh90583     3   49521400   49522400      2       1  150064       1.6896     0.045553
enh90586     3   49556100   49557100      2       1  150064       1.8477     0.032325
enh90600     3   49738300   49739300      3       2  150064       2.3215     0.010131
enh90601     3   49749900   49750900      2       1  150064       2.4028    0.0081358
enh90609     3   49894200   49895200      2       1  150064       2.0486     0.020249
enh90610     3   49901800   49902800      3       1  150064        2.542    0.0055116
enh90611     3   49904700   49905700      1       1  150064       1.8158       0.0347
enh90612     3   49918400   49919400      1       1  150064       1.9222      0.02729
enh90615     3   49967900   49968900      1       1  150064       3.0538      0.00113
enh90616     3   49978400   49979400      2       1  150064        2.531    0.0056873
enh90617     3   50004200   50005200      1       1  150064       3.0519     0.001137
enh90618     3   50013600   50014600      3       2  150064        3.144   0.00083331
enh90621     3   50040700   50041700      1       1  150064       3.2735    0.0005312
enh90623     3   50169600   50170600      1       1  150064       2.4416     0.007312
enh90630     3   50207700   50208700      2       1  150064       1.8387     0.032981
enh90631     3   50248200   50249200      3       2  150064       2.0777     0.018868
enh90642     3   50292000   50293000      3       2  150064       2.9169    0.0017674
enh90644     3   50296800   50297800      1       1  150064       2.6618     0.003886
enh90652     3   50361600   50362600      1       1  150064       2.1638      0.01524
enh90667     3   50505000   50506000      2       1  150064       2.7511    0.0029699
enh90668     3   50516900   50517900      2       1  150064       1.9418     0.026082
enh90669     3   50518700   50519700      4       2  150064       2.7236    0.0032291
enh90712     3   50878300   50879300      2       1  150064       1.8597     0.031463
enh90718     3   50929300   50930300      1       1  150064       2.8065     0.002504
enh90730     3   51259000   51260000      2       1  150064       2.7019    0.0034476
enh90731     3   51371400   51372400      2       1  150064       1.7101     0.043626
enh90739     3   51593500   51594500      3       1  150064       2.5281    0.0057334
enh90748     3   51714500   51715500      1       1  150064       1.7926      0.03652
enh90753     3   51737200   51738200      2       1  150064       2.7861    0.0026669
enh90754     3   51768300   51769300      5       2  150064       2.2642     0.011782
enh90756     3   51776500   51777500      2       1  150064       2.0905     0.018286
enh90757     3   51786800   51787800      1       1  150064       2.0716      0.01915
enh90758     3   51807200   51808200      1       1  150064       2.1589      0.01543
enh90778     3   52036500   52037500      1       1  150064       2.0196      0.02171
enh90794     3   52196000   52197000      3       1  150064       1.7847     0.037154
enh90798     3   52252600   52253600      2       1  150064       3.3917   0.00034733
enh90800     3   52259500   52260500      1       1  150064       3.0852     0.001017
enh90807     3   52333300   52334300      4       2  150064       3.9249   4.3386e-05
enh90810     3   52402200   52403200      1       1  150064       2.8922     0.001913
enh90811     3   52406600   52407600      3       2  150064       4.0901   2.1562e-05
enh90817     3   52478400   52479400      2       1  150064       2.5522    0.0053525
enh90819     3   52487800   52488800      3       2  150064       3.1092   0.00093793
enh90820     3   52490800   52491800      2       1  150064       3.4041   0.00033195
enh90821     3   52537600   52538600      2       1  150064        3.358   0.00039259
enh90822     3   52564700   52565700      3       1  150064       3.3555   0.00039616
enh90823     3   52565500   52566500      2       1  150064       4.3104   8.1465e-06
enh90825     3   52572400   52573400      5       2  150064        3.742   9.1272e-05
enh90829     3   52716200   52717200      3       2  150064       4.2563   1.0391e-05
enh90830     3   52718000   52719000      2       1  150064       4.4416   4.4639e-06
enh90831     3   52741000   52742000      2       1  150064       3.9891   3.3157e-05
enh90832     3   52749100   52750100      2       1  150064       3.9648   3.6735e-05
enh90833     3   52815900   52816900      1       1  150064       6.3754    9.124e-11
enh90834     3   52853500   52854500      3       1  150064       5.2096   9.4637e-08
enh90835     3   52866600   52867600      4       2  150064        5.022   2.5574e-07
enh90836     3   52868800   52869800      1       1  150064       5.6176    9.684e-09
enh90837     3   52876800   52877800      1       1  150064       1.9797      0.02387
enh90838     3   52907300   52908300      1       1  150064       5.8086    3.149e-09
enh90839     3   52909300   52910300      1       1  150064       5.0388    2.342e-07
enh90841     3   53013200   53014200      2       1  150064       2.7064    0.0034008
enh90842     3   53033200   53034200      2       1  150064        4.319   7.8361e-06
enh90844     3   53050100   53051100      1       1  150064       3.6075    0.0001546
enh90846     3   53059600   53060600      2       1  150064       3.8909   4.9943e-05
enh90848     3   53063300   53064300      5       2  150064       4.2057   1.3011e-05
enh90850     3   53076500   53077500      3       1  150064       4.2995   8.5598e-06
enh90851     3   53103400   53104400      4       1  150064       1.6688     0.047576
enh90864     3   53227600   53228600      2       1  150064       2.3172     0.010246
enh90865     3   53230000   53231000      4       2  150064       3.2444    0.0005884
enh90866     3   53270000   53271000     11       2  150064       2.4312    0.0075242
enh90867     3   53277300   53278300      8       2  150064         2.14     0.016177
enh90869     3   53293000   53294000      5       2  150064       4.0014   3.1484e-05
enh90870     3   53298400   53299400      1       1  150064       3.9283    4.277e-05
enh90872     3   53303800   53304800      1       1  150064       1.9089      0.02814
enh90874     3   53312400   53313400      4       2  150064       2.5601    0.0052318
enh90875     3   53320800   53321800      2       1  150064       2.2325     0.012791
enh90876     3   53357800   53358800      3       1  150064       1.8416     0.032765
enh90877     3   53379400   53380400      1       1  150064        4.146    1.692e-05
enh90879     3   53384600   53385600      2       1  150064       3.3363    0.0004245
enh90880     3   53507400   53508400      3       2  150064       4.0862   2.1921e-05
enh90881     3   53545300   53546300      4       2  150064       1.7093     0.043695
enh90906     3   53923700   53924700      2       1  150064       1.9728     0.024257
enh90911     3   54076000   54077000      2       1  150064       2.3845    0.0085516
enh90935     3   54502200   54503200      2       1  150064       2.8825    0.0019724
enh90945     3   54693100   54694100      2       1  150064       1.6708     0.047383
enh90958     3   54815200   54816200      1       1  150064       1.9435      0.02598
enh90992     3   55305700   55306700      5       2  150064       2.2657     0.011734
enh91025     3   55695100   55696100      1       1  150064       1.7834      0.03726
enh91048     3   56015300   56016300      5       2  150064       2.5533    0.0053351
enh91051     3   56027700   56028700      6       3  150064       2.1395     0.016197
enh91053     3   56035500   56036500      2       1  150064       2.6624     0.003879
enh91061     3   56135600   56136600      3       1  150064       1.9327     0.026638
enh91062     3   56147900   56148900      6       1  150064       2.1389     0.016222
enh91069     3   56285300   56286300      1       1  150064       3.7055    0.0001055
enh91071     3   56291000   56292000      7       2  150064       2.8639    0.0020923
enh91073     3   56316100   56317100      1       1  150064       2.3936     0.008342
enh91075     3   56325200   56326200      2       1  150064       1.9096     0.028095
enh91077     3   56343200   56344200      6       3  150064       2.0585     0.019773
enh91085     3   56407000   56408000      5       2  150064       1.6913     0.045393
enh91096     3   56644500   56645500      6       2  150064       2.1153     0.017203
enh91098     3   56713600   56714600      4       1  150064       2.3096     0.010455
enh91109     3   56857400   56858400      5       2  150064       2.0158      0.02191
enh91110     3   56869600   56870600      4       2  150064       2.6777    0.0037061
enh91111     3   56873700   56874700      3       1  150064       2.7889    0.0026446
enh91112     3   56889600   56890600      2       1  150064         1.66     0.048452
enh91143     3   57263000   57264000      1       1  150064       1.7645      0.03882
enh91202     3   58150400   58151400      1       1  150064       2.1165      0.01715
enh91213     3   58281900   58282900      8       2  150064       2.1175     0.017108
enh91214     3   58285400   58286400      5       1  150064       1.8658     0.031037
enh91217     3   58320600   58321600      3       2  150064       2.8225    0.0023825
enh91218     3   58337200   58338200      2       1  150064       1.8801     0.030046
enh91222     3   58364800   58365800      4       1  150064       2.3148     0.010312
enh91223     3   58372500   58373500      5       2  150064       2.0987     0.017921
enh91224     3   58374200   58375200      4       2  150064       2.2624     0.011836
enh91225     3   58380300   58381300      6       2  150064       1.8487     0.032251
enh91226     3   58389300   58390300      4       1  150064       2.2943     0.010887
enh91227     3   58398200   58399200     10       4  150064       2.2007     0.013878
enh91231     3   58427200   58428200      1       1  150064       2.2353       0.0127
enh91233     3   58456400   58457400      2       1  150064       2.2212     0.013169
enh91236     3   58476600   58477600      4       2  150064        1.802      0.03577
enh91282     3   59501500   59502500      7       2  150064        1.923     0.027238
enh91283     3   59525900   59526900      4       2  150064       3.0798    0.0010358
enh91288     3   59704200   59705200      3       2  150064       2.2152     0.013374
enh91294     3   59788000   59789000      6       2  150064       2.5461    0.0054468
enh91300     3   59954000   59955000      6       3  150064       2.2201     0.013205
enh91303     3   59995900   59996900      5       3  150064        2.187      0.01437
enh91304     3   60050300   60051300     12       2  150064       1.8235     0.034116
enh91311     3   60184400   60185400      6       2  150064       2.1133     0.017288
enh91315     3   60298100   60299100      4       2  150064       2.6516    0.0040055
enh91316     3   60301800   60302800      1       1  150064       3.6131    0.0001513
enh91317     3   60309100   60310100      5       1  150064       3.1541     0.000805
enh91368     3   61071800   61072800      4       2  150064       2.0486     0.020251
enh91374     3   61145600   61146600      4       2  150064       2.5864    0.0048486
enh91375     3   61153500   61154500      8       3  150064       3.1852   0.00072323
enh91376     3   61157900   61158900      4       2  150064       2.3849    0.0085426
enh91377     3   61160200   61161200      6       3  150064       2.4804    0.0065618
enh91379     3   61221900   61222900      2       1  150064       1.7241     0.042347
enh91382     3   61232400   61233400      7       3  150064       2.7454    0.0030217
enh91383     3   61237600   61238600      4       2  150064       1.7454     0.040454
enh91462     3   61822900   61823900      2       1  150064       1.6589     0.048572
enh91464     3   61826700   61827700      2       1  150064        1.969     0.024476
enh91466     3   61836100   61837100      3       1  150064       1.8305     0.033589
enh91469     3   61843000   61844000      2       1  150064       2.3142     0.010329
enh91472     3   61851600   61852600      3       2  150064       1.8873     0.029559
enh91507     3   62051400   62052400      4       2  150064       3.0008    0.0013465
enh91508     3   62069700   62070700      4       1  150064       3.2565   0.00056397
enh91523     3   62400600   62401600      1       1  150064       2.3827     0.008594
enh91541     3   62651300   62652300      2       1  150064       1.6626       0.0482
enh91544     3   62672400   62673400      6       3  150064       2.3764     0.008742
enh91545     3   62689200   62690200     11       2  150064       2.5385     0.005567
enh91547     3   62696200   62697200      8       3  150064       2.0893     0.018342
enh91548     3   62698300   62699300      6       3  150064       1.9393     0.026234
enh91549     3   62704100   62705100      9       2  150064       2.1838     0.014488
enh91550     3   62709000   62710000      9       4  150064       1.9383      0.02629
enh91599     3   63213100   63214100      5       3  150064       2.9447    0.0016162
enh91612     3   63438500   63439500     12       4  150064       1.6854     0.045958
enh91633     3   63780200   63781200      3       2  150064       1.8712      0.03066
enh91637     3   63840900   63841900      2       1  150064       3.5977   0.00016054
enh91638     3   63843000   63844000      1       1  150064       2.4446      0.00725
enh91639     3   63844400   63845400      2       1  150064       2.4633    0.0068825
enh91641     3   63856100   63857100      2       1  150064       4.0051   3.0991e-05
enh91642     3   63857700   63858700      2       1  150064       2.8442     0.002226
enh91645     3   63880700   63881700      2       1  150064       3.4688   0.00026138
enh91646     3   63895700   63896700      4       2  150064       2.3692    0.0089141
enh91648     3   63919100   63920100      2       1  150064       2.2564     0.012024
enh91650     3   63927400   63928400      1       1  150064       2.9303     0.001693
enh91654     3   63941300   63942300      7       3  150064       3.5462   0.00019538
enh91657     3   63950600   63951600      2       1  150064       2.0097     0.022229
enh91658     3   63953900   63954900      2       1  150064        2.671    0.0037808
enh91663     3   63979000   63980000      3       2  150064       2.2365      0.01266
enh91664     3   63985600   63986600      1       1  150064       4.8955    4.903e-07
enh91665     3   64014400   64015400      3       2  150064       1.6752     0.046951
enh91672     3   64080000   64081000      1       1  150064       1.8178      0.03455
enh91674     3   64091900   64092900      3       2  150064       2.1834     0.014502
enh91679     3   64142400   64143400      3       1  150064       2.4688    0.0067785
enh91680     3   64147800   64148800      4       2  150064       1.9557     0.025252
enh91681     3   64152700   64153700      3       2  150064       2.2024     0.013818
enh91682     3   64164800   64165800      4       2  150064       3.3708   0.00037472
enh91683     3   64173600   64174600      4       1  150064       2.7712    0.0027929
enh91687     3   64200700   64201700      3       2  150064       2.6393    0.0041541
enh91689     3   64204400   64205400      3       1  150064       1.8432     0.032648
enh91695     3   64227000   64228000      3       2  150064        2.609    0.0045399
enh91707     3   64426500   64427500      8       3  150064       1.7125     0.043405
enh91711     3   64445400   64446400      2       1  150064       1.9914     0.023216
enh91712     3   64447800   64448800      2       1  150064       3.0884    0.0010063
enh91713     3   64457400   64458400      4       2  150064       2.3522    0.0093321
enh91714     3   64458700   64459700      6       2  150064       2.5445    0.0054715
enh91735     3   64751400   64752400      6       3  150064        2.382    0.0086087
enh91739     3   64788800   64789800      8       1  150064       1.7691     0.038434
enh91764     3   65129600   65130600      5       3  150064         2.15     0.015777
enh91817     3   65604800   65605800      5       2  150064       1.8333     0.033382
enh91858     3   65864400   65865400      3       1  150064       1.9522     0.025457
enh91860     3   65869200   65870200      9       2  150064       1.8502     0.032144
enh91934     3   66531200   66532200      1       1  150064       1.7962      0.03623
enh91963     3   66771200   66772200      3       2  150064       2.1128      0.01731
enh91976     3   66974600   66975600      6       2  150064       1.6944      0.04509
enh91983     3   67047600   67048600      1       1  150064       2.2613      0.01187
enh91985     3   67061500   67062500      2       1  150064       2.5536    0.0053311
enh91989     3   67144600   67145600      6       2  150064       2.5933    0.0047528
enh91995     3   67345800   67346800      9       4  150064        2.464    0.0068701
enh92001     3   67433200   67434200      5       2  150064       2.4336    0.0074743
enh92003     3   67533000   67534000      3       2  150064       2.2844     0.011174
enh92006     3   67652700   67653700      3       1  150064       2.6431    0.0041071
enh92007     3   67655600   67656600      7       1  150064       2.6804    0.0036768
enh92008     3   67664400   67665400      7       2  150064       2.6822    0.0036571
enh92009     3   67669400   67670400      4       1  150064       2.7539    0.0029444
enh92010     3   67680200   67681200      6       2  150064       2.4956    0.0062865
enh92011     3   67685700   67686700      3       1  150064       1.7835     0.037251
enh92012     3   67698900   67699900      3       1  150064       2.2306     0.012853
enh92013     3   67703200   67704200      5       1  150064       2.1378     0.016268
enh92014     3   67711200   67712200      2       1  150064       2.0719     0.019137
enh92026     3   67997700   67998700      5       2  150064       2.1573     0.015493
enh92036     3   68467000   68468000      3       2  150064        2.273     0.011512
enh92037     3   68469800   68470800      8       2  150064       2.1253     0.016781
enh92041     3   68582300   68583300      4       2  150064       2.1669     0.015122
enh92048     3   68765500   68766500      1       1  150064       1.8036      0.03565
enh92079     3   69245900   69246900      7       2  150064       1.6637     0.048088
enh92084     3   69292500   69293500      4       2  150064       1.8649     0.031095
enh92093     3   69409000   69410000      2       1  150064       3.0624    0.0010979
enh92095     3   69441300   69442300      3       1  150064       1.9979     0.022863
enh92110     3   69840000   69841000      2       1  150064       3.6867   0.00011358
enh92111     3   69858500   69859500      2       1  150064       3.1144   0.00092165
enh92112     3   69869900   69870900     10       3  150064       3.9496   3.9148e-05
enh92114     3   69931200   69932200      2       1  150064       1.7925     0.036527
enh92117     3   69994200   69995200      3       2  150064       3.1102   0.00093469
enh92124     3   70181800   70182800      5       2  150064       2.5257    0.0057729
enh92126     3   70248400   70249400      1       1  150064       2.6197       0.0044
enh92128     3   70294800   70295800      1       1  150064       2.7907      0.00263
enh92133     3   70520400   70521400      4       2  150064       1.9871     0.023458
enh92134     3   70524800   70525800      2       1  150064       1.9034     0.028496
enh92136     3   70569000   70570000      1       1  150064       2.8143     0.002444
enh92137     3   70575800   70576800      3       1  150064       2.5311    0.0056855
enh92140     3   70632400   70633400      1       1  150064       2.2392      0.01257
enh92147     3   70780400   70781400      1       1  150064       2.0191      0.02174
enh92148     3   70786800   70787800      4       2  150064        2.917    0.0017672
enh92152     3   70872600   70873600      2       1  150064       2.8401    0.0022551
enh92155     3   70902700   70903700      1       1  150064       2.0777      0.01887
enh92156     3   70907400   70908400      3       2  150064       1.6662     0.047835
enh92157     3   70948600   70949600      1       1  150064       1.7514      0.03994
enh92159     3   71012200   71013200      2       1  150064       2.3281    0.0099531
enh92166     3   71079200   71080200      1       1  150064       1.8222      0.03421
enh92170     3   71098700   71099700      1       1  150064       1.9498       0.0256
enh92173     3   71117600   71118600      1       1  150064       1.8504      0.03213
enh92174     3   71128200   71129200      1       1  150064       1.7362      0.04126
enh92177     3   71152200   71153200      2       1  150064       1.9843     0.023609
enh92178     3   71159400   71160400      1       1  150064       2.8255      0.00236
enh92179     3   71166600   71167600      1       1  150064       3.1354    0.0008581
enh92180     3   71177100   71178100      1       1  150064       2.9911      0.00139
enh92183     3   71185900   71186900      4       1  150064       1.6911     0.045409
enh92187     3   71205100   71206100      2       1  150064       1.6692     0.047543
enh92195     3   71257400   71258400      2       1  150064       1.7361     0.041276
enh92197     3   71266600   71267600      2       1  150064       2.1646     0.015211
enh92198     3   71269000   71270000      3       2  150064       1.7065     0.043954
enh92204     3   71311800   71312800      1       1  150064       2.4199     0.007763
enh92205     3   71319000   71320000      6       3  150064       2.4409    0.0073251
enh92206     3   71331900   71332900      4       2  150064       3.1513   0.00081269
enh92207     3   71344000   71345000      1       1  150064       2.2616      0.01186
enh92208     3   71345500   71346500      3       2  150064       3.3101   0.00046633
enh92225     3   71496800   71497800      1       1  150064       1.8728      0.03055
enh92226     3   71499000   71500000      1       1  150064       2.3185      0.01021
enh92228     3   71504700   71505700      3       1  150064        2.943     0.001625
enh92229     3   71516900   71517900      4       1  150064       3.2518   0.00057339
enh92230     3   71530300   71531300      2       1  150064       3.1678   0.00076791
enh92231     3   71532200   71533200      5       3  150064       4.5207   3.0819e-06
enh92232     3   71538400   71539400      6       2  150064       2.0324     0.021054
enh92233     3   71545800   71546800      5       1  150064       2.4894    0.0063985
enh92234     3   71554800   71555800      6       2  150064       3.2396   0.00059852
enh92236     3   71564400   71565400      2       1  150064       4.1978   1.3478e-05
enh92238     3   71569100   71570100      1       1  150064       4.9277    4.161e-07
enh92239     3   71572500   71573500      1       1  150064       2.6649     0.003851
enh92240     3   71573400   71574400      1       1  150064       4.8473    6.259e-07
enh92243     3   71590200   71591200      3       2  150064       2.0609     0.019657
enh92244     3   71591600   71592600      1       1  150064       3.4803    0.0002504
enh92249     3   71693800   71694800      3       2  150064       2.4209     0.007742
enh92258     3   71778600   71779600      5       2  150064       2.5384    0.0055687
enh92260     3   71817500   71818500      3       2  150064       2.4918     0.006355
enh92262     3   71822500   71823500      1       1  150064       2.3728     0.008827
enh92263     3   71828700   71829700      4       2  150064       1.8585     0.031547
enh92311     3   72347600   72348600      4       2  150064       2.2237     0.013086
enh92314     3   72378000   72379000      2       1  150064       2.3925    0.0083672
enh92337     3   72487100   72488100      1       1  150064       1.8821      0.02991
enh92349     3   72630900   72631900      1       1  150064       3.1844    0.0007252
enh92378     3   73001600   73002600      4       2  150064       2.0075      0.02235
enh92380     3   73006100   73007100      3       1  150064       2.0631      0.01955
enh92384     3   73057500   73058500      6       1  150064        2.187     0.014371
enh92385     3   73069100   73070100      1       1  150064       2.0716      0.01915
enh92386     3   73071300   73072300      4       1  150064       2.0952     0.018077
enh92390     3   73090300   73091300      3       1  150064       2.0939     0.018135
enh92391     3   73093900   73094900      5       2  150064       1.9326     0.026642
enh92392     3   73119800   73120800      2       1  150064       2.3643    0.0090329
enh92394     3   73149900   73150900      1       1  150064       1.9443      0.02593
enh92397     3   73249700   73250700      3       1  150064       2.2836     0.011196
enh92416     3   73545100   73546100      3       2  150064        1.745     0.040489
enh92427     3   73670800   73671800      5       3  150064       2.0341     0.020969
enh92431     3   73733400   73734400      5       3  150064       2.5241    0.0058001
enh92446     3   74003400   74004400      3       1  150064       2.4445    0.0072524
enh92460     3   74439000   74440000      3       2  150064        1.777     0.037788
enh92462     3   74463400   74464400      1       1  150064       1.6484      0.04964
enh92487     3   75865200   75866200      2       1  150064       1.9126     0.027898
enh92500     3   76178300   76179300      2       1  150064       1.9459     0.025834
enh92504     3   76401900   76402900      1       1  150064       2.2426      0.01246
enh92506     3   76417800   76418800      3       1  150064       2.4347    0.0074511
enh92507     3   76451600   76452600      2       1  150064       2.6502    0.0040224
enh92508     3   76471900   76472900      5       2  150064        3.303   0.00047829
enh92509     3   76487800   76488800      7       2  150064       1.8586      0.03154
enh92518     3   76722000   76723000      5       2  150064       2.4895    0.0063963
enh92530     3   76991800   76992800      5       2  150064       1.8071     0.035373
enh92570     3   77588000   77589000      2       1  150064       1.8062     0.035441
enh92573     3   77654900   77655900      3       1  150064       1.7344     0.041423
enh92575     3   77751000   77752000      4       2  150064        1.651     0.049368
enh92605     3   78376700   78377700      4       2  150064       1.7909     0.036656
enh92606     3   78386600   78387600      5       2  150064       3.1064   0.00094675
enh92607     3   78390400   78391400      6       2  150064       2.6356    0.0041988
enh92608     3   78394800   78395800      3       1  150064       1.8944     0.029086
enh92609     3   78401000   78402000      7       3  150064       3.1221   0.00089774
enh92658     3   79115300   79116300      1       1  150064       1.9268        0.027
enh92687     3   79530000   79531000      3       2  150064       2.0412     0.020616
enh92692     3   79647600   79648600      3       1  150064       2.1566     0.015519
enh92696     3   79753500   79754500      3       2  150064       2.2674     0.011683
enh92700     3   79877600   79878600      3       2  150064       2.6654    0.0038452
enh92701     3   79920000   79921000      3       2  150064       1.7646     0.038812
enh92708     3   80238900   80239900      2       1  150064       1.6755     0.046921
enh92713     3   80334400   80335400      1       1  150064       1.7142      0.04325
enh92718     3   80574600   80575600      2       1  150064       3.5197   0.00021599
enh92719     3   80629800   80630800      2       1  150064       4.4267   4.7843e-06
enh92720     3   80655200   80656200      2       1  150064       3.5861   0.00016781
enh92721     3   80661100   80662100      6       4  150064       2.7525     0.002957
enh92722     3   80692200   80693200      2       1  150064       4.4039   5.3156e-06
enh92725     3   80793300   80794300      7       3  150064       1.6661     0.047848
enh92728     3   81020400   81021400      3       2  150064       2.3842    0.0085584
enh92729     3   81203200   81204200      4       2  150064       2.7726    0.0027809
enh92731     3   81219100   81220100      2       1  150064       2.9704    0.0014872
enh92745     3   81628800   81629800      2       1  150064       1.9129     0.027884
enh92750     3   81792300   81793300      4       2  150064       1.8977     0.028867
enh92761     3   81940200   81941200      2       1  150064       2.3027     0.010647
enh92762     3   81962700   81963700      3       1  150064       2.0738     0.019048
enh92764     3   81984600   81985600      3       1  150064       2.0289     0.021232
enh92766     3   81987600   81988600      4       2  150064       1.8162     0.034671
enh92767     3   82015400   82016400      2       1  150064       2.4523    0.0070973
enh92779     3   82311400   82312400      1       1  150064        1.671      0.04736
enh92781     3   82364600   82365600      4       2  150064        1.704     0.044188
enh92782     3   82392400   82393400      2       1  150064        1.934     0.026555
enh92783     3   82404000   82405000      4       2  150064       2.6388    0.0041604
enh92828     3   84850900   84851900      2       1  150064       3.0808    0.0010321
enh92831     3   84908000   84909000      8       4  150064       1.8236     0.034107
enh92874     3   85839400   85840400      1       1  150064       1.6913      0.04539
enh92877     3   85931100   85932100      2       1  150064       1.8296     0.033653
enh92882     3   86153700   86154700      4       2  150064       2.2805     0.011289
enh92926     3   87235600   87236600      3       2  150064       1.9694     0.024456
enh92931     3   87313200   87314200      1       1  150064       1.8357       0.0332
enh92980     3   89229100   89230100      2       1  150064       1.6688     0.047577
enh93026     3   93712500   93713500      1       1  150064       2.4414     0.007315
enh93029     3   93834100   93835100      1       1  150064       2.2963      0.01083
enh93032     3   93849000   93850000      1       1  150064       1.6941      0.04512
enh93038     3   93945600   93946600      2       1  150064       1.9989     0.022811
enh93039     3   93964500   93965500      1       1  150064       2.1978      0.01398
enh93068     3   94723300   94724300      3       2  150064       2.8918    0.0019152
enh93069     3   94755300   94756300      3       1  150064        3.425   0.00030745
enh93072     3   94891100   94892100      7       3  150064       3.2007   0.00068549
enh93073     3   94931500   94932500      1       1  150064       1.8903      0.02936
enh93074     3   94996200   94997200      3       1  150064       2.8478    0.0022013
enh93075     3   95038600   95039600      2       1  150064       2.8053    0.0025133
enh93079     3   95073000   95074000      2       1  150064        2.839    0.0022631
enh93080     3   95075700   95076700      1       1  150064       2.0956      0.01806
enh93096     3   95589200   95590200      2       1  150064       2.5706    0.0050763
enh93097     3   95602200   95603200      2       1  150064       1.7617     0.039056
enh93099     3   95646700   95647700      3       2  150064       1.7675     0.038572
enh93101     3   95819800   95820800      2       1  150064       2.0418     0.020587
enh93136     3   97380600   97381600      2       1  150064       2.4435    0.0072718
enh93143     3   97465900   97466900      2       1  150064       2.1065     0.017581
enh93145     3   97484200   97485200      1       1  150064       2.5832     0.004895
enh93147     3   97562900   97563900      1       1  150064        1.763      0.03895
enh93152     3   97632800   97633800      2       1  150064       1.6857     0.045925
enh93173     3   98041000   98042000      3       1  150064       1.9982     0.022849
enh93210     3   99261600   99262600      2       1  150064         2.53    0.0057028
enh93222     3   99435100   99436100      4       2  150064       2.1297     0.016598
enh93223     3   99439800   99440800      3       1  150064       2.6473    0.0040564
enh93224     3   99495400   99496400      5       3  150064       2.1911     0.014223
enh93307     3  100555100  100556100      3       2  150064       2.0641     0.019504
enh93363     3  101797800  101798800      4       2  150064        1.746     0.040403
enh93446     3  104732100  104733100      6       2  150064       1.8883     0.029495
enh93448     3  104827100  104828100      1       1  150064       2.0969        0.018
enh93450     3  104875900  104876900      7       3  150064       3.0251    0.0012426
enh93454     3  105052600  105053600      3       1  150064       1.9307      0.02676
enh93456     3  105083000  105084000      1       1  150064       2.5429     0.005497
enh93457     3  105088700  105089700      1       1  150064       2.4325     0.007497
enh93462     3  105136600  105137600      4       1  150064        2.016     0.021899
enh93463     3  105144400  105145400      3       2  150064       1.8469     0.032378
enh93464     3  105145700  105146700      2       1  150064       2.1069     0.017564
enh93467     3  105189300  105190300      5       2  150064       2.3404    0.0096324
enh93473     3  105229500  105230500      4       2  150064       1.7871     0.036964
enh93482     3  105511300  105512300      2       1  150064        1.791     0.036649
enh93485     3  105530300  105531300      3       2  150064       2.2878     0.011075
enh93486     3  105541900  105542900      1       1  150064       1.7223      0.04251
enh93489     3  105557200  105558200      2       1  150064       2.1261     0.016746
enh93490     3  105561300  105562300      5       3  150064       2.3494    0.0094029
enh93491     3  105562500  105563500      2       1  150064       1.7758     0.037887
enh93503     3  105893100  105894100      5       3  150064       1.9814     0.023772
enh93506     3  105964000  105965000      3       2  150064       1.8331     0.033394
enh93554     3  107160100  107161100      1       1  150064       1.6739      0.04708
enh93556     3  107187300  107188300      1       1  150064       2.2682      0.01166
enh93557     3  107189000  107190000      3       2  150064       1.6823     0.046259
enh93561     3  107262000  107263000      1       1  150064       2.0674      0.01935
enh93563     3  107281400  107282400      1       1  150064       1.7343      0.04143
enh93564     3  107297300  107298300      2       1  150064       2.4149    0.0078701
enh93565     3  107312800  107313800      3       1  150064        2.294     0.010895
enh93568     3  107323900  107324900      1       1  150064       1.8157      0.03471
enh93571     3  107338500  107339500      3       1  150064       1.7586     0.039322
enh93574     3  107360900  107361900      4       2  150064       2.0699      0.01923
enh93577     3  107387100  107388100      1       1  150064       2.0333      0.02101
enh93578     3  107402800  107403800      1       1  150064       2.6608     0.003898
enh93580     3  107462700  107463700      1       1  150064       2.1091      0.01747
enh93595     3  107733400  107734400      2       1  150064       2.7907    0.0026299
enh93602     3  107777000  107778000      4       2  150064       3.1139   0.00092309
enh93605     3  107807400  107808400      2       1  150064       2.4846    0.0064842
enh93608     3  107843100  107844100      2       1  150064       3.4463   0.00028421
enh93611     3  107872200  107873200      2       1  150064       3.1589   0.00079174
enh93612     3  107894200  107895200      7       2  150064       3.3853   0.00035548
enh93613     3  107900800  107901800      6       2  150064       3.2356   0.00060701
enh93622     3  108107600  108108600      3       1  150064        1.748      0.04023
enh93624     3  108114600  108115600      1       1  150064       1.8483      0.03228
enh93648     3  108636000  108637000      1       1  150064       1.8627      0.03125
enh93676     3  109197700  109198700      3       1  150064        2.127     0.016708
enh93762     3  111080700  111081700      3       1  150064       1.7817     0.037402
enh93795     3  111685900  111686900      2       1  150064        2.109     0.017473
enh93801     3  111771300  111772300      9       2  150064       2.1028     0.017743
enh93809     3  111845900  111846900      2       1  150064       1.9087     0.028152
enh93849     3  112311300  112312300      6       2  150064        1.694     0.045136
enh93930     3  113457900  113458900      3       1  150064       1.9299     0.026811
enh93933     3  113467300  113468300      2       1  150064       2.1893     0.014287
enh93940     3  113606800  113607800      2       1  150064       2.5684    0.0051089
enh93942     3  113631300  113632300      6       3  150064       1.8725     0.030566
enh93943     3  113650800  113651800      3       2  150064       2.0959     0.018045
enh93947     3  113737400  113738400      1       1  150064       1.8744      0.03044
enh93960     3  113924000  113925000      2       1  150064       1.6733     0.047133
enh93966     3  114043000  114044000      6       3  150064       1.7072     0.043896
enh93967     3  114053100  114054100      5       2  150064       1.9219     0.027309
enh93981     3  114173700  114174700      1       1  150064       3.2368    0.0006044
enh93989     3  114284600  114285600      1       1  150064       2.8465      0.00221
enh93999     3  114361800  114362800      5       2  150064       2.6727    0.0037627
enh94001     3  114367600  114368600      2       1  150064       2.4535    0.0070742
enh94002     3  114378000  114379000      4       2  150064        2.748    0.0029978
enh94041     3  115058200  115059200      3       2  150064       1.7845     0.037171
enh94046     3  115104600  115105600      3       2  150064       2.0423     0.020562
enh94048     3  115109000  115110000      6       1  150064       2.4599    0.0069486
enh94051     3  115137100  115138100      3       1  150064       3.3057   0.00047374
enh94057     3  115217100  115218100      2       1  150064       2.1426     0.016072
enh94077     3  115432000  115433000      1       1  150064       1.7239      0.04236
enh94095     3  115617600  115618600      1       1  150064       2.1602      0.01538
enh94096     3  115631400  115632400      1       1  150064       2.8881     0.001938
enh94097     3  115634400  115635400      4       2  150064       2.7033    0.0034324
enh94167     3  116437900  116438900      2       1  150064        2.467    0.0068122
enh94182     3  116581600  116582600     10       2  150064       1.6922     0.045308
enh94183     3  116583200  116584200      4       1  150064        1.863     0.031233
enh94213     3  117091200  117092200      2       1  150064       2.5114    0.0060125
enh94246     3  117520300  117521300      2       1  150064       3.7246   9.7823e-05
enh94247     3  117539300  117540300      5       2  150064       1.9689      0.02448
enh94248     3  117552100  117553100      1       1  150064        1.811      0.03507
enh94249     3  117592800  117593800      3       2  150064       2.0952     0.018077
enh94250     3  117594000  117595000      4       2  150064       2.4139    0.0078911
enh94253     3  117629400  117630400      6       2  150064       4.4043   5.3053e-06
enh94254     3  117638800  117639800      5       3  150064         3.39   0.00034943
enh94255     3  117640800  117641800      4       2  150064       4.0274   2.8193e-05
enh94258     3  117719900  117720900      5       2  150064       3.6658   0.00012327
enh94262     3  117863600  117864600      6       3  150064        1.721     0.042625
enh94263     3  117999100  118000100      3       2  150064       2.4183    0.0077959
enh94307     3  119043100  119044100      1       1  150064       1.8245      0.03404
enh94320     3  119186700  119187700      4       2  150064       1.6637     0.048088
enh94350     3  119741400  119742400      1       1  150064       1.8218      0.03424
enh94353     3  119779300  119780300      1       1  150064       1.9238      0.02719
enh94369     3  120069100  120070100      1       1  150064       1.7053      0.04407
enh94371     3  120137400  120138400      1       1  150064       1.8344       0.0333
enh94383     3  120216700  120217700      4       2  150064       1.6497     0.049504
enh94389     3  120286500  120287500      5       3  150064       2.6967    0.0035017
enh94390     3  120323500  120324500      4       2  150064       1.7577     0.039398
enh94448     3  121633200  121634200      8       1  150064       2.1799     0.014634
enh94451     3  121714100  121715100      2       1  150064        2.308     0.010499
enh94473     3  122229100  122230100      3       2  150064       2.0766     0.018919
enh94490     3  122486200  122487200      6       2  150064       2.1416     0.016111
enh94492     3  122511400  122512400      6       3  150064        1.796     0.036246
enh94494     3  122599100  122600100      1       1  150064       2.9119     0.001796
enh94495     3  122608700  122609700      2       1  150064       2.9809    0.0014368
enh94496     3  122612400  122613400      6       2  150064       3.0443     0.001166
enh94500     3  122676600  122677600      4       2  150064       1.6638     0.048076
enh94514     3  122787700  122788700      6       2  150064       2.9023    0.0018524
enh94515     3  122789500  122790500      3       2  150064       2.3175     0.010238
enh94516     3  122793600  122794600      3       1  150064       2.6157    0.0044524
enh94518     3  122806400  122807400      4       2  150064       1.8605     0.031406
enh94553     3  123339700  123340700      2       1  150064       1.8527     0.031962
enh94555     3  123354400  123355400      4       2  150064       1.8847     0.029732
enh94578     3  123861000  123862000      4       2  150064       1.9818      0.02375
enh94585     3  123949300  123950300      4       2  150064       1.7443     0.040557
enh94586     3  123967100  123968100      3       2  150064       3.1639   0.00077837
enh94587     3  123975500  123976500      4       2  150064       2.4146    0.0078772
enh94588     3  123979400  123980400      4       2  150064       3.9413   4.0516e-05
enh94589     3  123981700  123982700      3       2  150064       4.4017   5.3713e-06
enh94590     3  123985200  123986200      5       3  150064       3.9063   4.6852e-05
enh94591     3  123999900  124000900      2       1  150064       4.1755   1.4866e-05
enh94592     3  124010800  124011800      4       2  150064       2.0527      0.02005
enh94594     3  124058100  124059100      2       1  150064       2.3795    0.0086676
enh94595     3  124070600  124071600      4       2  150064       3.4943   0.00023761
enh94597     3  124091500  124092500      4       1  150064       3.3293   0.00043528
enh94598     3  124095200  124096200      2       1  150064       2.9037    0.0018436
enh94600     3  124101600  124102600      5       2  150064       2.3081     0.010496
enh94602     3  124147500  124148500      1       1  150064       2.9762     0.001459
enh94606     3  124231700  124232700      4       2  150064       2.1287      0.01664
enh94607     3  124238700  124239700      1       1  150064       2.3623      0.00908
enh94611     3  124277200  124278200      3       1  150064       2.8608    0.0021129
enh94633     3  124543000  124544000      3       1  150064       1.6822     0.046266
enh94637     3  124568400  124569400      2       1  150064       1.7478     0.040248
enh94639     3  124577700  124578700      3       2  150064       2.3357    0.0097542
enh94641     3  124592200  124593200      5       2  150064       2.2921     0.010949
enh94645     3  124602000  124603000      4       2  150064       1.8054     0.035506
enh94653     3  124718500  124719500      2       1  150064       2.5264    0.0057621
enh94660     3  124771900  124772900      4       2  150064       1.7076     0.043852
enh94666     3  124817300  124818300      3       1  150064       2.1786     0.014681
enh94669     3  124838200  124839200      5       2  150064       2.5925    0.0047644
enh94672     3  124848400  124849400      7       4  150064       1.8551      0.03179
enh94678     3  124894000  124895000      8       5  150064       2.8236     0.002374
enh94681     3  124910700  124911700      2       1  150064       2.9975    0.0013612
enh94703     3  125309800  125310800      2       1  150064       2.4667     0.006818
enh94709     3  125369700  125370700      4       1  150064       1.8113     0.035048
enh94719     3  125732700  125733700      5       2  150064        2.026      0.02138
enh94722     3  125750400  125751400      3       1  150064       1.7951     0.036316
enh94742     3  126120600  126121600      3       1  150064       1.6688     0.047579
enh94751     3  126217400  126218400      9       4  150064       1.7117     0.043475
enh94752     3  126220100  126221100      3       1  150064       1.7553     0.039602
enh94788     3  126901400  126902400      3       2  150064       2.1305     0.016566
enh94832     3  127724200  127725200      3       1  150064       2.6514    0.0040077
enh94835     3  127773100  127774100      2       1  150064       2.6506    0.0040175
enh94837     3  127817400  127818400      3       1  150064       2.5545    0.0053171
enh94846     3  127923800  127924800      1       1  150064       3.7091     0.000104
enh94848     3  127928500  127929500      3       2  150064       3.1417   0.00083977
enh94849     3  127934000  127935000      5       1  150064       3.7965   7.3383e-05
enh94864     3  128067500  128068500      1       1  150064       2.0585      0.01977
enh94871     3  128277900  128278900      2       1  150064       1.9732     0.024235
enh94873     3  128291800  128292800      2       1  150064        1.969     0.024479
enh94896     3  128506200  128507200      2       1  150064       2.7366    0.0031036
enh94915     3  128877800  128878800      2       1  150064       1.6767     0.046798
enh94919     3  128947500  128948500      2       1  150064       2.1499     0.015783
enh94920     3  128958600  128959600      3       1  150064       2.8831    0.0019688
enh94922     3  128996400  128997400      3       2  150064        3.131   0.00087118
enh94923     3  129023700  129024700      1       1  150064       3.6939    0.0001104
enh94924     3  129032200  129033200      2       1  150064       2.9966    0.0013648
enh94942     3  129209100  129210100      3       1  150064       1.7024     0.044341
enh94947     3  129244800  129245800      3       2  150064        2.526    0.0057685
enh94953     3  129267600  129268600      2       1  150064       1.7853     0.037108
enh94959     3  129310300  129311300      4       2  150064       2.1257     0.016764
enh94961     3  129316600  129317600      4       2  150064       1.8621     0.031294
enh94964     3  129328600  129329600      3       1  150064       2.0466     0.020351
enh94967     3  129340800  129341800      4       2  150064        2.376    0.0087503
enh94976     3  129403300  129404300      3       2  150064       1.9086     0.028155
enh95055     3  131342100  131343100      7       1  150064       1.9176     0.027582
enh95092     3  131898900  131899900      7       3  150064       1.8628     0.031245
enh95094     3  131925600  131926600      5       3  150064        1.958     0.025116
enh95097     3  131944600  131945600      8       1  150064       2.0874     0.018425
enh95104     3  132023000  132024000      5       3  150064       1.7823      0.03735
enh95128     3  132501800  132502800      3       2  150064       1.8385     0.032997
enh95148     3  132911000  132912000      9       2  150064       2.6236    0.0043507
enh95149     3  132925600  132926600      4       1  150064        3.129   0.00087716
enh95150     3  132930200  132931200      1       1  150064       3.1812    0.0007333
enh95153     3  132989900  132990900      3       2  150064       1.9276     0.026953
enh95155     3  133002800  133003800      1       1  150064       2.8164     0.002428
enh95156     3  133013800  133014800      7       3  150064        3.153   0.00080798
enh95158     3  133081100  133082100      2       1  150064       1.8794     0.030092
enh95159     3  133093500  133094500      3       2  150064        2.346    0.0094879
enh95180     3  133540400  133541400      8       4  150064        1.912     0.027941
enh95185     3  133661200  133662200      4       2  150064       2.1518     0.015708
enh95187     3  133681200  133682200      8       3  150064       2.6187    0.0044133
enh95189     3  133686900  133687900      6       3  150064       2.9558    0.0015594
enh95222     3  134069700  134070700      3       1  150064       1.8299     0.033635
enh95277     3  134977900  134978900      1       1  150064       2.1741      0.01485
enh95278     3  134984200  134985200      4       1  150064       2.1586     0.015441
enh95280     3  135028900  135029900      3       2  150064       2.3911    0.0083981
enh95299     3  135457900  135458900      5       3  150064       3.2639   0.00054944
enh95300     3  135521800  135522800      2       1  150064       4.1373   1.7568e-05
enh95303     3  135615400  135616400      2       1  150064       3.1098    0.0009361
enh95305     3  135643300  135644300      7       2  150064        3.865   5.5545e-05
enh95306     3  135682900  135683900      2       1  150064       3.2415   0.00059451
enh95307     3  135685800  135686800      2       1  150064       2.7036    0.0034297
enh95308     3  135686500  135687500      3       1  150064       4.1747   1.4919e-05
enh95310     3  135690900  135691900      2       1  150064         3.72   9.9604e-05
enh95311     3  135692700  135693700      1       1  150064       3.8187    6.709e-05
enh95312     3  135694600  135695600      2       1  150064       3.7104   0.00010347
enh95313     3  135713300  135714300      5       1  150064        3.638   0.00013736
enh95314     3  135716100  135717100      2       1  150064       2.3028     0.010644
enh95315     3  135726600  135727600      1       1  150064       2.2356      0.01269
enh95317     3  135760300  135761300      1       1  150064       3.7435    9.072e-05
enh95322     3  135889900  135890900      1       1  150064       2.2668       0.0117
enh95324     3  135905100  135906100      2       1  150064       3.3858   0.00035485
enh95325     3  135906700  135907700      2       1  150064       3.4748   0.00025557
enh95327     3  135910800  135911800      1       1  150064       5.5588    1.358e-08
enh95328     3  135916300  135917300      2       1  150064       2.8409    0.0022496
enh95329     3  135954500  135955500      3       1  150064       4.8364   6.6103e-07
enh95330     3  135956600  135957600      1       1  150064       3.5732    0.0001763
enh95333     3  136015700  136016700      2       1  150064       2.3228     0.010094
enh95338     3  136246500  136247500      1       1  150064        1.681      0.04638
enh95342     3  136300600  136301600      3       1  150064       4.1649   1.5577e-05
enh95343     3  136314500  136315500      2       1  150064       1.9771     0.024016
enh95345     3  136350700  136351700      4       2  150064       3.4995    0.0002331
enh95348     3  136404600  136405600      4       2  150064       4.3374     7.21e-06
enh95352     3  136444100  136445100      2       1  150064       4.9473   3.7617e-07
enh95355     3  136449600  136450600      2       1  150064       2.5073    0.0060829
enh95357     3  136455200  136456200      3       1  150064        2.456    0.0070252
enh95358     3  136467600  136468600      3       2  150064       3.4121   0.00032226
enh95359     3  136468400  136469400      2       1  150064       3.5238    0.0002127
enh95360     3  136472300  136473300      3       2  150064       3.2031   0.00067987
enh95361     3  136505400  136506400      2       1  150064        3.281   0.00051724
enh95362     3  136536300  136537300      3       1  150064       3.0338    0.0012075
enh95363     3  136557600  136558600      1       1  150064       2.2451      0.01238
enh95364     3  136575400  136576400      2       1  150064        2.911    0.0018013
enh95365     3  136578700  136579700      2       1  150064       2.9288    0.0017013
enh95366     3  136589200  136590200      2       1  150064       3.2489   0.00057917
enh95367     3  136590000  136591000      5       2  150064       3.0455    0.0011616
enh95368     3  136612500  136613500      1       1  150064       3.0285     0.001229
enh95370     3  136617300  136618300      2       1  150064       2.4929    0.0063349
enh95371     3  136618000  136619000      2       1  150064       2.5361    0.0056043
enh95373     3  136620400  136621400      4       2  150064       2.7962    0.0025853
enh95374     3  136625400  136626400      2       1  150064       2.5703    0.0050805
enh95375     3  136633000  136634000      1       1  150064       2.5368     0.005594
enh95376     3  136634800  136635800      3       2  150064       2.5181    0.0059003
enh95378     3  136637800  136638800      1       1  150064       2.8617     0.002107
enh95380     3  136661400  136662400      2       1  150064       2.4908    0.0063731
enh95381     3  136673900  136674900      4       2  150064       3.4608   0.00026925
enh95382     3  136676400  136677400      6       3  150064       4.3083   8.2275e-06
enh95385     3  136753800  136754800      4       1  150064       4.1478   1.6781e-05
enh95386     3  136760100  136761100      4       2  150064       3.9293   4.2602e-05
enh95388     3  136783800  136784800      2       1  150064       1.9714      0.02434
enh95389     3  136816200  136817200      1       1  150064       1.8894      0.02942
enh95435     3  137815900  137816900      3       2  150064       1.8316     0.033503
enh95444     3  137931900  137932900      3       2  150064       3.4012    0.0003355
enh95450     3  138055600  138056600      4       2  150064       1.8072     0.035367
enh95453     3  138077600  138078600      3       1  150064       1.7532     0.039781
enh95478     3  138442300  138443300      1       1  150064       2.0243      0.02147
enh95480     3  138521800  138522800      2       1  150064       1.9634     0.024798
enh95483     3  138564500  138565500      2       1  150064       1.7239     0.042367
enh95484     3  138568100  138569100      2       1  150064       1.9324     0.026657
enh95511     3  139274200  139275200      5       2  150064       2.1487     0.015831
enh95561     3  140307000  140308000      3       1  150064       2.6964    0.0035046
enh95562     3  140351200  140352200      7       1  150064        3.472   0.00025829
enh95563     3  140355000  140356000      9       2  150064       3.8891   5.0316e-05
enh95564     3  140444600  140445600      5       2  150064       2.3876    0.0084787
enh95590     3  140823000  140824000      1       1  150064       3.5491    0.0001933
enh95598     3  140946600  140947600      1       1  150064       2.1643      0.01522
enh95603     3  141030900  141031900      1       1  150064       1.8051      0.03553
enh95609     3  141081100  141082100      1       1  150064       3.1196    0.0009054
enh95613     3  141093800  141094800      5       2  150064       1.9089     0.028135
enh95620     3  141130900  141131900      1       1  150064       1.8946      0.02907
enh95662     3  141888600  141889600      2       1  150064       1.7351     0.041358
enh95693     3  142572200  142573200      1       1  150064       1.7397      0.04096
enh95694     3  142574400  142575400      4       1  150064       1.8036     0.035648
enh95700     3  142671700  142672700      4       2  150064       2.4303    0.0075426
enh95702     3  142706100  142707100      3       2  150064       1.9128     0.027886
enh95715     3  142965800  142966800      4       2  150064       2.3482    0.0094333
enh95723     3  143148600  143149600      3       2  150064       2.2431     0.012445
enh95737     3  143468400  143469400      2       1  150064       1.8479     0.032305
enh95742     3  143513400  143514400      2       1  150064       2.2234     0.013094
enh95775     3  144148200  144149200      3       2  150064       2.3332    0.0098179
enh95778     3  144194000  144195000      6       2  150064       2.3411    0.0096134
enh95779     3  144202000  144203000      5       2  150064       2.5113    0.0060138
enh95781     3  144216000  144217000      5       1  150064       2.4321    0.0075055
enh95782     3  144221000  144222000      3       1  150064       2.8958    0.0018911
enh95787     3  144363200  144364200      1       1  150064       2.7426     0.003048
enh95821     3  145620800  145621800      8       3  150064       2.2906     0.010994
enh95822     3  145643500  145644500      5       2  150064       2.9591    0.0015429
enh95873     3  146498400  146499400      5       2  150064       1.8296     0.033656
enh95882     3  147009400  147010400      2       1  150064       1.9234     0.027217
enh95883     3  147016200  147017200      2       1  150064       1.8204     0.034351
enh95885     3  147165200  147166200      4       2  150064       2.0438     0.020487
enh95888     3  147332700  147333700      1       1  150064       1.6496      0.04951
enh95906     3  147793200  147794200      1       1  150064       1.7152      0.04315
enh95920     3  148182600  148183600      1       1  150064       1.8427      0.03269
enh95932     3  148538100  148539100      3       2  150064       2.4291    0.0075686
enh95954     3  148906000  148907000      3       2  150064       1.9774     0.024001
enh95957     3  148915000  148916000      4       1  150064       2.1274     0.016692
enh95958     3  148921600  148922600      2       1  150064       1.9905     0.023267
enh96025     3  149379800  149380800      1       1  150064       2.2212      0.01317
enh96088     3  150067300  150068300      2       1  150064       2.0154     0.021934
enh96092     3  150097200  150098200      2       1  150064       1.9489     0.025651
enh96120     3  150339000  150340000      3       2  150064       2.2562     0.012029
enh96139     3  150689200  150690200      4       2  150064       1.7836     0.037242
enh96196     3  151218800  151219800      8       2  150064       2.5484    0.0054115
enh96202     3  151309800  151310800      1       1  150064        1.933      0.02662
enh96203     3  151316300  151317300      2       1  150064       1.8997     0.028736
enh96220     3  151805600  151806600      1       1  150064       1.9717      0.02432
enh96242     3  152035300  152036300      3       2  150064       2.3324    0.0098396
enh96243     3  152036300  152037300      5       3  150064       1.7468     0.040332
enh96260     3  152120800  152121800      1       1  150064       2.1297       0.0166
enh96268     3  152188500  152189500      1       1  150064       2.9498      0.00159
enh96269     3  152189800  152190800      2       1  150064       1.7401     0.040923
enh96271     3  152233100  152234100      2       1  150064       1.9769     0.024026
enh96272     3  152235000  152236000      2       1  150064       3.3334   0.00042901
enh96273     3  152313800  152314800      2       1  150064        1.938     0.026311
enh96277     3  152367700  152368700      6       2  150064       1.9116     0.027961
enh96280     3  152437700  152438700      1       1  150064       1.8037      0.03564
enh96281     3  152463100  152464100      4       2  150064       1.8822     0.029905
enh96282     3  152478800  152479800      2       1  150064       1.8336     0.033354
enh96283     3  152497400  152498400      2       1  150064       1.8089      0.03523
enh96284     3  152535000  152536000      2       1  150064       1.9911     0.023237
enh96285     3  152551500  152552500      3       1  150064       2.8442    0.0022259
enh96286     3  152648700  152649700      1       1  150064       2.2578      0.01198
enh96308     3  153066200  153067200      6       2  150064       1.6469     0.049786
enh96311     3  153154400  153155400      2       1  150064       2.4929    0.0063359
enh96347     3  153965200  153966200      1       1  150064       1.9216      0.02733
enh96349     3  154034900  154035900      2       1  150064       1.8875     0.029546
enh96390     3  155077500  155078500      3       2  150064        1.685     0.045992
enh96400     3  155215600  155216600      1       1  150064       2.3069      0.01053
enh96401     3  155230100  155231100      4       1  150064       2.4769    0.0066258
enh96405     3  155305000  155306000      2       1  150064       2.7427    0.0030471
enh96407     3  155324200  155325200      4       2  150064       2.0369      0.02083
enh96416     3  155378900  155379900      1       1  150064        1.942      0.02607
enh96418     3  155393800  155394800      4       2  150064       2.0026     0.022611
enh96421     3  155422000  155423000      3       2  150064       2.6168    0.0044378
enh96422     3  155432000  155433000      3       2  150064       1.7073     0.043885
enh96423     3  155443800  155444800      2       1  150064       1.8493     0.032208
enh96425     3  155455400  155456400      1       1  150064        2.304      0.01061
enh96452     3  156029000  156030000      2       1  150064       2.0014     0.022677
enh96478     3  156332400  156333400      1       1  150064       2.1682      0.01507
enh96484     3  156394600  156395600      2       1  150064       1.8562      0.03171
enh96508     3  156793900  156794900      3       2  150064       2.1932     0.014147
enh96549     3  157573800  157574800      6       2  150064       2.4055    0.0080762
enh96584     3  158867400  158868400      1       1  150064       1.7066      0.04395
enh96586     3  159074400  159075400      1       1  150064       1.8383      0.03301
enh96587     3  159171400  159172400      2       1  150064       3.0719    0.0010634
enh96597     3  159358100  159359100      3       2  150064       1.7752     0.037929
enh96598     3  159386400  159387400      3       1  150064        1.794     0.036403
enh96599     3  159390300  159391300      6       2  150064       1.8851     0.029707
enh96613     3  159555200  159556200      1       1  150064       1.6551      0.04895
enh96633     3  159879800  159880800      1       1  150064       1.8654      0.03106
enh96641     3  160032300  160033300      1       1  150064       1.8402      0.03287
enh96643     3  160102200  160103200      2       1  150064       1.7493     0.040116
enh96658     3  160395500  160396500      3       1  150064       1.8198     0.034393
enh96662     3  160454300  160455300      2       1  150064       1.9304     0.026779
enh96663     3  160497800  160498800      4       2  150064       2.2819     0.011249
enh96666     3  160512300  160513300      5       2  150064       2.6346    0.0042114
enh96667     3  160514300  160515300      3       1  150064       1.6771     0.046761
enh96671     3  160525900  160526900      6       2  150064       2.1943     0.014107
enh96673     3  160542800  160543800      2       1  150064       2.3969    0.0082662
enh96675     3  160587500  160588500      5       2  150064       2.6066    0.0045717
enh96677     3  160610600  160611600      3       2  150064       2.4333    0.0074816
enh96679     3  160618600  160619600      3       1  150064       2.0686     0.019292
enh96680     3  160646800  160647800      2       1  150064       3.0989   0.00097123
enh96684     3  160854800  160855800      3       2  150064       2.3324    0.0098409
enh96685     3  160902100  160903100      4       2  150064       2.8467    0.0022086
enh96690     3  160941000  160942000      2       1  150064       2.5511    0.0053689
enh96691     3  161027800  161028800      3       2  150064       2.8329    0.0023066
enh96692     3  161067300  161068300      4       1  150064       2.0241     0.021481
enh96697     3  161133500  161134500      1       1  150064       2.3963      0.00828
enh96698     3  161139300  161140300      4       2  150064        2.227     0.012975
enh96699     3  161144400  161145400      2       1  150064       2.6915    0.0035563
enh96701     3  161188500  161189500      1       1  150064       2.3241      0.01006
enh96703     3  161215900  161216900      6       2  150064       3.5489   0.00019344
enh96705     3  161277600  161278600      5       3  150064       1.6731      0.04715
enh96709     3  161353200  161354200      4       2  150064       3.3914   0.00034765
enh96711     3  161357600  161358600      5       3  150064         3.97   3.5942e-05
enh96712     3  161360700  161361700      4       2  150064       3.0835    0.0010228
enh96713     3  161367500  161368500      3       1  150064       3.2743    0.0005296
enh96715     3  161407600  161408600      1       1  150064       2.4593      0.00696
enh96716     3  161483900  161484900      4       2  150064       4.9507   3.6971e-07
enh96720     3  161577500  161578500      1       1  150064       1.8771      0.03025
enh96721     3  161632400  161633400      4       2  150064       2.3263     0.010003
enh96722     3  161657300  161658300      3       1  150064       3.8336   6.3134e-05
enh96723     3  161758900  161759900      5       2  150064       4.3683   6.2605e-06
enh96761     3  163642100  163643100      5       2  150064       1.9356     0.026461
enh96774     3  164454700  164455700      2       1  150064       2.3533    0.0093049
enh96804     3  165907900  165908900      3       2  150064        2.284     0.011185
enh96805     3  165928900  165929900      1       1  150064        2.341     0.009615
enh96821     3  166703600  166704600      1       1  150064       1.8162      0.03467
enh96824     3  166881800  166882800      1       1  150064       2.2546      0.01208
enh96849     3  167454000  167455000      2       1  150064       3.9169   4.4849e-05
enh96850     3  167473000  167474000      2       1  150064        1.876     0.030324
enh96855     3  167613200  167614200      2       1  150064       2.8432    0.0022332
enh96858     3  167647400  167648400      6       3  150064       2.9023    0.0018522
enh96859     3  167670200  167671200      4       2  150064       1.8041     0.035609
enh96865     3  167801600  167802600      4       1  150064       2.3552    0.0092568
enh96866     3  167804200  167805200      2       1  150064       2.2317     0.012816
enh96867     3  167806200  167807200      2       1  150064       2.2983     0.010771
enh96869     3  167809700  167810700      3       1  150064       1.9128     0.027889
enh96870     3  167814300  167815300      2       1  150064       2.0918      0.01823
enh96871     3  167859800  167860800      3       1  150064       2.1241     0.016832
enh96872     3  167876900  167877900      1       1  150064       2.2226      0.01312
enh96879     3  167993400  167994400      2       1  150064       2.1889     0.014301
enh96897     3  168294000  168295000      2       1  150064       1.7806     0.037485
enh96920     3  168657000  168658000      1       1  150064       1.9872      0.02345
enh96924     3  168708000  168709000      7       3  150064       1.8147     0.034784
enh96929     3  168794600  168795600      5       3  150064       2.3953    0.0083031
enh96931     3  168812300  168813300      1       1  150064       1.7854       0.0371
enh96933     3  168840000  168841000      3       1  150064       1.9038     0.028469
enh96974     3  169347600  169348600      4       2  150064       1.8607      0.03139
enh96976     3  169456900  169457900      1       1  150064       2.3523      0.00933
enh96977     3  169461500  169462500      1       1  150064       3.0957    0.0009819
enh96979     3  169508500  169509500      3       1  150064       1.9695     0.024449
enh96981     3  169565200  169566200      2       1  150064       2.5056     0.006113
enh96982     3  169579300  169580300      4       2  150064       2.9514    0.0015816
enh96991     3  169870400  169871400      2       1  150064       1.8029     0.035702
enh96993     3  169914400  169915400      3       2  150064       1.9131      0.02787
enh96994     3  169917900  169918900      4       1  150064        2.551    0.0053709
enh96997     3  169944000  169945000      7       4  150064       1.9895     0.023321
enh97000     3  170039700  170040700      1       1  150064       1.8439       0.0326
enh97009     3  170169200  170170200      3       1  150064       2.8169    0.0024244
enh97010     3  170183900  170184900      2       1  150064       1.6623     0.048227
enh97036     3  170549800  170550800      2       1  150064       2.1717     0.014939
enh97037     3  170552800  170553800      2       1  150064       2.1544     0.015605
enh97038     3  170557100  170558100      3       1  150064        2.795    0.0025952
enh97040     3  170584600  170585600      1       1  150064       1.8869      0.02959
enh97041     3  170592700  170593700      3       1  150064       2.4129    0.0079139
enh97042     3  170631300  170632300      4       2  150064       2.7285    0.0031811
enh97043     3  170671000  170672000      5       2  150064       4.0648   2.4035e-05
enh97045     3  170759800  170760800      1       1  150064       2.6597     0.003911
enh97048     3  170883100  170884100      2       1  150064       1.7317     0.041666
enh97051     3  170893900  170894900      5       2  150064       1.7852     0.037112
enh97095     3  171173800  171174800      2       1  150064        1.803     0.035695
enh97105     3  171436300  171437300      2       1  150064       1.7706     0.038318
enh97106     3  171438200  171439200      4       1  150064       1.7202     0.042699
enh97107     3  171444600  171445600      6       1  150064       1.7403     0.040905
enh97108     3  171449600  171450600      4       1  150064       1.6794     0.046542
enh97113     3  171509400  171510400      4       1  150064       1.9826     0.023706
enh97229     3  172463700  172464700      2       1  150064       1.7562     0.039525
enh97254     3  172970800  172971800      4       1  150064        2.182     0.014554
enh97259     3  173019800  173020800      1       1  150064       1.9644      0.02474
enh97260     3  173024000  173025000      1       1  150064       2.8917     0.001916
enh97262     3  173071300  173072300      2       1  150064       2.3275     0.009969
enh97292     3  173515800  173516800      1       1  150064       1.8305      0.03359
enh97299     3  173637900  173638900      1       1  150064       1.7697      0.03839
enh97304     3  173655700  173656700      2       1  150064       1.8661     0.031013
enh97309     3  173768400  173769400      2       1  150064       2.3961    0.0082845
enh97310     3  173785500  173786500      3       1  150064       2.5812    0.0049226
enh97311     3  173812000  173813000      4       2  150064       2.0066     0.022398
enh97314     3  173835100  173836100      5       2  150064       2.2383       0.0126
enh97315     3  173838300  173839300      3       1  150064       1.6798     0.046495
enh97317     3  173866400  173867400      3       2  150064       1.6473     0.049746
enh97328     3  174004200  174005200      1       1  150064       1.9197      0.02745
enh97331     3  174007700  174008700      5       2  150064       1.7208     0.042642
enh97333     3  174036400  174037400      6       3  150064       1.9539     0.025358
enh97342     3  174159800  174160800      1       1  150064       1.8057      0.03548
enh97343     3  174178300  174179300      2       1  150064       2.3179     0.010227
enh97344     3  174180300  174181300      1       1  150064       1.8518      0.03203
enh97346     3  174207000  174208000      4       2  150064       1.6736     0.047103
enh97350     3  174256400  174257400      7       3  150064       2.6242    0.0043423
enh97377     3  175107100  175108100      4       1  150064       1.8548     0.031811
enh97379     3  175129100  175130100      4       2  150064       3.0673    0.0010799
enh97392     3  175703400  175704400      1       1  150064       2.1625      0.01529
enh97394     3  175773000  175774000      3       1  150064        2.159     0.015425
enh97396     3  175895200  175896200      4       2  150064       1.7118     0.043468
enh97402     3  176018900  176019900      1       1  150064       2.0229      0.02154
enh97415     3  176240200  176241200      2       1  150064       1.8405     0.032849
enh97416     3  176245100  176246100      2       1  150064       1.6597     0.048483
enh97419     3  176295100  176296100      1       1  150064       1.6688      0.04758
enh97436     3  176731000  176732000      1       1  150064       2.5773     0.004979
enh97437     3  176757100  176758100      4       2  150064       2.9588    0.0015441
enh97438     3  176757800  176758800      4       2  150064       3.1084   0.00094044
enh97439     3  176764400  176765400      1       1  150064       3.2209    0.0006389
enh97444     3  176781200  176782200      3       1  150064        2.876    0.0020137
enh97446     3  176793000  176794000      1       1  150064       2.5812     0.004923
enh97449     3  176806900  176807900      5       2  150064       1.9272     0.026976
enh97454     3  176828000  176829000      2       1  150064        2.588    0.0048272
enh97460     3  176847800  176848800      3       2  150064       2.4581    0.0069847
enh97462     3  176850800  176851800      5       3  150064       1.7707     0.038302
enh97469     3  176876000  176877000      1       1  150064       2.1227      0.01689
enh97487     3  177002200  177003200      1       1  150064       1.9435      0.02598
enh97488     3  177003500  177004500      2       1  150064        2.998    0.0013588
enh97491     3  177062400  177063400      2       1  150064       1.6588     0.048578
enh97513     3  177293400  177294400      2       1  150064       1.6758     0.046889
enh97520     3  177325000  177326000      1       1  150064       1.7224       0.0425
enh97535     3  177541500  177542500      1       1  150064       1.7585      0.03933
enh97537     3  177552200  177553200      4       2  150064       2.1394     0.016203
enh97549     3  177869800  177870800      1       1  150064       2.5967     0.004706
enh97550     3  177877200  177878200      4       2  150064       1.9701     0.024416
enh97551     3  177897900  177898900      2       1  150064       1.9335      0.02659
enh97555     3  177954300  177955300      3       1  150064       2.2761     0.011419
enh97556     3  177984700  177985700      3       2  150064       1.8284     0.033743
enh97560     3  178038200  178039200      7       2  150064       2.0287     0.021243
enh97561     3  178059400  178060400      4       2  150064       1.9085     0.028166
enh97567     3  178242800  178243800      3       1  150064       1.9586     0.025077
enh97668     3  179836000  179837000      2       1  150064       2.5511    0.0053699
enh97669     3  179848300  179849300      1       1  150064       2.3639     0.009041
enh97670     3  179852900  179853900      1       1  150064       1.8939      0.02912
enh97672     3  179894800  179895800      1       1  150064       1.9393      0.02623
enh97677     3  180047400  180048400      1       1  150064       1.9354      0.02647
enh97679     3  180289400  180290400      1       1  150064       3.8437    6.059e-05
enh97690     3  180522300  180523300      4       2  150064       1.8163     0.034665
enh97691     3  180572600  180573600      1       1  150064       2.3966     0.008274
enh97693     3  180629000  180630000      2       1  150064       5.4446   2.5956e-08
enh97694     3  180640800  180641800      1       1  150064       6.1819    3.166e-10
enh97697     3  180707800  180708800      1       1  150064       6.0471    7.372e-10
enh97699     3  180726500  180727500      1       1  150064       5.9201    1.609e-09
enh97704     3  180856500  180857500      3       2  150064       4.8718    5.529e-07
enh97711     3  181080700  181081700      2       1  150064       3.6466   0.00013287
enh97716     3  181176300  181177300      2       1  150064       3.3755   0.00036845
enh97717     3  181181600  181182600      2       1  150064        3.155   0.00080237
enh97718     3  181207500  181208500      2       1  150064       4.3979   5.4647e-06
enh97719     3  181214800  181215800      1       1  150064       2.2426      0.01246
enh97725     3  181358900  181359900      1       1  150064          1.7      0.04457
enh97727     3  181404700  181405700      1       1  150064        2.334     0.009799
enh97784     3  181934700  181935700      2       1  150064       2.3238     0.010068
enh97788     3  181953000  181954000      2       1  150064       1.7983     0.036063
enh97789     3  181955600  181956600      2       1  150064       2.4327    0.0074928
enh97791     3  181961400  181962400      2       1  150064       2.2544     0.012085
enh97796     3  182023400  182024400      6       1  150064       1.7802      0.03752
enh97798     3  182044600  182045600      3       1  150064        1.767     0.038616
enh97834     3  182640000  182641000      6       2  150064        1.994     0.023074
enh97844     3  182695600  182696600      1       1  150064       1.8448      0.03253
enh97845     3  182699000  182700000      1       1  150064       1.6873      0.04577
enh97901     3  183543700  183544700      2       1  150064       2.0985     0.017932
enh97903     3  183600100  183601100      2       1  150064       2.0495     0.020209
enh97940     3  184243900  184244900      2       1  150064       1.7889     0.036814
enh97965     3  184454600  184455600      6       2  150064        1.724     0.042355
enh97972     3  184473900  184474900      5       2  150064       2.5502    0.0053834
enh97973     3  184478600  184479600      1       1  150064       2.2389      0.01258
enh97980     3  184508600  184509600      1       1  150064       2.1333      0.01645
enh97983     3  184554300  184555300      3       2  150064       1.8709     0.030677
enh98024     3  185419800  185420800      1       1  150064       1.8946      0.02907
enh98025     3  185421600  185422600      4       2  150064       2.5812    0.0049234
enh98026     3  185426600  185427600      1       1  150064       2.6721     0.003769
enh98031     3  185442300  185443300      2       1  150064        2.733    0.0031385
enh98032     3  185443800  185444800      2       1  150064       3.3839   0.00035737
enh98033     3  185445700  185446700      5       3  150064       2.0433     0.020511
enh98038     3  185457200  185458200      3       2  150064       1.8372     0.033087
enh98046     3  185482400  185483400      1       1  150064       2.1268      0.01672
enh98060     3  185514500  185515500      2       1  150064       2.4146    0.0078752
enh98070     3  185597600  185598600      3       1  150064       1.6986     0.044698
[truncated: 1,185,425 more chars]
