# Supplementary material for: Identifying enhancer properties associated with genetic risk for complex traits using regulome-wide association studies
Source: PLoS Comput Biol. 2022 Sep 7;18(9):e1010430. doi: 10.1371/journal.pcbi.1010430 (PMC9484640; doi:10.1371/journal.pcbi.1010430)
Supplement: S3 Table — Sample names are as described in the ROADMAP epigenomics project integrative analysis portal: https://egg2.wustl.edu/roadmap/web_portal/meta.html. (ZIP) [file pcbi.1010430.s010.zip › supplemental_table3/E052muscle_sig_enhancers05.gcov.out]

GENE       CHR      START       STOP  NSNPS  NPARAM       N        ZSTAT            P
enh53066     1     841500     842500      1       1  150064       1.8239      0.03408
enh53067     1     845200     846200      4       1  150064         1.71     0.043636
enh53068     1     846300     847300      4       1  150064        1.794     0.036408
enh53096     1    1168700    1169700      3       1  150064       1.9619      0.02489
enh53097     1    1172400    1173400      1       1  150064       2.0969        0.018
enh53107     1    1253300    1254300      2       1  150064       1.8249     0.034007
enh53137     1    1473800    1474800      1       1  150064       1.6972      0.04483
enh53143     1    1501800    1502800      1       1  150064       1.9612      0.02493
enh53178     1    1841300    1842300      3       1  150064       2.0797     0.018775
enh53185     1    2063100    2064100      3       2  150064       3.1698   0.00076283
enh53186     1    2065200    2066200      5       2  150064       3.2658   0.00054572
enh53188     1    2071100    2072100      5       2  150064       3.2169   0.00064792
enh53189     1    2101300    2102300      1       1  150064       3.4508    0.0002795
enh53193     1    2126800    2127800      2       1  150064       2.5265    0.0057606
enh53197     1    2137400    2138400      2       1  150064       2.6153    0.0044576
enh53203     1    2173200    2174200      2       1  150064       3.3947   0.00034357
enh53212     1    2211100    2212100      3       1  150064       2.1734     0.014875
enh53218     1    2232700    2233700      1       1  150064       1.9129      0.02788
enh53229     1    2336100    2337100      2       1  150064       1.8092      0.03521
enh53233     1    2379700    2380700      3       1  150064       3.2097   0.00066437
enh53234     1    2382800    2383800      4       2  150064       4.4113   5.1387e-06
enh53235     1    2384600    2385600      2       1  150064       4.1721   1.5091e-05
enh53236     1    2391200    2392200      5       2  150064       4.0566     2.49e-05
enh53247     1    2486600    2487600      1       1  150064       2.5752     0.005009
enh53251     1    2524800    2525800      9       2  150064       2.9719    0.0014797
enh53264     1    3123500    3124500      3       1  150064       3.2339    0.0006105
enh53265     1    3134700    3135700      6       2  150064       1.9246      0.02714
enh53342     1    6260200    6261200      1       1  150064       1.7453      0.04047
enh53343     1    6264400    6265400      3       2  150064         2.25     0.012223
enh53377     1    6552000    6553000      3       1  150064       1.9459     0.025835
enh53378     1    6555300    6556300      3       1  150064       2.1548      0.01559
enh53381     1    6561500    6562500      3       2  150064       1.6621      0.04825
enh53382     1    6566900    6567900      1       1  150064       2.3208      0.01015
enh53391     1    6649000    6650000      4       2  150064       1.7673     0.038589
enh53393     1    6656700    6657700      5       2  150064       1.6889      0.04562
enh53394     1    6658000    6659000      6       3  150064       1.6901     0.045505
enh53396     1    6669000    6670000      2       1  150064       1.8024     0.035742
enh53397     1    6676200    6677200      2       1  150064       3.3689   0.00037737
enh53398     1    6684000    6685000      2       1  150064       2.1264     0.016733
enh53399     1    6686200    6687200      1       1  150064       3.9894    3.312e-05
enh53402     1    6747700    6748700      2       1  150064       3.4676   0.00026261
enh53404     1    6759600    6760600      3       1  150064        3.954   3.8435e-05
enh53417     1    6863100    6864100      5       2  150064       2.6623    0.0038802
enh53431     1    7020100    7021100      1       1  150064       1.9101      0.02806
enh53445     1    7315300    7316300      4       1  150064        1.857     0.031656
enh53516     1    8138800    8139800      1       1  150064       1.7136       0.0433
enh53527     1    8196700    8197700      3       2  150064         1.91     0.028065
enh53549     1    8361600    8362600      3       1  150064       4.3294   7.4745e-06
enh53550     1    8362900    8363900      3       1  150064       2.8474    0.0022042
enh53551     1    8373700    8374700      4       2  150064       4.3324   7.3757e-06
enh53553     1    8377200    8378200      1       1  150064       3.5064    0.0002271
enh53554     1    8383600    8384600      3       2  150064       3.6196    0.0001475
enh53555     1    8389200    8390200      6       2  150064       5.0419   2.3042e-07
enh53556     1    8402300    8403300      4       2  150064       2.3004     0.010712
enh53557     1    8403900    8404900      2       1  150064       3.1255   0.00088761
enh53560     1    8411800    8412800      1       1  150064       2.0981      0.01795
enh53561     1    8412900    8413900      4       2  150064       4.2404   1.1158e-05
enh53562     1    8427300    8428300      1       1  150064       2.9348     0.001669
enh53563     1    8428900    8429900      2       1  150064       2.5693    0.0050949
enh53564     1    8429600    8430600      3       1  150064       2.8972    0.0018824
enh53566     1    8438700    8439700      1       1  150064       5.5166    1.728e-08
enh53569     1    8445000    8446000      3       2  150064       4.7039   1.2763e-06
enh53572     1    8454700    8455700      2       1  150064       3.3185   0.00045251
enh53573     1    8456700    8457700      1       1  150064       1.6541      0.04905
enh53576     1    8466600    8467600      6       3  150064       5.5612   1.3393e-08
enh53578     1    8472800    8473800      2       1  150064       4.9856   3.0891e-07
enh53580     1    8476400    8477400      8       4  150064        4.572   2.4159e-06
enh53582     1    8484800    8485800      2       1  150064       4.3574   6.5811e-06
enh53584     1    8498600    8499600      1       1  150064        5.656    7.747e-09
enh53585     1    8501000    8502000      2       1  150064       4.5893   2.2235e-06
enh53587     1    8515800    8516800      2       1  150064       3.2735   0.00053114
enh53589     1    8524000    8525000      5       3  150064       2.7613    0.0028785
enh53590     1    8525600    8526600      2       1  150064       2.7846    0.0026793
enh53591     1    8537000    8538000      2       1  150064       3.2278   0.00062379
enh53594     1    8542900    8543900      2       1  150064       2.1847     0.014455
enh53595     1    8553500    8554500      2       1  150064       4.5165    3.144e-06
enh53596     1    8557100    8558100      2       1  150064       2.8573    0.0021361
enh53597     1    8569300    8570300      2       1  150064       2.9289    0.0017009
enh53599     1    8576000    8577000      1       1  150064       3.0786      0.00104
enh53602     1    8586400    8587400      1       1  150064       2.4847     0.006483
enh53603     1    8600600    8601600      2       1  150064       3.9022   4.7664e-05
enh53604     1    8614900    8615900      2       1  150064       3.0698    0.0010711
enh53606     1    8623200    8624200      3       2  150064       2.3761    0.0087482
enh53608     1    8655600    8656600      2       1  150064       2.6443    0.0040927
enh53609     1    8657400    8658400      1       1  150064       3.1292    0.0008763
enh53610     1    8658600    8659600      3       1  150064       2.9559     0.001559
enh53611     1    8659700    8660700      1       1  150064       3.0959    0.0009812
enh53612     1    8662800    8663800      2       1  150064       2.2696     0.011615
enh53613     1    8685000    8686000      3       1  150064       2.1541     0.015615
enh53614     1    8686400    8687400      1       1  150064       2.9013     0.001858
enh53617     1    8691000    8692000      1       1  150064        2.875      0.00202
enh53618     1    8707100    8708100      2       1  150064       2.9936    0.0013784
enh53619     1    8711800    8712800      1       1  150064       2.6695     0.003798
enh53623     1    8725500    8726500      1       1  150064       2.9385     0.001649
enh53624     1    8726400    8727400      1       1  150064       2.8965     0.001887
enh53625     1    8727900    8728900      4       2  150064       1.7639     0.038877
enh53626     1    8730000    8731000      3       2  150064       2.5074    0.0060804
enh53627     1    8735200    8736200      2       1  150064       2.3582    0.0091826
enh53631     1    8757900    8758900      1       1  150064       2.7985     0.002567
enh53633     1    8766900    8767900      4       2  150064       2.4406    0.0073308
enh53634     1    8772000    8773000      1       1  150064       1.7195      0.04276
enh53638     1    8787800    8788800      3       2  150064       3.4642   0.00026589
enh53640     1    8800000    8801000      1       1  150064       1.7758      0.03788
enh53642     1    8869100    8870100      1       1  150064       2.4829     0.006516
enh53650     1    8920500    8921500      1       1  150064       2.2328      0.01278
enh53654     1    8943200    8944200      5       2  150064       1.8942     0.029096
enh53656     1    8950700    8951700      4       2  150064       2.6911    0.0035608
enh53657     1    8959700    8960700      2       1  150064       1.9551     0.025288
enh53659     1    8978000    8979000      4       1  150064       2.2139     0.013419
enh53660     1    9001600    9002600      6       3  150064       2.9046    0.0018385
enh53681     1    9221900    9222900      1       1  150064       1.9856      0.02354
enh53708     1    9326600    9327600      4       2  150064       1.9922     0.023176
enh53709     1    9330300    9331300      4       2  150064       1.9758     0.024088
enh53710     1    9334900    9335900     10       2  150064       2.4162    0.0078412
enh53727     1    9408800    9409800      7       3  150064       2.0271     0.021327
enh53753     1    9651400    9652400      1       1  150064       1.8634       0.0312
enh53779     1    9923300    9924300      3       2  150064        2.006      0.02243
enh53786     1    9960200    9961200      1       1  150064       1.9806      0.02382
enh53831     1   10367700   10368700      3       1  150064       1.7143     0.043237
enh53907     1   11376500   11377500      2       1  150064       2.1261     0.016749
enh53909     1   11715300   11716300      1       1  150064       2.4441      0.00726
enh53933     1   11996300   11997300      2       1  150064       1.9259     0.027056
enh53934     1   11997700   11998700      1       1  150064       2.7935     0.002607
enh53935     1   11999500   12000500      3       2  150064       2.1465     0.015916
enh53937     1   12012200   12013200      7       2  150064       2.1969     0.014016
enh53948     1   12107400   12108400      2       1  150064       2.6349    0.0042078
enh53949     1   12112000   12113000      4       2  150064       1.7134     0.043322
enh53950     1   12127600   12128600      2       1  150064       2.6411    0.0041314
enh53959     1   12190200   12191200      3       1  150064       1.6689     0.047567
enh54033     1   12660100   12661100      7       3  150064       1.6979     0.044762
enh54051     1   14033500   14034500      2       1  150064       1.8504     0.032129
enh54056     1   14074200   14075200      2       1  150064       1.6562     0.048838
enh54062     1   14091400   14092400      2       1  150064       1.8981     0.028844
enh54073     1   14234400   14235400      1       1  150064        2.576     0.004998
enh54084     1   14467400   14468400      4       1  150064       1.7981     0.036079
enh54101     1   14812800   14813800      6       3  150064       1.8795     0.030086
enh54126     1   15253100   15254100      4       1  150064       1.7052      0.04408
enh54226     1   16151900   16152900      8       1  150064        1.908     0.028199
enh54263     1   16345800   16346800      8       3  150064       1.9396     0.026214
enh54264     1   16353000   16354000      4       2  150064       2.2654     0.011743
enh54293     1   16536500   16537500      3       2  150064       2.0112     0.022153
enh54295     1   16564000   16565000      2       1  150064       2.7283    0.0031827
enh54296     1   16570300   16571300      1       1  150064        2.126      0.01675
enh54300     1   16585000   16586000      2       1  150064       2.1123     0.017332
enh54302     1   16593400   16594400      5       1  150064       2.1906      0.01424
enh54304     1   16613500   16614500      1       1  150064       2.2454      0.01237
enh54305     1   16619600   16620600      5       2  150064        2.248     0.012288
enh54307     1   16644900   16645900      3       1  150064       2.0685     0.019295
enh54309     1   16650500   16651500      1       1  150064       2.2849      0.01116
enh54310     1   16674600   16675600      1       1  150064       1.9579      0.02512
enh54312     1   16679400   16680400      1       1  150064       2.0801      0.01876
enh54313     1   16690800   16691800      3       1  150064       1.9097     0.028088
enh54314     1   16691600   16692600      3       1  150064       1.8321     0.033471
enh54317     1   16697200   16698200      2       1  150064       1.6637     0.048085
enh54318     1   16698500   16699500      2       1  150064       1.7669     0.038622
enh54320     1   16703300   16704300      3       1  150064       2.0108     0.022174
enh54321     1   16710700   16711700      1       1  150064       1.8349      0.03326
enh54322     1   16714400   16715400      2       1  150064       1.7653      0.03876
enh54324     1   16722300   16723300      5       2  150064       2.0027     0.022605
enh54351     1   17287700   17288700      3       2  150064       1.8156     0.034716
enh54355     1   17308000   17309000      4       2  150064       2.1727     0.014903
enh54356     1   17310900   17311900      2       1  150064       2.5752    0.0050092
enh54361     1   17342200   17343200      6       2  150064       2.1841     0.014477
enh54363     1   17371400   17372400      7       2  150064        2.316      0.01028
enh54364     1   17378200   17379200      3       2  150064       2.7772    0.0027413
enh54365     1   17386300   17387300      2       1  150064       3.0875    0.0010093
enh54366     1   17389700   17390700      7       3  150064       2.3766    0.0087372
enh54382     1   17552500   17553500      5       3  150064       2.0997     0.017877
enh54411     1   17912500   17913500      1       1  150064       1.6477      0.04971
enh54450     1   19263400   19264400      2       1  150064       1.7529     0.039814
enh54485     1   19641200   19642200      2       1  150064       2.3052     0.010576
enh54491     1   19695800   19696800      3       2  150064       1.8934     0.029151
enh54531     1   19831400   19832400      5       3  150064        1.871     0.030674
enh54532     1   19835400   19836400      6       2  150064       1.6627     0.048186
enh54549     1   19966600   19967600      1       1  150064       2.3371     0.009718
enh54599     1   20732400   20733400      6       2  150064       2.1527     0.015672
enh54620     1   21059900   21060900      1       1  150064       2.8655     0.002082
enh54621     1   21065500   21066500      1       1  150064       2.3174      0.01024
enh54622     1   21069100   21070100      1       1  150064       2.5969     0.004704
enh54625     1   21114700   21115700      1       1  150064       2.5834     0.004892
enh54627     1   21140300   21141300      3       1  150064       2.4477    0.0071881
enh54628     1   21156300   21157300      2       1  150064       1.8852     0.029698
enh54630     1   21194100   21195100      3       2  150064       2.5493    0.0053971
enh54632     1   21232900   21233900      2       1  150064       2.4483    0.0071758
enh54633     1   21247500   21248500      1       1  150064       2.4741     0.006678
enh54634     1   21263000   21264000      1       1  150064       1.7224       0.0425
enh54635     1   21288600   21289600      2       1  150064       1.7163     0.043052
enh54639     1   21347300   21348300      1       1  150064       1.8589      0.03152
enh54640     1   21348700   21349700      2       1  150064       2.0738     0.019051
enh54641     1   21351200   21352200      5       3  150064       2.4355    0.0074355
enh54642     1   21368600   21369600      4       2  150064       2.2067     0.013668
enh54645     1   21376200   21377200      3       1  150064       2.3494     0.009401
enh54647     1   21385400   21386400      4       2  150064       2.3221     0.010114
enh54649     1   21396000   21397000      4       1  150064       2.2646     0.011769
enh54651     1   21402200   21403200      1       1  150064       1.6685      0.04761
enh54652     1   21403200   21404200      4       2  150064       2.5195    0.0058759
enh54653     1   21409300   21410300      2       1  150064       2.5956    0.0047212
enh54654     1   21415700   21416700      3       1  150064       2.7094    0.0033702
enh54655     1   21417400   21418400      2       1  150064       2.9799    0.0014419
enh54660     1   21475000   21476000      3       2  150064       1.9115     0.027969
enh54661     1   21477700   21478700      2       1  150064       2.7957    0.0025891
enh54662     1   21489000   21490000      1       1  150064       1.7897      0.03675
enh54663     1   21491800   21492800      4       2  150064       2.5446    0.0054697
enh54664     1   21496800   21497800      1       1  150064       2.4384     0.007376
enh54665     1   21497800   21498800      3       1  150064        2.972    0.0014791
enh54666     1   21499600   21500600      5       3  150064        2.557    0.0052783
enh54667     1   21521100   21522100      1       1  150064       1.7381       0.0411
enh54720     1   21997800   21998800      5       3  150064       2.9832    0.0014261
enh54723     1   22029600   22030600      2       1  150064       1.8437     0.032617
enh54725     1   22085700   22086700      2       1  150064       2.0773     0.018885
enh54726     1   22090600   22091600      6       2  150064       1.6863     0.045866
enh54727     1   22091800   22092800      7       3  150064        2.111     0.017388
enh54763     1   22350000   22351000      5       2  150064       2.2927     0.010933
enh54764     1   22352800   22353800      5       2  150064       2.4891    0.0064031
enh54768     1   22374700   22375700      2       1  150064       3.2572   0.00056259
enh54771     1   22389000   22390000      3       2  150064       2.2041      0.01376
enh54773     1   22398900   22399900      1       1  150064       3.3647    0.0003831
enh54776     1   22418700   22419700      1       1  150064       1.7696       0.0384
enh54777     1   22433100   22434100      2       1  150064       1.9357      0.02645
enh54782     1   22448600   22449600      7       4  150064       1.7571     0.039447
enh54836     1   23438300   23439300      1       1  150064       2.0492      0.02022
enh54904     1   23912400   23913400      1       1  150064        1.799      0.03601
enh54918     1   24073700   24074700      1       1  150064       2.1532      0.01565
enh54920     1   24085300   24086300      1       1  150064       1.8901      0.02937
enh54923     1   24106400   24107400      1       1  150064       1.6674      0.04772
enh54950     1   24372700   24373700      3       1  150064       2.5782    0.0049652
enh54974     1   24676200   24677200      1       1  150064       2.1953      0.01407
enh54975     1   24678200   24679200      1       1  150064       2.2798      0.01131
enh54976     1   24690300   24691300      6       3  150064       2.2173     0.013303
enh54982     1   24717200   24718200      5       2  150064       1.7514     0.039939
enh54983     1   24719700   24720700      2       1  150064       2.3716    0.0088561
enh54990     1   24744200   24745200      2       1  150064       2.1965     0.014027
enh54996     1   24867400   24868400      7       3  150064       2.6823    0.0036556
enh55000     1   24967400   24968400      2       1  150064       2.5702    0.0050815
enh55002     1   24986100   24987100      2       1  150064        1.755     0.039627
enh55005     1   25004600   25005600      1       1  150064        3.688     0.000113
enh55028     1   25079500   25080500      1       1  150064       2.1026      0.01775
enh55199     1   26701400   26702400      5       2  150064       1.7922     0.036551
enh55207     1   26809500   26810500      2       1  150064       1.8289     0.033707
enh55213     1   26881800   26882800      3       1  150064       2.0804     0.018747
enh55214     1   26900800   26901800      6       3  150064       2.2813     0.011264
enh55225     1   27017000   27018000      1       1  150064       2.4913     0.006363
enh55229     1   27033600   27034600      2       1  150064       2.6037    0.0046111
enh55230     1   27039700   27040700      1       1  150064        2.725     0.003215
enh55232     1   27048300   27049300      1       1  150064       2.7248     0.003217
enh55233     1   27051800   27052800      4       1  150064       2.7077    0.0033878
enh55234     1   27056900   27057900      1       1  150064       2.7106     0.003358
enh55237     1   27069700   27070700      2       1  150064       2.0605     0.019674
enh55239     1   27079800   27080800      2       1  150064       2.5595    0.0052415
enh55240     1   27093900   27094900      1       1  150064       2.0566      0.01986
enh55243     1   27097900   27098900      1       1  150064       2.7473     0.003004
enh55253     1   27157800   27158800      1       1  150064        2.646     0.004073
enh55255     1   27179400   27180400      1       1  150064       3.8436    6.061e-05
enh55256     1   27187800   27188800      2       1  150064       2.1351     0.016377
enh55257     1   27204100   27205100      1       1  150064       2.0777      0.01887
enh55260     1   27247000   27248000      2       1  150064       2.7103    0.0033606
enh55261     1   27249900   27250900      1       1  150064        2.512     0.006003
enh55274     1   27424300   27425300      1       1  150064       1.8901      0.02937
enh55275     1   27426200   27427200      3       1  150064       1.7636     0.038902
enh55280     1   27449100   27450100      2       1  150064        2.571    0.0050697
enh55282     1   27465400   27466400      1       1  150064       1.8414      0.03278
enh55300     1   27668400   27669400      2       1  150064       2.6571    0.0039408
enh55303     1   27693700   27694700      1       1  150064       1.8301      0.03362
enh55360     1   27900100   27901100      2       1  150064       1.9362     0.026424
enh55368     1   27930800   27931800      2       1  150064       1.7883     0.036866
enh55369     1   27932800   27933800      2       1  150064       1.9507     0.025546
enh55370     1   27947800   27948800      2       1  150064       1.6501     0.049462
enh55417     1   28431400   28432400      3       2  150064        2.405    0.0080863
enh55418     1   28439000   28440000      4       2  150064       1.7302     0.041799
enh55426     1   28500000   28501000      2       1  150064       3.6693   0.00012161
enh55429     1   28523200   28524200      6       4  150064       1.7939     0.036417
enh55430     1   28556600   28557600      5       3  150064       1.8713     0.030649
enh55443     1   28622400   28623400      2       1  150064        2.398    0.0082421
enh55444     1   28623000   28624000      3       2  150064       2.0438     0.020484
enh55447     1   28656200   28657200      2       1  150064       1.9853     0.023554
enh55450     1   28695200   28696200      2       1  150064       1.9333     0.026598
enh55452     1   28718300   28719300      3       1  150064       1.8638     0.031178
enh55453     1   28721400   28722400      5       1  150064       1.7638     0.038882
enh55454     1   28726000   28727000      4       1  150064       2.1669      0.01512
enh55456     1   28736100   28737100      8       3  150064       2.2663     0.011716
enh55457     1   28743400   28744400      2       1  150064       2.0408     0.020638
enh55460     1   28755800   28756800      2       1  150064       2.0491     0.020225
enh55463     1   28766000   28767000      2       1  150064       1.7025     0.044334
enh55464     1   28767900   28768900      8       3  150064        2.093     0.018175
enh55466     1   28782200   28783200      1       1  150064       2.4036     0.008118
enh55468     1   28837200   28838200      6       3  150064       2.5989    0.0046767
enh55470     1   28839800   28840800      2       1  150064       1.9974      0.02289
enh55472     1   28845600   28846600      1       1  150064       2.4689     0.006776
enh55474     1   28853200   28854200      4       1  150064       2.7444    0.0030313
enh55476     1   28905200   28906200      2       1  150064       2.7673    0.0028261
enh55482     1   28967100   28968100      2       1  150064       2.2745     0.011467
enh55483     1   28970800   28971800      1       1  150064       2.3123      0.01038
enh55495     1   29211100   29212100      3       1  150064       2.0323     0.021064
enh55498     1   29241600   29242600      3       2  150064       2.7864    0.0026653
enh55502     1   29446200   29447200      3       1  150064       3.2265   0.00062646
enh55503     1   29451600   29452600      4       2  150064        3.172   0.00075707
enh55504     1   29471800   29472800      1       1  150064       2.8105     0.002473
enh55508     1   29496700   29497700      3       2  150064       1.8796      0.03008
enh55512     1   29512400   29513400      2       1  150064       2.4132    0.0079063
enh55514     1   29528300   29529300      2       1  150064       2.3593    0.0091552
enh55517     1   29555600   29556600      4       2  150064       1.8991     0.028773
enh55518     1   29557600   29558600      3       1  150064       2.1232     0.016867
enh55523     1   29575200   29576200      3       2  150064       2.6613    0.0038925
enh55526     1   29585400   29586400      2       1  150064       2.6601    0.0039063
enh55527     1   29591000   29592000      2       1  150064       2.2692     0.011628
enh55540     1   30112600   30113600      5       3  150064       1.8202     0.034367
enh55547     1   30446900   30447900      3       2  150064       4.8083   7.6117e-07
enh55552     1   30851700   30852700      5       2  150064       2.8295    0.0023314
enh55560     1   31141900   31142900      1       1  150064        2.498     0.006244
enh55561     1   31144900   31145900      4       1  150064        2.289     0.011039
enh55562     1   31148200   31149200      3       1  150064       1.8175      0.03457
enh55563     1   31154000   31155000      6       2  150064       2.7334    0.0031343
enh55578     1   31274600   31275600      1       1  150064       1.7209      0.04263
enh55579     1   31278000   31279000      1       1  150064       1.7053      0.04407
enh55580     1   31281500   31282500      1       1  150064        1.797      0.03617
enh55589     1   31350000   31351000      3       2  150064       1.8692     0.030796
enh55598     1   31382600   31383600      3       2  150064       1.9738     0.024204
enh55631     1   31771600   31772600      5       2  150064       3.9229   4.3737e-05
enh55632     1   31778800   31779800      1       1  150064       2.1675       0.0151
enh55633     1   31799500   31800500      3       2  150064       2.6718    0.0037719
enh55634     1   31844700   31845700      3       2  150064       2.0867     0.018456
enh55635     1   31847100   31848100      2       1  150064       2.7671    0.0028278
enh55636     1   31849200   31850200      2       1  150064       2.5774    0.0049766
enh55638     1   31854800   31855800      4       1  150064       4.2914   8.8794e-06
enh55639     1   31866800   31867800      4       1  150064       2.8658    0.0020799
enh55640     1   31869900   31870900      2       1  150064       3.7043   0.00010597
enh55641     1   31872600   31873600      2       1  150064        3.656   0.00012811
enh55642     1   31878600   31879600      5       2  150064        2.883    0.0019695
enh55643     1   31883200   31884200      5       1  150064       2.6723    0.0037666
enh55644     1   31888300   31889300      2       1  150064        2.709    0.0033745
enh55647     1   31894600   31895600      3       1  150064       1.7846     0.037167
enh55654     1   32029500   32030500      1       1  150064       2.3782     0.008699
enh55673     1   32138500   32139500      2       1  150064       1.7052     0.044079
enh55686     1   32229800   32230800      2       1  150064       2.3713    0.0088621
enh55737     1   32616200   32617200      1       1  150064       2.0177      0.02181
enh55753     1   32707900   32708900      2       1  150064       1.8096     0.035178
enh55754     1   32712900   32713900      1       1  150064       1.6948      0.04506
enh55803     1   33232900   33233900      2       1  150064       2.3703    0.0088876
enh55808     1   33257300   33258300      4       2  150064       2.1256     0.016767
enh55816     1   33337800   33338800      2       1  150064        1.997     0.022915
enh55833     1   33468300   33469300      1       1  150064       1.7835      0.03725
enh55838     1   33502600   33503600      2       1  150064       1.8687     0.030829
enh55850     1   33593400   33594400      1       1  150064       2.1316      0.01652
enh55854     1   33618700   33619700      1       1  150064       2.3578     0.009193
enh55865     1   33724200   33725200      3       2  150064       2.2615     0.011863
enh55868     1   33760900   33761900      3       1  150064       1.8874     0.029554
enh55869     1   33766100   33767100      3       2  150064       2.3437    0.0095463
enh55871     1   33785800   33786800      1       1  150064       1.7225      0.04249
enh55901     1   33936200   33937200      3       1  150064       1.7455     0.040446
enh55928     1   35322900   35323900      4       2  150064        1.898     0.028849
enh55941     1   35585600   35586600      2       1  150064       1.7055      0.04405
enh55967     1   36002100   36003100      2       1  150064       3.0799    0.0010355
enh55978     1   36101700   36102700      1       1  150064       1.7839      0.03722
enh55980     1   36174000   36175000      2       1  150064       2.7847    0.0026785
enh55982     1   36181800   36182800      1       1  150064       3.4063    0.0003292
enh55983     1   36276100   36277100      1       1  150064       1.7772      0.03777
enh55984     1   36316500   36317500      4       2  150064        3.494    0.0002379
enh55988     1   36391000   36392000      1       1  150064       4.1361    1.766e-05
enh55992     1   36555600   36556600      3       2  150064        3.192   0.00070642
enh55993     1   36565400   36566400      5       2  150064       2.4394    0.0073568
enh55996     1   36579800   36580800      2       1  150064       2.1271     0.016708
enh55997     1   36581500   36582500      3       1  150064       2.1813     0.014579
enh55998     1   36584700   36585700      2       1  150064       1.8279     0.033785
enh56000     1   36600300   36601300      3       1  150064       3.6681   0.00012219
enh56001     1   36603000   36604000      2       1  150064       3.7673   8.2503e-05
enh56003     1   36606200   36607200      1       1  150064       3.1162     0.000916
enh56005     1   36612800   36613800      4       1  150064        3.802   7.1771e-05
enh56006     1   36616600   36617600      2       1  150064       4.0756   2.2946e-05
enh56011     1   36633600   36634600      2       1  150064       3.8296   6.4181e-05
enh56013     1   36637400   36638400      1       1  150064       4.5633    2.518e-06
enh56016     1   36653200   36654200      4       2  150064       2.5472    0.0054291
enh56072     1   37952100   37953100      4       2  150064       1.6898     0.045537
enh56095     1   38271800   38272800      4       2  150064       2.3417     0.009599
enh56098     1   38285500   38286500      4       2  150064       2.4588      0.00697
enh56102     1   38327800   38328800      1       1  150064        2.751     0.002971
enh56104     1   38331200   38332200      2       1  150064       2.4932    0.0063296
enh56109     1   38395900   38396900      2       1  150064       2.9635    0.0015208
enh56114     1   38453500   38454500      1       1  150064        2.104      0.01769
enh56134     1   38909900   38910900      3       1  150064       2.6613    0.0038918
enh56148     1   39439100   39440100      6       3  150064       2.8179    0.0024166
enh56154     1   39464500   39465500      6       2  150064       1.8299     0.033634
enh56155     1   39468700   39469700      1       1  150064       2.3639     0.009042
enh56156     1   39493000   39494000      5       2  150064       1.7435     0.040624
enh56157     1   39512900   39513900      4       2  150064       2.0411     0.020618
enh56158     1   39541800   39542800      2       1  150064       2.9168    0.0017683
enh56165     1   39574800   39575800      2       1  150064       1.7871     0.036959
enh56166     1   39576900   39577900      6       3  150064       1.8916     0.029275
enh56169     1   39582500   39583500      4       2  150064       1.8098      0.03516
enh56185     1   39636600   39637600      3       1  150064       1.7642     0.038851
enh56189     1   39642600   39643600      2       1  150064       1.7482     0.040211
enh56190     1   39645100   39646100      1       1  150064       1.8615      0.03134
enh56191     1   39648500   39649500      2       1  150064       1.8156     0.034712
enh56192     1   39650300   39651300      1       1  150064       1.7696       0.0384
enh56193     1   39651800   39652800      2       1  150064       1.9017     0.028608
enh56199     1   39668800   39669800      2       1  150064       1.7404     0.040897
enh56205     1   39696500   39697500      1       1  150064       1.7105      0.04359
enh56222     1   39859100   39860100      2       1  150064       1.7647     0.038809
enh56223     1   39862100   39863100      2       1  150064       1.6723     0.047237
enh56242     1   39975000   39976000      5       3  150064       2.0765     0.018926
enh56247     1   40091000   40092000      1       1  150064       2.1072      0.01755
enh56262     1   40346600   40347600      4       2  150064       2.1626     0.015285
enh56324     1   40998000   40999000      3       2  150064       1.9022     0.028572
enh56331     1   41155800   41156800      3       2  150064       2.3236     0.010073
enh56332     1   41159300   41160300      4       2  150064       2.4007     0.008182
enh56333     1   41164700   41165700      3       1  150064        2.891    0.0019199
enh56334     1   41169000   41170000      7       3  150064       1.8022     0.035758
enh56341     1   41212200   41213200      3       2  150064       2.8505    0.0021824
enh56357     1   41380600   41381600      5       3  150064       2.0864     0.018472
enh56360     1   41407300   41408300      4       2  150064       2.1794      0.01465
enh56365     1   41433400   41434400      7       3  150064       2.6337    0.0042233
enh56366     1   41442800   41443800      1       1  150064        1.752      0.03989
enh56367     1   41448800   41449800      4       2  150064       1.7088     0.043747
enh56369     1   41469300   41470300      5       2  150064       2.2817     0.011254
enh56377     1   41574800   41575800      3       2  150064       2.5747     0.005017
enh56378     1   41588700   41589700      2       1  150064       1.6467     0.049808
enh56387     1   41721400   41722400      6       3  150064       2.0301     0.021175
enh56397     1   41853500   41854500      3       1  150064       2.0269     0.021335
enh56402     1   41897300   41898300      6       2  150064       2.0776     0.018874
enh56404     1   41908200   41909200      5       2  150064       2.1459     0.015941
enh56407     1   41919800   41920800      1       1  150064         1.69      0.04551
enh56413     1   41950800   41951800      4       2  150064       3.2566   0.00056377
enh56416     1   41960600   41961600      4       2  150064       3.2234    0.0006334
enh56418     1   41981200   41982200      1       1  150064       1.7727      0.03814
enh56458     1   42249700   42250700      2       1  150064       1.6709     0.047368
enh56467     1   42317100   42318100      2       1  150064       1.8417     0.032759
enh56536     1   43419600   43420600      3       2  150064       2.1424      0.01608
enh56537     1   43426900   43427900      7       2  150064       2.4583    0.0069804
enh56539     1   43432400   43433400      6       3  150064       2.2228     0.013115
enh56553     1   43739800   43740800      4       2  150064       1.8094     0.035197
enh56554     1   43760100   43761100      1       1  150064       3.2077     0.000669
enh56559     1   43820200   43821200      1       1  150064       3.5092    0.0002247
enh56560     1   43826900   43827900      1       1  150064       2.7397     0.003075
enh56561     1   43831000   43832000      2       1  150064       1.9653     0.024692
enh56565     1   43856500   43857500      3       1  150064       3.6146   0.00015038
enh56566     1   43900900   43901900      2       1  150064       3.4907   0.00024088
enh56568     1   43920200   43921200      3       2  150064       4.1734   1.5006e-05
enh56569     1   43930600   43931600      1       1  150064       3.6313     0.000141
enh56570     1   43938200   43939200      1       1  150064       3.0047     0.001329
enh56571     1   43941300   43942300      3       1  150064       3.6843   0.00011465
enh56572     1   43958800   43959800      3       1  150064       2.1636     0.015246
enh56577     1   44006100   44007100      1       1  150064       2.9099     0.001808
enh56579     1   44010900   44011900      2       1  150064       3.4093   0.00032567
enh56580     1   44013400   44014400      4       2  150064       3.0403    0.0011815
enh56581     1   44018100   44019100      1       1  150064       3.1374    0.0008524
enh56582     1   44023900   44024900      1       1  150064       3.1078    0.0009423
enh56585     1   44047500   44048500      5       2  150064       2.8226    0.0023819
enh56586     1   44053100   44054100      2       1  150064       1.9244     0.027151
enh56588     1   44114100   44115100      6       2  150064       3.8995   4.8196e-05
enh56589     1   44117600   44118600      3       2  150064       4.0608   2.4453e-05
enh56592     1   44136800   44137800      2       1  150064       2.7227    0.0032376
enh56594     1   44153700   44154700      1       1  150064       3.5304    0.0002075
enh56596     1   44171000   44172000      2       1  150064       2.8891     0.001932
enh56600     1   44177600   44178600      2       1  150064       2.5679    0.0051161
enh56601     1   44184500   44185500      4       2  150064       2.3228     0.010095
enh56602     1   44185700   44186700      3       2  150064       4.6482    1.674e-06
enh56603     1   44195400   44196400      2       1  150064       2.5985    0.0046822
enh56604     1   44226300   44227300      2       1  150064       2.8904    0.0019235
enh56605     1   44228700   44229700      1       1  150064       3.2448    0.0005877
enh56606     1   44239700   44240700      2       1  150064       2.7456    0.0030204
enh56607     1   44241700   44242700      2       1  150064       2.4065    0.0080536
enh56608     1   44247800   44248800      3       2  150064       3.1074   0.00094358
enh56609     1   44252000   44253000      3       2  150064       1.9596     0.025019
enh56614     1   44301100   44302100      1       1  150064       2.9436     0.001622
enh56616     1   44318800   44319800      3       1  150064       3.9946   3.2404e-05
enh56618     1   44326400   44327400      3       2  150064       2.4522    0.0071002
enh56619     1   44333700   44334700      2       1  150064       2.8449    0.0022214
enh56620     1   44344500   44345500      2       1  150064       3.9801   3.4443e-05
enh56622     1   44378000   44379000      3       2  150064       2.5971    0.0047002
enh56623     1   44387100   44388100      3       2  150064       1.9916     0.023209
enh56624     1   44395100   44396100      5       2  150064       2.6819    0.0036599
enh56626     1   44399800   44400800      3       1  150064       2.8387    0.0022646
enh56627     1   44402200   44403200      4       2  150064        2.011      0.02216
enh56628     1   44410800   44411800      2       1  150064       2.5119    0.0060045
enh56629     1   44414100   44415100      4       2  150064       3.6117   0.00015211
enh56630     1   44417000   44418000      1       1  150064       3.1562    0.0007992
enh56632     1   44442700   44443700      5       2  150064       2.5588    0.0052521
enh56634     1   44452200   44453200      1       1  150064       2.2904        0.011
enh56635     1   44456000   44457000      1       1  150064       2.0898      0.01832
enh56648     1   44525200   44526200      2       1  150064       2.3398    0.0096476
enh56652     1   44573500   44574500      7       3  150064       1.9387     0.026266
enh56654     1   44677700   44678700      1       1  150064       2.7892     0.002642
enh56655     1   44680000   44681000      1       1  150064       2.3252      0.01003
enh56657     1   44685800   44686800      2       1  150064       2.0377     0.020791
enh56658     1   44704600   44705600      2       1  150064       2.6077    0.0045579
enh56675     1   45019300   45020300      2       1  150064        1.649     0.049575
enh56772     1   46218000   46219000      2       1  150064       1.6874     0.045766
enh56835     1   46987200   46988200      4       1  150064       1.6758      0.04689
enh56890     1   48257500   48258500      1       1  150064       2.4101     0.007973
enh56897     1   48399700   48400700      5       2  150064       1.7379     0.041113
enh56906     1   48527000   48528000      3       2  150064       1.6655     0.047904
enh56923     1   49334500   49335500      5       2  150064       2.2236     0.013088
enh56926     1   49343800   49344800      1       1  150064       1.6698      0.04748
enh56933     1   49571700   49572700      1       1  150064       3.0436     0.001169
enh56953     1   51440400   51441400      1       1  150064       2.4086     0.008008
enh56959     1   51535600   51536600      2       1  150064       1.8919      0.02925
enh56961     1   51633800   51634800      4       2  150064       2.0552     0.019928
enh56975     1   51761600   51762600      4       2  150064       1.7318     0.041651
enh57121     1   53641300   53642300      3       2  150064       1.8103     0.035121
enh57122     1   53645500   53646500      2       1  150064       2.7466    0.0030111
enh57125     1   53660900   53661900      1       1  150064        2.074      0.01904
enh57126     1   53664100   53665100      1       1  150064       2.8243     0.002369
enh57128     1   53684300   53685300      2       1  150064       2.1388     0.016228
enh57130     1   53701900   53702900      2       1  150064       2.4523    0.0070978
enh57132     1   53711800   53712800      1       1  150064       3.3865    0.0003539
enh57134     1   53758300   53759300      1       1  150064       1.8966      0.02894
enh57136     1   53759800   53760800      1       1  150064         2.26      0.01191
enh57137     1   53761000   53762000      3       1  150064       1.9188     0.027506
enh57143     1   53846800   53847800      1       1  150064       2.2135      0.01343
enh57145     1   53866000   53867000      5       2  150064        1.811     0.035068
enh57196     1   54437100   54438100      1       1  150064       2.2144       0.0134
enh57197     1   54447400   54448400      1       1  150064       2.3782     0.008699
enh57198     1   54448200   54449200      2       1  150064       2.3025     0.010653
enh57210     1   54623300   54624300      1       1  150064       2.1553      0.01557
enh57212     1   54667500   54668500      3       2  150064       2.1177     0.017099
enh57213     1   54685400   54686400      4       2  150064       2.1891     0.014296
enh57238     1   54849900   54850900      2       1  150064       1.8796     0.030079
enh57239     1   54851100   54852100      5       2  150064       1.7428     0.040687
enh57267     1   55326700   55327700      7       2  150064       2.0501     0.020179
enh57270     1   55350000   55351000      2       1  150064       1.7608     0.039135
enh57299     1   55673100   55674100      3       1  150064       1.6451     0.049979
enh57334     1   56001800   56002800      6       3  150064       1.9712     0.024351
enh57337     1   56012000   56013000      5       3  150064       2.1693     0.015031
enh57338     1   56025400   56026400      1       1  150064       1.7179      0.04291
enh57339     1   56037900   56038900      3       2  150064       2.5916    0.0047764
enh57341     1   56047000   56048000      3       1  150064       3.3662   0.00038106
enh57345     1   56077300   56078300      4       2  150064       1.8011     0.035846
enh57349     1   56115600   56116600      5       2  150064       2.2839     0.011188
enh57354     1   56161200   56162200      9       2  150064       1.8404     0.032857
enh57357     1   56186400   56187400      1       1  150064       1.7236      0.04239
enh57438     1   57283200   57284200      4       2  150064        1.973     0.024249
enh57439     1   57286200   57287200      6       2  150064       2.0605     0.019677
enh57455     1   58874900   58875900      5       2  150064       1.6609     0.048363
enh57481     1   59219500   59220500      3       2  150064       1.8151     0.034756
enh57501     1   59344800   59345800      1       1  150064       1.7333      0.04152
enh57542     1   59617200   59618200      1       1  150064       1.7215      0.04258
enh57543     1   59621600   59622600     10       2  150064       1.7028     0.044304
enh57545     1   59630600   59631600      3       1  150064       1.7306     0.041765
enh57546     1   59635500   59636500      9       3  150064       2.2814     0.011263
enh57547     1   59639200   59640200      1       1  150064       1.7361      0.04127
enh57549     1   59645100   59646100      4       2  150064       2.3895    0.0084361
enh57579     1   59920500   59921500      1       1  150064       1.7022      0.04436
enh57604     1   60195600   60196600      6       2  150064       1.8358     0.033191
enh57606     1   60203800   60204800      5       3  150064       2.3562    0.0092322
enh57616     1   60452100   60453100      1       1  150064       2.4008      0.00818
enh57622     1   60625600   60626600      2       1  150064        2.299     0.010753
enh57624     1   60637200   60638200      2       1  150064       2.6792    0.0036897
enh57625     1   60693500   60694500      3       2  150064       2.8734    0.0020306
enh57631     1   61062300   61063300      3       1  150064       3.7045   0.00010589
enh57632     1   61087000   61088000      3       1  150064       3.5103   0.00022377
enh57636     1   61340500   61341500      3       2  150064        1.782     0.037372
enh57643     1   61449400   61450400      2       1  150064        1.737     0.041192
enh57645     1   61456300   61457300      2       1  150064       1.8544      0.03184
enh57675     1   61709500   61710500      3       1  150064       2.0719     0.019136
enh57689     1   61869500   61870500      1       1  150064       2.1912      0.01422
enh57694     1   61946400   61947400      3       2  150064       1.9899     0.023299
enh57711     1   62353000   62354000      3       2  150064       1.9173       0.0276
enh57724     1   62850000   62851000      1       1  150064       2.0361      0.02087
enh57907     1   65360200   65361200      3       1  150064       1.8943     0.029093
enh57912     1   65376700   65377700      3       1  150064       2.6756    0.0037299
enh57915     1   65382900   65383900      3       1  150064       3.4743   0.00025612
enh57918     1   65388800   65389800      4       2  150064       2.0678     0.019328
enh57919     1   65390800   65391800      1       1  150064       2.6456     0.004077
enh57920     1   65397800   65398800      2       1  150064       2.5747    0.0050159
enh57921     1   65400400   65401400      3       2  150064       3.3548   0.00039706
enh57922     1   65401800   65402800      4       2  150064       1.7347     0.041401
enh57924     1   65421800   65422800      2       1  150064       2.4354    0.0074375
enh57925     1   65429600   65430600      4       2  150064       1.8966     0.028943
enh57932     1   65525500   65526500      2       1  150064       2.2948     0.010872
enh57934     1   65615100   65616100      2       1  150064       2.3592    0.0091569
enh57937     1   65641800   65642800      3       2  150064       2.0039     0.022542
enh57938     1   65646400   65647400      4       1  150064        2.168     0.015081
enh57939     1   65655200   65656200      3       1  150064       1.9476     0.025732
enh57940     1   65661900   65662900      3       2  150064       2.9923    0.0013845
enh57976     1   66153100   66154100      4       2  150064       2.8438    0.0022287
enh57982     1   66267100   66268100      1       1  150064       1.9238      0.02719
enh57983     1   66277100   66278100      2       1  150064       2.2327     0.012785
enh57988     1   66309800   66310800      1       1  150064       4.8032    7.807e-07
enh57992     1   66357700   66358700      1       1  150064       3.6582     0.000127
enh57993     1   66362000   66363000      3       2  150064       2.1505     0.015759
enh57994     1   66370000   66371000      2       1  150064       1.9366     0.026395
enh57997     1   66414300   66415300      4       2  150064        2.249     0.012257
enh57998     1   66418100   66419100      1       1  150064       2.8061     0.002507
enh58000     1   66425300   66426300      4       2  150064       2.1201        0.017
enh58001     1   66444600   66445600      2       1  150064        2.281     0.011275
enh58002     1   66457200   66458200      2       1  150064       2.1868     0.014378
enh58003     1   66460900   66461900      5       2  150064       3.1052   0.00095085
enh58004     1   66478000   66479000      3       2  150064        2.579    0.0049537
enh58021     1   66732300   66733300      2       1  150064       2.6176    0.0044279
enh58022     1   66735600   66736600      7       3  150064       2.9768    0.0014563
enh58023     1   66738100   66739100      3       1  150064       2.4017    0.0081602
enh58024     1   66740200   66741200      2       1  150064       2.2364     0.012662
enh58026     1   66758400   66759400      2       1  150064       2.1378     0.016266
enh58027     1   66765500   66766500      5       1  150064       2.1653     0.015182
enh58028     1   66767100   66768100      3       1  150064        2.034     0.020978
enh58049     1   66903400   66904400      3       1  150064       2.6641    0.0038593
enh58090     1   67198200   67199200      3       2  150064       2.0004      0.02273
enh58130     1   67865400   67866400      2       1  150064       2.0996      0.01788
enh58140     1   68005800   68006800      5       3  150064        1.683     0.046184
enh58151     1   68077100   68078100      4       2  150064       2.2293     0.012898
enh58152     1   68078300   68079300      2       1  150064       1.6808     0.046401
enh58155     1   68083300   68084300      5       2  150064        2.693    0.0035411
enh58156     1   68084800   68085800      3       1  150064       2.7008    0.0034582
enh58164     1   68148200   68149200      3       1  150064         1.99     0.023296
enh58165     1   68154700   68155700      5       2  150064       2.4228    0.0077013
enh58166     1   68166000   68167000      4       2  150064       1.9657     0.024668
enh58170     1   68175000   68176000      2       1  150064       1.8513     0.032063
enh58177     1   68188900   68189900      1       1  150064       1.9403      0.02617
enh58186     1   68221200   68222200      1       1  150064       2.4668     0.006817
enh58199     1   68260600   68261600      3       1  150064       3.3003   0.00048284
enh58201     1   68268900   68269900      4       2  150064       2.9318     0.001685
enh58202     1   68270100   68271100      2       1  150064       2.3914    0.0083922
enh58203     1   68278000   68279000      4       2  150064       2.8641    0.0020911
enh58204     1   68280700   68281700      3       2  150064       3.1099   0.00093561
enh58205     1   68282800   68283800      5       3  150064       3.6275   0.00014308
enh58206     1   68284200   68285200      1       1  150064       1.8032      0.03568
enh58207     1   68285800   68286800      2       1  150064       1.9004     0.028691
enh58208     1   68288900   68289900      3       2  150064       2.1793     0.014654
enh58209     1   68290000   68291000      4       2  150064       1.7831     0.037287
enh58210     1   68295200   68296200      3       2  150064       3.7091   0.00010398
enh58211     1   68300800   68301800      5       2  150064       3.3614    0.0003878
enh58212     1   68305000   68306000      2       1  150064       2.2469     0.012322
enh58215     1   68321000   68322000      3       2  150064       2.4524    0.0070961
enh58220     1   68363200   68364200      6       2  150064       2.7728    0.0027787
enh58223     1   68407500   68408500      2       1  150064       1.7686      0.03848
enh58226     1   68417600   68418600      1       1  150064       2.5187      0.00589
enh58228     1   68444800   68445800      1       1  150064       1.6489      0.04958
enh58250     1   68673900   68674900      1       1  150064       1.6989      0.04467
enh58272     1   68960400   68961400      4       2  150064       2.0184     0.021773
enh58279     1   69886800   69887800      5       3  150064       2.1384      0.01624
enh58288     1   70442300   70443300      1       1  150064       2.5087     0.006058
enh58289     1   70448500   70449500      2       1  150064       1.8532     0.031928
enh58290     1   70456900   70457900      2       1  150064       2.4572    0.0070016
enh58291     1   70459600   70460600      8       1  150064        2.583    0.0048966
enh58312     1   70792700   70793700      1       1  150064       2.5499     0.005388
enh58324     1   71244500   71245500      3       2  150064       1.9523     0.025453
enh58326     1   71528600   71529600      1       1  150064       1.9719      0.02431
enh58333     1   71816600   71817600      4       2  150064       2.3039     0.010614
enh58337     1   72024800   72025800      6       2  150064        1.702     0.044377
enh58338     1   72026400   72027400      1       1  150064       1.8824      0.02989
enh58340     1   72103800   72104800      2       1  150064       2.2705     0.011588
enh58341     1   72123000   72124000      3       2  150064       3.9322   4.2087e-05
enh58342     1   72125500   72126500      3       1  150064        3.711   0.00010324
enh58343     1   72132500   72133500      2       1  150064       3.4153   0.00031857
enh58349     1   72471500   72472500      5       2  150064       1.6568     0.048785
enh58362     1   72751600   72752600      3       2  150064       2.4332    0.0074836
enh58367     1   72981800   72982800      1       1  150064       1.6566       0.0488
enh58405     1   76619400   76620400      2       1  150064       1.6795     0.046531
enh58406     1   76620200   76621200      2       1  150064       1.6795     0.046531
enh58418     1   77464600   77465600      3       2  150064        2.224     0.013073
enh58453     1   77939200   77940200      5       2  150064       2.0343     0.020962
enh58470     1   78107700   78108700      1       1  150064       1.8582      0.03157
enh58473     1   78134400   78135400      3       2  150064       2.3802     0.008651
enh58489     1   78298800   78299800      1       1  150064       2.6962     0.003507
enh58491     1   78323000   78324000      4       2  150064       2.6057     0.004584
enh58496     1   78352300   78353300      4       2  150064       1.6534     0.049125
enh58505     1   78447000   78448000      2       1  150064       1.8332     0.033385
enh58511     1   78478600   78479600      1       1  150064       1.8537      0.03189
enh58517     1   78536500   78537500      4       2  150064       1.7825     0.037335
enh58522     1   78561400   78562400      2       1  150064       1.7587     0.039313
enh58550     1   78874200   78875200      1       1  150064       1.9993      0.02279
enh58570     1   79114700   79115700      1       1  150064       2.3844     0.008554
enh58572     1   79143600   79144600      5       2  150064       1.7011     0.044466
enh58573     1   79147800   79148800      7       2  150064       2.1398     0.016187
enh58574     1   79155400   79156400      5       1  150064       1.8109     0.035076
enh58575     1   79169300   79170300     12       4  150064       1.9396     0.026212
enh58576     1   79181100   79182100      8       2  150064       2.1437     0.016028
enh58577     1   79188000   79189000      9       2  150064        3.068    0.0010774
enh58578     1   79192000   79193000      9       2  150064       1.9953     0.023007
enh58580     1   79290200   79291200      1       1  150064       2.5697     0.005089
enh58591     1   79472400   79473400      3       2  150064       2.0681     0.019315
enh58610     1   79830400   79831400      1       1  150064       2.7567     0.002919
enh58621     1   81578300   81579300      7       3  150064       1.7178     0.042916
enh58622     1   81592400   81593400      5       2  150064        2.013     0.022059
enh58633     1   82125700   82126700      5       2  150064        1.654     0.049062
enh58636     1   82146500   82147500      4       2  150064       1.8182     0.034516
enh58639     1   82164500   82165500      5       2  150064       2.1782     0.014695
enh58641     1   82169900   82170900      3       2  150064       3.1337   0.00086319
enh58642     1   82172400   82173400      8       3  150064        3.243   0.00059129
enh58643     1   82182500   82183500      3       2  150064       2.0123     0.022096
enh58687     1   84155400   84156400      4       2  150064       1.9433     0.025992
enh58688     1   84157600   84158600      3       2  150064       2.2405     0.012529
enh58691     1   84280900   84281900      3       1  150064       2.2669     0.011699
enh58692     1   84288000   84289000      3       1  150064       3.6855   0.00011415
enh58698     1   84394500   84395500      2       1  150064       1.8242     0.034061
enh58701     1   84541900   84542900      1       1  150064       1.8123      0.03497
enh58709     1   84621700   84622700      2       1  150064       2.1147     0.017226
enh58710     1   84639600   84640600      1       1  150064        1.923      0.02724
enh58760     1   85306100   85307100      1       1  150064       2.4284     0.007582
enh58762     1   85317200   85318200      5       2  150064       2.3462    0.0094828
enh58763     1   85319900   85320900      2       1  150064       1.8872     0.029564
enh58764     1   85348500   85349500      4       2  150064       1.7864     0.037015
enh58771     1   85528500   85529500      5       2  150064       1.7374     0.041158
enh58783     1   85710200   85711200      4       2  150064       1.7827     0.037317
enh58785     1   85722300   85723300      1       1  150064       1.7409      0.04085
enh58795     1   85774300   85775300      4       2  150064       2.0892     0.018347
enh58796     1   85779500   85780500      2       1  150064        2.087     0.018442
enh58797     1   85784200   85785200      2       1  150064       1.7053     0.044073
enh58803     1   85799200   85800200      5       3  150064          1.7     0.044569
enh58807     1   85820700   85821700      1       1  150064       2.1111      0.01738
enh58810     1   85828300   85829300      2       1  150064        2.601    0.0046478
enh58816     1   85845000   85846000      5       2  150064       2.2581     0.011969
enh58817     1   85863800   85864800      4       2  150064       2.0858     0.018498
enh58819     1   85870400   85871400      2       1  150064       2.0588     0.019755
enh58821     1   85872600   85873600      1       1  150064       2.0853      0.01852
enh58822     1   85874200   85875200      4       2  150064       3.2055   0.00067424
enh58824     1   85877600   85878600      1       1  150064       2.0809      0.01872
enh58825     1   85879100   85880100      2       1  150064       1.9487     0.025664
enh58827     1   85892900   85893900      2       1  150064       2.0435     0.020503
enh58829     1   85909800   85910800      4       2  150064       1.9564     0.025208
enh58831     1   85914500   85915500      8       3  150064       2.0648     0.019472
enh58832     1   85916600   85917600      1       1  150064       2.6717     0.003773
enh58833     1   85919400   85920400      3       1  150064       2.4418    0.0073069
enh58882     1   86534100   86535100      3       1  150064       1.7232      0.04243
enh58964     1   87929400   87930400      4       2  150064       2.0591     0.019742
enh58969     1   88108000   88109000      2       1  150064       2.0408     0.020638
enh58995     1   88640900   88641900      4       1  150064       1.9237     0.027195
enh58997     1   88749700   88750700      3       2  150064        2.231     0.012839
enh59070     1   90185000   90186000      1       1  150064       1.6991      0.04465
enh59071     1   90186600   90187600      1       1  150064       1.9352      0.02648
enh59073     1   90204600   90205600      1       1  150064       1.7364      0.04125
enh59075     1   90223000   90224000      3       2  150064       1.8802     0.030044
enh59077     1   90273800   90274800      1       1  150064       2.1419       0.0161
enh59080     1   90307600   90308600      3       2  150064       2.4101    0.0079752
enh59082     1   90312100   90313100      2       1  150064       2.4159    0.0078477
enh59103     1   90445700   90446700      4       2  150064       1.8077     0.035326
enh59112     1   91388800   91389800      2       1  150064       2.0817     0.018684
enh59113     1   91391000   91392000      2       1  150064       2.1155     0.017195
enh59115     1   91422500   91423500      1       1  150064       2.0218       0.0216
enh59118     1   91439600   91440600      1       1  150064       2.1706      0.01498
enh59122     1   91488000   91489000      3       1  150064       2.4412    0.0073191
enh59123     1   91965200   91966200      3       2  150064       2.3068     0.010532
enh59126     1   92021200   92022200      5       1  150064       1.7154     0.043137
enh59156     1   92239800   92240800      5       2  150064       1.7116     0.043485
enh59157     1   92246000   92247000      2       1  150064       2.2353       0.0127
enh59158     1   92248300   92249300      5       1  150064        2.186     0.014407
enh59190     1   92708000   92709000      2       1  150064       2.4525    0.0070934
enh59194     1   92765800   92766800      4       2  150064       2.8423    0.0022392
enh59195     1   92766200   92767200      3       2  150064       1.8755     0.030364
enh59196     1   92794400   92795400      4       2  150064       3.1718   0.00075759
enh59197     1   92967500   92968500      3       2  150064       2.1129     0.017306
enh59199     1   93002900   93003900      2       1  150064        2.821    0.0023936
enh59203     1   93175100   93176100      1       1  150064        1.834      0.03333
enh59204     1   93194000   93195000      2       1  150064        1.881     0.029985
enh59206     1   93218700   93219700      2       1  150064       1.8372      0.03309
enh59216     1   93324400   93325400      1       1  150064        1.779      0.03762
enh59218     1   93348100   93349100      2       1  150064        1.731     0.041726
enh59220     1   93381700   93382700      1       1  150064       1.7669      0.03862
enh59221     1   93387500   93388500      2       1  150064       1.6894     0.045572
enh59223     1   93394800   93395800      1       1  150064       1.6959      0.04495
enh59224     1   93400600   93401600      3       1  150064        1.798     0.036085
enh59225     1   93405300   93406300      1       1  150064       1.7733      0.03809
enh59226     1   93416100   93417100      3       1  150064       1.8399     0.032888
enh59231     1   93480700   93481700      2       1  150064       2.0899     0.018312
enh59346     1   94527700   94528700      3       2  150064       1.9738     0.024204
enh59347     1   94533900   94534900      2       1  150064       1.6821     0.046279
enh59445     1   95364600   95365600      3       2  150064       2.0663     0.019401
enh59464     1   95461000   95462000      2       1  150064       3.0329    0.0012112
enh59465     1   95468100   95469100      1       1  150064        1.982      0.02374
enh59466     1   95478500   95479500      2       1  150064       2.0346     0.020945
enh59471     1   95500100   95501100      2       1  150064       2.2198     0.013215
enh59472     1   95507300   95508300      2       1  150064       2.0905     0.018287
enh59478     1   95692500   95693500      3       2  150064       1.7099     0.043638
enh59483     1   96719200   96720200      2       1  150064       3.5275   0.00020972
enh59485     1   96772100   96773100      5       2  150064       3.0973   0.00097654
enh59486     1   96774700   96775700      6       2  150064       2.4151    0.0078664
enh59487     1   96778300   96779300      2       1  150064       2.0762      0.01894
enh59488     1   96828500   96829500      2       1  150064       2.1081     0.017513
enh59489     1   96835900   96836900      7       2  150064       2.8287    0.0023366
enh59491     1   96854000   96855000      5       2  150064       2.0425     0.020553
enh59492     1   96881600   96882600      3       2  150064       2.7545    0.0029395
enh59493     1   96938700   96939700      2       1  150064       2.6058     0.004583
enh59494     1   96947500   96948500      3       2  150064       2.0392     0.020717
enh59495     1   96952100   96953100      4       1  150064       3.0241     0.001247
enh59496     1   96953000   96954000      2       1  150064       2.3162     0.010272
enh59502     1   97063500   97064500      1       1  150064       2.7308     0.003159
enh59505     1   97186000   97187000      2       1  150064       1.7221     0.042524
enh59506     1   97189400   97190400      4       1  150064       3.7569   8.6005e-05
enh59507     1   97196000   97197000      4       2  150064        3.075    0.0010527
enh59508     1   97206400   97207400      3       1  150064       2.4378    0.0073895
enh59509     1   97229500   97230500      2       1  150064       3.0763    0.0010478
enh59510     1   97247700   97248700      2       1  150064       3.0589    0.0011108
enh59534     1   97609900   97610900      1       1  150064       3.3871    0.0003532
enh59536     1   97658000   97659000      1       1  150064       3.7842    7.709e-05
enh59537     1   97669700   97670700      4       2  150064       3.4601   0.00027003
enh59540     1   97717100   97718100      6       2  150064       2.5427    0.0054998
enh59541     1   97737200   97738200      5       2  150064       3.2498   0.00057741
enh59543     1   97797900   97798900      6       3  150064       3.6805   0.00011641
enh59544     1   97799900   97800900      2       1  150064        3.376    0.0003677
enh59545     1   97802600   97803600     10       3  150064       2.5368    0.0055932
enh59546     1   97806600   97807600      4       2  150064       2.7307    0.0031601
enh59548     1   97829900   97830900      5       2  150064       3.4323   0.00029924
enh59549     1   97844500   97845500      3       2  150064       4.3389   7.1615e-06
enh59550     1   97849900   97850900      4       2  150064       4.4565   4.1663e-06
enh59553     1   98046600   98047600      6       2  150064       3.8927   4.9571e-05
enh59555     1   98097300   98098300      1       1  150064       3.1292    0.0008763
enh59556     1   98113300   98114300      1       1  150064       4.2566    1.038e-05
enh59557     1   98186400   98187400      1       1  150064       2.3469     0.009464
enh59562     1   98271600   98272600      1       1  150064       2.9651     0.001513
enh59563     1   98279400   98280400      1       1  150064       3.1926    0.0007051
enh59564     1   98297800   98298800      1       1  150064       6.5127     3.69e-11
enh59565     1   98315200   98316200      1       1  150064       6.4331    6.251e-11
enh59566     1   98341500   98342500      3       1  150064       5.6131   9.9354e-09
enh59567     1   98359100   98360100      3       1  150064       5.5964   1.0941e-08
enh59568     1   98366000   98367000      2       1  150064       2.4364     0.007418
enh59570     1   98370600   98371600      4       2  150064       5.4629   2.3425e-08
enh59572     1   98375600   98376600      5       3  150064        6.175   3.3082e-10
enh59573     1   98376600   98377600      1       1  150064       6.0414    7.639e-10
enh59577     1   98403900   98404900      2       1  150064       6.2799   1.6941e-10
enh59579     1   98409000   98410000      5       2  150064       6.3305   1.2217e-10
enh59581     1   98451700   98452700      2       1  150064       5.8934   1.8918e-09
enh59584     1   98464400   98465400      1       1  150064       2.1934      0.01414
enh59587     1   98474500   98475500      2       1  150064       6.1011   5.2685e-10
enh59588     1   98492500   98493500      6       3  150064       7.1466   4.4488e-13
enh59589     1   98494000   98495000      5       2  150064       6.8934    2.724e-12
enh59591     1   98496700   98497700      2       1  150064       6.8259   4.3702e-12
enh59592     1   98497400   98498400      2       1  150064       6.8346   4.1106e-12
enh59593     1   98500100   98501100      6       2  150064       2.6906    0.0035661
enh59594     1   98508200   98509200      4       2  150064       5.9478   1.3585e-09
enh59595     1   98517800   98518800      1       1  150064       2.4732     0.006695
enh59596     1   98543300   98544300      2       1  150064       2.3932    0.0083511
enh59597     1   98552100   98553100      2       1  150064       6.4431   5.8531e-11
enh59598     1   98555600   98556600      2       1  150064       6.2836   1.6539e-10
enh59599     1   98567400   98568400      2       1  150064       3.3867   0.00035373
enh59600     1   98569500   98570500      1       1  150064        3.596    0.0001616
enh59606     1   98667000   98668000      3       2  150064        3.117   0.00091348
enh59607     1   98668900   98669900      4       2  150064       2.9617    0.0015297
enh59609     1   98676800   98677800      1       1  150064       3.6691    0.0001217
enh59624     1   98863600   98864600      1       1  150064       3.2254     0.000629
enh59625     1   98864600   98865600      1       1  150064       3.1699    0.0007624
enh59626     1   98870500   98871500      4       2  150064       2.8026    0.0025348
enh59627     1   98871200   98872200      4       1  150064       3.0149    0.0012854
enh59628     1   98885900   98886900      3       2  150064       2.1482      0.01585
enh59629     1   98932500   98933500      1       1  150064       1.7209      0.04263
enh59630     1   98933200   98934200      1       1  150064       1.7209      0.04263
enh59649     1   99733300   99734300      4       2  150064       1.8045     0.035575
enh59669     1  100101400  100102400      5       3  150064       2.4815    0.0065412
enh59670     1  100108300  100109300      4       1  150064        2.903    0.0018478
enh59676     1  100146500  100147500      4       2  150064       2.1148     0.017224
enh59735     1  101195300  101196300      2       1  150064       2.2625     0.011834
enh59736     1  101200800  101201800      1       1  150064       1.7563      0.03952
enh59739     1  101260100  101261100      5       1  150064       1.6481      0.04967
enh59740     1  101265100  101266100      2       1  150064       1.9522     0.025456
enh59745     1  101326900  101327900      3       1  150064       1.8631     0.031225
enh59746     1  101330700  101331700      2       1  150064        3.254   0.00056901
enh59747     1  101331700  101332700      2       1  150064       2.9172    0.0017657
enh59772     1  101655600  101656600      9       3  150064       1.9609     0.024943
enh59774     1  101669300  101670300      4       1  150064       1.6696     0.047503
enh59793     1  103264500  103265500      8       4  150064       3.8146   6.8189e-05
enh59795     1  103317000  103318000      5       3  150064       2.6939    0.0035308
enh59796     1  103323600  103324600      7       2  150064       1.8813     0.029964
enh59797     1  103324200  103325200      6       3  150064       2.0675     0.019342
enh59800     1  103357500  103358500      5       3  150064       2.3166     0.010264
enh59801     1  103362600  103363600      6       3  150064       2.8787    0.0019965
enh59802     1  103384900  103385900      4       2  150064       2.9851    0.0014172
enh59810     1  103636200  103637200      4       2  150064       1.7249      0.04227
enh59814     1  103662700  103663700      2       1  150064       2.1055     0.017624
enh59842     1  107466700  107467700      1       1  150064       2.0703      0.01921
enh59846     1  107618800  107619800      2       1  150064       2.6095    0.0045338
enh59860     1  108508200  108509200      5       3  150064       2.2686     0.011647
enh59869     1  108660500  108661500      6       3  150064       1.9794     0.023886
enh59871     1  108684700  108685700      3       2  150064       2.5114    0.0060131
enh59872     1  108692200  108693200      2       1  150064       2.5442    0.0054765
enh59874     1  108733000  108734000      2       1  150064       2.9407    0.0016371
enh59875     1  108736500  108737500      4       1  150064       2.5108    0.0060226
enh59876     1  108739900  108740900      5       2  150064        2.451    0.0071232
enh59991     1  110178500  110179500      3       2  150064       1.7713     0.038254
enh60023     1  110438200  110439200      5       2  150064       1.9161     0.027674
enh60024     1  110446700  110447700      1       1  150064       1.7552      0.03961
enh60036     1  110530100  110531100      1       1  150064       2.2206      0.01319
enh60040     1  110545900  110546900      1       1  150064        1.927      0.02699
enh60046     1  110576000  110577000      1       1  150064       2.1318      0.01651
enh60050     1  110599500  110600500      1       1  150064       2.2328      0.01278
enh60059     1  110745700  110746700      1       1  150064       2.2414       0.0125
enh60066     1  110851300  110852300      6       3  150064       1.8731     0.030529
enh60069     1  110887200  110888200      2       1  150064       1.9302      0.02679
enh60071     1  110892100  110893100      1       1  150064       1.6775      0.04672
enh60074     1  110925700  110926700      4       2  150064         2.06     0.019699
enh60086     1  111019300  111020300      2       1  150064        2.358    0.0091872
enh60089     1  111587700  111588700      4       2  150064       1.9893     0.023333
enh60126     1  112134500  112135500      3       2  150064       2.8477     0.002202
enh60128     1  112140000  112141000      2       1  150064       1.7785     0.037657
enh60129     1  112147800  112148800      3       2  150064       1.9887     0.023367
enh60131     1  112164300  112165300      7       4  150064       2.0755     0.018972
enh60135     1  112202600  112203600      4       2  150064       2.3038     0.010617
enh60153     1  112447200  112448200      4       2  150064       2.3322    0.0098455
enh60154     1  112462500  112463500      3       1  150064       2.4432    0.0072786
enh60155     1  112490500  112491500      3       1  150064        1.925     0.027116
enh60156     1  112553600  112554600      3       2  150064       1.6589     0.048566
enh60168     1  112936400  112937400      4       1  150064       1.8506     0.032113
enh60169     1  112941300  112942300      1       1  150064        2.381     0.008632
enh60170     1  112942400  112943400      3       1  150064       2.0587     0.019764
enh60171     1  112943900  112944900      1       1  150064       2.3813     0.008625
enh60172     1  112947600  112948600      3       1  150064       2.1289     0.016631
enh60174     1  112951800  112952800      4       1  150064       2.5727    0.0050457
enh60175     1  112954000  112955000      2       1  150064       2.5996    0.0046672
enh60176     1  112985800  112986800      3       1  150064       2.0987     0.017921
enh60177     1  112986600  112987600      3       1  150064       2.3955       0.0083
enh60178     1  112988700  112989700      4       2  150064       2.3688    0.0089225
enh60179     1  112993600  112994600      2       1  150064        2.373    0.0088219
enh60180     1  112998700  112999700      1       1  150064       1.9841      0.02362
enh60183     1  113007100  113008100      1       1  150064       2.0222      0.02158
enh60185     1  113055400  113056400      1       1  150064       3.8697    5.448e-05
enh60191     1  113079300  113080300      1       1  150064       3.4164    0.0003173
enh60194     1  113099700  113100700      2       1  150064       3.0521    0.0011361
enh60195     1  113117900  113118900      2       1  150064       3.0798    0.0010357
enh60197     1  113159200  113160200      4       2  150064       3.5631   0.00018324
enh60201     1  113176800  113177800      1       1  150064       3.2496    0.0005778
enh60204     1  113215600  113216600      5       2  150064       4.1504   1.6592e-05
enh60205     1  113218600  113219600      2       1  150064       2.7755    0.0027562
enh60206     1  113228600  113229600      1       1  150064       3.4036    0.0003325
enh60207     1  113241800  113242800      2       1  150064       2.5326    0.0056605
enh60243     1  113660500  113661500      3       1  150064       1.8198     0.034393
enh60305     1  114568900  114569900      2       1  150064       1.7717      0.03822
enh60311     1  114828700  114829700      1       1  150064       2.0274      0.02131
enh60313     1  114853300  114854300      3       1  150064       2.3074     0.010518
enh60314     1  114857400  114858400      5       2  150064       1.8405     0.032847
enh60324     1  114997300  114998300      2       1  150064       1.9568     0.025187
enh60328     1  115032600  115033600      6       2  150064       2.1326     0.016481
enh60330     1  115049900  115050900      1       1  150064       2.5298     0.005706
enh60341     1  115261500  115262500      1       1  150064       3.1647    0.0007761
enh60342     1  115287700  115288700      4       2  150064       2.9909     0.001391
enh60343     1  115294700  115295700      2       1  150064       2.6518    0.0040031
enh60346     1  115599300  115600300      2       1  150064       1.9302     0.026792
enh60347     1  115604900  115605900      2       1  150064       2.1718     0.014936
enh60348     1  115610700  115611700      3       2  150064       1.8631     0.031224
enh60350     1  115627500  115628500      3       2  150064         3.46   0.00027013
enh60353     1  115642400  115643400      6       2  150064       3.8735   5.3648e-05
enh60356     1  115677400  115678400      3       2  150064        3.298   0.00048681
enh60358     1  115684600  115685600      2       1  150064       2.5653    0.0051545
enh60360     1  115711000  115712000      2       1  150064       1.9822     0.023726
enh60363     1  115732800  115733800      5       2  150064       2.1064     0.017586
enh60364     1  115741900  115742900      4       2  150064       1.6619      0.04827
enh60365     1  115752600  115753600      7       3  150064       2.4916    0.0063576
enh60367     1  115772800  115773800      2       1  150064       3.0474     0.001154
enh60370     1  115794200  115795200      3       1  150064        2.657    0.0039421
enh60372     1  115805300  115806300      7       3  150064       2.7459    0.0030177
enh60380     1  115856100  115857100      3       1  150064       1.9811     0.023788
enh60382     1  115878800  115879800      3       2  150064       2.3929    0.0083584
enh60383     1  115890900  115891900      2       1  150064       1.6831     0.046173
enh60384     1  115906600  115907600      6       2  150064       2.6484    0.0040439
enh60386     1  115919700  115920700      5       3  150064       2.8172    0.0024222
enh60388     1  115954100  115955100      4       2  150064       1.7544     0.039685
enh60402     1  116186000  116187000      1       1  150064       2.1895      0.01428
enh60403     1  116189100  116190100      2       1  150064       1.9397     0.026207
enh60460     1  117320100  117321100      2       1  150064       2.8327    0.0023078
enh60461     1  117362800  117363800      4       2  150064        3.243    0.0005913
enh60462     1  117367600  117368600      3       1  150064       3.6779   0.00011757
enh60473     1  117514700  117515700      2       1  150064       1.6803     0.046453
enh60477     1  117550900  117551900      4       2  150064       1.7898      0.03674
enh60491     1  117688900  117689900      4       1  150064       1.9215     0.027334
enh60493     1  117714300  117715300      4       2  150064       2.8175    0.0024202
enh60503     1  118083600  118084600      4       2  150064       1.9718     0.024319
enh60512     1  118229200  118230200      2       1  150064       1.7018     0.044394
enh60541     1  118677700  118678700      1       1  150064       2.0744      0.01902
enh60833     1  145436600  145437600      1       1  150064       1.7244      0.04232
enh60863     1  145588200  145589200      2       1  150064       1.9785     0.023935
enh60880     1  145727500  145728500      1       1  150064        1.699      0.04466
enh60883     1  146637400  146638400      2       1  150064       1.7438     0.040594
enh60884     1  146638600  146639600      3       1  150064       2.0981     0.017948
enh60885     1  146645600  146646600      6       2  150064       2.0747     0.019009
enh60887     1  146649600  146650600      7       2  150064       2.1739     0.014857
enh60888     1  146697400  146698400      6       3  150064       2.6682    0.0038132
enh60889     1  146713000  146714000      2       1  150064       3.1524   0.00080975
enh60891     1  146716600  146717600      7       2  150064       2.3656    0.0090009
enh60912     1  147240700  147241700      6       2  150064       1.7695     0.038408
enh60914     1  147253000  147254000      1       1  150064       2.1717      0.01494
enh60935     1  149887600  149888600      1       1  150064       1.7468      0.04034
enh60936     1  149888100  149889100      1       1  150064       1.7468      0.04034
enh60937     1  149889400  149890400      1       1  150064       1.7202       0.0427
enh60938     1  149896900  149897900      3       1  150064       1.6586     0.048598
enh60948     1  149965500  149966500      1       1  150064       1.6983      0.04473
enh60955     1  149984000  149985000      1       1  150064       1.9468      0.02578
enh60957     1  149993000  149994000      3       1  150064       1.7068     0.043927
enh60958     1  150025800  150026800      5       2  150064       5.5329   1.5753e-08
enh60960     1  150037200  150038200      1       1  150064       5.5334     1.57e-08
enh60962     1  150055800  150056800      1       1  150064       5.6017    1.061e-08
enh60963     1  150107400  150108400      1       1  150064       5.7086    5.695e-09
enh60965     1  150126300  150127300      1       1  150064       2.7587     0.002902
enh60966     1  150130200  150131200      2       1  150064       4.4857   3.6337e-06
enh60967     1  150133200  150134200      3       1  150064       5.6361   8.6982e-09
enh60968     1  150135000  150136000      2       1  150064       4.9655   3.4264e-07
enh60971     1  150158800  150159800      2       1  150064       4.5429   2.7748e-06
enh60972     1  150165200  150166200      3       1  150064       1.9888     0.023361
enh60973     1  150185000  150186000      3       2  150064       4.6806   1.4303e-06
enh60975     1  150209000  150210000      2       1  150064       1.9992     0.022793
enh60976     1  150228900  150229900      1       1  150064        2.696     0.003509
enh60978     1  150241600  150242600      2       1  150064       4.7005   1.2976e-06
enh60980     1  150245700  150246700      1       1  150064        5.069        2e-07
enh60984     1  150267300  150268300      2       1  150064       1.9883     0.023391
enh60985     1  150334800  150335800      5       2  150064       4.6395   1.7465e-06
enh60986     1  150339600  150340600      2       1  150064       1.7546     0.039661
enh60987     1  150347800  150348800      1       1  150064       2.0361      0.02087
enh60988     1  150361700  150362700      3       2  150064       4.0914   2.1441e-05
enh60989     1  150377800  150378800      3       2  150064       1.8845     0.029749
enh60990     1  150381400  150382400      2       1  150064       3.9694   3.6027e-05
enh60991     1  150382600  150383600      3       1  150064       4.4272   4.7728e-06
enh60993     1  150457100  150458100      4       2  150064        1.766     0.038699
enh60994     1  150460600  150461600      3       1  150064       4.5462   2.7315e-06
enh60995     1  150479600  150480600      5       2  150064       1.8588      0.03153
enh60996     1  150481600  150482600      5       3  150064       4.8443   6.3533e-07
enh60998     1  150486800  150487800      2       1  150064       4.1525   1.6446e-05
enh60999     1  150488900  150489900      2       1  150064       4.4767   3.7907e-06
enh61003     1  150510100  150511100      5       2  150064       3.2311   0.00061661
enh61010     1  150546200  150547200      3       1  150064       1.8757     0.030351
enh61022     1  150738000  150739000      6       3  150064       1.8918     0.029256
enh61037     1  150950600  150951600      3       2  150064       2.1223     0.016907
enh61050     1  151021500  151022500      1       1  150064       3.8789    5.247e-05
enh61054     1  151041700  151042700      2       1  150064       3.0844    0.0010198
enh61055     1  151044200  151045200      5       3  150064       2.7302    0.0031644
enh61056     1  151069500  151070500      3       2  150064       2.5844    0.0048774
enh61058     1  151119600  151120600      3       2  150064       2.7149    0.0033143
enh61069     1  151228200  151229200      2       1  150064       3.4523   0.00027791
enh61083     1  151374000  151375000      2       1  150064       3.1435   0.00083467
enh61085     1  151388600  151389600      2       1  150064       3.0277    0.0012323
enh61087     1  151407400  151408400      2       1  150064       2.6866    0.0036087
enh61089     1  151416900  151417900      2       1  150064        2.118     0.017088
enh61090     1  151428000  151429000      1       1  150064       3.2691    0.0005394
enh61092     1  151445000  151446000      1       1  150064       2.5897     0.004803
enh61118     1  151611700  151612700      1       1  150064       2.6561     0.003953
enh61140     1  151887400  151888400      1       1  150064       1.6659      0.04787
enh61166     1  152157400  152158400      2       1  150064       1.8032     0.035677
enh61172     1  152414800  152415800      8       2  150064       2.0014     0.022674
enh61176     1  152549400  152550400      1       1  150064       1.6672      0.04774
enh61220     1  153702200  153703200      3       2  150064       1.7096     0.043672
enh61230     1  153761400  153762400      1       1  150064       2.5081     0.006069
enh61232     1  153777700  153778700      2       1  150064       3.7987   7.2743e-05
enh61233     1  153814100  153815100      1       1  150064       3.6578    0.0001272
enh61234     1  153816000  153817000      4       2  150064       2.3847    0.0085454
enh61235     1  153838500  153839500      1       1  150064       2.2649      0.01176
enh61236     1  153852600  153853600      2       1  150064       3.3154   0.00045762
enh61239     1  153876700  153877700      1       1  150064       3.5105    0.0002236
enh61241     1  153896400  153897400      2       1  150064        2.061     0.019652
enh61242     1  153901000  153902000      3       1  150064       2.0779      0.01886
enh61243     1  153916800  153917800      3       2  150064        2.213     0.013448
enh61244     1  153919400  153920400      2       1  150064       2.1054     0.017629
enh61246     1  153931300  153932300      5       3  150064       2.2696     0.011615
enh61247     1  153933400  153934400      2       1  150064       2.7014    0.0034523
enh61249     1  153941100  153942100      2       1  150064       2.3994    0.0082099
enh61250     1  153947800  153948800      2       1  150064       2.2278     0.012946
enh61254     1  153973700  153974700      1       1  150064       2.0022      0.02263
enh61258     1  154123500  154124500      1       1  150064       2.2337      0.01275
enh61262     1  154148900  154149900      4       2  150064        2.879    0.0019948
enh61264     1  154152700  154153700      1       1  150064       2.3617     0.009096
enh61269     1  154186000  154187000      2       1  150064       1.6805     0.046433
enh61272     1  154236000  154237000      2       1  150064       2.1608     0.015357
enh61275     1  154278200  154279200      3       2  150064       1.7729     0.038123
enh61279     1  154319300  154320300      4       2  150064       2.9783    0.0014491
enh61280     1  154324200  154325200      4       2  150064       2.4754    0.0066543
enh61287     1  154405000  154406000      3       2  150064       1.8075     0.035343
enh61288     1  154414700  154415700      2       1  150064       2.1621     0.015303
enh61289     1  154417900  154418900      4       1  150064       2.4225    0.0077068
enh61295     1  154451700  154452700      1       1  150064        1.801      0.03585
enh61298     1  154528000  154529000      2       1  150064       2.1382     0.016251
enh61302     1  154571300  154572300      2       1  150064       1.6811     0.046373
enh61305     1  154581700  154582700      2       1  150064       1.6851      0.04598
enh61319     1  154833000  154834000      3       2  150064       2.1733      0.01488
enh61321     1  154838800  154839800      2       1  150064       3.3873   0.00035291
enh61322     1  154839400  154840400      3       1  150064       3.8093   6.9673e-05
enh61325     1  154910600  154911600      3       1  150064       3.6817   0.00011585
enh61326     1  154913800  154914800      2       1  150064       3.8289   6.4357e-05
enh61329     1  154926600  154927600      1       1  150064       2.0764      0.01893
enh61337     1  154979700  154980700      3       2  150064       2.1948      0.01409
enh61339     1  154988700  154989700      2       1  150064       1.7026     0.044321
enh61340     1  154990800  154991800      1       1  150064       2.3559      0.00924
enh61342     1  155017100  155018100      2       1  150064       2.4019    0.0081556
enh61347     1  155042400  155043400      3       1  150064       3.1173   0.00091248
enh61348     1  155043800  155044800      2       1  150064       2.7308    0.0031594
enh61355     1  155110800  155111800      2       1  150064       1.7452     0.040475
enh61368     1  155214800  155215800      1       1  150064       2.2046      0.01374
enh61369     1  155219800  155220800      1       1  150064       2.0947       0.0181
enh61371     1  155222600  155223600      3       1  150064       2.0189     0.021748
enh61373     1  155229800  155230800      2       1  150064       2.0295     0.021205
enh61375     1  155241000  155242000      3       1  150064       2.1903     0.014251
enh61377     1  155247900  155248900      2       1  150064       2.2396     0.012558
enh61378     1  155275100  155276100      2       1  150064        2.481    0.0065508
enh61379     1  155277100  155278100      2       1  150064       2.5297     0.005708
enh61386     1  155436800  155437800      2       1  150064       1.7855      0.03709
enh61390     1  155477100  155478100      1       1  150064       2.3163      0.01027
enh61398     1  155539800  155540800      1       1  150064       2.7528     0.002954
enh61403     1  155618200  155619200      2       1  150064       1.8937     0.029134
enh61408     1  155675500  155676500      1       1  150064        3.092     0.000994
enh61417     1  155843400  155844400      2       1  150064       1.9611     0.024934
enh61420     1  155861800  155862800      2       1  150064       1.9774     0.024001
enh61422     1  155878900  155879900      1       1  150064       1.9714      0.02434
enh61424     1  155899600  155900600      2       1  150064       1.7528     0.039814
enh61425     1  155908000  155909000      3       1  150064       3.1539   0.00080546
enh61426     1  155910800  155911800      1       1  150064       1.8582      0.03157
enh61427     1  155914300  155915300      2       1  150064        1.843     0.032664
enh61429     1  155929800  155930800      1       1  150064       1.8863      0.02963
enh61430     1  155930600  155931600      2       1  150064       2.8968    0.0018848
enh61434     1  155943300  155944300      1       1  150064        2.173      0.01489
enh61436     1  155958200  155959200      1       1  150064       2.4907     0.006375
enh61437     1  155959000  155960000      1       1  150064       2.1154       0.0172
enh61438     1  155960500  155961500      1       1  150064       2.0103       0.0222
enh61452     1  156065300  156066300      1       1  150064       1.7529      0.03981
enh61453     1  156066600  156067600      1       1  150064       1.6961      0.04493
enh61454     1  156070100  156071100      1       1  150064       1.9914      0.02322
enh61455     1  156071700  156072700      3       2  150064       2.0683     0.019306
enh61458     1  156081700  156082700      1       1  150064       1.6693      0.04753
enh61459     1  156100200  156101200      5       1  150064       1.6464     0.049836
enh61466     1  156131800  156132800      2       1  150064       2.9325     0.001681
enh61467     1  156133700  156134700      1       1  150064       3.0204     0.001262
enh61493     1  156444800  156445800      1       1  150064       1.6628      0.04818
enh61512     1  156627200  156628200      2       1  150064        1.661     0.048354
enh61524     1  156709200  156710200      3       2  150064        1.714     0.043261
enh61525     1  156711400  156712400      4       2  150064       2.4346    0.0074544
enh61532     1  156770900  156771900      2       1  150064       1.7927     0.036514
enh61583     1  157961600  157962600      3       1  150064       1.7069     0.043921
enh61624     1  159309000  159310000      4       1  150064       1.8239     0.034086
enh61628     1  159462100  159463100      8       2  150064       1.8141     0.034834
enh61629     1  159561600  159562600      5       2  150064       2.8189    0.0024095
enh61630     1  159564000  159565000      3       2  150064       2.9367    0.0016589
enh61632     1  159568100  159569100      3       2  150064       2.1741     0.014848
enh61657     1  159965800  159966800      1       1  150064       2.1487      0.01583
enh61658     1  159988400  159989400      5       1  150064       1.9862     0.023507
enh61659     1  159993800  159994800      3       1  150064       2.0628     0.019566
enh61675     1  160162400  160163400      4       2  150064       1.6516     0.049309
enh61676     1  160162900  160163900      7       2  150064       2.2854     0.011146
enh61677     1  160173900  160174900      1       1  150064       3.0586     0.001112
enh61680     1  160214500  160215500      1       1  150064       2.5426     0.005501
enh61681     1  160219300  160220300      2       1  150064       2.6088    0.0045425
enh61683     1  160226400  160227400      2       1  150064       2.4212    0.0077354
enh61686     1  160232600  160233600      2       1  150064       2.3287    0.0099381
enh61687     1  160255100  160256100      2       1  150064       2.1817     0.014567
enh61688     1  160278200  160279200      1       1  150064        3.005     0.001328
enh61690     1  160309000  160310000      4       1  150064       2.9413     0.001634
enh61691     1  160314000  160315000      1       1  150064       2.4281     0.007589
enh61692     1  160329200  160330200      1       1  150064       2.7642     0.002853
enh61693     1  160344100  160345100      2       1  150064       2.0206     0.021659
enh61694     1  160345400  160346400      5       2  150064       2.9387    0.0016479
enh61732     1  161186200  161187200      3       2  150064       2.0847     0.018546
enh61734     1  161195000  161196000      1       1  150064        1.863      0.03123
enh61750     1  161482200  161483200      1       1  150064       2.1487      0.01583
enh61801     1  162176600  162177600      4       2  150064        1.833     0.033404
enh61802     1  162182900  162183900      2       1  150064       1.7972     0.036152
enh61815     1  162508600  162509600      1       1  150064       3.0066     0.001321
enh61819     1  162529800  162530800      2       1  150064       1.9254      0.02709
enh61820     1  162535200  162536200      3       2  150064       1.8788     0.030133
enh61840     1  162639800  162640800      4       2  150064       1.7945     0.036364
enh61851     1  162664300  162665300      4       2  150064       2.2694     0.011623
enh61856     1  162679600  162680600      4       2  150064       1.6848     0.046018
enh61888     1  162939600  162940600      2       1  150064       2.1947     0.014092
enh61890     1  162953700  162954700      3       2  150064       2.0915     0.018243
enh61891     1  162957100  162958100      2       1  150064       2.0317      0.02109
enh61899     1  163037600  163038600      1       1  150064        2.323      0.01009
enh61905     1  163133000  163134000      3       2  150064       2.0707     0.019195
enh61906     1  163136600  163137600      3       2  150064       1.6962     0.044926
enh61907     1  163140600  163141600      3       2  150064       1.9778     0.023974
enh61913     1  163219600  163220600      5       2  150064       1.9238     0.027188
enh61915     1  163277200  163278200      4       2  150064       2.0914     0.018244
enh61916     1  163289700  163290700      2       1  150064       1.8664     0.030993
enh61921     1  163765500  163766500      2       1  150064       3.9417   4.0455e-05
enh61922     1  163793500  163794500      4       1  150064        2.612    0.0045012
enh61923     1  163812500  163813500      6       2  150064       2.5262    0.0057646
enh61926     1  163845800  163846800      1       1  150064       1.6693      0.04753
enh61963     1  164741800  164742800      1       1  150064       1.7675      0.03857
enh61964     1  164743600  164744600      4       2  150064       1.7874     0.036938
enh61966     1  164754800  164755800      1       1  150064       2.9073     0.001823
enh61968     1  164763600  164764600      3       1  150064       1.8793     0.030105
enh61970     1  164774400  164775400      3       1  150064       2.1139     0.017262
enh61978     1  165598800  165599800      8       2  150064       1.7086     0.043758
enh61989     1  165724300  165725300      2       1  150064       2.1669      0.01512
enh61991     1  165739500  165740500      4       2  150064       1.8215     0.034264
enh61998     1  165810400  165811400      1       1  150064       2.2274      0.01296
enh62000     1  165818300  165819300      2       1  150064       1.7394     0.040981
enh62001     1  165820200  165821200      2       1  150064       1.7741      0.03802
enh62002     1  165821700  165822700      2       1  150064       2.2491     0.012252
enh62003     1  165824200  165825200      2       1  150064       1.9485     0.025678
enh62026     1  166813600  166814600      2       1  150064       2.0991     0.017905
enh62028     1  166843500  166844500      2       1  150064       3.4847   0.00024635
enh62033     1  166921300  166922300      2       1  150064       1.7373     0.041168
enh62042     1  167165200  167166200      1       1  150064       2.7312     0.003155
enh62102     1  168053700  168054700      1       1  150064       2.2271      0.01297
enh62118     1  168270400  168271400      1       1  150064       1.7344      0.04142
enh62127     1  168408800  168409800      2       1  150064       2.0125     0.022083
enh62170     1  169087000  169088000      5       2  150064       1.8013     0.035827
enh62171     1  169088500  169089500      2       1  150064       2.0685     0.019296
enh62172     1  169096300  169097300      5       1  150064         1.78     0.037534
enh62173     1  169098200  169099200      8       4  150064       1.7935     0.036444
enh62183     1  169333000  169334000      7       4  150064       1.8891     0.029442
enh62206     1  169883100  169884100      4       1  150064       1.7037     0.044222
enh62213     1  170001200  170002200      4       1  150064       1.6686       0.0476
enh62324     1  171404300  171405300      5       3  150064       1.9886     0.023371
enh62328     1  171437000  171438000      3       1  150064       1.8908     0.029328
enh62336     1  171564100  171565100      2       1  150064       2.0335     0.021002
enh62348     1  171752000  171753000      3       1  150064       2.1709     0.014968
enh62350     1  171757600  171758600      4       2  150064       2.0175     0.021824
enh62351     1  171762700  171763700      2       1  150064       1.7148     0.043193
enh62371     1  172215500  172216500      2       1  150064        1.893     0.029181
enh62372     1  172223300  172224300      7       2  150064       1.9056     0.028352
enh62376     1  172242700  172243700      3       2  150064        1.893     0.029179
enh62382     1  172292500  172293500      3       2  150064       2.5438    0.0054828
enh62384     1  172311300  172312300      1       1  150064       2.2439      0.01242
enh62387     1  172325600  172326600      3       2  150064       1.7834     0.037264
enh62388     1  172328900  172329900      1       1  150064       1.8053      0.03551
enh62391     1  172352400  172353400      2       1  150064       2.4364    0.0074169
enh62393     1  172359100  172360100      6       2  150064       2.4574    0.0069973
enh62394     1  172360300  172361300      5       2  150064       2.3705    0.0088828
enh62395     1  172362900  172363900      6       2  150064       1.7204     0.042678
enh62402     1  172500000  172501000      3       2  150064       1.6888     0.045631
enh62435     1  172864400  172865400      1       1  150064       1.8182      0.03452
enh62438     1  172878500  172879500      3       2  150064       2.2874     0.011087
enh62441     1  172897600  172898600      3       1  150064       2.3776     0.008713
enh62444     1  172916700  172917700      2       1  150064       2.4995    0.0062178
enh62477     1  173352500  173353500      2       1  150064       2.0558       0.0199
enh62483     1  173388800  173389800      5       2  150064       2.6576    0.0039345
enh62484     1  173389300  173390300      3       1  150064       2.0669     0.019374
enh62485     1  173394000  173395000      2       1  150064       2.4076     0.008029
enh62486     1  173397800  173398800      4       2  150064       2.3375    0.0097071
enh62488     1  173422800  173423800      2       1  150064       2.2138     0.013423
enh62489     1  173436400  173437400      2       1  150064       1.6759      0.04688
enh62491     1  173443300  173444300      4       2  150064       1.7862     0.037036
enh62496     1  173686000  173687000      1       1  150064       3.4989    0.0002336
enh62497     1  173790500  173791500      1       1  150064       3.4953    0.0002368
enh62500     1  173822000  173823000      1       1  150064        3.358    0.0003926
enh62502     1  173966900  173967900      3       1  150064       3.5217   0.00021441
enh62504     1  173974000  173975000      2       1  150064       2.9816    0.0014339
enh62505     1  173976700  173977700      2       1  150064       2.7269    0.0031967
enh62506     1  173985900  173986900      1       1  150064       3.4224    0.0003103
enh62507     1  173987400  173988400      4       2  150064       3.5258    0.0002111
enh62508     1  173992200  173993200      2       1  150064       2.9267    0.0017129
enh62509     1  174008800  174009800      2       1  150064       2.6241    0.0043437
enh62510     1  174009500  174010500      1       1  150064       3.5075    0.0002262
enh62511     1  174127200  174128200      1       1  150064       2.8206     0.002397
enh62512     1  174129600  174130600      2       1  150064       3.0947   0.00098495
enh62513     1  174168800  174169800      2       1  150064       1.6964     0.044902
enh62516     1  174595200  174596200      2       1  150064       2.8606     0.002114
enh62518     1  174767700  174768700      1       1  150064       3.2494    0.0005783
enh62520     1  174783800  174784800      4       2  150064         1.92     0.027427
enh62521     1  174808300  174809300      2       1  150064       2.9205    0.0017475
enh62525     1  174945400  174946400      1       1  150064       2.8844     0.001961
enh62527     1  174960000  174961000      2       1  150064        2.055     0.019939
enh62535     1  174998300  174999300      2       1  150064       1.9851     0.023567
enh62536     1  175040800  175041800      3       2  150064       1.7792     0.037602
enh62541     1  175119400  175120400      3       2  150064       2.5913    0.0047812
enh62542     1  175138500  175139500      3       1  150064       3.3641   0.00038396
enh62543     1  175155800  175156800      5       2  150064       3.5617   0.00018423
enh62544     1  175162400  175163400      5       1  150064       3.3626   0.00038601
enh62549     1  175854300  175855300      3       2  150064       2.9905    0.0013926
enh62554     1  176071800  176072800      5       3  150064       2.5125    0.0059932
enh62561     1  176625000  176626000      2       1  150064       1.7214     0.042593
enh62564     1  177059700  177060700      1       1  150064       1.6988      0.04468
enh62568     1  177243400  177244400      1       1  150064       4.1036    2.034e-05
enh62569     1  177271200  177272200      4       2  150064       4.9563    3.592e-07
enh62571     1  177297000  177298000      4       2  150064       3.1694   0.00076382
enh62575     1  177769400  177770400      5       2  150064       2.7588    0.0029004
enh62578     1  177841800  177842800      4       2  150064       2.2895     0.011024
enh62619     1  178117800  178118800      1       1  150064        3.014     0.001289
enh62625     1  178142100  178143100      3       2  150064       2.1867     0.014381
enh62646     1  178306100  178307100      3       2  150064       2.1156      0.01719
enh62651     1  178314800  178315800      1       1  150064       1.7373      0.04117
enh62656     1  178331600  178332600      3       2  150064        2.107      0.01756
enh62658     1  178341300  178342300      1       1  150064       3.3527    0.0004002
enh62660     1  178357700  178358700      1       1  150064       1.8337      0.03335
enh62662     1  178387000  178388000      2       1  150064       1.8688     0.030827
enh62666     1  178455100  178456100      2       1  150064       1.9743     0.024175
enh62724     1  179094800  179095800      1       1  150064       1.9167      0.02764
enh62725     1  179096900  179097900      3       2  150064       1.6568      0.04878
enh62726     1  179098200  179099200      4       1  150064       1.6833     0.046155
enh62727     1  179099300  179100300      4       2  150064       1.7937      0.03643
enh62733     1  179115000  179116000      1       1  150064       2.0951      0.01808
enh62734     1  179115800  179116800      2       1  150064       2.0378     0.020783
enh62740     1  179137700  179138700      4       2  150064       2.0175     0.021824
enh62741     1  179139200  179140200      3       1  150064        2.098     0.017954
enh62749     1  179199500  179200500      1       1  150064       1.8435      0.03263
enh62750     1  179200900  179201900      7       2  150064       2.4017     0.008159
enh62752     1  179261800  179262800      1       1  150064       1.7587      0.03931
enh62755     1  179279900  179280900      3       1  150064       1.8529     0.031952
enh62757     1  179333800  179334800      5       3  150064       2.8804    0.0019862
enh62762     1  179783000  179784000      2       1  150064       1.8026     0.035728
enh62765     1  179844200  179845200      1       1  150064       1.9217      0.02732
enh62767     1  179853500  179854500      2       1  150064       1.6764     0.046831
enh62768     1  179890500  179891500      3       1  150064       1.8242     0.034059
enh62769     1  179895000  179896000      2       1  150064       1.8109     0.035077
enh62774     1  179938400  179939400      3       1  150064       1.7133     0.043328
enh62799     1  180351100  180352100      2       1  150064        1.799     0.036007
enh62809     1  180497800  180498800      6       3  150064       2.5623    0.0051995
enh62810     1  180502600  180503600      3       2  150064       2.0381     0.020769
enh62823     1  180612600  180613600      2       1  150064       2.1936     0.014133
enh62826     1  180720800  180721800      4       2  150064       3.7978   7.2978e-05
enh62827     1  180742200  180743200      5       3  150064       2.5442     0.005476
enh62828     1  180753900  180754900      2       1  150064       1.7704     0.038334
enh62831     1  180811100  180812100      2       1  150064       1.9967     0.022931
enh62836     1  180892000  180893000      3       1  150064        2.222      0.01314
enh62837     1  180895200  180896200      6       3  150064       2.0865     0.018469
enh62887     1  182118000  182119000      2       1  150064       2.1035     0.017711
enh62897     1  182306600  182307600      4       2  150064       2.3977    0.0082496
enh62913     1  182668600  182669600      5       2  150064       2.5274    0.0057449
enh62915     1  182745600  182746600      4       2  150064       3.4512   0.00027904
enh62977     1  183256100  183257100      2       1  150064       1.8527     0.031966
enh62979     1  183272000  183273000      2       1  150064       2.0999      0.01787
enh62981     1  183292700  183293700      1       1  150064       2.7287     0.003179
enh62987     1  183449900  183450900      3       2  150064       2.6169    0.0044365
enh62992     1  183486500  183487500      2       1  150064         2.63    0.0042698
enh62993     1  183537000  183538000      5       2  150064       2.1417     0.016109
enh63036     1  183895700  183896700      1       1  150064       2.0017      0.02266
enh63065     1  184120100  184121100      1       1  150064       2.2839      0.01119
enh63072     1  184188000  184189000      6       2  150064       2.3795    0.0086685
enh63074     1  184229200  184230200      8       2  150064       3.2382   0.00060143
enh63082     1  184331800  184332800      1       1  150064       2.7741     0.002768
enh63090     1  184453200  184454200      3       2  150064       1.8674     0.030925
enh63096     1  184504100  184505100      2       1  150064       2.5883    0.0048226
enh63099     1  184543400  184544400      5       2  150064       2.3178      0.01023
enh63114     1  184714300  184715300      1       1  150064       2.4682     0.006789
enh63117     1  184724900  184725900      3       1  150064       2.1648       0.0152
enh63130     1  184879300  184880300      2       1  150064        2.768    0.0028202
enh63134     1  184922800  184923800      4       1  150064        1.903     0.028518
enh63135     1  184927900  184928900      6       3  150064       2.1692     0.015034
enh63137     1  184939100  184940100      2       1  150064       2.8016    0.0025423
enh63138     1  184939800  184940800      1       1  150064       2.8973     0.001882
enh63139     1  184941300  184942300      5       3  150064       2.6178    0.0044243
enh63140     1  184950800  184951800      3       1  150064        2.411    0.0079547
enh63150     1  185127500  185128500      1       1  150064       1.9047      0.02841
enh63151     1  185128800  185129800      2       1  150064       2.1552     0.015572
enh63221     1  186062800  186063800      1       1  150064       1.6637      0.04809
enh63225     1  186124000  186125000      3       2  150064       1.9593     0.025038
enh63236     1  186176700  186177700      1       1  150064        1.951      0.02553
enh63244     1  186370400  186371400      3       2  150064         1.73     0.041816
enh63295     1  189575500  189576500      4       2  150064       1.8697     0.030762
enh63296     1  189576500  189577500      2       1  150064       1.8047      0.03556
enh63305     1  192102500  192103500      1       1  150064       2.6099     0.004528
enh63306     1  192107500  192108500      3       1  150064       2.6415    0.0041276
enh63324     1  192503500  192504500      3       1  150064       2.0863     0.018474
enh63340     1  192608800  192609800      3       1  150064       2.2244     0.013059
enh63345     1  192716400  192717400      1       1  150064       2.2052      0.01372
enh63347     1  192735000  192736000      1       1  150064       1.7087      0.04375
enh63352     1  192793000  192794000      3       1  150064       2.8674    0.0020696
enh63353     1  192795700  192796700      4       2  150064       2.5129     0.005988
enh63357     1  192874900  192875900      8       3  150064       2.9359    0.0016629
enh63369     1  193071800  193072800      2       1  150064       3.3456   0.00041054
enh63370     1  193074800  193075800      5       2  150064       2.2378     0.012616
enh63373     1  193082600  193083600      5       2  150064       2.3262     0.010004
enh63375     1  193089800  193090800      2       1  150064       3.0646    0.0010898
enh63376     1  193093600  193094600      1       1  150064       3.2099     0.000664
enh63386     1  193240100  193241100      2       1  150064        3.396   0.00034186
enh63387     1  193252000  193253000      2       1  150064       2.5974    0.0046969
enh63389     1  193290900  193291900      6       1  150064       2.9122    0.0017945
enh63391     1  193306900  193307900      1       1  150064       3.0384     0.001189
enh63392     1  193317500  193318500      1       1  150064        2.979     0.001446
enh63399     1  193538600  193539600      4       2  150064       1.7268     0.042105
enh63404     1  196128900  196129900      1       1  150064       1.6995      0.04461
enh63405     1  196129400  196130400      1       1  150064        3.048     0.001152
enh63406     1  196150100  196151100      6       2  150064       2.9482    0.0015981
enh63407     1  196356800  196357800      3       1  150064       1.6479     0.049686
enh63409     1  196369600  196370600      2       1  150064       1.7256     0.042206
enh63419     1  196619500  196620500      3       2  150064       2.8056    0.0025113
enh63426     1  197003700  197004700      1       1  150064       2.3116       0.0104
enh63441     1  197165600  197166600      3       2  150064       2.8876    0.0019407
enh63452     1  197632400  197633400      1       1  150064       2.5566     0.005285
enh63457     1  197741600  197742600      1       1  150064       2.5419     0.005513
enh63459     1  197751800  197752800      1       1  150064        2.368     0.008942
enh63460     1  197767900  197768900      8       3  150064       2.1571     0.015501
enh63462     1  197807400  197808400      1       1  150064        2.235      0.01271
enh63467     1  197924300  197925300      2       1  150064       1.7924     0.036537
enh63500     1  198171600  198172600      4       2  150064        1.932     0.026681
enh63514     1  198230800  198231800      1       1  150064       2.1299      0.01659
enh63543     1  198637200  198638200      2       1  150064       1.8331     0.033396
enh63547     1  198649700  198650700      3       1  150064       1.9788     0.023917
enh63559     1  198778100  198779100      2       1  150064       1.9599     0.025003
enh63583     1  199266900  199267900      1       1  150064       2.8918     0.001915
enh63586     1  199372900  199373900      7       2  150064       3.3249   0.00044219
enh63588     1  199519000  199520000      4       1  150064       2.7483    0.0029956
enh63612     1  200201200  200202200      3       1  150064       2.5893    0.0048082
enh63616     1  200265000  200266000      9       2  150064       3.2588   0.00055941
enh63617     1  200270300  200271300      3       2  150064       2.2916     0.010963
enh63620     1  200287900  200288900      2       1  150064         2.34    0.0096412
enh63622     1  200292700  200293700      3       1  150064       2.2584     0.011959
enh63623     1  200301600  200302600      1       1  150064       2.8441     0.002227
enh63624     1  200305500  200306500      2       1  150064       2.1533     0.015649
enh63625     1  200311900  200312900      1       1  150064       2.4842     0.006492
enh63626     1  200315200  200316200      4       1  150064       3.0148    0.0012856
enh63627     1  200320100  200321100      1       1  150064       2.8818     0.001977
enh63628     1  200322400  200323400      3       1  150064        2.769    0.0028118
enh63629     1  200328700  200329700      7       1  150064       2.8861      0.00195
enh63630     1  200335300  200336300      6       1  150064       3.2149   0.00065239
enh63631     1  200341200  200342200      2       1  150064       2.2194     0.013231
enh63633     1  200348700  200349700      4       1  150064       2.7903    0.0026332
enh63635     1  200361100  200362100      4       1  150064       2.9582     0.001547
enh63636     1  200369400  200370400      3       2  150064       2.8092    0.0024833
enh63638     1  200379500  200380500      2       1  150064         2.31     0.010443
enh63640     1  200397800  200398800      4       2  150064        2.779    0.0027264
enh63642     1  200406000  200407000      2       1  150064       2.8614     0.002109
enh63643     1  200407600  200408600      2       1  150064       1.8712     0.030659
enh63648     1  200452800  200453800      5       1  150064       2.1018     0.017783
enh63649     1  200481100  200482100      8       4  150064       3.9551   3.8244e-05
enh63650     1  200494200  200495200      3       2  150064       2.3663    0.0089839
enh63651     1  200496200  200497200      2       1  150064       1.9936     0.023097
enh63682     1  200876600  200877600      2       1  150064       3.0823    0.0010271
enh63684     1  201011500  201012500      6       3  150064       2.6968    0.0035006
enh63685     1  201019600  201020600      3       1  150064       4.0697   2.3534e-05
enh63689     1  201106400  201107400      2       1  150064       1.7983     0.036062
enh63705     1  201271300  201272300      2       1  150064       1.8281     0.033768
enh63711     1  201353400  201354400      7       3  150064       3.0307      0.00122
enh63727     1  201450900  201451900      5       3  150064       2.1816     0.014571
enh63733     1  201468200  201469200      1       1  150064       1.8734      0.03051
enh63745     1  201526700  201527700      5       2  150064       1.9775     0.023995
enh63804     1  201742600  201743600      3       1  150064       1.9669     0.024595
enh63816     1  201811500  201812500      4       2  150064       2.3203     0.010162
enh63817     1  201814400  201815400      2       1  150064       1.7378      0.04112
enh63823     1  201856600  201857600      2       1  150064       2.2893     0.011031
enh63827     1  201869400  201870400      1       1  150064       1.6739      0.04708
enh63828     1  201873000  201874000      3       1  150064       2.3227     0.010097
enh63858     1  202111200  202112200      5       2  150064       2.1389      0.01622
enh63859     1  202114400  202115400      1       1  150064         1.77      0.03836
enh63860     1  202118200  202119200      1       1  150064       2.3698       0.0089
enh63896     1  202587500  202588500      1       1  150064       1.7735      0.03807
enh63898     1  202688600  202689600      4       2  150064       1.9076     0.028221
enh63920     1  203015700  203016700      1       1  150064       2.0533      0.02002
enh63924     1  203093600  203094600      2       1  150064       2.4548    0.0070479
enh63939     1  203232900  203233900      1       1  150064       1.8195      0.03442
enh63954     1  203323100  203324100      2       1  150064        1.962     0.024882
enh63987     1  203566500  203567500      3       1  150064       1.8166     0.034641
enh64026     1  204010800  204011800      1       1  150064       2.6966     0.003503
enh64027     1  204026700  204027700      3       1  150064       2.3745    0.0087852
enh64029     1  204045500  204046500      2       1  150064       2.5349    0.0056243
enh64031     1  204049900  204050900      2       1  150064       2.3558    0.0092406
enh64033     1  204057800  204058800      5       2  150064       2.3561    0.0092328
enh64076     1  204407200  204408200      1       1  150064       2.0255      0.02141
enh64077     1  204411900  204412900      1       1  150064       2.1158      0.01718
enh64078     1  204435500  204436500      1       1  150064       2.2552      0.01206
enh64081     1  204489800  204490800      2       1  150064       2.1818     0.014561
enh64084     1  204547600  204548600      5       3  150064       1.8029     0.035699
enh64085     1  204560800  204561800      5       2  150064       3.3124   0.00046246
enh64102     1  204973100  204974100      6       2  150064       3.1987   0.00069027
enh64103     1  204982400  204983400      4       2  150064       2.5832    0.0048941
enh64104     1  205042400  205043400      5       3  150064       4.1755   1.4867e-05
enh64105     1  205046000  205047000      1       1  150064       4.2927    8.824e-06
enh64106     1  205057300  205058300      2       1  150064       1.8004     0.035895
enh64108     1  205077600  205078600      3       2  150064       2.2542     0.012091
enh64109     1  205088600  205089600      3       1  150064       2.0764      0.01893
enh64111     1  205110200  205111200      4       1  150064       3.5775   0.00017346
enh64112     1  205110900  205111900      5       2  150064       3.9274   4.2929e-05
enh64115     1  205137100  205138100      1       1  150064       3.9998     3.17e-05
enh64117     1  205144600  205145600      2       1  150064       3.8883   5.0474e-05
enh64118     1  205148600  205149600      3       2  150064       3.2741   0.00053006
enh64119     1  205152600  205153600      5       2  150064       4.3555   6.6377e-06
enh64120     1  205159900  205160900      1       1  150064       3.9929    3.264e-05
enh64121     1  205168100  205169100      3       1  150064       4.0127   3.0014e-05
enh64122     1  205172600  205173600      3       1  150064       3.7427   9.1036e-05
enh64123     1  205173600  205174600      2       1  150064       3.7212   9.9155e-05
enh64125     1  205178600  205179600      4       2  150064       4.4417   4.4622e-06
enh64127     1  205198600  205199600      6       3  150064       2.8526    0.0021679
enh64128     1  205216300  205217300      5       2  150064       2.0254     0.021415
enh64130     1  205227700  205228700      1       1  150064       1.8197       0.0344
enh64142     1  205286100  205287100      3       1  150064       1.8951     0.029038
enh64152     1  205461700  205462700      4       2  150064       2.3781    0.0087014
enh64159     1  205567900  205568900      9       3  150064       2.4451    0.0072407
enh64167     1  205649600  205650600      2       1  150064       2.2197     0.013221
enh64179     1  205761200  205762200      4       2  150064        2.162     0.015311
enh64181     1  205774600  205775600      3       1  150064       1.7156     0.043116
enh64206     1  206531700  206532700      1       1  150064       1.6921      0.04531
enh64224     1  206646200  206647200      5       2  150064       2.3415    0.0096023
enh64225     1  206654200  206655200      6       2  150064       1.6529     0.049174
enh64278     1  207024400  207025400      2       1  150064       2.3101      0.01044
enh64279     1  207038200  207039200      2       1  150064       2.5308    0.0056901
enh64288     1  207208100  207209100      1       1  150064       3.4425    0.0002882
enh64290     1  207220400  207221400      2       1  150064       2.7408    0.0030641
enh64291     1  207224900  207225900      3       1  150064       3.1904    0.0007105
enh64301     1  207880300  207881300      9       2  150064       2.9729     0.001475
enh64303     1  207923500  207924500      2       1  150064       3.7753   7.9905e-05
enh64304     1  207927700  207928700      2       1  150064       3.4074   0.00032789
enh64305     1  207960800  207961800      3       2  150064       2.9704    0.0014872
enh64307     1  207971100  207972100      2       1  150064       2.4101    0.0079736
enh64308     1  207978200  207979200      3       1  150064       4.2002   1.3332e-05
enh64309     1  207980400  207981400      2       1  150064        3.844   6.0526e-05
enh64310     1  207983400  207984400      5       3  150064       2.7015    0.0034518
enh64311     1  207985100  207986100      1       1  150064       1.9463      0.02581
enh64312     1  207988300  207989300      3       2  150064       2.0122     0.022101
enh64314     1  207990800  207991800      3       2  150064       3.3647   0.00038314
enh64315     1  207992700  207993700      6       3  150064       4.3047   8.3618e-06
enh64316     1  207994700  207995700      1       1  150064       1.9121      0.02793
enh64317     1  208001100  208002100      2       1  150064       4.2839    9.183e-06
enh64319     1  208010900  208011900      4       2  150064       2.7935    0.0026074
enh64320     1  208018000  208019000      6       2  150064       4.6423   1.7229e-06
enh64321     1  208020000  208021000      5       3  150064       2.0973     0.017986
enh64323     1  208024100  208025100      2       1  150064       2.2614     0.011866
enh64324     1  208026200  208027200      6       3  150064       2.7576     0.002911
enh64325     1  208031900  208032900      8       4  150064        3.038    0.0011909
enh64326     1  208033900  208034900      3       2  150064       3.0147     0.001286
enh64327     1  208035900  208036900      6       2  150064        3.093   0.00099081
enh64330     1  208058200  208059200      4       1  150064       2.3278    0.0099622
enh64344     1  208204300  208205300      2       1  150064       1.8622     0.031289
enh64348     1  208260300  208261300      5       2  150064       1.8178     0.034549
enh64349     1  208262500  208263500      3       2  150064       1.8841     0.029777
enh64350     1  208267100  208268100      2       1  150064       2.2526     0.012141
enh64352     1  208281000  208282000      4       2  150064       1.8807     0.030007
enh64353     1  208293300  208294300      5       2  150064       2.2735     0.011499
enh64354     1  208305400  208306400      3       2  150064       2.9641    0.0015178
enh64355     1  208306800  208307800      2       1  150064       2.7083    0.0033817
enh64358     1  208316000  208317000      2       1  150064       1.7732     0.038101
enh64359     1  208322900  208323900      3       1  150064       2.1308     0.016553
enh64360     1  208331600  208332600      2       1  150064       1.9402     0.026176
enh64362     1  208338100  208339100      4       2  150064       1.8636     0.031192
enh64377     1  208379800  208380800      1       1  150064       2.4996     0.006217
enh64379     1  208386600  208387600      2       1  150064       2.0546     0.019961
enh64381     1  208391000  208392000      7       4  150064       1.7064     0.043968
enh64382     1  208393500  208394500      4       2  150064       2.6844    0.0036333
enh64387     1  208404000  208405000      4       2  150064       1.9912     0.023229
enh64388     1  208406000  208407000      5       2  150064        2.299     0.010753
enh64423     1  209571600  209572600      1       1  150064       2.1746      0.01483
enh64425     1  209577600  209578600      2       1  150064       2.2044     0.013747
enh64529     1  211167400  211168400      6       3  150064       1.6639     0.048071
enh64532     1  211214800  211215800      2       1  150064       1.7013     0.044444
enh64538     1  211434600  211435600      6       3  150064       3.0256    0.0012408
enh64547     1  211530000  211531000      4       2  150064       2.1085     0.017494
enh64550     1  211556800  211557800      4       2  150064       2.1653     0.015181
enh64551     1  211559400  211560400      2       1  150064         2.88    0.0019887
enh64555     1  211687200  211688200      5       2  150064       1.6472     0.049762
enh64559     1  211710600  211711600      6       2  150064       2.2546     0.012078
enh64561     1  211747500  211748500      3       1  150064       2.0129     0.022062
enh64611     1  212429200  212430200      5       2  150064       2.4119    0.0079357
enh64613     1  212460800  212461800      2       1  150064       1.9208     0.027376
enh64617     1  212474700  212475700      4       2  150064       1.8283     0.033749
enh64619     1  212483000  212484000      1       1  150064       2.2238      0.01308
enh64620     1  212483800  212484800      1       1  150064       2.2238      0.01308
enh64621     1  212485000  212486000      2       1  150064       1.9171     0.027611
enh64628     1  212605000  212606000      5       3  150064       2.1691     0.015036
enh64629     1  212607200  212608200      1       1  150064       2.1962      0.01404
enh64649     1  212785700  212786700      3       2  150064       2.1066     0.017577
enh64653     1  212829200  212830200      1       1  150064       2.0886      0.01837
enh64702     1  214280200  214281200      4       2  150064       1.9413      0.02611
enh64710     1  214421500  214422500      2       1  150064        1.672     0.047259
enh64711     1  214432500  214433500      1       1  150064       3.8431    6.075e-05
enh64721     1  214469900  214470900      2       1  150064       1.8409     0.032815
enh64725     1  214492000  214493000      4       2  150064        2.684    0.0036379
enh64729     1  214522700  214523700      2       1  150064       2.3815    0.0086217
enh64734     1  214545000  214546000      3       2  150064       1.8027     0.035717
enh64737     1  214562600  214563600      2       1  150064       2.0735     0.019065
enh64742     1  214591400  214592400      3       2  150064       1.6687     0.047589
enh64748     1  214603600  214604600      4       2  150064       1.7129     0.043364
enh64758     1  214639800  214640800      5       2  150064       1.6772     0.046753
enh64760     1  214646300  214647300      3       1  150064       1.6719     0.047274
enh64767     1  214671200  214672200      4       1  150064       1.8782     0.030174
enh64772     1  214693600  214694600      2       1  150064       1.9989     0.022807
enh64779     1  214731400  214732400      4       2  150064       2.2984      0.01077
enh64780     1  214740700  214741700      1       1  150064        1.869      0.03081
enh64792     1  214926600  214927600      1       1  150064       2.1179      0.01709
enh64793     1  214965100  214966100      7       1  150064       2.3565    0.0092247
enh64796     1  215015700  215016700      2       1  150064       1.9856     0.023538
enh64806     1  215152200  215153200      5       3  150064       2.1071     0.017555
enh64834     1  215463100  215464100      2       1  150064        2.183     0.014518
enh64865     1  216017800  216018800      2       1  150064       1.9192     0.027477
enh64876     1  216636000  216637000      1       1  150064       2.8493     0.002191
enh64890     1  217801400  217802400      3       2  150064        1.734     0.041457
enh64892     1  218054300  218055300      5       3  150064        1.818     0.034536
enh64926     1  218575700  218576700      2       1  150064       1.7214     0.042592
enh64929     1  218597500  218598500      6       1  150064        1.997     0.022912
enh64932     1  218620100  218621100      5       2  150064       1.8342     0.033312
enh64934     1  218632200  218633200      3       2  150064       2.6463    0.0040688
enh64935     1  218634700  218635700      5       3  150064       2.2842     0.011178
enh64972     1  219041400  219042400      5       1  150064       2.4024    0.0081435
enh64973     1  219047400  219048400      4       2  150064       1.6459     0.049895
enh65027     1  219834300  219835300      3       2  150064       1.9852     0.023559
enh65045     1  220263400  220264400      5       3  150064       1.7708     0.038297
enh65046     1  220266500  220267500      2       1  150064        2.041     0.020624
enh65047     1  220268500  220269500      3       2  150064       1.6464     0.049836
enh65054     1  220392200  220393200      3       2  150064       2.7374    0.0030962
enh65057     1  220442100  220443100      2       1  150064       1.7508      0.03999
enh65059     1  220447200  220448200      2       1  150064       1.6588     0.048577
enh65066     1  220905300  220906300      2       1  150064        1.773     0.038112
enh65113     1  221456500  221457500      4       2  150064       2.4047    0.0080929
enh65116     1  221509500  221510500      1       1  150064       1.7772      0.03777
enh65119     1  221555000  221556000      2       1  150064       1.7499     0.040068
enh65143     1  221889200  221890200      1       1  150064       2.0218       0.0216
enh65197     1  222257800  222258800      2       1  150064       2.1035     0.017713
enh65217     1  222565100  222566100      1       1  150064       2.7649     0.002847
enh65220     1  222629000  222630000      2       1  150064        1.982     0.023738
enh65232     1  222792900  222793900      3       1  150064       1.7014     0.044431
enh65235     1  222816000  222817000      1       1  150064       2.1669      0.01512
enh65236     1  222818600  222819600      1       1  150064       2.1321       0.0165
enh65237     1  222828100  222829100      3       2  150064       2.1824     0.014538
enh65287     1  223889100  223890100      3       1  150064       1.6683     0.047632
enh65290     1  223896000  223897000      1       1  150064       1.8497      0.03218
enh65291     1  223898600  223899600      7       2  150064       3.8684   5.4769e-05
enh65292     1  223905200  223906200      5       3  150064       3.2641    0.0005491
enh65293     1  223905600  223906600      7       2  150064       2.8293    0.0023326
enh65294     1  223907100  223908100      5       2  150064       2.3613    0.0091061
enh65295     1  223909800  223910800      4       1  150064       2.5047    0.0061275
enh65297     1  223913000  223914000      1       1  150064       2.8498     0.002187
enh65298     1  223915400  223916400      3       1  150064       2.7735    0.0027725
enh65299     1  223917400  223918400      3       2  150064       2.3796    0.0086658
enh65301     1  223921600  223922600      2       1  150064       2.9336    0.0016751
enh65302     1  223923900  223924900      2       1  150064       3.3102   0.00046619
enh65303     1  223925600  223926600      4       2  150064       2.1817     0.014566
enh65305     1  223929200  223930200      2       1  150064       1.6798     0.046502
enh65306     1  223930300  223931300      9       2  150064        1.693     0.045231
enh65307     1  223932900  223933900     10       1  150064       1.8922     0.029232
enh65309     1  223936700  223937700      3       1  150064       2.5361    0.0056044
enh65311     1  223957400  223958400      1       1  150064       3.4838    0.0002472
enh65312     1  223960400  223961400      6       2  150064       2.1735     0.014873
enh65313     1  223962000  223963000      1       1  150064       2.2774      0.01138
enh65314     1  223964000  223965000      3       2  150064       2.6997    0.0034696
enh65316     1  223979700  223980700      2       1  150064       3.0106    0.0013035
enh65317     1  223997700  223998700      2       1  150064       3.3625   0.00038614
enh65320     1  224007100  224008100      2       1  150064       3.1117   0.00093001
enh65322     1  224010400  224011400      5       2  150064       3.6324   0.00014041
enh65323     1  224014600  224015600      1       1  150064       3.5115    0.0002228
enh65324     1  224018800  224019800      7       3  150064       3.2545   0.00056798
enh65327     1  224028100  224029100      2       1  150064       1.8336     0.033354
enh65328     1  224029600  224030600      2       1  150064       2.9574    0.0015512
enh65335     1  224239800  224240800      5       2  150064        2.224     0.013075
enh65366     1  224564300  224565300      3       1  150064       2.3911    0.0083999
enh65368     1  224595600  224596600      4       2  150064       2.4815    0.0065416
enh65370     1  224615100  224616100      1       1  150064       2.2869       0.0111
enh65371     1  224616800  224617800      3       2  150064       2.8717    0.0020416
enh65372     1  224623900  224624900      1       1  150064        2.526     0.005768
enh65374     1  224644000  224645000      6       2  150064       2.5847    0.0048737
enh65378     1  224684700  224685700      1       1  150064       2.0878      0.01841
enh65379     1  224687000  224688000      5       2  150064       2.3793     0.008672
enh65381     1  224689900  224690900      3       2  150064         2.69    0.0035731
enh65400     1  224822700  224823700      2       1  150064       2.6604    0.0039026
enh65483     1  225880400  225881400      3       1  150064       1.7515     0.039934
enh65492     1  225933000  225934000      3       2  150064       1.7451     0.040481
enh65493     1  225935300  225936300      3       1  150064       1.9529     0.025416
enh65508     1  226013000  226014000      3       2  150064       2.0645     0.019485
enh65512     1  226053400  226054400      2       1  150064         2.39    0.0084246
enh65514     1  226066000  226067000      2       1  150064       2.5513    0.0053659
enh65517     1  226084300  226085300      2       1  150064       1.8774     0.030233
enh65526     1  226187600  226188600      3       2  150064       1.8656     0.031051
enh65542     1  226311300  226312300      1       1  150064       2.6169     0.004437
enh65543     1  226312400  226313400      3       2  150064       2.0554     0.019921
enh65545     1  226316100  226317100      6       4  150064       1.8735       0.0305
enh65546     1  226322500  226323500      1       1  150064       2.6331     0.004231
enh65548     1  226362700  226363700      3       1  150064       1.8011     0.035841
enh65560     1  226584800  226585800      3       1  150064       1.7595     0.039244
enh65562     1  226592100  226593100      3       1  150064       1.8195      0.03442
enh65565     1  226776200  226777200      1       1  150064       1.9868      0.02347
enh65566     1  226789500  226790500      6       3  150064       4.4629   4.0431e-06
enh65570     1  226825300  226826300      1       1  150064       2.5273     0.005747
enh65572     1  226833000  226834000      3       2  150064       3.0417    0.0011762
enh65586     1  226927200  226928200      2       1  150064       2.0898     0.018317
enh65587     1  226952200  226953200      1       1  150064       2.1459      0.01594
enh65592     1  227014800  227015800      5       2  150064       2.1254     0.016775
enh65596     1  227070200  227071200      3       1  150064       2.2435     0.012432
enh65604     1  227245900  227246900      3       2  150064       1.8274     0.033816
enh65616     1  227506800  227507800      5       2  150064       1.9373     0.026355
enh65617     1  227531300  227532300      4       1  150064       1.8481     0.032296
enh65619     1  227544100  227545100      6       2  150064       2.4737    0.0066859
enh65622     1  227560100  227561100      3       2  150064       2.0453     0.020411
enh65663     1  228335900  228336900      1       1  150064       1.8319      0.03348
enh65678     1  228677400  228678400      1       1  150064       1.6749      0.04698
enh65689     1  229038100  229039100      2       1  150064        2.217      0.01331
enh65695     1  229163000  229164000      1       1  150064       1.8157      0.03471
enh65751     1  230226500  230227500      6       4  150064       2.6397    0.0041491
enh65752     1  230227900  230228900      5       2  150064       2.8931     0.001907
enh65753     1  230237500  230238500      4       2  150064       3.7309    9.541e-05
enh65754     1  230240100  230241100      3       1  150064       3.9094   4.6264e-05
enh65755     1  230242200  230243200      8       3  150064       3.6345   0.00013928
enh65756     1  230243200  230244200      5       3  150064       3.2921    0.0004972
enh65757     1  230245500  230246500      2       1  150064       3.2993   0.00048469
enh65758     1  230247400  230248400      3       2  150064       4.1016   2.0518e-05
enh65759     1  230250500  230251500      2       1  150064       3.7005    0.0001076
enh65761     1  230260400  230261400      1       1  150064       2.6648     0.003852
enh65762     1  230274800  230275800      7       3  150064       3.9843   3.3834e-05
enh65763     1  230277000  230278000      6       3  150064       1.8438     0.032603
enh65778     1  230322100  230323100      4       2  150064       1.6751     0.046958
enh65779     1  230324200  230325200      4       2  150064       1.8146      0.03479
enh65780     1  230326000  230327000      2       1  150064       1.9928     0.023144
enh65793     1  230406000  230407000      2       1  150064       2.0144     0.021985
enh65794     1  230439300  230440300      4       2  150064       2.2481     0.012286
enh65872     1  231558600  231559600      2       1  150064       2.0492     0.020222
enh65908     1  232053900  232054900      4       2  150064       1.7883     0.036867
enh65933     1  232557700  232558700      1       1  150064       2.7716     0.002789
enh65934     1  232564600  232565600      1       1  150064       2.6404     0.004141
enh65935     1  232585700  232586700      1       1  150064       2.9876     0.001406
enh65936     1  232608300  232609300      3       1  150064       2.1716     0.014942
enh65937     1  232611900  232612900      2       1  150064       2.0008     0.022709
enh65938     1  232613800  232614800      3       1  150064        2.201     0.013868
enh65939     1  232621900  232622900      5       2  150064        2.703    0.0034361
enh65999     1  234623100  234624100      2       1  150064       1.9415     0.026101
enh66000     1  234629800  234630800      7       3  150064       2.3425    0.0095772
enh66001     1  234631400  234632400      9       2  150064       1.8844     0.029753
enh66002     1  234633800  234634800      4       2  150064       2.8166    0.0024266
enh66004     1  234640100  234641100      1       1  150064       2.4598      0.00695
enh66006     1  234651200  234652200      3       1  150064       2.5826    0.0049023
enh66041     1  234895800  234896800      3       2  150064       1.7982     0.036074
enh66128     1  235751800  235752800      1       1  150064       1.9061      0.02832
enh66230     1  238935700  238936700      2       1  150064         1.71      0.04363
enh66231     1  238940800  238941800      4       2  150064       1.8287      0.03372
enh66239     1  240072900  240073900      3       1  150064       2.0443     0.020461
enh66246     1  240190100  240191100      7       3  150064       2.1412     0.016129
enh66247     1  240194300  240195300      4       2  150064       3.1986   0.00069042
enh66248     1  240207500  240208500      7       2  150064       2.4716    0.0067258
enh66262     1  240315600  240316600      4       2  150064       1.7757     0.037895
enh66265     1  240356900  240357900      2       1  150064       3.0049    0.0013283
enh66267     1  240374200  240375200      1       1  150064       3.4751    0.0002553
enh66269     1  240397900  240398900      2       1  150064         2.81    0.0024769
enh66270     1  240406600  240407600      7       2  150064       1.7975     0.036125
enh66272     1  240410900  240411900      1       1  150064        2.592     0.004771
enh66276     1  240428400  240429400      5       1  150064       2.7351    0.0031181
enh66283     1  240474600  240475600      4       1  150064        1.686     0.045899
enh66284     1  240478500  240479500      5       2  150064        1.704      0.04419
enh66291     1  240549300  240550300      4       2  150064       1.9316     0.026701
enh66292     1  240554100  240555100      2       1  150064       1.8071     0.035372
enh66293     1  240558900  240559900      2       1  150064       1.6563     0.048829
enh66296     1  240567200  240568200      3       2  150064       1.9043     0.028433
enh66334     1  240908400  240909400      4       1  150064       1.7626     0.038987
enh66341     1  240994400  240995400      1       1  150064       1.8921      0.02924
enh66359     1  241767400  241768400      4       2  150064       1.8025     0.035731
enh66363     1  241774800  241775800      2       1  150064       2.1797     0.014641
enh66366     1  241790700  241791700      6       2  150064       2.5618    0.0052061
enh66394     1  243277300  243278300      2       1  150064       2.1798     0.014634
enh66395     1  243368000  243369000      1       1  150064       3.2555    0.0005659
enh66397     1  243376600  243377600      3       1  150064       2.4689    0.0067765
enh66398     1  243380300  243381300      4       1  150064       4.2809    9.306e-06
enh66400     1  243407300  243408300      1       1  150064       3.8631    5.598e-05
enh66401     1  243410600  243411600      4       2  150064       3.2022   0.00068191
enh66402     1  243413000  243414000      1       1  150064       3.4688    0.0002614
enh66403     1  243420800  243421800      2       1  150064       4.0095   3.0424e-05
enh66408     1  243430500  243431500      1       1  150064       4.4273    4.771e-06
enh66409     1  243431300  243432300      1       1  150064       4.8918    4.997e-07
enh66410     1  243433000  243434000      2       1  150064       4.4701   3.9099e-06
enh66411     1  243435200  243436200      2       1  150064       4.2646   1.0011e-05
enh66412     1  243447600  243448600      3       2  150064       2.8128    0.0024559
enh66413     1  243450200  243451200      1       1  150064       4.8728    5.502e-07
enh66415     1  243457600  243458600      1       1  150064       5.0243    2.527e-07
enh66417     1  243517900  243518900      2       1  150064       3.4178    0.0003157
enh66423     1  243640600  243641600      3       1  150064       4.5811   2.3125e-06
enh66424     1  243644900  243645900      2       1  150064       4.1066   2.0075e-05
enh66425     1  243648300  243649300      2       1  150064       2.9379    0.0016523
enh66426     1  243654200  243655200      1       1  150064       4.2856    9.112e-06
enh66429     1  243664200  243665200      3       1  150064       4.8922   4.9864e-07
enh66430     1  243669100  243670100      1       1  150064       4.7535    9.995e-07
enh66431     1  243676900  243677900      1       1  150064       3.9017    4.776e-05
enh66433     1  243703000  243704000      3       2  150064        5.383    3.662e-08
enh66435     1  243722800  243723800      2       1  150064       4.2275   1.1816e-05
enh66436     1  243731600  243732600      3       1  150064       4.6278   1.8479e-06
enh66437     1  243743100  243744100      2       1  150064       4.2254   1.1926e-05
enh66439     1  243760300  243761300      1       1  150064       1.9669       0.0246
enh66441     1  243786700  243787700      1       1  150064       4.0627    2.425e-05
enh66442     1  243806000  243807000      2       1  150064       4.4845    3.654e-06
enh66443     1  243875600  243876600      1       1  150064       4.9795    3.187e-07
enh66444     1  243876800  243877800      1       1  150064       2.1802      0.01462
enh66445     1  243878100  243879100      2       1  150064       4.8436   6.3738e-07
enh66447     1  243881900  243882900      1       1  150064       4.6394    1.747e-06
enh66449     1  243894800  243895800      1       1  150064       3.8931    4.948e-05
enh66452     1  243908400  243909400      1       1  150064       4.8466     6.28e-07
enh66457     1  243954300  243955300      4       2  150064        3.657   0.00012762
enh66458     1  243955300  243956300      2       1  150064       4.2876   9.0309e-06
enh66459     1  243957800  243958800      1       1  150064       3.3098    0.0004668
enh66460     1  243962200  243963200      2       1  150064       4.5191   3.1046e-06
enh66462     1  243982200  243983200      3       2  150064       3.1659   0.00077312
enh66463     1  243990200  243991200      3       1  150064       4.3839   5.8276e-06
enh66464     1  243994400  243995400      3       1  150064       4.0601   2.4523e-05
enh66465     1  244003700  244004700      1       1  150064       2.2433      0.01244
enh66469     1  244014700  244015700      1       1  150064       3.3251     0.000442
enh66470     1  244045500  244046500      1       1  150064       2.5067     0.006094
enh66471     1  244046400  244047400      1       1  150064       2.9643     0.001517
enh66472     1  244079200  244080200      1       1  150064       3.3251    0.0004419
enh66474     1  244094000  244095000      1       1  150064       2.6135     0.004481
enh66477     1  244139900  244140900      2       1  150064       2.1067      0.01757
enh66491     1  244376000  244377000      3       2  150064       3.1454    0.0008293
enh66492     1  244394000  244395000      2       1  150064       2.1176     0.017106
enh66493     1  244402400  244403400      1       1  150064       2.0913      0.01825
enh66510     1  244544500  244545500      4       2  150064        2.964    0.0015185
enh66517     1  244585400  244586400      2       1  150064       1.7841       0.0372
enh66522     1  244607600  244608600      1       1  150064       2.2307      0.01285
enh66523     1  244608300  244609300      1       1  150064       2.1865      0.01439
enh66524     1  244609200  244610200      1       1  150064       1.6759      0.04688
enh66526     1  244612000  244613000      2       1  150064       2.3452    0.0095087
enh66528     1  244623400  244624400      3       2  150064       1.7861     0.037045
enh66534     1  244828700  244829700      6       2  150064       2.0592     0.019736
enh66536     1  244841500  244842500      3       2  150064       3.1335   0.00086371
enh66580     1  245762100  245763100      8       2  150064       2.5045    0.0061312
enh66606     1  246149700  246150700      3       2  150064       2.1807     0.014603
enh66607     1  246160700  246161700      9       3  150064       2.1372     0.016291
enh66612     1  246230600  246231600      7       3  150064       1.9767     0.024039
enh66617     1  246377800  246378800      7       2  150064       1.8368     0.033118
enh66618     1  246384600  246385600     13       3  150064       2.6402     0.004143
enh66619     1  246408200  246409200      6       1  150064       2.4274    0.0076043
enh66620     1  246410900  246411900     14       2  150064       2.6865    0.0036102
enh66632     1  246639600  246640600      4       2  150064       1.7248     0.042281
enh66641     1  246742900  246743900      1       1  150064       1.7143      0.04324
enh66643     1  246747900  246748900      1       1  150064       2.0615      0.01963
enh66644     1  246749700  246750700      1       1  150064       1.7767      0.03781
enh66647     1  246753200  246754200      1       1  150064       2.1591      0.01542
enh66650     1  246760200  246761200      2       1  150064       1.7267     0.042114
enh66651     1  246772000  246773000      2       1  150064       2.2501      0.01222
enh66652     1  246776200  246777200      5       2  150064       2.0101     0.022209
enh66653     1  246780100  246781100      2       1  150064       1.9448     0.025902
enh66662     1  246859900  246860900      3       1  150064       1.7629     0.038958
enh66668     1  246932000  246933000      1       1  150064       1.7346      0.04141
enh66707     1  247715100  247716100      3       1  150064       2.0772     0.018894
enh66714     1  249134600  249135600      1       1  150064       2.4173     0.007817
enh66715     1  249136700  249137700      1       1  150064       2.2483      0.01228
enh66718     1  249156400  249157400      1       1  150064       1.8718      0.03062
enh66721     1  249199200  249200200      1       1  150064       1.7708       0.0383
enh74686     2     193100     194100      5       2  150064         2.05      0.02018
enh74705     2     884200     885200     14       2  150064       2.4165    0.0078354
enh74739     2    1654800    1655800      1       1  150064       1.7368      0.04121
enh74764     2    1739100    1740100      1       1  150064       1.7441      0.04057
enh74767     2    1751900    1752900      2       1  150064       2.6197    0.0044009
enh74770     2    1758900    1759900      4       2  150064       2.5946    0.0047347
enh74771     2    1759800    1760800      4       2  150064       1.8222      0.03421
enh74789     2    3286400    3287400      5       2  150064       1.8007     0.035874
enh74809     2    3621700    3622700      1       1  150064       2.0286      0.02125
enh74812     2    3634400    3635400      8       4  150064       1.9884     0.023382
enh74813     2    3642200    3643200      4       2  150064        2.878    0.0020011
enh74838     2    6321600    6322600      2       1  150064       1.7199     0.042729
enh74840     2    6508000    6509000      3       2  150064       2.1117     0.017357
enh74841     2    6512000    6513000      5       3  150064        1.765     0.038778
enh74843     2    6646300    6647300      3       1  150064       1.6492     0.049558
enh74847     2    7060000    7061000      5       2  150064       2.1164     0.017155
enh74864     2    7832400    7833400      2       1  150064        1.949     0.025649
enh74869     2    7935500    7936500      3       1  150064       2.7251    0.0032145
enh74903     2    8587500    8588500      4       1  150064       2.6439     0.004098
enh74908     2    8665600    8666600      2       1  150064       1.6534     0.049129
enh74932     2    8961600    8962600      2       1  150064       2.3217     0.010124
enh74936     2    8989100    8990100      3       2  150064       1.9191     0.027485
enh74969     2    9314900    9315900      4       1  150064       2.0487     0.020244
enh74973     2    9327400    9328400      5       2  150064         1.94     0.026189
enh74974     2    9330000    9331000      3       1  150064       1.9519     0.025477
enh74980     2    9353300    9354300      1       1  150064       3.0893     0.001003
enh74981     2    9355600    9356600      3       1  150064       2.9002    0.0018646
enh74995     2    9392200    9393200      1       1  150064       3.1605    0.0007874
enh74999     2    9403800    9404800      4       2  150064       2.2769     0.011396
enh75162     2   10549200   10550200      4       2  150064       1.7831     0.037288
enh75272     2   11889500   11890500      4       2  150064       1.7365     0.041234
enh75274     2   11914500   11915500      4       2  150064       2.0882     0.018391
enh75275     2   11918500   11919500      2       1  150064        1.751      0.03997
enh75277     2   11924400   11925400      2       1  150064       2.6214     0.004379
enh75306     2   12246800   12247800      4       2  150064       1.9916     0.023205
enh75309     2   12272100   12273100      4       2  150064       1.6938     0.045149
enh75315     2   12368000   12369000      3       1  150064       2.9012    0.0018589
enh75319     2   12427100   12428100      5       2  150064       1.6543     0.049033
enh75321     2   12443400   12444400      1       1  150064       1.8357       0.0332
enh75348     2   12695500   12696500      2       1  150064       1.8598     0.031459
enh75353     2   12776800   12777800      1       1  150064       3.2707    0.0005364
enh75402     2   14329800   14330800      6       1  150064       1.8083     0.035276
enh75413     2   14656700   14657700      8       3  150064       2.3195     0.010183
enh75429     2   15310700   15311700      2       1  150064       2.1541     0.015615
enh75430     2   15317000   15318000      3       2  150064        2.255     0.012068
enh75436     2   15442000   15443000      1       1  150064       2.1993      0.01393
enh75437     2   15447700   15448700      2       1  150064       2.0164     0.021881
enh75444     2   15662000   15663000      5       1  150064       1.7732     0.038095
enh75445     2   15699000   15700000      4       1  150064       1.8447     0.032539
enh75477     2   17389500   17390500      4       1  150064        2.041     0.020627
enh75482     2   17487800   17488800      4       2  150064       2.2712     0.011566
enh75503     2   17860600   17861600      1       1  150064       2.1995      0.01392
enh75505     2   17914000   17915000      3       2  150064       2.2617     0.011857
enh75510     2   17932500   17933500      3       1  150064       1.9908     0.023252
enh75513     2   17974700   17975700      1       1  150064       2.1191      0.01704
enh75514     2   17981400   17982400      3       1  150064       2.3466     0.009474
enh75515     2   17993600   17994600      2       1  150064       1.9517     0.025486
enh75518     2   18038200   18039200      7       3  150064       4.0172   2.9448e-05
enh75519     2   18097000   18098000      4       2  150064       2.4685    0.0067849
enh75526     2   18258400   18259400      8       2  150064        1.903      0.02852
enh75533     2   18537600   18538600      2       1  150064       1.8332     0.033385
enh75606     2   19319700   19320700      4       2  150064       2.5082    0.0060678
enh75607     2   19321400   19322400      4       2  150064       1.9945     0.023048
enh75608     2   19323100   19324100      4       2  150064       1.8021     0.035768
enh75615     2   19376000   19377000      1       1  150064       2.1964      0.01403
enh75619     2   19418900   19419900      7       2  150064       2.0861     0.018485
enh75621     2   19426900   19427900      3       2  150064       2.5194    0.0058778
enh75627     2   19548000   19549000      2       1  150064        2.264     0.011786
enh75628     2   19550000   19551000      4       2  150064       3.1476   0.00082295
enh75634     2   19673500   19674500      2       1  150064       1.8197     0.034405
enh75687     2   20262100   20263100      5       2  150064       2.2205     0.013193
enh75688     2   20266700   20267700      1       1  150064       1.7132      0.04334
enh75703     2   20366000   20367000      2       1  150064       1.6935     0.045183
enh75754     2   20768400   20769400      8       3  150064       2.2647     0.011765
enh75755     2   20771500   20772500      7       4  150064       2.5463    0.0054444
enh75756     2   20773200   20774200      5       2  150064       2.7001    0.0034658
enh75757     2   20778200   20779200      4       2  150064       2.1941     0.014115
enh75759     2   20788900   20789900      1       1  150064       2.4756      0.00665
enh75765     2   20813900   20814900      6       2  150064       1.6763     0.046836
enh75785     2   22059500   22060500      2       1  150064       1.9162     0.027669
enh75787     2   23264800   23265800      7       3  150064       1.7346      0.04141
enh75788     2   23464300   23465300      8       3  150064       1.7314     0.041694
enh75812     2   23703500   23704500      4       2  150064       1.8388     0.032972
enh75815     2   23742800   23743800      2       1  150064       2.6736    0.0037517
enh75834     2   23920400   23921400     11       3  150064       1.9402     0.026177
enh75835     2   23926600   23927600      4       2  150064       1.7676      0.03856
enh75838     2   23980600   23981600      1       1  150064       2.0403      0.02066
enh75844     2   24048100   24049100      4       2  150064       1.8905     0.029343
enh75846     2   24065700   24066700      3       2  150064       2.2515     0.012177
enh75847     2   24082700   24083700      4       2  150064       2.0489     0.020234
enh75848     2   24124700   24125700      1       1  150064       2.0809      0.01872
enh75849     2   24127500   24128500      2       1  150064       2.0112     0.022153
enh75850     2   24139100   24140100      2       1  150064       1.8339     0.033332
enh75852     2   24151200   24152200      2       1  150064       1.9116     0.027966
enh75853     2   24161600   24162600      1       1  150064       2.2362      0.01267
enh75855     2   24167100   24168100      5       2  150064       2.4735    0.0066904
enh75861     2   24246700   24247700      4       2  150064       1.8427     0.032683
enh75871     2   24347100   24348100      2       1  150064       1.6722     0.047238
enh75886     2   24658600   24659600      4       2  150064       2.9918    0.0013869
enh75897     2   24946800   24947800      3       2  150064       1.7307     0.041749
enh75932     2   25327800   25328800      2       1  150064       3.7146   0.00010178
enh75933     2   25328400   25329400      3       1  150064       3.6525   0.00012984
enh75934     2   25350100   25351100      3       1  150064       3.0868    0.0010117
enh75935     2   25351500   25352500      6       3  150064        4.357    6.593e-06
enh75936     2   25420400   25421400      2       1  150064       2.6263    0.0043163
enh75942     2   25479500   25480500      3       1  150064       1.8737     0.030485
enh75944     2   25486600   25487600      7       3  150064       2.7136    0.0033277
enh75946     2   25498000   25499000      1       1  150064       2.1462      0.01593
enh75947     2   25501400   25502400      2       1  150064       1.7057      0.04403
enh75948     2   25513700   25514700      2       1  150064       2.3426    0.0095756
enh75951     2   25528800   25529800      1       1  150064       3.7197    9.974e-05
enh75953     2   25545700   25546700      2       1  150064       1.7595     0.039251
enh75959     2   25585300   25586300      5       2  150064       1.6943     0.045104
enh75960     2   25598800   25599800      3       2  150064       3.8737   5.3599e-05
enh75968     2   25750600   25751600      1       1  150064       1.8522        0.032
enh75972     2   25840200   25841200      1       1  150064       2.0558       0.0199
enh75976     2   25887200   25888200      2       1  150064       1.8753     0.030376
enh75986     2   26066900   26067900      3       1  150064       1.8093     0.035201
enh75988     2   26074800   26075800      5       2  150064       1.9901     0.023289
enh75994     2   26187500   26188500      3       1  150064       1.9861     0.023509
enh76000     2   26202700   26203700      1       1  150064       2.0723      0.01912
enh76002     2   26205600   26206600      2       1  150064       1.6586     0.048595
enh76003     2   26214400   26215400      3       1  150064        3.715   0.00010161
enh76004     2   26220200   26221200      7       3  150064       2.8477    0.0022021
enh76006     2   26231500   26232500      3       1  150064       1.8041     0.035612
enh76011     2   26267200   26268200      2       1  150064       3.0726    0.0010609
enh76016     2   26281400   26282400      2       1  150064       3.0929   0.00099095
enh76022     2   26308700   26309700      4       2  150064       2.0709     0.019183
enh76023     2   26309500   26310500      4       2  150064       2.5297    0.0057083
enh76026     2   26402200   26403200      3       1  150064        1.709     0.043728
enh76054     2   26700300   26701300      5       2  150064       2.1119     0.017347
enh76062     2   26927100   26928100      2       1  150064       1.7498     0.040079
enh76065     2   26979100   26980100      1       1  150064       3.3366    0.0004241
enh76067     2   26986000   26987000      1       1  150064       3.3389    0.0004206
enh76070     2   26991800   26992800      2       1  150064       3.1258   0.00088647
enh76072     2   26995500   26996500      1       1  150064       3.3202    0.0004497
enh76078     2   27198700   27199700      2       1  150064        2.951     0.001584
enh76081     2   27213900   27214900      1       1  150064       2.5416     0.005518
enh76082     2   27226500   27227500      1       1  150064       3.3039    0.0004768
enh76083     2   27233500   27234500      2       1  150064       3.1174   0.00091222
enh76086     2   27254200   27255200      1       1  150064       3.0193     0.001267
enh76089     2   27271800   27272800      2       1  150064       3.4335   0.00029787
enh76091     2   27291200   27292200      1       1  150064       3.7026    0.0001067
enh76092     2   27297800   27298800      2       1  150064       2.0918     0.018229
enh76094     2   27307500   27308500      2       1  150064       2.5213    0.0058457
enh76095     2   27309800   27310800      1       1  150064        2.979     0.001446
enh76098     2   27328600   27329600      1       1  150064       2.0363      0.02086
enh76099     2   27405700   27406700      3       2  150064         2.13     0.016587
enh76100     2   27417400   27418400      3       2  150064        3.139   0.00084749
enh76102     2   27441400   27442400      6       3  150064       2.6812    0.0036678
enh76103     2   27472000   27473000      2       1  150064       2.1552     0.015573
enh76106     2   27503800   27504800      1       1  150064       2.3305     0.009891
enh76107     2   27505500   27506500      3       2  150064        1.787     0.036967
enh76109     2   27525400   27526400      1       1  150064       2.1382      0.01625
enh76112     2   27543600   27544600      2       1  150064       1.9898     0.023304
enh76114     2   27558000   27559000      2       1  150064       3.3902   0.00034924
enh76119     2   27604100   27605100      1       1  150064       3.0578     0.001115
enh76124     2   27711200   27712200      4       2  150064       3.6298   0.00014183
enh76125     2   27712800   27713800      2       1  150064        2.505    0.0061232
enh76127     2   27789100   27790100      1       1  150064       3.0656     0.001086
enh76129     2   27807800   27808800      3       2  150064       2.1673     0.015106
enh76132     2   27814200   27815200      6       3  150064       2.9949    0.0013728
enh76134     2   27829300   27830300      2       1  150064         2.63    0.0042695
enh76138     2   27877800   27878800      1       1  150064       3.9509    3.893e-05
enh76144     2   27937100   27938100      1       1  150064       2.8369     0.002278
enh76150     2   27977200   27978200      1       1  150064       2.4741     0.006678
enh76153     2   27988000   27989000      1       1  150064       4.1169     1.92e-05
enh76154     2   27988800   27989800      3       2  150064       4.4211   4.9099e-06
enh76159     2   28020700   28021700      4       2  150064       5.0404   2.3226e-07
enh76162     2   28055100   28056100      2       1  150064       3.5611   0.00018463
enh76164     2   28072400   28073400      3       1  150064        4.262   1.0132e-05
enh76165     2   28078600   28079600      3       1  150064       3.8608   5.6506e-05
enh76167     2   28087200   28088200      2       1  150064       3.7878   7.6006e-05
enh76170     2   28114500   28115500      1       1  150064       1.9473      0.02575
enh76174     2   28143200   28144200      1       1  150064       3.5243    0.0002123
enh76175     2   28155100   28156100      3       1  150064       3.6442    0.0001341
enh76177     2   28181300   28182300      2       1  150064       4.3615   6.4582e-06
enh76179     2   28184200   28185200      2       1  150064       3.1366    0.0008547
enh76180     2   28189200   28190200      4       2  150064       2.5946    0.0047346
enh76181     2   28196200   28197200      1       1  150064       3.7683    8.218e-05
enh76182     2   28200000   28201000      2       1  150064       3.2357   0.00060681
enh76183     2   28202200   28203200      1       1  150064       3.9814    3.425e-05
enh76186     2   28246400   28247400      2       1  150064        1.732     0.041638
enh76196     2   28324700   28325700      1       1  150064       2.2133      0.01344
enh76198     2   28343700   28344700      2       1  150064       1.7342     0.041444
enh76225     2   28550400   28551400      1       1  150064       2.5517      0.00536
enh76240     2   28636500   28637500      2       1  150064       1.9748     0.024147
enh76241     2   28646300   28647300      6       3  150064       3.0378    0.0011914
enh76242     2   28650800   28651800      2       1  150064        2.569    0.0050992
enh76243     2   28660400   28661400      3       2  150064       2.7958    0.0025889
enh76246     2   28766300   28767300      4       2  150064       1.9596     0.025021
enh76248     2   28774800   28775800      3       1  150064       2.2396     0.012558
enh76279     2   28969000   28970000      3       2  150064       2.8793    0.0019926
enh76283     2   28981000   28982000      2       1  150064       2.2303     0.012865
enh76285     2   28991100   28992100      3       1  150064       2.5593    0.0052444
enh76287     2   28998000   28999000      2       1  150064       2.7559    0.0029262
enh76289     2   29025100   29026100      1       1  150064       2.8096      0.00248
enh76290     2   29032400   29033400      3       1  150064       3.1758   0.00074719
enh76296     2   29150400   29151400      3       2  150064       1.9268     0.027002
enh76310     2   29276300   29277300      6       3  150064       2.1929     0.014157
enh76317     2   29340800   29341800      2       1  150064       1.9973     0.022896
enh76320     2   29346400   29347400      1       1  150064       2.0777      0.01887
enh76324     2   29388300   29389300      2       1  150064       1.8471     0.032369
enh76334     2   29643500   29644500      2       1  150064       3.7114   0.00010305
enh76335     2   29644000   29645000      2       1  150064       3.5124   0.00022205
enh76336     2   29678100   29679100      4       2  150064       2.1187     0.017056
enh76337     2   29682300   29683300      3       1  150064       2.3845    0.0085508
enh76338     2   29685000   29686000      8       3  150064       2.4311    0.0075262
enh76339     2   29686800   29687800      3       1  150064        2.588    0.0048274
enh76340     2   29732400   29733400      3       1  150064       2.5656      0.00515
enh76362     2   30368200   30369200      2       1  150064       1.8372     0.033087
enh76369     2   30447400   30448400      5       2  150064       2.1539     0.015623
enh76440     2   31752000   31753000      3       2  150064       1.7315     0.041682
enh76451     2   32236700   32237700      2       1  150064       2.3303    0.0098956
enh76554     2   33546300   33547300      2       1  150064       2.0047     0.022498
enh76580     2   35522900   35523900      2       1  150064       2.0403     0.020659
enh76591     2   36601700   36602700      3       2  150064       2.3787     0.008687
enh76595     2   36614700   36615700      7       3  150064       1.7482     0.040212
enh76596     2   36616900   36617900      5       3  150064       2.0453     0.020413
enh76603     2   36647800   36648800      3       2  150064       1.9748     0.024148
enh76605     2   36656700   36657700      4       2  150064       1.7202       0.0427
enh76609     2   36675400   36676400      2       1  150064       1.6852     0.045971
enh76616     2   36697000   36698000      1       1  150064       1.6574      0.04872
enh76621     2   36712500   36713500      4       1  150064       1.8349     0.033259
enh76622     2   36718800   36719800      3       1  150064       2.0503     0.020167
enh76630     2   36760600   36761600      2       1  150064       1.6475     0.049731
enh76647     2   36822300   36823300      7       2  150064       1.8864      0.02962
enh76664     2   37048400   37049400     10       2  150064       2.9124    0.0017931
enh76665     2   37116700   37117700      2       1  150064       2.0112     0.022153
enh76669     2   37178000   37179000      4       2  150064       1.8639     0.031171
enh76671     2   37194500   37195500      1       1  150064       2.9809     0.001437
enh76672     2   37227300   37228300      3       2  150064       3.0413    0.0011779
enh76673     2   37247700   37248700      2       1  150064       2.5028      0.00616
enh76676     2   37325600   37326600      1       1  150064       2.3127      0.01037
enh76680     2   37394900   37395900      5       3  150064       1.9394     0.026228
enh76682     2   37424700   37425700      4       2  150064       3.0807    0.0010325
enh76684     2   37438500   37439500      3       2  150064       3.7619   8.4321e-05
enh76687     2   37459800   37460800      5       2  150064       2.2188     0.013252
enh76688     2   37476800   37477800      5       3  150064       2.4588    0.0069695
enh76689     2   37510200   37511200      3       2  150064       2.5236     0.005808
enh76690     2   37545100   37546100      2       1  150064       3.1965   0.00069552
enh76691     2   37548700   37549700      3       2  150064       3.9044   4.7237e-05
enh76692     2   37552700   37553700      3       2  150064       3.5159   0.00021917
enh76694     2   37570400   37571400      8       4  150064       4.1255   1.8498e-05
enh76695     2   37572200   37573200      5       3  150064       1.9198     0.027439
enh76696     2   37577400   37578400      4       2  150064       1.7096     0.043671
enh76704     2   37641700   37642700      4       2  150064       2.1762      0.01477
enh76706     2   37648400   37649400      1       1  150064       2.0718      0.01914
enh76715     2   37733500   37734500      4       1  150064       1.8585     0.031551
enh76782     2   38209100   38210100      2       1  150064        1.731     0.041726
enh76784     2   38240700   38241700      2       1  150064       1.7984     0.036053
enh76785     2   38242800   38243800      5       2  150064       1.7299     0.041824
enh76822     2   38601600   38602600      2       1  150064       1.8326     0.033433
enh76824     2   38622400   38623400      2       1  150064       2.0303     0.021161
enh76825     2   38633500   38634500      1       1  150064       2.1375      0.01628
enh76854     2   38943000   38944000      3       2  150064       2.0726     0.019104
enh76855     2   38947400   38948400      1       1  150064       3.2525    0.0005719
enh76856     2   38964300   38965300      3       1  150064       2.2612     0.011875
enh76860     2   38980800   38981800      4       2  150064       1.6659     0.047867
enh76861     2   38992500   38993500      3       2  150064        1.769     0.038445
enh76880     2   39388000   39389000      1       1  150064       1.7183      0.04287
enh76881     2   39430000   39431000      1       1  150064       2.4234     0.007687
enh76882     2   39454800   39455800      3       2  150064       1.8022     0.035754
enh76892     2   39605900   39606900      1       1  150064       1.6731      0.04715
enh76932     2   39820600   39821600      1       1  150064        2.696     0.003509
enh76933     2   39830100   39831100      3       1  150064       2.8516    0.0021749
enh76936     2   39859000   39860000      2       1  150064       2.7981    0.0025706
enh76940     2   39945400   39946400      1       1  150064       2.6065     0.004573
enh76942     2   39956000   39957000      1       1  150064       2.3962     0.008282
enh76947     2   39999000   40000000      5       1  150064       2.5979      0.00469
enh76949     2   40000600   40001600      2       1  150064       1.9537     0.025369
enh76950     2   40003600   40004600      2       1  150064       2.1676     0.015094
enh76953     2   40009800   40010800      1       1  150064       1.6763      0.04684
enh76963     2   40169500   40170500      1       1  150064        1.909      0.02813
enh76964     2   40174900   40175900      2       1  150064       2.6604     0.003902
enh76966     2   40181400   40182400      6       3  150064       2.8149    0.0024393
enh76968     2   40221200   40222200      5       2  150064       2.3334    0.0098125
enh76969     2   40223500   40224500      3       2  150064       2.3705    0.0088826
enh76971     2   40257900   40258900      3       2  150064       2.6044    0.0046014
enh76973     2   40264000   40265000      6       2  150064       2.0286     0.021249
enh76978     2   40353700   40354700      3       1  150064       2.1162     0.017165
enh76979     2   40392400   40393400      5       2  150064        1.833     0.033401
enh76982     2   40405900   40406900      5       2  150064       2.1373     0.016285
enh76988     2   40454100   40455100      3       1  150064       1.9135     0.027844
enh76989     2   40467000   40468000      5       2  150064       2.5466    0.0054393
enh76990     2   40470500   40471500      3       2  150064       2.3736    0.0088074
enh76992     2   40500600   40501600      4       1  150064       1.6571     0.048748
enh76995     2   40510400   40511400      3       1  150064       1.6625     0.048206
enh77003     2   40578100   40579100      8       3  150064        2.337    0.0097189
enh77004     2   40579600   40580600      3       2  150064       2.3671     0.008964
enh77005     2   40585600   40586600      5       2  150064       3.2017   0.00068315
enh77006     2   40587600   40588600      3       1  150064        1.653      0.04917
enh77009     2   40596700   40597700      4       2  150064       1.8829     0.029857
enh77015     2   40630200   40631200      4       1  150064       1.9185     0.027521
enh77017     2   40639200   40640200      6       2  150064       2.3709    0.0088714
enh77022     2   40662100   40663100      5       2  150064       2.2287     0.012917
enh77023     2   40664900   40665900      6       1  150064       2.0445      0.02045
enh77029     2   40714700   40715700      3       1  150064       2.8359     0.002285
enh77030     2   40715500   40716500      3       1  150064       1.7557      0.03957
enh77031     2   40737900   40738900      2       1  150064        2.759     0.002899
enh77032     2   40739600   40740600      6       3  150064       3.4442   0.00028639
enh77037     2   40895100   40896100      5       3  150064       2.0646      0.01948
enh77041     2   40963000   40964000      6       3  150064       1.6902     0.045498
enh77043     2   40986400   40987400      7       1  150064       2.1524     0.015683
enh77047     2   41825700   41826700      5       2  150064        1.921     0.027368
enh77055     2   42067200   42068200      2       1  150064        2.308       0.0105
enh77056     2   42068500   42069500      5       1  150064       2.4789    0.0065887
enh77057     2   42086900   42087900      4       2  150064       2.2208     0.013182
enh77144     2   42981700   42982700      6       3  150064       1.7115     0.043491
enh77156     2   43075200   43076200      1       1  150064       1.6794      0.04654
enh77162     2   43106700   43107700      3       1  150064       1.6831     0.046179
enh77187     2   43251900   43252900      5       2  150064       1.7227      0.04247
enh77298     2   44398600   44399600      3       2  150064       2.0651     0.019455
enh77303     2   44432000   44433000      1       1  150064       1.8418      0.03275
enh77383     2   45671700   45672700      6       3  150064       1.9395     0.026221
enh77389     2   45781400   45782400      4       1  150064       1.9771     0.024014
enh77393     2   45811100   45812100      1       1  150064       2.0317      0.02109
enh77404     2   45895800   45896800      2       1  150064       2.0769     0.018907
enh77412     2   45982600   45983600      6       2  150064        2.001     0.022695
enh77413     2   45985900   45986900      2       1  150064       2.3983    0.0082368
enh77424     2   46077400   46078400      4       2  150064       1.7998     0.035947
enh77430     2   46115700   46116700      1       1  150064       2.2402      0.01254
enh77434     2   46149400   46150400      4       1  150064        1.812     0.034993
enh77443     2   46195500   46196500      6       3  150064       2.2143     0.013405
enh77447     2   46235400   46236400      1       1  150064       2.6476     0.004053
enh77450     2   46247600   46248600      6       3  150064       2.9265    0.0017139
enh77455     2   46269500   46270500      3       1  150064       2.5109    0.0060207
enh77456     2   46285000   46286000      5       3  150064        2.454    0.0070639
enh77457     2   46292700   46293700      5       2  150064       2.9446    0.0016166
enh77515     2   46727400   46728400      3       2  150064        1.713     0.043354
enh77516     2   46747900   46748900      6       3  150064       1.6783      0.04664
enh77521     2   46791200   46792200      4       2  150064       1.8325     0.033439
enh77541     2   46941800   46942800      3       2  150064       2.1962      0.01404
enh77557     2   47038300   47039300      5       2  150064       1.7492     0.040124
enh77558     2   47040600   47041600      4       1  150064       1.9743     0.024175
enh77562     2   47057100   47058100      5       3  150064       2.0876     0.018415
enh77590     2   47212000   47213000      1       1  150064       1.7302       0.0418
enh77633     2   47435700   47436700      3       1  150064       2.2505     0.012207
enh77634     2   47448200   47449200      3       2  150064       2.7312    0.0031556
enh77636     2   47454500   47455500      3       2  150064       1.8967     0.028936
enh77640     2   47500000   47501000      2       1  150064       1.6877     0.045732
enh77660     2   47979000   47980000      3       2  150064       1.6925     0.045279
enh77661     2   47994600   47995600      3       2  150064        2.471    0.0067377
enh77663     2   48012400   48013400      6       3  150064       2.3971    0.0082621
enh77668     2   48094200   48095200      5       2  150064       2.4631    0.0068862
enh77669     2   48097300   48098300      4       1  150064       2.6853    0.0036228
enh77671     2   48115300   48116300      5       3  150064       3.1409   0.00084206
enh77672     2   48120000   48121000      3       2  150064       1.8608     0.031383
enh77676     2   48128800   48129800      1       1  150064       2.9361     0.001662
enh77684     2   48355800   48356800      2       1  150064        2.628    0.0042945
enh77686     2   48402000   48403000      5       3  150064        1.703     0.044286
enh77692     2   48533700   48534700      3       2  150064       1.8526     0.031967
enh77693     2   48540200   48541200      7       3  150064       3.0479    0.0011524
enh77694     2   48543700   48544700      1       1  150064       2.8941     0.001901
enh77695     2   48551300   48552300      2       1  150064       2.8114     0.002466
enh77696     2   48559100   48560100      2       1  150064       3.2332    0.0006121
enh77697     2   48567900   48568900      4       2  150064        2.177      0.01474
enh77698     2   48568600   48569600      6       3  150064       3.1742   0.00075125
enh77700     2   48572400   48573400      8       3  150064       2.1779     0.014706
enh77701     2   48573700   48574700      6       4  150064       3.7599   8.5003e-05
enh77702     2   48578900   48579900      3       2  150064       1.6704     0.047424
enh77703     2   48580900   48581900      3       2  150064       1.7895     0.036764
enh77704     2   48583900   48584900      7       3  150064       1.8749     0.030405
enh77705     2   48639200   48640200      4       2  150064        1.838      0.03303
enh77706     2   48642400   48643400      6       4  150064       2.5081    0.0060695
enh77707     2   48646900   48647900      5       3  150064       1.6782      0.04665
enh77708     2   48647700   48648700      3       2  150064       2.8124    0.0024586
enh77709     2   48650100   48651100      5       2  150064       2.0343     0.020963
enh77712     2   48674000   48675000      5       2  150064       2.0501     0.020177
enh77718     2   48723400   48724400      5       2  150064       2.1216     0.016934
enh77720     2   48736400   48737400      2       1  150064       2.8269      0.00235
enh77729     2   48794700   48795700      4       2  150064       1.9054     0.028361
enh77730     2   48798100   48799100      8       3  150064         1.99     0.023297
enh77733     2   48877700   48878700      3       2  150064       2.0516     0.020106
enh77735     2   48941500   48942500      3       1  150064       1.7554     0.039598
enh77762     2   51073000   51074000      2       1  150064       2.1905     0.014245
enh77766     2   51184400   51185400      2       1  150064       1.7976     0.036119
enh77767     2   51239800   51240800      1       1  150064       2.1981      0.01397
enh77773     2   51577300   51578300      3       1  150064        2.011     0.022163
enh77797     2   52766200   52767200      1       1  150064       2.1948      0.01409
enh77813     2   53803200   53804200      2       1  150064       1.8729     0.030543
enh77817     2   53859700   53860700      5       2  150064       2.3225     0.010104
enh77818     2   53863500   53864500      3       2  150064       3.1425   0.00083769
enh77819     2   53897200   53898200      3       2  150064       3.5649   0.00018198
enh77821     2   53966400   53967400      1       1  150064       2.3887     0.008455
enh77823     2   53971600   53972600      2       1  150064       3.1339   0.00086253
enh77824     2   53978700   53979700      2       1  150064       2.6112    0.0045118
enh77826     2   53995700   53996700      4       2  150064       2.0615     0.019627
enh77828     2   54011100   54012100      1       1  150064        3.377    0.0003664
enh77829     2   54015500   54016500      3       1  150064       2.3309    0.0098801
enh77830     2   54017600   54018600      1       1  150064       2.8188      0.00241
enh77832     2   54053600   54054600      3       2  150064       2.6099    0.0045285
enh77836     2   54123800   54124800      1       1  150064        3.483    0.0002479
enh77838     2   54166600   54167600      3       1  150064       2.4589    0.0069684
enh77839     2   54172200   54173200      2       1  150064       1.7235     0.042399
enh77840     2   54176300   54177300      3       2  150064       2.2085     0.013603
enh77841     2   54188200   54189200      2       1  150064       2.4166    0.0078321
enh77844     2   54194000   54195000      5       2  150064       1.9327     0.026638
enh77846     2   54202000   54203000      3       2  150064       2.0226     0.021557
enh77848     2   54216400   54217400      3       1  150064        2.313     0.010361
enh77849     2   54242800   54243800      1       1  150064       2.2655      0.01174
enh77850     2   54265600   54266600      4       2  150064       1.6884     0.045669
enh77852     2   54274300   54275300      4       2  150064       2.9882    0.0014033
enh77853     2   54279400   54280400      3       2  150064       3.0421    0.0011748
enh77854     2   54280700   54281700      2       1  150064       2.1753     0.014802
enh77855     2   54286800   54287800      1       1  150064       1.7875      0.03693
enh77856     2   54292400   54293400      2       1  150064        1.855     0.031798
enh77857     2   54294800   54295800      2       1  150064       3.7032   0.00010645
enh77859     2   54314900   54315900      2       1  150064       1.8354     0.033224
enh77860     2   54330500   54331500      3       2  150064       2.3806    0.0086431
enh77862     2   54341200   54342200      5       2  150064        2.161     0.015346
enh77896     2   54699200   54700200      3       1  150064       2.4015     0.008165
enh77897     2   54700700   54701700      6       4  150064       1.7264      0.04214
enh77902     2   54711300   54712300      6       3  150064       1.9338     0.026568
enh77907     2   54727300   54728300      8       2  150064       1.6689     0.047572
enh77914     2   54750300   54751300      3       2  150064       2.1909     0.014229
enh77916     2   54755300   54756300      2       1  150064        1.838     0.033028
enh77917     2   54757500   54758500      5       2  150064       1.8539     0.031878
enh77923     2   54790000   54791000      3       2  150064        1.831      0.03355
enh77926     2   54802200   54803200      6       2  150064       1.8748     0.030409
enh77929     2   54811800   54812800      4       1  150064       2.2077     0.013631
enh77931     2   54816300   54817300      2       1  150064       1.7745     0.037992
enh77932     2   54823400   54824400      6       2  150064       2.0396     0.020693
enh77934     2   54828600   54829600      4       2  150064       2.6812    0.0036677
enh77935     2   54832200   54833200      4       2  150064       1.9923      0.02317
enh77937     2   54839700   54840700      2       1  150064       1.8039     0.035627
enh77938     2   54841500   54842500      7       3  150064       1.9871     0.023457
enh77939     2   54845500   54846500      4       2  150064       2.6634    0.0038682
enh77940     2   54852200   54853200      2       1  150064       2.8326    0.0023083
enh77942     2   54858400   54859400      5       2  150064       2.2682     0.011657
enh77944     2   54863200   54864200      4       2  150064       2.3264    0.0099975
enh77946     2   54885300   54886300      4       2  150064       2.9491    0.0015937
enh77953     2   54907200   54908200      6       3  150064       3.0655    0.0010865
enh77954     2   54935800   54936800      2       1  150064       3.4335   0.00029795
enh77957     2   54984400   54985400      2       1  150064       2.9821    0.0014312
enh77960     2   55036800   55037800      7       3  150064       2.1214     0.016946
enh77961     2   55082100   55083100      5       3  150064       2.2563     0.012025
enh77963     2   55086900   55087900      5       3  150064       2.8235     0.002375
enh77965     2   55126900   55127900      3       2  150064       2.3378    0.0096983
enh77970     2   55172700   55173700      5       2  150064       2.3761    0.0087491
enh77976     2   55209700   55210700      1       1  150064       2.0183      0.02178
enh77982     2   55223100   55224100      3       2  150064       2.4238    0.0076804
enh77986     2   55241300   55242300      2       1  150064       2.0963     0.018028
enh77987     2   55244900   55245900      4       2  150064       1.9155     0.027717
enh77988     2   55259900   55260900      3       2  150064       1.6851     0.045988
enh77989     2   55279500   55280500      4       2  150064       1.8963     0.028959
enh78006     2   55388300   55389300      2       1  150064       2.1025     0.017753
enh78025     2   55598100   55599100      2       1  150064       2.0217     0.021605
enh78026     2   55626700   55627700      4       2  150064       1.7959     0.036254
enh78056     2   55999000   56000000      2       1  150064       2.8002    0.0025536
enh78057     2   56006800   56007800      5       3  150064       1.6914     0.045376
enh78058     2   56013400   56014400      2       1  150064       2.4077    0.0080258
enh78059     2   56031400   56032400      1       1  150064       2.8782        0.002
enh78060     2   56032400   56033400      3       1  150064       2.5365    0.0055991
enh78061     2   56037600   56038600      5       3  150064       1.6586     0.048597
enh78062     2   56054500   56055500      4       1  150064       2.8151    0.0024379
enh78068     2   56110600   56111600      3       2  150064        1.845     0.032518
enh78071     2   56128000   56129000      7       3  150064       1.6878     0.045726
enh78077     2   56175100   56176100      3       2  150064       1.9398     0.026201
enh78080     2   56188200   56189200      6       2  150064       1.9203     0.027409
enh78083     2   56220000   56221000      6       3  150064       2.1746     0.014831
enh78085     2   56235700   56236700      2       1  150064        2.049     0.020231
enh78091     2   56418700   56419700      1       1  150064       1.9606      0.02496
enh78095     2   56437200   56438200      4       2  150064       1.7822     0.037361
enh78096     2   56443800   56444800      1       1  150064       2.6054     0.004588
enh78100     2   56466300   56467300      6       3  150064        3.024    0.0012471
enh78102     2   56476100   56477100      3       1  150064       2.1523     0.015687
enh78130     2   57947000   57948000      2       1  150064       4.4342   4.6204e-06
enh78131     2   57948300   57949300      1       1  150064       4.7256    1.147e-06
enh78133     2   57987200   57988200      4       2  150064        6.132   4.3395e-10
enh78134     2   58092600   58093600      2       1  150064       5.0884   1.8057e-07
enh78139     2   58117600   58118600      1       1  150064       4.4379    4.542e-06
enh78144     2   58269400   58270400      2       1  150064       3.1586   0.00079263
enh78145     2   58272100   58273100      3       1  150064       3.1905   0.00071004
enh78146     2   58275400   58276400      2       1  150064       3.6076   0.00015451
enh78148     2   58333700   58334700      2       1  150064       3.5288   0.00020876
enh78149     2   58335900   58336900      3       2  150064       2.5118    0.0060055
enh78154     2   58373700   58374700      1       1  150064       1.8672      0.03094
enh78155     2   58383900   58384900      2       1  150064       3.3539   0.00039839
enh78156     2   58460200   58461200      1       1  150064       3.0987    0.0009719
enh78157     2   58466300   58467300      3       2  150064        3.836   6.2534e-05
enh78158     2   58674600   58675600      3       2  150064       2.7116    0.0033483
enh78159     2   58710600   58711600      2       1  150064       1.7152     0.043158
enh78163     2   58860900   58861900      2       1  150064       1.7805     0.037496
enh78165     2   59126600   59127600      3       1  150064       2.2278     0.012946
enh78169     2   60710500   60711500      4       2  150064       3.0833    0.0010235
enh78170     2   60743000   60744000      2       1  150064       2.0799     0.018768
enh78171     2   60754800   60755800      3       2  150064       2.0133      0.02204
enh78178     2   60982400   60983400      4       2  150064       2.3444    0.0095296
enh78196     2   61372800   61373800      2       1  150064       1.6976     0.044788
enh78197     2   61408800   61409800      1       1  150064       2.4981     0.006243
enh78207     2   61519100   61520100      6       3  150064       1.7411     0.040835
enh78210     2   61583600   61584600      3       2  150064       2.0802     0.018755
enh78211     2   61592200   61593200      3       2  150064       1.6989     0.044671
enh78212     2   61642400   61643400      2       1  150064       2.4816    0.0065405
enh78215     2   61661800   61662800      3       2  150064       2.4843    0.0064904
enh78217     2   61666200   61667200      1       1  150064       3.3974    0.0003401
enh78219     2   61686200   61687200      2       1  150064       2.2514      0.01218
enh78264     2   62491600   62492600      4       2  150064       2.6074    0.0045623
enh78265     2   62493600   62494600      3       1  150064       2.2941     0.010892
enh78274     2   62694300   62695300      3       2  150064       1.8182     0.034516
enh78276     2   62703000   62704000      2       1  150064       3.1968   0.00069488
enh78278     2   62713000   62714000      2       1  150064       2.3474     0.009452
enh78279     2   62716000   62717000      5       3  150064       2.9446    0.0016166
enh78280     2   62722900   62723900      4       2  150064       3.3905   0.00034877
enh78282     2   62728600   62729600      3       1  150064       2.2075      0.01364
enh78283     2   62731800   62732800      2       1  150064       1.7793     0.037599
enh78284     2   62733800   62734800      3       2  150064       1.9632     0.024809
enh78287     2   62797600   62798600      2       1  150064       2.0725     0.019108
enh78288     2   62798200   62799200      3       2  150064        1.649      0.04957
enh78289     2   62800100   62801100      1       1  150064       1.7374      0.04116
enh78298     2   62889500   62890500      4       2  150064       2.9659     0.001509
enh78301     2   62925500   62926500      2       1  150064       1.9809     0.023803
enh78305     2   62965900   62966900      1       1  150064       2.8398     0.002257
enh78306     2   62968900   62969900      1       1  150064       2.8907     0.001922
enh78307     2   62987400   62988400      4       2  150064       3.0513    0.0011394
enh78311     2   63012700   63013700      1       1  150064       2.8445     0.002224
enh78319     2   63052900   63053900      2       1  150064       1.7936     0.036435
enh78321     2   63115400   63116400      1       1  150064       2.6882     0.003592
enh78325     2   63166800   63167800      3       1  150064       3.0863    0.0010132
enh78348     2   64011900   64012900      3       2  150064       1.7271     0.042075
enh78354     2   64064000   64065000      2       1  150064       1.8105     0.035108
enh78371     2   64290800   64291800      2       1  150064       1.9995     0.022775
enh78401     2   64674900   64675900      1       1  150064       2.2436      0.01243
enh78411     2   64821500   64822500      1       1  150064       2.2417      0.01249
enh78412     2   64828000   64829000      2       1  150064       2.8091     0.002484
enh78521     2   65571400   65572400      3       1  150064        1.876     0.030326
enh78549     2   65634300   65635300      2       1  150064       1.8394      0.03293
enh78561     2   65752600   65753600      4       2  150064       1.8831     0.029842
enh78562     2   65757400   65758400      2       1  150064       2.8554    0.0021488
enh78563     2   65765000   65766000      4       2  150064       2.7093    0.0033711
enh78564     2   65766400   65767400      6       2  150064       2.3253     0.010028
enh78565     2   65772800   65773800      2       1  150064       2.6961    0.0035078
enh78566     2   65775500   65776500      2       1  150064       2.8881    0.0019378
enh78570     2   65800500   65801500     10       2  150064       2.0139      0.02201
enh78594     2   66782000   66783000      2       1  150064       2.3121     0.010385
enh78597     2   66791900   66792900      4       2  150064       1.7437     0.040606
enh78629     2   67616200   67617200      4       2  150064       2.2801     0.011301
enh78630     2   67620600   67621600      2       1  150064       1.9125     0.027907
enh78631     2   67628400   67629400      2       1  150064       2.0485     0.020254
enh78637     2   67788100   67789100      1       1  150064        1.647      0.04978
enh78655     2   68051200   68052200      3       2  150064       1.8301     0.033617
enh78677     2   68266800   68267800      2       1  150064       1.8622     0.031287
enh78685     2   68351200   68352200      3       2  150064       1.8592     0.031496
enh78688     2   68386300   68387300      3       2  150064       3.0763     0.001048
enh78692     2   68444400   68445400      1       1  150064       3.0899     0.001001
enh78697     2   68462800   68463800      3       1  150064       2.2667     0.011704
enh78699     2   68473000   68474000      2       1  150064       2.5392    0.0055561
enh78700     2   68481400   68482400      4       2  150064       2.1196      0.01702
enh78713     2   68654300   68655300      1       1  150064       1.7041      0.04418
enh78728     2   68992800   68993800      1       1  150064       1.6585      0.04861
enh78737     2   69153600   69154600      4       2  150064       2.5819    0.0049129
enh78790     2   69423100   69424100      2       1  150064       2.1456     0.015953
enh78803     2   69526600   69527600      8       2  150064         1.92     0.027429
enh78805     2   69536500   69537500      1       1  150064       1.9178      0.02757
enh78815     2   69662500   69663500      1       1  150064       2.0166      0.02187
enh78856     2   69971300   69972300      3       1  150064        1.813     0.034918
enh78864     2   69995000   69996000      2       1  150064       2.1241     0.016832
enh78868     2   70008200   70009200      1       1  150064        1.646      0.04988
enh78870     2   70017900   70018900      3       1  150064       1.7801     0.037527
enh78874     2   70055100   70056100      5       3  150064       2.4367    0.0074115
enh78876     2   70120000   70121000      3       1  150064       1.6926     0.045261
enh78878     2   70138900   70139900      2       1  150064       1.6613     0.048325
enh78881     2   70144800   70145800      2       1  150064        1.804     0.035616
enh78882     2   70153900   70154900      3       1  150064       1.7061     0.043991
enh78884     2   70161800   70162800      1       1  150064       1.6574      0.04872
enh78888     2   70200100   70201100      1       1  150064       1.9103      0.02805
enh78894     2   70295000   70296000      1       1  150064       1.8048      0.03555
enh78915     2   70439400   70440400      3       2  150064       1.9916     0.023209
enh78922     2   70486000   70487000      1       1  150064       1.7425      0.04071
enh78925     2   70527400   70528400      2       1  150064       2.0229     0.021543
enh78927     2   70581000   70582000      3       2  150064       2.1704     0.014989
enh78928     2   70584500   70585500      3       2  150064       1.8809     0.029993
enh78935     2   70867800   70868800      8       2  150064       1.8872     0.029568
enh78937     2   71006500   71007500      6       2  150064       1.9993     0.022789
enh78955     2   71533600   71534600      7       3  150064       2.3967    0.0082707
enh78959     2   71567100   71568100      5       3  150064        2.446    0.0072217
enh78962     2   71607400   71608400      2       1  150064       2.8404    0.0022526
enh78964     2   71679300   71680300      2       1  150064       2.3736    0.0088076
enh78965     2   71682600   71683600      4       2  150064       1.8815     0.029951
enh78966     2   71685000   71686000      3       1  150064         2.35    0.0093856
enh78985     2   71942500   71943500      4       2  150064       1.8521     0.032003
enh78986     2   71947400   71948400      1       1  150064       2.6898     0.003575
enh78987     2   71954100   71955100      2       1  150064       1.9094     0.028103
enh78995     2   72028600   72029600      2       1  150064       2.1933     0.014142
enh79013     2   72335000   72336000      3       2  150064       2.8102    0.0024755
enh79016     2   72357100   72358100      2       1  150064       2.9769    0.0014561
enh79018     2   72364900   72365900      1       1  150064        2.597     0.004702
enh79020     2   72431800   72432800      1       1  150064       2.5554     0.005303
enh79033     2   72787300   72788300      1       1  150064       1.8798      0.03007
enh79037     2   72803300   72804300      1       1  150064       1.7126      0.04339
enh79048     2   72992600   72993600      1       1  150064       2.5217     0.005839
enh79061     2   73167700   73168700      3       1  150064       4.1935   1.3735e-05
enh79062     2   73207600   73208600      1       1  150064       4.2077     1.29e-05
enh79063     2   73216800   73217800      1       1  150064        4.059    2.464e-05
enh79066     2   73248000   73249000      4       2  150064        3.782   7.7791e-05
enh79069     2   73289600   73290600      5       2  150064       2.1708     0.014974
enh79072     2   73295500   73296500      2       1  150064       3.0522     0.001136
enh79075     2   73318300   73319300      4       2  150064       3.0445    0.0011653
enh79076     2   73329300   73330300      6       2  150064       3.5872   0.00016714
enh79077     2   73332800   73333800      1       1  150064       3.2815    0.0005162
enh79078     2   73334900   73335900      1       1  150064       3.2939     0.000494
enh79079     2   73336200   73337200      5       2  150064       2.2832     0.011209
enh79081     2   73344100   73345100      2       1  150064       1.9153     0.027728
enh79082     2   73361000   73362000      7       2  150064       2.9197    0.0017516
enh79083     2   73383000   73384000      4       2  150064       2.6915     0.003556
enh79084     2   73383800   73384800      8       3  150064       3.9726    3.554e-05
enh79085     2   73439500   73440500      2       1  150064       3.9133   4.5522e-05
enh79090     2   73611600   73612600      2       1  150064       3.7349   9.3901e-05
enh79092     2   73641500   73642500      5       2  150064       3.8795   5.2343e-05
enh79093     2   73645300   73646300      2       1  150064        2.894    0.0019017
enh79094     2   73726700   73727700      2       1  150064       3.2218   0.00063694
enh79095     2   73743200   73744200      3       2  150064       3.6968   0.00010915
enh79098     2   73836800   73837800      3       1  150064       3.8235   6.5782e-05
enh79101     2   73986500   73987500      2       1  150064       3.3062   0.00047286
enh79105     2   74058100   74059100      3       2  150064       2.4619    0.0069097
enh79109     2   74086000   74087000      4       2  150064       2.9819    0.0014325
enh79110     2   74086600   74087600      6       3  150064       2.2285     0.012925
enh79120     2   74196000   74197000      3       2  150064       1.7501     0.040046
enh79133     2   74259600   74260600      2       1  150064       2.6726    0.0037635
enh79143     2   74428700   74429700      3       2  150064       2.0551     0.019935
enh79187     2   74811200   74812200      1       1  150064        1.784      0.03721
enh79201     2   74968500   74969500      6       1  150064       1.9023     0.028563
enh79219     2   75099200   75100200      7       2  150064       1.7663     0.038676
enh79221     2   75114500   75115500      6       2  150064       2.0817     0.018687
enh79222     2   75120200   75121200      2       1  150064       2.6601    0.0039054
enh79238     2   75360900   75361900      3       2  150064       1.6752     0.046944
enh79251     2   75659800   75660800      4       2  150064       1.7215     0.042577
enh79268     2   75791200   75792200      2       1  150064       1.9169     0.027622
enh79296     2   79940100   79941100      2       1  150064        2.056     0.019891
enh79297     2   79943900   79944900      4       2  150064       2.0532     0.020025
enh79302     2   80241300   80242300      5       2  150064       2.2183     0.013267
enh79306     2   80328600   80329600      5       2  150064       2.1896     0.014278
enh79323     2   83591500   83592500      5       1  150064       1.7375     0.041153
enh79324     2   83595400   83596400      8       1  150064        1.864     0.031163
enh79347     2   85066000   85067000      2       1  150064       1.8288     0.033715
enh79430     2   85567200   85568200      1       1  150064       1.7273      0.04206
enh79437     2   85609900   85610900      4       2  150064       2.2774     0.011381
enh79442     2   85636600   85637600      1       1  150064       2.1964      0.01403
enh79443     2   85637600   85638600      3       1  150064       3.2094   0.00066513
enh79445     2   85646700   85647700      5       3  150064       1.9963     0.022953
enh79447     2   85657400   85658400      4       2  150064       2.3091     0.010469
enh79448     2   85659100   85660100      7       3  150064       1.6793      0.04655
enh79478     2   85836800   85837800      1       1  150064       1.8314      0.03352
enh79480     2   85844600   85845600      1       1  150064       2.0794      0.01879
enh79481     2   85846300   85847300      3       1  150064       2.3593    0.0091538
enh79491     2   85914000   85915000      2       1  150064       1.7585     0.039335
enh79506     2   85994400   85995400      3       2  150064       1.9229     0.027247
enh79507     2   85999000   86000000      2       1  150064       2.0752     0.018985
enh79553     2   86295700   86296700      6       2  150064       1.8888     0.029457
enh79671     2   96193800   96194800      2       1  150064       2.0633     0.019543
enh79676     2   96335600   96336600      1       1  150064       1.7518       0.0399
enh79687     2   96814400   96815400      1       1  150064       1.9042      0.02844
enh79691     2   96841700   96842700      2       1  150064       3.4032   0.00033298
enh79693     2   96861000   96862000      2       1  150064       3.3592   0.00039078
enh79694     2   96865100   96866100      1       1  150064       3.9562    3.808e-05
enh79701     2   96927400   96928400      1       1  150064        3.299    0.0004851
enh79703     2   96933600   96934600      1       1  150064       3.5662    0.0001811
enh79705     2   96969400   96970400      1       1  150064       3.4386    0.0002924
enh79710     2   97006600   97007600      2       1  150064       2.5722    0.0050534
enh79712     2   97019400   97020400      3       1  150064       3.2502   0.00057661
enh79726     2   97205400   97206400      1       1  150064       1.9382       0.0263
enh79727     2   97206800   97207800      4       2  150064       1.9647     0.024723
enh79734     2   97297700   97298700      1       1  150064        2.562     0.005203
enh79740     2   97395600   97396600      1       1  150064       2.3479     0.009439
enh79742     2   97412900   97413900      2       1  150064       3.9458   3.9765e-05
enh79743     2   97425400   97426400      2       1  150064       1.9136     0.027833
enh79746     2   97467600   97468600      1       1  150064       2.3141      0.01033
enh79749     2   97483200   97484200      1       1  150064       2.1714      0.01495
enh79750     2   97498300   97499300      1       1  150064       2.0026      0.02261
enh79751     2   97504700   97505700      1       1  150064       2.0077      0.02234
enh79752     2   97521800   97522800      1       1  150064       2.0007      0.02271
enh79753     2   97524700   97525700      1       1  150064       2.0166      0.02187
enh79755     2   97541000   97542000      1       1  150064       3.2988    0.0004855
enh79756     2   97547000   97548000      1       1  150064       1.7491      0.04014
enh79760     2   97563100   97564100      2       1  150064       1.8191     0.034449
enh79761     2   97564300   97565300      1       1  150064        3.734    9.424e-05
enh79762     2   97571600   97572600      6       1  150064       3.6787   0.00011723
enh79763     2   97573200   97574200      4       1  150064         3.47   0.00026018
enh79764     2   97594000   97595000      2       1  150064       4.0478   2.5853e-05
enh79767     2   97761000   97762000      5       1  150064       2.6068      0.00457
enh79768     2   97860400   97861400      1       1  150064       3.7043     0.000106
enh79769     2   97862900   97863900      3       2  150064       2.5666    0.0051352
enh79771     2   98261000   98262000      3       1  150064       2.6678    0.0038176
enh79773     2   98276400   98277400      2       1  150064        1.907     0.028261
enh79776     2   98317900   98318900      2       1  150064       2.3276    0.0099666
enh79777     2   98344200   98345200      2       1  150064       1.9617     0.024899
enh79782     2   98423000   98424000      2       1  150064       2.0199     0.021697
enh79784     2   98466200   98467200      4       2  150064       2.1411     0.016134
enh79790     2   98561800   98562800      1       1  150064       1.7704      0.03833
enh79791     2   98566000   98567000      2       1  150064       1.9464     0.025806
enh79792     2   98567300   98568300      4       2  150064       1.9454     0.025862
enh79795     2   98608000   98609000      1       1  150064       2.0385      0.02075
enh79796     2   98608900   98609900      2       1  150064       2.9515     0.001581
enh79797     2   98612800   98613800      3       1  150064       2.9854     0.001416
enh79798     2   98626600   98627600      2       1  150064       2.6621    0.0038827
enh79812     2   99060200   99061200      2       1  150064        1.857     0.031655
enh79813     2   99062900   99063900      5       2  150064       2.1669     0.015122
enh79815     2   99073900   99074900      2       1  150064       1.7555     0.039587
enh79816     2   99075800   99076800      1       1  150064       1.7947      0.03635
enh79819     2   99084700   99085700      4       1  150064       1.7108     0.043559
enh79820     2   99086000   99087000      1       1  150064        1.821       0.0343
enh79827     2   99124500   99125500      2       1  150064       1.8219     0.034239
enh79836     2   99222500   99223500      2       1  150064       1.8082     0.035286
enh79844     2   99422100   99423100      3       1  150064       1.7118      0.04347
enh79888     2  100252700  100253700      2       1  150064       3.1745   0.00075046
enh79889     2  100260400  100261400      4       2  150064       3.0465    0.0011575
enh79890     2  100264400  100265400      2       1  150064       1.9657     0.024669
enh79891     2  100268200  100269200      3       1  150064       3.1125   0.00092755
enh79895     2  100311800  100312800      1       1  150064       1.9067      0.02828
enh79896     2  100314400  100315400      5       2  150064       1.8463     0.032423
enh79900     2  100345300  100346300      4       2  150064       2.1264     0.016734
enh79904     2  100422900  100423900      3       2  150064       1.8244     0.034049
enh79908     2  100453000  100454000      1       1  150064       1.7687      0.03847
enh79909     2  100474900  100475900      1       1  150064       1.8581      0.03158
enh79913     2  100557100  100558100      2       1  150064       2.0487     0.020247
enh79938     2  101347700  101348700      3       2  150064       2.2737     0.011493
enh79939     2  101349300  101350300      5       2  150064       2.4804     0.006561
enh79940     2  101350400  101351400      3       1  150064       2.4107    0.0079609
enh79943     2  101364300  101365300      4       2  150064       2.3063     0.010548
enh79944     2  101369900  101370900      2       1  150064       1.7771     0.037778
enh79946     2  101383500  101384500      1       1  150064       2.0703      0.01921
enh79947     2  101396700  101397700      3       2  150064        2.002     0.022641
enh79948     2  101402300  101403300      2       1  150064       1.7195     0.042758
enh79958     2  101494000  101495000      4       2  150064       1.9468     0.025777
enh79964     2  101541500  101542500      6       2  150064        1.864     0.031159
enh79996     2  101776400  101777400      3       1  150064       1.8091     0.035215
enh79997     2  101791500  101792500      2       1  150064       2.2807     0.011284
enh80004     2  101889100  101890100      1       1  150064       2.5485      0.00541
enh80009     2  101946400  101947400      1       1  150064       1.7149      0.04318
enh80013     2  101966800  101967800      1       1  150064       1.6514      0.04933
enh80014     2  101972700  101973700      7       3  150064       2.1724     0.014913
enh80021     2  102050700  102051700      7       2  150064        1.735     0.041371
enh80026     2  102063200  102064200      5       2  150064        1.656     0.048866
enh80121     2  102698000  102699000      3       2  150064       1.9792     0.023897
enh80124     2  102716600  102717600      3       1  150064       2.2144     0.013402
enh80126     2  102724100  102725100      5       2  150064       3.2903   0.00050037
enh80128     2  102738300  102739300      3       1  150064       1.9493     0.025632
enh80129     2  102743300  102744300      1       1  150064       1.9096      0.02809
enh80130     2  102746700  102747700      2       1  150064       3.0076    0.0013167
enh80133     2  102765000  102766000      4       1  150064       1.6998     0.044587
enh80134     2  102771200  102772200      5       2  150064        1.968     0.024532
enh80135     2  102772200  102773200      3       2  150064       1.8321      0.03347
enh80136     2  102775400  102776400      1       1  150064        1.752      0.03989
enh80138     2  102778400  102779400      3       2  150064       2.1202     0.016994
enh80139     2  102782300  102783300      2       1  150064       2.2052     0.013721
enh80143     2  102804200  102805200      4       2  150064       1.8226     0.034185
enh80145     2  102822800  102823800     12       2  150064       1.7173     0.042964
enh80160     2  103325100  103326100      1       1  150064       1.8758      0.03034
enh80162     2  103351500  103352500      2       1  150064       2.8196    0.0024038
enh80186     2  105908600  105909600      2       1  150064       1.8523     0.031988
enh80191     2  105942500  105943500      2       1  150064       1.9004     0.028693
enh80237     2  106348400  106349400      7       4  150064       2.0342     0.020965
enh80240     2  106366600  106367600      3       1  150064       1.6905     0.045462
enh80264     2  106534800  106535800      2       1  150064       1.7093     0.043698
enh80293     2  107599100  107600100      3       2  150064       2.0505     0.020159
enh80320     2  108979300  108980300      2       1  150064       1.9394     0.026227
enh80322     2  109019800  109020800      4       1  150064       2.3583    0.0091788
enh80324     2  109061400  109062400      2       1  150064       2.0938     0.018139
enh80327     2  109108200  109109200      3       1  150064       1.8389     0.032962
enh80329     2  109149000  109150000      1       1  150064        1.995      0.02302
enh80332     2  109158400  109159400      2       1  150064       1.8542     0.031857
enh80345     2  109200000  109201000      3       2  150064       2.3212     0.010138
enh80349     2  109208300  109209300      7       3  150064       2.2184     0.013264
enh80353     2  109228500  109229500      1       1  150064       2.0866      0.01846
enh80355     2  109230800  109231800      3       2  150064       1.6929     0.045236
enh80356     2  109231500  109232500      3       1  150064       1.8293     0.033678
enh80444     2  110271500  110272500      3       2  150064        3.763   8.3956e-05
enh80446     2  110316000  110317000      3       2  150064       4.2529   1.0551e-05
enh80447     2  110318100  110319100      2       1  150064       2.9339    0.0016739
enh80448     2  110319800  110320800      1       1  150064        4.832    6.759e-07
enh80449     2  110321400  110322400      2       1  150064       2.0136     0.022023
enh80450     2  110354200  110355200      3       1  150064       3.2956   0.00049101
enh80453     2  110363900  110364900      2       1  150064       3.9318   4.2148e-05
enh80454     2  110365900  110366900      2       1  150064       4.0009   3.1548e-05
enh80455     2  110367400  110368400      2       1  150064       3.2812   0.00051685
enh80456     2  110368200  110369200      2       1  150064       2.5291    0.0057185
enh80457     2  110374200  110375200      2       1  150064       2.7704    0.0027992
enh80458     2  110395400  110396400      4       2  150064       3.3785   0.00036447
enh80459     2  110401800  110402800      4       2  150064       2.3766    0.0087369
enh80465     2  110486100  110487100      2       1  150064       1.7444     0.040546
enh80468     2  110857700  110858700      3       2  150064       1.8023     0.035747
enh80472     2  110873800  110874800      3       2  150064       2.1485     0.015839
enh80473     2  110878200  110879200      1       1  150064       1.9413      0.02611
enh80474     2  110883100  110884100      4       2  150064        2.339    0.0096676
enh80475     2  110906800  110907800      2       1  150064        2.578    0.0049685
enh80476     2  110913600  110914600      1       1  150064       1.9038      0.02847
enh80481     2  110970300  110971300      3       1  150064       2.1607     0.015358
enh80500     2  111918000  111919000      4       2  150064       1.7494     0.040109
enh80503     2  111942100  111943100      1       1  150064       2.3272     0.009977
enh80534     2  112374600  112375600      5       3  150064       1.7233     0.042419
enh80536     2  112380000  112381000      2       1  150064       1.6795     0.046528
enh80554     2  112675800  112676800      1       1  150064       2.1304      0.01657
enh80557     2  112703600  112704600      3       1  150064       1.7818     0.037389
enh80561     2  112743900  112744900      7       2  150064       1.8647     0.031114
enh80582     2  113008700  113009700      2       1  150064       2.2526     0.012141
enh80663     2  114080400  114081400      1       1  150064       2.5659     0.005146
enh80664     2  114081300  114082300      4       2  150064        1.824     0.034076
enh80665     2  114086400  114087400      3       2  150064       2.2756     0.011434
enh80686     2  114635000  114636000      4       2  150064       2.5767     0.004988
enh80689     2  114650600  114651600      5       2  150064        1.947     0.025765
enh80694     2  114667800  114668800      5       2  150064       2.1569     0.015506
enh80716     2  118817800  118818800      4       2  150064       1.7433     0.040641
enh80717     2  118849000  118850000      2       1  150064       1.8597     0.031465
enh80728     2  119032300  119033300      3       2  150064       3.2261   0.00062735
enh80729     2  119049800  119050800      3       2  150064       2.2911     0.010979
enh80738     2  119342000  119343000      1       1  150064       2.3171      0.01025
enh80743     2  119462100  119463100      5       3  150064       2.0408     0.020636
enh80744     2  119480700  119481700      7       3  150064       1.8135     0.034874
enh80745     2  119496000  119497000      2       1  150064       1.8167     0.034629
enh80757     2  119977400  119978400      6       2  150064       1.8815     0.029955
enh80758     2  119982900  119983900      6       3  150064       1.7663     0.038673
enh80776     2  120072500  120073500      4       2  150064       1.8852     0.029703
enh80819     2  120981300  120982300      4       1  150064       1.6573     0.048728
enh80820     2  120990100  120991100      1       1  150064       1.6535      0.04911
enh80829     2  121030300  121031300      1       1  150064       1.7773      0.03776
enh80835     2  121117500  121118500      3       1  150064        1.789      0.03681
enh80836     2  121124900  121125900     10       2  150064       2.5448    0.0054677
enh80844     2  121261400  121262400      1       1  150064       2.0304      0.02116
enh80860     2  121370300  121371300      3       1  150064       2.0293     0.021216
enh80861     2  121371800  121372800      5       2  150064       2.2041      0.01376
enh80863     2  121377300  121378300      4       2  150064       1.6629      0.04817
enh80878     2  121460900  121461900      1       1  150064       1.6851      0.04598
enh80888     2  121506300  121507300      3       1  150064       1.8139     0.034843
enh80958     2  121953800  121954800      3       1  150064        1.845     0.032521
enh80986     2  122290000  122291000      4       2  150064       2.2455     0.012369
enh80991     2  122323300  122324300      2       1  150064       1.7881      0.03688
enh81003     2  122392600  122393600      3       2  150064       1.9142     0.027798
enh81013     2  122494800  122495800      1       1  150064       2.8163     0.002429
enh81014     2  122511600  122512600      1       1  150064       1.8269      0.03386
enh81018     2  122547700  122548700      1       1  150064       2.3516     0.009346
enh81025     2  122734100  122735100      3       2  150064        2.257     0.012004
enh81037     2  125011500  125012500      3       2  150064       2.4424    0.0072953
enh81051     2  127803100  127804100      2       1  150064       1.8029     0.035702
enh81055     2  127825200  127826200      1       1  150064        1.886      0.02965
enh81059     2  127843400  127844400      6       2  150064       2.3003     0.010715
enh81060     2  127845500  127846500      4       2  150064       3.3543   0.00039789
enh81062     2  127850800  127851800      1       1  150064       3.4108    0.0003239
enh81063     2  127854200  127855200      7       4  150064       2.9824    0.0014298
enh81064     2  127858800  127859800      7       3  150064       1.9129     0.027878
enh81068     2  127900100  127901100      4       2  150064       2.4747    0.0066673
enh81069     2  127903300  127904300      9       4  150064       1.7237     0.042385
enh81157     2  128786200  128787200      2       1  150064       1.7097     0.043657
enh81186     2  129166000  129167000      5       2  150064       1.9077     0.028216
enh81222     2  131132400  131133400      1       1  150064       2.2907      0.01099
enh81223     2  131149600  131150600      1       1  150064       2.1072      0.01755
enh81229     2  131812700  131813700      1       1  150064       3.3102    0.0004661
enh81233     2  131848800  131849800      2       1  150064       2.0167     0.021865
enh81235     2  131861300  131862300      4       2  150064        3.335   0.00042656
enh81236     2  131864600  131865600      2       1  150064        2.684    0.0036368
enh81242     2  132398600  132399600      1       1  150064       2.2584      0.01196
enh81246     2  132431600  132432600      3       1  150064       2.3255     0.010023
enh81254     2  133105600  133106600      1       1  150064       1.6687      0.04759
enh81255     2  133106200  133107200      1       1  150064       1.6687      0.04759
enh81256     2  133109400  133110400      3       2  150064       1.7459      0.04041
enh81257     2  133131800  133132800      1       1  150064       1.7173      0.04296
enh81286     2  133681200  133682200      3       1  150064       2.0043     0.022519
enh81289     2  133811600  133812600      2       1  150064       1.8736      0.03049
enh81291     2  133867300  133868300      1       1  150064       1.8373      0.03308
enh81302     2  134051300  134052300      1       1  150064         1.85      0.03216
enh81365     2  134570300  134571300      2       1  150064       2.0846     0.018552
enh81380     2  134889100  134890100      1       1  150064       2.7632     0.002862
enh81381     2  134889600  134890600      2       1  150064       1.8367     0.033124
enh81383     2  134895200  134896200      3       1  150064       3.9695   3.6018e-05
enh81384     2  134897400  134898400      1       1  150064       4.2027    1.319e-05
enh81385     2  134899700  134900700      3       1  150064        2.675    0.0037366
enh81386     2  134900400  134901400      2       1  150064       3.3207   0.00044901
enh81387     2  134904000  134905000      1       1  150064       1.7945      0.03637
enh81416     2  135164200  135165200      2       1  150064       1.9326     0.026643
enh81430     2  135594400  135595400      1       1  150064       1.8082      0.03529
enh81431     2  135602800  135603800      3       2  150064       2.5593     0.005244
enh81433     2  135657200  135658200      2       1  150064        1.818     0.034529
enh81465     2  136530600  136531600      1       1  150064       1.8062      0.03544
enh81533     2  139121400  139122400      5       2  150064       3.2694   0.00053896
enh81535     2  139149000  139150000      4       2  150064       2.9928    0.0013821
enh81536     2  139153200  139154200      4       1  150064       3.0996   0.00096897
enh81538     2  139190300  139191300      2       1  150064       3.3752   0.00036875
enh81539     2  139251800  139252800      3       2  150064       2.5571    0.0052776
enh81543     2  139358900  139359900      1       1  150064       2.0686      0.01929
enh81544     2  139465300  139466300      5       3  150064       2.3918    0.0083829
enh81545     2  139469300  139470300      3       2  150064       2.3454    0.0095021
enh81546     2  139704800  139705800      2       1  150064       1.6969      0.04486
enh81551     2  141260300  141261300      4       2  150064        3.241   0.00059564
enh81600     2  144199400  144200400      3       2  150064       1.8222     0.034211
enh81602     2  144230700  144231700      4       2  150064       1.8423     0.032712
enh81603     2  144232500  144233500      1       1  150064       2.5366     0.005597
enh81618     2  144658000  144659000      4       2  150064       1.9513     0.025511
enh81619     2  144659200  144660200      5       3  150064       1.7364     0.041249
enh81621     2  144709500  144710500      2       1  150064       2.1505     0.015757
enh81625     2  144857100  144858100      1       1  150064       2.1594      0.01541
enh81630     2  144901100  144902100      2       1  150064       1.9214     0.027343
enh81641     2  145087500  145088500      3       1  150064       1.9044      0.02843
enh81642     2  145090400  145091400      1       1  150064       3.2093    0.0006652
enh81645     2  145117100  145118100      1       1  150064       3.3639    0.0003842
enh81648     2  145129600  145130600      1       1  150064       3.0087     0.001312
enh81649     2  145130000  145131000      1       1  150064       2.7902     0.002634
enh81652     2  145137200  145138200      2       1  150064       3.5341    0.0002046
enh81655     2  145158900  145159900      1       1  150064       4.6476    1.679e-06
enh81657     2  145161600  145162600      2       1  150064       4.2078   1.2891e-05
enh81659     2  145170200  145171200      1       1  150064       3.3946    0.0003436
enh81660     2  145172300  145173300      2       1  150064       2.6335    0.0042255
enh81661     2  145183400  145184400      2       1  150064       3.8243   6.5569e-05
enh81663     2  145187200  145188200      1       1  150064        3.432    0.0002996
enh81666     2  145198900  145199900      1       1  150064       3.8733    5.369e-05
enh81668     2  145201700  145202700      1       1  150064       4.3878    5.724e-06
enh81672     2  145213800  145214800      3       1  150064       4.0622   2.4309e-05
enh81673     2  145214500  145215500      3       2  150064       4.1281   1.8286e-05
enh81676     2  145219800  145220800      2       1  150064       2.1171     0.017124
enh81713     2  145763600  145764600      2       1  150064       2.1769     0.014746
enh81716     2  145772900  145773900      3       1  150064       2.0724     0.019116
enh81718     2  145779600  145780600      3       1  150064        1.722     0.042533
enh81722     2  145807600  145808600      2       1  150064       2.4008    0.0081799
enh81728     2  145866200  145867200      1       1  150064       2.9222     0.001738
enh81731     2  145874400  145875400      3       1  150064       2.7218    0.0032461
enh81732     2  145915000  145916000      1       1  150064       1.8551      0.03179
enh81741     2  146113000  146114000      3       2  150064       2.8164    0.0024285
enh81742     2  146137800  146138800      5       2  150064       1.7188     0.042827
enh81754     2  146411200  146412200      3       2  150064       2.5035    0.0061482
enh81755     2  146440000  146441000      1       1  150064       5.5139    1.755e-08
enh81761     2  146559200  146560200      2       1  150064        1.901     0.028652
enh81767     2  146666600  146667600      2       1  150064       2.0504     0.020163
enh81768     2  146675400  146676400      2       1  150064       1.9922     0.023175
enh81769     2  146676200  146677200      2       1  150064       1.8994     0.028755
enh81788     2  147391900  147392900      1       1  150064       1.8679      0.03089
enh81792     2  147578900  147579900      2       1  150064       4.3816   5.8918e-06
enh81794     2  147611100  147612100      2       1  150064       3.5042   0.00022899
enh81796     2  147697400  147698400      1       1  150064       1.8205      0.03434
enh81803     2  147765700  147766700      3       2  150064       2.1724     0.014915
enh81807     2  147833800  147834800      4       2  150064       1.6749     0.046975
enh81809     2  147867600  147868600      4       2  150064       2.0077     0.022336
enh81810     2  147891000  147892000      2       1  150064       1.6471     0.049768
enh81837     2  148646000  148647000      3       2  150064       1.8045     0.035575
enh81840     2  148747200  148748200      2       1  150064        1.652     0.049272
enh81851     2  149001900  149002900      3       2  150064       2.0629     0.019559
enh81852     2  149030300  149031300      3       1  150064        2.659    0.0039185
enh81853     2  149045900  149046900      3       1  150064       1.8944     0.029083
enh81854     2  149055300  149056300      3       2  150064       2.2032     0.013791
enh81855     2  149058000  149059000      1       1  150064       1.8135      0.03488
enh81856     2  149095900  149096900      3       2  150064       2.0302     0.021168
enh81862     2  149309800  149310800      2       1  150064       2.9679     0.001499
enh81866     2  149403800  149404800      3       1  150064       1.7192     0.042789
enh81873     2  149513700  149514700      2       1  150064       2.1811     0.014587
enh81881     2  149861700  149862700      2       1  150064       2.2215      0.01316
enh81904     2  150418400  150419400      1       1  150064       2.1357      0.01635
enh81905     2  150431400  150432400      2       1  150064       2.0571     0.019837
enh81906     2  150436400  150437400      2       1  150064       1.6765     0.046816
enh81907     2  150437400  150438400      6       4  150064        2.467    0.0068125
enh81911     2  150453400  150454400      3       2  150064       2.2572     0.011997
enh81912     2  150454700  150455700      2       1  150064       1.9964     0.022947
enh81914     2  150462800  150463800      6       3  150064        1.812      0.03499
enh81921     2  150589800  150590800      7       1  150064       1.9361     0.026428
enh81926     2  150715300  150716300      2       1  150064       2.3679     0.008944
enh81945     2  150982600  150983600      2       1  150064       1.7862     0.037035
enh81956     2  151111800  151112800      2       1  150064       1.8585     0.031551
enh81957     2  151128300  151129300      1       1  150064       2.0969        0.018
enh81959     2  151138700  151139700      1       1  150064       2.5858     0.004858
enh81960     2  151142900  151143900      1       1  150064       2.3427     0.009572
enh81961     2  151153000  151154000      2       1  150064       1.9978     0.022869
enh81962     2  151166000  151167000      3       2  150064       1.7322     0.041619
enh81964     2  151232700  151233700      2       1  150064       1.8048     0.035552
enh82073     2  152919500  152920500      2       1  150064       1.8037     0.035642
enh82076     2  153022100  153023100      2       1  150064       2.4911    0.0063683
enh82077     2  153023600  153024600      2       1  150064       2.3393    0.0096609
enh82078     2  153024800  153025800      5       2  150064       2.5492     0.005398
enh82079     2  153025600  153026600      1       1  150064       3.1589    0.0007919
enh82082     2  153056300  153057300      2       1  150064       3.3625   0.00038614
enh82083     2  153057500  153058500      4       1  150064       3.4491   0.00028119
enh82085     2  153084500  153085500      2       1  150064       2.6717    0.0037739
enh82086     2  153100000  153101000      3       2  150064       2.5596    0.0052395
enh82088     2  153176100  153177100      5       2  150064       2.2605     0.011894
enh82089     2  153176800  153177800     11       3  150064       1.8381     0.033022
enh82090     2  153190500  153191500      3       1  150064       2.3965     0.008276
enh82091     2  153194000  153195000      2       1  150064       1.7245     0.042307
enh82097     2  153251300  153252300      4       2  150064       2.1877     0.014347
enh82098     2  153253200  153254200      5       2  150064       1.8374     0.033077
enh82099     2  153257100  153258100      6       2  150064       2.3195     0.010184
enh82103     2  153275200  153276200      6       3  150064       1.7282     0.041972
enh82104     2  153277500  153278500      2       1  150064       2.4095    0.0079867
enh82106     2  153283100  153284100      3       1  150064       2.0552     0.019931
enh82112     2  153325000  153326000      1       1  150064        2.779     0.002726
enh82113     2  153325700  153326700      1       1  150064        2.779     0.002726
enh82140     2  153450700  153451700      3       1  150064       1.8641     0.031157
enh82142     2  153462500  153463500      2       1  150064       1.7695     0.038407
enh82143     2  153468800  153469800      5       2  150064       1.8902     0.029367
enh82144     2  153483300  153484300      2       1  150064       2.9082    0.0018175
enh82147     2  153551300  153552300      2       1  150064        2.609    0.0045403
enh82151     2  153580900  153581900      1       1  150064       3.6919    0.0001113
enh82152     2  153604000  153605000      5       2  150064       4.1039   2.0312e-05
enh82153     2  153618300  153619300      3       2  150064       3.8899    5.015e-05
enh82154     2  155000100  155001100      4       2  150064       1.6465     0.049832
enh82162     2  157200100  157201100      1       1  150064       2.1432      0.01605
enh82164     2  157255100  157256100      2       1  150064       1.9594     0.025035
enh82165     2  157279600  157280600      2       1  150064       1.8105     0.035109
enh82207     2  158046300  158047300      3       2  150064        1.784     0.037212
enh82242     2  158541800  158542800      4       2  150064       1.7242     0.042335
enh82246     2  158603800  158604800      1       1  150064       2.2924      0.01094
enh82264     2  158695000  158696000      1       1  150064       1.7127      0.04338
enh82283     2  158865800  158866800      2       1  150064       1.9687     0.024493
enh82292     2  159181600  159182600      4       2  150064       2.3855    0.0085283
enh82293     2  159251100  159252100      9       3  150064       2.5617    0.0052078
enh82294     2  159259800  159260800      5       3  150064       1.7041     0.044185
enh82297     2  159316600  159317600      3       2  150064       3.0981   0.00097372
enh82300     2  159338900  159339900      5       2  150064       3.5198   0.00021596
enh82301     2  159342700  159343700      3       2  150064       3.0255    0.0012412
enh82302     2  159343900  159344900      5       2  150064       3.0071    0.0013187
enh82308     2  159366300  159367300      4       2  150064       2.6504    0.0040199
enh82310     2  159375500  159376500      2       1  150064       1.6493     0.049542
enh82311     2  159385600  159386600      3       2  150064        2.239     0.012579
enh82312     2  159395300  159396300      2       1  150064       2.8233    0.0023768
enh82313     2  159442600  159443600      4       2  150064       2.3947    0.0083161
enh82317     2  159493600  159494600      4       2  150064       3.4109   0.00032376
enh82318     2  159500400  159501400      5       2  150064       2.8096    0.0024799
enh82337     2  159698300  159699300      1       1  150064       2.2162      0.01334
enh82408     2  160373200  160374200      3       1  150064       3.2503   0.00057649
enh82413     2  160451900  160452900      2       1  150064       2.1157     0.017185
enh82414     2  160457000  160458000      2       1  150064       1.7557      0.03957
enh82415     2  160462200  160463200      5       2  150064       2.5663    0.0051388
enh82416     2  160468400  160469400      2       1  150064       2.9327      0.00168
enh82417     2  160474200  160475200      2       1  150064       3.4676   0.00026257
enh82419     2  160494000  160495000      9       4  150064       1.8292     0.033685
enh82420     2  160515000  160516000      4       1  150064        3.206   0.00067291
enh82421     2  160538800  160539800      2       1  150064       2.4745    0.0066715
enh82422     2  160540700  160541700      3       2  150064       2.6856    0.0036201
enh82424     2  160571600  160572600      4       1  150064       2.4048    0.0080913
enh82426     2  160592100  160593100      4       2  150064       2.3453    0.0095052
enh82427     2  160600700  160601700     10       4  150064       3.0965   0.00097898
enh82428     2  160652300  160653300      1       1  150064       2.7293     0.003173
enh82429     2  160655000  160656000      3       1  150064       2.7305    0.0031624
enh82434     2  160817000  160818000      2       1  150064       1.9166     0.027644
enh82435     2  160824400  160825400      1       1  150064       2.0011      0.02269
enh82453     2  161071600  161072600      5       3  150064       2.5231    0.0058157
enh82464     2  161138400  161139400      1       1  150064       1.6973      0.04482
enh82488     2  161230500  161231500      1       1  150064       1.8975      0.02888
enh82494     2  161249400  161250400      2       1  150064       1.8314     0.033523
enh82515     2  161327800  161328800      3       2  150064       1.8191     0.034448
enh82517     2  161331800  161332800      3       2  150064       1.8462     0.032431
enh82518     2  161338000  161339000      1       1  150064       3.1088    0.0009392
enh82538     2  161508000  161509000      2       1  150064       1.7171     0.042984
enh82544     2  161560200  161561200      4       2  150064       1.6628     0.048171
enh82555     2  161774400  161775400      5       2  150064       2.0793     0.018794
enh82576     2  162019900  162020900      1       1  150064       1.9518      0.02548
enh82597     2  162878800  162879800      1       1  150064       3.1915    0.0007078
enh82599     2  162885500  162886500      1       1  150064       3.3731    0.0003716
enh82600     2  162893200  162894200      3       2  150064       2.3263     0.010002
enh82658     2  164547000  164548000      4       2  150064       1.7112     0.043521
enh82721     2  166017300  166018300      7       1  150064        1.901     0.028654
enh82745     2  166693500  166694500      4       2  150064       3.1035   0.00095639
enh82747     2  166698800  166699800      2       1  150064       2.1952     0.014075
enh82748     2  166714300  166715300      1       1  150064       1.7279        0.042
enh82749     2  166724600  166725600      2       1  150064       2.1366     0.016315
enh82750     2  166733600  166734600      5       3  150064       2.0492     0.020222
enh82755     2  166811300  166812300      4       2  150064       2.9072    0.0018232
enh82756     2  166887400  166888400      3       2  150064        1.926     0.027052
enh82757     2  166914000  166915000      3       1  150064       2.7335    0.0031329
enh82760     2  166949100  166950100      1       1  150064       3.8474    5.968e-05
enh82768     2  167170300  167171300      5       1  150064       2.9531     0.001573
enh82770     2  167199600  167200600      3       2  150064       2.7631    0.0028626
enh82772     2  167207600  167208600      4       2  150064        3.171   0.00075961
enh82774     2  167222100  167223100      3       1  150064       2.1947     0.014093
enh82775     2  167228500  167229500      3       2  150064       1.7447     0.040521
enh82776     2  167267900  167268900      5       3  150064       1.7642     0.038851
enh82777     2  167350800  167351800      4       2  150064       3.2406   0.00059635
enh82792     2  168108900  168109900      3       2  150064       1.7152      0.04315
enh82798     2  168437700  168438700      3       2  150064       1.9833     0.023666
enh82850     2  169314600  169315600      4       2  150064       1.7081      0.04381
enh82856     2  169377300  169378300      3       1  150064       1.8381     0.033021
enh82857     2  169378000  169379000      2       1  150064       1.8807     0.030008
enh82858     2  169382800  169383800      5       3  150064       1.7572     0.039444
enh82859     2  169384400  169385400      3       2  150064       2.9642    0.0015174
enh82860     2  169385500  169386500      1       1  150064       1.8837       0.0298
enh82861     2  169387300  169388300      4       2  150064       2.0137     0.022021
enh82862     2  169393000  169394000      4       2  150064       2.8613    0.0021092
enh82868     2  169425200  169426200      1       1  150064        1.768      0.03853
enh82874     2  169491400  169492400      3       1  150064       3.4519   0.00027834
enh82875     2  169495600  169496600      3       1  150064        2.075     0.018993
enh82897     2  169868300  169869300      2       1  150064       1.7016     0.044414
enh82906     2  169948200  169949200      1       1  150064        2.361     0.009114
enh82914     2  170364500  170365500      4       2  150064       1.6791     0.046571
enh82950     2  171021500  171022500      3       2  150064       1.6802     0.046454
enh82965     2  171603900  171604900      4       2  150064       1.7426     0.040698
enh82981     2  171943200  171944200      2       1  150064       2.5562    0.0052908
enh82982     2  171991000  171992000      3       1  150064         2.14     0.016177
enh82988     2  172042000  172043000      2       1  150064       2.3901    0.0084208
enh82991     2  172101000  172102000      4       2  150064       1.8396     0.032913
enh82992     2  172128100  172129100      4       2  150064       2.3211      0.01014
enh83023     2  172543200  172544200      4       2  150064       3.5842   0.00016909
enh83027     2  172567300  172568300      4       2  150064        3.045    0.0011635
enh83029     2  172569600  172570600      2       1  150064       3.6122   0.00015182
enh83031     2  172597300  172598300      1       1  150064       4.5167    3.141e-06
enh83032     2  172619400  172620400      6       2  150064       4.4565    4.165e-06
enh83033     2  172650100  172651100      2       1  150064       3.4659   0.00026427
enh83034     2  172654700  172655700      2       1  150064       3.7259   9.7329e-05
enh83035     2  172657000  172658000      2       1  150064       2.4042     0.008103
enh83036     2  172663400  172664400      3       2  150064       1.9055     0.028358
enh83042     2  172734900  172735900      1       1  150064       4.1989    1.341e-05
enh83052     2  172865500  172866500      7       2  150064       3.5524   0.00019089
enh83056     2  172910600  172911600      2       1  150064       3.8556    5.773e-05
enh83058     2  172916500  172917500      3       2  150064       2.6666    0.0038317
enh83059     2  172962200  172963200      3       2  150064       1.7756     0.037897
enh83060     2  172968300  172969300      1       1  150064       3.5662    0.0001811
enh83072     2  173139000  173140000      6       3  150064       2.1399     0.016182
enh83075     2  173158500  173159500      5       2  150064       2.2216     0.013155
enh83103     2  173507700  173508700      8       3  150064       1.9746     0.024154
enh83104     2  173511400  173512400      4       2  150064       1.7638     0.038881
enh83105     2  173519700  173520700      4       2  150064       2.4218    0.0077227
enh83112     2  173566000  173567000      4       2  150064        2.223     0.013108
enh83138     2  173918200  173919200      4       2  150064       1.6821     0.046274
enh83139     2  173921200  173922200      2       1  150064       1.9619     0.024888
enh83143     2  173943700  173944700      4       2  150064       1.7994     0.035978
enh83148     2  173954200  173955200      2       1  150064       2.8521    0.0021718
enh83149     2  173955800  173956800      3       2  150064       1.6887     0.045641
enh83152     2  173971000  173972000      2       1  150064       1.8199     0.034386
enh83153     2  173972800  173973800      4       2  150064        2.457    0.0070055
enh83158     2  173991200  173992200      3       1  150064       1.6904     0.045479
enh83159     2  173995100  173996100      1       1  150064       1.6463      0.04985
enh83160     2  173999100  174000100      4       2  150064       1.8704     0.030713
enh83161     2  174000100  174001100      3       2  150064       2.5849      0.00487
enh83162     2  174001800  174002800      6       2  150064       2.9441    0.0016192
enh83163     2  174012500  174013500      2       1  150064       2.2083     0.013613
enh83164     2  174014700  174015700      4       2  150064       2.5967    0.0047058
enh83169     2  174050200  174051200      5       3  150064       2.2024      0.01382
enh83170     2  174055800  174056800      1       1  150064       2.3478     0.009442
enh83173     2  174074900  174075900      6       3  150064       2.7938    0.0026043
enh83174     2  174082800  174083800      4       2  150064         1.95     0.025587
enh83194     2  174794000  174795000      5       2  150064       1.9286     0.026891
enh83197     2  174805200  174806200      6       3  150064       1.8803     0.030032
enh83199     2  174812700  174813700      3       1  150064       2.0431     0.020522
enh83200     2  174816400  174817400      7       3  150064       1.9596     0.025023
enh83202     2  174825400  174826400      6       3  150064       2.7215    0.0032496
enh83214     2  174871500  174872500      2       1  150064       1.6938     0.045152
enh83215     2  174874200  174875200      6       3  150064       2.3429    0.0095665
enh83216     2  174878700  174879700      2       1  150064       1.7088     0.043747
enh83217     2  174888300  174889300      1       1  150064       1.6768      0.04679
enh83219     2  174896600  174897600      5       2  150064       1.8852     0.029699
enh83225     2  174983700  174984700      3       1  150064       2.3109     0.010418
enh83226     2  175018600  175019600      2       1  150064       2.2438     0.012424
enh83227     2  175041500  175042500      1       1  150064       2.2454      0.01237
enh83230     2  175063500  175064500      2       1  150064       2.2227     0.013117
enh83231     2  175109500  175110500      2       1  150064       1.6588     0.048581
enh83232     2  175111000  175112000      2       1  150064       2.6259    0.0043211
enh83233     2  175113600  175114600      3       2  150064       2.9971    0.0013628
enh83248     2  175460300  175461300      2       1  150064       1.8773      0.03024
enh83250     2  175467500  175468500      3       1  150064       2.0291     0.021226
enh83251     2  175471400  175472400      2       1  150064       2.0666     0.019385
enh83252     2  175474900  175475900      3       2  150064       2.8635    0.0020949
enh83264     2  175617200  175618200      3       1  150064       1.7109     0.043554
enh83265     2  175625300  175626300      2       1  150064       1.7696     0.038394
enh83267     2  175630100  175631100      2       1  150064       1.7332      0.04153
enh83270     2  175637200  175638200      2       1  150064       1.9154     0.027723
enh83279     2  175691300  175692300      3       2  150064       2.0816     0.018691
enh83300     2  175893200  175894200      7       3  150064       1.7249     0.042276
enh83301     2  175895000  175896000      4       2  150064          2.1     0.017866
enh83302     2  175901100  175902100      6       2  150064       1.9787     0.023922
enh83327     2  177147600  177148600      1       1  150064       1.9747      0.02415
enh83328     2  177160500  177161500      3       2  150064       1.9609     0.024943
enh83329     2  177255200  177256200      1       1  150064       1.8978      0.02886
enh83335     2  177326000  177327000      3       2  150064       1.9113     0.027983
enh83423     2  178853600  178854600      3       1  150064       1.9823     0.023722
enh83424     2  178862100  178863100      4       2  150064       2.3666    0.0089766
enh83427     2  178976200  178977200      2       1  150064       1.9619     0.024889
enh83428     2  178978300  178979300      2       1  150064       2.7261    0.0032045
enh83438     2  179120200  179121200      2       1  150064         1.75      0.04006
enh83463     2  179621200  179622200      2       1  150064       1.7078     0.043833
enh83504     2  180276400  180277400      2       1  150064       1.6643     0.048029
enh83505     2  180293300  180294300      3       2  150064       2.6631    0.0038718
enh83506     2  180307900  180308900      6       3  150064       2.2416     0.012493
enh83507     2  180319400  180320400      7       3  150064       3.9248   4.3397e-05
enh83508     2  180324700  180325700      4       2  150064       4.9311    4.089e-07
enh83509     2  180331600  180332600      3       2  150064        2.154     0.015622
enh83525     2  180541500  180542500      5       3  150064       2.3609    0.0091163
enh83533     2  180839100  180840100      5       2  150064       3.1572   0.00079646
enh83536     2  180870000  180871000      2       1  150064       2.6466    0.0040648
enh83537     2  180877200  180878200      4       2  150064       2.3772    0.0087231
enh83538     2  180880000  180881000      2       1  150064        2.962    0.0015282
enh83539     2  180881500  180882500      2       1  150064       1.7897     0.036753
enh83541     2  180904600  180905600      3       1  150064       2.0256     0.021404
enh83545     2  180990400  180991400      3       1  150064       3.7398   9.2083e-05
enh83560     2  181486500  181487500      3       2  150064       1.7454     0.040453
enh83572     2  181645300  181646300      4       2  150064       1.7463     0.040376
enh83640     2  182993500  182994500      9       1  150064       1.7239     0.042359
enh83661     2  183369500  183370500      6       3  150064       2.5151    0.0059504
enh83662     2  183386800  183387800      4       2  150064       1.8506     0.032115
enh83668     2  183452100  183453100      3       2  150064       2.4405     0.007333
enh83670     2  183460400  183461400      1       1  150064       1.6867      0.04583
enh83673     2  183537000  183538000      5       2  150064       1.6551     0.048954
enh83681     2  183751200  183752200      4       2  150064       1.6449     0.049992
enh83682     2  183758800  183759800      2       1  150064       1.7805       0.0375
enh83689     2  183813900  183814900      2       1  150064       1.8571     0.031646
enh83690     2  183817000  183818000      3       1  150064       2.0499     0.020189
enh83692     2  183874600  183875600      2       1  150064       3.0777     0.001043
enh83695     2  183890400  183891400      6       3  150064       1.8203     0.034355
enh83697     2  183893700  183894700      4       2  150064       2.0579     0.019801
enh83708     2  184028800  184029800      7       3  150064        1.682     0.046287
enh83744     2  187437100  187438100      3       2  150064       1.7134     0.043323
enh83787     2  188255400  188256400      1       1  150064       1.7603      0.03918
enh83788     2  188267900  188268900      1       1  150064       1.6688      0.04758
enh83798     2  188392000  188393000      1       1  150064       1.8097      0.03517
enh83817     2  188915500  188916500      6       2  150064       1.8126     0.034943
enh83824     2  189160000  189161000      7       3  150064       2.6238    0.0043476
enh83825     2  189168100  189169100      2       1  150064       2.7644    0.0028516
enh83826     2  189170900  189171900      1       1  150064       2.6407     0.004137
enh83832     2  189191800  189192800      2       1  150064       2.6536     0.003982
enh83841     2  189360600  189361600      3       2  150064       1.6526     0.049204
enh83842     2  189362200  189363200      3       1  150064       2.4673    0.0068067
enh83845     2  189389200  189390200      1       1  150064       1.9926      0.02315
enh83854     2  189493800  189494800      4       2  150064       1.9699     0.024422
enh83863     2  189630500  189631500      4       1  150064        2.312     0.010389
enh83864     2  189637400  189638400      3       1  150064       2.1221     0.016913
enh83866     2  189649300  189650300      5       3  150064        2.075     0.018994
enh83867     2  189654200  189655200      4       2  150064       2.8204    0.0023979
enh83872     2  189748400  189749400      2       1  150064         1.85     0.032159
enh83976     2  190398900  190399900      1       1  150064        1.646      0.04988
enh83990     2  190528000  190529000      6       3  150064       1.7229     0.042457
enh84005     2  190708300  190709300      3       2  150064       1.9314     0.026714
enh84009     2  190734800  190735800      2       1  150064       2.1946     0.014096
enh84013     2  190974800  190975800      1       1  150064       1.8201      0.03437
enh84031     2  191223200  191224200      1       1  150064       1.7749      0.03796
enh84035     2  191244200  191245200      3       1  150064       1.9808     0.023807
enh84042     2  191366100  191367100      2       1  150064       1.9755     0.024107
enh84045     2  191409300  191410300      3       2  150064       1.6572     0.048741
enh84049     2  191471900  191472900      4       2  150064       2.0687     0.019289
enh84061     2  191532200  191533200      5       2  150064       1.7539     0.039726
enh84079     2  191677400  191678400      2       1  150064       2.3229     0.010093
enh84080     2  191684200  191685200      2       1  150064       1.9923     0.023172
enh84081     2  191701000  191702000      6       2  150064       1.6614     0.048312
enh84082     2  191705900  191706900      3       2  150064       2.2496     0.012238
enh84087     2  191718900  191719900      3       1  150064        1.869      0.03081
enh84094     2  191768800  191769800      2       1  150064       2.3442     0.009534
enh84097     2  191789300  191790300      2       1  150064        2.179     0.014668
enh84113     2  191884100  191885100      3       2  150064       1.8504     0.032126
enh84114     2  191886200  191887200      5       3  150064       1.9452     0.025878
enh84115     2  191887600  191888600      2       1  150064       1.9141     0.027801
enh84118     2  191897200  191898200      1       1  150064       2.2945      0.01088
enh84120     2  191906100  191907100      1       1  150064       2.1558      0.01555
enh84121     2  191912800  191913800      4       2  150064       1.7935     0.036443
enh84183     2  192266800  192267800      1       1  150064       1.7079      0.04383
enh84185     2  192306200  192307200      1       1  150064       1.9478      0.02572
enh84186     2  192330500  192331500      1       1  150064       2.3347      0.00978
enh84260     2  194382300  194383300      1       1  150064       5.1445    1.341e-07
enh84262     2  194647800  194648800      1       1  150064       4.6508    1.653e-06
enh84263     2  194670700  194671700      2       1  150064       2.6361    0.0041939
enh84285     2  196384700  196385700      4       1  150064       3.3894   0.00035021
enh84286     2  196386000  196387000      7       4  150064       3.0441     0.001167
enh84289     2  196408900  196409900      5       2  150064       3.6552   0.00012851
enh84290     2  196427100  196428100      5       2  150064       2.6125    0.0044946
enh84292     2  196465500  196466500      2       1  150064       2.4135    0.0079001
enh84303     2  196632800  196633800      2       1  150064       2.1986     0.013952
enh84308     2  196707100  196708100      2       1  150064       2.1338     0.016428
enh84309     2  196762700  196763700      4       2  150064       2.5099     0.006039
enh84310     2  196763700  196764700      3       2  150064       1.9104     0.028038
enh84312     2  196932200  196933200      7       3  150064       3.1076   0.00094311
enh84315     2  196976800  196977800      3       1  150064       1.8839     0.029786
enh84316     2  196978500  196979500      1       1  150064       2.1625      0.01529
enh84317     2  196987700  196988700      2       1  150064       1.8169     0.034619
enh84318     2  196988600  196989600      1       1  150064       2.0077      0.02234
enh84320     2  197001900  197002900      2       1  150064       1.9748     0.024144
enh84321     2  197008600  197009600      4       2  150064       1.9406     0.026154
enh84322     2  197023200  197024200      6       2  150064       1.8215     0.034265
enh84323     2  197026100  197027100      2       1  150064       1.8671     0.030943
enh84339     2  197140100  197141100      7       4  150064       2.1815     0.014573
enh84340     2  197143800  197144800      5       2  150064       2.7425    0.0030483
enh84341     2  197149200  197150200      1       1  150064       2.4366     0.007413
enh84342     2  197156500  197157500      4       2  150064       3.1434   0.00083509
enh84343     2  197159000  197160000      2       1  150064       1.8905     0.029343
enh84351     2  197264500  197265500      2       1  150064       1.7996     0.035958
enh84357     2  197323900  197324900     12       1  150064       2.6493    0.0040325
enh84359     2  197352300  197353300      2       1  150064       2.0462     0.020369
enh84361     2  197409200  197410200      1       1  150064       3.5218    0.0002143
enh84363     2  197431500  197432500      2       1  150064       2.4131    0.0079082
enh84364     2  197451000  197452000      6       2  150064       2.7834    0.0026896
enh84367     2  197466600  197467600      1       1  150064       2.2402      0.01254
enh84368     2  197472000  197473000      3       1  150064       2.6602    0.0039046
enh84372     2  197623400  197624400      6       1  150064       1.9983     0.022839
enh84373     2  197648100  197649100      2       1  150064       1.6848     0.046012
enh84374     2  197662200  197663200      1       1  150064       2.2505      0.01221
enh84378     2  197788700  197789700      1       1  150064       2.0893      0.01834
enh84379     2  197792600  197793600      2       1  150064       1.7068     0.043934
enh84380     2  197819200  197820200      2       1  150064       1.8909     0.029316
enh84383     2  197831800  197832800      2       1  150064       2.3767    0.0087347
enh84386     2  197853100  197854100      2       1  150064       2.7117    0.0033466
enh84390     2  197956700  197957700      3       2  150064        2.643    0.0041089
enh84391     2  197962100  197963100      2       1  150064       2.4016    0.0081622
enh84392     2  197966600  197967600      2       1  150064       2.2828     0.011221
enh84397     2  198017100  198018100      4       2  150064       2.1824      0.01454
enh84400     2  198026200  198027200      2       1  150064       2.2899     0.011013
enh84413     2  198107100  198108100      1       1  150064        1.867      0.03095
enh84414     2  198115100  198116100      3       1  150064       2.6266    0.0043118
enh84417     2  198123300  198124300      1       1  150064       2.6007     0.004652
enh84419     2  198130400  198131400      4       2  150064       1.8806     0.030011
enh84421     2  198143600  198144600      4       2  150064       4.8038   7.7832e-07
enh84422     2  198151800  198152800      2       1  150064       4.1386   1.7469e-05
enh84423     2  198158000  198159000      3       1  150064        5.112   1.5937e-07
enh84424     2  198170900  198171900      4       2  150064       4.5313   2.9317e-06
enh84425     2  198173400  198174400      1       1  150064       5.3703    3.931e-08
enh84427     2  198223600  198224600      1       1  150064       4.2718    9.697e-06
enh84431     2  198242000  198243000      1       1  150064       6.0861    5.786e-10
enh84433     2  198264800  198265800      3       1  150064       5.4423   2.6305e-08
enh84434     2  198292900  198293900      1       1  150064       6.4019    7.671e-11
enh84444     2  198402900  198403900      2       1  150064       5.4894   2.0166e-08
enh84446     2  198435900  198436900      1       1  150064       6.3151     1.35e-10
enh84447     2  198440900  198441900      1       1  150064       1.8578       0.0316
enh84449     2  198478100  198479100      2       1  150064       5.3228   5.1087e-08
enh84450     2  198492000  198493000      5       1  150064       2.9932    0.0013802
enh84451     2  198493200  198494200      6       2  150064       4.3364   7.2429e-06
enh84452     2  198513000  198514000      3       1  150064       4.8472   6.2596e-07
enh84454     2  198541200  198542200      2       1  150064       4.6838    1.408e-06
enh84455     2  198568800  198569800      1       1  150064       4.1225    1.874e-05
enh84456     2  198573400  198574400      2       1  150064        4.101   2.0565e-05
enh84457     2  198692700  198693700      2       1  150064       4.6465   1.6884e-06
enh84458     2  198701900  198702900      2       1  150064       2.3539    0.0092895
enh84459     2  198703200  198704200      1       1  150064       3.0064     0.001322
enh84460     2  198711100  198712100      2       1  150064       4.2134   1.2579e-05
enh84461     2  198737700  198738700      2       1  150064       3.7759   7.9729e-05
enh84462     2  198743300  198744300      1       1  150064       5.1723    1.156e-07
enh84464     2  198753600  198754600      2       1  150064       4.2409   1.1133e-05
enh84467     2  198780100  198781100      2       1  150064       3.5144   0.00022033
enh84468     2  198834000  198835000      1       1  150064        1.766       0.0387
enh84487     2  200001000  200002000      1       1  150064       5.0855    1.833e-07
enh84488     2  200025000  200026000      4       2  150064       4.9071   4.6207e-07
enh84492     2  200142600  200143600      3       1  150064       2.6022    0.0046309
enh84493     2  200169400  200170400      1       1  150064       3.1071    0.0009446
enh84494     2  200174300  200175300      1       1  150064       3.0511      0.00114
enh84495     2  200180400  200181400      1       1  150064       3.0535     0.001131
enh84496     2  200194000  200195000      6       2  150064       4.0692   2.3587e-05
enh84505     2  200276400  200277400      2       1  150064       3.4618   0.00026826
enh84508     2  200304500  200305500      3       2  150064        4.605   2.0624e-06
enh84509     2  200306800  200307800      1       1  150064       2.2179      0.01328
enh84510     2  200309100  200310100      2       1  150064       4.1606    1.587e-05
enh84511     2  200313500  200314500      2       1  150064       3.6475   0.00013239
enh84512     2  200317800  200318800      1       1  150064        4.181    1.451e-05
enh84529     2  200675100  200676100      1       1  150064       2.6814     0.003666
enh84530     2  200679000  200680000      2       1  150064       3.2866   0.00050696
enh84531     2  200683800  200684800      1       1  150064       4.3977     5.47e-06
enh84534     2  200777800  200778800      4       2  150064       5.6966   6.1128e-09
enh84535     2  200778800  200779800      3       1  150064       2.9751    0.0014646
enh84536     2  200787200  200788200      5       2  150064       5.7762   3.8197e-09
enh84539     2  200810900  200811900      1       1  150064        6.981    1.465e-12
enh84540     2  200817900  200818900      3       2  150064       5.7811   3.7108e-09
enh84546     2  200890200  200891200      4       2  150064       3.7224   9.8683e-05
enh84548     2  200898200  200899200      2       1  150064       1.9588     0.025067
enh84549     2  200903800  200904800      2       1  150064        2.015      0.02195
enh84550     2  200907000  200908000      3       2  150064       2.5205    0.0058592
enh84551     2  200941400  200942400      3       2  150064       1.6557      0.04889
enh84553     2  200995100  200996100      3       2  150064       2.3616    0.0090976
enh84554     2  201003000  201004000      2       1  150064        4.846      6.3e-07
enh84555     2  201021100  201022100      2       1  150064       4.8568   5.9644e-07
enh84556     2  201024200  201025200      2       1  150064       5.4442   2.6026e-08
enh84558     2  201037000  201038000      3       2  150064       2.3702    0.0088904
enh84559     2  201042600  201043600      2       1  150064       2.8592    0.0021238
enh84561     2  201087700  201088700      7       3  150064       3.1485    0.0008206
enh84565     2  201139000  201140000      2       1  150064       4.0852   2.2017e-05
enh84566     2  201143700  201144700      5       2  150064       4.7333   1.1044e-06
enh84568     2  201162600  201163600      3       2  150064       2.2925     0.010938
enh84571     2  201176600  201177600      4       2  150064       2.4416    0.0073108
enh84574     2  201181700  201182700      4       2  150064       4.1246   1.8572e-05
enh84575     2  201182800  201183800      1       1  150064       2.5294     0.005713
enh84577     2  201186200  201187200      1       1  150064       5.3766    3.796e-08
enh84578     2  201186900  201187900      1       1  150064       1.8995      0.02875
enh84579     2  201194100  201195100      4       2  150064       2.8612    0.0021102
enh84580     2  201199800  201200800      2       1  150064        4.056   2.4955e-05
enh84586     2  201212700  201213700      4       2  150064        1.711     0.043541
enh84587     2  201215700  201216700      4       2  150064       2.0061     0.022422
enh84589     2  201221700  201222700      3       2  150064       4.1614   1.5815e-05
enh84590     2  201229000  201230000      3       1  150064       4.8925   4.9787e-07
enh84593     2  201241300  201242300      4       2  150064       5.4499   2.5199e-08
enh84595     2  201247000  201248000      5       2  150064       4.4118   5.1248e-06
enh84598     2  201270100  201271100      3       1  150064       3.3255   0.00044135
enh84599     2  201271800  201272800      3       2  150064       2.3957    0.0082932
enh84602     2  201276200  201277200      3       1  150064        3.257   0.00056302
enh84604     2  201302400  201303400      2       1  150064       3.9084   4.6463e-05
enh84605     2  201306800  201307800      2       1  150064       3.3803   0.00036206
enh84606     2  201319800  201320800      2       1  150064       3.1704   0.00076117
enh84607     2  201332800  201333800      4       2  150064       3.5728   0.00017662
enh84611     2  201373000  201374000      5       3  150064       2.0277     0.021297
enh84612     2  201392100  201393100      1       1  150064       2.5746     0.005018
enh84613     2  201393200  201394200      2       1  150064       1.8483     0.032279
enh84615     2  201449600  201450600      1       1  150064       1.9686       0.0245
enh84618     2  201468600  201469600      4       2  150064       2.0513     0.020118
enh84633     2  201606300  201607300      5       2  150064       1.9379     0.026317
enh84637     2  201621700  201622700      3       1  150064       2.0946     0.018104
enh84639     2  201628700  201629700      5       2  150064       2.0647     0.019478
enh84642     2  201642400  201643400      2       1  150064        2.272     0.011543
enh84644     2  201648600  201649600      1       1  150064        2.068      0.01932
enh84673     2  202017500  202018500      5       2  150064       1.7327     0.041574
enh84682     2  202118800  202119800      8       4  150064        3.382   0.00035982
enh84684     2  202125200  202126200      2       1  150064       2.4295    0.0075591
enh84685     2  202127100  202128100      8       4  150064       2.3391     0.009666
enh84686     2  202128600  202129600      1       1  150064       1.6548      0.04898
enh84687     2  202162500  202163500      5       3  150064       1.9173       0.0276
enh84724     2  202572100  202573100      8       3  150064       2.0408     0.020635
enh84730     2  202658800  202659800      4       2  150064       1.6553     0.048933
enh84757     2  202835100  202836100      5       1  150064       2.0275     0.021306
enh84795     2  203247200  203248200      2       1  150064       1.6679     0.047665
enh84808     2  203452900  203453900      1       1  150064       1.7028       0.0443
enh84809     2  203453400  203454400      2       1  150064       1.7147     0.043196
enh84825     2  203830400  203831400      7       3  150064       2.3593    0.0091552
enh84826     2  203877800  203878800      1       1  150064       2.9017     0.001856
enh84833     2  204039600  204040600      3       2  150064       2.2608     0.011885
enh84835     2  204105500  204106500      2       1  150064       2.5793    0.0049506
enh84850     2  204301900  204302900      2       1  150064       2.5487    0.0054067
enh84856     2  204327200  204328200      5       2  150064       2.1403     0.016166
enh84857     2  204329700  204330700      2       1  150064       1.8619     0.031306
enh84859     2  204338400  204339400      2       1  150064       2.3125     0.010374
enh84860     2  204349000  204350000      2       1  150064       2.4373    0.0073984
enh84867     2  204388600  204389600      3       1  150064       2.3089     0.010474
enh84869     2  204393000  204394000      1       1  150064       2.5022     0.006172
enh84871     2  204413600  204414600      2       1  150064       2.4879    0.0064244
enh84886     2  204520900  204521900      2       1  150064       1.8384     0.033003
enh84915     2  204884000  204885000      5       2  150064       1.7042     0.044172
enh84969     2  205837100  205838100      1       1  150064       2.1553      0.01557
enh84980     2  206175800  206176800      3       2  150064       2.1305     0.016565
enh84981     2  206185500  206186500      3       2  150064       2.1538     0.015628
enh84982     2  206217200  206218200      5       2  150064       2.2819     0.011248
enh84984     2  206250500  206251500      5       2  150064       2.5524    0.0053487
enh84988     2  206339300  206340300      2       1  150064       2.2213     0.013167
enh84989     2  206342000  206343000      4       1  150064       1.9334     0.026594
enh84993     2  206361000  206362000      1       1  150064       1.8446      0.03255
enh85014     2  206571000  206572000      1       1  150064       2.3354     0.009761
enh85026     2  206713200  206714200      2       1  150064       2.9118    0.0017968
enh85029     2  206773600  206774600      1       1  150064       3.0578     0.001115
enh85038     2  206947400  206948400      3       2  150064       1.9901     0.023292
enh85046     2  207028800  207029800      5       2  150064       2.7236    0.0032285
enh85049     2  207076300  207077300      1       1  150064       1.6566       0.0488
enh85072     2  207906300  207907300      1       1  150064        1.648      0.04968
enh85073     2  207911200  207912200      3       2  150064       1.8611     0.031363
enh85115     2  208233200  208234200      5       3  150064        1.853     0.031938
enh85118     2  208259700  208260700      3       2  150064        2.193     0.014155
enh85120     2  208272900  208273900      5       2  150064       2.9997    0.0013511
enh85125     2  208331900  208332900      5       2  150064       3.0179    0.0012726
enh85127     2  208339100  208340100      5       2  150064       2.4316     0.007516
enh85128     2  208339900  208340900      3       1  150064       3.3487   0.00040597
enh85129     2  208343600  208344600      5       1  150064       1.6662     0.047841
enh85130     2  208347800  208348800      3       1  150064       1.7542     0.039696
enh85133     2  208370700  208371700      2       1  150064       3.5615   0.00018438
enh85136     2  208398400  208399400      2       1  150064       3.6579   0.00012715
enh85137     2  208411300  208412300      3       2  150064       4.0868   2.1867e-05
enh85141     2  208422100  208423100      2       1  150064       3.8072   7.0284e-05
enh85142     2  208425800  208426800      2       1  150064       3.1947   0.00069982
enh85145     2  208480900  208481900      4       1  150064       4.1235   1.8654e-05
enh85148     2  208497300  208498300      2       1  150064       3.4618   0.00026826
enh85150     2  208531200  208532200      3       1  150064       3.9529   3.8602e-05
enh85215     2  210340900  210341900      2       1  150064       1.9478      0.02572
enh85220     2  210494000  210495000      1       1  150064       2.4534     0.007075
enh85241     2  212272600  212273600      1       1  150064       3.2319    0.0006149
enh85254     2  213412500  213413500      1       1  150064        2.683     0.003648
enh85257     2  213550900  213551900      7       4  150064       2.1618     0.015318
enh85259     2  213587600  213588600      4       2  150064       2.2976     0.010792
enh85260     2  213641400  213642400      2       1  150064       1.8234     0.034119
enh85261     2  213641800  213642800      4       2  150064       2.0216     0.021611
enh85275     2  213836800  213837800      2       1  150064       1.6976     0.044793
enh85276     2  213839200  213840200      3       2  150064       1.8883     0.029495
enh85291     2  213987300  213988300      3       1  150064       2.1187     0.017056
enh85337     2  216001900  216002900      6       4  150064       2.1397     0.016189
enh85434     2  216693600  216694600      4       2  150064       1.7267     0.042114
enh85436     2  216700000  216701000      1       1  150064       2.2695      0.01162
enh85473     2  217066900  217067900      2       1  150064       1.7884     0.036858
enh85478     2  217138600  217139600      4       1  150064        2.033     0.021027
enh85481     2  217163400  217164400      2       1  150064       1.7118     0.043465
enh85497     2  217288500  217289500      3       1  150064       3.1787   0.00073967
enh85502     2  217342700  217343700      1       1  150064       2.8023     0.002537
enh85505     2  217360300  217361300      4       2  150064       1.8798     0.030068
enh85509     2  217375100  217376100      5       3  150064       2.2671     0.011694
enh85513     2  217404500  217405500      2       1  150064        1.993     0.023129
enh85516     2  217423600  217424600      5       2  150064       2.9567    0.0015547
enh85518     2  217430100  217431100      2       1  150064       1.9011     0.028645
enh85519     2  217437900  217438900      4       2  150064       2.2594     0.011929
enh85521     2  217447500  217448500      3       2  150064       2.7106    0.0033585
enh85525     2  217483900  217484900      4       2  150064       1.9169     0.027628
enh85535     2  217544000  217545000      3       1  150064       2.0846     0.018553
enh85561     2  217856400  217857400      1       1  150064       2.0359      0.02088
enh85567     2  217919400  217920400      3       2  150064       1.6572     0.048735
enh85569     2  217925000  217926000      4       2  150064        1.993     0.023128
enh85571     2  217939500  217940500     10       3  150064       1.8883     0.029496
enh85580     2  218026600  218027600      1       1  150064       2.1604      0.01537
enh85581     2  218030200  218031200      2       1  150064       1.8588     0.031531
enh85624     2  218432700  218433700      2       1  150064       1.6626     0.048194
enh85647     2  218620600  218621600      4       2  150064       1.7853     0.037103
enh85648     2  218621200  218622200      4       2  150064       1.7297     0.041843
enh85649     2  218642400  218643400      1       1  150064       1.8864      0.02962
enh85651     2  218654600  218655600      2       1  150064       2.6739    0.0037486
enh85670     2  218776200  218777200      4       2  150064       1.7179     0.042911
enh85672     2  218783300  218784300     12       2  150064       2.6563    0.0039505
enh85675     2  218791900  218792900      1       1  150064       1.6901       0.0455
enh85680     2  218815300  218816300      2       1  150064       1.9827     0.023699
enh85754     2  219935800  219936800      2       1  150064         2.01     0.022218
enh85760     2  220006800  220007800      2       1  150064       2.3236     0.010074
enh85761     2  220013900  220014900      2       1  150064       2.3677    0.0089503
enh85762     2  220023200  220024200      1       1  150064       1.9307      0.02676
enh85763     2  220025600  220026600      2       1  150064       2.6891    0.0035818
enh85765     2  220038500  220039500      1       1  150064       4.2093    1.281e-05
enh85766     2  220072800  220073800      1       1  150064       2.2918      0.01096
enh85769     2  220091900  220092900      2       1  150064       1.9286     0.026889
enh85823     2  220526400  220527400      2       1  150064       1.7379     0.041118
enh85841     2  220914400  220915400      3       1  150064       1.7131     0.043349
enh85843     2  220930400  220931400      4       2  150064       2.2356     0.012688
enh85871     2  221573000  221574000      2       1  150064       2.1709     0.014969
enh85884     2  222308400  222309400      4       1  150064       1.6987     0.044684
enh85892     2  222393700  222394700      2       1  150064       3.0741    0.0010556
enh85893     2  222395100  222396100      4       2  150064        2.334    0.0097972
enh85898     2  222644500  222645500      3       1  150064        2.206     0.013693
enh85985     2  224180300  224181300      4       2  150064        1.935     0.026497
enh85992     2  224353200  224354200      1       1  150064       1.8401      0.03288
enh85993     2  224372500  224373500      2       1  150064       1.9799      0.02386
enh85994     2  224392800  224393800      3       2  150064       2.6538     0.003979
enh85995     2  224396800  224397800      6       3  150064       1.7413     0.040813
enh86067     2  224906300  224907300      2       1  150064       1.8287     0.033719
enh86078     2  225010300  225011300      2       1  150064       1.8981     0.028841
enh86081     2  225026800  225027800      2       1  150064       2.3872    0.0084876
enh86087     2  225075800  225076800      4       1  150064       2.5992    0.0046721
enh86101     2  225266300  225267300      6       2  150064        2.762    0.0028727
enh86102     2  225275900  225276900      2       1  150064        2.515    0.0059508
enh86103     2  225277500  225278500      3       1  150064       3.4512   0.00027905
enh86104     2  225349700  225350700      2       1  150064       1.9061     0.028321
enh86107     2  225383800  225384800      1       1  150064       4.0748    2.303e-05
enh86108     2  225385500  225386500      3       2  150064       3.5683   0.00017969
enh86111     2  225409200  225410200      1       1  150064       2.3762     0.008746
enh86112     2  225411100  225412100      1       1  150064       2.1044      0.01767
enh86115     2  225425600  225426600      7       3  150064       2.6451     0.004083
enh86118     2  225434400  225435400      3       2  150064       4.4138   5.0797e-06
enh86119     2  225439700  225440700      6       2  150064        3.536   0.00020315
enh86121     2  225446700  225447700      2       1  150064       4.7216   1.1702e-06
enh86123     2  225515000  225516000      4       2  150064       1.6757     0.046903
enh86125     2  225543100  225544100      1       1  150064       1.9343      0.02654
enh86126     2  225587200  225588200      1       1  150064       2.7417     0.003056
enh86134     2  225701500  225702500      3       2  150064       3.1692   0.00076434
enh86140     2  225749500  225750500      4       2  150064       1.7327     0.041575
enh86141     2  225768900  225769900      2       1  150064       1.6763     0.046844
enh86144     2  225779700  225780700      4       2  150064       1.8997     0.028736
enh86145     2  225786800  225787800      6       3  150064       1.7546     0.039663
enh86154     2  225812700  225813700      2       1  150064       1.8687     0.030836
enh86180     2  225889700  225890700      3       2  150064       2.2588     0.011947
enh86183     2  225902100  225903100      1       1  150064        3.889    5.032e-05
enh86188     2  225964100  225965100      5       2  150064       1.6596     0.048495
enh86190     2  225969400  225970400      7       3  150064       1.9615     0.024911
enh86191     2  225978000  225979000      6       2  150064       1.7424     0.040718
enh86192     2  225978800  225979800      4       1  150064       1.7347     0.041397
enh86194     2  225984600  225985600      4       2  150064       1.8381     0.033024
enh86196     2  226029200  226030200      7       2  150064       1.8207     0.034324
enh86237     2  227283200  227284200      3       2  150064        2.061     0.019651
enh86293     2  227702300  227703300      6       1  150064       1.8715     0.030641
enh86294     2  227733300  227734300      5       2  150064        1.886     0.029647
enh86296     2  227750500  227751500      6       1  150064        1.718     0.042899
enh86298     2  227756700  227757700      2       1  150064       2.5105    0.0060282
enh86301     2  227776300  227777300      2       1  150064       1.6916     0.045363
enh86302     2  227780300  227781300      1       1  150064       2.3855     0.008527
enh86306     2  227841900  227842900      1       1  150064       1.8402      0.03287
enh86308     2  227859900  227860900      2       1  150064       1.6823     0.046252
enh86330     2  228275800  228276800      3       2  150064       2.1261     0.016749
enh86331     2  228280200  228281200      4       2  150064       2.6493    0.0040327
enh86339     2  228347400  228348400      3       2  150064       1.9634     0.024799
enh86344     2  228380200  228381200      5       2  150064       2.0463     0.020364
enh86345     2  228382500  228383500      6       3  150064       2.3233     0.010082
enh86346     2  228435200  228436200      4       2  150064       1.7166     0.043029
enh86372     2  229409600  229410600      1       1  150064       1.9317       0.0267
enh86386     2  230147600  230148600      1       1  150064        1.868      0.03088
enh86388     2  230165200  230166200      2       1  150064       1.6727     0.047192
enh86407     2  230644600  230645600      1       1  150064       1.7203      0.04269
enh86427     2  230844900  230845900      1       1  150064        2.353     0.009312
enh86428     2  230845400  230846400      2       1  150064       2.2909     0.010983
enh86440     2  231190800  231191800      5       1  150064       1.6993     0.044628
enh86446     2  231220500  231221500      5       2  150064       1.9516     0.025491
enh86463     2  231377300  231378300      1       1  150064       1.7405      0.04089
enh86469     2  231532600  231533600      3       2  150064       1.8141     0.034828
enh86513     2  232003400  232004400      1       1  150064       1.8867       0.0296
enh86539     2  232264300  232265300      3       2  150064       1.6577     0.048685
enh86544     2  232326000  232327000      2       1  150064       1.9244     0.027151
enh86554     2  232470000  232471000      2       1  150064       1.7846      0.03716
enh86564     2  232527200  232528200      1       1  150064       2.3914     0.008391
enh86566     2  232532000  232533000      2       1  150064       2.2746     0.011466
enh86568     2  232538700  232539700      3       2  150064       2.2061     0.013688
enh86584     2  232798600  232799600      2       1  150064       2.5171    0.0059155
enh86612     2  233441300  233442300      5       2  150064        1.965     0.024706
enh86613     2  233453500  233454500      3       1  150064       1.7228     0.042464
enh86614     2  233457400  233458400      1       1  150064       2.1019      0.01778
enh86619     2  233579300  233580300      2       1  150064       5.1594   1.2389e-07
enh86622     2  233646100  233647100      4       2  150064       4.2163    1.242e-05
enh86623     2  233660200  233661200      2       1  150064       3.8559   5.7654e-05
enh86624     2  233699900  233700900      5       3  150064       2.5359    0.0056073
enh86625     2  233702500  233703500      1       1  150064       3.5443    0.0001968
enh86626     2  233703100  233704100      1       1  150064       4.5208     3.08e-06
enh86627     2  233716300  233717300      5       3  150064       4.5909   2.2062e-06
enh86628     2  233719400  233720400      4       2  150064       5.6505   7.9994e-09
enh86629     2  233736500  233737500      2       1  150064       2.2883      0.01106
enh86630     2  233749100  233750100      4       2  150064       5.6711   7.0944e-09
enh86632     2  233756200  233757200      1       1  150064       4.2405    1.115e-05
enh86633     2  233766200  233767200      2       1  150064       5.2903   6.1042e-08
enh86639     2  233898000  233899000      4       2  150064       2.7711    0.0027936
enh86640     2  233904100  233905100      1       1  150064       1.7938      0.03642
enh86642     2  233918800  233919800      1       1  150064       2.5708     0.005073
enh86775     2  235781800  235782800      4       2  150064       1.9651     0.024701
enh86813     2  236015300  236016300     13       3  150064       1.7277     0.042021
enh86817     2  236080300  236081300      9       3  150064       2.0679     0.019326
enh86828     2  236177600  236178600      9       4  150064       1.8202     0.034362
enh86842     2  236325400  236326400      1       1  150064       1.6815      0.04633
enh86854     2  236419700  236420700      1       1  150064       2.9263     0.001715
enh86860     2  236471700  236472700      1       1  150064       2.0511      0.02013
enh86866     2  236514600  236515600      2       1  150064       1.8384     0.032999
enh86867     2  236517000  236518000      4       2  150064       1.8795      0.03009
enh86873     2  236543200  236544200      3       1  150064        2.049     0.020229
enh86875     2  236550100  236551100      3       1  150064       2.0383     0.020761
enh86887     2  236617200  236618200      6       2  150064       1.6499     0.049479
enh86888     2  236618100  236619100      9       5  150064       2.2613     0.011869
enh86889     2  236627800  236628800      2       1  150064       1.9685     0.024505
enh86895     2  236746900  236747900      2       1  150064        2.059     0.019748
enh86899     2  236866600  236867600      1       1  150064       1.8695      0.03078
enh86909     2  237551000  237552000      4       2  150064       2.2977     0.010791
enh86910     2  237554800  237555800      3       1  150064        1.695      0.04504
enh86912     2  237573400  237574400      8       3  150064       1.7286     0.041936
enh86924     2  237677700  237678700      4       2  150064       2.1651     0.015189
enh87030     2  238480800  238481800      1       1  150064       2.1434      0.01604
enh87072     2  238652400  238653400      7       1  150064       1.8832     0.029837
enh87108     2  239068600  239069600      6       4  150064       2.8569    0.0021392
enh87109     2  239071300  239072300      3       2  150064       2.5902    0.0047955
enh87254     2  241331700  241332700      6       2  150064       2.1182     0.017078
enh87255     2  241332900  241333900      6       2  150064       2.0902     0.018298
enh87256     2  241363200  241364200      8       2  150064       2.9383      0.00165
enh87291     2  241948100  241949100      4       2  150064       1.9416     0.026094
enh87325     2  242320800  242321800      5       3  150064       1.9771     0.024017
enh87327     2  242350600  242351600      6       4  150064       2.4978    0.0062486
enh87334     2  242497000  242498000      5       3  150064       1.8813     0.029966
enh87344     2  242573800  242574800      3       2  150064       1.8432     0.032647
enh87346     2  242604600  242605600      3       1  150064       2.1349     0.016386
enh87368     2  242812500  242813500      6       2  150064       1.9885      0.02338
enh87376     2  242907100  242908100      2       1  150064       1.7049     0.044102
enh87396     3    1237300    1238300      1       1  150064       2.1984      0.01396
enh87403     3    3221600    3222600      7       2  150064       1.8204     0.034353
enh87425     3    4575100    4576100      3       1  150064       1.7872     0.036951
enh87429     3    4697600    4698600      4       2  150064       2.9202    0.0017491
enh87449     3    4894800    4895800      1       1  150064       2.3182      0.01022
enh87467     3    5068500    5069500      6       2  150064       2.1935     0.014137
enh87482     3    5203000    5204000      1       1  150064       1.6877      0.04573
enh87484     3    5227600    5228600      1       1  150064       1.6719      0.04727
enh87491     3    5259500    5260500      7       2  150064       1.7606     0.039154
enh87516     3    8525400    8526400      1       1  150064       2.0306      0.02115
enh87539     3    8622500    8623500     11       2  150064       1.7187     0.042834
enh87580     3    9032400    9033400      1       1  150064       2.4414     0.007316
enh87582     3    9069400    9070400      7       3  150064        2.941    0.0016359
enh87588     3    9164200    9165200      7       2  150064       1.6923     0.045295
enh87606     3    9403200    9404200      2       1  150064       2.4557    0.0070301
enh87607     3    9406200    9407200      6       2  150064       2.3866    0.0085018
enh87610     3    9447800    9448800      4       2  150064       2.5744    0.0050205
enh87613     3    9462100    9463100      2       1  150064       2.5539    0.0053266
enh87615     3    9489600    9490600      2       1  150064       1.6739     0.047079
enh87619     3    9757500    9758500      4       2  150064       1.8084     0.035269
enh87700     3   10398600   10399600      4       2  150064       3.0189    0.0012684
enh87702     3   10411800   10412800      3       2  150064        3.313    0.0004615
enh87704     3   10418200   10419200      7       2  150064       3.2064   0.00067212
enh87710     3   10593300   10594300      3       1  150064       2.2016     0.013848
enh87711     3   10599100   10600100      3       2  150064       2.5733     0.005037
enh87713     3   10642400   10643400      3       2  150064       1.9418     0.026081
enh87767     3   11472600   11473600      3       2  150064       1.9493     0.025629
enh87768     3   11475200   11476200      1       1  150064       2.2191      0.01324
enh87769     3   11479700   11480700      1       1  150064       2.0655      0.01944
enh87791     3   11607700   11608700      3       2  150064       2.5511    0.0053695
enh87808     3   11670000   11671000      9       3  150064       2.3016     0.010678
enh87811     3   11685600   11686600      2       1  150064       3.9925   3.2686e-05
enh87813     3   11703000   11704000      2       1  150064       3.0804    0.0010335
enh87821     3   11798600   11799600      6       2  150064        1.875     0.030396
enh87822     3   11806200   11807200      4       2  150064       2.6584    0.0039256
enh87827     3   11886000   11887000      4       1  150064       2.4412    0.0073193
enh87828     3   11888600   11889600      1       1  150064       2.3023      0.01066
enh87831     3   12197100   12198100      5       2  150064       2.1735      0.01487
enh87836     3   12220200   12221200      1       1  150064       3.2532    0.0005705
enh87838     3   12230100   12231100      6       2  150064       1.6715     0.047307
enh87840     3   12239500   12240500      3       1  150064       1.7183     0.042869
enh87844     3   12280100   12281100      1       1  150064       2.2533      0.01212
enh87845     3   12321600   12322600      1       1  150064       2.9461     0.001609
enh87847     3   12344600   12345600      2       1  150064          1.7     0.044561
enh87867     3   12485700   12486700      3       2  150064       3.6089   0.00015378
enh87869     3   12503500   12504500      4       2  150064       1.9011     0.028642
enh87871     3   12521000   12522000      3       1  150064       2.2586     0.011955
enh87872     3   12524300   12525300      3       1  150064       1.9132     0.027863
enh87876     3   12548700   12549700      1       1  150064       2.1719      0.01493
enh87877     3   12550200   12551200      3       2  150064       2.4871    0.0064398
enh87879     3   12601200   12602200      2       1  150064       2.4155    0.0078571
enh87880     3   12604000   12605000      3       1  150064       2.3623    0.0090812
enh87882     3   12617600   12618600      3       2  150064       2.9165    0.0017697
enh87885     3   12629400   12630400      3       2  150064       1.8033     0.035667
enh87886     3   12640300   12641300      1       1  150064       2.6123     0.004497
enh87887     3   12663500   12664500      2       1  150064       1.8685     0.030845
enh87891     3   12679200   12680200      2       1  150064        2.729    0.0031768
enh87896     3   12689800   12690800      3       1  150064       1.8254      0.03397
enh87899     3   12698000   12699000      2       1  150064       2.2178     0.013283
enh87900     3   12702100   12703100      4       2  150064       1.6649     0.047962
enh87903     3   12735500   12736500      5       2  150064       2.1544     0.015605
enh87904     3   12746900   12747900      1       1  150064       2.0179       0.0218
enh87931     3   13036500   13037500      5       2  150064       1.7541     0.039707
enh87941     3   13122000   13123000      6       3  150064       3.0012    0.0013447
enh87942     3   13128800   13129800      7       4  150064       2.1933     0.014143
enh87947     3   13342700   13343700      1       1  150064       1.7837      0.03724
enh87948     3   13389700   13390700      1       1  150064       1.8649       0.0311
enh87952     3   13421100   13422100      8       2  150064       2.1759     0.014783
enh87953     3   13426600   13427600      6       3  150064       2.1286     0.016642
enh87985     3   14211900   14212900      2       1  150064       2.0244     0.021464
enh88010     3   14443000   14444000      1       1  150064       1.7653      0.03876
enh88030     3   14567200   14568200      6       3  150064       1.7142     0.043245
enh88033     3   14691800   14692800      2       1  150064       1.7422     0.040736
enh88051     3   15138600   15139600      2       1  150064       1.7907     0.036672
enh88096     3   15679200   15680200      2       1  150064       1.6901     0.045507
enh88113     3   15812900   15813900      1       1  150064       2.8168     0.002425
enh88118     3   15831900   15832900      3       2  150064       1.9923     0.023167
enh88136     3   16000500   16001500      4       1  150064       1.9527     0.025426
enh88139     3   16017800   16018800      4       1  150064       2.2246     0.013055
enh88144     3   16068000   16069000      5       2  150064        1.848     0.032299
enh88180     3   16318700   16319700      4       1  150064        2.087     0.018446
enh88183     3   16336000   16337000      2       1  150064       1.7351     0.041365
enh88186     3   16353300   16354300      3       1  150064       1.7802      0.03752
enh88194     3   16420100   16421100      7       3  150064       1.6682     0.047641
enh88198     3   16440900   16441900      5       2  150064       2.0809      0.01872
enh88203     3   16460400   16461400      4       2  150064       1.7414     0.040808
enh88227     3   16558100   16559100      2       1  150064         1.85     0.032154
enh88240     3   16850800   16851800      7       3  150064       3.9602    3.745e-05
enh88241     3   16891000   16892000      5       3  150064       1.8073     0.035355
enh88248     3   16948200   16949200      2       1  150064       2.0693     0.019258
enh88250     3   16958500   16959500      2       1  150064       2.7259    0.0032066
enh88251     3   16974400   16975400      4       2  150064       1.7915     0.036606
enh88254     3   17081300   17082300      3       2  150064       1.8085     0.035267
enh88257     3   17118200   17119200      4       2  150064       1.7193     0.042784
enh88258     3   17130200   17131200      3       2  150064       2.8742    0.0020252
enh88261     3   17199100   17200100      2       1  150064       1.6523     0.049232
enh88263     3   17220900   17221900      3       1  150064       4.2715   9.7099e-06
enh88265     3   17236800   17237800      2       1  150064       3.8841   5.1359e-05
enh88266     3   17248500   17249500      4       2  150064       3.8924   4.9636e-05
enh88267     3   17401400   17402400      1       1  150064       1.8031      0.03569
enh88268     3   17414300   17415300      5       3  150064       2.9876    0.0014059
enh88269     3   17443100   17444100      4       1  150064       3.0978   0.00097479
enh88270     3   17473000   17474000      2       1  150064       3.6793   0.00011695
enh88272     3   17506900   17507900      3       1  150064        1.762     0.039035
enh88273     3   17532900   17533900      1       1  150064       1.7854       0.0371
enh88275     3   17576400   17577400      2       1  150064       3.9109   4.5975e-05
enh88280     3   17670600   17671600      3       1  150064        3.739   9.2382e-05
enh88281     3   17673400   17674400      3       2  150064       3.3203   0.00044954
enh88283     3   17680600   17681600      2       1  150064       4.0461   2.6039e-05
enh88284     3   17685400   17686400      1       1  150064        4.335    7.287e-06
enh88286     3   17719400   17720400      4       1  150064       4.6646   1.5463e-06
enh88287     3   17723600   17724600      1       1  150064       4.9413     3.88e-07
enh88289     3   17778700   17779700      1       1  150064       4.9638    3.457e-07
enh88290     3   17780300   17781300      3       2  150064       4.6669   1.5285e-06
enh88291     3   17784800   17785800      4       1  150064         2.91     0.001807
enh88293     3   17851300   17852300      5       2  150064       3.0198    0.0012648
enh88294     3   17872800   17873800      1       1  150064       5.1744    1.143e-07
enh88302     3   18152400   18153400      6       3  150064       2.0215     0.021615
enh88313     3   18481600   18482600      3       2  150064       2.8959    0.0018904
enh88314     3   19929600   19930600      3       1  150064       2.0501     0.020179
enh88315     3   19931200   19932200      3       2  150064        1.655     0.048961
enh88316     3   19939800   19940800      1       1  150064       2.6437       0.0041
enh88319     3   19991300   19992300      6       3  150064       1.6766     0.046809
enh88356     3   21686200   21687200      4       2  150064       2.0058     0.022438
enh88361     3   21771200   21772200      8       3  150064       1.7913      0.03662
enh88363     3   21792800   21793800      5       3  150064       1.6692     0.047534
enh88368     3   21960800   21961800     18       2  150064       2.2155     0.013364
enh88369     3   21983600   21984600      7       2  150064       1.8367     0.033125
enh88370     3   21996100   21997100      8       2  150064       2.5733    0.0050368
enh88371     3   22003400   22004400     11       3  150064       2.8033     0.002529
enh88390     3   23126800   23127800      3       1  150064       1.8855     0.029684
enh88391     3   23137100   23138100      2       1  150064       1.9492     0.025634
enh88396     3   23240000   23241000      3       1  150064       2.1069     0.017563
enh88397     3   23246200   23247200      1       1  150064       1.8886      0.02947
enh88401     3   23299300   23300300      1       1  150064       1.7464      0.04037
enh88411     3   23447900   23448900      1       1  150064       1.9033       0.0285
enh88415     3   23531400   23532400      1       1  150064       1.9515       0.0255
enh88444     3   23850600   23851600      1       1  150064       2.4976     0.006252
enh88445     3   23852800   23853800      4       2  150064       3.4433    0.0002873
enh88446     3   23860800   23861800      3       2  150064       1.7084     0.043782
enh88455     3   23916600   23917600      4       2  150064       1.8238     0.034089
enh88461     3   23989000   23990000      5       2  150064        1.698     0.044755
enh88470     3   24040300   24041300      2       1  150064       2.0099     0.022223
enh88472     3   24089200   24090200      3       2  150064       2.9405    0.0016382
enh88474     3   24127800   24128800      3       1  150064       2.3399    0.0096451
enh88475     3   24138200   24139200      2       1  150064       2.9852    0.0014169
enh88476     3   24142900   24143900      7       2  150064       3.5099   0.00022414
enh88477     3   24151600   24152600      2       1  150064       3.0365    0.0011969
enh88479     3   24164600   24165600      2       1  150064       3.1042   0.00095385
enh88481     3   24176300   24177300      5       3  150064       2.4505    0.0071332
enh88483     3   24186300   24187300      3       2  150064       2.7284     0.003182
enh88501     3   24554400   24555400      2       1  150064       3.3086   0.00046886
enh88516     3   25076800   25077800      4       2  150064        2.253     0.012128
enh88521     3   25395800   25396800      4       2  150064       2.3106     0.010426
enh88523     3   25421600   25422600      4       2  150064       1.8833      0.02983
enh88530     3   25513800   25514800      2       1  150064       2.2844     0.011173
enh88532     3   25522400   25523400      3       1  150064       1.9236     0.027202
enh88537     3   25569200   25570200      5       2  150064       1.6498     0.049497
enh88545     3   25634200   25635200      2       1  150064       1.7533     0.039775
enh88554     3   25822700   25823700      2       1  150064       1.8144      0.03481
enh88558     3   25833600   25834600      2       1  150064       2.2508     0.012198
enh88563     3   26479100   26480100      3       1  150064       2.0554      0.01992
enh88645     3   28363600   28364600      1       1  150064       1.7538      0.03973
enh88655     3   28833000   28834000      1       1  150064       2.7854     0.002673
enh88660     3   28958400   28959400      1       1  150064       2.1239      0.01684
enh88673     3   29243300   29244300      4       1  150064       1.8914     0.029286
enh88675     3   29267900   29268900      4       2  150064       2.4955    0.0062884
enh88676     3   29274300   29275300      3       1  150064       2.5927    0.0047616
enh88695     3   29411900   29412900      5       3  150064       2.1366     0.016317
enh88701     3   29450700   29451700      6       3  150064       2.1043     0.017675
enh88702     3   29456800   29457800      2       1  150064       1.8172     0.034591
enh88704     3   29467000   29468000      5       3  150064       1.8123     0.034969
enh88705     3   29469100   29470100      5       2  150064       1.9878     0.023417
enh88708     3   29479900   29480900      3       2  150064       2.2587     0.011952
enh88711     3   29494800   29495800      4       2  150064       2.8451    0.0022197
enh88718     3   29555100   29556100      4       2  150064       1.9274     0.026966
enh88722     3   29593300   29594300      7       2  150064       2.0638      0.01952
enh88723     3   29597400   29598400      8       3  150064        2.072     0.019133
enh88724     3   29606400   29607400      4       2  150064       1.6492     0.049555
enh88734     3   29724600   29725600      4       2  150064       1.8435     0.032628
enh88735     3   29728400   29729400      5       1  150064       1.9859     0.023525
enh88736     3   29731800   29732800      6       2  150064       1.7783     0.037678
enh88737     3   29735000   29736000      4       2  150064         2.34    0.0096418
enh88740     3   29801600   29802600      3       1  150064       2.5746    0.0050174
enh88741     3   29805000   29806000      5       1  150064       2.9172    0.0017661
enh88748     3   29964200   29965200      3       1  150064       3.9647   3.6751e-05
enh88749     3   29978500   29979500      2       1  150064       3.0753    0.0010515
enh88752     3   30013700   30014700      2       1  150064       2.7151    0.0033126
enh88753     3   30018700   30019700      1       1  150064       3.8178    6.732e-05
enh88755     3   30198000   30199000      1       1  150064       3.4963    0.0002359
enh88765     3   30275500   30276500      3       2  150064       1.6913     0.045391
enh88767     3   30302500   30303500      2       1  150064       2.5067    0.0060929
enh88768     3   30304300   30305300      2       1  150064       2.2289     0.012911
enh88769     3   30314900   30315900      6       3  150064        2.683    0.0036482
enh88770     3   30323500   30324500      5       3  150064       2.4395    0.0073537
enh88773     3   30334300   30335300      4       2  150064       3.7404   9.1871e-05
enh88775     3   30356500   30357500      3       2  150064       2.1243     0.016821
enh88776     3   30360900   30361900      4       2  150064       2.3234     0.010079
enh88779     3   30373900   30374900      2       1  150064       2.2932     0.010918
enh88780     3   30374800   30375800      3       2  150064       1.8085     0.035267
enh88781     3   30375500   30376500      4       2  150064       1.8437     0.032612
enh88787     3   30412100   30413100      3       2  150064       3.1646   0.00077635
enh88799     3   30514800   30515800      3       2  150064       1.7238     0.042375
enh88800     3   30517900   30518900      1       1  150064       2.0844      0.01856
enh88801     3   30527600   30528600      3       1  150064       1.7643     0.038841
enh88804     3   30543600   30544600      1       1  150064       1.6976      0.04479
enh88827     3   30706100   30707100      2       1  150064       2.5237    0.0058069
enh88852     3   31095000   31096000      2       1  150064       1.7512     0.039954
enh88854     3   31118600   31119600      3       2  150064       1.8417     0.032756
enh88871     3   31401900   31402900      5       2  150064       1.6796     0.046514
enh88872     3   31403100   31404100      2       1  150064       1.6575     0.048711
enh88873     3   31405900   31406900      6       2  150064       2.0018     0.022653
enh88877     3   31446700   31447700      5       1  150064       2.2608     0.011885
enh88878     3   31448800   31449800      6       2  150064       2.3357    0.0097531
enh88880     3   31581000   31582000      1       1  150064       1.6725      0.04721
enh88882     3   31589200   31590200      2       1  150064       2.6233    0.0043544
enh88885     3   31675600   31676600      2       1  150064       2.6739    0.0037483
enh88910     3   31975400   31976400      5       2  150064        2.631    0.0042566
enh88911     3   31977700   31978700      4       2  150064       2.4066    0.0080515
enh88915     3   31987200   31988200      5       2  150064       2.3864     0.008508
enh88917     3   32003600   32004600      3       2  150064       2.4984    0.0062372
enh88920     3   32011300   32012300      6       2  150064       3.2447   0.00058781
enh88922     3   32017400   32018400      3       1  150064       2.1727     0.014903
enh88923     3   32019100   32020100      5       3  150064        2.477     0.006625
enh88924     3   32043700   32044700      3       2  150064       3.0943   0.00098645
enh88925     3   32059700   32060700      1       1  150064       3.1554    0.0008015
enh88930     3   32123900   32124900      1       1  150064       1.8345      0.03329
enh88931     3   32132600   32133600      6       2  150064       2.0718      0.01914
enh88943     3   32344400   32345400      5       2  150064       2.2564     0.012023
enh88971     3   32656100   32657100      1       1  150064       1.8469      0.03238
enh88974     3   32744800   32745800      4       2  150064       2.4369    0.0074065
enh88980     3   32891900   32892900      2       1  150064       1.8081     0.035298
enh88998     3   33175300   33176300      3       1  150064       1.6474     0.049738
enh88999     3   33185400   33186400      5       2  150064       1.7024     0.044342
enh89009     3   33320800   33321800      5       3  150064       1.7663     0.038676
enh89012     3   33359600   33360600      2       1  150064       1.8748     0.030408
enh89013     3   33363800   33364800      1       1  150064       2.1884      0.01432
enh89019     3   33402200   33403200      3       1  150064       2.8936    0.0019042
enh89021     3   33413800   33414800      1       1  150064       3.0412     0.001178
enh89022     3   33419100   33420100      1       1  150064       2.8652     0.002084
enh89023     3   33424900   33425900      2       1  150064       3.2059   0.00067324
enh89025     3   33432600   33433600      2       1  150064       1.7525      0.03984
enh89027     3   33443500   33444500      1       1  150064       2.6583     0.003927
enh89028     3   33466400   33467400      2       1  150064       2.1255     0.016774
enh89029     3   33471400   33472400      2       1  150064       2.2573     0.011995
enh89031     3   33620000   33621000      2       1  150064       1.6786     0.046615
enh89032     3   33638400   33639400      1       1  150064       2.2307      0.01285
enh89062     3   34309200   34310200      2       1  150064       1.6788     0.046592
enh89063     3   34717200   34718200      4       2  150064       2.2784     0.011351
enh89068     3   35463900   35464900      2       1  150064       3.1252   0.00088833
enh89069     3   35464800   35465800      3       2  150064       2.5317     0.005675
enh89070     3   35532500   35533500      1       1  150064       2.2344      0.01273
enh89088     3   36566600   36567600      1       1  150064       2.1439      0.01602
enh89090     3   36633900   36634900      3       1  150064       2.0985     0.017929
enh89093     3   36704600   36705600      3       1  150064       1.7426     0.040703
enh89102     3   36934100   36935100      3       1  150064       2.9408    0.0016367
enh89103     3   36947800   36948800      1       1  150064       2.9594     0.001541
enh89104     3   36949900   36950900      1       1  150064       2.8166     0.002427
enh89106     3   36973800   36974800      2       1  150064       2.5998    0.0046632
enh89107     3   36978700   36979700      3       1  150064       3.2207   0.00063934
enh89109     3   36984600   36985600      2       1  150064       2.7253    0.0032117
enh89110     3   36999200   37000200      1       1  150064       2.6176     0.004428
enh89111     3   37011100   37012100      2       1  150064       2.7975    0.0025753
enh89116     3   37090700   37091700      2       1  150064       2.7781    0.0027341
enh89117     3   37094200   37095200      2       1  150064       2.7405    0.0030672
enh89118     3   37096200   37097200      3       1  150064       2.6126    0.0044934
enh89119     3   37109200   37110200      1       1  150064       3.0231     0.001251
enh89120     3   37115100   37116100      2       1  150064       2.7987    0.0025657
enh89121     3   37134400   37135400      2       1  150064         2.77    0.0028031
enh89122     3   37137800   37138800      1       1  150064       2.9884     0.001402
enh89123     3   37150600   37151600      3       2  150064       1.9031     0.028515
enh89126     3   37165700   37166700      2       1  150064       2.6153    0.0044573
enh89130     3   37173500   37174500      1       1  150064       3.0572     0.001117
enh89131     3   37179000   37180000      1       1  150064       3.0538      0.00113
enh89133     3   37180500   37181500      1       1  150064       2.6632      0.00387
enh89135     3   37205100   37206100      2       1  150064       2.9038    0.0018435
enh89136     3   37211700   37212700      1       1  150064       3.0838     0.001022
enh89137     3   37214400   37215400      2       1  150064       2.0011     0.022689
enh89139     3   37220600   37221600      5       3  150064       2.2979     0.010784
enh89140     3   37223300   37224300      2       1  150064       2.6543    0.0039731
enh89141     3   37226000   37227000      3       1  150064       2.6488    0.0040393
enh89142     3   37239300   37240300      2       1  150064       2.1644     0.015216
enh89145     3   37254400   37255400      2       1  150064       2.1823     0.014545
enh89146     3   37262800   37263800      3       1  150064       2.6039    0.0046085
enh89154     3   37323700   37324700      1       1  150064       1.7312      0.04171
enh89156     3   37328800   37329800      4       2  150064       1.8577     0.031607
enh89157     3   37330700   37331700      1       1  150064       2.5916     0.004776
enh89158     3   37332000   37333000      5       2  150064       1.6897     0.045542
enh89164     3   37365700   37366700      1       1  150064       1.9351      0.02649
enh89166     3   37534200   37535200      1       1  150064        1.971      0.02436
enh89167     3   37552600   37553600      2       1  150064       2.0508     0.020145
enh89170     3   37645500   37646500      2       1  150064       1.7144     0.043231
enh89174     3   37823800   37824800      2       1  150064       3.5061   0.00022736
enh89179     3   37907000   37908000      2       1  150064        2.173     0.014889
enh89184     3   37948700   37949700      4       2  150064       1.8508     0.032096
enh89185     3   37950600   37951600      2       1  150064       3.6389   0.00013692
enh89186     3   37952100   37953100      4       1  150064       3.5504    0.0001923
enh89187     3   37963200   37964200      2       1  150064       3.6835     0.000115
enh89188     3   37965400   37966400      2       1  150064       2.6884    0.0035896
enh89189     3   37975700   37976700      3       2  150064       2.8378     0.002271
enh89190     3   37977600   37978600      2       1  150064       3.6058    0.0001556
enh89226     3   38445300   38446300      2       1  150064       2.8717    0.0020412
enh89227     3   38497400   38498400      3       1  150064       3.1542   0.00080478
enh89228     3   38498500   38499500      3       1  150064       3.0752    0.0010518
enh89229     3   38499700   38500700      3       2  150064       2.6357    0.0041986
enh89230     3   38501200   38502200      1       1  150064       3.2383    0.0006013
enh89232     3   38536800   38537800      4       2  150064       2.8552    0.0021503
enh89236     3   38565500   38566500      4       2  150064       2.7617    0.0028748
enh89237     3   38583400   38584400      2       1  150064       1.6676       0.0477
enh89238     3   38589500   38590500      1       1  150064       3.2215    0.0006375
enh89239     3   38675100   38676100      1       1  150064        2.288      0.01107
enh89240     3   38764100   38765100      3       2  150064       1.7305     0.041771
enh89246     3   39027600   39028600      4       2  150064       1.9944     0.023056
enh89256     3   39149700   39150700      8       4  150064       2.0115     0.022138
enh89285     3   40003800   40004800      3       1  150064       2.4858    0.0064629
enh89332     3   41036200   41037200      1       1  150064       1.8693      0.03079
enh89425     3   42190200   42191200      3       2  150064       3.2587   0.00055968
enh89427     3   42202800   42203800      1       1  150064       1.7506      0.04001
enh89428     3   42219900   42220900      6       2  150064        2.181     0.014592
enh89429     3   42221300   42222300      4       2  150064       2.7444    0.0030315
enh89430     3   42225100   42226100      4       2  150064       2.3803    0.0086498
enh89431     3   42233800   42234800      6       2  150064       2.4383    0.0073782
enh89439     3   42417400   42418400      4       1  150064       2.5323    0.0056658
enh89452     3   42692900   42693900      2       1  150064       2.1973     0.013999
enh89484     3   43212800   43213800      2       1  150064        1.814     0.034838
enh89495     3   43332600   43333600      1       1  150064       2.1077      0.01753
enh89498     3   43358800   43359800      2       1  150064       1.7782     0.037685
enh89500     3   43368200   43369200      2       1  150064       2.3457    0.0094948
enh89502     3   43386900   43387900      2       1  150064       1.8421      0.03273
enh89508     3   43435400   43436400      3       2  150064       2.4605    0.0069373
enh89509     3   43464500   43465500      2       1  150064       1.8625     0.031267
enh89529     3   43688700   43689700      2       1  150064       2.1929     0.014158
enh89533     3   43737500   43738500      2       1  150064        3.346   0.00040994
enh89535     3   43764100   43765100      3       1  150064       2.8491    0.0021923
enh89536     3   43769000   43770000      7       2  150064       3.5518   0.00019129
enh89538     3   43778400   43779400      1       1  150064       3.6714    0.0001206
enh89541     3   43795300   43796300      4       2  150064       3.3299   0.00043445
enh89542     3   43800200   43801200      2       1  150064       2.1932     0.014145
enh89543     3   43807000   43808000      5       3  150064       1.9787     0.023927
enh89545     3   43811700   43812700      1       1  150064       1.6469      0.04979
enh89563     3   44072700   44073700      2       1  150064       3.9032   4.7459e-05
enh89578     3   44240000   44241000      4       2  150064       2.1694     0.015025
enh89579     3   44264600   44265600      3       1  150064       2.1857     0.014418
enh89584     3   44396800   44397800      5       2  150064        2.871    0.0020458
enh89592     3   44597600   44598600      1       1  150064       3.0287     0.001228
enh89641     3   45126400   45127400      2       1  150064       2.5509    0.0053718
enh89645     3   45154400   45155400      4       2  150064       2.0524     0.020064
enh89651     3   45180400   45181400      7       4  150064       2.1191      0.01704
enh89657     3   45219300   45220300     10       4  150064       1.8367     0.033125
enh89667     3   45315000   45316000      3       2  150064       3.7135   0.00010222
enh89678     3   45527300   45528300      3       1  150064       2.0079     0.022328
enh89753     3   46104000   46105000      4       2  150064       1.6508     0.049385
enh89755     3   46121800   46122800      1       1  150064       1.7406      0.04088
enh89874     3   47628200   47629200      2       1  150064       1.7428     0.040684
enh89883     3   47710900   47711900      1       1  150064       2.1641      0.01523
enh89890     3   47931800   47932800      2       1  150064       1.8561     0.031721
enh89891     3   47937000   47938000      1       1  150064       1.9073      0.02824
enh89892     3   47952500   47953500      1       1  150064       1.9299      0.02681
enh89901     3   48054500   48055500      2       1  150064       1.6954        0.045
enh89904     3   48064200   48065200      1       1  150064       1.8167      0.03463
enh89913     3   48099400   48100400      1       1  150064        1.666      0.04786
enh89914     3   48105100   48106100      1       1  150064        1.977      0.02402
enh89917     3   48118700   48119700      1       1  150064        1.742      0.04075
enh89923     3   48166500   48167500      1       1  150064       1.8551      0.03179
enh89925     3   48177100   48178100      2       1  150064       2.0478      0.02029
enh89926     3   48181400   48182400      1       1  150064       2.0727       0.0191
enh89927     3   48192800   48193800      5       1  150064       2.0903     0.018296
enh89931     3   48273900   48274900      2       1  150064       2.8184    0.0024135
enh89932     3   48281600   48282600      3       1  150064       2.1688     0.015048
enh89935     3   48326200   48327200      1       1  150064       2.3222      0.01011
enh89937     3   48343400   48344400      4       1  150064        1.983     0.023681
enh89969     3   48670600   48671600      2       1  150064       2.3217     0.010125
enh89973     3   48720200   48721200      2       1  150064       1.9742      0.02418
enh89975     3   48730000   48731000      2       1  150064       2.2037     0.013774
enh89976     3   48733300   48734300      2       1  150064       1.9281     0.026919
enh89977     3   48737800   48738800      3       1  150064       2.1449      0.01598
enh89978     3   48744900   48745900      1       1  150064       2.0135      0.02203
enh89980     3   48750300   48751300      1       1  150064       2.0126      0.02208
enh89981     3   48751800   48752800      2       1  150064       2.1101     0.017423
enh89983     3   48777700   48778700      1       1  150064        1.712      0.04345
enh89988     3   48863800   48864800      1       1  150064        1.765      0.03878
enh90005     3   49004400   49005400      1       1  150064       1.8945      0.02908
enh90018     3   49155800   49156800      2       1  150064       2.1108     0.017397
enh90025     3   49211200   49212200      2       1  150064       2.1347     0.016391
enh90028     3   49275600   49276600      5       2  150064       1.7737     0.038055
enh90029     3   49285800   49286800      3       2  150064       1.9876     0.023429
enh90033     3   49334200   49335200      4       2  150064       1.8961     0.028972
enh90041     3   49410500   49411500      1       1  150064       2.1821      0.01455
enh90042     3   49414700   49415700      3       2  150064       1.8462     0.032433
enh90045     3   49423400   49424400      5       3  150064       2.2637     0.011796
enh90046     3   49425200   49426200      1       1  150064       2.3171      0.01025
enh90049     3   49437500   49438500      5       2  150064       2.2242     0.013066
enh90054     3   49458900   49459900      3       1  150064       2.1882     0.014328
enh90055     3   49467200   49468200      1       1  150064        2.313      0.01036
enh90062     3   49502800   49503800      2       1  150064        1.769     0.038446
enh90068     3   49537900   49538900      1       1  150064       1.9572      0.02516
enh90069     3   49556700   49557700      2       1  150064       1.8477     0.032325
enh90083     3   49736300   49737300      1       1  150064       1.8495      0.03219
enh90088     3   49783100   49784100      2       1  150064       1.7009     0.044481
enh90091     3   49812200   49813200      4       2  150064       1.9975     0.022883
enh90093     3   49821800   49822800      1       1  150064       2.3219      0.01012
enh90096     3   49842600   49843600      1       1  150064        1.884      0.02978
enh90100     3   49937900   49938900      1       1  150064       2.8215      0.00239
enh90101     3   49940900   49941900      1       1  150064        2.735     0.003119
enh90102     3   49942900   49943900      2       1  150064       1.6838     0.046107
enh90106     3   49965100   49966100      3       2  150064       1.7315      0.04168
enh90107     3   49967600   49968600      1       1  150064       3.0538      0.00113
enh90110     3   49997400   49998400      3       1  150064       3.1182   0.00090988
enh90111     3   50004100   50005100      1       1  150064       3.0519     0.001137
enh90114     3   50040900   50041900      2       1  150064       3.4014   0.00033515
enh90117     3   50087500   50088500      5       3  150064       2.5474     0.005427
enh90119     3   50128600   50129600      2       1  150064       2.5338    0.0056422
enh90121     3   50138200   50139200      1       1  150064       3.2485    0.0005801
enh90122     3   50159000   50160000      3       2  150064       2.9354    0.0016657
enh90125     3   50187000   50188000      5       3  150064       1.9429     0.026015
enh90130     3   50204800   50205800      3       2  150064       1.7235     0.042399
enh90134     3   50249500   50250500      1       1  150064        3.317     0.000455
enh90137     3   50267800   50268800      1       1  150064       2.4402     0.007339
enh90144     3   50286600   50287600      3       1  150064       2.5802    0.0049365
enh90145     3   50287900   50288900      2       1  150064       2.1402     0.016169
enh90162     3   50361500   50362500      1       1  150064       2.1638      0.01524
enh90203     3   51320300   51321300      1       1  150064       2.5272     0.005749
enh90204     3   51376400   51377400      2       1  150064       1.8869     0.029588
enh90209     3   51425400   51426400      3       1  150064       2.0332     0.021014
enh90214     3   51532000   51533000      2       1  150064       1.8601     0.031432
enh90215     3   51569400   51570400      1       1  150064        2.009      0.02227
enh90218     3   51593300   51594300      2       1  150064       3.1575   0.00079559
enh90226     3   51708000   51709000      2       1  150064       1.8649     0.031095
enh90230     3   51721200   51722200      2       1  150064       2.1394       0.0162
enh90255     3   52083200   52084200      1       1  150064       1.8409      0.03282
enh90262     3   52142400   52143400      2       1  150064       2.0145     0.021978
enh90268     3   52205400   52206400      1       1  150064       2.2203       0.0132
enh90272     3   52230100   52231100      2       1  150064       3.5017   0.00023113
enh90273     3   52233200   52234200      1       1  150064       3.9421    4.039e-05
enh90274     3   52234100   52235100      1       1  150064       3.8338    6.309e-05
enh90281     3   52287100   52288100      2       1  150064       5.4157   3.0521e-08
enh90282     3   52304800   52305800      3       2  150064       4.4495   4.3037e-06
enh90289     3   52347700   52348700      2       1  150064       2.8812     0.001981
enh90297     3   52488200   52489200      4       2  150064       2.5507    0.0053758
enh90298     3   52491200   52492200      3       2  150064       3.2098   0.00066409
enh90304     3   52532200   52533200      1       1  150064       3.8262    6.506e-05
enh90305     3   52540900   52541900      1       1  150064        4.988     3.05e-07
enh90306     3   52559000   52560000      1       1  150064       4.7662    9.387e-07
enh90307     3   52560800   52561800      1       1  150064       4.1021    2.047e-05
enh90308     3   52564200   52565200      1       1  150064       4.5547    2.623e-06
enh90309     3   52568800   52569800      3       2  150064       4.5318   2.9247e-06
enh90311     3   52573000   52574000      4       2  150064       4.1864   1.4171e-05
enh90315     3   52603600   52604600      1       1  150064       4.7159    1.203e-06
enh90316     3   52683500   52684500      4       2  150064       4.8697   5.5886e-07
enh90319     3   52706000   52707000      2       1  150064       4.3622   6.4385e-06
enh90322     3   52716400   52717400      4       1  150064       4.5002   3.3949e-06
enh90323     3   52717200   52718200      3       1  150064       4.3424   7.0472e-06
enh90324     3   52722200   52723200      2       1  150064       4.9234   4.2524e-07
enh90325     3   52726800   52727800      2       1  150064       4.2097   1.2786e-05
enh90326     3   52731100   52732100      3       1  150064       4.3841   5.8224e-06
enh90328     3   52797200   52798200      2       1  150064        4.414   5.0738e-06
enh90329     3   52803000   52804000      1       1  150064       5.0609    2.086e-07
enh90333     3   52869100   52870100      2       1  150064       4.8526   6.0923e-07
enh90335     3   52882400   52883400      2       1  150064       4.9173   4.3883e-07
enh90336     3   52907600   52908600      2       1  150064       5.2718   6.7531e-08
enh90337     3   52925000   52926000      1       1  150064       4.9932    2.969e-07
enh90338     3   52927500   52928500      3       1  150064       5.1139   1.5783e-07
enh90340     3   52931800   52932800      2       1  150064        4.483   3.6795e-06
enh90341     3   53000800   53001800      1       1  150064       4.8176    7.266e-07
enh90343     3   53049800   53050800      1       1  150064       3.6075    0.0001546
enh90345     3   53074100   53075100      3       1  150064        3.124   0.00089216
enh90346     3   53105800   53106800      2       1  150064       2.1692     0.015032
enh90348     3   53117700   53118700      2       1  150064       2.4634     0.006881
enh90349     3   53138000   53139000      1       1  150064       2.8338       0.0023
enh90354     3   53174200   53175200      1       1  150064       5.8968    1.853e-09
enh90355     3   53183900   53184900      2       1  150064       1.7249     0.042276
enh90362     3   53209400   53210400      4       2  150064       1.6499     0.049486
enh90365     3   53267200   53268200      8       2  150064       1.9903     0.023277
enh90366     3   53269200   53270200     10       2  150064       2.3096     0.010455
enh90367     3   53270900   53271900      6       2  150064       2.1135      0.01728
enh90368     3   53273000   53274000      5       2  150064       4.1058   2.0148e-05
enh90369     3   53276400   53277400      6       2  150064       2.9045    0.0018391
enh90370     3   53281900   53282900      4       2  150064       3.3454   0.00041082
enh90374     3   53290000   53291000      4       2  150064       2.6459    0.0040737
enh90376     3   53303100   53304100      2       1  150064       1.7912     0.036629
enh90378     3   53320800   53321800      2       1  150064       2.2325     0.012791
enh90381     3   53358000   53359000      2       1  150064       1.8425     0.032701
enh90384     3   53384600   53385600      2       1  150064       3.3363    0.0004245
enh90392     3   53913700   53914700      1       1  150064       2.2603       0.0119
enh90393     3   53923600   53924600      2       1  150064       1.9728     0.024257
enh90423     3   55108600   55109600      4       1  150064       2.7734    0.0027739
enh90433     3   55214300   55215300      2       1  150064       1.8229     0.034157
enh90441     3   55305700   55306700      5       2  150064       2.2657     0.011734
enh90456     3   55450100   55451100      2       1  150064       1.9065     0.028296
enh90486     3   56120200   56121200      2       1  150064       2.6199    0.0043979
enh90487     3   56153500   56154500      3       1  150064        2.311     0.010416
enh90493     3   56357700   56358700      1       1  150064       1.8939      0.02912
enh90496     3   56713700   56714700      4       1  150064       2.3096     0.010455
enh90509     3   56849700   56850700      4       2  150064       2.0014     0.022677
enh90510     3   56869700   56870700      4       2  150064       2.6777    0.0037061
enh90511     3   56873600   56874600      3       1  150064       2.7889    0.0026446
enh90512     3   56879400   56880400      1       1  150064       2.1635      0.01525
enh90514     3   56889600   56890600      2       1  150064         1.66     0.048452
enh90627     3   58087900   58088900      1       1  150064       2.0337      0.02099
enh90629     3   58148800   58149800      2       1  150064       1.7934     0.036458
enh90630     3   58152600   58153600      2       1  150064       2.1618     0.015317
enh90632     3   58160800   58161800      4       2  150064       2.6702    0.0037904
enh90633     3   58163700   58164700     10       2  150064       1.7864     0.037017
enh90649     3   58335600   58336600      4       2  150064       1.9887     0.023367
enh90651     3   58337300   58338300      2       1  150064       1.8801     0.030046
enh90657     3   58373900   58374900      7       2  150064       2.2124     0.013468
enh90659     3   58389900   58390900      6       2  150064       2.3311    0.0098732
enh90660     3   58396400   58397400     10       4  150064       2.0892     0.018345
enh90661     3   58400000   58401000      2       1  150064       1.8105     0.035106
enh90662     3   58405400   58406400      5       1  150064       2.2201     0.013206
enh90664     3   58417600   58418600      2       1  150064       2.2582     0.011967
enh90665     3   58420500   58421500      4       2  150064       1.6809     0.046386
enh90669     3   58456600   58457600      2       1  150064       2.2212     0.013169
enh90670     3   58469700   58470700      1       1  150064       2.4373     0.007399
enh90730     3   59411400   59412400      9       2  150064       1.7329     0.041555
enh90731     3   59436900   59437900     10       2  150064        1.829     0.033697
enh90736     3   59525500   59526500      3       2  150064       2.4105    0.0079653
enh90738     3   59545100   59546100      4       2  150064       1.7532     0.039782
enh90748     3   59744800   59745800     10       3  150064       2.5525    0.0053484
enh90757     3   59805600   59806600      2       1  150064       1.6845     0.046045
enh90760     3   59847800   59848800      2       1  150064       2.3908    0.0084066
enh90764     3   60146000   60147000      1       1  150064        2.155      0.01558
enh90766     3   60279700   60280700      4       1  150064        3.063    0.0010957
enh90767     3   60286200   60287200      3       1  150064       3.9179   4.4658e-05
enh90768     3   60286800   60287800      1       1  150064       3.6921    0.0001112
enh90769     3   60289400   60290400      6       3  150064       5.5916   1.1251e-08
enh90781     3   60706600   60707600      3       2  150064       1.8599     0.031449
enh90791     3   61235600   61236600      2       1  150064       2.7964    0.0025835
enh90833     3   61827400   61828400      3       1  150064       1.7369     0.041207
enh90834     3   61833800   61834800      4       1  150064       2.2022     0.013826
enh90836     3   61840700   61841700      2       1  150064       2.8095    0.0024807
enh90839     3   61861700   61862700      1       1  150064       1.8305      0.03359
enh90841     3   61889700   61890700      2       1  150064       2.0449     0.020432
enh90855     3   62051900   62052900      3       1  150064       2.9548    0.0015644
enh90856     3   62075600   62076600      3       1  150064       1.6605     0.048409
enh90858     3   62084200   62085200      1       1  150064       2.5479     0.005418
enh90859     3   62085600   62086600      3       2  150064       2.7729    0.0027782
enh90860     3   62095200   62096200      7       2  150064       1.9881     0.023402
enh90884     3   62574200   62575200      1       1  150064        1.962      0.02488
enh90891     3   62672400   62673400      6       3  150064       2.3764     0.008742
enh90892     3   62688800   62689800     11       4  150064       2.4649    0.0068532
enh90905     3   63747600   63748600      2       1  150064       2.9945    0.0013743
enh90906     3   63748700   63749700      5       2  150064       2.7657    0.0028399
enh90910     3   63840900   63841900      2       1  150064       3.5977   0.00016054
enh90911     3   63846600   63847600      4       2  150064       2.6841    0.0036359
enh90912     3   63850800   63851800      4       2  150064       2.2454      0.01237
enh90913     3   63855600   63856600      1       1  150064       2.5298     0.005706
enh90917     3   63863900   63864900      2       1  150064       4.5052    3.315e-06
enh90919     3   63882000   63883000      2       1  150064       2.1238     0.016843
enh90922     3   63896000   63897000      4       2  150064       2.3692    0.0089141
enh90923     3   63899700   63900700      1       1  150064       5.1478    1.318e-07
enh90924     3   63903500   63904500      2       1  150064       4.6483   1.6731e-06
enh90925     3   63918900   63919900      3       2  150064       2.4273    0.0076051
enh90926     3   63925700   63926700      3       2  150064       4.6544   1.6249e-06
enh90931     3   63946400   63947400      1       1  150064       2.7057     0.003408
enh90932     3   63949700   63950700      3       2  150064       2.3367    0.0097271
enh90933     3   63951200   63952200      1       1  150064         5.07    1.989e-07
enh90938     3   63961800   63962800      3       2  150064       3.0614    0.0011014
enh90940     3   63994000   63995000      5       3  150064        5.228   8.5684e-08
enh90941     3   63996700   63997700      2       1  150064       1.9559     0.025236
enh90942     3   63997400   63998400      5       3  150064       3.0089    0.0013109
enh90943     3   64002700   64003700      5       2  150064       3.1146   0.00092096
enh90944     3   64006300   64007300      4       2  150064       1.9426     0.026032
enh90946     3   64015800   64016800      4       2  150064       1.6919     0.045328
enh90948     3   64017400   64018400      2       1  150064          2.2     0.013905
enh90949     3   64033500   64034500      1       1  150064        2.156      0.01554
enh90952     3   64080000   64081000      1       1  150064       1.8178      0.03455
enh90956     3   64136700   64137700      4       2  150064       1.9737     0.024207
enh90958     3   64152500   64153500      4       2  150064       3.4623   0.00026775
enh90961     3   64162000   64163000      4       2  150064       2.5605    0.0052259
enh90963     3   64168100   64169100      4       2  150064       3.3651   0.00038265
enh90964     3   64170400   64171400      3       1  150064       2.7409     0.003064
enh90965     3   64173800   64174800      4       1  150064       2.7712    0.0027929
enh90966     3   64176300   64177300      7       3  150064       1.9882     0.023393
enh90971     3   64200400   64201400      2       1  150064       2.0011     0.022691
enh90972     3   64201600   64202600      5       3  150064       1.8334     0.033373
enh90974     3   64204800   64205800      5       3  150064        1.843     0.032667
enh90976     3   64225500   64226500      5       2  150064       2.4117    0.0079386
enh90978     3   64240000   64241000      2       1  150064       2.2535     0.012113
enh90979     3   64242500   64243500      4       2  150064       2.6028    0.0046233
enh90981     3   64249000   64250000      4       2  150064        2.565     0.005159
enh90991     3   64403300   64404300      4       2  150064        2.592    0.0047704
enh90994     3   64445800   64446800      4       2  150064       1.9387     0.026269
enh90995     3   64448500   64449500      2       1  150064       1.6721     0.047255
enh91015     3   64973200   64974200      8       2  150064       1.9325     0.026651
enh91061     3   65869000   65870000      8       2  150064       1.9126     0.027897
enh91098     3   66078000   66079000      3       2  150064       2.0791     0.018802
enh91099     3   66080800   66081800      2       1  150064       1.9798     0.023862
enh91167     3   67133600   67134600      3       1  150064       1.8876     0.029543
enh91168     3   67140400   67141400      3       1  150064       2.5718    0.0050585
enh91169     3   67140800   67141800      3       2  150064        2.691     0.003562
enh91170     3   67432800   67433800      8       3  150064       2.4062    0.0080598
enh91181     3   67655300   67656300      7       1  150064       2.6603    0.0039036
enh91182     3   67660700   67661700      9       1  150064       2.7459    0.0030174
enh91184     3   67685800   67686800      2       1  150064       1.9451     0.025884
enh91185     3   67688400   67689400      2       1  150064       1.7652     0.038767
enh91187     3   67696400   67697400      6       1  150064       1.9801     0.023845
enh91188     3   67697500   67698500      2       1  150064       2.0366     0.020846
enh91189     3   67699900   67700900      4       2  150064        3.489   0.00024246
enh91190     3   67702600   67703600      4       1  150064       2.1123     0.017329
enh91195     3   69059700   69060700      3       2  150064       1.7862     0.037036
enh91218     3   69292200   69293200      4       2  150064       1.8347     0.033276
enh91221     3   69355500   69356500      3       2  150064       2.7642    0.0028529
enh91222     3   69375100   69376100      2       1  150064       2.6991    0.0034768
enh91225     3   69406000   69407000      8       2  150064       2.5621    0.0052028
enh91226     3   69413300   69414300     11       2  150064       3.0841    0.0010208
enh91227     3   69417600   69418600      4       1  150064       2.9483    0.0015974
enh91230     3   69437200   69438200      5       2  150064       3.3612   0.00038801
enh91234     3   69469700   69470700      3       2  150064       2.3952    0.0083052
enh91246     3   69741600   69742600      2       1  150064       2.0315       0.0211
enh91248     3   69794900   69795900      5       1  150064       2.9021    0.0018533
enh91249     3   69796700   69797700      3       1  150064       3.3623   0.00038646
enh91250     3   69811900   69812900      1       1  150064       3.0159     0.001281
enh91252     3   69825800   69826800      1       1  150064       3.3402    0.0004186
enh91253     3   69834900   69835900      2       1  150064        2.464    0.0068695
enh91255     3   69840900   69841900      2       1  150064       2.9268    0.0017124
enh91258     3   69870000   69871000     10       3  150064       3.7581   8.5596e-05
enh91259     3   69871100   69872100      3       2  150064        3.512   0.00022235
enh91260     3   69887400   69888400      5       2  150064       2.7303    0.0031637
enh91261     3   69904500   69905500      1       1  150064       3.2983    0.0004863
enh91264     3   69939000   69940000      2       1  150064       2.3305    0.0098893
enh91272     3   70784800   70785800      1       1  150064       1.7541      0.03971
enh91273     3   70790800   70791800      2       1  150064       2.1442     0.016007
enh91274     3   70820000   70821000      1       1  150064         2.38     0.008657
enh91276     3   70861800   70862800      2       1  150064       2.4023    0.0081458
enh91280     3   70902700   70903700      1       1  150064       2.0777      0.01887
enh91285     3   70981900   70982900      2       1  150064       1.6818     0.046301
enh91304     3   71100400   71101400      2       1  150064       2.1929     0.014156
enh91309     3   71117000   71118000      1       1  150064       1.7854       0.0371
enh91313     3   71127400   71128400      5       1  150064       1.9644      0.02474
enh91314     3   71129300   71130300      4       2  150064       2.0209     0.021646
enh91315     3   71132900   71133900      1       1  150064       2.0983      0.01794
enh91317     3   71148700   71149700      1       1  150064       1.7816      0.03741
enh91318     3   71152400   71153400      2       1  150064       1.9843     0.023609
enh91319     3   71155900   71156900      3       2  150064       2.2134     0.013434
enh91322     3   71159900   71160900      3       2  150064       2.1035     0.017709
enh91323     3   71161700   71162700      3       2  150064       3.5233   0.00021307
enh91324     3   71165500   71166500      1       1  150064       2.3138      0.01034
enh91326     3   71170400   71171400      3       2  150064       2.7672    0.0028269
enh91328     3   71180400   71181400      1       1  150064       1.7229      0.04245
enh91344     3   71255400   71256400      2       1  150064       4.2901    8.931e-06
enh91345     3   71258000   71259000      4       1  150064       1.7293     0.041879
enh91347     3   71274100   71275100      2       1  150064       4.0355    2.724e-05
enh91348     3   71276300   71277300      2       1  150064        2.926    0.0017167
enh91349     3   71288700   71289700      2       1  150064       3.6057   0.00015566
enh91355     3   71359100   71360100      3       1  150064       3.1417   0.00083982
enh91356     3   71366400   71367400      1       1  150064       1.8233      0.03413
enh91357     3   71390700   71391700      3       1  150064       3.1869   0.00071897
enh91358     3   71394000   71395000      7       1  150064       3.6204   0.00014707
enh91359     3   71394800   71395800      5       2  150064       3.6372   0.00013782
enh91360     3   71399700   71400700      6       2  150064        3.082    0.0010282
enh91372     3   71474500   71475500      1       1  150064        1.927      0.02699
enh91373     3   71476900   71477900      2       1  150064       1.6827     0.046221
enh91380     3   71504400   71505400      1       1  150064       3.2727    0.0005326
enh91381     3   71505900   71506900      3       2  150064        1.718     0.042898
enh91385     3   71541900   71542900      1       1  150064       4.7729    9.079e-07
enh91386     3   71544000   71545000      2       1  150064       4.3418   7.0648e-06
enh91387     3   71545600   71546600      5       1  150064       2.6258     0.004322
enh91388     3   71547400   71548400      3       1  150064       3.5275   0.00020978
enh91389     3   71551400   71552400      5       2  150064       4.7648   9.4506e-07
enh91390     3   71554200   71555200      2       1  150064        2.504    0.0061401
enh91391     3   71558900   71559900      2       1  150064       2.4626    0.0068976
enh91393     3   71563300   71564300      3       1  150064       4.7037   1.2777e-06
enh91394     3   71564400   71565400      2       1  150064       4.1978   1.3478e-05
enh91395     3   71566300   71567300      1       1  150064        2.639     0.004158
enh91396     3   71568500   71569500      2       1  150064        5.043   2.2911e-07
enh91397     3   71570900   71571900      4       1  150064       4.4782   3.7636e-06
enh91398     3   71572500   71573500      1       1  150064       2.6649     0.003851
enh91400     3   71581900   71582900      3       2  150064       3.6914   0.00011151
enh91401     3   71584700   71585700      1       1  150064       3.1928    0.0007044
enh91402     3   71586600   71587600      2       1  150064       3.6802   0.00011652
enh91403     3   71590100   71591100      4       2  150064       2.1136     0.017275
enh91404     3   71592200   71593200      1       1  150064       3.4803    0.0002504
enh91408     3   71608100   71609100      2       1  150064       2.8987    0.0018736
enh91409     3   71608600   71609600      5       2  150064        2.476    0.0066427
enh91414     3   71648400   71649400      1       1  150064         3.43    0.0003018
enh91415     3   71650700   71651700      2       1  150064       2.7169    0.0032945
enh91441     3   72192200   72193200      2       1  150064        1.733     0.041552
enh91451     3   72235700   72236700      1       1  150064       1.7907      0.03667
enh91463     3   72348000   72349000      4       2  150064       2.1796     0.014643
enh91478     3   72531200   72532200      4       1  150064       1.9651     0.024701
enh91482     3   72569600   72570600      3       1  150064       1.6993     0.044634
enh91504     3   73050200   73051200      7       2  150064       1.8969     0.028919
enh91505     3   73057400   73058400      9       2  150064       2.0777     0.018869
enh91506     3   73061800   73062800      1       1  150064       1.9581      0.02511
enh91507     3   73068900   73069900      1       1  150064       2.0716      0.01915
enh91511     3   73080500   73081500      1       1  150064       1.8203      0.03436
enh91513     3   73087300   73088300      2       1  150064       2.4145    0.0078774
enh91514     3   73090300   73091300      3       1  150064       2.0939     0.018135
enh91515     3   73094500   73095500      5       1  150064       2.0167     0.021865
enh91517     3   73104200   73105200      3       1  150064       1.7388     0.041031
enh91519     3   73110200   73111200      3       2  150064        1.663     0.048154
enh91528     3   73274800   73275800      7       2  150064       2.3032     0.010633
enh91533     3   73427200   73428200      2       1  150064       2.5086    0.0060614
enh91542     3   73512800   73513800      1       1  150064       1.9033       0.0285
enh91551     3   73565600   73566600      1       1  150064       1.9348      0.02651
enh91568     3   73667600   73668600      1       1  150064       2.3842     0.008559
enh91674     3   79920500   79921500      3       2  150064        2.706    0.0034048
enh91676     3   80238700   80239700      2       1  150064       1.6755     0.046921
enh91679     3   81264800   81265800      3       2  150064       1.9044     0.028428
enh91686     3   81492400   81493400      1       1  150064       1.8548      0.03181
enh91692     3   81534800   81535800      2       1  150064       1.7593     0.039264
enh91693     3   81540600   81541600      2       1  150064       1.6955     0.044991
enh91696     3   81594300   81595300      1       1  150064       1.6889      0.04562
enh91699     3   81614200   81615200      2       1  150064       1.7608      0.03914
enh91704     3   81742000   81743000      2       1  150064       2.1326     0.016478
enh91711     3   81778400   81779400      2       1  150064       2.1554     0.015567
enh91712     3   81781600   81782600      1       1  150064       2.2135      0.01343
enh91723     3   81818000   81819000      1       1  150064        1.984      0.02363
enh91814     3   88762200   88763200      4       1  150064       1.8206     0.034331
enh91835     3   89228900   89229900      2       1  150064       1.6688     0.047577
enh91861     3   93562900   93563900      1       1  150064       2.5854     0.004864
enh91866     3   93720900   93721900      2       1  150064       2.0024      0.02262
enh91879     3   93964700   93965700      1       1  150064       2.1978      0.01398
enh91888     3   94999700   95000700      3       1  150064       2.9428    0.0016262
enh91891     3   95038400   95039400      3       1  150064       1.8868     0.029592
enh91892     3   95641600   95642600      2       1  150064       2.1384     0.016243
enh91894     3   97484400   97485400      1       1  150064       2.5832     0.004895
enh91902     3   97620300   97621300      2       1  150064       1.6937      0.04516
enh91921     3   98411500   98412500      1       1  150064       2.4857     0.006465
enh91993     3   99203500   99204500      4       2  150064       2.1575     0.015485
enh92017     3   99377600   99378600      4       1  150064       1.9359     0.026441
enh92021     3   99387800   99388800      4       1  150064       1.9491     0.025639
enh92023     3   99397600   99398600      2       1  150064       1.7842     0.037195
enh92028     3   99417800   99418800      1       1  150064       2.1365      0.01632
enh92029     3   99418400   99419400      2       1  150064       2.4522    0.0070995
enh92032     3   99426600   99427600      1       1  150064       2.0594      0.01973
enh92033     3   99433100   99434100      2       1  150064       1.9307     0.026762
enh92034     3   99440000   99441000      3       1  150064       2.6473    0.0040564
enh92036     3   99464800   99465800      4       2  150064       2.3192     0.010192
enh92037     3   99466800   99467800      1       1  150064       2.6656     0.003842
enh92038     3   99469900   99470900      3       1  150064       2.3727    0.0088282
enh92159     3  100555100  100556100      3       2  150064       2.0641     0.019504
enh92163     3  100599000  100600000      7       2  150064       1.7423     0.040732
enh92166     3  100611700  100612700      5       2  150064       1.7459     0.040412
enh92171     3  100647400  100648400      4       2  150064       1.7612     0.039104
enh92262     3  101714200  101715200      2       1  150064       1.6758     0.046887
enh92266     3  101771900  101772900      1       1  150064       1.9742      0.02418
enh92267     3  101779400  101780400      6       3  150064       2.1128     0.017308
enh92270     3  101807900  101808900      4       2  150064        2.098     0.017953
enh92283     3  101908300  101909300      1       1  150064       1.7893      0.03678
enh92314     3  104670800  104671800      5       2  150064       1.6867     0.045833
enh92316     3  104837800  104838800      7       2  150064       2.0248     0.021446
enh92317     3  104859600  104860600      3       1  150064       1.7049     0.044109
enh92318     3  104868900  104869900      7       3  150064        2.089     0.018352
enh92322     3  104993600  104994600      2       1  150064       2.7319    0.0031484
enh92328     3  105070500  105071500      6       3  150064       2.3133     0.010352
enh92329     3  105074000  105075000      3       2  150064       1.6666     0.047795
enh92339     3  105136400  105137400      4       1  150064        2.016     0.021899
enh92343     3  105162900  105163900      4       2  150064       2.1505     0.015759
enh92346     3  105183900  105184900      3       2  150064        2.337    0.0097193
enh92348     3  105189400  105190400      5       2  150064       2.3404    0.0096324
enh92351     3  105213400  105214400      1       1  150064       1.8111      0.03506
enh92354     3  105230900  105231900      1       1  150064       2.2439      0.01242
enh92356     3  105237100  105238100      5       2  150064       2.2921     0.010949
enh92357     3  105242000  105243000      4       2  150064       2.8662    0.0020773
enh92377     3  105448400  105449400      6       3  150064       1.6823     0.046258
enh92383     3  105504000  105505000      2       1  150064       2.1845     0.014464
enh92384     3  105504900  105505900      2       1  150064       1.6825     0.046234
enh92388     3  105510900  105511900      4       2  150064        2.283     0.011215
enh92389     3  105512500  105513500      4       2  150064       2.1705     0.014984
enh92392     3  105524100  105525100      3       2  150064       3.2135   0.00065565
enh92393     3  105525300  105526300      3       2  150064       2.9515     0.001581
enh92394     3  105527600  105528600      3       2  150064       2.0647     0.019475
enh92395     3  105530900  105531900      2       1  150064       2.5036    0.0061469
enh92398     3  105542100  105543100      1       1  150064       1.7223      0.04251
enh92400     3  105547300  105548300      8       3  150064        1.883     0.029849
enh92402     3  105556800  105557800      3       1  150064        1.971      0.02436
enh92430     3  105924800  105925800      8       4  150064         1.66     0.048453
enh92432     3  105931100  105932100      1       1  150064       1.7705      0.03832
enh92433     3  105951600  105952600      7       3  150064       2.2208     0.013184
enh92444     3  106143700  106144700      7       1  150064       2.0905     0.018286
enh92457     3  106335300  106336300      1       1  150064       2.2138      0.01342
enh92510     3  107122800  107123800      2       1  150064       1.9826     0.023707
enh92515     3  107245100  107246100      1       1  150064       2.1432      0.01605
enh92517     3  107280600  107281600      3       1  150064        2.258     0.011971
enh92519     3  107297500  107298500      1       1  150064       2.1095      0.01745
enh92524     3  107360200  107361200      1       1  150064       1.7391      0.04101
enh92525     3  107363600  107364600      2       1  150064       2.5537    0.0053294
enh92527     3  107379000  107380000      2       1  150064       3.1589   0.00079185
enh92540     3  107564300  107565300      3       2  150064       2.4793    0.0065818
enh92552     3  107726000  107727000      2       1  150064        2.325     0.010035
enh92557     3  107810400  107811400      2       1  150064       1.8906     0.029342
enh92561     3  107871800  107872800      6       1  150064       3.5017   0.00023117
enh92562     3  107878000  107879000      4       2  150064       2.5354    0.0056164
enh92563     3  107894000  107895000      8       2  150064       3.3726   0.00037226
enh92564     3  107899100  107900100      7       2  150064        3.361   0.00038836
enh92565     3  107901800  107902800      9       2  150064       3.3527    0.0004002
enh92566     3  107920700  107921700      8       1  150064        3.359   0.00039106
enh92567     3  107937200  107938200     11       2  150064       2.9905    0.0013925
enh92568     3  107938200  107939200      3       1  150064       2.5401    0.0055418
enh92569     3  107942000  107943000      2       1  150064       2.5167    0.0059228
enh92572     3  108107100  108108100      3       1  150064        1.748      0.04023
enh92577     3  108172100  108173100      2       1  150064       2.0259     0.021386
enh92626     3  110532200  110533200      3       2  150064       1.8184     0.034502
enh92715     3  111775400  111776400      6       1  150064       2.2127     0.013458
enh92747     3  112287000  112288000      3       1  150064        1.713     0.043357
enh92752     3  112317300  112318300      3       1  150064       1.6831     0.046174
enh92809     3  112974400  112975400      6       3  150064       1.7801     0.037534
enh92832     3  113467900  113468900      1       1  150064       2.2724      0.01153
enh92844     3  113617300  113618300      5       3  150064       2.0123     0.022093
enh92861     3  114094500  114095500      2       1  150064       1.6744     0.047028
enh92875     3  114173900  114174900      1       1  150064       3.2368    0.0006044
enh92880     3  114263600  114264600      1       1  150064       1.9326      0.02664
enh92882     3  114270700  114271700      2       1  150064       2.5016     0.006182
enh92888     3  114326000  114327000      3       1  150064       1.7862     0.037032
enh92889     3  114327700  114328700      2       1  150064       2.5721    0.0050538
enh92890     3  114340500  114341500      5       2  150064       3.1661   0.00077254
enh92891     3  114345500  114346500      1       1  150064       1.7002      0.04455
enh92895     3  114378500  114379500      4       2  150064       2.1254     0.016777
enh92896     3  114388100  114389100      2       1  150064       2.3689    0.0089197
enh92952     3  115116000  115117000     13       3  150064       2.6243    0.0043414
enh92976     3  115507700  115508700      1       1  150064       1.8109      0.03508
enh93000     3  116582200  116583200      4       1  150064       1.6974     0.044814
enh93037     3  117508800  117509800      1       1  150064       2.9274     0.001709
enh93039     3  117554600  117555600      6       2  150064       2.9122    0.0017947
enh93041     3  117590400  117591400      6       2  150064        2.875    0.0020203
enh93042     3  117603700  117604700      3       2  150064       2.7086    0.0033781
enh93043     3  117611500  117612500      2       1  150064        3.232   0.00061454
enh93044     3  117621700  117622700      4       2  150064       3.4479   0.00028248
enh93045     3  117646000  117647000      2       1  150064       2.1744     0.014836
enh93046     3  117681000  117682000      5       3  150064       2.9321    0.0016833
enh93049     3  118651300  118652300      2       1  150064       2.1444     0.015999
enh93055     3  118913500  118914500      3       2  150064       1.6988     0.044679
enh93072     3  119049400  119050400      2       1  150064       2.5343    0.0056329
enh93076     3  119064600  119065600      6       3  150064       1.9084     0.028172
enh93083     3  119186600  119187600      4       2  150064       1.6637     0.048088
enh93091     3  119313800  119314800      3       2  150064       1.7198     0.042734
enh93142     3  119890000  119891000      5       2  150064        1.672     0.047266
enh93148     3  120042500  120043500      1       1  150064       1.9912      0.02323
enh93149     3  120063000  120064000      2       1  150064       1.8352     0.033241
enh93152     3  120069300  120070300      1       1  150064       1.7053      0.04407
enh93171     3  120216300  120217300      4       2  150064       1.6497     0.049504
enh93175     3  120273700  120274700      2       1  150064         1.74     0.040928
enh93179     3  120287100  120288100      8       3  150064       2.2189     0.013247
enh93203     3  121151100  121152100      2       1  150064       1.9809     0.023799
enh93217     3  121713900  121714900      3       1  150064        2.163     0.015272
enh93218     3  121716700  121717700      2       1  150064       2.1789     0.014668
enh93227     3  122103700  122104700      2       1  150064       1.8218     0.034241
enh93252     3  122409600  122410600      8       4  150064        2.009     0.022268
enh93255     3  122493400  122494400      5       2  150064       1.6954     0.044997
enh93257     3  122511000  122512000      5       3  150064       1.6935     0.045178
enh93260     3  122608300  122609300      1       1  150064        3.126    0.0008861
enh93270     3  122787600  122788600      5       2  150064       2.9058    0.0018317
enh93278     3  122822900  122823900      6       3  150064       3.3621   0.00038671
enh93298     3  123339400  123340400      1       1  150064       1.7916       0.0366
enh93321     3  123452200  123453200      3       2  150064       1.8659     0.031027
enh93359     3  123887000  123888000      3       2  150064       1.8843     0.029763
enh93362     3  123967200  123968200      3       2  150064       3.5508   0.00019206
enh93364     3  123979300  123980300      5       2  150064       3.9116   4.5852e-05
enh93365     3  123981700  123982700      3       2  150064       4.4017   5.3713e-06
enh93366     3  123985100  123986100      4       2  150064       4.2001    1.334e-05
enh93367     3  123991500  123992500      3       2  150064       2.9628    0.0015243
enh93368     3  123995000  123996000      1       1  150064       3.8505    5.893e-05
enh93370     3  124033800  124034800      5       2  150064       2.4135       0.0079
enh93371     3  124070400  124071400      4       2  150064       3.4943   0.00023761
enh93372     3  124082400  124083400      3       2  150064       3.3314   0.00043202
enh93373     3  124102000  124103000      5       2  150064       2.3081     0.010496
enh93374     3  124147200  124148200      1       1  150064       2.9762     0.001459
enh93376     3  124228700  124229700      5       2  150064       2.5619    0.0052054
enh93377     3  124233000  124234000      7       3  150064       2.0219     0.021592
enh93379     3  124277100  124278100      2       1  150064       2.7882    0.0026505
enh93416     3  124542900  124543900      3       1  150064       1.6822     0.046266
enh93420     3  124551600  124552600      2       1  150064       2.1211     0.016955
enh93429     3  124570600  124571600      4       2  150064       1.9598     0.025009
enh93430     3  124572000  124573000      5       2  150064       2.3675    0.0089546
enh93434     3  124592200  124593200      5       2  150064       2.2921     0.010949
enh93437     3  124597400  124598400      2       1  150064       1.8847     0.029737
enh93444     3  124704400  124705400      4       1  150064       1.6788       0.0466
enh93458     3  124770700  124771700      3       2  150064       2.8252    0.0023628
enh93464     3  124802300  124803300     10       2  150064       1.7211     0.042619
enh93468     3  124838200  124839200      5       2  150064       2.5925    0.0047644
enh93471     3  124847300  124848300      4       2  150064       2.6189    0.0044107
enh93482     3  124913500  124914500      3       2  150064       1.7976     0.036122
enh93484     3  124955000  124956000      2       1  150064       2.5184    0.0058943
enh93486     3  124999700  125000700      2       1  150064        2.218     0.013276
enh93487     3  125018200  125019200      1       1  150064       2.7501     0.002979
enh93492     3  125068600  125069600      3       1  150064       1.7187     0.042838
enh93509     3  125236900  125237900      6       3  150064       1.7114     0.043499
enh93515     3  125308100  125309100      2       1  150064       2.4263     0.007626
enh93517     3  125321800  125322800      5       3  150064         1.89     0.029379
enh93521     3  125369600  125370600      3       1  150064       1.8006     0.035882
enh93535     3  125733000  125734000      5       2  150064       1.9469     0.025771
enh93581     3  126429800  126430800      1       1  150064       2.1859      0.01441
enh93585     3  126496000  126497000      2       1  150064       2.5596    0.0052402
enh93591     3  126530200  126531200      1       1  150064       1.7109      0.04355
enh93598     3  126589600  126590600      1       1  150064       2.1184      0.01707
enh93600     3  126614300  126615300      1       1  150064       1.6957      0.04497
enh93630     3  127175800  127176800      6       2  150064        1.855     0.031798
enh93634     3  127305100  127306100      1       1  150064       1.6953      0.04501
enh93645     3  127390000  127391000      1       1  150064        1.789      0.03681
enh93688     3  127729800  127730800      4       2  150064       3.0073    0.0013178
enh93689     3  127769300  127770300      3       2  150064       1.7282     0.041973
enh93692     3  127779400  127780400      4       2  150064       2.5144    0.0059622
enh93693     3  127781000  127782000      1       1  150064       3.4599    0.0002702
enh93698     3  127799200  127800200      3       1  150064       1.9766     0.024045
enh93707     3  127934800  127935800      4       2  150064       4.2966    8.671e-06
enh93708     3  127947600  127948600      3       1  150064       3.8282   6.4549e-05
enh93716     3  128072900  128073900      2       1  150064       2.8082    0.0024906
enh93768     3  128805700  128806700      1       1  150064       2.0976      0.01797
enh93769     3  128824700  128825700      2       1  150064       1.6768     0.046795
enh93772     3  128841600  128842600      2       1  150064       1.7523      0.03986
enh93778     3  128906000  128907000      1       1  150064       2.2691      0.01163
enh93782     3  128930200  128931200      1       1  150064        2.084      0.01858
enh93786     3  128958200  128959200      1       1  150064       2.8863     0.001949
enh93788     3  128971200  128972200      1       1  150064       3.0267     0.001236
enh93789     3  128984000  128985000      2       1  150064       2.6247    0.0043358
enh93790     3  128996000  128997000      2       1  150064       3.1611   0.00078597
enh93791     3  128998900  128999900      4       1  150064       3.2928   0.00049596
enh93792     3  129001100  129002100      3       1  150064       3.2125   0.00065798
enh93793     3  129007600  129008600      1       1  150064       3.5297     0.000208
enh93794     3  129023100  129024100      1       1  150064       3.6939    0.0001104
enh93796     3  129032400  129033400      2       1  150064       2.9966    0.0013648
enh93797     3  129035800  129036800      1       1  150064       3.4195    0.0003137
enh93824     3  129310300  129311300      4       2  150064       2.1257     0.016764
enh93826     3  129317200  129318200      4       2  150064       1.8621     0.031294
enh93850     3  129511300  129512300      1       1  150064         1.87      0.03074
enh93877     3  130407500  130408500      3       2  150064       1.6562     0.048838
enh93880     3  130462700  130463700      1       1  150064       1.9919      0.02319
enh93881     3  130467000  130468000      2       1  150064       1.7932     0.036469
enh93905     3  130746000  130747000      3       2  150064       1.8342     0.033309
enh93928     3  131309800  131310800      3       1  150064        2.567    0.0051287
enh93972     3  132387900  132388900      2       1  150064       2.4994    0.0062202
enh93975     3  132491300  132492300      2       1  150064       1.7753     0.037924
enh93977     3  132502700  132503700      8       4  150064       1.9768     0.024031
enh93984     3  132591700  132592700      3       2  150064       2.5724    0.0050504
enh93990     3  132761100  132762100      6       2  150064       1.8865     0.029614
enh93997     3  133013500  133014500      5       2  150064       2.8909    0.0019205
enh93998     3  133019800  133020800      3       2  150064       1.6933     0.045199
enh93999     3  133021800  133022800      2       1  150064       1.9437     0.025967
enh94000     3  133047100  133048100      2       1  150064       2.4317    0.0075147
enh94001     3  133093300  133094300      3       2  150064        2.346    0.0094879
enh94004     3  133127300  133128300      4       2  150064       1.7826     0.037325
enh94019     3  133259600  133260600      3       1  150064       1.8878     0.029523
enh94036     3  133540200  133541200      9       4  150064       2.1688     0.015048
enh94044     3  133681500  133682500      8       2  150064       2.4644    0.0068626
enh94106     3  134428200  134429200      2       1  150064       1.8343     0.033303
enh94115     3  135277500  135278500      3       2  150064        1.795      0.03633
enh94120     3  135614800  135615800      3       1  150064       3.0743    0.0010551
enh94121     3  135648400  135649400      2       1  150064       3.8122   6.8876e-05
enh94122     3  135663400  135664400      2       1  150064       3.6769   0.00011802
enh94123     3  135683400  135684400      1       1  150064       2.5892      0.00481
enh94124     3  135686800  135687800      2       1  150064       3.6211   0.00014665
enh94125     3  135687800  135688800      2       1  150064       2.8733    0.0020308
enh94127     3  135692500  135693500      2       1  150064       3.5942   0.00016267
enh94129     3  135701700  135702700      3       2  150064       2.5733    0.0050368
enh94130     3  135702300  135703300      5       3  150064       3.5694   0.00017893
enh94131     3  135706100  135707100      1       1  150064       2.7989     0.002564
enh94132     3  135708000  135709000      3       1  150064       3.5687   0.00017938
enh94133     3  135710500  135711500      1       1  150064        2.253      0.01213
enh94136     3  135741200  135742200      5       3  150064       3.6273   0.00014319
enh94137     3  135788900  135789900      1       1  150064       2.7499     0.002981
enh94139     3  135793900  135794900      4       1  150064       2.4678    0.0067978
enh94144     3  135889800  135890800      1       1  150064       2.2668       0.0117
enh94149     3  135916400  135917400      2       1  150064       2.8409    0.0022496
enh94151     3  135984800  135985800      2       1  150064       1.6934     0.045191
enh94152     3  135994800  135995800      3       1  150064       4.2451   1.0927e-05
enh94153     3  136051900  136052900      3       2  150064        3.642   0.00013525
enh94154     3  136054700  136055700      4       2  150064       2.3513     0.009355
enh94156     3  136068500  136069500      5       2  150064       5.4622   2.3519e-08
enh94159     3  136183200  136184200      4       2  150064       2.6901     0.003571
enh94160     3  136192300  136193300      3       2  150064       3.1965   0.00069542
enh94164     3  136291700  136292700      1       1  150064       3.5323     0.000206
enh94165     3  136314300  136315300      2       1  150064       1.6888     0.045632
enh94169     3  136351300  136352300      3       1  150064       1.6761     0.046861
enh94170     3  136357800  136358800      5       3  150064       1.9228     0.027253
enh94174     3  136390500  136391500      2       1  150064       2.8367    0.0022794
enh94175     3  136397400  136398400      2       1  150064       4.6016    2.096e-06
enh94180     3  136449600  136450600      2       1  150064       2.5073    0.0060829
enh94182     3  136464000  136465000      2       1  150064         2.49     0.006388
enh94183     3  136465800  136466800      5       2  150064       3.7947   7.3912e-05
enh94184     3  136467200  136468200      4       2  150064        2.843    0.0022346
enh94185     3  136472400  136473400      3       2  150064       3.2031   0.00067987
enh94187     3  136502200  136503200      1       1  150064       3.1101     0.000935
enh94189     3  136521000  136522000      2       1  150064       2.3337    0.0098062
enh94190     3  136536300  136537300      3       1  150064       3.0338    0.0012075
enh94191     3  136554500  136555500      1       1  150064       2.0492      0.02022
enh94192     3  136557600  136558600      1       1  150064       2.2451      0.01238
enh94193     3  136612400  136613400      1       1  150064       3.0285     0.001229
enh94194     3  136624400  136625400      2       1  150064       2.1747     0.014826
enh94195     3  136648300  136649300      3       1  150064       2.8248    0.0023652
enh94196     3  136650100  136651100      1       1  150064       1.7527      0.03983
enh94197     3  136650600  136651600      3       1  150064       2.7852    0.0026747
enh94199     3  136661600  136662600      3       2  150064       2.6271    0.0043052
enh94200     3  136671000  136672000      4       2  150064       3.7924   7.4608e-05
enh94201     3  136674200  136675200      3       2  150064       3.5954   0.00016192
enh94202     3  136676400  136677400      6       3  150064       4.3083   8.2275e-06
enh94203     3  136679700  136680700      1       1  150064       3.7885    7.579e-05
enh94204     3  136703300  136704300      4       1  150064       3.8156   6.7914e-05
enh94205     3  136713600  136714600      2       1  150064       1.9002     0.028701
enh94207     3  136732000  136733000      1       1  150064       4.2938    8.784e-06
enh94208     3  136742100  136743100      2       1  150064       3.8164   6.7709e-05
enh94229     3  137904700  137905700      2       1  150064       1.9238     0.027192
enh94243     3  138077600  138078600      3       1  150064       1.7532     0.039781
enh94264     3  138392200  138393200      1       1  150064       2.1802      0.01462
enh94265     3  138405500  138406500      1       1  150064       2.0525      0.02006
enh94268     3  138415000  138416000      2       1  150064        2.088     0.018398
enh94271     3  138483200  138484200      1       1  150064       2.0492      0.02022
enh94337     3  140299000  140300000      6       2  150064        1.917     0.027618
enh94338     3  140299400  140300400      6       2  150064       1.9859      0.02352
enh94342     3  140347700  140348700      7       3  150064       4.1688   1.5311e-05
enh94343     3  140355100  140356100      8       2  150064       3.8544   5.8004e-05
enh94346     3  140427100  140428100      3       1  150064       1.8794     0.030094
enh94347     3  140434800  140435800      8       3  150064       3.0033    0.0013353
enh94348     3  140439000  140440000      8       1  150064       2.3273    0.0099749
enh94362     3  140794900  140795900      3       1  150064       1.9318     0.026695
enh94401     3  141143800  141144800      3       1  150064       1.8512     0.032073
enh94427     3  141257500  141258500      3       2  150064       2.1158     0.017181
enh94449     3  141613200  141614200      3       2  150064       2.4923    0.0063461
enh94470     3  142037300  142038300      1       1  150064        1.863      0.03123
enh94488     3  142572100  142573100      1       1  150064       1.7397      0.04096
enh94501     3  142722200  142723200      3       2  150064       2.0135     0.022032
enh94506     3  142797600  142798600      2       1  150064       1.7239     0.042359
enh94508     3  142842300  142843300      1       1  150064        1.767      0.03861
enh94521     3  143021200  143022200      5       3  150064       2.5356     0.005613
enh94522     3  143026000  143027000      3       2  150064       1.6952     0.045015
enh94525     3  143140100  143141100      6       2  150064         1.82     0.034378
enh94555     3  143527800  143528800      1       1  150064       1.8626      0.03126
enh94558     3  143549700  143550700      1       1  150064       2.0766      0.01892
enh94584     3  144362400  144363400      2       1  150064       2.1401     0.016174
enh94585     3  144395800  144396800      2       1  150064       1.7248     0.042281
enh94590     3  145654400  145655400      7       3  150064       2.3984    0.0082323
enh94654     3  146372900  146373900      1       1  150064       1.8913      0.02929
enh94657     3  146467900  146468900      7       3  150064       1.8998      0.02873
enh94668     3  146690400  146691400      1       1  150064       1.6464      0.04984
enh94669     3  146726800  146727800      3       2  150064       2.0453     0.020414
enh94673     3  147016300  147017300      2       1  150064       1.8204     0.034351
enh94676     3  147239000  147240000      1       1  150064       2.1656      0.01517
enh94707     3  147875800  147876800      4       2  150064       1.7744     0.037999
enh94732     3  148474900  148475900      1       1  150064       2.0657      0.01943
enh94736     3  148619800  148620800      3       1  150064       2.1331     0.016459
enh94762     3  148943300  148944300      1       1  150064       2.5604     0.005228
enh94765     3  148971500  148972500      2       1  150064       2.9555    0.0015609
enh94767     3  148990400  148991400      3       2  150064       3.0723     0.001062
enh94768     3  148991900  148992900      3       1  150064       1.9756     0.024099
enh94770     3  149015900  149016900      4       2  150064       2.3566    0.0092226
enh94854     3  149379900  149380900      1       1  150064       2.2212      0.01317
enh94888     3  149779000  149780000      2       1  150064       2.3153     0.010298
enh94893     3  149800100  149801100      2       1  150064       2.4013    0.0081681
enh94929     3  150066900  150067900      2       1  150064       1.7574     0.039424
enh94934     3  150106300  150107300      1       1  150064       2.0441      0.02047
enh94939     3  150137400  150138400      3       2  150064       2.2216     0.013156
enh94956     3  150323300  150324300      4       2  150064       1.7415     0.040795
enh94958     3  150339400  150340400      2       1  150064       2.1635     0.015253
enh94984     3  150688300  150689300      2       1  150064       2.7165    0.0032989
enh95016     3  151278400  151279400      6       4  150064       2.3816    0.0086184
enh95050     3  151831800  151832800      3       1  150064       2.0592     0.019737
enh95053     3  151867000  151868000      3       1  150064        1.749     0.040143
enh95080     3  152039300  152040300      1       1  150064       1.7572      0.03944
enh95084     3  152065500  152066500      4       2  150064       2.3281    0.0099536
enh95090     3  152082300  152083300      1       1  150064       2.5358      0.00561
enh95093     3  152092500  152093500      1       1  150064       2.2571        0.012
enh95106     3  152134700  152135700      2       1  150064       2.2445     0.012401
enh95110     3  152155600  152156600      2       1  150064       1.6727     0.047198
enh95116     3  152214900  152215900      3       1  150064       1.9367      0.02639
enh95121     3  152313100  152314100      3       1  150064       2.0084       0.0223
enh95122     3  152314300  152315300      1       1  150064       2.1906      0.01424
enh95125     3  152497300  152498300      2       1  150064       1.8089      0.03523
enh95126     3  152627000  152628000      2       1  150064       2.3332    0.0098192
enh95132     3  152761800  152762800      3       2  150064       1.7691     0.038438
enh95167     3  153068000  153069000      2       1  150064       2.0813     0.018702
enh95171     3  153120400  153121400      3       1  150064       1.8609     0.031378
enh95172     3  153153200  153154200      2       1  150064       2.5678    0.0051178
enh95184     3  154038300  154039300      1       1  150064       2.4668     0.006817
enh95227     3  155081200  155082200      6       3  150064       2.0135     0.022034
enh95228     3  155108300  155109300      1       1  150064       1.6825      0.04624
enh95237     3  155215700  155216700      3       1  150064       2.5181    0.0058987
enh95239     3  155289300  155290300      3       2  150064       2.0981     0.017948
enh95273     3  156018700  156019700      1       1  150064       1.6965       0.0449
enh95285     3  156209500  156210500      3       2  150064       1.7954     0.036295
enh95302     3  156353400  156354400      1       1  150064       2.2869       0.0111
enh95346     3  156793500  156794500      3       2  150064       2.1932     0.014147
enh95347     3  156796100  156797100      2       1  150064       2.1301     0.016582
enh95352     3  156807400  156808400      1       1  150064       1.9919      0.02319
enh95355     3  156816200  156817200      2       1  150064       2.6785    0.0036981
enh95367     3  156919200  156920200      1       1  150064       2.2873      0.01109
enh95368     3  156922500  156923500      4       2  150064        1.993     0.023131
enh95475     3  158881500  158882500      1       1  150064       2.1829      0.01452
enh95478     3  158917900  158918900      4       1  150064       1.7684     0.038495
enh95489     3  159168900  159169900      1       1  150064       3.0007     0.001347
enh95491     3  159175000  159176000      1       1  150064       2.4213     0.007733
enh95507     3  159479800  159480800      4       2  150064       1.7059     0.044012
enh95511     3  159494800  159495800      1       1  150064       1.7887      0.03683
enh95516     3  159513200  159514200      2       1  150064        2.003     0.022586
enh95525     3  159554000  159555000      2       1  150064       1.6507     0.049398
enh95530     3  159562900  159563900      3       1  150064       2.0309     0.021132
enh95531     3  159563700  159564700      1       1  150064       2.0262      0.02137
enh95532     3  159564500  159565500      3       2  150064       1.8403     0.032862
enh95551     3  159611900  159612900      2       1  150064       2.5505    0.0053789
enh95558     3  159645300  159646300      5       2  150064       2.0823     0.018656
enh95572     3  159815800  159816800      1       1  150064       2.3051      0.01058
enh95586     3  159977000  159978000      1       1  150064       1.7991        0.036
enh95591     3  160096200  160097200      3       2  150064        1.755     0.039633
enh95616     3  160518600  160519600      3       2  150064       1.6585     0.048613
enh95626     3  160821400  160822400      2       1  150064       2.4988    0.0062306
enh95627     3  160823000  160824000      3       2  150064       2.1065     0.017582
enh95629     3  160867000  160868000      1       1  150064       2.4805     0.006559
enh95630     3  160880300  160881300      1       1  150064       2.2383       0.0126
enh95632     3  160899200  160900200      4       2  150064       2.7764    0.0027479
enh95635     3  160981300  160982300      3       1  150064       3.2504   0.00057623
enh95636     3  160983800  160984800      2       1  150064       3.1393   0.00084671
enh95637     3  161067500  161068500      4       2  150064        1.908     0.028193
enh95639     3  161133100  161134100      1       1  150064       2.3963      0.00828
enh95647     3  161633000  161634000      5       2  150064       3.7593   8.5186e-05
enh95648     3  161657400  161658400      1       1  150064       3.5127    0.0002218
enh95650     3  161725600  161726600      2       1  150064       4.1082   1.9939e-05
enh95651     3  161752000  161753000      5       2  150064       2.5486    0.0054085
enh95652     3  161852100  161853100      3       2  150064        4.311   8.1242e-06
enh95653     3  161858800  161859800      6       3  150064       1.9147     0.027763
enh95655     3  161920800  161921800      6       2  150064       3.7562   8.6266e-05
enh95656     3  161935100  161936100      5       2  150064       2.8067    0.0025026
enh95657     3  161942100  161943100      4       2  150064        1.821     0.034305
enh95658     3  162003300  162004300      3       2  150064        3.393   0.00034564
enh95671     3  162775600  162776600      3       2  150064       1.7295     0.041863
enh95689     3  167531400  167532400      2       1  150064        1.852     0.032015
enh95690     3  167569300  167570300      7       3  150064       2.8487    0.0021946
enh95691     3  167570000  167571000      2       1  150064       3.5549   0.00018903
enh95692     3  167579500  167580500      6       3  150064       3.5677   0.00018009
enh95693     3  167594300  167595300      3       2  150064        1.731      0.04173
enh95695     3  167604400  167605400      4       1  150064       2.7259    0.0032059
enh95714     3  167804200  167805200      2       1  150064       2.2317     0.012816
enh95715     3  167805700  167806700      4       1  150064       2.3456    0.0094992
enh95716     3  167806800  167807800      1       1  150064       2.5034      0.00615
enh95717     3  167808400  167809400      2       1  150064       2.1791     0.014661
enh95718     3  167809200  167810200      4       1  150064       2.0899     0.018313
enh95719     3  167814600  167815600      2       1  150064       2.0918      0.01823
enh95720     3  167818600  167819600      4       1  150064       2.2673     0.011685
enh95721     3  167834400  167835400      4       1  150064       1.9661     0.024641
enh95722     3  167838800  167839800      1       1  150064       1.8286      0.03373
enh95724     3  167872600  167873600      1       1  150064       1.9312      0.02673
enh95742     3  168759300  168760300      3       1  150064       1.8583     0.031562
enh95745     3  168789800  168790800      4       1  150064       2.5271    0.0057511
enh95746     3  168799400  168800400      2       1  150064       2.2125     0.013465
enh95749     3  168808600  168809600      5       2  150064       2.1189     0.017048
enh95752     3  168824900  168825900      4       2  150064       2.1687     0.015052
enh95753     3  168829300  168830300      2       1  150064       2.6132     0.004485
enh95755     3  168861800  168862800      3       2  150064       2.2579     0.011977
enh95756     3  168935700  168936700      4       2  150064       1.9936     0.023098
enh95763     3  168982200  168983200      3       1  150064       1.8295     0.033663
enh95781     3  169417000  169418000      2       1  150064       2.2414     0.012499
enh95782     3  169477000  169478000      1       1  150064       2.5392     0.005555
enh95784     3  169481000  169482000      1       1  150064       2.2445       0.0124
enh95785     3  169492800  169493800      1       1  150064       2.6313     0.004253
enh95788     3  169535800  169536800      1       1  150064        2.598     0.004688
enh95789     3  169554300  169555300      3       1  150064       2.4372    0.0074011
enh95790     3  169564600  169565600      3       1  150064        2.317     0.010251
enh95793     3  169697300  169698300      1       1  150064       2.1399      0.01618
enh95794     3  169716300  169717300      3       1  150064       1.9151     0.027738
enh95796     3  169767100  169768100      2       1  150064        2.146     0.015937
enh95798     3  169798700  169799700      5       2  150064        1.823     0.034152
enh95800     3  169825700  169826700      2       1  150064       2.1028      0.01774
enh95804     3  169880000  169881000      2       1  150064       2.0947     0.018099
enh95834     3  170241000  170242000      6       3  150064       2.4012    0.0081714
enh95839     3  170332000  170333000      5       2  150064       2.1023     0.017761
enh95866     3  170623900  170624900      2       1  150064       1.8285     0.033735
enh95875     3  170762900  170763900      5       2  150064       2.6954    0.0035154
enh95886     3  170883200  170884200      2       1  150064       1.7317     0.041666
enh95888     3  170894000  170895000      5       2  150064       1.7852     0.037112
enh95911     3  171135200  171136200      2       1  150064        1.944     0.025946
enh95912     3  171138600  171139600      3       1  150064       1.7945     0.036364
enh95926     3  171429800  171430800      1       1  150064       1.6568      0.04878
enh95932     3  171499600  171500600      6       2  150064       1.9964     0.022943
enh95936     3  171518300  171519300      5       3  150064       2.4002    0.0081934
enh95937     3  171519400  171520400      5       2  150064       2.0718     0.019141
enh95938     3  171521500  171522500      6       2  150064       1.9806      0.02382
enh95942     3  171530000  171531000      3       2  150064        1.732     0.041635
enh96057     3  172074900  172075900      2       1  150064       1.7784     0.037671
enh96059     3  172102000  172103000      3       2  150064        1.734     0.041457
enh96077     3  172311800  172312800      8       2  150064       2.7045    0.0034201
enh96078     3  172312900  172313900      3       1  150064       2.0423      0.02056
enh96098     3  172425500  172426500      5       2  150064       1.6654     0.047918
enh96123     3  173507100  173508100      4       1  150064       3.7353   9.3758e-05
enh96130     3  173655800  173656800      2       1  150064       1.8661     0.031013
enh96131     3  173710600  173711600      1       1  150064       2.6597      0.00391
enh96132     3  173733700  173734700      6       2  150064       2.0036     0.022555
enh96133     3  173808300  173809300      2       1  150064       1.6662     0.047842
enh96134     3  173844800  173845800      9       2  150064       1.8799     0.030059
enh96135     3  173871500  173872500      4       1  150064       1.8179     0.034541
enh96141     3  173960800  173961800      4       2  150064       1.7147     0.043197
enh96148     3  174213100  174214100      6       1  150064         2.85    0.0021863
enh96149     3  174216100  174217100      1       1  150064        2.395     0.008311
enh96174     3  175128600  175129600      1       1  150064       2.6623      0.00388
enh96175     3  175139200  175140200      3       1  150064       2.9647    0.0015149
enh96176     3  175149200  175150200      1       1  150064        2.998     0.001359
enh96188     3  176004400  176005400      1       1  150064       1.8062      0.03544
enh96191     3  176238700  176239700      2       1  150064       1.7941     0.036398
enh96200     3  176638100  176639100      7       2  150064       2.3057     0.010563
enh96201     3  176643800  176644800      6       2  150064       2.0952     0.018077
enh96208     3  176705500  176706500      5       3  150064       2.3054     0.010573
enh96211     3  176758800  176759800      1       1  150064        2.666     0.003838
enh96215     3  176779800  176780800      1       1  150064        2.688     0.003594
enh96218     3  176806700  176807700      4       2  150064       1.6843     0.046064
enh96220     3  176821900  176822900      4       2  150064       3.0597    0.0011078
enh96223     3  176827300  176828300      3       2  150064       2.9074    0.0018222
enh96232     3  176851600  176852600      3       2  150064       2.1543     0.015608
enh96234     3  176863700  176864700      4       2  150064       2.6366    0.0041868
enh96235     3  176866800  176867800      3       2  150064       2.0585     0.019773
enh96243     3  177001900  177002900      1       1  150064       1.9435      0.02598
enh96246     3  177051400  177052400      1       1  150064       2.2524      0.01215
enh96248     3  177057900  177058900      1       1  150064       2.6273     0.004303
enh96249     3  177059600  177060600      4       2  150064       2.1387     0.016229
enh96270     3  177231800  177232800      2       1  150064       1.9927     0.023149
enh96271     3  177234600  177235600      5       3  150064       1.7374     0.041162
enh96281     3  177332600  177333600      5       3  150064       2.8736    0.0020291
enh96286     3  177358400  177359400      4       2  150064       2.1131     0.017296
enh96312     3  177541100  177542100      1       1  150064       1.7585      0.03933
enh96341     3  177888500  177889500      3       2  150064       1.9287     0.026883
enh96345     3  177928600  177929600      5       2  150064       1.7331     0.041543
enh96346     3  177954500  177955500      2       1  150064       2.0847     0.018549
enh96349     3  178022500  178023500      1       1  150064       2.6664     0.003833
enh96350     3  178038000  178039000      7       3  150064       2.5421    0.0055099
enh96365     3  178242600  178243600      2       1  150064       2.2391     0.012576
enh96374     3  178436600  178437600      1       1  150064       1.8943      0.02909
enh96453     3  179898200  179899200      2       1  150064       2.1856     0.014422
enh96454     3  179992300  179993300      3       1  150064       2.2843     0.011178
enh96458     3  180076000  180077000      4       2  150064       2.0836       0.0186
enh96459     3  180100700  180101700      3       2  150064        1.887     0.029577
enh96460     3  180126800  180127800      6       2  150064       1.9369     0.026377
enh96468     3  180588800  180589800      3       2  150064       5.0542   2.1615e-07
enh96469     3  180589800  180590800      4       1  150064       5.7527   4.3904e-09
enh96470     3  180632600  180633600      1       1  150064       6.2898    1.589e-10
enh96471     3  180637400  180638400      2       1  150064       5.6619   7.4871e-09
enh96473     3  180651200  180652200      4       2  150064       5.8488   2.4754e-09
enh96491     3  182507000  182508000      2       1  150064       2.5008    0.0061962
enh96500     3  182626400  182627400      1       1  150064       1.7084      0.04378
enh96507     3  182695600  182696600      1       1  150064       1.8448      0.03253
enh96519     3  182903000  182904000      2       1  150064       2.0109     0.022167
enh96536     3  183098500  183099500      4       2  150064        2.111     0.017388
enh96552     3  183379900  183380900      8       1  150064       1.6854      0.04596
enh96556     3  183453000  183454000      1       1  150064       1.7609      0.03913
enh96564     3  183599800  183600800      2       1  150064       2.0495     0.020209
enh96574     3  183732700  183733700      1       1  150064       1.8079      0.03531
enh96632     3  184396100  184397100      2       1  150064       1.7178     0.042921
enh96642     3  184473600  184474600      3       2  150064       2.2035     0.013778
enh96656     3  184532900  184533900      3       1  150064       1.6878     0.045722
enh96680     3  185216800  185217800      1       1  150064       1.9695      0.02445
enh96700     3  185405000  185406000      1       1  150064       2.5332     0.005652
enh96709     3  185426000  185427000      2       1  150064       2.3257     0.010018
enh96716     3  185442400  185443400      2       1  150064        2.733    0.0031385
[truncated: 1,193,251 more chars]
