# Supplementary material for: Identifying enhancer properties associated with genetic risk for complex traits using regulome-wide association studies
Source: PLoS Comput Biol. 2022 Sep 7;18(9):e1010430. doi: 10.1371/journal.pcbi.1010430 (PMC9484640; doi:10.1371/journal.pcbi.1010430)
Supplement: S3 Table — Sample names are as described in the ROADMAP epigenomics project integrative analysis portal: https://egg2.wustl.edu/roadmap/web_portal/meta.html. (ZIP) [file pcbi.1010430.s010.zip › supplemental_table3/E076gi-colon_sig_enhancers05.gcov.out]

GENE       CHR      START       STOP  NSNPS  NPARAM       N        ZSTAT            P
enh47601     1     844900     845900      2       1  150064       1.7101      0.04362
enh47604     1     894900     895900      1       1  150064       1.8429      0.03267
enh47611     1     966400     967400      1       1  150064       1.6666       0.0478
enh47620     1    1168300    1169300      2       1  150064       1.7908     0.036659
enh47628     1    1253300    1254300      2       1  150064       1.8249     0.034007
enh47661     1    1473500    1474500      1       1  150064       1.6972      0.04483
enh47679     1    1706300    1707300      2       1  150064       2.8494    0.0021899
enh47697     1    1841300    1842300      3       1  150064       2.0797     0.018775
enh47704     1    2057700    2058700      3       1  150064       2.0745     0.019015
enh47705     1    2063200    2064200      1       1  150064       2.0727       0.0191
enh47707     1    2068900    2069900      3       2  150064       2.3725    0.0088343
enh47708     1    2080000    2081000      1       1  150064       3.5192    0.0002164
enh47710     1    2106700    2107700      3       2  150064       3.2465   0.00058412
enh47714     1    2127000    2128000      2       1  150064       2.5265    0.0057606
enh47718     1    2137400    2138400      2       1  150064       2.6153    0.0044576
enh47719     1    2140900    2141900      4       2  150064       2.0987     0.017921
enh47723     1    2173500    2174500      2       1  150064       3.3947   0.00034357
enh47735     1    2211200    2212200      3       1  150064       2.1734     0.014875
enh47741     1    2233300    2234300      3       1  150064       2.0768     0.018912
enh47743     1    2236500    2237500      4       2  150064       2.3255     0.010022
enh47748     1    2254600    2255600      4       2  150064       1.7768     0.037799
enh47762     1    2486100    2487100      1       1  150064       2.5752     0.005009
enh47768     1    2525300    2526300      2       1  150064       2.7807    0.0027122
enh47778     1    3123600    3124600      3       1  150064       3.2339    0.0006105
enh47779     1    3137600    3138600      9       3  150064       1.7184     0.042859
enh47795     1    3400000    3401000      4       2  150064       1.9233     0.027219
enh47833     1    4198200    4199200      7       3  150064       2.8987    0.0018737
enh47847     1    6088100    6089100      2       1  150064       1.7294      0.04187
enh47857     1    6260300    6261300      1       1  150064       1.7453      0.04047
enh47882     1    6531600    6532600      3       2  150064       2.5574    0.0052732
enh47886     1    6551900    6552900      3       1  150064       1.9459     0.025835
enh47887     1    6555400    6556400      2       1  150064       2.0574     0.019824
enh47890     1    6568000    6569000      5       2  150064       2.9505    0.0015862
enh47891     1    6572500    6573500      2       1  150064       1.9351     0.026486
enh47898     1    6644200    6645200      1       1  150064       3.4842    0.0002468
enh47901     1    6658200    6659200      6       3  150064       1.6901     0.045505
enh47903     1    6666000    6667000      3       2  150064       2.1858     0.014416
enh47905     1    6676200    6677200      2       1  150064       3.3689   0.00037737
enh47906     1    6682400    6683400      1       1  150064       4.1984    1.344e-05
enh47907     1    6684000    6685000      2       1  150064       2.1264     0.016733
enh47910     1    6732200    6733200      4       2  150064       4.1863   1.4177e-05
enh47911     1    6759300    6760300      3       1  150064        3.954   3.8435e-05
enh47912     1    6763200    6764200      2       1  150064       3.4266   0.00030555
enh47914     1    6787300    6788300      3       2  150064       2.5525    0.0053475
enh47921     1    6846900    6847900      3       1  150064       1.7795     0.037581
enh47924     1    6851000    6852000      4       2  150064       1.8562     0.031711
enh47945     1    7020100    7021100      1       1  150064       1.9101      0.02806
enh47946     1    7044700    7045700      4       2  150064       2.5706     0.005076
enh47968     1    7561100    7562100      6       3  150064       1.8292     0.033686
enh47988     1    7830000    7831000      1       1  150064       1.8858      0.02966
enh47990     1    7841800    7842800      3       2  150064       1.7482     0.040219
enh48017     1    8188600    8189600      8       3  150064       1.6533     0.049132
enh48018     1    8194900    8195900      9       3  150064       2.2341     0.012737
enh48040     1    8360600    8361600      1       1  150064       4.6736     1.48e-06
enh48041     1    8373300    8374300      6       3  150064       3.8114   6.9096e-05
enh48042     1    8377200    8378200      1       1  150064       3.5064    0.0002271
enh48043     1    8383600    8384600      3       2  150064       3.6196    0.0001475
enh48044     1    8402300    8403300      4       2  150064       2.3004     0.010712
enh48045     1    8403900    8404900      2       1  150064       3.1255   0.00088761
enh48047     1    8415000    8416000      4       2  150064       3.8114   6.9095e-05
enh48048     1    8422800    8423800      1       1  150064       5.5666    1.299e-08
enh48049     1    8425600    8426600      3       1  150064       1.6702     0.047443
enh48051     1    8429100    8430100      2       1  150064       2.5693    0.0050949
enh48052     1    8429600    8430600      3       1  150064       2.8972    0.0018824
enh48054     1    8436300    8437300      3       2  150064       4.5939   2.1755e-06
enh48057     1    8444400    8445400      2       1  150064       4.8974   4.8548e-07
enh48058     1    8446800    8447800      3       1  150064       5.1215   1.5158e-07
enh48059     1    8450800    8451800      3       2  150064       2.9505    0.0015861
enh48060     1    8451600    8452600      2       1  150064       3.1964   0.00069587
enh48061     1    8452700    8453700      1       1  150064       5.5087    1.807e-08
enh48062     1    8454400    8455400      2       1  150064       3.3185   0.00045251
enh48064     1    8464400    8465400      2       1  150064       4.6602   1.5796e-06
enh48065     1    8466200    8467200      5       2  150064       5.1255   1.4839e-07
enh48067     1    8473800    8474800      2       1  150064       2.8875    0.0019416
enh48068     1    8475800    8476800      6       3  150064       5.1497   1.3042e-07
enh48072     1    8488500    8489500      2       1  150064       5.4703   2.2466e-08
enh48073     1    8495300    8496300      2       1  150064       5.0697   1.9924e-07
enh48074     1    8498300    8499300      1       1  150064        5.656    7.747e-09
enh48075     1    8501000    8502000      2       1  150064       4.5893   2.2235e-06
enh48077     1    8514800    8515800      4       2  150064       2.8975     0.001881
enh48078     1    8516000    8517000      2       1  150064       3.2735   0.00053114
enh48082     1    8525200    8526200      2       1  150064       2.7846    0.0026793
enh48084     1    8536900    8537900      3       1  150064       3.2444   0.00058856
enh48085     1    8542800    8543800      2       1  150064       2.1847     0.014455
enh48086     1    8556700    8557700      3       1  150064       2.7352    0.0031169
enh48087     1    8568900    8569900      1       1  150064       3.0852     0.001017
enh48090     1    8578600    8579600      2       1  150064       2.4006    0.0081847
enh48094     1    8596300    8597300      4       1  150064       2.8519    0.0021732
enh48095     1    8599900    8600900      2       1  150064       2.4961    0.0062787
enh48097     1    8611500    8612500      3       2  150064        2.269     0.011635
enh48098     1    8614900    8615900      2       1  150064       3.0698    0.0010711
enh48099     1    8621100    8622100      1       1  150064       2.5716     0.005062
enh48100     1    8623000    8624000      3       2  150064       2.3761    0.0087482
enh48102     1    8649600    8650600      2       1  150064       2.5036    0.0061472
enh48103     1    8650100    8651100      2       1  150064       2.4947    0.0063024
enh48104     1    8650800    8651800      3       2  150064       2.5933    0.0047533
enh48105     1    8656500    8657500      2       1  150064       2.6275    0.0043008
enh48106     1    8659100    8660100      2       1  150064       2.9415    0.0016333
enh48107     1    8686300    8687300      1       1  150064       2.9013     0.001858
enh48110     1    8691800    8692800      1       1  150064        2.875      0.00202
enh48111     1    8698900    8699900      5       2  150064       3.5694   0.00017887
enh48112     1    8706900    8707900      2       1  150064       2.9936    0.0013784
enh48113     1    8711800    8712800      1       1  150064       2.6695     0.003798
enh48114     1    8719200    8720200      1       1  150064       2.4949       0.0063
enh48116     1    8720500    8721500      2       1  150064       3.4347   0.00029658
enh48117     1    8721900    8722900      1       1  150064       2.2886      0.01105
enh48119     1    8725400    8726400      2       1  150064        2.471    0.0067368
enh48121     1    8729000    8730000      1       1  150064       1.9571      0.02517
enh48123     1    8733400    8734400      1       1  150064       2.1292      0.01662
enh48127     1    8741400    8742400      2       1  150064         2.38    0.0086572
enh48130     1    8751100    8752100      3       1  150064        2.362     0.009089
enh48131     1    8758000    8759000      1       1  150064       2.7985     0.002567
enh48132     1    8758600    8759600      2       1  150064       2.7285     0.003181
enh48135     1    8766800    8767800      3       2  150064       2.0001     0.022746
enh48137     1    8772800    8773800      2       1  150064       2.4944    0.0063093
enh48140     1    8787600    8788600      2       1  150064       3.5067   0.00022689
enh48145     1    8871200    8872200      5       3  150064       2.2859     0.011131
enh48154     1    8931700    8932700      1       1  150064       1.8274      0.03382
enh48158     1    8950300    8951300      3       1  150064       2.8461    0.0022127
enh48161     1    8998500    8999500      4       2  150064       2.2003     0.013894
enh48162     1    9001300    9002300      5       2  150064       3.0196    0.0012654
enh48198     1    9326700    9327700      4       2  150064       1.9922     0.023176
enh48202     1    9341800    9342800      3       2  150064       1.9404     0.026165
enh48204     1    9351200    9352200      2       1  150064       2.3982    0.0082389
enh48222     1    9409800    9410800      1       1  150064       1.7885      0.03685
enh48227     1    9422600    9423600      4       2  150064       1.7315     0.041684
enh48256     1    9651400    9652400      1       1  150064       1.8634       0.0312
enh48280     1    9919500    9920500      1       1  150064       2.2695      0.01162
enh48281     1    9923400    9924400      3       2  150064        2.006      0.02243
enh48289     1    9959900    9960900      2       1  150064       1.7542     0.039694
enh48340     1   10367900   10368900      3       1  150064       1.7143     0.043237
enh48456     1   11335100   11336100      1       1  150064       2.0523      0.02007
enh48458     1   11376400   11377400      3       1  150064       2.2901     0.011008
enh48496     1   11995500   11996500      4       2  150064       2.1548     0.015588
enh48497     1   11997100   11998100      2       1  150064       2.3366    0.0097313
enh48498     1   11998500   11999500      2       1  150064       1.9438      0.02596
enh48499     1   11999900   12000900      5       2  150064        2.616    0.0044483
enh48511     1   12112500   12113500      5       2  150064       1.7028     0.044306
enh48515     1   12190200   12191200      3       1  150064       1.6689     0.047567
enh48599     1   14057300   14058300      3       2  150064       1.7182     0.042885
enh48616     1   14585500   14586500      3       2  150064        2.225     0.013041
enh48621     1   14813300   14814300      2       1  150064       2.8734    0.0020304
enh48627     1   14847500   14848500      1       1  150064       2.0798      0.01877
enh48631     1   14974400   14975400      2       1  150064       1.6532     0.049144
enh48700     1   15567200   15568200      6       1  150064       2.0148     0.021963
enh48810     1   16352800   16353800      5       3  150064       2.0835     0.018603
enh48840     1   16535500   16536500      1       1  150064       2.3332      0.00982
enh48841     1   16542200   16543200      6       2  150064       2.2668     0.011702
enh48844     1   16564100   16565100      2       1  150064       2.7283    0.0031827
enh48845     1   16570400   16571400      1       1  150064        2.126      0.01675
enh48849     1   16594500   16595500      2       1  150064       1.6956     0.044977
enh48850     1   16620000   16621000      3       2  150064       1.8576     0.031611
enh48851     1   16642400   16643400      3       1  150064       2.1699     0.015006
enh48852     1   16643700   16644700      5       2  150064       2.2124      0.01347
enh48853     1   16644900   16645900      3       1  150064       2.0685     0.019295
enh48855     1   16650400   16651400      1       1  150064       2.2849      0.01116
enh48858     1   16679400   16680400      1       1  150064       2.0801      0.01876
enh48859     1   16689600   16690600      3       2  150064       1.9634     0.024801
enh48860     1   16691100   16692100      1       1  150064       2.0558       0.0199
enh48864     1   16698500   16699500      2       1  150064       1.7669     0.038622
enh48866     1   16703600   16704600      1       1  150064       1.8561      0.03172
enh48867     1   16710900   16711900      3       1  150064       1.7799     0.037547
enh48868     1   16714200   16715200      2       1  150064       1.7653      0.03876
enh48870     1   16719100   16720100      1       1  150064       1.8435      0.03263
enh48871     1   16722900   16723900      4       1  150064       2.0449      0.02043
enh48874     1   16826400   16827400      3       1  150064        2.091     0.018265
enh48900     1   17287700   17288700      3       2  150064       1.8156     0.034716
enh48903     1   17301600   17302600      2       1  150064       1.8791     0.030114
enh48905     1   17310800   17311800      3       2  150064        4.112   1.9615e-05
enh48909     1   17342400   17343400      5       2  150064       2.0112     0.022154
enh48911     1   17371300   17372300      6       2  150064        2.306     0.010557
enh48912     1   17378200   17379200      3       2  150064       2.7772    0.0027413
enh48913     1   17386100   17387100      3       1  150064       3.0325    0.0012126
enh48914     1   17390100   17391100      9       3  150064       2.0368     0.020835
enh48981     1   18458600   18459600      4       2  150064       2.3496    0.0093958
enh48982     1   18486200   18487200      2       1  150064       2.9326    0.0016809
enh49026     1   19416900   19417900      2       1  150064       2.0153     0.021935
enh49038     1   19636400   19637400      6       3  150064       1.7159     0.043089
enh49039     1   19640300   19641300      4       2  150064       2.1806     0.014606
enh49040     1   19641900   19642900      5       2  150064        1.834     0.033328
enh49050     1   19695800   19696800      3       2  150064       1.8934     0.029151
enh49088     1   19821700   19822700      2       1  150064       3.1151    0.0009193
enh49091     1   19835300   19836300      5       2  150064       1.8503     0.032138
enh49100     1   19939200   19940200      1       1  150064       1.7696       0.0384
enh49102     1   19943100   19944100      2       1  150064       1.6558     0.048884
enh49103     1   19946200   19947200      2       1  150064       1.6624     0.048212
enh49107     1   19966700   19967700      1       1  150064       2.3371     0.009718
enh49138     1   20427200   20428200      2       1  150064        1.645     0.049985
enh49156     1   20651600   20652600      5       2  150064       2.2432     0.012442
enh49159     1   20819600   20820600      2       1  150064       1.7513      0.03995
enh49172     1   21059800   21060800      2       1  150064       2.8097    0.0024792
enh49174     1   21108200   21109200      2       1  150064       2.9231    0.0017326
enh49176     1   21114600   21115600      2       1  150064       2.4415    0.0073133
enh49177     1   21263200   21264200      1       1  150064       1.7224       0.0425
enh49181     1   21339500   21340500      1       1  150064       2.4906     0.006376
enh49183     1   21351200   21352200      5       3  150064       2.4355    0.0074355
enh49185     1   21359000   21360000      1       1  150064       1.8696      0.03077
enh49186     1   21361100   21362100      4       1  150064       2.4859    0.0064606
enh49187     1   21369100   21370100      6       3  150064       2.5651    0.0051572
enh49188     1   21376300   21377300      3       1  150064       2.3494     0.009401
enh49190     1   21402600   21403600      3       1  150064       2.1445     0.015997
enh49191     1   21416500   21417500      1       1  150064       2.8478     0.002201
enh49192     1   21441200   21442200      3       1  150064       1.7377     0.041129
enh49196     1   21465700   21466700      1       1  150064       2.4763     0.006638
enh49197     1   21475400   21476400      4       2  150064       2.6318    0.0042469
enh49198     1   21476500   21477500      4       2  150064       1.7142     0.043247
enh49201     1   21489300   21490300      2       1  150064        2.621    0.0043839
enh49202     1   21491300   21492300      3       2  150064       2.7427    0.0030472
enh49203     1   21497600   21498600      3       1  150064       2.9716     0.001481
enh49204     1   21499800   21500800      3       1  150064       2.3763    0.0087447
enh49206     1   21521200   21522200      1       1  150064       1.7381       0.0411
enh49260     1   21998800   21999800      4       2  150064       2.1205     0.016982
enh49262     1   22085600   22086600      5       2  150064        1.674     0.047065
enh49263     1   22090900   22091900      3       1  150064        1.892     0.029244
enh49298     1   22353000   22354000      9       2  150064       2.9093    0.0018115
enh49303     1   22382000   22383000      2       1  150064       2.7113    0.0033512
enh49304     1   22389500   22390500      2       1  150064        2.635    0.0042068
enh49310     1   22429200   22430200      1       1  150064       3.5485    0.0001937
enh49317     1   22448300   22449300      5       3  150064       2.9265    0.0017142
enh49354     1   23141500   23142500      8       2  150064       1.9944     0.023055
enh49430     1   23888800   23889800      2       1  150064       1.9327     0.026637
enh49449     1   24074300   24075300      1       1  150064       2.1532      0.01565
enh49450     1   24085200   24086200      1       1  150064       1.8901      0.02937
enh49484     1   24372800   24373800      4       2  150064       2.5537      0.00533
enh49502     1   24717200   24718200      5       2  150064       1.7514     0.039939
enh49503     1   24719300   24720300      2       1  150064       2.4106    0.0079635
enh49507     1   24744800   24745800      4       2  150064       2.1968     0.014018
enh49514     1   24867500   24868500      7       3  150064       2.6823    0.0036556
enh49516     1   24894400   24895400      5       2  150064       1.6818     0.046307
enh49518     1   24967400   24968400      2       1  150064       2.5702    0.0050815
enh49540     1   25079300   25080300      2       1  150064       1.8978      0.02886
enh49687     1   26508300   26509300      2       1  150064        2.043     0.020525
enh49710     1   26865200   26866200      4       2  150064       1.8326     0.033435
enh49713     1   26873000   26874000      3       2  150064       2.0171     0.021842
enh49714     1   26881500   26882500      2       1  150064       1.8363     0.033157
enh49715     1   26900900   26901900      5       3  150064       1.7477     0.040262
enh49719     1   27017400   27018400      1       1  150064       1.9503      0.02557
enh49721     1   27033600   27034600      2       1  150064       2.6037    0.0046111
enh49722     1   27039800   27040800      1       1  150064        2.725     0.003215
enh49724     1   27048300   27049300      1       1  150064       2.7248     0.003217
enh49725     1   27050800   27051800      2       1  150064        2.631    0.0042569
enh49726     1   27053100   27054100      1       1  150064       2.7026      0.00344
enh49729     1   27070100   27071100      3       2  150064        1.957     0.025176
enh49731     1   27073300   27074300      1       1  150064       2.7082     0.003382
enh49733     1   27076300   27077300      1       1  150064       2.7081     0.003383
enh49734     1   27079100   27080100      3       1  150064       2.5696    0.0050905
enh49736     1   27094600   27095600      1       1  150064       2.7557     0.002928
enh49737     1   27098000   27099000      1       1  150064       2.7473     0.003004
enh49738     1   27101800   27102800      1       1  150064       2.1389      0.01622
enh49743     1   27117200   27118200      1       1  150064       2.6875     0.003599
enh49748     1   27154200   27155200      2       1  150064       2.1232     0.016866
enh49750     1   27175300   27176300      1       1  150064       2.4217     0.007724
enh49751     1   27179400   27180400      1       1  150064       3.8436    6.061e-05
enh49752     1   27184800   27185800      1       1  150064       1.9879      0.02341
enh49754     1   27204100   27205100      1       1  150064       2.0777      0.01887
enh49755     1   27214800   27215800      1       1  150064       2.4794      0.00658
enh49759     1   27247000   27248000      2       1  150064       2.7103    0.0033606
enh49760     1   27249500   27250500      1       1  150064        2.512     0.006003
enh49772     1   27397100   27398100      4       1  150064        1.756     0.039544
enh49782     1   27449000   27450000      2       1  150064        2.571    0.0050697
enh49808     1   27667800   27668800      2       1  150064       2.6571    0.0039408
enh49817     1   27693900   27694900      1       1  150064       1.8301      0.03362
enh49818     1   27695500   27696500      1       1  150064       2.9448     0.001616
enh49824     1   27726400   27727400      1       1  150064       1.7424      0.04072
enh49861     1   27861200   27862200      1       1  150064       1.8429      0.03267
enh49879     1   27932800   27933800      2       1  150064       1.9507     0.025546
enh49881     1   27947700   27948700      2       1  150064       1.6501     0.049462
enh49883     1   27951200   27952200      1       1  150064       2.1084       0.0175
enh49886     1   27969900   27970900      1       1  150064       1.9646      0.02473
enh49931     1   28431500   28432500      3       2  150064        2.405    0.0080863
enh49939     1   28523000   28524000      6       4  150064       1.7939     0.036417
enh49945     1   28575700   28576700      2       1  150064       1.7769     0.037792
enh49947     1   28588100   28589100      3       1  150064        2.265     0.011756
enh49952     1   28623000   28624000      3       2  150064       2.0438     0.020484
enh49954     1   28697200   28698200      2       1  150064         3.39   0.00034946
enh49955     1   28697800   28698800      2       1  150064       1.9834     0.023663
enh49957     1   28736100   28737100      8       3  150064       2.2663     0.011716
enh49958     1   28743800   28744800      3       1  150064       2.0259     0.021387
enh49961     1   28765400   28766400      1       1  150064       2.3988     0.008225
enh49962     1   28782100   28783100      2       1  150064       1.8159     0.034693
enh49968     1   28845600   28846600      1       1  150064       2.4689     0.006776
enh49969     1   28905300   28906300      2       1  150064       2.7673    0.0028261
enh49970     1   28916300   28917300      3       1  150064       2.7318    0.0031493
enh49974     1   28967100   28968100      2       1  150064       2.2745     0.011467
enh49975     1   28970800   28971800      1       1  150064       2.3123      0.01038
enh49976     1   28973600   28974600      2       1  150064       2.0484     0.020261
enh49992     1   29211200   29212200      4       1  150064       2.0635      0.01953
enh49999     1   29280000   29281000      2       1  150064       2.9504    0.0015869
enh50002     1   29378800   29379800      2       1  150064       3.5321   0.00020616
enh50004     1   29443600   29444600      4       2  150064       2.3913    0.0083954
enh50006     1   29447600   29448600      2       1  150064       1.8517     0.032037
enh50007     1   29459800   29460800      2       1  150064       1.7028     0.044305
enh50008     1   29462700   29463700      6       3  150064       2.1277     0.016683
enh50014     1   29496800   29497800      3       2  150064       1.8796      0.03008
enh50015     1   29498600   29499600      3       2  150064       2.5666    0.0051352
enh50019     1   29528400   29529400      2       1  150064       2.3593    0.0091552
enh50020     1   29555800   29556800      3       1  150064       2.0326     0.021045
enh50021     1   29557600   29558600      3       1  150064       2.1232     0.016867
enh50026     1   29617100   29618100      1       1  150064       2.4788     0.006591
enh50034     1   30457000   30458000      1       1  150064       5.0893    1.797e-07
enh50038     1   30852400   30853400      4       2  150064       2.1621     0.015304
enh50040     1   31109800   31110800      4       1  150064       1.6518     0.049291
enh50042     1   31148000   31149000      3       1  150064       1.8253     0.033976
enh50049     1   31180300   31181300     12       2  150064       1.6714     0.047325
enh50054     1   31216700   31217700      1       1  150064       1.9473      0.02575
enh50080     1   31363200   31364200      1       1  150064       2.0245      0.02146
enh50118     1   31688200   31689200     10       2  150064       2.9815    0.0014344
enh50120     1   31770900   31771900      2       1  150064       3.3482   0.00040666
enh50121     1   31772000   31773000      6       2  150064       3.9116   4.5846e-05
enh50122     1   31834600   31835600      3       2  150064       2.9688    0.0014948
enh50123     1   31837300   31838300      5       1  150064       3.8463   5.9961e-05
enh50124     1   31841400   31842400      2       1  150064       1.6729     0.047174
enh50125     1   31844600   31845600      3       2  150064        2.686    0.0036152
enh50126     1   31847100   31848100      2       1  150064       2.7671    0.0028278
enh50127     1   31849000   31850000      1       1  150064       3.3277    0.0004379
enh50128     1   31854300   31855300      4       2  150064       4.6026   2.0864e-06
enh50129     1   31862800   31863800      8       2  150064       3.8622   5.6184e-05
enh50130     1   31866800   31867800      4       1  150064       2.8658    0.0020799
enh50131     1   31867600   31868600      2       1  150064       2.8315    0.0023167
enh50132     1   31887200   31888200      1       1  150064       2.5279     0.005737
enh50133     1   31895200   31896200      5       2  150064       2.0482     0.020269
enh50139     1   32029600   32030600      1       1  150064       2.3782     0.008699
enh50176     1   32262300   32263300      1       1  150064       1.7442      0.04056
enh50206     1   32490000   32491000      2       1  150064       2.1063     0.017589
enh50219     1   32592700   32593700      3       2  150064       1.6917     0.045349
enh50223     1   32616800   32617800      1       1  150064       2.0177      0.02181
enh50237     1   32707400   32708400      3       1  150064       1.7063     0.043974
enh50238     1   32708000   32709000      1       1  150064       1.8506      0.03211
enh50247     1   32810700   32811700      1       1  150064        2.932     0.001684
enh50285     1   33279800   33280800      2       1  150064        1.684      0.04609
enh50288     1   33338000   33339000      2       1  150064        1.997     0.022915
enh50318     1   33564600   33565600      1       1  150064       2.2931      0.01092
enh50319     1   33593600   33594600      1       1  150064       2.1316      0.01652
enh50323     1   33618600   33619600      2       1  150064       1.9122     0.027923
enh50325     1   33626400   33627400      2       1  150064       1.6613     0.048329
enh50338     1   33760900   33761900      3       1  150064       1.8874     0.029554
enh50340     1   33766600   33767600      4       2  150064       1.9561     0.025227
enh50348     1   33810700   33811700      1       1  150064       1.7861      0.03704
enh50388     1   35322700   35323700      4       2  150064        1.898     0.028849
enh50397     1   35585800   35586800      2       1  150064       1.7055      0.04405
enh50401     1   35675800   35676800      3       1  150064       3.5077   0.00022599
enh50427     1   36101700   36102700      1       1  150064       1.7839      0.03722
enh50431     1   36181500   36182500      1       1  150064       3.4063    0.0003292
enh50433     1   36191000   36192000      2       1  150064       3.2608   0.00055552
enh50436     1   36276000   36277000      1       1  150064       1.7772      0.03777
enh50437     1   36311100   36312100      1       1  150064       3.4759    0.0002546
enh50438     1   36313400   36314400      3       2  150064       3.8886   5.0412e-05
enh50439     1   36316500   36317500      4       2  150064        3.494    0.0002379
enh50445     1   36398300   36399300      1       1  150064        3.492    0.0002397
enh50447     1   36401500   36402500      3       2  150064       2.5871    0.0048389
enh50449     1   36548800   36549800      4       2  150064       3.9241   4.3527e-05
enh50450     1   36553200   36554200      1       1  150064       3.1405    0.0008432
enh50451     1   36555700   36556700      3       2  150064        3.192   0.00070642
enh50454     1   36565100   36566100      6       2  150064       2.3137     0.010343
enh50455     1   36582500   36583500      2       1  150064       1.9427     0.026028
enh50456     1   36588600   36589600      2       1  150064       3.7128   0.00010249
enh50457     1   36593600   36594600      1       1  150064       3.8529    5.836e-05
enh50458     1   36600700   36601700      2       1  150064       3.3181   0.00045322
enh50459     1   36605700   36606700      1       1  150064       3.1162     0.000916
enh50460     1   36607600   36608600      2       1  150064       3.3975   0.00034006
enh50461     1   36613100   36614100      3       1  150064       3.8801   5.2202e-05
enh50462     1   36616600   36617600      2       1  150064       4.0756   2.2946e-05
enh50466     1   36633500   36634500      2       1  150064       3.8296   6.4181e-05
enh50471     1   36652900   36653900      3       1  150064       2.6234    0.0043531
enh50550     1   38271800   38272800      4       2  150064       2.3417     0.009599
enh50551     1   38275600   38276600      2       1  150064       2.7272    0.0031936
enh50552     1   38278800   38279800      1       1  150064       3.2541    0.0005687
enh50564     1   38453300   38454300      1       1  150064        2.104      0.01769
enh50599     1   39339600   39340600      4       2  150064       1.7634     0.038915
enh50608     1   39468500   39469500      1       1  150064       2.3639     0.009042
enh50611     1   39541900   39542900      2       1  150064       2.9168    0.0017683
enh50618     1   39575000   39576000      4       2  150064       1.8558     0.031741
enh50620     1   39577100   39578100      4       2  150064       2.0126     0.022076
enh50622     1   39581900   39582900      3       1  150064       2.2439     0.012419
enh50637     1   39620800   39621800      4       2  150064         1.83     0.033622
enh50648     1   39644600   39645600      1       1  150064       1.8615      0.03134
enh50649     1   39648800   39649800      2       1  150064       1.8156     0.034712
enh50651     1   39651000   39652000      2       1  150064       2.1225     0.016899
enh50659     1   39668700   39669700      2       1  150064       1.7404     0.040897
enh50661     1   39673600   39674600      2       1  150064       2.1629     0.015274
enh50668     1   39696600   39697600      1       1  150064       1.7105      0.04359
enh50700     1   39862200   39863200      2       1  150064       1.6723     0.047237
enh50714     1   39916300   39917300      2       1  150064       1.7229      0.04245
enh50719     1   39974400   39975400      3       2  150064       2.0358     0.020885
enh50728     1   40091100   40092100      1       1  150064       2.1072      0.01755
enh50731     1   40118700   40119700      4       2  150064       1.7309     0.041736
enh50741     1   40346600   40347600      4       2  150064       2.1626     0.015285
enh50742     1   40358200   40359200      1       1  150064       1.8066      0.03541
enh50751     1   40429800   40430800      1       1  150064       1.9222      0.02729
enh50791     1   40861800   40862800      2       1  150064       1.9616     0.024905
enh50792     1   40864000   40865000      3       2  150064        2.095     0.018086
enh50793     1   40865000   40866000      3       1  150064       1.7961     0.036238
enh50803     1   40997900   40998900      2       1  150064       1.9879     0.023409
enh50810     1   41155000   41156000      5       3  150064       2.1322     0.016493
enh50811     1   41155600   41156600      3       2  150064       2.3236     0.010073
enh50812     1   41159300   41160300      4       2  150064       2.4007     0.008182
enh50814     1   41164600   41165600      3       1  150064        2.891    0.0019199
enh50815     1   41169000   41170000      7       3  150064       1.8022     0.035758
enh50816     1   41170100   41171100      2       1  150064        2.747     0.003007
enh50819     1   41178900   41179900      3       2  150064       2.5635    0.0051813
enh50825     1   41188000   41189000      3       2  150064       2.6826    0.0036529
enh50826     1   41188900   41189900      3       1  150064       2.1856     0.014424
enh50833     1   41205600   41206600      3       1  150064       2.9448    0.0016158
enh50835     1   41220000   41221000      3       1  150064        2.345    0.0095134
enh50840     1   41239100   41240100      4       2  150064       1.6712     0.047345
enh50842     1   41254000   41255000      1       1  150064       2.5153     0.005946
enh50866     1   41433200   41434200      8       3  150064       2.6821    0.0036576
enh50867     1   41448000   41449000      1       1  150064       1.7839      0.03722
enh50868     1   41451100   41452100      3       2  150064       1.6816     0.046321
enh50871     1   41469300   41470300      5       2  150064       2.2817     0.011254
enh50872     1   41480700   41481700      8       4  150064       2.1483     0.015845
enh50876     1   41574600   41575600      4       2  150064       2.1731     0.014886
enh50877     1   41588800   41589800      2       1  150064       1.6467     0.049808
enh50881     1   41681800   41682800      1       1  150064       1.7178      0.04292
enh50898     1   41837800   41838800      2       1  150064       2.8514    0.0021766
enh50899     1   41842900   41843900      4       2  150064       2.6422    0.0041181
enh50900     1   41845000   41846000      4       2  150064       4.2818   9.2696e-06
enh50907     1   41892800   41893800      5       2  150064       1.7496     0.040096
enh50909     1   41897200   41898200      7       3  150064       2.1618     0.015315
enh50915     1   41950300   41951300      7       4  150064       2.8808    0.0019834
enh50916     1   41960300   41961300      4       2  150064       3.2234    0.0006334
enh50918     1   41968400   41969400      5       2  150064       3.3111   0.00046465
enh50954     1   42250100   42251100      2       1  150064       1.6761     0.046862
enh51031     1   43415100   43416100      7       2  150064       1.9365     0.026402
enh51033     1   43421000   43422000      3       1  150064         2.19     0.014263
enh51034     1   43426800   43427800      7       2  150064       2.4583    0.0069804
enh51046     1   43703700   43704700      1       1  150064       2.0292      0.02122
enh51048     1   43739700   43740700      4       2  150064       1.8094     0.035197
enh51051     1   43765700   43766700      1       1  150064       3.1944    0.0007005
enh51057     1   43810600   43811600      1       1  150064       3.4765     0.000254
enh51058     1   43815600   43816600      1       1  150064       3.5706    0.0001781
enh51059     1   43825500   43826500      3       2  150064       3.7678   8.2356e-05
enh51060     1   43831000   43832000      2       1  150064       1.9653     0.024692
enh51064     1   43856600   43857600      2       1  150064       3.2894   0.00050194
enh51065     1   43901300   43902300      2       1  150064       3.4636   0.00026649
enh51066     1   43917500   43918500      3       2  150064        3.853   5.8332e-05
enh51067     1   43920400   43921400      4       2  150064       4.1611   1.5834e-05
enh51068     1   43938300   43939300      1       1  150064       3.0047     0.001329
enh51070     1   44000700   44001700      1       1  150064       2.2904        0.011
enh51071     1   44005300   44006300      1       1  150064       1.7584      0.03934
enh51074     1   44019000   44020000      1       1  150064       2.3878     0.008474
enh51077     1   44029000   44030000      1       1  150064       5.2188    9.004e-08
enh51080     1   44038500   44039500      3       1  150064       2.2899     0.011014
enh51081     1   44043000   44044000      3       2  150064       3.8694   5.4551e-05
enh51082     1   44047600   44048600      5       2  150064       2.8226    0.0023819
enh51083     1   44052600   44053600      4       1  150064       1.9153     0.027727
enh51084     1   44114000   44115000      4       2  150064       4.5272    2.988e-06
enh51089     1   44182000   44183000      2       1  150064       3.3199   0.00045018
enh51090     1   44185400   44186400      3       1  150064       4.2919   8.8571e-06
enh51091     1   44195400   44196400      2       1  150064       2.5985    0.0046822
enh51092     1   44197400   44198400      1       1  150064       4.5098    3.245e-06
enh51093     1   44197800   44198800      2       1  150064        4.844   6.3641e-07
enh51094     1   44226200   44227200      2       1  150064       2.8904    0.0019235
enh51095     1   44228600   44229600      1       1  150064       3.2448    0.0005877
enh51097     1   44231800   44232800      1       1  150064       3.3254    0.0004415
enh51099     1   44246400   44247400      1       1  150064       2.9904     0.001393
enh51100     1   44248800   44249800      3       2  150064       3.7981   7.2899e-05
enh51101     1   44252000   44253000      3       2  150064       1.9596     0.025019
enh51106     1   44289900   44290900      2       1  150064       2.3578     0.009191
enh51110     1   44318700   44319700      2       1  150064        3.435   0.00029627
enh51112     1   44326400   44327400      3       2  150064       2.4522    0.0071002
enh51114     1   44333800   44334800      2       1  150064       2.8449    0.0022214
enh51115     1   44335600   44336600      3       2  150064       2.9761    0.0014597
enh51116     1   44346600   44347600      4       2  150064       3.7858   7.6597e-05
enh51118     1   44378100   44379100      3       2  150064       2.5971    0.0047002
enh51121     1   44400300   44401300      3       2  150064        1.882     0.029916
enh51122     1   44402200   44403200      4       2  150064        2.011      0.02216
enh51125     1   44414300   44415300      2       1  150064       2.8877    0.0019403
enh51126     1   44416900   44417900      1       1  150064       3.1562    0.0007992
enh51127     1   44419400   44420400      2       1  150064       2.4158    0.0078507
enh51129     1   44439000   44440000      2       1  150064       1.9816     0.023762
enh51130     1   44442900   44443900      5       2  150064       2.5588    0.0052521
enh51131     1   44446200   44447200      4       2  150064       1.9799      0.02386
enh51132     1   44456000   44457000      1       1  150064       2.0898      0.01832
enh51137     1   44481000   44482000      1       1  150064       1.7054      0.04406
enh51142     1   44525200   44526200      2       1  150064       2.3398    0.0096476
enh51145     1   44677600   44678600      1       1  150064       2.7892     0.002642
enh51146     1   44680100   44681100      2       1  150064       1.8408     0.032822
enh51149     1   44704700   44705700      2       1  150064       2.6077    0.0045579
enh51308     1   46713900   46714900      2       1  150064       1.7757      0.03789
enh51310     1   46764200   46765200      1       1  150064       2.5042     0.006137
enh51355     1   47264400   47265400      4       2  150064       1.8286      0.03373
enh51380     1   48247500   48248500      4       2  150064       1.6702     0.047441
enh51384     1   48274700   48275700      3       2  150064       1.9918     0.023196
enh51388     1   48292600   48293600      2       1  150064       2.4042    0.0081033
enh51394     1   48347300   48348300      2       1  150064       1.9375      0.02634
enh51408     1   48526900   48527900      3       2  150064       1.6655     0.047904
enh51421     1   49061500   49062500      1       1  150064        2.217      0.01331
enh51422     1   49076500   49077500      4       2  150064       1.6691      0.04755
enh51428     1   49240500   49241500      4       2  150064       1.9819     0.023747
enh51429     1   49255700   49256700      1       1  150064        1.976      0.02408
enh51436     1   49396900   49397900      5       3  150064        2.105     0.017646
enh51441     1   51130900   51131900      2       1  150064       1.9661     0.024642
enh51453     1   51633500   51634500      4       2  150064       2.2826     0.011228
enh51465     1   51733000   51734000      2       1  150064       1.7671     0.038602
enh51597     1   53641800   53642800      4       2  150064       1.9399     0.026196
enh51600     1   53660800   53661800      2       1  150064       3.0984   0.00097272
enh51601     1   53664100   53665100      1       1  150064       2.8243     0.002369
enh51602     1   53684300   53685300      2       1  150064       2.1388     0.016228
enh51604     1   53702100   53703100      4       2  150064       2.5829    0.0048987
enh51634     1   54422600   54423600      3       1  150064       1.7584     0.039338
enh51635     1   54447200   54448200      3       1  150064       2.3027     0.010649
enh51650     1   54685500   54686500      5       2  150064       1.8345     0.033287
enh51682     1   54787900   54788900      1       1  150064       2.0393      0.02071
enh51695     1   54816000   54817000      1       1  150064       1.7965      0.03621
enh51698     1   54821100   54822100      3       1  150064       1.8066     0.035413
enh51701     1   54825600   54826600      3       1  150064       1.7609     0.039126
enh51706     1   54836900   54837900      2       1  150064       2.0707     0.019196
enh51707     1   54839500   54840500      4       2  150064       1.7238     0.042372
enh51708     1   54841500   54842500      3       1  150064       1.8758     0.030339
enh51709     1   54844100   54845100      4       1  150064       1.9154     0.027723
enh51710     1   54846100   54847100      4       1  150064        2.067     0.019368
enh51711     1   54849800   54850800      2       1  150064       1.8796     0.030079
enh51805     1   56005300   56006300      3       1  150064       2.1982     0.013967
enh51808     1   56046400   56047400      4       2  150064       1.6724     0.047227
enh51816     1   56160900   56161900      9       2  150064       2.0841     0.018574
enh51817     1   56165800   56166800      6       3  150064       2.1211     0.016956
enh51852     1   56763400   56764400      5       2  150064       2.1244     0.016818
enh51910     1   58875600   58876600      3       1  150064       1.8313     0.033529
enh51986     1   59617300   59618300      1       1  150064       1.7215      0.04258
enh51987     1   59622000   59623000      8       1  150064       1.6942     0.045117
enh51988     1   59629400   59630400     10       1  150064       1.6822     0.046261
enh51989     1   59645300   59646300      4       2  150064       2.6023    0.0046299
enh52030     1   60090400   60091400      2       1  150064       1.7342     0.041438
enh52046     1   60217800   60218800      4       2  150064        2.363    0.0090627
enh52048     1   60224100   60225100      2       1  150064       2.2913     0.010974
enh52063     1   61228200   61229200      2       1  150064       2.7559    0.0029265
enh52069     1   61377300   61378300      4       2  150064        1.968     0.024537
enh52072     1   61401800   61402800      2       1  150064       1.7825     0.037332
enh52075     1   61449300   61450300      2       1  150064        1.737     0.041192
enh52076     1   61455300   61456300      2       1  150064       1.8711     0.030669
enh52132     1   61696000   61697000      3       1  150064       1.8764     0.030301
enh52133     1   61698200   61699200      4       1  150064       1.7794     0.037585
enh52161     1   61809400   61810400      1       1  150064       2.4528     0.007087
enh52165     1   61858000   61859000      5       2  150064       2.0269     0.021336
enh52167     1   61869100   61870100      2       1  150064       2.1279     0.016673
enh52168     1   61870400   61871400      6       3  150064       1.9601     0.024991
enh52192     1   62549800   62550800      2       1  150064       2.0017     0.022658
enh52204     1   62850000   62851000      1       1  150064       2.0361      0.02087
enh52302     1   64504500   64505500      1       1  150064       2.6022     0.004631
enh52332     1   64974000   64975000      5       3  150064       1.9194     0.027469
enh52350     1   65219700   65220700      4       2  150064       1.7799     0.037544
enh52358     1   65360200   65361200      3       1  150064       1.8943     0.029093
enh52362     1   65376600   65377600      3       1  150064       2.6756    0.0037299
enh52364     1   65379300   65380300      2       1  150064        1.913     0.027875
enh52365     1   65382200   65383200      5       2  150064       2.8138    0.0024477
enh52367     1   65388400   65389400      4       2  150064       2.0678     0.019328
enh52368     1   65391600   65392600      2       1  150064       2.7824     0.002698
enh52369     1   65393400   65394400      1       1  150064       2.9146     0.001781
enh52371     1   65398200   65399200      3       1  150064       2.3488    0.0094178
enh52372     1   65400200   65401200      3       2  150064       3.3548   0.00039706
enh52374     1   65401800   65402800      4       2  150064       1.7347     0.041401
enh52375     1   65404400   65405400      2       1  150064       1.8888     0.029458
enh52376     1   65405300   65406300      3       2  150064        3.289   0.00050272
enh52379     1   65412600   65413600      2       1  150064       2.8544    0.0021562
enh52382     1   65417400   65418400      4       2  150064       2.9826    0.0014292
enh52383     1   65421500   65422500      2       1  150064       2.4354    0.0074375
enh52384     1   65427700   65428700      5       2  150064       2.9459    0.0016099
enh52393     1   65513700   65514700      1       1  150064       2.1301      0.01658
enh52394     1   65521300   65522300      4       2  150064         1.87     0.030743
enh52395     1   65525600   65526600      2       1  150064       2.2948     0.010872
enh52398     1   65579700   65580700      3       1  150064        2.237     0.012642
enh52399     1   65606700   65607700      4       2  150064       1.8617     0.031322
enh52407     1   65641600   65642600      3       2  150064       2.0039     0.022542
enh52416     1   65932800   65933800      8       3  150064       1.8564     0.031702
enh52419     1   66153100   66154100      4       2  150064       2.8438    0.0022287
enh52421     1   66277500   66278500      2       1  150064       2.2327     0.012785
enh52422     1   66444600   66445600      2       1  150064        2.281     0.011275
enh52435     1   66731700   66732700      3       1  150064       2.5618    0.0052059
enh52436     1   66732900   66733900      1       1  150064       2.4753     0.006656
enh52437     1   66736000   66737000      4       2  150064       2.8558    0.0021463
enh52442     1   66766200   66767200      8       2  150064       2.2508     0.012198
enh52499     1   68003000   68004000      2       1  150064       2.2326     0.012789
enh52510     1   68078200   68079200      2       1  150064       1.6808     0.046401
enh52511     1   68084100   68085100      3       2  150064       2.2176     0.013291
enh52534     1   68221200   68222200      1       1  150064       2.4668     0.006817
enh52545     1   68258100   68259100      4       2  150064       3.2494   0.00057822
enh52546     1   68268000   68269000      6       3  150064        1.801      0.03585
enh52547     1   68269200   68270200      3       2  150064       2.5673    0.0051245
enh52548     1   68278600   68279600      6       3  150064       2.2455     0.012367
enh52549     1   68280700   68281700      3       2  150064       3.1099   0.00093561
enh52550     1   68282700   68283700      5       3  150064       3.6275   0.00014308
enh52551     1   68284400   68285400      1       1  150064       1.8032      0.03568
enh52553     1   68290600   68291600      3       1  150064       1.8229      0.03416
enh52554     1   68292400   68293400      4       1  150064       1.9251     0.027109
enh52555     1   68293200   68294200      4       2  150064       1.7198     0.042734
enh52556     1   68295700   68296700      4       2  150064       3.5136     0.000221
enh52557     1   68299400   68300400      3       1  150064       3.7181   0.00010036
enh52558     1   68305000   68306000      2       1  150064       2.2469     0.012322
enh52559     1   68315900   68316900      5       2  150064       2.6032    0.0046185
enh52560     1   68321600   68322600      2       1  150064       1.9426     0.026035
enh52564     1   68411200   68412200      4       2  150064       1.8077      0.03533
enh52621     1   69656400   69657400      1       1  150064       2.2445       0.0124
enh52656     1   71497400   71498400      1       1  150064       1.8877      0.02953
enh52669     1   72123200   72124200      2       1  150064       4.2704   9.7565e-06
enh52670     1   72132600   72133600      2       1  150064       3.4153   0.00031857
enh52671     1   72152900   72153900      6       3  150064       3.8843   5.1317e-05
enh52687     1   73530900   73531900      4       1  150064       4.7289   1.1289e-06
enh52688     1   74058300   74059300      4       2  150064       3.2624   0.00055242
enh52689     1   74059100   74060100      2       1  150064       2.2666     0.011706
enh52713     1   76619400   76620400      2       1  150064       1.6795     0.046531
enh52722     1   76976800   76977800      2       1  150064       2.1659     0.015161
enh52760     1   78352300   78353300      4       2  150064       1.6534     0.049125
enh52762     1   78357700   78358700      2       1  150064       1.7078      0.04384
enh52763     1   78358400   78359400      3       2  150064       1.6859     0.045903
enh52769     1   78446600   78447600      1       1  150064        2.645     0.004084
enh52771     1   78474200   78475200      3       2  150064       2.0605     0.019677
enh52780     1   78561200   78562200      2       1  150064       1.7587     0.039313
enh52786     1   78666700   78667700      3       1  150064       2.0933      0.01816
enh52800     1   79114400   79115400      1       1  150064       2.3844     0.008554
enh52814     1   81943600   81944600      6       4  150064        1.674     0.047063
enh52819     1   82135900   82136900      3       2  150064       2.0532     0.020027
enh52865     1   83976200   83977200      3       1  150064       2.5588    0.0052512
enh52868     1   84085000   84086000      2       1  150064       1.7376     0.041139
enh52875     1   84267800   84268800      3       2  150064       3.6801   0.00011655
enh52886     1   84639600   84640600      1       1  150064        1.923      0.02724
enh52901     1   84966800   84967800      2       1  150064       1.9051     0.028385
enh52924     1   85218700   85219700      4       1  150064        1.818     0.034532
enh52929     1   85319500   85320500      4       1  150064       2.4091    0.0079965
enh52933     1   85528100   85529100      3       2  150064        2.324     0.010064
enh52947     1   85695000   85696000      2       1  150064       1.6818     0.046307
enh52952     1   85722300   85723300      1       1  150064       1.7409      0.04085
enh52961     1   85779500   85780500      2       1  150064        2.087     0.018442
enh52965     1   85808900   85809900      5       3  150064         1.97     0.024421
enh52967     1   85827500   85828500      1       1  150064         2.42     0.007761
enh52968     1   85828600   85829600      3       2  150064       2.5175    0.0059091
enh52971     1   85841300   85842300      2       1  150064       1.9722     0.024291
enh52972     1   85850600   85851600      2       1  150064       1.7483     0.040207
enh52974     1   85870400   85871400      2       1  150064       2.0588     0.019755
enh52975     1   85873100   85874100      3       2  150064       2.0084     0.022299
enh52976     1   85892900   85893900      2       1  150064       2.0435     0.020503
enh52978     1   85906000   85907000      3       1  150064       1.7187     0.042831
enh52980     1   85914500   85915500      8       3  150064       2.0648     0.019472
enh52981     1   85919000   85920000      2       1  150064       1.8111     0.035059
enh52998     1   86043900   86044900      2       1  150064       2.2819     0.011249
enh53011     1   86618400   86619400      4       2  150064       1.7315     0.041683
enh53067     1   87813600   87814600      2       1  150064       2.0389     0.020731
enh53075     1   87929500   87930500      4       2  150064       2.0591     0.019742
enh53080     1   88054000   88055000      2       1  150064        1.924     0.027177
enh53082     1   88064300   88065300      4       2  150064       1.7018     0.044393
enh53086     1   88148800   88149800      3       2  150064       2.5086      0.00606
enh53096     1   88353100   88354100      1       1  150064       1.8741      0.03046
enh53102     1   88405800   88406800      4       2  150064       2.1845     0.014464
enh53155     1   89823400   89824400      4       2  150064       1.7728     0.038134
enh53157     1   89829400   89830400      3       2  150064       1.8499     0.032165
enh53172     1   90069000   90070000      3       1  150064       1.8446     0.032545
enh53181     1   90158300   90159300      2       1  150064       1.6794     0.046541
enh53182     1   90164000   90165000      1       1  150064       1.7523      0.03986
enh53184     1   90186500   90187500      1       1  150064       1.9352      0.02648
enh53187     1   90204400   90205400      1       1  150064       1.7364      0.04125
enh53197     1   90307600   90308600      3       2  150064       2.4101    0.0079752
enh53218     1   91388400   91389400      1       1  150064       2.1654      0.01518
enh53219     1   91390100   91391100      1       1  150064       2.5134     0.005979
enh53222     1   91422600   91423600      1       1  150064       2.0218       0.0216
enh53223     1   91434400   91435400      1       1  150064       1.9934      0.02311
enh53224     1   91439900   91440900      1       1  150064       2.1706      0.01498
enh53225     1   91449100   91450100      1       1  150064       1.7466      0.04035
enh53228     1   91459800   91460800      3       1  150064       2.0763     0.018932
enh53230     1   91475200   91476200      5       1  150064       1.9766     0.024046
enh53234     1   91488100   91489100      3       1  150064       2.4412    0.0073191
enh53235     1   91502000   91503000      1       1  150064       2.0965      0.01802
enh53242     1   91965200   91966200      3       2  150064       2.3068     0.010532
enh53285     1   92242100   92243100      6       1  150064       2.1397     0.016189
enh53286     1   92244500   92245500      4       1  150064       2.2105     0.013536
enh53287     1   92248000   92249000      6       1  150064       2.1202     0.016993
enh53288     1   92254500   92255500      3       2  150064       2.6423    0.0041168
enh53330     1   92765500   92766500      4       2  150064       2.8423    0.0022392
enh53331     1   93003800   93004800      2       1  150064       3.2544   0.00056808
enh53347     1   93382800   93383800      1       1  150064       2.8239     0.002372
enh53348     1   93387000   93388000      2       1  150064       1.6894     0.045572
enh53349     1   93399200   93400200      3       1  150064       1.7157     0.043106
enh53350     1   93401600   93402600      3       1  150064       1.7838     0.037224
enh53354     1   93416100   93417100      3       1  150064       1.8399     0.032888
enh53357     1   93437900   93438900      1       1  150064       1.6825      0.04624
enh53358     1   93459100   93460100      1       1  150064        1.827      0.03385
enh53360     1   93481300   93482300      3       1  150064       1.8628     0.031247
enh53434     1   94528800   94529800      1       1  150064       1.7507         0.04
enh53466     1   94992900   94993900      1       1  150064       2.1873      0.01436
enh53510     1   95329700   95330700      3       2  150064       1.7517     0.039914
enh53514     1   95364300   95365300      2       1  150064        2.368    0.0089425
enh53531     1   95448300   95449300      3       2  150064        1.731     0.041722
enh53539     1   95500500   95501500      2       1  150064       1.9152     0.027736
enh53540     1   95505500   95506500      5       2  150064       1.9867     0.023477
enh53541     1   95507600   95508600      2       1  150064       1.8758     0.030341
enh53542     1   95552500   95553500      3       2  150064       2.3225     0.010102
enh53543     1   95581600   95582600      4       2  150064       4.1881   1.4067e-05
enh53547     1   95644400   95645400      2       1  150064       1.7002     0.044545
enh53549     1   95692500   95693500      3       2  150064       1.7099     0.043638
enh53557     1   96699400   96700400      3       1  150064       3.3372   0.00042314
enh53558     1   96701400   96702400      2       1  150064       2.6054    0.0045878
enh53559     1   96881800   96882800      4       2  150064       2.8778    0.0020024
enh53560     1   96946900   96947900      2       1  150064       1.9261     0.027045
enh53561     1   96950800   96951800      2       1  150064       2.0217     0.021602
enh53562     1   96978200   96979200      4       2  150064       3.9539    3.845e-05
enh53567     1   97044800   97045800      1       1  150064       2.0274      0.02131
enh53569     1   97053800   97054800      1       1  150064       2.0657      0.01943
enh53571     1   97063500   97064500      1       1  150064       2.7308     0.003159
enh53573     1   97185800   97186800      2       1  150064       1.7221     0.042524
enh53574     1   97189400   97190400      4       1  150064       3.7569   8.6005e-05
enh53575     1   97192300   97193300      3       1  150064       3.4652   0.00026493
enh53577     1   97195800   97196800      5       2  150064       2.9647    0.0015149
enh53578     1   97206500   97207500      3       1  150064       2.4378    0.0073895
enh53579     1   97212800   97213800      2       1  150064       2.1013     0.017805
enh53580     1   97214800   97215800      2       1  150064       3.1726   0.00075543
enh53581     1   97233200   97234200      3       2  150064       3.6892   0.00011248
enh53583     1   97273300   97274300      3       1  150064       2.2841     0.011183
enh53597     1   97669700   97670700      4       2  150064       3.4601   0.00027003
enh53599     1   97717000   97718000      6       2  150064       2.3111     0.010415
enh53600     1   97737400   97738400      4       2  150064       2.8462    0.0022125
enh53601     1   97769500   97770500      2       1  150064       1.9258     0.027062
enh53602     1   97800000   97801000      3       2  150064       3.2956   0.00049101
enh53606     1   98096300   98097300      1       1  150064       2.5085     0.006062
enh53607     1   98224100   98225100      1       1  150064       2.9854     0.001416
enh53610     1   98315300   98316300      2       1  150064       5.5979   1.0851e-08
enh53611     1   98351400   98352400      2       1  150064       4.9823   3.1417e-07
enh53612     1   98366200   98367200      2       1  150064       2.4364     0.007418
enh53615     1   98369200   98370200      2       1  150064       5.3934   3.4576e-08
enh53616     1   98370200   98371200      3       2  150064       5.1913   1.0442e-07
enh53618     1   98374700   98375700      2       1  150064       5.7233   5.2251e-09
enh53619     1   98376700   98377700      1       1  150064       6.0414    7.639e-10
enh53620     1   98383300   98384300      3       2  150064       5.4966   1.9356e-08
enh53621     1   98386900   98387900      1       1  150064       6.1265    4.493e-10
enh53622     1   98408700   98409700      2       1  150064        5.433   2.7711e-08
enh53627     1   99142500   99143500      1       1  150064        2.136      0.01634
enh53638     1  100147000  100148000      3       2  150064       1.9573     0.025156
enh53692     1  101200900  101201900      1       1  150064       1.7563      0.03952
enh53693     1  101260200  101261200      5       1  150064       1.6481      0.04967
enh53727     1  108281800  108282800      6       2  150064       2.7748    0.0027615
enh53734     1  108439700  108440700      6       2  150064       1.8204     0.034349
enh53737     1  108508200  108509200      5       3  150064       2.2686     0.011647
enh53743     1  108740200  108741200      6       2  150064       2.6406    0.0041376
enh53745     1  109045400  109046400      3       2  150064        2.192      0.01419
enh53844     1  110052800  110053800      4       2  150064       1.8154     0.034728
enh53850     1  110088600  110089600      3       2  150064       1.7333     0.041525
enh53865     1  110178400  110179400      2       1  150064       1.8193      0.03443
enh53867     1  110186200  110187200      2       1  150064       2.0658     0.019423
enh53868     1  110191700  110192700      2       1  150064       2.1548     0.015589
enh53870     1  110199500  110200500      4       2  150064        1.982     0.023742
enh53901     1  110437700  110438700      3       1  150064       2.0783     0.018839
enh53916     1  110530400  110531400      1       1  150064       2.2206      0.01319
enh53922     1  110545300  110546300      1       1  150064        1.927      0.02699
enh53927     1  110576000  110577000      1       1  150064       2.1318      0.01651
enh53930     1  110599300  110600300      1       1  150064       2.2328      0.01278
enh53933     1  110745600  110746600      1       1  150064       2.2414       0.0125
enh53936     1  110758400  110759400      2       1  150064       2.0969     0.018003
enh53941     1  110851700  110852700      3       2  150064       1.6549     0.048975
enh53943     1  110855000  110856000      4       2  150064       2.4224    0.0077084
enh53945     1  110886600  110887600      4       2  150064       2.0536     0.020009
enh53948     1  110892700  110893700      2       1  150064       2.1775     0.014723
enh53950     1  110926000  110927000      4       2  150064         2.06     0.019699
enh53959     1  111005700  111006700      1       1  150064       2.4417      0.00731
enh53961     1  111018600  111019600      3       1  150064       2.6443    0.0040933
enh54005     1  112134200  112135200      3       2  150064       2.8477     0.002202
enh54006     1  112138400  112139400      4       2  150064       1.7021     0.044365
enh54009     1  112147500  112148500      5       2  150064       2.2784     0.011351
enh54011     1  112157700  112158700      5       3  150064       1.7923     0.036542
enh54012     1  112167200  112168200      4       2  150064       2.0721     0.019129
enh54013     1  112171500  112172500      2       1  150064       1.9574     0.025151
enh54014     1  112173600  112174600      6       3  150064       2.0317     0.021094
enh54015     1  112174200  112175200      5       3  150064        1.897     0.028916
enh54025     1  112189800  112190800      4       2  150064       1.7213     0.042596
enh54031     1  112202100  112203100      1       1  150064       1.9584      0.02509
enh54032     1  112203300  112204300      3       1  150064        1.984     0.023625
enh54036     1  112212000  112213000      3       2  150064       1.8705     0.030704
enh54054     1  112446800  112447800      3       1  150064       2.1347     0.016393
enh54055     1  112462800  112463800      4       1  150064       2.3463    0.0094814
enh54056     1  112490700  112491700      5       2  150064       1.6947     0.045069
enh54057     1  112494200  112495200      2       1  150064        2.496    0.0062806
enh54058     1  112498600  112499600      1       1  150064       2.0179       0.0218
enh54069     1  112583800  112584800      4       2  150064        1.774     0.038031
enh54083     1  112934000  112935000      2       1  150064       1.8858     0.029664
enh54084     1  112935400  112936400      3       1  150064       1.6799     0.046484
enh54085     1  112940500  112941500      4       1  150064       2.2752     0.011447
enh54086     1  112945800  112946800      1       1  150064       2.4292     0.007567
enh54088     1  112960400  112961400      2       1  150064        2.549    0.0054009
enh54089     1  112973200  112974200      3       1  150064       2.3021     0.010664
enh54090     1  112981500  112982500      2       1  150064       1.7453     0.040468
enh54091     1  112987100  112988100      3       1  150064       2.1693     0.015032
enh54092     1  112988800  112989800      4       2  150064       2.3688    0.0089225
enh54095     1  113007400  113008400      1       1  150064       2.0222      0.02158
enh54097     1  113055000  113056000      2       1  150064       3.7133   0.00010228
enh54099     1  113087000  113088000      1       1  150064       3.1847    0.0007246
enh54100     1  113159500  113160500      4       2  150064       3.9287   4.2698e-05
enh54106     1  113179200  113180200      1       1  150064       3.2955    0.0004912
enh54107     1  113215800  113216800      2       1  150064       3.0364    0.0011973
enh54108     1  113218600  113219600      2       1  150064       2.7755    0.0027562
enh54109     1  113230800  113231800      2       1  150064       2.4976    0.0062517
enh54110     1  113240800  113241800      2       1  150064       3.6358   0.00013855
enh54147     1  113682800  113683800      1       1  150064       1.6575      0.04871
enh54149     1  113751800  113752800      1       1  150064       2.0814       0.0187
enh54150     1  113765800  113766800      4       2  150064       1.7006     0.044507
enh54219     1  114719600  114720600      2       1  150064        2.428    0.0075907
enh54224     1  114853300  114854300      3       1  150064       2.3074     0.010518
enh54230     1  114989400  114990400      2       1  150064       1.7239     0.042359
enh54234     1  115047400  115048400      5       3  150064       2.4268    0.0076161
enh54235     1  115049900  115050900      1       1  150064       2.5298     0.005706
enh54240     1  115257400  115258400      2       1  150064       1.7788     0.037633
enh54242     1  115266000  115267000      1       1  150064       2.3715     0.008859
enh54244     1  115294700  115295700      2       1  150064       2.6518    0.0040031
enh54250     1  115605000  115606000      2       1  150064       2.1718     0.014936
enh54251     1  115614000  115615000      6       1  150064       1.7651     0.038777
enh54252     1  115620200  115621200      4       2  150064       1.7533     0.039774
enh54254     1  115633400  115634400      5       2  150064       2.6136    0.0044798
enh54256     1  115642700  115643700      6       2  150064       3.8735   5.3648e-05
enh54258     1  115655400  115656400      5       3  150064       3.1111   0.00093209
enh54259     1  115677200  115678200      2       1  150064        3.698   0.00010867
enh54260     1  115681000  115682000      2       1  150064        1.717     0.042993
enh54262     1  115700200  115701200      2       1  150064       2.0738     0.019048
enh54263     1  115711800  115712800      3       2  150064       1.9306     0.026767
enh54266     1  115732800  115733800      5       2  150064       2.1064     0.017586
enh54269     1  115762200  115763200      6       3  150064       2.7503    0.0029766
enh54270     1  115794000  115795000      4       2  150064       3.1966   0.00069522
enh54271     1  115803800  115804800      2       1  150064       1.8629     0.031241
enh54279     1  115856700  115857700      2       1  150064       2.8495    0.0021896
enh54281     1  115878300  115879300      2       1  150064       1.8363      0.03316
enh54282     1  115907200  115908200      3       1  150064       2.2515     0.012176
enh54283     1  115997200  115998200      6       3  150064        2.025     0.021434
enh54348     1  117189200  117190200      1       1  150064       1.7897      0.03675
enh54357     1  117305700  117306700      3       2  150064       2.1517     0.015709
enh54358     1  117367800  117368800      3       1  150064       3.6779   0.00011757
enh54479     1  120188200  120189200      1       1  150064       1.9527      0.02543
enh54634     1  145588000  145589000      3       1  150064       1.9471     0.025762
enh54636     1  145630500  145631500      2       1  150064       1.6689      0.04757
enh54642     1  146639400  146640400      5       3  150064       2.5746    0.0050178
enh54643     1  146645700  146646700      4       2  150064       1.8335     0.033363
enh54644     1  146695200  146696200      2       1  150064       2.5317    0.0056752
enh54645     1  146697400  146698400      6       3  150064       2.6682    0.0038132
enh54650     1  146966600  146967600      2       1  150064       2.1904     0.014247
enh54653     1  146976700  146977700      3       2  150064       2.4113    0.0079485
enh54692     1  149887500  149888500      1       1  150064       1.7468      0.04034
enh54693     1  149888200  149889200      1       1  150064       1.7468      0.04034
enh54694     1  149897200  149898200      3       1  150064       1.6494     0.049531
enh54709     1  149993100  149994100      3       1  150064       1.7068     0.043927
enh54710     1  150025700  150026700      5       2  150064       5.5329   1.5753e-08
enh54712     1  150037000  150038000      1       1  150064       5.5334     1.57e-08
enh54714     1  150065300  150066300      1       1  150064       5.5309    1.593e-08
enh54716     1  150118900  150119900      3       1  150064       5.2081   9.5414e-08
enh54718     1  150129900  150130900      4       2  150064       5.8987   1.8318e-09
enh54719     1  150132100  150133100      4       1  150064       5.4742   2.1975e-08
enh54720     1  150136800  150137800      2       1  150064         4.73   1.1226e-06
enh54723     1  150159400  150160400      1       1  150064       5.4736    2.205e-08
enh54724     1  150185000  150186000      3       2  150064       4.6806   1.4303e-06
enh54725     1  150208900  150209900      2       1  150064       1.9992     0.022793
enh54727     1  150241800  150242800      3       1  150064       4.9797   3.1842e-07
enh54729     1  150245700  150246700      1       1  150064        5.069        2e-07
enh54731     1  150256600  150257600      1       1  150064       4.9984    2.891e-07
enh54733     1  150266800  150267800      1       1  150064       1.7334      0.04151
enh54734     1  150274200  150275200      4       2  150064       4.4825   3.6882e-06
enh54735     1  150294800  150295800      5       2  150064       5.3544   4.2929e-08
enh54736     1  150334800  150335800      5       2  150064       4.6395   1.7465e-06
enh54737     1  150339400  150340400      3       2  150064       4.0739   2.3115e-05
enh54740     1  150356000  150357000      2       1  150064       3.9827   3.4068e-05
enh54741     1  150359300  150360300      2       1  150064       4.2877   9.0281e-06
enh54742     1  150361900  150362900      3       2  150064       4.0914   2.1441e-05
enh54744     1  150381200  150382200      2       1  150064       3.9694   3.6027e-05
enh54747     1  150449400  150450400      5       2  150064       2.8322    0.0023113
enh54748     1  150479800  150480800      5       2  150064       1.8588      0.03153
enh54749     1  150481400  150482400      5       3  150064       4.8443   6.3533e-07
enh54750     1  150486600  150487600      1       1  150064       5.0598    2.098e-07
enh54751     1  150489200  150490200      2       1  150064       4.4767   3.7907e-06
enh54753     1  150506000  150507000      4       2  150064       3.8042   7.1137e-05
enh54754     1  150510200  150511200      5       2  150064       3.3805   0.00036178
enh54757     1  150526000  150527000      2       1  150064          1.8     0.035929
enh54762     1  150544400  150545400      8       4  150064       1.9471     0.025764
enh54763     1  150546200  150547200      3       1  150064       1.8757     0.030351
enh54764     1  150553300  150554300      1       1  150064       1.7288      0.04192
enh54767     1  150583600  150584600      3       2  150064       1.6885     0.045655
enh54768     1  150586500  150587500      8       3  150064       1.9265     0.027023
enh54773     1  150778600  150779600      2       1  150064       1.7807     0.037479
enh54785     1  150951000  150952000      3       1  150064       2.2704     0.011591
enh54787     1  150953700  150954700      3       2  150064       1.9093     0.028113
enh54790     1  150974100  150975100      3       2  150064       4.2482   1.0772e-05
enh54802     1  151035000  151036000      2       1  150064       1.8598     0.031455
enh54804     1  151041600  151042600      3       2  150064       3.2928   0.00049598
enh54806     1  151104600  151105600      1       1  150064       2.1775      0.01472
enh54807     1  151116000  151117000      4       2  150064        3.239   0.00059973
enh54810     1  151128400  151129400      1       1  150064       2.5476     0.005424
enh54817     1  151168000  151169000      3       2  150064        2.444    0.0072633
enh54838     1  151370800  151371800      5       2  150064       2.6861    0.0036141
enh54839     1  151373400  151374400      1       1  150064       3.3175    0.0004542
enh54840     1  151407100  151408100      1       1  150064       2.8154     0.002436
enh54842     1  151427200  151428200      1       1  150064       3.3109     0.000465
enh54843     1  151428500  151429500      3       1  150064       2.7731    0.0027763
enh54906     1  152414800  152415800      8       2  150064       2.0014     0.022674
enh54941     1  153601700  153602700      4       2  150064       1.7766     0.037814
enh54955     1  153702400  153703400      2       1  150064       1.9206     0.027394
enh54965     1  153752000  153753000      2       1  150064       1.6646     0.047997
enh54967     1  153760900  153761900      2       1  150064       2.4043     0.008102
enh54970     1  153769300  153770300      2       1  150064       3.2724   0.00053311
enh54971     1  153775200  153776200      1       1  150064       2.0039      0.02254
enh54972     1  153777600  153778600      3       1  150064       3.8478   5.9588e-05
enh54973     1  153838700  153839700      1       1  150064       2.2649      0.01176
enh54974     1  153852500  153853500      2       1  150064       3.3154   0.00045762
enh54978     1  153901300  153902300      2       1  150064       1.8265      0.03389
enh54980     1  153927200  153928200      1       1  150064       2.1749      0.01482
enh54983     1  153936800  153937800      2       1  150064       2.0757     0.018962
enh54984     1  153938500  153939500      2       1  150064       2.9598    0.0015392
enh54985     1  153941100  153942100      2       1  150064       2.3994    0.0082099
enh54986     1  153947800  153948800      2       1  150064       2.2278     0.012946
enh54991     1  153965700  153966700      5       3  150064       3.1034   0.00095657
enh54996     1  154152700  154153700      1       1  150064       2.3617     0.009096
enh55007     1  154323800  154324800      2       1  150064         1.93     0.026801
enh55017     1  154394300  154395300      7       3  150064       1.8586     0.031544
enh55018     1  154395200  154396200      4       2  150064       2.0719     0.019139
enh55020     1  154398800  154399800      1       1  150064       1.8516      0.03204
enh55022     1  154404600  154405600      3       2  150064       1.8075     0.035343
enh55023     1  154406000  154407000      2       1  150064       2.2077     0.013634
enh55024     1  154408800  154409800      5       2  150064       2.3332     0.009818
enh55025     1  154409600  154410600      3       1  150064       2.4354    0.0074372
enh55026     1  154411100  154412100      5       3  150064        1.824     0.034075
enh55027     1  154414600  154415600      2       1  150064       2.9237    0.0017297
enh55028     1  154417100  154418100      3       2  150064       2.3498    0.0093908
enh55029     1  154418200  154419200      3       1  150064       2.5301     0.005701
enh55035     1  154451900  154452900      1       1  150064        1.801      0.03585
enh55039     1  154467800  154468800      2       1  150064       2.0616     0.019625
enh55042     1  154525000  154526000      1       1  150064       2.0325      0.02105
enh55043     1  154526100  154527100      1       1  150064       1.8707      0.03069
enh55044     1  154527900  154528900      2       1  150064       2.1382     0.016251
enh55049     1  154571600  154572600      3       2  150064       1.7237     0.042382
enh55051     1  154581600  154582600      2       1  150064       1.6851      0.04598
enh55052     1  154589100  154590100      6       2  150064       1.6595     0.048503
enh55053     1  154595300  154596300      3       2  150064       1.7237      0.04238
enh55075     1  154779000  154780000      7       4  150064       1.7867     0.036996
enh55076     1  154781700  154782700      4       1  150064       2.0461     0.020374
enh55077     1  154785600  154786600      2       1  150064       1.7956     0.036283
enh55078     1  154793900  154794900      4       2  150064       3.6954   0.00010978
enh55080     1  154804900  154805900      2       1  150064       1.6946     0.045079
enh55085     1  154830200  154831200      2       1  150064       2.0393     0.020709
enh55086     1  154834500  154835500      4       2  150064        2.368    0.0089417
enh55088     1  154842800  154843800      1       1  150064       3.8504    5.896e-05
enh55089     1  154850200  154851200      2       1  150064       3.2677   0.00054205
enh55090     1  154884100  154885100      1       1  150064       3.9787    3.464e-05
enh55093     1  154914000  154915000      2       1  150064       3.8289   6.4357e-05
enh55106     1  154983200  154984200      2       1  150064       1.9929     0.023135
enh55107     1  154985300  154986300      1       1  150064       2.0143      0.02199
enh55108     1  154988400  154989400      2       1  150064       2.7861    0.0026675
enh55109     1  154990800  154991800      1       1  150064       2.3559      0.00924
enh55110     1  155008600  155009600      4       2  150064       2.9609    0.0015335
enh55115     1  155033400  155034400      2       1  150064       2.2043     0.013751
enh55118     1  155041900  155042900      1       1  150064       1.8595      0.03148
enh55119     1  155043900  155044900      1       1  150064       2.5649     0.005161
enh55130     1  155111100  155112100      2       1  150064       1.7452     0.040475
enh55135     1  155157400  155158400      4       2  150064       1.6924     0.045283
enh55139     1  155175700  155176700      1       1  150064       1.7265      0.04213
enh55143     1  155192600  155193600      2       1  150064       1.8754     0.030366
enh55144     1  155194700  155195700      2       1  150064       1.9981     0.022851
enh55150     1  155214800  155215800      1       1  150064       2.2046      0.01374
enh55151     1  155219600  155220600      2       1  150064       2.0696     0.019246
enh55154     1  155230000  155231000      1       1  150064       2.0678      0.01933
enh55156     1  155241000  155242000      3       1  150064       2.1903     0.014251
enh55158     1  155248000  155249000      2       1  150064       2.2396     0.012558
enh55159     1  155277300  155278300      1       1  150064        2.564     0.005174
enh55160     1  155280000  155281000      1       1  150064       2.7019     0.003447
enh55161     1  155280800  155281800      1       1  150064       1.8809      0.02999
enh55162     1  155289400  155290400      2       1  150064       1.8741      0.03046
enh55166     1  155433500  155434500      1       1  150064        2.346     0.009487
enh55173     1  155473300  155474300      2       1  150064       1.7828     0.037306
enh55174     1  155477400  155478400      1       1  150064       2.3163      0.01027
enh55178     1  155505800  155506800      1       1  150064        2.431     0.007528
enh55182     1  155519900  155520900      2       1  150064       2.3632      0.00906
enh55187     1  155606000  155607000      2       1  150064       2.5547    0.0053137
enh55189     1  155618000  155619000      1       1  150064       2.5906      0.00479
enh55201     1  155843400  155844400      2       1  150064       1.9611     0.024934
enh55203     1  155862600  155863600      1       1  150064       3.1041    0.0009543
enh55204     1  155879100  155880100      2       1  150064       2.5756    0.0050033
enh55206     1  155899600  155900600      2       1  150064       1.7528     0.039814
enh55207     1  155904600  155905600      1       1  150064       2.0349      0.02093
enh55208     1  155907700  155908700      2       1  150064       2.6992    0.0034752
enh55210     1  155914400  155915400      2       1  150064        1.843     0.032664
enh55219     1  155959200  155960200      2       1  150064       2.2439     0.012418
enh55220     1  155960300  155961300      1       1  150064       2.0103       0.0222
enh55222     1  155974400  155975400      3       2  150064       3.7577   8.5757e-05
enh55226     1  156039500  156040500      1       1  150064       2.1843      0.01447
enh55231     1  156059400  156060400      3       2  150064       1.7753     0.037926
enh55233     1  156065200  156066200      1       1  150064       1.7529      0.03981
enh55235     1  156070800  156071800      1       1  150064       1.9914      0.02322
enh55237     1  156081600  156082600      1       1  150064       1.6693      0.04753
enh55239     1  156100200  156101200      5       1  150064       1.6464     0.049836
enh55244     1  156117000  156118000      1       1  150064       2.4498     0.007147
enh55247     1  156131700  156132700      2       1  150064       2.9325     0.001681
enh55272     1  156445000  156446000      1       1  150064       1.6628      0.04818
enh55288     1  156586300  156587300      1       1  150064       1.7177      0.04293
enh55299     1  156709200  156710200      3       2  150064        1.714     0.043261
enh55300     1  156711500  156712500      4       2  150064       2.4346    0.0074544
enh55303     1  156724600  156725600      3       2  150064       2.0583     0.019782
enh55307     1  156770900  156771900      2       1  150064       1.7927     0.036514
enh55341     1  157961600  157962600      3       1  150064       1.7069     0.043921
enh55344     1  157970100  157971100      1       1  150064       1.7657      0.03872
enh55411     1  159993600  159994600      3       1  150064       2.0628     0.019566
enh55412     1  159999200  160000200      1       1  150064       1.9906      0.02326
enh55434     1  160163200  160164200      4       2  150064       2.5539    0.0053259
enh55435     1  160173700  160174700      1       1  150064       3.0586     0.001112
enh55436     1  160176900  160177900      1       1  150064       2.3579     0.009189
enh55437     1  160180500  160181500      1       1  150064       2.8535     0.002162
enh55441     1  160216000  160217000      5       1  150064       2.4397    0.0073504
enh55443     1  160226400  160227400      2       1  150064       2.4212    0.0077354
enh55444     1  160229300  160230300      3       2  150064       2.3705    0.0088829
enh55447     1  160260600  160261600      2       1  150064        1.783     0.037296
enh55448     1  160310000  160311000      1       1  150064       2.7614     0.002878
enh55449     1  160314100  160315100      1       1  150064       2.4281     0.007589
enh55454     1  160377800  160378800      5       2  150064       2.1186     0.017063
enh55456     1  160398700  160399700      3       2  150064       2.2241     0.013071
enh55505     1  161178900  161179900      1       1  150064       2.1338      0.01643
enh55506     1  161179700  161180700      1       1  150064       2.1338      0.01643
enh55510     1  161197500  161198500      1       1  150064       1.9315      0.02671
enh55520     1  161352000  161353000      4       2  150064       1.6675     0.047707
enh55528     1  161468400  161469400      2       1  150064       3.2326   0.00061336
enh55568     1  161980000  161981000      3       2  150064       1.8779     0.030197
enh55569     1  161989900  161990900      2       1  150064       1.9721       0.0243
enh55589     1  162169800  162170800      4       2  150064       1.9767     0.024038
enh55590     1  162174000  162175000      2       1  150064        1.939     0.026251
enh55591     1  162180700  162181700      5       2  150064       1.8073     0.035355
enh55604     1  162529700  162530700      2       1  150064       1.9254      0.02709
enh55605     1  162534800  162535800      3       2  150064       1.8788     0.030133
enh55633     1  162652000  162653000      1       1  150064       1.7122      0.04343
enh55639     1  162663800  162664800      3       2  150064       2.1235     0.016855
enh55642     1  162679600  162680600      4       2  150064       1.6848     0.046018
enh55659     1  163038000  163039000      4       2  150064       1.8871     0.029576
enh55667     1  163132800  163133800      4       2  150064       2.0927     0.018188
enh55673     1  163213800  163214800      1       1  150064       2.2147      0.01339
enh55674     1  163289900  163290900      2       1  150064       1.8664     0.030993
enh55688     1  163620200  163621200      2       1  150064       2.1687     0.015051
enh55690     1  163643300  163644300      1       1  150064        2.801     0.002547
enh55722     1  164597800  164598800      1       1  150064       2.1757      0.01479
enh55760     1  164748600  164749600      4       2  150064       2.3843    0.0085552
enh55765     1  164763400  164764400      2       1  150064       1.8374     0.033078
enh55767     1  164770600  164771600      1       1  150064        2.031      0.02113
enh55785     1  164949200  164950200      4       2  150064        2.186     0.014408
enh55806     1  165570600  165571600      8       4  150064       1.9019     0.028591
enh55807     1  165598800  165599800      8       2  150064       1.7086     0.043758
enh55811     1  165615700  165616700      3       1  150064       1.7711     0.038275
enh55816     1  165721200  165722200      4       2  150064       2.4999    0.0062122
enh55818     1  165739300  165740300      2       1  150064       2.3176     0.010235
enh55821     1  165811500  165812500      5       2  150064       1.9816     0.023764
enh55822     1  165818200  165819200      1       1  150064       2.3829     0.008588
enh55823     1  165820000  165821000      1       1  150064       2.3718     0.008852
enh55824     1  165822900  165823900      1       1  150064       2.4075     0.008032
enh55842     1  166813800  166814800      2       1  150064       2.0991     0.017905
enh55845     1  166828100  166829100      4       2  150064       2.0627     0.019571
enh55849     1  166843600  166844600      2       1  150064       3.4847   0.00024635
enh55850     1  166855400  166856400      1       1  150064       3.9966    3.213e-05
enh55852     1  166870500  166871500      4       2  150064       1.8427      0.03269
enh55864     1  167188000  167189000      1       1  150064       2.7692      0.00281
enh55954     1  168053900  168054900      1       1  150064       2.2271      0.01297
enh55955     1  168068000  168069000      1       1  150064       2.1714      0.01495
enh55982     1  168355800  168356800      1       1  150064       2.0929      0.01818
enh55983     1  168357000  168358000      2       1  150064       2.1514     0.015723
enh55988     1  168408900  168409900      2       1  150064       2.0125     0.022083
enh56024     1  168703600  168704600      1       1  150064       1.8928      0.02919
enh56042     1  168941800  168942800      5       2  150064       1.8202     0.034366
enh56056     1  169087400  169088400      9       2  150064       1.8737     0.030483
enh56057     1  169090300  169091300      4       2  150064       1.7754     0.037915
enh56058     1  169098800  169099800      7       3  150064       2.5759    0.0049986
enh56084     1  169860200  169861200      4       2  150064       1.8634     0.031205
enh56156     1  171767800  171768800      4       2  150064       2.2178     0.013284
enh56169     1  172208700  172209700      1       1  150064       1.9001      0.02871
enh56170     1  172223400  172224400      6       2  150064       1.8217     0.034252
enh56176     1  172292300  172293300      2       1  150064       2.3613    0.0091056
enh56183     1  172329000  172330000      1       1  150064       1.8053      0.03551
enh56186     1  172360800  172361800      5       2  150064       2.4543    0.0070577
enh56188     1  172367600  172368600      2       1  150064       2.0434     0.020508
enh56191     1  172396000  172397000      3       1  150064       1.6752     0.046947
enh56198     1  172500000  172501000      3       2  150064       1.6888     0.045631
enh56214     1  172897400  172898400      1       1  150064       2.6068      0.00457
enh56217     1  172929200  172930200      1       1  150064       2.6738      0.00375
enh56230     1  173388800  173389800      5       2  150064       2.6576    0.0039345
enh56231     1  173389200  173390200      3       1  150064       2.0669     0.019374
enh56232     1  173397700  173398700      4       2  150064       2.3375    0.0097071
enh56236     1  173449000  173450000      2       1  150064       2.3269    0.0099847
enh56241     1  173683000  173684000      1       1  150064       3.4023    0.0003341
enh56242     1  173685900  173686900      1       1  150064       3.4989    0.0002336
enh56247     1  173838900  173839900      1       1  150064       2.9119     0.001796
enh56248     1  173967200  173968200      3       1  150064       3.5217   0.00021441
enh56250     1  173970000  173971000      2       1  150064       3.2422   0.00059298
enh56251     1  173974100  173975100      2       1  150064       2.9816    0.0014339
enh56252     1  173977100  173978100      5       1  150064       3.2379   0.00060207
enh56253     1  173986800  173987800      4       2  150064       3.6234   0.00014539
enh56256     1  174134400  174135400      2       1  150064       2.1375     0.016277
enh56257     1  174135400  174136400      2       1  150064       2.7721    0.0027845
enh56258     1  174175500  174176500      3       2  150064        2.147     0.015895
enh56263     1  174767700  174768700      1       1  150064       3.2494    0.0005783
enh56269     1  174934600  174935600      1       1  150064       2.9455     0.001612
enh56272     1  174943600  174944600      3       2  150064       2.0374     0.020807
enh56273     1  174945400  174946400      1       1  150064       2.8844     0.001961
enh56277     1  174984100  174985100      3       2  150064         1.86     0.031445
enh56287     1  175119200  175120200      2       1  150064       2.9425    0.0016277
enh56289     1  175123800  175124800      6       2  150064       3.5602   0.00018528
enh56290     1  175138000  175139000      2       1  150064       2.6912    0.0035603
enh56291     1  175138800  175139800      3       1  150064       3.2591   0.00055889
enh56293     1  175152200  175153200      3       2  150064       2.9979    0.0013592
enh56294     1  175155700  175156700      5       2  150064       3.5617   0.00018423
enh56296     1  175162500  175163500      4       1  150064       3.3679   0.00037868
enh56302     1  175218300  175219300      4       2  150064       1.8896     0.029407
enh56304     1  175287200  175288200      1       1  150064       2.0206      0.02166
enh56323     1  176625500  176626500      3       2  150064       1.8445     0.032556
enh56324     1  176662400  176663400      3       2  150064        1.775     0.037953
enh56327     1  176742000  176743000      1       1  150064       1.8275      0.03381
enh56331     1  176789200  176790200      6       2  150064       2.1243     0.016823
enh56332     1  176812400  176813400      6       3  150064       2.4658    0.0068361
enh56333     1  176815100  176816100      5       3  150064       2.5059    0.0061075
enh56341     1  177271200  177272200      4       2  150064       4.9563    3.592e-07
enh56343     1  177320400  177321400      4       2  150064       2.4858    0.0064638
enh56356     1  178025700  178026700      2       1  150064       2.0695     0.019247
enh56357     1  178029700  178030700      6       3  150064       2.1663     0.015143
enh56381     1  178341300  178342300      1       1  150064       3.3527    0.0004002
enh56382     1  178357100  178358100      1       1  150064       1.8337      0.03335
enh56385     1  178454700  178455700      2       1  150064       2.8972    0.0018824
enh56398     1  178620300  178621300      2       1  150064       1.7408     0.040858
enh56415     1  178942300  178943300      1       1  150064       2.9835     0.001425
enh56435     1  179099200  179100200      3       1  150064       1.6662     0.047834
enh56438     1  179112200  179113200      3       2  150064       1.8314     0.033519
enh56440     1  179122100  179123100      4       2  150064       2.2291     0.012904
enh56444     1  179138600  179139600      3       2  150064       1.8469     0.032378
enh56450     1  179175800  179176800      2       1  150064       2.0601     0.019693
enh56454     1  179199300  179200300      1       1  150064       1.8435      0.03263
enh56457     1  179333800  179334800      5       3  150064       2.8804    0.0019862
enh56469     1  179782900  179783900      1       1  150064        2.367     0.008966
enh56475     1  179844400  179845400      1       1  150064       1.9217      0.02732
enh56482     1  179938300  179939300      3       1  150064       1.7133     0.043328
enh56507     1  180502600  180503600      3       2  150064       2.0381     0.020769
enh56514     1  180603000  180604000      3       2  150064       2.4954    0.0062902
enh56515     1  180612500  180613500      3       2  150064       3.8602   5.6639e-05
enh56518     1  180867400  180868400      3       2  150064       2.1412      0.01613
enh56572     1  181410800  181411800      2       1  150064       1.7001     0.044552
enh56583     1  182114700  182115700      2       1  150064       1.7156     0.043118
enh56584     1  182118300  182119300      2       1  150064       2.1035     0.017711
enh56595     1  182247500  182248500      2       1  150064       1.8012     0.035832
enh56602     1  182306900  182307900      1       1  150064       2.1135      0.01728
enh56603     1  182318100  182319100      3       2  150064       2.3673    0.0089584
enh56622     1  182643800  182644800      5       2  150064       3.0523    0.0011355
enh56623     1  182668500  182669500      6       3  150064       2.4073    0.0080366
enh56625     1  182723000  182724000      4       2  150064       2.9553    0.0015617
enh56626     1  182745700  182746700      4       2  150064       3.4512   0.00027904
enh56653     1  183058100  183059100      4       2  150064        1.651     0.049373
enh56685     1  183271700  183272700      2       1  150064       2.0999      0.01787
enh56688     1  183282700  183283700      1       1  150064       2.6329     0.004233
enh56689     1  183285000  183286000      1       1  150064       2.3343     0.009789
enh56691     1  183289400  183290400      6       2  150064       2.3906    0.0084101
enh56709     1  183553900  183554900      5       3  150064        2.219     0.013242
enh56737     1  183783000  183784000      1       1  150064       1.9374      0.02635
enh56739     1  183788900  183789900      5       3  150064       1.7888     0.036823
enh56785     1  184120300  184121300      1       1  150064       2.2839      0.01119
enh56790     1  184160000  184161000      3       2  150064       1.9501     0.025585
enh56792     1  184255300  184256300      3       2  150064       1.7952     0.036311
enh56812     1  184430300  184431300      3       2  150064       1.7562     0.039529
enh56819     1  184468800  184469800      1       1  150064       2.6691     0.003803
enh56825     1  184503500  184504500      5       3  150064       2.6296    0.0042748
enh56826     1  184510500  184511500      5       2  150064       1.8324     0.033442
enh56828     1  184524300  184525300      3       2  150064        1.762     0.039038
enh56833     1  184543600  184544600      4       2  150064        1.876      0.03033
enh56847     1  184714900  184715900      4       2  150064       2.0694     0.019256
enh56849     1  184724800  184725800      3       1  150064       2.1648       0.0152
enh56863     1  184863900  184864900      3       2  150064       2.6854    0.0036221
enh56870     1  184888000  184889000      1       1  150064       1.9162      0.02767
enh56875     1  184923000  184924000      2       1  150064        2.332    0.0098514
enh56876     1  184925900  184926900      4       2  150064       2.3966    0.0082742
enh56879     1  184938500  184939500      1       1  150064       2.8612      0.00211
enh56881     1  184950900  184951900      3       1  150064       2.4002    0.0081938
enh56890     1  185127800  185128800      2       1  150064       2.1308     0.016552
enh56900     1  185369200  185370200      5       3  150064         1.71     0.043633
enh56924     1  186176400  186177400      1       1  150064        1.951      0.02553
enh56925     1  186177300  186178300      2       1  150064       1.9445     0.025916
enh56927     1  186345800  186346800      1       1  150064       1.7256      0.04221
enh56944     1  186809500  186810500      2       1  150064       2.7226    0.0032388
enh56960     1  190918800  190919800      4       2  150064       3.1921    0.0007061
enh56961     1  191103800  191104800      3       1  150064       1.6616       0.0483
enh56978     1  192503600  192504600      3       1  150064       2.0863     0.018474
enh56997     1  192645400  192646400      1       1  150064       1.9943      0.02306
enh57003     1  192732300  192733300      1       1  150064       1.7892      0.03679
enh57004     1  192737000  192738000      2       1  150064       1.7058     0.044021
enh57013     1  192841400  192842400      2       1  150064       2.8487    0.0021948
enh57015     1  192859600  192860600      2       1  150064       2.4719      0.00672
enh57016     1  192872100  192873100      4       2  150064       2.5368    0.0055943
enh57017     1  192873900  192874900      4       2  150064       2.2182     0.013272
enh57018     1  192877200  192878200      4       1  150064       2.8678    0.0020665
enh57034     1  193039900  193040900      1       1  150064       2.3353     0.009763
enh57035     1  193071800  193072800      2       1  150064       3.3456   0.00041054
enh57038     1  193089800  193090800      2       1  150064       3.0646    0.0010898
enh57039     1  193093300  193094300      1       1  150064       3.2159    0.0006501
enh57040     1  193125600  193126600      3       2  150064       2.4919    0.0063532
enh57043     1  193152400  193153400      4       2  150064       2.7613    0.0028784
enh57046     1  193157900  193158900      4       2  150064       2.9851    0.0014173
enh57047     1  193159400  193160400      1       1  150064       3.2848    0.0005103
enh57054     1  193558400  193559400      4       1  150064       1.7019     0.044389
enh57059     1  196149600  196150600      5       2  150064       2.8325     0.002309
enh57060     1  196369700  196370700      1       1  150064       2.2115       0.0135
enh57076     1  197741400  197742400      1       1  150064       2.5419     0.005513
enh57077     1  197742000  197743000      2       1  150064       1.9392      0.02624
enh57079     1  197752100  197753100      2       1  150064       3.0654    0.0010869
enh57110     1  198649800  198650800      3       1  150064       1.9788     0.023917
enh57118     1  198891800  198892800      1       1  150064       1.6523      0.04924
enh57129     1  200201000  200202000      3       1  150064       2.5893    0.0048082
enh57132     1  200270400  200271400      4       2  150064       2.3615    0.0091014
enh57137     1  200331900  200332900      2       1  150064       3.1829   0.00072909
enh57138     1  200333200  200334200      1       1  150064       2.9197     0.001752
enh57140     1  200348100  200349100      1       1  150064       2.9142     0.001783
enh57141     1  200360900  200361900      2       1  150064       2.5699     0.005087
enh57143     1  200379600  200380600      2       1  150064         2.31     0.010443
enh57145     1  200406200  200407200      1       1  150064       3.4739    0.0002565
enh57146     1  200442600  200443600      2       1  150064       2.6782    0.0037013
enh57147     1  200493800  200494800      4       2  150064       1.9864     0.023494
enh57165     1  200799100  200800100      3       2  150064       1.6987     0.044691
enh57167     1  200865400  200866400      3       1  150064       2.3394    0.0096568
enh57168     1  200876600  200877600      2       1  150064       3.0823    0.0010271
enh57169     1  200941000  200942000      8       3  150064       1.9368     0.026382
enh57172     1  200989300  200990300      4       2  150064       3.7517   8.7833e-05
enh57175     1  201019500  201020500      2       1  150064       4.3319   7.3904e-06
enh57183     1  201106300  201107300      2       1  150064       1.6794     0.046539
enh57194     1  201278000  201279000      2       1  150064       1.7746     0.037982
enh57197     1  201353200  201354200      6       3  150064       2.9962     0.001367
enh57215     1  201466400  201467400      1       1  150064       1.9182      0.02754
enh57228     1  201532300  201533300      1       1  150064       1.7729      0.03812
enh57229     1  201534300  201535300      1       1  150064       1.8425       0.0327
enh57270     1  201690900  201691900      2       1  150064       1.8477     0.032322
enh57279     1  201725600  201726600      4       2  150064       2.1384     0.016244
enh57285     1  201743100  201744100      4       1  150064        1.732     0.041641
enh57292     1  201796800  201797800      2       1  150064       2.2485     0.012272
enh57300     1  201868000  201869000      2       1  150064       2.0084     0.022303
enh57302     1  201872200  201873200      4       2  150064       2.8557    0.0021474
enh57305     1  201879200  201880200      2       1  150064       2.0705     0.019202
enh57306     1  201881200  201882200      2       1  150064       2.1605     0.015365
enh57307     1  201882600  201883600      3       2  150064       3.1594   0.00079048
enh57332     1  202054400  202055400      1       1  150064       1.9841      0.02362
enh57338     1  202103600  202104600      1       1  150064       2.7921     0.002618
enh57340     1  202111000  202112000      6       2  150064       2.0488     0.020239
enh57341     1  202114400  202115400      1       1  150064         1.77      0.03836
enh57379     1  202688600  202689600      4       2  150064       1.9076     0.028221
enh57402     1  203015400  203016400      1       1  150064       2.0533      0.02002
enh57440     1  203318400  203319400      1       1  150064       1.8129      0.03492
enh57442     1  203323300  203324300      2       1  150064        1.962     0.024882
enh57443     1  203327900  203328900      3       1  150064       1.8572     0.031639
enh57517     1  203664700  203665700      2       1  150064       2.0097      0.02223
enh57539     1  204010300  204011300      3       2  150064       2.0032     0.022576
enh57542     1  204041100  204042100      3       2  150064       3.7423   9.1186e-05
enh57545     1  204050900  204051900      5       3  150064       1.9449     0.025893
enh57550     1  204069800  204070800      4       2  150064       3.4002   0.00033669
enh57560     1  204195200  204196200      4       1  150064       1.9709     0.024366
enh57561     1  204233800  204234800      1       1  150064       1.6502      0.04945
enh57562     1  204249600  204250600      5       3  150064       2.3009     0.010697
enh57583     1  204405700  204406700      2       1  150064       2.1321       0.0165
enh57584     1  204410800  204411800      2       1  150064       2.0441     0.020472
enh57585     1  204415400  204416400      2       1  150064       1.9149     0.027755
enh57586     1  204419200  204420200      3       1  150064       1.7121     0.043436
enh57587     1  204421900  204422900      4       1  150064       1.9812     0.023783
enh57588     1  204424200  204425200      3       1  150064       2.0695     0.019251
enh57589     1  204425900  204426900      4       2  150064       2.7256    0.0032094
enh57590     1  204432200  204433200      3       1  150064       2.0149     0.021958
enh57591     1  204437600  204438600      3       2  150064       1.9701     0.024415
enh57594     1  204460100  204461100      1       1  150064       3.1976     0.000693
enh57595     1  204464400  204465400      3       2  150064       2.2606     0.011893
enh57599     1  204482200  204483200      2       1  150064       3.1888   0.00071438
enh57600     1  204484200  204485200      4       2  150064       3.1615   0.00078491
enh57602     1  204489700  204490700      2       1  150064       2.1818     0.014561
enh57606     1  204543200  204544200      3       2  150064       3.2053   0.00067472
enh57607     1  204547100  204548100      1       1  150064       3.4754     0.000255
enh57608     1  204548500  204549500      5       2  150064       2.8774    0.0020045
enh57609     1  204553100  204554100      3       1  150064       2.8378    0.0022712
enh57611     1  204606800  204607800      7       3  150064       2.4211    0.0077358
enh57646     1  204928100  204929100      7       4  150064       3.3852   0.00035561
enh57650     1  204963000  204964000      1       1  150064       2.0056      0.02245
enh57652     1  204966300  204967300      5       3  150064         3.26   0.00055709
enh57653     1  204972600  204973600      4       2  150064       2.0254     0.021411
enh57655     1  205016800  205017800      4       1  150064       1.7085     0.043772
enh57656     1  205030500  205031500      4       2  150064       3.9784   3.4688e-05
enh57657     1  205037200  205038200      3       2  150064       4.7079   1.2516e-06
enh57658     1  205088300  205089300      1       1  150064         1.98      0.02385
enh57659     1  205110200  205111200      4       1  150064       3.5775   0.00017346
enh57660     1  205110800  205111800      5       2  150064       3.9274   4.2929e-05
enh57663     1  205144400  205145400      1       1  150064       4.3031    8.423e-06
enh57664     1  205152400  205153400      4       1  150064       4.0881   2.1748e-05
enh57665     1  205157000  205158000      4       2  150064       4.1821   1.4442e-05
enh57666     1  205158100  205159100      3       2  150064       4.1558   1.6206e-05
enh57668     1  205173200  205174200      2       1  150064       4.3115   8.1069e-06
enh57669     1  205178600  205179600      4       2  150064       4.4417   4.4622e-06
enh57671     1  205199100  205200100      8       2  150064       1.8556     0.031757
enh57672     1  205205900  205206900      5       2  150064       2.8752    0.0020186
enh57673     1  205209100  205210100      5       2  150064       2.8059    0.0025085
enh57674     1  205218100  205219100      4       2  150064       1.9749     0.024142
enh57675     1  205224900  205225900      4       2  150064        2.585    0.0048691
enh57679     1  205240300  205241300      2       1  150064       1.9732     0.024237
enh57680     1  205242400  205243400      2       1  150064       1.7414     0.040805
enh57682     1  205263200  205264200      2       1  150064        1.951     0.025529
enh57688     1  205285700  205286700      3       1  150064        1.854     0.031872
enh57691     1  205325000  205326000      4       2  150064       1.7056     0.044037
enh57692     1  205326000  205327000      1       1  150064       2.3607      0.00912
enh57703     1  205446800  205447800      6       3  150064       1.7076     0.043853
enh57705     1  205461900  205462900      4       2  150064       2.3781    0.0087014
enh57707     1  205469600  205470600      5       2  150064       1.7148     0.043191
enh57717     1  205551300  205552300      4       2  150064       1.6664     0.047813
enh57720     1  205562700  205563700      5       2  150064       1.7678     0.038543
enh57721     1  205567800  205568800      8       3  150064       2.3828    0.0085916
enh57731     1  205641000  205642000      2       1  150064       1.8798     0.030065
enh57734     1  205649600  205650600      2       1  150064       2.2197     0.013221
enh57749     1  205774500  205775500      3       1  150064       1.7156     0.043116
enh57774     1  206588900  206589900      2       1  150064       1.6656     0.047892
enh57840     1  207219700  207220700      1       1  150064       3.3815    0.0003604
enh57842     1  207225000  207226000      2       1  150064       2.7994    0.0025596
enh57844     1  207250400  207251400      3       1  150064        2.729     0.003176
enh57859     1  207923400  207924400      2       1  150064       3.7753   7.9905e-05
enh57862     1  207967500  207968500      2       1  150064       3.2423   0.00059281
enh57863     1  207971000  207972000      2       1  150064       2.4101    0.0079736
enh57864     1  207978000  207979000      3       1  150064       4.2002   1.3332e-05
enh57865     1  207979000  207980000      2       1  150064       3.2204   0.00063997
enh57866     1  207980900  207981900      2       1  150064       3.7955   7.3661e-05
enh57869     1  207991200  207992200      2       1  150064       3.2939   0.00049399
enh57872     1  208007200  208008200      2       1  150064       3.7858   7.6599e-05
enh57873     1  208010400  208011400      4       2  150064       2.7929    0.0026119
enh57874     1  208012000  208013000      1       1  150064       1.9286      0.02689
enh57875     1  208015000  208016000      2       1  150064       1.8245     0.034038
enh57876     1  208017700  208018700      7       3  150064       4.6778   1.4502e-06
enh57877     1  208024000  208025000      3       2  150064       3.5796   0.00017208
enh57878     1  208030000  208031000      4       2  150064       4.1811   1.4507e-05
enh57879     1  208032200  208033200     10       4  150064       3.1087    0.0009395
enh57880     1  208034000  208035000      3       2  150064       3.5109   0.00022331
enh57881     1  208035200  208036200      6       3  150064       3.7508   8.8118e-05
enh57882     1  208036400  208037400      6       3  150064       3.2735   0.00053106
enh57883     1  208037600  208038600      5       2  150064       3.3961   0.00034176
enh57884     1  208038700  208039700      4       2  150064       3.6523   0.00012997
enh57886     1  208046000  208047000      2       1  150064       2.4233    0.0076908
enh57888     1  208058300  208059300      4       1  150064       2.3278    0.0099622
enh57913     1  208263000  208264000      5       2  150064       2.8939    0.0019023
enh57915     1  208278700  208279700      4       1  150064       2.3049     0.010587
enh57916     1  208281000  208282000      4       2  150064       1.8807     0.030007
enh57919     1  208291000  208292000      6       2  150064         2.51    0.0060366
enh57920     1  208300800  208301800     10       2  150064       3.0871    0.0010106
enh57921     1  208305300  208306300      3       2  150064       2.9641    0.0015178
enh57938     1  208386200  208387200      3       2  150064       2.2112     0.013511
enh57945     1  208406000  208407000      5       2  150064        2.299     0.010753
enh57946     1  208407600  208408600      3       1  150064         1.77     0.038364
enh57955     1  208624800  208625800      1       1  150064       1.6949      0.04505
enh57981     1  209799600  209800600      4       2  150064       1.7928     0.036499
enh58049     1  211434600  211435600      6       3  150064       3.0256    0.0012408
enh58062     1  211687200  211688200      5       2  150064       1.6472     0.049762
enh58069     1  211747900  211748900      2       1  150064       1.9267     0.027006
enh58073     1  211780300  211781300      6       3  150064        1.904     0.028456
enh58121     1  212428500  212429500      9       2  150064       2.3306    0.0098869
enh58125     1  212474000  212475000      3       2  150064       1.8158     0.034698
enh58127     1  212483200  212484200      1       1  150064       2.2238      0.01308
enh58130     1  212604700  212605700      6       3  150064       1.8601     0.031435
enh58147     1  212769100  212770100      5       3  150064       2.1181     0.017082
enh58149     1  212785800  212786800      3       2  150064       2.1066     0.017577
enh58188     1  214175800  214176800      5       1  150064       3.2494   0.00057825
enh58189     1  214177200  214178200      5       1  150064       3.0961   0.00098036
enh58215     1  214633600  214634600      8       2  150064       1.7924     0.036531
enh58217     1  214639800  214640800      5       2  150064       1.6772     0.046753
enh58221     1  214671200  214672200      4       1  150064       1.8782     0.030174
enh58223     1  214678200  214679200      7       3  150064       2.4687    0.0067796
enh58225     1  214687600  214688600      2       1  150064       2.1348     0.016389
enh58228     1  214711900  214712900      3       2  150064         2.11     0.017431
enh58229     1  214715000  214716000      4       2  150064        1.847     0.032376
enh58297     1  218632300  218633300      3       2  150064       2.6463    0.0040688
enh58298     1  218633800  218634800      2       1  150064       1.9764     0.024054
enh58341     1  219834300  219835300      3       2  150064       1.9852     0.023559
enh58345     1  219965300  219966300      4       1  150064       1.6501      0.04946
enh58351     1  220217500  220218500      2       1  150064       2.0112     0.022151
enh58352     1  220263400  220264400      5       3  150064       1.7708     0.038297
enh58353     1  220266200  220267200      2       1  150064        2.041     0.020624
enh58362     1  220392300  220393300      2       1  150064       2.3684    0.0089325
enh58376     1  220905300  220906300      2       1  150064        1.773     0.038112
enh58378     1  220920000  220921000      6       3  150064       1.6938     0.045148
enh58427     1  221456900  221457900      4       2  150064          2.4    0.0081972
enh58432     1  221509600  221510600      2       1  150064       1.6949      0.04505
enh58481     1  222260800  222261800      2       1  150064       1.6692     0.047535
enh58490     1  222763800  222764800      2       1  150064       1.9374     0.026347
enh58492     1  222792800  222793800      3       1  150064       1.7014     0.044431
enh58493     1  222828100  222829100      3       2  150064       2.1824     0.014538
enh58497     1  222911900  222912900      1       1  150064       2.4579     0.006987
enh58500     1  222945600  222946600      3       1  150064       2.5563    0.0052903
enh58518     1  223095100  223096100      1       1  150064       2.0853      0.01852
enh58563     1  223888100  223889100      1       1  150064       1.9712      0.02435
enh58564     1  223890000  223891000      2       1  150064       2.9555    0.0015611
enh58566     1  223898600  223899600      7       2  150064       3.8684   5.4769e-05
enh58567     1  223904300  223905300      4       1  150064        2.426    0.0076332
enh58569     1  223913100  223914100      1       1  150064       2.8498     0.002187
enh58570     1  223915100  223916100      3       1  150064       2.7735    0.0027725
enh58573     1  223926600  223927600      1       1  150064       1.6616       0.0483
enh58575     1  223936600  223937600      3       1  150064       2.5361    0.0056044
enh58576     1  223952700  223953700      3       1  150064       2.5186    0.0058919
enh58577     1  223959100  223960100      4       2  150064       3.7196   9.9754e-05
enh58578     1  223962900  223963900      2       1  150064       3.5699   0.00017853
enh58582     1  224007300  224008300      2       1  150064       3.1117   0.00093001
enh58584     1  224014700  224015700      1       1  150064       3.5115    0.0002228
enh58585     1  224019700  224020700      2       1  150064       3.1528   0.00080858
enh58586     1  224021400  224022400      6       2  150064       2.6392    0.0041545
enh58587     1  224023200  224024200      2       1  150064        3.273     0.000532
enh58588     1  224025200  224026200      2       1  150064       2.0076     0.022345
enh58589     1  224028200  224029200      2       1  150064       1.8336     0.033354
enh58590     1  224028900  224029900      1       1  150064       3.7148    0.0001017
enh58591     1  224029600  224030600      2       1  150064       2.9574    0.0015512
enh58592     1  224030200  224031200      1       1  150064       3.5734    0.0001762
enh58611     1  224546200  224547200      2       1  150064       2.3981    0.0082411
enh58612     1  224552500  224553500      1       1  150064       2.8208     0.002395
enh58613     1  224564300  224565300      3       1  150064       2.3911    0.0083999
enh58615     1  224617400  224618400      2       1  150064       1.9301       0.0268
enh58617     1  224623600  224624600      2       1  150064       2.0591     0.019744
enh58621     1  224643700  224644700      5       2  150064        2.544    0.0054798
enh58622     1  224646200  224647200      1       1  150064       2.6379     0.004171
enh58625     1  224689300  224690300      3       2  150064       2.1965     0.014029
enh58628     1  224698100  224699100      3       2  150064        1.891     0.029314
enh58631     1  224832000  224833000      6       2  150064       2.2301      0.01287
enh58632     1  224837600  224838600      3       1  150064       2.1216     0.016936
enh58634     1  224860600  224861600     10       1  150064       1.9523      0.02545
enh58652     1  225628400  225629400      1       1  150064       1.9171      0.02761
enh58699     1  225835100  225836100      2       1  150064       1.9975     0.022886
enh58707     1  225933000  225934000      3       2  150064       1.7451     0.040481
enh58708     1  225935300  225936300      3       1  150064       1.9529     0.025416
enh58716     1  226001300  226002300      1       1  150064       1.9914      0.02322
enh58717     1  226002900  226003900      2       1  150064       1.9121     0.027931
enh58719     1  226012300  226013300      8       3  150064       1.8555     0.031762
enh58725     1  226053500  226054500      2       1  150064         2.39    0.0084246
enh58728     1  226066500  226067500      3       1  150064       2.5889     0.004814
enh58741     1  226184000  226185000      2       1  150064        1.676     0.046864
enh58742     1  226187600  226188600      3       2  150064       1.8656     0.031051
enh58749     1  226269800  226270800      2       1  150064       2.3561    0.0092342
enh58752     1  226299500  226300500      3       2  150064       1.8205     0.034338
enh58754     1  226311400  226312400      1       1  150064       2.6169     0.004437
enh58758     1  226322400  226323400      1       1  150064       2.6331     0.004231
enh58767     1  226540700  226541700      1       1  150064        1.734      0.04146
enh58769     1  226584500  226585500      2       1  150064       1.7628      0.03897
enh58772     1  226592500  226593500      6       2  150064       1.8514     0.032054
enh58783     1  226763300  226764300      3       2  150064       2.3202     0.010166
enh58784     1  226776100  226777100      1       1  150064       1.9868      0.02347
enh58789     1  226830100  226831100      2       1  150064       2.0489     0.020236
enh58814     1  226915400  226916400      2       1  150064       1.8192     0.034437
enh58815     1  226916300  226917300      3       2  150064       2.6785    0.0036981
enh58816     1  226917700  226918700      1       1  150064       2.6623     0.003881
enh58817     1  226919800  226920800      5       2  150064       2.6231    0.0043573
enh58826     1  227013700  227014700      5       2  150064       2.1529     0.015661
enh58829     1  227059800  227060800      2       1  150064       2.0152     0.021944
enh58830     1  227070100  227071100      3       1  150064       2.2435     0.012432
enh58831     1  227071400  227072400      5       2  150064       2.2744      0.01147
enh58849     1  227422000  227423000      5       3  150064       1.8141     0.034834
enh58859     1  227506900  227507900      5       2  150064       1.9373     0.026355
enh58862     1  227544600  227545600      5       2  150064        2.537    0.0055896
enh58916     1  228335800  228336800      1       1  150064       1.8319      0.03348
enh58936     1  228677400  228678400      1       1  150064       1.6749      0.04698
enh58940     1  228870000  228871000      2       1  150064       1.8273     0.033824
enh58941     1  228874100  228875100      4       2  150064       1.7143     0.043232
enh58966     1  229089600  229090600     10       2  150064       2.0668     0.019377
enh58974     1  229163900  229164900      1       1  150064       1.8152      0.03475
enh59013     1  229412900  229413900      1       1  150064       1.6464      0.04984
enh59060     1  230237900  230238900      6       3  150064       3.7804   7.8274e-05
enh59061     1  230240100  230241100      3       1  150064       3.9094   4.6264e-05
enh59062     1  230242200  230243200      8       3  150064       3.6345   0.00013928
enh59063     1  230244200  230245200      6       2  150064       3.9944   3.2433e-05
enh59064     1  230247000  230248000      4       2  150064       3.8288   6.4372e-05
enh59065     1  230249800  230250800      3       1  150064       3.5765   0.00017411
enh59066     1  230256100  230257100      3       2  150064       2.5537    0.0053289
enh59067     1  230260500  230261500      1       1  150064       2.6648     0.003852
enh59069     1  230272200  230273200     11       5  150064       3.1965   0.00069557
enh59070     1  230275000  230276000      7       3  150064        3.821   6.6448e-05
enh59078     1  230301000  230302000      5       2  150064       1.7598     0.039222
enh59082     1  230310200  230311200      9       2  150064        1.843     0.032667
enh59084     1  230312900  230313900      3       1  150064       1.7817     0.037402
enh59087     1  230324400  230325400      3       1  150064        1.723     0.042444
enh59089     1  230328600  230329600      4       2  150064       1.6655     0.047909
enh59097     1  230406200  230407200      2       1  150064       2.0144     0.021985
enh59099     1  230439300  230440300      4       2  150064       2.2481     0.012286
enh59100     1  230443000  230444000      2       1  150064       2.2896     0.011023
enh59167     1  231558800  231559800      2       1  150064       2.0492     0.020222
enh59218     1  232571400  232572400      6       4  150064       1.7061     0.043999
enh59219     1  232573700  232574700      3       1  150064       2.5378    0.0055771
enh59220     1  232609000  232610000      1       1  150064       2.3859     0.008518
enh59222     1  232619400  232620400      4       1  150064       2.4331    0.0074851
enh59223     1  232622000  232623000      3       1  150064       2.4342    0.0074614
enh59225     1  232632300  232633300      1       1  150064       2.0006      0.02272
enh59226     1  232634800  232635800      7       2  150064       3.2904   0.00050031
enh59258     1  232813800  232814800      2       1  150064       1.8877     0.029532
enh59286     1  233426300  233427300      3       1  150064       1.6804     0.046444
enh59296     1  234398000  234399000      3       2  150064       2.2873     0.011088
enh59305     1  234622300  234623300      4       2  150064       1.7362     0.041268
enh59306     1  234623000  234624000      2       1  150064       1.9415     0.026101
enh59307     1  234630600  234631600      5       2  150064       1.9164     0.027658
enh59308     1  234634000  234635000      7       2  150064       2.8238    0.0023726
enh59310     1  234638800  234639800      3       2  150064       2.8768    0.0020087
enh59311     1  234640700  234641700      2       1  150064       2.2576     0.011985
enh59313     1  234650900  234651900      2       1  150064       1.9779     0.023968
enh59319     1  234690300  234691300      5       2  150064       2.6943    0.0035264
enh59322     1  234700500  234701500      4       2  150064       1.7077     0.043851
enh59323     1  234707200  234708200      2       1  150064        3.019    0.0012679
enh59352     1  234895500  234896500      3       2  150064       1.7982     0.036074
enh59372     1  235014800  235015800      4       1  150064       2.5034    0.0061504
enh59373     1  235017400  235018400      7       2  150064       2.3077     0.010509
enh59508     1  236879200  236880200      5       2  150064        1.697      0.04485
enh59526     1  237259100  237260100      4       2  150064       2.1499     0.015782
enh59542     1  237850700  237851700      2       1  150064       2.3353    0.0097642
enh59549     1  239568200  239569200      2       1  150064       2.0224     0.021566
enh59558     1  239610800  239611800      4       2  150064        2.014     0.022005
enh59559     1  239612500  239613500      4       2  150064       1.8204     0.034348
enh59560     1  239690100  239691100      2       1  150064       3.0782    0.0010414
enh59577     1  240073100  240074100      3       1  150064       2.0443     0.020461
enh59592     1  240357600  240358600      5       2  150064       3.4215   0.00031135
enh59602     1  240505600  240506600      1       1  150064        2.101      0.01782
enh59607     1  240554100  240555100      2       1  150064       1.8071     0.035372
enh59610     1  240567400  240568400      2       1  150064       1.7593     0.039262
enh59623     1  240782400  240783400      1       1  150064       1.9033       0.0285
enh59631     1  241790900  241791900      5       2  150064       2.6692    0.0038018
enh59642     1  243368300  243369300      1       1  150064       3.2555    0.0005659
enh59646     1  243407600  243408600      1       1  150064       3.8631    5.598e-05
enh59647     1  243409900  243410900      2       1  150064       2.6922    0.0035494
enh59648     1  243411000  243412000      4       2  150064       3.7988   7.2691e-05
enh59649     1  243413900  243414900      4       2  150064       4.2609   1.0181e-05
enh59651     1  243420300  243421300      1       1  150064       4.8412    6.453e-07
enh59653     1  243427400  243428400      2       1  150064       3.9425   4.0322e-05
enh59656     1  243450200  243451200      1       1  150064       4.8728    5.502e-07
enh59659     1  243518200  243519200      1       1  150064       4.3632    6.409e-06
enh59664     1  243645200  243646200      1       1  150064       4.8235    7.053e-07
enh59665     1  243646600  243647600      3       1  150064       3.6675   0.00012246
enh59666     1  243653700  243654700      1       1  150064       4.2856    9.112e-06
enh59668     1  243664200  243665200      3       1  150064       4.8922   4.9864e-07
enh59672     1  243727900  243728900      1       1  150064        2.247      0.01232
enh59674     1  243731300  243732300      3       1  150064       4.6278   1.8479e-06
enh59676     1  243875900  243876900      1       1  150064       4.9795    3.187e-07
enh59677     1  243877400  243878400      1       1  150064       2.1802      0.01462
enh59680     1  243894200  243895200      2       1  150064       3.8836   5.1468e-05
enh59682     1  243908400  243909400      1       1  150064       4.8466     6.28e-07
enh59683     1  243914600  243915600      2       1  150064        3.559   0.00018614
enh59687     1  243966700  243967700      2       1  150064       4.3381   7.1872e-06
enh59688     1  243990300  243991300      3       1  150064       4.3839   5.8276e-06
enh59689     1  243992800  243993800      2       1  150064       3.4688   0.00026137
enh59692     1  244011100  244012100      2       1  150064       3.4812   0.00024957
enh59693     1  244014600  244015600      1       1  150064       3.3251     0.000442
enh59708     1  244371400  244372400      9       2  150064       3.2907   0.00049962
enh59709     1  244376100  244377100      4       2  150064       3.3884    0.0003515
enh59723     1  244602300  244603300      4       2  150064       2.1017     0.017792
enh59726     1  244607600  244608600      1       1  150064       2.2307      0.01285
enh59727     1  244608300  244609300      1       1  150064       2.1865      0.01439
enh59728     1  244609300  244610300      1       1  150064       1.6759      0.04688
enh59730     1  244611600  244612600      2       1  150064       1.7693     0.038418
enh59732     1  244623300  244624300      1       1  150064       1.7102      0.04361
enh59735     1  244820300  244821300      3       2  150064       1.9286     0.026889
enh59736     1  244827400  244828400      3       1  150064       2.1247     0.016805
enh59737     1  244828500  244829500      6       2  150064        1.716     0.043077
enh59739     1  244836200  244837200      4       2  150064       1.7491     0.040141
enh59740     1  244841900  244842900      6       3  150064       3.1325   0.00086674
enh59768     1  245558600  245559600      8       2  150064         1.66     0.048458
enh59777     1  245762000  245763000     10       2  150064       2.4693     0.006768
enh59791     1  246149400  246150400      1       1  150064       3.0503     0.001143
enh59792     1  246160600  246161600     10       3  150064       1.8984     0.028824
enh59794     1  246198200  246199200      9       3  150064        1.877     0.030257
enh59809     1  246747200  246748200      3       2  150064       1.8515     0.032047
enh59811     1  246749800  246750800      1       1  150064       1.7767      0.03781
enh59820     1  246771800  246772800      2       1  150064       2.2501      0.01222
enh59822     1  246780500  246781500      2       1  150064       1.9448     0.025902
enh59834     1  246859600  246860600      3       1  150064       2.1281     0.016664
enh59837     1  246913800  246914800      4       2  150064          1.8     0.035927
enh59838     1  246932300  246933300      2       1  150064        1.668     0.047662
enh59851     1  247265400  247266400      1       1  150064       2.0738      0.01905
enh59879     1  249134200  249135200      1       1  150064       2.4173     0.007817
enh59881     1  249136500  249137500      1       1  150064       2.2483      0.01228
enh59884     1  249156400  249157400      1       1  150064       1.8718      0.03062
enh59888     1  249199200  249200200      1       1  150064       1.7708       0.0383
enh67802     2     826800     827800      6       2  150064       1.7331     0.041538
enh67803     2     969600     970600      6       2  150064       1.9771     0.024014
enh67804     2    1006000    1007000      3       2  150064       1.7095     0.043681
enh67837     2    1733300    1734300      9       2  150064       2.1648     0.015201
enh67839     2    1739500    1740500      1       1  150064       1.7441      0.04057
enh67841     2    1744700    1745700     10       3  150064       1.6808     0.046397
enh67844     2    1759300    1760300      3       1  150064       2.3556    0.0092475
enh67845     2    1761600    1762600      3       1  150064       2.3261     0.010007
enh67866     2    2527100    2528100      6       2  150064       2.2714     0.011561
enh67881     2    3307200    3308200      4       1  150064       2.7783    0.0027318
enh67907     2    3621600    3622600      1       1  150064       2.0286      0.02125
enh67908     2    3624400    3625400     12       5  150064       1.8717     0.030627
enh67911     2    3642300    3643300      4       2  150064        2.878    0.0020011
enh67926     2    5425900    5426900      3       1  150064       3.6521   0.00013003
enh67927     2    5427500    5428500      6       1  150064       3.7657   8.3042e-05
enh67939     2    6511900    6512900      3       2  150064       2.0307     0.021142
enh67948     2    7060400    7061400      8       3  150064       1.7456     0.040438
enh67949     2    7065800    7066800      5       3  150064       1.6792     0.046555
enh67976     2    7517900    7518900      1       1  150064       2.0749        0.019
enh67977     2    7571000    7572000      1       1  150064       1.9847      0.02359
enh67979     2    7656000    7657000      4       2  150064       2.3873    0.0084854
enh67990     2    7932000    7933000      5       1  150064       2.0996      0.01788
enh67991     2    7935500    7936500      3       1  150064       2.7251    0.0032145
enh68049     2    8665500    8666500      2       1  150064       1.6534     0.049129
enh68086     2    9308000    9309000      4       2  150064       1.7339     0.041471
enh68087     2    9314800    9315800      4       1  150064       2.0648     0.019473
enh68090     2    9327500    9328500      5       1  150064       1.9464     0.025804
enh68091     2    9328600    9329600     12       1  150064       1.9843     0.023611
enh68096     2    9353500    9354500      1       1  150064       3.0893     0.001003
enh68097     2    9354700    9355700      1       1  150064       1.9041      0.02845
enh68098     2    9355700    9356700      3       1  150064       2.9002    0.0018646
enh68102     2    9368800    9369800      1       1  150064        3.181    0.0007338
enh68103     2    9372300    9373300      1       1  150064       1.8161      0.03468
enh68111     2    9389900    9390900      3       2  150064       2.6987    0.0034807
enh68116     2    9404100    9405100      1       1  150064        3.188    0.0007163
enh68117     2    9408400    9409400      4       2  150064       2.3659    0.0089922
enh68118     2    9409200    9410200      4       2  150064       2.6832    0.0036459
enh68168     2    9710200    9711200      1       1  150064       2.1292      0.01662
enh68182     2    9794100    9795100      5       3  150064       2.1354     0.016365
enh68210     2   10123900   10124900     10       4  150064       1.7327     0.041573
enh68211     2   10131600   10132600      2       1  150064        1.934     0.026559
enh68212     2   10133700   10134700     10       2  150064       2.2555      0.01205
enh68284     2   10925100   10926100      2       1  150064       2.4931    0.0063309
enh68286     2   10947600   10948600      8       2  150064       1.9306     0.026764
enh68289     2   10953200   10954200      6       3  150064       2.0708     0.019191
enh68290     2   10954200   10955200      4       2  150064       2.5586    0.0052546
enh68296     2   11004700   11005700      6       3  150064        1.671     0.047362
enh68363     2   11883200   11884200      5       3  150064       1.7708     0.038296
enh68365     2   11889500   11890500      4       2  150064       1.7365     0.041234
enh68367     2   11904300   11905300      2       1  150064       1.7834      0.03726
enh68368     2   11915100   11916100      2       1  150064       1.6887     0.045636
enh68369     2   11916700   11917700      3       2  150064       1.9444     0.025926
enh68370     2   11918300   11919300      1       1  150064       2.5252     0.005782
enh68372     2   11924500   11925500      2       1  150064       2.6214     0.004379
enh68381     2   12102500   12103500      9       4  150064       1.6563     0.048829
enh68392     2   12295400   12296400      2       1  150064       2.0491     0.020224
enh68401     2   12427100   12428100      5       2  150064       1.6543     0.049033
enh68411     2   12564500   12565500      1       1  150064       2.7788     0.002728
enh68422     2   12695600   12696600      2       1  150064       1.8598     0.031459
enh68429     2   12773700   12774700      3       2  150064       2.5141     0.005966
enh68430     2   12776600   12777600      1       1  150064       3.2707    0.0005364
enh68443     2   12881100   12882100      4       2  150064       1.7151     0.043167
enh68476     2   15309900   15310900      6       2  150064       2.6182    0.0044192
enh68478     2   15403900   15404900      5       2  150064       1.9666     0.024612
enh68479     2   15413000   15414000      3       1  150064       2.0881     0.018396
enh68482     2   15699000   15700000      4       1  150064       1.8447     0.032539
enh68535     2   17828200   17829200      3       2  150064       1.7582     0.039355
enh68536     2   17936300   17937300      1       1  150064       2.1711      0.01496
enh68538     2   17986800   17987800      1       1  150064       1.9595      0.02503
enh68540     2   17996700   17997700      3       1  150064       2.3427    0.0095728
enh68541     2   18002700   18003700      2       1  150064       1.7553     0.039602
enh68542     2   18074100   18075100      7       3  150064       3.3151   0.00045803
enh68543     2   18093100   18094100      6       4  150064       2.7728    0.0027791
enh68550     2   18257800   18258800      6       1  150064       1.7093     0.043702
enh68594     2   19314200   19315200      1       1  150064       2.6166     0.004441
enh68595     2   19320200   19321200      4       2  150064       2.4301    0.0075471
enh68603     2   19548200   19549200      2       1  150064        2.264     0.011786
enh68606     2   19661600   19662600      3       2  150064       2.5629    0.0051905
enh68607     2   19665400   19666400      2       1  150064       2.5845    0.0048757
enh68608     2   19673300   19674300      3       2  150064       1.8886      0.02947
enh68646     2   20242500   20243500      2       1  150064       1.9731      0.02424
enh68648     2   20247100   20248100      4       2  150064       2.2004      0.01389
enh68650     2   20262000   20263000      4       2  150064       2.4855    0.0064688
enh68710     2   20765300   20766300      4       2  150064       1.7603     0.039179
enh68711     2   20768100   20769100      7       3  150064       2.3394    0.0096584
enh68712     2   20775100   20776100      6       2  150064       2.6451    0.0040833
enh68714     2   20789900   20790900      6       2  150064       1.7112     0.043525
enh68718     2   20823500   20824500      5       3  150064       1.9622     0.024872
enh68719     2   20828400   20829400      7       3  150064       1.7498      0.04008
enh68720     2   20830000   20831000      6       2  150064       2.1241     0.016832
enh68724     2   20842200   20843200      2       1  150064       2.1033     0.017719
enh68750     2   21510900   21511900      4       1  150064       2.3138     0.010339
enh68759     2   22503900   22504900      2       1  150064       1.7075     0.043868
enh68760     2   22505700   22506700      1       1  150064       2.2977      0.01079
enh68762     2   22722600   22723600      1       1  150064       4.3969     5.49e-06
enh68763     2   22743200   22744200      2       1  150064       4.2724   9.6697e-06
enh68768     2   23265300   23266300      4       2  150064       1.8009     0.035863
enh68809     2   23732600   23733600      9       3  150064       3.7224   9.8686e-05
enh68811     2   23739100   23740100      3       2  150064       2.5449    0.0054647
enh68812     2   23742300   23743300      2       1  150064       3.0224     0.001254
enh68838     2   23921100   23922100      5       2  150064       2.0344     0.020958
enh68846     2   24065600   24066600      3       2  150064       2.2515     0.012177
enh68848     2   24126900   24127900      3       2  150064       1.9028     0.028531
enh68849     2   24139500   24140500      4       2  150064       2.2374      0.01263
enh68850     2   24144000   24145000      3       2  150064       1.7384     0.041073
enh68853     2   24161400   24162400      1       1  150064       2.2362      0.01267
enh68855     2   24166800   24167800      6       3  150064       2.3826    0.0085959
enh68863     2   24347300   24348300      2       1  150064       1.6722     0.047238
enh68888     2   24654600   24655600      3       2  150064         2.44    0.0073436
enh68889     2   24657300   24658300      2       1  150064       2.5822    0.0049087
enh68890     2   24659000   24660000      2       1  150064       2.4416    0.0073102
enh68900     2   24728300   24729300      2       1  150064       2.0495     0.020206
enh68901     2   24729500   24730500      4       2  150064       1.7834     0.037264
enh68911     2   24835800   24836800      2       1  150064       1.8495     0.032195
enh68918     2   24881300   24882300      1       1  150064       2.7999     0.002556
enh68950     2   25321100   25322100      2       1  150064       1.9089     0.028136
enh68952     2   25351900   25352900      3       1  150064       4.5958   2.1556e-06
enh68954     2   25384400   25385400      3       1  150064       4.1609   1.5851e-05
enh68955     2   25418900   25419900      2       1  150064       3.1712   0.00075895
enh68956     2   25427000   25428000      2       1  150064       3.4872   0.00024409
enh68957     2   25439200   25440200      3       1  150064       3.3274   0.00043832
enh68958     2   25452400   25453400      4       2  150064       3.9435   4.0149e-05
enh68965     2   25501400   25502400      2       1  150064       1.7057      0.04403
enh68967     2   25508400   25509400      2       1  150064       1.9292     0.026854
enh68972     2   25525900   25526900      4       2  150064       2.7383    0.0030879
enh68973     2   25534100   25535100      1       1  150064       2.9383      0.00165
enh68976     2   25548200   25549200      3       2  150064       2.0021     0.022638
enh68980     2   25559000   25560000      1       1  150064       1.7268       0.0421
enh68984     2   25598700   25599700      2       1  150064        4.143   1.7136e-05
enh68998     2   25840700   25841700      1       1  150064       2.0558       0.0199
enh68999     2   25887200   25888200      2       1  150064       1.8753     0.030376
enh69003     2   26075200   26076200      5       2  150064       1.9901     0.023289
enh69007     2   26161800   26162800      1       1  150064       1.9976      0.02288
enh69010     2   26214200   26215200      3       1  150064        3.715   0.00010161
enh69012     2   26231500   26232500      3       1  150064       1.8041     0.035612
enh69014     2   26238800   26239800      2       1  150064       2.4055    0.0080745
enh69017     2   26262700   26263700      2       1  150064       2.6277    0.0042987
enh69019     2   26267100   26268100      3       1  150064       2.7329    0.0031394
enh69028     2   26320800   26321800      2       1  150064       2.9095      0.00181
enh69029     2   26322500   26323500      1       1  150064       1.9555      0.02526
enh69038     2   26523600   26524600      4       2  150064       2.0879     0.018405
enh69047     2   26700300   26701300      5       2  150064       2.1119     0.017347
enh69049     2   26828600   26829600      2       1  150064       1.6939     0.045143
enh69058     2   26909300   26910300      2       1  150064       2.1415     0.016115
enh69059     2   26913700   26914700      2       1  150064       1.9975     0.022887
enh69061     2   26929600   26930600      1       1  150064       2.0956      0.01806
enh69063     2   26938100   26939100      4       2  150064       1.6856     0.045936
enh69066     2   26963700   26964700      4       2  150064       3.6333   0.00013989
enh69069     2   26985800   26986800      2       1  150064       3.1708   0.00076023
enh69071     2   26989800   26990800      4       2  150064       3.0451     0.001163
enh69072     2   26991400   26992400      2       1  150064       3.1258   0.00088647
enh69074     2   26995600   26996600      1       1  150064       3.3202    0.0004497
enh69075     2   27007500   27008500      3       2  150064       2.1143     0.017246
enh69080     2   27169800   27170800      2       1  150064       3.2823   0.00051484
enh69081     2   27184100   27185100      2       1  150064       2.4556    0.0070326
enh69085     2   27202100   27203100      1       1  150064       3.2649    0.0005475
enh69086     2   27204400   27205400      2       1  150064       2.6912    0.0035593
enh69089     2   27243200   27244200      1       1  150064       3.3071    0.0004713
enh69090     2   27254400   27255400      1       1  150064       3.0193     0.001267
enh69094     2   27290900   27291900      2       1  150064       2.8484    0.0021971
enh69095     2   27298100   27299100      2       1  150064       2.0918     0.018229
enh69097     2   27310200   27311200      2       1  150064       2.2794     0.011321
enh69098     2   27315000   27316000      4       1  150064       2.9235    0.0017304
enh69101     2   27345400   27346400      2       1  150064       2.6162    0.0044459
enh69102     2   27355200   27356200      2       1  150064       2.4193    0.0077762
enh69107     2   27432300   27433300      6       3  150064       2.0871     0.018438
enh69109     2   27441000   27442000      9       3  150064       2.3197      0.01018
enh69111     2   27504100   27505100      1       1  150064       2.3305     0.009891
enh69113     2   27526000   27527000      2       1  150064       2.4601    0.0069449
enh69115     2   27543500   27544500      2       1  150064       1.9898     0.023304
enh69117     2   27557500   27558500      1       1  150064       2.2842      0.01118
enh69121     2   27595200   27596200      2       1  150064       2.3713    0.0088636
enh69123     2   27603800   27604800      1       1  150064       3.0578     0.001115
enh69124     2   27604200   27605200      1       1  150064       3.0578     0.001115
enh69125     2   27630200   27631200      1       1  150064       3.1035    0.0009562
enh69126     2   27632800   27633800      2       1  150064       2.0799     0.018769
enh69129     2   27664400   27665400      1       1  150064       3.1687    0.0007655
enh69130     2   27665200   27666200      1       1  150064       3.1687    0.0007655
enh69131     2   27668300   27669300      2       1  150064        1.806     0.035459
enh69132     2   27711200   27712200      4       2  150064       3.6298   0.00014183
enh69133     2   27716400   27717400      1       1  150064        3.188    0.0007163
enh69135     2   27807700   27808700      3       2  150064       2.1673     0.015106
enh69136     2   27850200   27851200      2       1  150064       1.8163      0.03466
enh69138     2   27888200   27889200      2       1  150064        1.985     0.023573
enh69142     2   27937100   27938100      1       1  150064       2.8369     0.002278
enh69143     2   27938500   27939500      2       1  150064       3.5124   0.00022205
enh69144     2   27942200   27943200      2       1  150064       2.5544    0.0053179
enh69149     2   27975200   27976200      1       1  150064       4.5947    2.167e-06
enh69150     2   27988800   27989800      3       2  150064       4.4211   4.9099e-06
enh69151     2   27993400   27994400      1       1  150064       3.8587      5.7e-05
enh69153     2   28000200   28001200      2       1  150064       3.7777   7.9155e-05
enh69157     2   28020500   28021500      3       1  150064       4.2568   1.0368e-05
enh69162     2   28114500   28115500      1       1  150064       1.9473      0.02575
enh69164     2   28143000   28144000      1       1  150064       3.6355    0.0001387
enh69165     2   28152700   28153700      2       1  150064       3.0591    0.0011101
enh69166     2   28169000   28170000      1       1  150064       3.4674    0.0002628
enh69172     2   28219000   28220000      3       1  150064        3.679   0.00011709
enh69176     2   28303300   28304300      5       3  150064       2.3963    0.0082801
enh69178     2   28325100   28326100      1       1  150064       2.2133      0.01344
enh69182     2   28375200   28376200      3       2  150064       1.9497     0.025606
enh69201     2   28565800   28566800      2       1  150064       1.7583      0.03935
enh69207     2   28600900   28601900      2       1  150064       1.6477     0.049712
enh69208     2   28604100   28605100      2       1  150064       2.2766     0.011404
enh69209     2   28611800   28612800      2       1  150064       3.1887   0.00071447
enh69212     2   28635600   28636600      1       1  150064       2.5742     0.005024
enh69214     2   28646400   28647400      6       3  150064       3.0378    0.0011914
enh69256     2   28985000   28986000      1       1  150064        2.729     0.003176
enh69258     2   28989900   28990900      4       2  150064        2.634    0.0042194
enh69259     2   28994000   28995000      2       1  150064       1.7271     0.042079
enh69261     2   28997900   28998900      3       2  150064       2.5028    0.0061607
enh69262     2   29025400   29026400      1       1  150064       2.8096      0.00248
enh69263     2   29032500   29033500      2       1  150064        3.181   0.00073373
enh69265     2   29093600   29094600      6       3  150064         1.99     0.023295
enh69279     2   29276400   29277400      6       3  150064       2.7224    0.0032406
enh69292     2   29677600   29678600      3       2  150064       1.7575     0.039418
enh69300     2   30162600   30163600      2       1  150064       2.0491     0.020224
enh69302     2   30368200   30369200      2       1  150064       1.8372     0.033087
enh69306     2   30378400   30379400      1       1  150064       1.7063      0.04398
enh69314     2   30446600   30447600      4       1  150064       2.0073      0.02236
enh69331     2   30583700   30584700      3       1  150064       1.8711     0.030665
enh69332     2   30588900   30589900      1       1  150064       1.8188      0.03447
enh69364     2   31203500   31204500      3       2  150064       1.6457     0.049916
enh69380     2   32236500   32237500      3       2  150064       2.2825     0.011229
enh69461     2   33546600   33547600      2       1  150064       2.0047     0.022498
enh69502     2   36636200   36637200      1       1  150064       1.8342      0.03331
enh69506     2   36642000   36643000      1       1  150064       1.8323      0.03345
enh69508     2   36654200   36655200      7       3  150064       2.0034     0.022565
enh69510     2   36661100   36662100      1       1  150064       2.1714      0.01495
enh69513     2   36676200   36677200      1       1  150064       2.2365      0.01266
enh69518     2   36688000   36689000      2       1  150064       2.0103     0.022198
enh69522     2   36710000   36711000      2       1  150064       1.8705     0.030706
enh69523     2   36714400   36715400      3       1  150064       1.7409     0.040853
enh69536     2   36822100   36823100      6       2  150064       1.7792     0.037606
enh69541     2   36933300   36934300      4       2  150064        2.538    0.0055736
enh69544     2   37048900   37049900      4       1  150064       2.9994    0.0013528
enh69545     2   37116700   37117700      2       1  150064       2.0112     0.022153
enh69548     2   37178300   37179300      4       2  150064        1.784     0.037209
enh69549     2   37179500   37180500      1       1  150064       3.2131    0.0006566
enh69550     2   37189800   37190800      7       2  150064       1.8881     0.029503
enh69553     2   37194600   37195600      1       1  150064       2.9809     0.001437
enh69554     2   37247600   37248600      1       1  150064       3.0485      0.00115
enh69560     2   37424900   37425900      5       3  150064       2.8351    0.0022909
enh69562     2   37453100   37454100      3       2  150064       3.4905   0.00024103
enh69563     2   37456200   37457200      3       2  150064       2.2591     0.011938
enh69565     2   37532300   37533300      4       2  150064       2.8422    0.0022401
enh69566     2   37539200   37540200      4       1  150064       3.9732   3.5464e-05
enh69567     2   37539800   37540800      5       2  150064       3.5422   0.00019844
enh69568     2   37540600   37541600      4       2  150064       1.8975     0.028879
enh69569     2   37542200   37543200      4       2  150064       3.3774   0.00036586
enh69570     2   37543000   37544000      7       2  150064       3.4551   0.00027501
enh69571     2   37544700   37545700      4       2  150064       3.9477   3.9447e-05
enh69572     2   37546200   37547200      3       1  150064        4.511   3.2259e-06
enh69573     2   37548000   37549000      5       2  150064       3.6435   0.00013449
enh69574     2   37552800   37553800      3       2  150064       3.5159   0.00021917
enh69575     2   37553800   37554800      4       2  150064       3.0689    0.0010742
enh69576     2   37570400   37571400      8       4  150064       4.1255   1.8498e-05
enh69591     2   37733500   37734500      4       1  150064       1.8585     0.031551
enh69622     2   37947800   37948800      3       2  150064       1.9159     0.027687
enh69634     2   38070100   38071100      3       2  150064       1.7861      0.03704
enh69646     2   38151100   38152100      4       2  150064       1.9939     0.023079
enh69647     2   38224700   38225700      5       1  150064       2.0034     0.022569
enh69648     2   38237800   38238800      3       2  150064       2.2201     0.013205
enh69649     2   38240900   38241900      4       2  150064       1.9911     0.023237
enh69673     2   38427400   38428400      3       2  150064       1.8686     0.030842
enh69679     2   38529000   38530000      5       2  150064       1.9818      0.02375
enh69688     2   38573800   38574800      1       1  150064       1.7225      0.04249
enh69699     2   38634900   38635900      1       1  150064       2.5298     0.005706
enh69700     2   38645200   38646200      1       1  150064       3.1539    0.0008056
enh69739     2   38948500   38949500      5       2  150064       2.5385    0.0055665
enh69742     2   38966400   38967400      2       1  150064       2.7411    0.0030619
enh69764     2   39388000   39389000      1       1  150064       1.7183      0.04287
enh69765     2   39454700   39455700      3       2  150064       1.8022     0.035754
enh69771     2   39609600   39610600      3       1  150064       1.9472     0.025758
enh69772     2   39614700   39615700      4       1  150064       1.7551     0.039622
enh69781     2   39635900   39636900      5       2  150064       1.9703     0.024404
enh69790     2   39652200   39653200      1       1  150064       2.7394     0.003078
enh69798     2   39724100   39725100      1       1  150064       1.7132      0.04334
enh69804     2   39795000   39796000      1       1  150064       2.5077     0.006076
enh69806     2   39820700   39821700      2       1  150064       2.5822    0.0049083
enh69811     2   39866800   39867800      1       1  150064        2.064      0.01951
enh69816     2   39999400   40000400      4       2  150064       2.0368     0.020835
enh69817     2   40000700   40001700      1       1  150064       2.0746      0.01901
enh69819     2   40003800   40004800      2       1  150064       2.1676     0.015094
enh69826     2   40208700   40209700      4       1  150064       1.7399     0.040942
enh69833     2   40350400   40351400      1       1  150064       1.9721       0.0243
enh69837     2   40392200   40393200      4       2  150064       1.8345     0.033288
enh69843     2   40454000   40455000      3       1  150064       1.9135     0.027844
enh69846     2   40466700   40467700      3       1  150064       2.5137    0.0059734
enh69847     2   40470900   40471900      3       2  150064       2.3736    0.0088074
enh69848     2   40473600   40474600      2       1  150064       2.3865    0.0085057
enh69850     2   40482000   40483000      2       1  150064       2.5506    0.0053775
enh69853     2   40500200   40501200      4       1  150064       1.6635     0.048106
enh69856     2   40510400   40511400      3       1  150064       1.6625     0.048206
enh69857     2   40511900   40512900      1       1  150064       1.7723      0.03817
enh69861     2   40543100   40544100      3       2  150064        1.729     0.041905
enh69865     2   40557500   40558500      3       2  150064       1.7509     0.039982
enh69868     2   40580200   40581200      7       3  150064       2.3795    0.0086685
enh69869     2   40581800   40582800      4       2  150064       1.8082     0.035284
enh69870     2   40582800   40583800      3       1  150064       3.0146    0.0012866
enh69871     2   40584000   40585000      3       1  150064       2.6947    0.0035225
enh69875     2   40598800   40599800      6       2  150064       1.7588     0.039308
enh69887     2   40639200   40640200      6       2  150064       2.3709    0.0088714
enh69894     2   40649100   40650100      1       1  150064       1.6467      0.04981
enh69896     2   40661900   40662900      6       2  150064       2.2156     0.013361
enh69899     2   40681000   40682000      4       1  150064       2.1348     0.016387
enh69901     2   40698200   40699200      3       2  150064       2.9671    0.0015031
enh69904     2   40714400   40715400      3       1  150064       2.8359     0.002285
enh69905     2   40715400   40716400      3       1  150064       1.7557      0.03957
enh69906     2   40737900   40738900      2       1  150064        2.759     0.002899
enh69907     2   40740200   40741200      4       2  150064       3.2112    0.0006608
enh69909     2   40868900   40869900      4       2  150064       1.8654     0.031064
enh69910     2   40892600   40893600      1       1  150064       2.8307     0.002322
enh69912     2   40895100   40896100      5       3  150064       2.0646      0.01948
enh69913     2   40906600   40907600      2       1  150064       2.0319      0.02108
enh69914     2   40946100   40947100      6       3  150064       2.3393    0.0096588
enh69915     2   40952500   40953500      6       2  150064       2.0474     0.020311
enh69917     2   40986200   40987200      4       1  150064       1.8784     0.030163
enh69921     2   41824900   41825900      4       1  150064       1.8613     0.031351
enh69929     2   42068600   42069600      5       1  150064       2.4789    0.0065887
enh69930     2   42080600   42081600      5       2  150064       2.2326     0.012786
enh69935     2   42133000   42134000      8       2  150064       1.8191     0.034449
enh70004     2   43013300   43014300      6       2  150064       2.4957    0.0062853
enh70018     2   43087600   43088600      3       1  150064       1.6524     0.049225
enh70066     2   43379900   43380900      5       2  150064       1.9536     0.025374
enh70164     2   44399400   44400400      1       1  150064       2.1429      0.01606
enh70167     2   44410100   44411100      6       1  150064       1.7792     0.037602
enh70168     2   44411000   44412000      3       1  150064       1.7758     0.037883
enh70170     2   44418000   44419000      1       1  150064       1.7877      0.03691
enh70209     2   45874900   45875900      1       1  150064       1.7693      0.03842
enh70210     2   45881400   45882400      2       1  150064       1.8739     0.030473
enh70214     2   45895800   45896800      2       1  150064       2.0769     0.018907
enh70215     2   45902100   45903100      3       2  150064       1.9215     0.027334
enh70224     2   45940000   45941000      1       1  150064       1.7881      0.03688
enh70234     2   45981100   45982100      7       2  150064       1.9738     0.024203
enh70235     2   45985700   45986700      3       2  150064       1.9565     0.025204
enh70249     2   46045300   46046300      7       3  150064       2.1536     0.015637
enh70253     2   46071500   46072500      5       3  150064       2.6651    0.0038486
enh70263     2   46115700   46116700      1       1  150064       2.2402      0.01254
enh70270     2   46149200   46150200      4       1  150064        1.812     0.034993
enh70281     2   46196100   46197100     11       2  150064       2.3409    0.0096176
enh70283     2   46219500   46220500      3       2  150064       2.4645    0.0068611
enh70286     2   46256600   46257600      2       1  150064       2.6319    0.0042458
enh70289     2   46284900   46285900      5       3  150064        2.454    0.0070639
enh70290     2   46290000   46291000      4       2  150064         3.29    0.0005009
enh70351     2   46727500   46728500      2       1  150064       2.1232     0.016868
enh70356     2   46772700   46773700      1       1  150064       1.6782      0.04665
enh70357     2   46773500   46774500      2       1  150064       1.7023      0.04435
enh70364     2   46790900   46791900      5       3  150064        1.992     0.023186
enh70370     2   46845300   46846300      2       1  150064       1.6933     0.045203
enh70432     2   47212100   47213100      1       1  150064       1.7302       0.0418
enh70470     2   47445100   47446100      5       3  150064       2.0944     0.018112
enh70471     2   47449500   47450500      5       2  150064       2.2039     0.013767
enh70504     2   47994700   47995700      2       1  150064       2.2832     0.011209
enh70506     2   48012100   48013100      6       3  150064       2.3277    0.0099645
enh70507     2   48013000   48014000      3       1  150064       2.0429     0.020533
enh70509     2   48083200   48084200      1       1  150064        2.231      0.01284
enh70511     2   48095000   48096000      4       1  150064       2.4624    0.0069011
enh70512     2   48098800   48099800      2       1  150064       2.4946     0.006305
enh70514     2   48115500   48116500      5       3  150064       3.1409   0.00084206
enh70515     2   48119100   48120100      5       3  150064       3.1034   0.00095655
enh70516     2   48120700   48121700      3       1  150064       2.5496    0.0053923
enh70517     2   48122100   48123100      3       2  150064       2.7009    0.0034573
enh70521     2   48128800   48129800      1       1  150064       2.9361     0.001662
enh70524     2   48274100   48275100      4       2  150064       4.0028   3.1302e-05
enh70528     2   48336800   48337800      3       2  150064       2.3407    0.0096245
enh70530     2   48340400   48341400      1       1  150064       2.0415       0.0206
enh70537     2   48476100   48477100      1       1  150064       2.1128      0.01731
enh70538     2   48533700   48534700      3       2  150064       1.8526     0.031967
enh70539     2   48540200   48541200      7       3  150064       3.0479    0.0011524
enh70540     2   48543500   48544500      2       1  150064       2.2372     0.012638
enh70541     2   48547400   48548400      4       2  150064       1.9898     0.023305
enh70542     2   48552800   48553800      5       2  150064       2.6788    0.0036946
enh70543     2   48555100   48556100      4       2  150064       2.1299     0.016589
enh70545     2   48557200   48558200      3       1  150064       2.4545    0.0070541
enh70547     2   48568400   48569400      5       2  150064       3.3176   0.00045403
enh70549     2   48573200   48574200      3       2  150064        3.596   0.00016159
enh70551     2   48580100   48581100      3       2  150064       1.7898     0.036746
enh70554     2   48639000   48640000      5       3  150064       1.9647     0.024723
enh70556     2   48642400   48643400      6       4  150064       2.5081    0.0060695
enh70558     2   48647700   48648700      3       2  150064       2.8124    0.0024586
enh70561     2   48671200   48672200      4       2  150064        2.113       0.0173
enh70565     2   48701800   48702800      2       1  150064        2.163     0.015272
enh70567     2   48709300   48710300      4       2  150064       2.4451    0.0072406
enh70568     2   48736200   48737200      2       1  150064       2.8269      0.00235
enh70575     2   48761800   48762800      4       2  150064       2.0396     0.020695
enh70576     2   48766800   48767800      4       2  150064       2.0837     0.018593
enh70577     2   48768700   48769700      1       1  150064       2.4423     0.007297
enh70580     2   48787100   48788100      7       2  150064       2.0108     0.022172
enh70581     2   48794600   48795600      4       2  150064       1.9054     0.028361
enh70582     2   48797800   48798800      8       3  150064       2.0917     0.018235
enh70583     2   48799700   48800700      5       2  150064       1.7464     0.040375
enh70584     2   48807900   48808900      5       1  150064       2.0483     0.020266
enh70589     2   48926200   48927200      2       1  150064       1.7204     0.042679
enh70590     2   48941400   48942400      4       2  150064       2.2063     0.013682
enh70604     2   50719000   50720000      1       1  150064       3.0002     0.001349
enh70609     2   51240300   51241300      1       1  150064       2.1981      0.01397
enh70617     2   53856500   53857500      4       1  150064       2.1476     0.015871
enh70618     2   53881400   53882400      6       3  150064       2.0645     0.019487
enh70619     2   54011200   54012200      2       1  150064       2.7562    0.0029238
enh70620     2   54015400   54016400      4       1  150064       2.2744     0.011472
enh70622     2   54053600   54054600      3       2  150064       2.6099    0.0045285
enh70623     2   54172100   54173100      2       1  150064       1.7235     0.042399
enh70624     2   54189000   54190000      2       1  150064       2.5869     0.004842
enh70626     2   54194100   54195100      4       2  150064       2.1943     0.014107
enh70629     2   54216300   54217300      3       1  150064       2.3442     0.009535
enh70630     2   54225900   54226900      1       1  150064       2.2411      0.01251
enh70632     2   54242700   54243700      1       1  150064       2.2655      0.01174
enh70634     2   54276400   54277400      3       1  150064       1.9245     0.027149
enh70635     2   54280100   54281100      3       1  150064       1.6986     0.044701
enh70636     2   54315000   54316000      2       1  150064       1.8354     0.033224
enh70637     2   54330700   54331700      4       2  150064       2.5832    0.0048945
enh70638     2   54341400   54342400      5       2  150064        2.161     0.015346
enh70640     2   54388900   54389900      2       1  150064       3.5154   0.00021952
enh70660     2   54628900   54629900      6       2  150064       2.0744      0.01902
enh70664     2   54662600   54663600      2       1  150064       3.1466   0.00082577
enh70666     2   54667000   54668000      1       1  150064       2.5264     0.005762
enh70673     2   54699200   54700200      3       1  150064       2.4015     0.008165
enh70674     2   54700600   54701600      6       4  150064       1.7264      0.04214
enh70678     2   54710800   54711800      5       2  150064       1.9319     0.026683
enh70682     2   54721700   54722700      1       1  150064       3.9814    3.425e-05
enh70693     2   54769600   54770600      2       1  150064       1.9577     0.025135
enh70694     2   54771000   54772000      4       2  150064       1.9569     0.025178
enh70695     2   54773200   54774200      3       2  150064       2.1938     0.014124
enh70698     2   54779600   54780600      3       2  150064       1.7175     0.042946
enh70704     2   54801200   54802200      4       2  150064       2.6339    0.0042205
enh70705     2   54805200   54806200     10       1  150064       1.6721     0.047248
enh70706     2   54808300   54809300      5       1  150064       2.3872    0.0084891
enh70709     2   54818400   54819400      3       1  150064        1.707     0.043912
enh70710     2   54822200   54823200      5       3  150064       2.3515     0.009349
enh70711     2   54826600   54827600      2       1  150064       1.7435     0.040623
enh70712     2   54830000   54831000      9       4  150064       2.6391    0.0041565
enh70713     2   54830900   54831900      3       2  150064       2.2871     0.011096
enh70714     2   54832600   54833600      4       2  150064       1.9923      0.02317
enh70717     2   54839800   54840800      4       2  150064       2.0429     0.020529
enh70718     2   54844300   54845300      9       4  150064       2.9237    0.0017293
enh70719     2   54846300   54847300      6       3  150064       1.7242      0.04234
enh70721     2   54858700   54859700      3       1  150064       1.8625     0.031267
enh70723     2   54863500   54864500      3       2  150064       2.2396      0.01256
enh70728     2   54885200   54886200      4       2  150064       2.9491    0.0015937
enh70729     2   54892300   54893300      6       3  150064       1.6664     0.047815
enh70733     2   54907100   54908100      7       4  150064       2.8883     0.001937
enh70737     2   55172800   55173800      5       2  150064       2.3761    0.0087491
enh70748     2   55222300   55223300      5       2  150064       2.7688     0.002813
enh70751     2   55231700   55232700      4       2  150064       3.0157    0.0012819
enh70754     2   55241000   55242000      3       1  150064        1.882     0.029917
enh70756     2   55247300   55248300      8       3  150064       2.2995     0.010738
enh70760     2   55264100   55265100      3       2  150064       1.7492     0.040128
enh70763     2   55279400   55280400      4       2  150064       1.8963     0.028959
enh70770     2   55346800   55347800      7       4  150064       1.9847     0.023589
enh70775     2   55365300   55366300      3       2  150064       2.0168      0.02186
enh70779     2   55395100   55396100      6       2  150064       1.7607     0.039146
enh70780     2   55402500   55403500      1       1  150064       2.6422     0.004118
enh70788     2   55635700   55636700      4       2  150064       2.1742     0.014847
enh70790     2   55643600   55644600      7       3  150064        1.684     0.046086
enh70795     2   55818700   55819700      2       1  150064       1.8211     0.034297
enh70805     2   56096700   56097700      1       1  150064       1.6757       0.0469
enh70806     2   56102600   56103600      3       2  150064       1.6914     0.045377
enh70808     2   56110600   56111600      3       2  150064        1.845     0.032518
enh70813     2   56219500   56220500      2       1  150064       2.3018     0.010673
enh70814     2   56235600   56236600      2       1  150064        2.049     0.020231
enh70823     2   57987200   57988200      4       2  150064        6.132   4.3395e-10
enh70826     2   58272200   58273200      3       1  150064       3.1905   0.00071004
enh70827     2   58275200   58276200      1       1  150064       4.4393    4.513e-06
enh70830     2   58466300   58467300      3       2  150064        3.836   6.2534e-05
enh70831     2   58468600   58469600      2       1  150064       2.0489     0.020238
enh70832     2   58674600   58675600      3       2  150064       2.7116    0.0033483
enh70833     2   58749200   58750200      1       1  150064       2.3964     0.008279
enh70835     2   59261400   59262400      2       1  150064       1.9429     0.026013
enh70840     2   60321000   60322000      3       1  150064       1.7909     0.036658
enh70841     2   60440700   60441700      3       2  150064        2.635    0.0042066
enh70844     2   60479300   60480300      2       1  150064       2.4919    0.0063537
enh70852     2   60710000   60711000      3       2  150064       2.9125    0.0017926
enh70853     2   60725200   60726200      1       1  150064       4.0529    2.529e-05
enh70854     2   60727000   60728000      4       2  150064       4.0389   2.6851e-05
enh70856     2   60731000   60732000      3       2  150064       2.7966    0.0025825
enh70857     2   60733800   60734800      1       1  150064       2.9957     0.001369
enh70859     2   60737800   60738800      7       3  150064       3.3177   0.00045388
enh70861     2   60742300   60743300      4       2  150064       2.1759     0.014781
enh70862     2   60743700   60744700      2       1  150064       1.9698     0.024428
enh70864     2   60755400   60756400      2       1  150064        2.509     0.006053
enh70874     2   60782900   60783900      2       1  150064       2.4824    0.0065255
enh70877     2   60888400   60889400      3       1  150064       2.2427     0.012458
enh70894     2   61409000   61410000      1       1  150064       2.4981     0.006243
enh70897     2   61583200   61584200      3       2  150064       2.0802     0.018755
enh70898     2   61583800   61584800      3       2  150064       2.0802     0.018755
enh70900     2   61641800   61642800      1       1  150064       2.3368     0.009724
enh70905     2   61663200   61664200      3       2  150064        2.757     0.002917
enh70911     2   61692200   61693200      3       2  150064       2.6498    0.0040264
enh70952     2   62443700   62444700      1       1  150064       2.2089      0.01359
enh70960     2   62531100   62532100      4       2  150064       1.6528     0.049183
enh70962     2   62536300   62537300      1       1  150064       2.1125      0.01732
enh70966     2   62680900   62681900      3       2  150064       2.3761    0.0087494
enh70967     2   62685300   62686300      3       2  150064       2.2483     0.012277
enh70968     2   62688500   62689500      6       4  150064       1.7993      0.03599
enh70972     2   62713000   62714000      2       1  150064       2.3474     0.009452
enh70973     2   62716000   62717000      5       3  150064       2.9446    0.0016166
enh70975     2   62733700   62734700      3       2  150064       1.9632     0.024809
enh70980     2   62805400   62806400      7       3  150064       1.6492      0.04955
enh70982     2   62816800   62817800      5       3  150064       2.5959    0.0047168
enh70984     2   62869000   62870000      1       1  150064       1.6598      0.04848
enh70986     2   62889800   62890800      4       1  150064        2.365    0.0090144
enh70987     2   62894600   62895600      3       2  150064        2.521    0.0058512
enh70988     2   62898600   62899600      1       1  150064       1.6916      0.04536
enh70989     2   62925600   62926600      2       1  150064       1.9809     0.023803
enh70993     2   62938400   62939400      2       1  150064       1.8861     0.029644
enh70999     2   62954600   62955600      2       1  150064       2.7505     0.002975
enh71003     2   62969200   62970200      1       1  150064       2.8907     0.001922
enh71004     2   62970400   62971400      1       1  150064       2.5492     0.005399
enh71009     2   63011200   63012200      1       1  150064       2.8579     0.002132
enh71010     2   63013100   63014100      1       1  150064       2.8445     0.002224
enh71013     2   63020400   63021400      1       1  150064       2.9635     0.001521
enh71018     2   63052900   63053900      2       1  150064       1.7936     0.036435
enh71056     2   64291100   64292100      2       1  150064       1.9995     0.022775
enh71072     2   64365900   64366900      3       1  150064       1.7403     0.040901
enh71078     2   64429000   64430000      1       1  150064       1.6741      0.04706
enh71086     2   64464100   64465100      1       1  150064       1.7585      0.03933
enh71106     2   64674800   64675800      1       1  150064       2.2436      0.01243
enh71107     2   64679400   64680400      1       1  150064       1.6838      0.04611
enh71119     2   64821700   64822700      1       1  150064       2.2417      0.01249
enh71120     2   64826500   64827500      6       2  150064       2.5254     0.005779
enh71121     2   64833300   64834300      1       1  150064       2.7279     0.003187
enh71218     2   65571400   65572400      3       1  150064        1.876     0.030326
enh71245     2   65653600   65654600      3       2  150064       1.9779     0.023972
enh71249     2   65772600   65773600      1       1  150064       3.1367    0.0008544
enh71298     2   66743000   66744000      1       1  150064        2.156      0.01554
enh71299     2   66744800   66745800      6       3  150064       1.6544     0.049027
enh71300     2   66748700   66749700      6       2  150064       2.1765     0.014758
enh71302     2   66753100   66754100      1       1  150064       1.7735      0.03807
enh71303     2   66755600   66756600      5       2  150064       2.5465    0.0054406
enh71304     2   66756600   66757600      4       1  150064       2.6646    0.0038541
enh71305     2   66757600   66758600      2       1  150064       1.7717     0.038219
enh71306     2   66759400   66760400      3       1  150064       2.6364    0.0041899
enh71307     2   66764200   66765200      4       2  150064       2.3144     0.010324
enh71308     2   66769500   66770500      1       1  150064       2.8725     0.002036
enh71311     2   66778900   66779900      3       2  150064       2.0058     0.022439
enh71351     2   67179400   67180400      2       1  150064       1.9977     0.022873
enh71352     2   67189600   67190600      1       1  150064       1.6593      0.04853
enh71356     2   67294200   67295200      1       1  150064       2.0691      0.01927
enh71375     2   67616200   67617200      4       2  150064       2.2801     0.011301
enh71402     2   68349100   68350100      3       2  150064       1.7271     0.042072
enh71405     2   68386300   68387300      3       2  150064       3.0763     0.001048
enh71410     2   68434100   68435100      2       1  150064       3.0277    0.0012321
enh71411     2   68445100   68446100      3       1  150064       2.7141    0.0033227
enh71419     2   68482700   68483700      1       1  150064       2.8455     0.002217
enh71421     2   68507200   68508200      2       1  150064       2.9225     0.001736
enh71430     2   68654600   68655600      1       1  150064       1.7041      0.04418
enh71431     2   68661700   68662700      1       1  150064       1.7723      0.03817
enh71507     2   69422900   69423900      4       2  150064       1.7031     0.044273
enh71509     2   69428900   69429900      3       1  150064        1.693     0.045225
enh71522     2   69525700   69526700      7       2  150064       2.2894     0.011029
enh71524     2   69536600   69537600      1       1  150064       1.9178      0.02757
enh71531     2   69655700   69656700      2       1  150064       1.7538     0.039736
enh71570     2   69960900   69961900      4       1  150064       1.8338      0.03334
enh71584     2   70016900   70017900      5       2  150064       1.7414     0.040805
enh71587     2   70055100   70056100      5       3  150064       2.4367    0.0074115
enh71590     2   70120000   70121000      3       1  150064       1.6926     0.045261
enh71593     2   70138700   70139700      2       1  150064       1.6613     0.048325
enh71594     2   70140100   70141100      1       1  150064       1.7366      0.04123
enh71595     2   70144800   70145800      2       1  150064        1.804     0.035616
enh71629     2   70486400   70487400      2       1  150064       1.6766      0.04681
enh71649     2   71298700   71299700      3       1  150064       1.8853     0.029692
enh71660     2   71561800   71562800      3       1  150064       2.2041     0.013757
enh71662     2   71567300   71568300      7       4  150064       3.2724   0.00053311
enh71663     2   71579900   71580900      1       1  150064       3.1556    0.0008008
enh71665     2   71644600   71645600      5       2  150064       2.7841    0.0026837
enh71666     2   71678800   71679800      2       1  150064       2.3736    0.0088076
enh71700     2   72028700   72029700      2       1  150064       2.1933     0.014142
enh71704     2   72061000   72062000      2       1  150064         2.26     0.011911
enh71715     2   72364600   72365600      1       1  150064        2.597     0.004702
enh71716     2   72367800   72368800      3       2  150064       3.8807   5.2072e-05
enh71719     2   72463300   72464300      3       1  150064        1.783     0.037295
enh71724     2   72641300   72642300      1       1  150064       1.6961      0.04493
enh71726     2   72774800   72775800      2       1  150064       2.0762     0.018937
enh71728     2   72803100   72804100      1       1  150064       1.7126      0.04339
enh71735     2   72958000   72959000      1       1  150064       2.1857      0.01442
enh71746     2   73163400   73164400      3       2  150064       4.1295   1.8174e-05
enh71747     2   73211300   73212300      2       1  150064       3.6391   0.00013679
enh71749     2   73260900   73261900      4       2  150064       4.6879   1.3799e-06
enh71751     2   73285600   73286600      4       1  150064       3.2989   0.00048525
enh71753     2   73295600   73296600      1       1  150064       3.5033    0.0002298
enh71757     2   73315800   73316800      1       1  150064       3.3194    0.0004511
enh71760     2   73319300   73320300      1       1  150064       3.1542    0.0008046
enh71761     2   73321000   73322000      5       2  150064       2.9955    0.0013701
enh71762     2   73329700   73330700      5       2  150064       3.1086   0.00094002
enh71763     2   73333800   73334800      1       1  150064       3.2959    0.0004906
enh71764     2   73336400   73337400      5       2  150064       2.2832     0.011209
enh71765     2   73439000   73440000      2       1  150064       3.0255    0.0012412
enh71766     2   73439900   73440900      2       1  150064       2.4099    0.0079777
enh71769     2   73465000   73466000      2       1  150064       1.6809     0.046393
enh71771     2   73611600   73612600      2       1  150064       3.7349   9.3901e-05
enh71773     2   73645300   73646300      2       1  150064        2.894    0.0019017
enh71774     2   73867500   73868500      3       1  150064       4.0881   2.1749e-05
enh71779     2   73986400   73987400      3       1  150064       2.8224    0.0023835
enh71785     2   74062400   74063400      2       1  150064       2.8176    0.0024189
enh71796     2   74101500   74102500      5       2  150064       3.4213    0.0003116
enh71797     2   74104600   74105600      2       1  150064        2.515    0.0059515
enh71804     2   74141900   74142900      7       3  150064       1.7083     0.043793
enh71822     2   74247600   74248600      1       1  150064       2.1868      0.01438
enh71824     2   74253000   74254000      5       1  150064       3.0081    0.0013146
enh71825     2   74253700   74254700      1       1  150064       3.0007     0.001347
enh71826     2   74258000   74259000      4       1  150064        2.161     0.015348
enh71828     2   74266600   74267600      1       1  150064        3.108    0.0009418
enh71829     2   74267600   74268600      2       1  150064       2.8441    0.0022268
enh71830     2   74293700   74294700      7       2  150064       2.8609    0.0021121
enh71831     2   74307100   74308100      1       1  150064       2.8324      0.00231
enh71854     2   74697400   74698400      1       1  150064       2.0558       0.0199
enh71868     2   74810600   74811600      1       1  150064        1.784      0.03721
enh71879     2   74967600   74968600      4       1  150064       2.1729     0.014896
enh71899     2   75120600   75121600      1       1  150064        1.956      0.02523
enh71905     2   75340100   75341100      2       1  150064       1.9665     0.024618
enh71908     2   75389300   75390300      5       2  150064       2.3233     0.010081
enh71909     2   75413700   75414700      4       2  150064       1.9578     0.025128
enh71933     2   83758000   83759000      4       2  150064       1.7278     0.042008
enh71981     2   85384200   85385200      1       1  150064       2.0131      0.02205
enh72005     2   85518300   85519300      3       1  150064       1.8199     0.034384
enh72014     2   85621200   85622200      3       2  150064       2.1436     0.016034
enh72015     2   85623800   85624800      3       1  150064       2.2708     0.011579
enh72019     2   85637400   85638400      3       1  150064       3.2094   0.00066513
enh72020     2   85639600   85640600      3       2  150064       1.7379     0.041116
enh72022     2   85644600   85645600      5       2  150064       3.2498   0.00057749
enh72023     2   85646700   85647700      5       3  150064       1.9963     0.022953
enh72025     2   85654300   85655300      4       2  150064       2.0471     0.020326
enh72059     2   85844400   85845400      1       1  150064       2.0794      0.01879
enh72064     2   85907500   85908500      2       1  150064       2.2377     0.012621
enh72079     2   85992600   85993600      6       2  150064        2.286     0.011129
enh72080     2   85994000   85995000      4       2  150064       1.7407     0.040869
enh72081     2   85994500   85995500      1       1  150064        2.303      0.01064
enh72083     2   85999100   86000100      1       1  150064       2.5508     0.005374
enh72123     2   86261600   86262600      2       1  150064       2.1741     0.014849
enh72127     2   86295500   86296500      4       2  150064       1.6464      0.04984
enh72152     2   86506600   86507600      4       1  150064       1.6566     0.048796
enh72157     2   86522000   86523000      1       1  150064       1.6685      0.04761
enh72190     2   86858700   86859700      3       2  150064       2.2344     0.012729
enh72195     2   86902400   86903400      2       1  150064       2.3893    0.0084397
enh72283     2   96865800   96866800      1       1  150064       3.9562    3.808e-05
enh72284     2   96868600   96869600      1       1  150064       3.8922    4.966e-05
enh72285     2   96871900   96872900      2       1  150064       2.6324    0.0042391
enh72286     2   96875600   96876600      1       1  150064       3.9123    4.571e-05
enh72289     2   96912400   96913400      3       2  150064       2.0049     0.022487
enh72291     2   96919900   96920900      2       1  150064       3.3825   0.00035909
enh72295     2   96927400   96928400      1       1  150064        3.299    0.0004851
enh72305     2   97063200   97064200      2       1  150064       2.5724      0.00505
enh72307     2   97096700   97097700      2       1  150064       2.6512    0.0040106
enh72316     2   97197600   97198600      1       1  150064       1.9138      0.02782
enh72318     2   97205400   97206400      1       1  150064       1.9382       0.0263
enh72319     2   97207200   97208200      5       3  150064       2.0341     0.020973
enh72322     2   97219400   97220400      2       1  150064       2.1345     0.016403
enh72331     2   97351100   97352100      2       1  150064       2.5752    0.0050088
enh72332     2   97400100   97401100      1       1  150064        2.361     0.009112
enh72334     2   97406000   97407000      1       1  150064       1.9779      0.02397
enh72335     2   97413000   97414000      2       1  150064       3.9458   3.9765e-05
enh72336     2   97425100   97426100      2       1  150064       1.9136     0.027833
enh72337     2   97434600   97435600      1       1  150064       2.0357      0.02089
enh72338     2   97437400   97438400      1       1  150064       2.4135     0.007901
enh72339     2   97453800   97454800      2       1  150064       2.3678     0.008946
enh72341     2   97477300   97478300      1       1  150064        2.391     0.008401
enh72344     2   97488900   97489900      2       1  150064       2.9683    0.0014971
enh72345     2   97498100   97499100      1       1  150064       2.0026      0.02261
enh72346     2   97504700   97505700      1       1  150064       2.0077      0.02234
enh72349     2   97521600   97522600      1       1  150064       2.0007      0.02271
enh72352     2   97537000   97538000      2       1  150064       1.9317     0.026699
enh72353     2   97540000   97541000      2       1  150064        2.489    0.0064044
enh72354     2   97543500   97544500      2       1  150064       3.9637   3.6895e-05
enh72355     2   97547200   97548200      1       1  150064       1.7491      0.04014
enh72358     2   97558800   97559800      4       2  150064       2.7063    0.0034016
enh72359     2   97564500   97565500      1       1  150064        3.734    9.424e-05
enh72360     2   97569500   97570500      3       1  150064       3.6699   0.00012132
enh72361     2   97571400   97572400      5       1  150064       3.6681   0.00012217
enh72362     2   97574200   97575200      2       1  150064       3.0363    0.0011976
enh72363     2   97578800   97579800      2       1  150064       3.5059   0.00022755
enh72368     2   97594300   97595300      3       2  150064       3.7628   8.4021e-05
enh72372     2   97621300   97622300      3       1  150064       1.9017     0.028603
enh72377     2   97761200   97762200      6       1  150064       2.4276    0.0075996
enh72378     2   98260800   98261800      2       1  150064       2.3703    0.0088868
enh72380     2   98277000   98278000      3       2  150064       2.5713    0.0050661
enh72384     2   98344300   98345300      2       1  150064       1.9617     0.024899
enh72386     2   98362600   98363600      3       1  150064       2.7085     0.003379
enh72389     2   98423000   98424000      2       1  150064       2.0199     0.021697
enh72391     2   98486500   98487500      2       1  150064       1.8509     0.032095
enh72393     2   98545600   98546600      2       1  150064        1.712     0.043445
enh72394     2   98547100   98548100      1       1  150064       2.0043      0.02252
enh72397     2   98566900   98567900      5       2  150064       2.1116     0.017362
enh72398     2   98579000   98580000      3       1  150064       1.9914      0.02322
enh72399     2   98583100   98584100      1       1  150064       2.9781      0.00145
enh72401     2   98586300   98587300      4       2  150064       2.3228     0.010095
enh72402     2   98589600   98590600      3       2  150064       2.2864     0.011116
enh72406     2   98612800   98613800      3       1  150064       2.9854     0.001416
enh72412     2   98704000   98705000      2       1  150064       1.6794     0.046533
enh72416     2   98750400   98751400      2       1  150064       2.2184     0.013264
enh72426     2   99001000   99002000      1       1  150064       1.6937      0.04516
enh72427     2   99060200   99061200      2       1  150064        1.857     0.031655
enh72428     2   99063400   99064400      2       1  150064       1.7943     0.036386
enh72429     2   99065300   99066300      1       1  150064        1.821       0.0343
enh72430     2   99068100   99069100      1       1  150064        1.848       0.0323
enh72433     2   99075400   99076400      1       1  150064       1.7947      0.03635
enh72438     2   99087200   99088200      1       1  150064        1.792      0.03657
enh72439     2   99088400   99089400      5       1  150064       1.7535     0.039756
enh72440     2   99090600   99091600      1       1  150064       1.8245      0.03404
enh72443     2   99100200   99101200      1       1  150064       1.8484      0.03227
enh72448     2   99108600   99109600      2       1  150064       1.7642     0.038849
enh72450     2   99111000   99112000      1       1  150064       1.8802      0.03004
enh72455     2   99133400   99134400      1       1  150064        1.882      0.02992
enh72456     2   99134800   99135800      2       1  150064       1.7947     0.036353
enh72459     2   99222300   99223300      2       1  150064       1.8082     0.035286
enh72460     2   99227300   99228300      1       1  150064       1.8062      0.03544
enh72472     2   99374200   99375200      1       1  150064       1.7572      0.03944
enh72478     2   99422400   99423400      4       2  150064       2.0672      0.01936
enh72515     2  100221500  100222500      3       1  150064       1.6487     0.049605
enh72516     2  100224000  100225000      5       2  150064       2.1628      0.01528
enh72517     2  100238100  100239100      4       2  150064       2.1649     0.015199
enh72519     2  100252500  100253500      2       1  150064       3.1745   0.00075046
enh72521     2  100260300  100261300      4       2  150064       3.0465    0.0011575
enh72523     2  100273200  100274200      3       2  150064       1.8485     0.032266
enh72525     2  100277100  100278100      1       1  150064       2.0517       0.0201
enh72528     2  100308200  100309200      3       2  150064       1.8918     0.029256
enh72533     2  100345400  100346400      4       2  150064       2.1264     0.016734
enh72535     2  100400400  100401400      4       2  150064       1.6659     0.047862
enh72539     2  100495600  100496600      2       1  150064       2.3512    0.0093558
enh72541     2  100577000  100578000      1       1  150064        1.887      0.02958
enh72571     2  101359600  101360600      2       1  150064       1.8952      0.02903
enh72574     2  101383100  101384100      3       1  150064       1.9532     0.025398
enh72584     2  101494100  101495100      4       2  150064       1.9468     0.025777
enh72592     2  101541400  101542400      6       2  150064        1.864     0.031159
enh72615     2  101850500  101851500      2       1  150064       2.4755    0.0066531
enh72621     2  101916400  101917400      3       2  150064       2.2721     0.011541
enh72622     2  101918000  101919000      1       1  150064       2.3392     0.009663
enh72629     2  102051300  102052300      5       2  150064       1.8033     0.035667
enh72726     2  102697500  102698500      3       2  150064       1.9884     0.023382
enh72730     2  102722000  102723000      5       2  150064       2.4539    0.0070664
enh72731     2  102725000  102726000      5       3  150064       1.9976      0.02288
enh72732     2  102731500  102732500      7       3  150064       1.9667     0.024608
enh72733     2  102738300  102739300      3       1  150064       1.9493     0.025632
enh72736     2  102764500  102765500      5       3  150064       1.6981     0.044744
enh72741     2  102804200  102805200      4       2  150064       1.8226     0.034185
enh72752     2  103333700  103334700      1       1  150064       2.6639     0.003862
enh72753     2  103351000  103352000      3       1  150064       2.6778    0.0037058
enh72755     2  103374400  103375400      3       1  150064       1.9462     0.025814
enh72756     2  103378000  103379000      4       2  150064       3.3686   0.00037782
enh72764     2  104995400  104996400      3       2  150064       1.8521     0.032007
enh72783     2  105994400  105995400      2       1  150064       1.8562     0.031715
enh72812     2  106359700  106360700      2       1  150064       2.2947     0.010874
enh72814     2  106366300  106367300      1       1  150064       1.9969      0.02292
enh72815     2  106369300  106370300      3       1  150064       2.3571    0.0092087
enh72816     2  106371300  106372300      4       1  150064       1.7857     0.037076
enh72820     2  106380200  106381200      7       2  150064       1.6886     0.045649
enh72854     2  106525600  106526600      4       2  150064       2.0452     0.020416
enh72900     2  107457300  107458300      4       2  150064       2.5214    0.0058438
enh72926     2  109168600  109169600      1       1  150064       2.0803      0.01875
enh72937     2  109200400  109201400      6       3  150064       1.6519      0.04928
enh72940     2  109208600  109209600      3       2  150064        2.573    0.0050407
enh72946     2  109228700  109229700      1       1  150064       2.0866      0.01846
enh73030     2  110267500  110268500      3       2  150064       4.5927   2.1875e-06
enh73031     2  110271500  110272500      3       2  150064        3.763   8.3956e-05
enh73034     2  110299600  110300600      1       1  150064        2.331     0.009878
enh73035     2  110303100  110304100      2       1  150064       4.2073   1.2919e-05
enh73039     2  110363100  110364100      2       1  150064       4.0565   2.4907e-05
enh73040     2  110366100  110367100      3       2  150064        3.564   0.00018261
enh73041     2  110368300  110369300      2       1  150064       2.5291    0.0057185
enh73042     2  110374500  110375500      2       1  150064       2.7704    0.0027992
enh73043     2  110395500  110396500      4       2  150064       3.3785   0.00036447
enh73044     2  110402000  110403000      3       2  150064       2.6335    0.0042256
enh73052     2  110856700  110857700      5       2  150064       1.8508     0.032098
enh73053     2  110859000  110860000      3       2  150064       1.9862     0.023508
enh73055     2  110870900  110871900      1       1  150064       2.0882      0.01839
enh73076     2  111942600  111943600      3       1  150064       2.1292      0.01662
enh73079     2  112252900  112253900      2       1  150064       2.6208    0.0043864
enh73097     2  112676600  112677600      2       1  150064       2.1086     0.017491
enh73104     2  112758200  112759200      4       2  150064       2.0161     0.021896
enh73106     2  112763500  112764500      3       1  150064       1.7518     0.039905
enh73120     2  113286300  113287300      1       1  150064       1.9249      0.02712
enh73136     2  113432200  113433200      1       1  150064       2.4515     0.007114
enh73181     2  114081400  114082400      4       2  150064        1.824     0.034076
enh73183     2  114127500  114128500      3       1  150064       1.7796     0.037573
enh73194     2  114635000  114636000      4       2  150064       2.5767     0.004988
enh73196     2  114654000  114655000      4       2  150064       1.9155     0.027714
enh73198     2  114664100  114665100      2       1  150064       2.9132    0.0017889
enh73199     2  114667400  114668400      5       2  150064        2.007     0.022376
enh73203     2  115957800  115958800      4       2  150064       2.6038    0.0046094
enh73225     2  119496100  119497100      2       1  150064       1.8167     0.034629
enh73229     2  119983000  119984000      6       3  150064       1.7663     0.038673
enh73244     2  120177400  120178400      1       1  150064       2.2423      0.01247
enh73300     2  121015200  121016200      3       1  150064       1.7039     0.044196
enh73303     2  121076400  121077400      2       1  150064        1.706     0.044004
enh73319     2  121416500  121417500      5       2  150064       2.1412     0.016128
enh73331     2  121511700  121512700      1       1  150064       1.7107      0.04357
enh73342     2  121551100  121552100      5       2  150064       1.6676     0.047694
enh73385     2  121953800  121954800      3       1  150064        1.845     0.032521
enh73401     2  122277300  122278300      3       2  150064       1.7412     0.040824
enh73404     2  122289900  122290900      4       2  150064       2.2455     0.012369
enh73429     2  122495000  122496000      2       1  150064       2.3082     0.010494
enh73430     2  122511600  122512600      1       1  150064       1.8269      0.03386
enh73432     2  122529600  122530600      4       2  150064       1.7308     0.041743
enh73439     2  122777000  122778000      2       1  150064       1.9756       0.0241
enh73448     2  125290700  125291700      3       2  150064       2.0266     0.021351
enh73474     2  127803100  127804100      2       1  150064       1.8029     0.035702
enh73479     2  127842800  127843800      8       3  150064       1.8002     0.035915
enh73481     2  127852900  127853900      1       1  150064       3.3938    0.0003446
enh73485     2  127878800  127879800      2       1  150064       2.0543     0.019971
enh73486     2  127885700  127886700      5       1  150064       2.0111     0.022158
enh73559     2  128612900  128613900      2       1  150064       1.9235     0.027207
enh73560     2  128615800  128616800      2       1  150064       1.7603     0.039175
enh73600     2  129153400  129154400      9       1  150064       1.9032      0.02851
enh73601     2  129165900  129166900      7       4  150064       2.1544     0.015605
enh73642     2  131131900  131132900      1       1  150064       2.2907      0.01099
enh73643     2  131133900  131134900      3       2  150064       1.7561     0.039535
enh73646     2  131149600  131150600      1       1  150064       2.1072      0.01755
enh73651     2  131798600  131799600      2       1  150064       3.2262   0.00062719
enh73652     2  131813400  131814400      1       1  150064       3.2902    0.0005006
enh73655     2  131821800  131822800      2       1  150064       3.1467   0.00082561
enh73657     2  131848900  131849900      1       1  150064       2.5573     0.005274
enh73659     2  131861200  131862200      4       2  150064        3.335   0.00042656
enh73660     2  131864500  131865500      2       1  150064        2.684    0.0036368
enh73685     2  133673200  133674200      1       1  150064        1.709      0.04373
enh73686     2  133681200  133682200      3       1  150064       2.0043     0.022519
enh73716     2  134730000  134731000      4       2  150064       1.7911     0.036637
enh73720     2  134880500  134881500      2       1  150064       2.8151    0.0024384
enh73723     2  134889000  134890000      1       1  150064       2.7632     0.002862
enh73724     2  134889800  134890800      2       1  150064       1.8367     0.033124
enh73726     2  134895000  134896000      2       1  150064       3.6551   0.00012852
enh73727     2  134897100  134898100      1       1  150064       4.2027    1.319e-05
enh73728     2  134898100  134899100      3       2  150064       3.6291    0.0001422
enh73729     2  134899700  134900700      3       1  150064        2.675    0.0037366
enh73785     2  135678200  135679200      2       1  150064         2.09      0.01831
enh73787     2  135680800  135681800      1       1  150064       2.2259      0.01301
enh73818     2  136788900  136789900      6       2  150064       2.3859    0.0085192
enh73838     2  139122000  139123000      5       2  150064       3.2763   0.00052585
enh73845     2  139293400  139294400      4       2  150064        2.345    0.0095147
enh73846     2  139465600  139466600      3       2  150064       2.5046    0.0061302
enh73847     2  139705700  139706700      3       2  150064       2.4435    0.0072719
enh73853     2  143625700  143626700      2       1  150064       1.7656     0.038731
enh73871     2  144712800  144713800      1       1  150064       2.9506     0.001586
enh73875     2  144994900  144995900      1       1  150064       2.0335        0.021
enh73878     2  145090500  145091500      1       1  150064       3.2093    0.0006652
enh73882     2  145129500  145130500      1       1  150064       3.0087     0.001312
enh73883     2  145136800  145137800      2       1  150064       3.5341    0.0002046
enh73885     2  145140800  145141800      1       1  150064       4.6394    1.747e-06
enh73887     2  145157800  145158800      2       1  150064        3.914   4.5394e-05
enh73889     2  145161900  145162900      1       1  150064       4.6469    1.685e-06
enh73890     2  145171100  145172100      4       2  150064        3.185   0.00072385
enh73891     2  145182200  145183200      2       1  150064       2.3847    0.0085468
enh73892     2  145184200  145185200      2       1  150064       3.2428   0.00059181
enh73893     2  145187300  145188300      1       1  150064        3.432    0.0002996
enh73896     2  145192000  145193000      1       1  150064        2.707     0.003395
enh73897     2  145196000  145197000      1       1  150064       4.5173    3.132e-06
enh73899     2  145198200  145199200      6       3  150064       2.3436    0.0095487
enh73900     2  145199100  145200100      1       1  150064       2.5062     0.006102
enh73901     2  145201500  145202500      1       1  150064       4.3878    5.724e-06
enh73907     2  145219200  145220200      3       2  150064       3.6757   0.00011861
enh73947     2  145874300  145875300      4       2  150064       2.5693     0.005095
enh73948     2  145880800  145881800      3       1  150064       2.2812      0.01127
enh73949     2  145914900  145915900      1       1  150064       1.8551      0.03179
enh73959     2  146676300  146677300      2       1  150064       1.8994     0.028755
enh73961     2  147541500  147542500      2       1  150064        3.511   0.00022324
enh73962     2  147684400  147685400      2       1  150064       1.8815     0.029949
enh73963     2  147696800  147697800      2       1  150064       1.7672     0.038597
enh73969     2  147857700  147858700      3       1  150064       2.0719     0.019139
enh73976     2  148258200  148259200      3       2  150064       1.7427     0.040693
enh73990     2  148607300  148608300      3       1  150064       2.6279    0.0042959
enh73994     2  148626700  148627700      2       1  150064       2.2105     0.013534
enh73995     2  148627600  148628600      2       1  150064       2.2233     0.013097
enh73996     2  148633100  148634100      1       1  150064       2.3904     0.008414
enh74001     2  148642500  148643500      2       1  150064       2.2233     0.013099
enh74016     2  148789800  148790800      1       1  150064       2.2552      0.01206
enh74017     2  148793600  148794600      3       2  150064       1.7199     0.042728
enh74022     2  149001800  149002800      3       2  150064       2.0629     0.019559
enh74023     2  149030500  149031500      1       1  150064       2.7802     0.002716
enh74024     2  149062700  149063700      3       1  150064       2.9061    0.0018299
enh74026     2  149268400  149269400      2       1  150064       3.0428    0.0011718
enh74027     2  149309800  149310800      2       1  150064       2.9679     0.001499
enh74028     2  149310900  149311900      3       1  150064       2.2658     0.011732
enh74031     2  149404000  149405000      3       1  150064       1.7192     0.042789
enh74032     2  149405000  149406000      2       1  150064       3.0023    0.0013396
enh74051     2  149835600  149836600      1       1  150064       1.7951      0.03632
enh74059     2  150436900  150437900      4       2  150064       1.6986     0.044699
enh74062     2  150453700  150454700      3       2  150064       2.2572     0.011997
enh74081     2  151128300  151129300      1       1  150064       2.0969        0.018
enh74083     2  151152900  151153900      3       1  150064       1.9129     0.027881
enh74123     2  152614000  152615000      1       1  150064       1.7551      0.03962
enh74143     2  152953400  152954400      2       1  150064       2.0321      0.02107
enh74145     2  153022600  153023600      1       1  150064        3.211    0.0006614
enh74148     2  153029800  153030800      3       2  150064       3.2124   0.00065821
enh74149     2  153056700  153057700      2       1  150064       3.3625   0.00038614
enh74150     2  153079100  153080100      3       1  150064        2.717    0.0032937
enh74151     2  153084300  153085300      4       1  150064        2.749    0.0029893
enh74152     2  153099700  153100700      3       2  150064       2.5596    0.0052395
enh74153     2  153190500  153191500      3       1  150064       2.3965     0.008276
enh74154     2  153194200  153195200      2       1  150064       1.7245     0.042307
enh74155     2  153196200  153197200      2       1  150064       1.6644     0.048017
enh74159     2  153228700  153229700      6       2  150064        2.457    0.0070057
enh74160     2  153251100  153252100      3       1  150064       2.0931     0.018171
enh74161     2  153253100  153254100      4       2  150064       2.0615     0.019628
enh74169     2  153275800  153276800      7       3  150064       2.5127    0.0059904
enh74170     2  153277500  153278500      2       1  150064       2.4095    0.0079867
enh74173     2  153289200  153290200      1       1  150064       2.5792     0.004952
enh74180     2  153325700  153326700      1       1  150064        2.779     0.002726
enh74206     2  153450700  153451700      3       1  150064       1.8641     0.031157
enh74207     2  153468700  153469700      5       2  150064       1.8902     0.029367
enh74209     2  153476600  153477600      5       3  150064       3.6729   0.00011991
enh74210     2  153483000  153484000      2       1  150064       2.7383    0.0030876
enh74212     2  153503600  153504600      1       1  150064       2.9765     0.001458
enh74215     2  153576800  153577800      2       1  150064        2.911    0.0018013
enh74290     2  159316000  159317000      5       3  150064        2.406    0.0080642
enh74291     2  159317000  159318000      3       2  150064       2.9502    0.0015879
enh74292     2  159333700  159334700      1       1  150064       3.0841     0.001021
enh74294     2  159343300  159344300      5       2  150064        2.627    0.0043076
enh74295     2  159344800  159345800      2       1  150064       1.7782     0.037686
enh74297     2  159349700  159350700      6       2  150064       2.8574    0.0021356
enh74298     2  159356300  159357300      2       1  150064       2.4489    0.0071645
enh74299     2  159358900  159359900      5       3  150064       2.8276    0.0023449
enh74315     2  159698400  159699400      1       1  150064       2.2162      0.01334
enh74367     2  159994200  159995200      1       1  150064       1.7536      0.03975
enh74386     2  160373000  160374000      1       1  150064       2.9792     0.001445
enh74387     2  160374200  160375200      1       1  150064        2.404     0.008109
enh74388     2  160448000  160449000      4       2  150064       2.2423      0.01247
enh74389     2  160448700  160449700      4       1  150064       2.5188    0.0058886
enh74390     2  160451800  160452800      1       1  150064       2.6667      0.00383
enh74391     2  160456900  160457900      2       1  150064       1.7557      0.03957
enh74392     2  160461200  160462200      7       2  150064       2.7786    0.0027299
enh74393     2  160461800  160462800      5       2  150064       3.0711    0.0010662
enh74394     2  160462600  160463600      4       2  150064       2.3056     0.010567
enh74396     2  160466200  160467200      4       2  150064       2.6527    0.0039921
enh74397     2  160468200  160469200      5       3  150064       2.3694    0.0089091
enh74398     2  160474200  160475200      2       1  150064       3.4676   0.00026257
enh74400     2  160567100  160568100      5       2  150064       2.1417     0.016107
enh74402     2  160573500  160574500      3       1  150064       2.3256     0.010019
enh74407     2  160655000  160656000      3       1  150064       2.7305    0.0031624
enh74420     2  161014300  161015300      5       2  150064       2.0187     0.021762
enh74421     2  161021800  161022800      2       1  150064       2.4418    0.0073079
enh74422     2  161061400  161062400      2       1  150064       1.9352     0.026481
enh74451     2  161201300  161202300      3       2  150064       1.9094     0.028103
enh74470     2  161254600  161255600      1       1  150064       1.9493      0.02563
enh74492     2  161318200  161319200      2       1  150064       2.6589    0.0039201
enh74497     2  161328200  161329200      2       1  150064        2.366    0.0089914
enh74516     2  161508500  161509500      2       1  150064       1.7171     0.042984
enh74520     2  161560200  161561200      4       2  150064       1.6628     0.048171
enh74549     2  162015300  162016300      3       2  150064       3.6754   0.00011873
enh74560     2  162869900  162870900      2       1  150064       1.6887     0.045639
enh74562     2  162885600  162886600      1       1  150064       3.3731    0.0003716
enh74563     2  162894600  162895600      1       1  150064       3.2844     0.000511
enh74590     2  164547500  164548500      3       2  150064       2.0261     0.021379
enh74594     2  164573900  164574900      2       1  150064       1.9304      0.02678
enh74643     2  166811000  166812000      2       1  150064       3.2935   0.00049468
enh74649     2  167342200  167343200      1       1  150064       2.4386     0.007373
enh74714     2  169374800  169375800      3       1  150064       2.1259     0.016756
enh74715     2  169377700  169378700      2       1  150064       1.8727     0.030553
enh74716     2  169380200  169381200      1       1  150064       1.6585      0.04861
enh74718     2  169382800  169383800      5       3  150064       1.7572     0.039444
enh74719     2  169384400  169385400      3       2  150064       2.9642    0.0015174
enh74720     2  169386900  169387900      4       2  150064       1.8565     0.031691
enh74727     2  169424900  169425900      1       1  150064       1.9423      0.02605
enh74731     2  169482600  169483600      5       2  150064       3.3347   0.00042701
enh74732     2  169490300  169491300      4       2  150064       2.9465    0.0016067
enh74734     2  169495700  169496700      4       2  150064       2.8634    0.0020954
enh74737     2  169509400  169510400      1       1  150064       2.1222      0.01691
enh74742     2  169560200  169561200      1       1  150064       2.2924      0.01094
enh74751     2  169948400  169949400      1       1  150064        2.361     0.009114
enh74759     2  170368200  170369200      3       2  150064       1.7461     0.040396
enh74818     2  171830700  171831700      1       1  150064       1.8782      0.03018
enh74820     2  171943000  171944000      2       1  150064       2.5562    0.0052908
enh74822     2  171993300  171994300      4       2  150064       1.9067     0.028282
enh74823     2  171994600  171995600      2       1  150064         2.37    0.0088941
enh74826     2  172002900  172003900      4       2  150064       2.1514     0.015721
enh74833     2  172041900  172042900      2       1  150064       2.3901    0.0084208
enh74837     2  172128000  172129000      3       1  150064       2.4973    0.0062564
enh74855     2  172558200  172559200      5       3  150064        2.381    0.0086319
enh74856     2  172560200  172561200      3       2  150064       4.1165   1.9238e-05
enh74860     2  172708600  172709600      2       1  150064       3.3292   0.00043548
enh74862     2  172734600  172735600      1       1  150064       4.1989    1.341e-05
enh74869     2  172865300  172866300      5       2  150064       3.2481   0.00058082
enh74871     2  172916600  172917600      3       2  150064       2.6666    0.0038317
enh74879     2  173149700  173150700      7       2  150064        2.045     0.020425
enh74881     2  173158400  173159400      5       2  150064       2.2216     0.013155
enh74931     2  173937300  173938300      4       1  150064       1.8562     0.031711
enh74933     2  173943600  173944600      4       2  150064       1.7994     0.035978
enh74935     2  173946900  173947900      5       3  150064       2.4241    0.0076737
enh74936     2  173948600  173949600      6       3  150064       1.7294     0.041864
enh74937     2  173950400  173951400      6       3  150064       1.9486     0.025669
enh74940     2  173959400  173960400      2       1  150064        2.684    0.0036377
enh74943     2  173973500  173974500      3       2  150064       1.6966     0.044891
enh74944     2  173980000  173981000      2       1  150064       1.7573      0.03943
enh74945     2  173980800  173981800      2       1  150064       2.0223     0.021574
enh74949     2  173988400  173989400      2       1  150064       2.2677     0.011672
enh74950     2  173995100  173996100      1       1  150064       1.6463      0.04985
enh74951     2  173996800  173997800      4       2  150064       2.8268    0.0023508
enh74953     2  174000700  174001700      2       1  150064       1.6468       0.0498
enh74954     2  174012900  174013900      2       1  150064       2.4692    0.0067712
enh74955     2  174014500  174015500      3       1  150064       2.7593    0.0028965
enh74958     2  174024900  174025900      3       2  150064       1.7499     0.040064
enh74959     2  174036400  174037400      4       2  150064       3.3542   0.00039798
enh74960     2  174048000  174049000      2       1  150064        2.761     0.002881
enh74961     2  174052600  174053600      4       2  150064       2.7049    0.0034158
enh74963     2  174063600  174064600      4       2  150064       2.0141     0.022001
enh74965     2  174070800  174071800      2       1  150064       1.7268     0.042106
enh74978     2  174786600  174787600      4       2  150064       2.4199    0.0077623
enh74982     2  174805500  174806500      5       3  150064       2.2863     0.011119
enh74983     2  174808600  174809600      7       4  150064       2.1002     0.017857
enh74984     2  174812200  174813200      2       1  150064       2.2139     0.013419
enh74985     2  174813500  174814500      3       2  150064       1.8153     0.034736
enh74986     2  174814600  174815600      5       1  150064       2.0835     0.018605
enh74987     2  174816500  174817500      7       3  150064       1.7614     0.039087
enh74999     2  174875900  174876900      5       2  150064       2.2239     0.013078
enh75000     2  174878700  174879700      2       1  150064       1.7088     0.043747
enh75002     2  174888100  174889100      4       1  150064       2.3088     0.010478
enh75009     2  174919200  174920200      3       1  150064       3.5534   0.00019016
enh75010     2  174926500  174927500      5       3  150064       1.8841     0.029775
enh75011     2  175018500  175019500      2       1  150064       2.2438     0.012424
enh75012     2  175111500  175112500      2       1  150064       2.6259    0.0043211
enh75017     2  175352300  175353300      1       1  150064       3.7024    0.0001068
enh75023     2  175449600  175450600      5       3  150064       1.9603     0.024978
enh75027     2  175456300  175457300      3       2  150064       1.6973     0.044824
enh75030     2  175463600  175464600      1       1  150064       2.3746     0.008783
enh75031     2  175466100  175467100      3       1  150064       2.1437     0.016028
enh75032     2  175467500  175468500      3       1  150064       2.0291     0.021226
enh75033     2  175469200  175470200      4       1  150064       2.3146     0.010318
enh75035     2  175474700  175475700      2       1  150064       2.2738      0.01149
enh75051     2  175636700  175637700      4       1  150064       1.6662      0.04784
enh75093     2  177156000  177157000      2       1  150064       1.8023     0.035745
enh75094     2  177256400  177257400      1       1  150064       1.8763      0.03031
enh75167     2  178215300  178216300      1       1  150064       1.7727      0.03814
enh75206     2  178976200  178977200      2       1  150064       1.9619     0.024889
enh75207     2  178978200  178979200      2       1  150064       2.7261    0.0032045
enh75210     2  179136600  179137600      1       1  150064       1.7273      0.04206
enh75260     2  180293300  180294300      3       2  150064       2.6631    0.0038718
enh75261     2  180308300  180309300      6       3  150064       2.5323    0.0056657
enh75262     2  180324600  180325600      5       3  150064       4.9887   3.0395e-07
enh75267     2  180541300  180542300      7       3  150064       2.1037     0.017701
enh75269     2  180872000  180873000      7       3  150064       3.1971    0.0006941
enh75270     2  180990000  180991000      1       1  150064       3.4796    0.0002511
enh75275     2  181084000  181085000      3       2  150064       2.1675       0.0151
enh75305     2  182655200  182656200      4       2  150064       1.7244     0.042318
enh75341     2  183387900  183388900      2       1  150064       2.1855     0.014426
enh75348     2  183579200  183580200      2       1  150064       2.4001    0.0081953
enh75350     2  183627900  183628900      3       2  150064       2.2242     0.013067
enh75364     2  183890300  183891300      5       2  150064       1.9618     0.024891
enh75367     2  183921800  183922800      3       2  150064       2.2836     0.011196
enh75370     2  183990600  183991600     10       4  150064       1.8414     0.032778
enh75384     2  187408500  187409500      2       1  150064       2.5653    0.0051545
enh75398     2  187919800  187920800      2       1  150064       1.7201     0.042704
enh75405     2  188413800  188414800      1       1  150064         1.98      0.02385
enh75408     2  188419400  188420400      2       1  150064       1.9497     0.025604
enh75412     2  189168800  189169800      2       1  150064       2.7637    0.0028578
enh75417     2  189246700  189247700      3       2  150064       2.6179    0.0044238
enh75424     2  189475000  189476000      3       2  150064       1.6615     0.048311
enh75429     2  189648600  189649600      4       1  150064       2.0006     0.022716
enh75430     2  189650000  189651000      4       2  150064       2.6008      0.00465
enh75431     2  189651400  189652400      2       1  150064       2.6071    0.0045662
enh75433     2  189654000  189655000      3       2  150064       1.6588     0.048579
enh75437     2  189713400  189714400      5       2  150064        2.192     0.014192
enh75453     2  189861400  189862400      3       1  150064       1.7575     0.039418
enh75517     2  190398800  190399800      1       1  150064        1.646      0.04988
enh75528     2  190433500  190434500      2       1  150064       2.1181     0.017084
enh75536     2  190528000  190529000      6       3  150064       1.7229     0.042457
enh75564     2  191210000  191211000      1       1  150064       2.5887     0.004817
enh75568     2  191274000  191275000      1       1  150064       2.8772     0.002006
enh75579     2  191394000  191395000      6       2  150064       1.8963      0.02896
enh75583     2  191437900  191438900      2       1  150064       2.3538     0.009292
enh75585     2  191447400  191448400      3       1  150064       2.2885     0.011053
enh75596     2  191525200  191526200      1       1  150064        1.823      0.03415
enh75609     2  191677200  191678200      2       1  150064       2.3229     0.010093
enh75610     2  191684000  191685000      2       1  150064       1.9898     0.023309
enh75614     2  191718500  191719500      2       1  150064       1.8457     0.032468
enh75623     2  191756000  191757000      1       1  150064       1.6797      0.04651
enh75632     2  191879400  191880400      4       2  150064       1.7544     0.039678
enh75633     2  191884000  191885000      3       2  150064       1.8504     0.032126
enh75634     2  191885900  191886900      4       2  150064       2.4662    0.0068282
enh75637     2  191915100  191916100      4       1  150064       1.8149     0.034767
enh75709     2  196397800  196398800      5       2  150064       3.1702   0.00076169
enh75710     2  196398700  196399700      3       2  150064       2.4275    0.0076017
enh75711     2  196423700  196424700      3       1  150064       3.5588   0.00018624
enh75713     2  196477300  196478300      3       1  150064        1.873     0.030532
enh75719     2  196977800  196978800      3       2  150064       2.2846     0.011167
enh75731     2  197140500  197141500      3       2  150064        2.866    0.0020784
enh75732     2  197148900  197149900      2       1  150064       2.2361     0.012673
enh75736     2  197264200  197265200      3       2  150064       1.6888     0.045631
enh75740     2  197471400  197472400      2       1  150064       2.9931     0.001381
enh75743     2  197831400  197832400      2       1  150064       2.0883     0.018385
enh75744     2  197848000  197849000      5       3  150064       1.7695     0.038403
enh75746     2  197853000  197854000      1       1  150064       2.8627       0.0021
enh75750     2  197955400  197956400      2       1  150064       2.7055    0.0034098
enh75751     2  197956700  197957700      3       2  150064        2.643    0.0041089
enh75752     2  197962100  197963100      2       1  150064       2.4016    0.0081622
enh75755     2  197995200  197996200      1       1  150064       2.5018     0.006178
enh75759     2  198016900  198017900      3       1  150064       2.2758     0.011429
enh75762     2  198029300  198030300      2       1  150064       2.3458    0.0094928
enh75782     2  198113700  198114700      5       1  150064       2.5013    0.0061873
enh75784     2  198117200  198118200      2       1  150064       3.0028    0.0013376
enh75793     2  198143100  198144100      6       3  150064       3.4586   0.00027153
enh75794     2  198144100  198145100      4       1  150064       4.3624   6.4318e-06
enh75795     2  198145800  198146800      3       2  150064       5.3461   4.4943e-08
enh75797     2  198151800  198152800      2       1  150064       4.1386   1.7469e-05
enh75800     2  198162200  198163200      1       1  150064       5.4332    2.767e-08
enh75801     2  198166400  198167400      2       1  150064       4.9679   3.3832e-07
enh75803     2  198171500  198172500      3       2  150064       5.2905   6.0986e-08
enh75806     2  198243100  198244100      1       1  150064       4.7819    8.681e-07
enh75808     2  198293100  198294100      1       1  150064       6.4019    7.671e-11
enh75815     2  198440900  198441900      1       1  150064       1.8578       0.0316
enh75818     2  198492500  198493500      4       1  150064       2.0871      0.01844
enh75820     2  198568800  198569800      1       1  150064       4.1225    1.874e-05
enh75821     2  198573400  198574400      2       1  150064        4.101   2.0565e-05
enh75822     2  198667500  198668500      2       1  150064       4.1812   1.4498e-05
enh75823     2  198668000  198669000      3       2  150064       5.3473   4.4647e-08
enh75824     2  198670800  198671800      3       2  150064       4.4429   4.4376e-06
enh75826     2  198673500  198674500      3       1  150064       4.8378   6.5633e-07
enh75827     2  198686400  198687400      1       1  150064       5.2235    8.778e-08
enh75828     2  198702000  198703000      1       1  150064       2.7909     0.002628
enh75829     2  198711700  198712700      3       1  150064       4.7529   1.0026e-06
enh75832     2  198743400  198744400      3       1  150064       5.0854   1.8339e-07
enh75833     2  198754600  198755600      2       1  150064       4.8379   6.5606e-07
enh75834     2  198755900  198756900      2       1  150064        3.961   3.7311e-05
enh75835     2  198758400  198759400      2       1  150064       4.0666   2.3857e-05
enh75837     2  198808800  198809800      5       2  150064        4.827   6.9297e-07
enh75839     2  198815000  198816000      2       1  150064       4.2573   1.0345e-05
enh75840     2  198819400  198820400      1       1  150064       4.3205    7.784e-06
enh75841     2  198836900  198837900      3       2  150064       3.1101   0.00093507
enh75842     2  198860400  198861400      3       2  150064        5.072   1.9685e-07
enh75861     2  200674800  200675800      2       1  150064       2.1832      0.01451
enh75862     2  200678900  200679900      2       1  150064       3.2866   0.00050696
enh75863     2  200714300  200715300      2       1  150064       4.4982   3.4271e-06
enh75864     2  200774900  200775900      3       2  150064       5.8052   3.2138e-09
enh75865     2  200777200  200778200      3       2  150064        5.733   4.9335e-09
enh75866     2  200778700  200779700      2       1  150064        3.754   8.7032e-05
enh75867     2  200787200  200788200      5       2  150064       5.7762   3.8197e-09
enh75868     2  200818000  200819000      4       2  150064       5.9462   1.3719e-09
enh75872     2  200890600  200891600      5       3  150064       3.4141   0.00031996
enh75874     2  200966200  200967200      2       1  150064       5.4553   2.4444e-08
enh75877     2  201003200  201004200      3       1  150064       5.3456   4.5057e-08
enh75878     2  201023900  201024900      2       1  150064       5.4442   2.6026e-08
enh75879     2  201042600  201043600      2       1  150064       2.8592    0.0021238
enh75885     2  201175800  201176800      2       1  150064       4.3751   6.0675e-06
enh75887     2  201179600  201180600      3       2  150064       2.5797     0.004945
enh75888     2  201180900  201181900      1       1  150064       2.5725     0.005049
enh75889     2  201183300  201184300      3       1  150064       2.5508    0.0053739
enh75890     2  201186200  201187200      1       1  150064       5.3766    3.796e-08
enh75891     2  201186800  201187800      1       1  150064       1.8995      0.02875
enh75892     2  201193900  201194900      4       2  150064       2.8612    0.0021102
enh75893     2  201195000  201196000      3       1  150064       2.9176    0.0017637
enh75898     2  201212700  201213700      4       2  150064        1.711     0.043541
enh75903     2  201221700  201222700      3       2  150064       4.1614   1.5815e-05
enh75904     2  201224000  201225000      2       1  150064       4.0502   2.5586e-05
enh75905     2  201224700  201225700      1       1  150064       3.5893    0.0001658
enh75906     2  201227000  201228000      2       1  150064       5.9155   1.6543e-09
enh75907     2  201228800  201229800      3       1  150064       4.8698   5.5857e-07
enh75910     2  201239200  201240200      6       3  150064       3.5779   0.00017319
enh75912     2  201241600  201242600      4       2  150064        5.263   7.0867e-08
enh75913     2  201245500  201246500      4       2  150064       2.2986     0.010764
enh75914     2  201247500  201248500      2       1  150064        3.498   0.00023437
enh75915     2  201248400  201249400      2       1  150064       3.0275    0.0012328
enh75917     2  201307500  201308500      4       2  150064       5.0772   1.9156e-07
enh75918     2  201313600  201314600      4       2  150064       4.4385   4.5296e-06
enh75919     2  201314800  201315800      2       1  150064       2.4337    0.0074727
enh75920     2  201320400  201321400      3       1  150064       3.6447   0.00013385
enh75921     2  201333100  201334100      4       2  150064       1.7148     0.043188
enh75927     2  201451200  201452200      2       1  150064       2.7795    0.0027221
enh75931     2  201607000  201608000      7       2  150064       2.1796     0.014645
enh75934     2  201642500  201643500      3       1  150064       2.3298    0.0099086
enh75943     2  201751800  201752800      2       1  150064       2.0896     0.018329
enh75960     2  202021500  202022500      5       2  150064       1.9704     0.024399
enh75963     2  202042000  202043000      6       1  150064       1.6467     0.049805
enh75972     2  202100500  202101500      4       2  150064       2.0478      0.02029
enh75975     2  202118700  202119700      7       3  150064       2.9491    0.0015935
enh75976     2  202126400  202127400      5       2  150064       1.6695     0.047511
enh75977     2  202127200  202128200      8       4  150064       2.3391     0.009666
enh75978     2  202128400  202129400      1       1  150064       1.6548      0.04898
enh76018     2  202834600  202835600      4       1  150064        2.104      0.01769
enh76020     2  202839000  202840000     12       3  150064        1.834     0.033326
enh76071     2  203453600  203454600      4       2  150064       2.0539     0.019991
enh76084     2  203877800  203878800      1       1  150064       2.9017     0.001856
enh76085     2  203884600  203885600      1       1  150064       1.7339      0.04147
enh76090     2  203900600  203901600      2       1  150064        1.819     0.034454
enh76092     2  204105400  204106400      3       1  150064        2.359    0.0091633
enh76102     2  204366300  204367300      4       2  150064       1.6829     0.046198
enh76103     2  204392800  204393800      1       1  150064       2.5022     0.006172
enh76115     2  204520900  204521900      2       1  150064       1.8384     0.033003
enh76116     2  204524000  204525000      2       1  150064       1.7824     0.037344
enh76149     2  204938800  204939800      1       1  150064       1.8056      0.03549
enh76209     2  205837200  205838200      1       1  150064       2.1553      0.01557
enh76223     2  206250600  206251600      4       2  150064       1.6526     0.049202
enh76228     2  206409600  206410600      2       1  150064        1.711      0.04354
enh76247     2  206571100  206572100      1       1  150064       2.3354     0.009761
enh76251     2  206581300  206582300      1       1  150064       1.8511      0.03208
enh76275     2  206713500  206714500      2       1  150064       2.9118    0.0017968
enh76286     2  206773400  206774400      2       1  150064       2.4395    0.0073548
enh76294     2  206947500  206948500      3       2  150064       1.9901     0.023292
enh76309     2  207701400  207702400      3       2  150064       1.6903     0.045485
enh76318     2  207906000  207907000      1       1  150064        1.648      0.04968
enh76319     2  207911100  207912100      2       1  150064        1.793      0.03649
enh76342     2  208089800  208090800      3       2  150064       2.3381    0.0096897
enh76343     2  208093000  208094000      7       4  150064        2.631    0.0042567
enh76355     2  208273100  208274100      5       2  150064       2.5551    0.0053075
enh76356     2  208302400  208303400      1       1  150064       2.8015     0.002543
enh76359     2  208339400  208340400      6       2  150064       3.3433   0.00041399
enh76360     2  208343500  208344500      4       1  150064       1.8783     0.030167
enh76361     2  208345700  208346700      3       1  150064       2.1836     0.014497
enh76363     2  208363400  208364400      3       2  150064       2.4476    0.0071898
enh76364     2  208368800  208369800      3       1  150064       3.2021   0.00068218
enh76367     2  208398100  208399100      1       1  150064       4.0619    2.434e-05
enh76369     2  208411200  208412200      3       2  150064       4.0868   2.1867e-05
enh76372     2  208481300  208482300      3       1  150064       3.7659    8.296e-05
enh76376     2  208497500  208498500      1       1  150064       4.1488    1.671e-05
enh76421     2  210338500  210339500      2       1  150064       1.8377     0.033057
enh76444     2  211368000  211369000      2       1  150064       1.6503     0.049444
enh76446     2  213550900  213551900      7       4  150064       2.1618     0.015318
enh76447     2  213641500  213642500      4       1  150064       1.8196     0.034408
enh76558     2  217075700  217076700      2       1  150064       1.9159     0.027689
enh76564     2  217277900  217278900      3       1  150064       2.8614    0.0021086
enh76571     2  217404600  217405600      2       1  150064        1.993     0.023129
enh76576     2  217427500  217428500      3       2  150064       1.6557     0.048887
enh76580     2  217484800  217485800      3       2  150064       1.7135     0.043308
enh76586     2  217529700  217530700      1       1  150064       2.3264     0.009999
enh76587     2  217536200  217537200      5       2  150064       2.4374    0.0073964
enh76588     2  217537400  217538400      3       1  150064       2.4051    0.0080833
enh76589     2  217542700  217543700      2       1  150064       2.1184     0.017069
enh76622     2  217834600  217835600      2       1  150064       2.1369     0.016301
enh76626     2  217856200  217857200      1       1  150064       2.0359      0.02088
enh76636     2  217919400  217920400      3       2  150064       1.6572     0.048735
enh76638     2  217939600  217940600     10       4  150064       2.3359    0.0097472
enh76645     2  218025700  218026700      1       1  150064        2.421     0.007738
enh76647     2  218028700  218029700      3       1  150064       1.7581     0.039362
enh76714     2  218563400  218564400      1       1  150064       2.9765     0.001458
enh76727     2  218638800  218639800      6       1  150064       1.7101     0.043627
enh76729     2  218642400  218643400      1       1  150064       1.8864      0.02962
enh76731     2  218654400  218655400      5       1  150064       2.5606    0.0052246
enh76754     2  218773300  218774300      3       1  150064       3.5441   0.00019697
enh76760     2  218813700  218814700      1       1  150064       1.7665      0.03866
enh76850     2  219946900  219947900      5       2  150064       1.8635     0.031196
enh76852     2  220014200  220015200      1       1  150064       2.9887     0.001401
enh76853     2  220025600  220026600      2       1  150064       2.6891    0.0035818
enh76856     2  220044200  220045200      2       1  150064       3.8727   5.3813e-05
enh76861     2  220091900  220092900      2       1  150064       1.9286     0.026889
enh76915     2  220776600  220777600      2       1  150064       1.8181     0.034527
enh76923     2  221823700  221824700      1       1  150064       2.5469     0.005435
enh76927     2  222304300  222305300      5       2  150064       2.2642     0.011782
enh76928     2  222308600  222309600      4       1  150064       1.6987     0.044684
enh76935     2  222391800  222392800      3       2  150064       3.3528   0.00039999
enh76936     2  222394100  222395100      1       1  150064       2.7857     0.002671
enh76939     2  222439000  222440000      1       1  150064       2.0101      0.02221
enh76941     2  222614900  222615900      1       1  150064       1.8848      0.02973
enh76942     2  222643700  222644700      2       1  150064       2.0236     0.021505
enh76972     2  223728900  223729900      2       1  150064       1.8571     0.031651
enh76985     2  223769000  223770000      1       1  150064       1.8174      0.03458
enh77009     2  224392800  224393800      3       2  150064       2.6538     0.003979
enh77010     2  224402800  224403800      4       2  150064       1.8459     0.032452
enh77011     2  224427900  224428900      1       1  150064       2.1643      0.01522
enh77051     2  225085600  225086600      2       1  150064       1.7259     0.042182
enh77059     2  225266600  225267600      7       2  150064       2.7121    0.0033427
enh77060     2  225270100  225271100      6       2  150064        2.747    0.0030072
enh77061     2  225349800  225350800      2       1  150064       1.9061     0.028321
enh77063     2  225384600  225385600      3       2  150064       3.6737   0.00011953
enh77065     2  225387400  225388400      3       2  150064       4.1413   1.7269e-05
enh77067     2  225390300  225391300      3       1  150064       5.0926   1.7657e-07
enh77070     2  225409200  225410200      1       1  150064       2.3762     0.008746
enh77071     2  225410300  225411300      1       1  150064       2.3812     0.008627
enh77073     2  225428800  225429800      4       2  150064       2.1894     0.014282
enh77074     2  225434900  225435900      1       1  150064       1.6773      0.04674
enh77076     2  225439500  225440500      5       2  150064       3.4801   0.00025064
enh77082     2  225774400  225775400      8       3  150064       2.0747     0.019006
enh77089     2  225813300  225814300      2       1  150064       2.8813      0.00198
enh77098     2  225890500  225891500      4       2  150064       1.6587     0.048585
enh77128     2  227348400  227349400      3       2  150064       2.1959      0.01405
enh77170     2  227702200  227703200      6       1  150064       1.8715     0.030641
enh77172     2  227727000  227728000      4       1  150064       2.3948    0.0083141
enh77175     2  227772600  227773600      3       1  150064       2.0618     0.019612
enh77177     2  227841800  227842800      1       1  150064       1.8402      0.03287
enh77193     2  228344900  228345900      1       1  150064        1.767      0.03861
enh77194     2  228347400  228348400      3       2  150064       1.9634     0.024799
enh77203     2  228381100  228382100      2       1  150064       1.7704     0.038331
enh77216     2  229952900  229953900      6       2  150064       1.7477     0.040258
enh77217     2  229954000  229955000      2       1  150064       1.9663     0.024631
enh77263     2  230845600  230846600      1       1  150064        2.405     0.008087
enh77271     2  231133200  231134200      2       1  150064       1.7095      0.04368
enh77332     2  232003200  232004200      1       1  150064       1.8867       0.0296
enh77369     2  232264200  232265200      3       2  150064       1.6577     0.048685
enh77372     2  232326100  232327100      2       1  150064       1.9244     0.027151
enh77373     2  232330200  232331200      2       1  150064       2.7802    0.0027166
enh77374     2  232333000  232334000      6       3  150064       2.2389     0.012583
enh77389     2  232481200  232482200      3       1  150064        1.871     0.030673
enh77399     2  232528600  232529600      3       1  150064       2.1975     0.013994
enh77402     2  232538700  232539700      3       2  150064       2.2061     0.013688
enh77419     2  232798600  232799600      2       1  150064       2.5171    0.0059155
enh77439     2  233174500  233175500      4       2  150064       2.0692     0.019262
enh77441     2  233183700  233184700      2       1  150064       1.7724     0.038162
enh77444     2  233416500  233417500      1       1  150064       1.6581      0.04865
enh77447     2  233453400  233454400      3       1  150064       1.7228     0.042464
enh77448     2  233457300  233458300      1       1  150064       2.1019      0.01778
enh77454     2  233554100  233555100      6       3  150064       4.4505   4.2842e-06
enh77456     2  233565700  233566700      3       2  150064        5.358   4.2063e-08
enh77458     2  233643600  233644600      2       1  150064       5.6406   8.4732e-09
enh77460     2  233700100  233701100      6       3  150064       4.0566   2.4895e-05
enh77461     2  233702900  233703900      1       1  150064       3.5443    0.0001968
enh77462     2  233704000  233705000      1       1  150064       6.4996    4.027e-11
enh77463     2  233718200  233719200      3       2  150064       5.9004    1.813e-09
enh77467     2  233924000  233925000      6       2  150064       1.8414     0.032782
enh77541     2  235354700  235355700      3       1  150064       2.1345     0.016401
enh77560     2  235781800  235782800      4       2  150064       1.9651     0.024701
enh77596     2  236386800  236387800      6       3  150064       1.7599     0.039212
enh77603     2  236420100  236421100      3       2  150064       2.2755     0.011438
enh77613     2  236471900  236472900      1       1  150064       2.0511      0.02013
enh77623     2  236513900  236514900      1       1  150064       1.8251      0.03399
enh77633     2  236542600  236543600      2       1  150064       2.1214     0.016942
enh77635     2  236546600  236547600      7       2  150064       1.7574     0.039423
enh77636     2  236549600  236550600      3       1  150064        2.016     0.021899
enh77638     2  236552300  236553300      5       2  150064       1.6555     0.048915
enh77639     2  236556300  236557300      3       1  150064       2.3053     0.010575
enh77641     2  236559800  236560800      3       2  150064       1.7058     0.044018
enh77653     2  236605900  236606900      1       1  150064       1.8931      0.02917
enh77656     2  236617300  236618300      8       3  150064         1.76     0.039208
enh77657     2  236623500  236624500      1       1  150064       2.1469       0.0159
enh77672     2  237242700  237243700      5       1  150064        2.611    0.0045138
enh77673     2  237247000  237248000      2       1  150064       2.0376     0.020796
enh77716     2  237897000  237898000      3       1  150064       1.6607     0.048387
enh77803     2  238481000  238482000      1       1  150064       2.1434      0.01604
enh77804     2  238483700  238484700      9       4  150064       1.8527     0.031962
enh77842     2  238648600  238649600      5       1  150064       1.8289     0.033708
enh77843     2  238649600  238650600      9       1  150064       1.8434     0.032635
enh77848     2  238769900  238770900      2       1  150064       1.8405     0.032846
enh77879     2  239091000  239092000      3       2  150064       1.9188     0.027503
enh77880     2  239106800  239107800      5       2  150064       1.8796     0.030084
enh77892     2  239169100  239170100      2       1  150064       1.6853     0.045966
enh78045     2  240385900  240386900      3       2  150064       1.9728     0.024259
enh78046     2  240409400  240410400      2       1  150064       2.4268     0.007616
enh78093     2  241290400  241291400      5       2  150064       2.0861     0.018484
enh78097     2  241331400  241332400      4       2  150064       2.3036     0.010623
enh78098     2  241337800  241338800      6       3  150064       2.3679    0.0089451
enh78101     2  241387000  241388000     10       2  150064       1.6862     0.045881
enh78140     2  241948300  241949300      5       3  150064       1.8338     0.033341
enh78163     2  242279600  242280600      2       1  150064       1.9294     0.026838
enh78172     2  242320800  242321800      5       3  150064       1.9771     0.024017
enh78174     2  242350000  242351000      4       2  150064       2.0214     0.021619
enh78179     2  242490200  242491200      7       4  150064       1.8228      0.03417
enh78189     2  242573800  242574800      3       2  150064       1.8432     0.032647
enh78190     2  242578500  242579500      3       1  150064       2.3244     0.010052
enh78191     2  242579900  242580900      2       1  150064       1.7526     0.039839
enh78197     2  242604600  242605600      3       1  150064       2.1349     0.016386
enh78213     2  242820100  242821100      2       1  150064       1.9287     0.026884
enh78219     2  242841500  242842500      6       2  150064        1.655     0.048964
enh78233     3    1098300    1099300      3       2  150064       1.7492     0.040129
enh78240     3    3221400    3222400      4       2  150064       1.7359     0.041293
enh78241     3    4313300    4314300      2       1  150064       1.7051     0.044092
enh78243     3    4347800    4348800      3       2  150064       2.4356    0.0074327
enh78275     3    4697700    4698700      5       3  150064       2.8687    0.0020607
enh78277     3    4721600    4722600      4       2  150064       2.9055    0.0018336
enh78309     3    4990400    4991400      5       2  150064       1.8952     0.029036
enh78325     3    5175000    5176000      2       1  150064         1.65     0.049467
enh78338     3    5259800    5260800      6       2  150064       1.6473     0.049752
enh78392     3    9064400    9065400      1       1  150064       1.9689      0.02448
enh78393     3    9069300    9070300      7       3  150064        2.941    0.0016359
enh78395     3    9108900    9109900      3       1  150064       2.1908     0.014235
enh78401     3    9177200    9178200      3       2  150064       2.7217    0.0032478
enh78403     3    9182800    9183800      1       1  150064       2.2035      0.01378
enh78420     3    9403300    9404300      2       1  150064       2.4557    0.0070301
enh78421     3    9406100    9407100      6       2  150064       2.3866    0.0085018
enh78423     3    9435500    9436500      4       2  150064       2.2063     0.013681
enh78425     3    9449400    9450400      5       2  150064       1.8429     0.032674
enh78426     3    9455800    9456800      2       1  150064       2.5332    0.0056517
enh78428     3    9462300    9463300      2       1  150064       2.5539    0.0053266
enh78429     3    9465500    9466500      3       1  150064       2.1561     0.015537
enh78432     3    9757000    9758000      5       2  150064       1.9452     0.025878
enh78485     3   10240300   10241300      2       1  150064       1.7216     0.042573
enh78500     3   10418300   10419300      5       1  150064       3.1837   0.00072696
enh78502     3   10593200   10594200      3       1  150064       2.3492     0.009407
enh78547     3   11475200   11476200      1       1  150064       2.2191      0.01324
enh78564     3   11603400   11604400      1       1  150064       2.5596     0.005239
enh78565     3   11608300   11609300      3       2  150064       2.7762    0.0027497
enh78587     3   11672700   11673700      4       1  150064       2.5373    0.0055861
enh78590     3   11685500   11686500      2       1  150064       3.9925   3.2686e-05
enh78591     3   11702100   11703100      3       1  150064       2.5495    0.0053936
enh78592     3   11702900   11703900      2       1  150064       3.0804    0.0010335
enh78606     3   11885800   11886800      5       1  150064       2.4592    0.0069617
enh78607     3   11888900   11889900      2       1  150064       1.9628     0.024835
enh78610     3   12185600   12186600      6       3  150064        1.695     0.045039
enh78611     3   12189200   12190200      5       2  150064        2.336    0.0097454
enh78624     3   12333700   12334700      4       2  150064       1.7438     0.040599
enh78628     3   12357000   12358000      1       1  150064       1.9571      0.02517
enh78632     3   12392800   12393800      2       1  150064        2.105     0.017646
enh78633     3   12398400   12399400      1       1  150064       2.0875      0.01842
enh78642     3   12462600   12463600      3       1  150064       2.1853     0.014434
enh78647     3   12484700   12485700      6       3  150064        3.476   0.00025446
enh78648     3   12485800   12486800      3       2  150064       3.6089   0.00015378
enh78649     3   12503600   12504600      4       2  150064       1.9011     0.028642
enh78651     3   12521000   12522000      3       1  150064       2.2586     0.011955
enh78652     3   12524400   12525400      3       1  150064       1.9132     0.027863
enh78656     3   12549300   12550300      4       2  150064       2.2149     0.013384
enh78658     3   12601200   12602200      2       1  150064       2.4155    0.0078571
enh78659     3   12603100   12604100      1       1  150064       2.2235      0.01309
enh78660     3   12604300   12605300      1       1  150064       2.5015     0.006183
enh78661     3   12663100   12664100      4       2  150064       1.7834     0.037262
enh78670     3   12697600   12698600      1       1  150064       2.2325      0.01279
enh78673     3   12723600   12724600      1       1  150064       2.3974     0.008255
enh78675     3   12761500   12762500      6       1  150064       2.3696    0.0089049
enh78689     3   12936300   12937300      4       2  150064       1.7208     0.042646
enh78691     3   12973900   12974900      1       1  150064       1.6512      0.04935
enh78700     3   13010900   13011900      3       1  150064       1.8912     0.029299
enh78701     3   13013800   13014800      4       1  150064       1.8492     0.032211
enh78704     3   13027600   13028600      3       2  150064       2.4871    0.0064386
enh78715     3   13080500   13081500      5       1  150064       3.1387   0.00084843
enh78716     3   13087600   13088600      4       2  150064            3    0.0013497
enh78718     3   13095000   13096000      2       1  150064       1.7299     0.041823
enh78719     3   13110100   13111100     12       4  150064       2.1085     0.017492
enh78721     3   13121600   13122600      4       2  150064        2.403    0.0081305
enh78726     3   13387900   13388900      2       1  150064       2.1091     0.017467
enh78728     3   13420600   13421600      5       2  150064       2.2429     0.012452
enh78766     3   14216500   14217500      1       1  150064       2.1846      0.01446
enh78775     3   14337300   14338300      3       2  150064       2.2996     0.010736
enh78784     3   14418900   14419900     10       2  150064       2.5294    0.0057131
enh78789     3   14442000   14443000      5       3  150064       1.6509     0.049375
enh78790     3   14442800   14443800      1       1  150064       1.7653      0.03876
enh78812     3   14550300   14551300      5       3  150064       1.7129     0.043363
enh78813     3   14564800   14565800      4       1  150064       1.9049     0.028399
enh78816     3   14690000   14691000      3       1  150064       1.7374     0.041157
enh78817     3   14691600   14692600      2       1  150064       1.7422     0.040736
enh78824     3   14845300   14846300      2       1  150064       1.8175     0.034573
enh78826     3   14855500   14856500      2       1  150064       1.7496     0.040094
enh78829     3   14873700   14874700      1       1  150064       1.9148      0.02776
enh78836     3   14911100   14912100     12       3  150064       1.9013     0.028632
enh78844     3   14962300   14963300      2       1  150064       2.6052    0.0045911
enh78853     3   15138600   15139600      2       1  150064       1.7907     0.036672
enh78953     3   16000600   16001600      5       2  150064       1.8042     0.035599
enh78955     3   16024400   16025400      4       2  150064       1.6832     0.046164
enh78986     3   16353100   16354100      3       1  150064       1.7802      0.03752
enh78995     3   16440500   16441500      4       2  150064       1.7076     0.043859
enh79018     3   16782800   16783800      8       4  150064       2.0201     0.021686
enh79019     3   16842900   16843900      2       1  150064       3.6224   0.00014595
enh79020     3   16879300   16880300      1       1  150064       1.8239      0.03408
enh79022     3   16890900   16891900      5       3  150064       1.8073     0.035355
enh79029     3   16948200   16949200      2       1  150064       2.0693     0.019258
enh79031     3   16958600   16959600      3       1  150064       3.1654   0.00077425
enh79032     3   16970800   16971800      3       2  150064       2.8981    0.0018774
enh79033     3   17080500   17081500      3       1  150064       2.1731     0.014887
enh79035     3   17118300   17119300      5       2  150064       2.5317    0.0056751
enh79036     3   17130000   17131000      2       1  150064       2.0394     0.020705
enh79038     3   17221000   17222000      4       1  150064       4.3756   6.0557e-06
enh79039     3   17231700   17232700      1       1  150064       4.6319    1.812e-06
enh79040     3   17236900   17237900      2       1  150064       3.8841   5.1359e-05
enh79042     3   17377500   17378500      2       1  150064       4.3328    7.362e-06
enh79043     3   17443100   17444100      4       1  150064       3.0978   0.00097479
enh79044     3   17473000   17474000      2       1  150064       3.6793   0.00011695
enh79046     3   17706200   17707200      2       1  150064       4.1961   1.3575e-05
enh79047     3   17722100   17723100      1       1  150064       4.9559      3.6e-07
enh79048     3   17780700   17781700      3       1  150064       4.7586    9.748e-07
enh79049     3   17784800   17785800      4       1  150064         2.91     0.001807
enh79050     3   17790500   17791500      1       1  150064       3.0272     0.001234
enh79051     3   17794500   17795500      1       1  150064       4.6398    1.744e-06
enh79052     3   17882200   17883200      2       1  150064       4.1648   1.5584e-05
enh79054     3   18017800   18018800      2       1  150064       1.9945      0.02305
enh79056     3   18442900   18443900      2       1  150064       1.7104     0.043599
enh79061     3   18467700   18468700      1       1  150064       1.8273      0.03383
enh79067     3   19929800   19930800      6       2  150064        1.725     0.042268
enh79069     3   19990800   19991800      6       3  150064       2.0977     0.017964
enh79096     3   21686200   21687200      4       2  150064       2.0058     0.022438
enh79098     3   21789000   21790000      7       3  150064       1.8403     0.032864
enh79117     3   23200800   23201800      8       2  150064       2.4252    0.0076495
enh79149     3   23853300   23854300      1       1  150064       2.4984     0.006238
enh79151     3   23861100   23862100      5       3  150064       2.0479     0.020287
enh79158     3   23878400   23879400      2       1  150064       1.7563     0.039518
enh79177     3   24040300   24041300      2       1  150064       2.0099     0.022223
enh79178     3   24058300   24059300      6       3  150064       2.4516    0.0071103
enh79183     3   24103900   24104900      2       1  150064       3.0984    0.0009729
enh79184     3   24142000   24143000      4       2  150064       2.2029     0.013801
enh79185     3   24160600   24161600      1       1  150064       3.2787    0.0005214
enh79186     3   24164600   24165600      2       1  150064       3.1042   0.00095385
enh79189     3   24175800   24176800      3       2  150064       2.8643    0.0020896
enh79190     3   24180300   24181300      2       1  150064       2.5833    0.0048928
enh79192     3   24218400   24219400      1       1  150064       3.7467    8.958e-05
enh79193     3   24226900   24227900      4       2  150064       2.5787    0.0049592
enh79195     3   24252600   24253600      4       2  150064       2.2074     0.013642
enh79196     3   24254500   24255500      6       2  150064       3.1018    0.0009617
enh79197     3   24258800   24259800      5       3  150064       2.6125    0.0044943
enh79198     3   24262200   24263200      4       2  150064       1.7279     0.042007
enh79199     3   24266800   24267800     11       4  150064       2.5955    0.0047226
enh79239     3   24502100   24503100      2       1  150064       3.1487   0.00082007
enh79240     3   24503900   24504900      2       1  150064       2.6058    0.0045836
enh79242     3   24518600   24519600      3       2  150064       2.0949     0.018089
enh79243     3   24521000   24522000      1       1  150064       3.1741    0.0007515
enh79245     3   24523400   24524400      6       3  150064       2.2687     0.011642
enh79247     3   24532600   24533600      4       2  150064        2.488    0.0064237
enh79249     3   24560400   24561400      2       1  150064       1.9326     0.026643
enh79266     3   25023300   25024300      5       2  150064       1.9911     0.023234
enh79272     3   25086700   25087700      2       1  150064       1.7817     0.037399
enh79287     3   25514000   25515000      2       1  150064       2.7866    0.0026636
enh79288     3   25521400   25522400      3       2  150064       2.1813      0.01458
enh79289     3   25522600   25523600      3       1  150064       2.1411     0.016132
enh79290     3   25530600   25531600     11       3  150064        2.236     0.012677
enh79297     3   25634200   25635200      2       1  150064       1.7533     0.039775
enh79307     3   25822300   25823300      1       1  150064       2.0353      0.02091
enh79381     3   29106300   29107300      3       2  150064       1.7733     0.038092
enh79387     3   29220200   29221200      6       2  150064       1.6636     0.048099
enh79408     3   29412000   29413000      5       3  150064       2.1366     0.016317
enh79412     3   29450500   29451500      6       3  150064       2.1043     0.017675
enh79416     3   29494700   29495700      4       2  150064       2.8451    0.0022197
enh79421     3   29555400   29556400      7       2  150064       1.8506     0.032115
enh79426     3   29606300   29607300      5       3  150064       1.7463     0.040378
enh79431     3   29724300   29725300      4       2  150064       1.8435     0.032628
enh79433     3   29752700   29753700      4       2  150064       2.1619     0.015312
enh79434     3   29759600   29760600      7       2  150064       1.6631     0.048143
enh79435     3   29781200   29782200      1       1  150064       2.7627     0.002866
enh79436     3   29799100   29800100      1       1  150064       2.6222     0.004368
enh79438     3   29942500   29943500      4       2  150064       1.9907     0.023259
enh79441     3   30154100   30155100      3       2  150064       2.9732    0.0014737
enh79446     3   30272700   30273700      3       2  150064       3.1731   0.00075415
enh79447     3   30274600   30275600      1       1  150064       1.7292      0.04189
enh79448     3   30304600   30305600      3       1  150064       2.5268    0.0057558
enh79449     3   30308900   30309900      7       3  150064       3.0249    0.0012437
enh79450     3   30311000   30312000      4       2  150064       2.9375    0.0016543
enh79451     3   30314800   30315800      5       2  150064        2.031     0.021128
enh79452     3   30323400   30324400      4       2  150064       2.1982     0.013967
enh79453     3   30327100   30328100      4       2  150064       2.1157     0.017184
enh79455     3   30334000   30335000      3       2  150064       3.6042   0.00015654
enh79458     3   30355800   30356800      3       1  150064        2.041     0.020626
enh79459     3   30357000   30358000      3       2  150064       2.1069     0.017561
enh79461     3   30373700   30374700      3       2  150064        2.272     0.011544
enh79463     3   30385500   30386500      1       1  150064       2.0476       0.0203
enh79465     3   30389000   30390000      3       1  150064       1.6587     0.048593
enh79466     3   30391100   30392100      5       2  150064       2.0295     0.021205
enh79468     3   30411900   30412900      3       2  150064       3.1646   0.00077635
enh79469     3   30414000   30415000      4       1  150064       1.8594     0.031483
enh79473     3   30480100   30481100      5       2  150064       2.2542     0.012093
enh79480     3   30527500   30528500      4       1  150064       1.7245     0.042306
enh79506     3   30706200   30707200      2       1  150064       2.5237    0.0058069
enh79510     3   30720200   30721200      4       2  150064       2.3698    0.0088983
enh79530     3   31411300   31412300      2       1  150064       1.7529     0.039807
enh79536     3   31589100   31590100      2       1  150064       2.6233    0.0043544
enh79543     3   31677000   31678000      2       1  150064       1.6942     0.045115
enh79553     3   31976000   31977000      3       1  150064       2.4676    0.0068009
enh79554     3   31978100   31979100      8       3  150064       1.9357      0.02645
enh79556     3   31987500   31988500      5       2  150064       2.3864     0.008508
enh79561     3   32020400   32021400      2       1  150064       2.1924     0.014176
enh79562     3   32023200   32024200      7       2  150064       2.1443     0.016005
enh79563     3   32058600   32059600      1       1  150064       2.7589       0.0029
enh79564     3   32059800   32060800      1       1  150064       3.1554    0.0008015
enh79567     3   32123800   32124800      1       1  150064       1.8345      0.03329
enh79573     3   32167600   32168600      2       1  150064       2.3148     0.010312
enh79585     3   32345400   32346400      3       1  150064       2.1335     0.016442
enh79613     3   32744700   32745700      5       3  150064       1.6734     0.047124
enh79617     3   32891800   32892800      2       1  150064       1.8081     0.035298
enh79628     3   33139100   33140100      1       1  150064        1.795      0.03633
enh79635     3   33208700   33209700      4       2  150064       1.9509     0.025534
enh79639     3   33399400   33400400      1       1  150064       2.0858       0.0185
enh79640     3   33401500   33402500      1       1  150064       2.2253      0.01303
enh79641     3   33413800   33414800      1       1  150064       3.0412     0.001178
enh79643     3   33466600   33467600      5       3  150064       2.7032    0.0034338
enh79644     3   33468000   33469000      2       1  150064       3.1168   0.00091427
enh79645     3   33470800   33471800      2       1  150064       2.2573     0.011995
enh79646     3   33473400   33474400      4       2  150064       3.2911   0.00049894
enh79647     3   33474800   33475800      7       3  150064         2.96    0.0015383
enh79649     3   33478000   33479000      4       2  150064        3.137   0.00085329
enh79650     3   33483300   33484300      4       2  150064       2.8006    0.0025503
enh79655     3   33697100   33698100      1       1  150064       1.7512      0.03996
enh79676     3   36566500   36567500      1       1  150064       2.1439      0.01602
enh79678     3   36587200   36588200      3       1  150064       2.6085    0.0045464
enh79680     3   36603000   36604000      1       1  150064       2.2206      0.01319
enh79681     3   36909900   36910900      2       1  150064       3.0448    0.0011641
enh79682     3   36932800   36933800      2       1  150064       2.2695     0.011618
enh79683     3   36934300   36935300      4       2  150064       3.0456     0.001161
enh79684     3   36947800   36948800      1       1  150064       2.9594     0.001541
enh79687     3   36965400   36966400      2       1  150064       2.1535      0.01564
enh79689     3   37011000   37012000      2       1  150064       2.8671     0.002071
enh79691     3   37036000   37037000      2       1  150064       1.8574      0.03163
enh79692     3   37065700   37066700      2       1  150064       2.8618    0.0021064
enh79693     3   37072600   37073600      6       2  150064       2.7225    0.0032396
enh79694     3   37082700   37083700      4       2  150064        1.897     0.028912
enh79700     3   37162600   37163600      2       1  150064       2.5705    0.0050773
enh79703     3   37185700   37186700      1       1  150064       3.0267     0.001236
enh79704     3   37187000   37188000      6       3  150064        2.469    0.0067739
enh79707     3   37195900   37196900      3       1  150064       2.6847    0.0036293
enh79708     3   37196800   37197800      2       1  150064       2.3073     0.010518
enh79709     3   37204300   37205300      3       1  150064       3.0441    0.0011669
enh79710     3   37211400   37212400      1       1  150064       3.0838     0.001022
enh79711     3   37214500   37215500      2       1  150064       2.0011     0.022689
enh79713     3   37220500   37221500      5       3  150064       2.9005    0.0018631
enh79714     3   37225200   37226200      7       3  150064       2.6194    0.0044044
enh79715     3   37239200   37240200      2       1  150064       2.1644     0.015216
enh79717     3   37254400   37255400      2       1  150064       2.1823     0.014545
enh79719     3   37290000   37291000      1       1  150064       1.7628      0.03897
enh79722     3   37366200   37367200      1       1  150064       1.9351      0.02649
enh79734     3   37551500   37552500      1       1  150064       2.5706     0.005076
enh79735     3   37552600   37553600      2       1  150064       2.0508     0.020145
enh79738     3   37578400   37579400      5       2  150064       2.5563    0.0052895
enh79754     3   37686800   37687800      3       1  150064       2.6009    0.0046494
enh79755     3   37694400   37695400      6       1  150064       1.9266     0.027016
enh79759     3   37730900   37731900      4       2  150064       2.7581    0.0029067
enh79765     3   37771800   37772800      4       2  150064       1.7547     0.039658
enh79766     3   37778100   37779100      3       1  150064       3.3116   0.00046378
enh79767     3   37783800   37784800      5       2  150064        2.216     0.013345
enh79769     3   37804200   37805200      1       1  150064       1.8124      0.03496
enh79773     3   37827000   37828000      5       2  150064       2.3613    0.0091047
enh79774     3   37828700   37829700      2       1  150064       2.2195     0.013226
enh79775     3   37836000   37837000      1       1  150064       1.7239      0.04236
enh79779     3   37864400   37865400      2       1  150064       2.6149    0.0044625
enh79780     3   37867200   37868200      3       2  150064       2.0099     0.022218
enh79785     3   37906900   37907900      2       1  150064        2.173     0.014889
enh79793     3   37936400   37937400      6       2  150064       1.7156     0.043114
enh79797     3   37945300   37946300      2       1  150064       3.3195   0.00045092
enh79798     3   37948700   37949700      4       2  150064       1.8508     0.032096
enh79799     3   37950600   37951600      2       1  150064       3.6389   0.00013692
enh79800     3   37952100   37953100      4       1  150064       3.5504    0.0001923
enh79801     3   37960800   37961800      4       2  150064       1.7385     0.041061
enh79802     3   37962000   37963000      6       2  150064       3.5497   0.00019286
enh79803     3   37965000   37966000      1       1  150064       1.9498       0.0256
enh79804     3   37972400   37973400      3       2  150064       3.0321    0.0012143
enh79805     3   37973600   37974600      7       3  150064       3.9796   3.4522e-05
enh79806     3   37977400   37978400      3       2  150064        3.341    0.0004174
enh79807     3   37982900   37983900      1       1  150064       1.6943       0.0451
enh79810     3   37995400   37996400      1       1  150064       2.3761     0.008749
enh79811     3   37997700   37998700      2       1  150064       2.0516     0.020107
enh79816     3   38015600   38016600      2       1  150064       1.8799     0.030058
enh79842     3   38494000   38495000      3       1  150064       3.1473   0.00082402
enh79843     3   38497800   38498800      6       1  150064       3.0547    0.0011263
enh79844     3   38499200   38500200      1       1  150064       3.5425    0.0001982
enh79845     3   38501100   38502100      2       1  150064        2.792    0.0026195
enh79847     3   38514300   38515300      2       1  150064       2.3891    0.0084459
enh79855     3   39092200   39093200      1       1  150064       2.7488     0.002991
enh79860     3   39149900   39150900      6       3  150064       2.1038     0.017697
enh79894     3   40003300   40004300      2       1  150064       1.8905     0.029347
enh79895     3   40007200   40008200      2       1  150064        1.714     0.043261
enh79917     3   40732200   40733200      2       1  150064        1.661     0.048356
enh79918     3   40736200   40737200      2       1  150064       1.6782      0.04665
enh79934     3   41037900   41038900      1       1  150064       1.6922       0.0453
enh80007     3   42190400   42191400      1       1  150064       3.0188     0.001269
enh80010     3   42201700   42202700      2       1  150064       1.8176     0.034561
enh80011     3   42202600   42203600      1       1  150064       1.7506      0.04001
enh80013     3   42206400   42207400      3       1  150064        2.118     0.017088
enh80016     3   42214600   42215600      1       1  150064         2.26      0.01191
enh80018     3   42217500   42218500      3       2  150064       2.5686    0.0051049
enh80019     3   42219700   42220700      6       2  150064        2.194     0.014116
enh80020     3   42220900   42221900      4       2  150064       2.5964    0.0047106
enh80021     3   42224800   42225800      4       2  150064       2.2091     0.013584
enh80022     3   42230000   42231000      7       2  150064       2.4705    0.0067468
enh80023     3   42231300   42232300      8       2  150064       2.2636     0.011798
enh80024     3   42232400   42233400      5       2  150064       3.0545    0.0011273
enh80025     3   42233900   42234900      6       2  150064       2.4974    0.0062562
enh80026     3   42236900   42237900      3       1  150064       2.5243    0.0057956
enh80034     3   42417300   42418300      4       1  150064       2.5323    0.0056658
enh80044     3   42551600   42552600      3       2  150064       1.7961     0.036243
enh80047     3   42571000   42572000      5       3  150064       2.4964    0.0062737
enh80093     3   43131800   43132800      5       2  150064       2.1664     0.015139
enh80105     3   43297100   43298100      4       2  150064       1.7044      0.04415
enh80112     3   43358900   43359900      2       1  150064       1.7782     0.037685
enh80114     3   43368200   43369200      2       1  150064       2.3457    0.0094948
enh80118     3   43404700   43405700      4       2  150064       1.9069     0.028268
enh80123     3   43435400   43436400      3       2  150064       2.4605    0.0069373
enh80126     3   43464400   43465400      2       1  150064       1.8625     0.031267
enh80133     3   43737200   43738200      4       2  150064       2.3239     0.010065
enh80134     3   43764000   43765000      3       1  150064       2.8491    0.0021923
enh80137     3   43800500   43801500      3       2  150064       2.8163    0.0024292
enh80139     3   43811700   43812700      1       1  150064       1.6469      0.04979
enh80147     3   44396800   44397800      5       2  150064        2.871    0.0020458
enh80150     3   44513200   44514200      2       1  150064       3.0276    0.0012327
enh80156     3   44597500   44598500      1       1  150064       3.0287     0.001228
enh80161     3   44727200   44728200      4       2  150064       1.8496     0.032183
enh80188     3   45127400   45128400      4       2  150064        1.747      0.04032
enh80193     3   45154400   45155400      4       2  150064       2.0524     0.020064
enh80195     3   45164800   45165800      1       1  150064       1.7014      0.04443
enh80198     3   45180800   45181800      5       3  150064       1.9082     0.028182
enh80203     3   45219400   45220400     10       4  150064       1.8367     0.033125
enh80209     3   45257300   45258300      6       3  150064       1.7179     0.042904
enh80287     3   46104000   46105000      4       2  150064       1.6508     0.049385
enh80289     3   46121800   46122800      1       1  150064       1.7406      0.04088
enh80445     3   48064000   48065000      1       1  150064       1.8167      0.03463
enh80455     3   48099600   48100600      1       1  150064        1.666      0.04786
enh80464     3   48160400   48161400      1       1  150064       1.8275      0.03381
enh80467     3   48192600   48193600      4       1  150064       1.8757     0.030347
enh80468     3   48235800   48236800      1       1  150064       2.3208      0.01015
enh80470     3   48273800   48274800      1       1  150064       2.3819     0.008612
enh80471     3   48274200   48275200      2       1  150064       2.8184    0.0024135
enh80473     3   48281400   48282400      2       1  150064       1.7938     0.036423
enh80478     3   48343700   48344700      5       1  150064       1.9833     0.023668
enh80506     3   48670800   48671800      2       1  150064       2.3217     0.010125
enh80508     3   48720300   48721300      2       1  150064       1.9742      0.02418
enh80509     3   48724200   48725200      2       1  150064       2.5576    0.0052695
enh80512     3   48739800   48740800      3       2  150064       1.6535     0.049117
enh80514     3   48745600   48746600      2       1  150064       1.6997     0.044593
enh80516     3   48751700   48752700      2       1  150064       2.1101     0.017423
enh80517     3   48754800   48755800      1       1  150064       2.1125      0.01732
enh80520     3   48778000   48779000      2       1  150064       1.9242     0.027166
enh80534     3   48986200   48987200      1       1  150064       1.9022      0.02857
enh80536     3   49035400   49036400      1       1  150064        1.878      0.03019
enh80550     3   49155800   49156800      2       1  150064       2.1108     0.017397
enh80561     3   49275800   49276800      5       2  150064       1.7737     0.038055
enh80563     3   49286000   49287000      4       2  150064       2.1414     0.016121
enh80567     3   49303600   49304600      2       1  150064       1.8698     0.030754
enh80572     3   49334200   49335200      4       2  150064       1.8961     0.028972
enh80578     3   49378700   49379700      3       1  150064       1.7785     0.037657
enh80587     3   49423100   49424100      2       1  150064       1.9127     0.027893
enh80588     3   49425400   49426400      1       1  150064       2.3171      0.01025
enh80591     3   49437000   49438000      3       2  150064       2.1673     0.015107
enh80593     3   49440900   49441900      3       2  150064        1.822     0.034225
enh80599     3   49458500   49459500      3       1  150064       2.1882     0.014328
enh80602     3   49465500   49466500      2       1  150064       2.3632    0.0090586
enh80603     3   49467200   49468200      1       1  150064        2.313      0.01036
enh80608     3   49502900   49503900      2       1  150064        1.769     0.038446
enh80612     3   49520200   49521200      1       1  150064       1.9041      0.02845
enh80613     3   49521400   49522400      2       1  150064       1.6896     0.045553
enh80617     3   49532200   49533200      2       1  150064       1.7921     0.036557
enh80618     3   49535100   49536100      1       1  150064        2.107      0.01756
enh80624     3   49556100   49557100      2       1  150064       1.8477     0.032325
enh80629     3   49590200   49591200      3       2  150064        2.041     0.020626
enh80641     3   49759600   49760600      2       1  150064       1.7308     0.041743
enh80643     3   49783100   49784100      2       1  150064       1.7009     0.044481
enh80644     3   49790500   49791500      2       1  150064        1.712      0.04345
enh80647     3   49812000   49813000      2       1  150064       1.8058     0.035472
enh80648     3   49812600   49813600      5       2  150064        2.294     0.010895
enh80650     3   49819600   49820600      4       2  150064       2.0121     0.022104
enh80651     3   49821500   49822500      3       2  150064        2.037     0.020826
enh80656     3   49849200   49850200      1       1  150064       2.3804     0.008648
enh80657     3   49851600   49852600      2       1  150064       2.4112      0.00795
enh80658     3   49877300   49878300      4       2  150064       2.0048     0.022492
enh80659     3   49892600   49893600      2       1  150064       2.2205     0.013191
enh80660     3   49894200   49895200      2       1  150064       2.0486     0.020249
enh80662     3   49937900   49938900      1       1  150064       2.8215      0.00239
enh80663     3   49939000   49940000      3       1  150064       2.0912     0.018256
enh80666     3   49942600   49943600      2       1  150064       1.6838     0.046107
enh80668     3   49965200   49966200      3       2  150064       1.7315      0.04168
enh80669     3   49968000   49969000      1       1  150064       3.0538      0.00113
enh80670     3   49978400   49979400      2       1  150064        2.531    0.0056873
enh80672     3   50004100   50005100      1       1  150064       3.0519     0.001137
enh80673     3   50022100   50023100      2       1  150064       2.8184    0.0024135
enh80675     3   50128400   50129400      3       1  150064       2.8875    0.0019418
enh80676     3   50158900   50159900      2       1  150064       2.4627    0.0068945
enh80679     3   50196300   50197300      5       2  150064       2.3333    0.0098167
enh80681     3   50202500   50203500      4       2  150064       2.1295     0.016605
enh80682     3   50207100   50208100      3       2  150064       1.7141     0.043258
enh80696     3   50287900   50288900      2       1  150064       2.1402     0.016169
enh80698     3   50291700   50292700      4       2  150064       3.0069    0.0013198
enh80700     3   50301200   50302200      3       2  150064       3.0689    0.0010743
enh80723     3   50409600   50410600      3       2  150064       3.0316    0.0012165
enh80729     3   50512100   50513100      2       1  150064       2.1402     0.016169
enh80730     3   50552400   50553400      2       1  150064        2.688    0.0035943
enh80755     3   51320400   51321400      1       1  150064       2.5272     0.005749
enh80756     3   51377500   51378500      1       1  150064       2.2801       0.0113
enh80759     3   51425000   51426000      2       1  150064       2.0497     0.020197
enh80765     3   51535400   51536400      1       1  150064       2.2004      0.01389
enh80768     3   51593100   51594100      3       2  150064       3.2458   0.00058557
enh80770     3   51602600   51603600      1       1  150064       1.8619      0.03131
enh80775     3   51653800   51654800      1       1  150064        1.732      0.04164
enh80778     3   51707500   51708500      2       1  150064       1.8649     0.031095
enh80779     3   51714700   51715700      1       1  150064       1.7926      0.03652
enh80805     3   52099400   52100400      2       1  150064       1.9623     0.024863
enh80809     3   52123000   52124000      1       1  150064        1.723      0.04244
enh80810     3   52143100   52144100      3       1  150064       2.0685     0.019296
enh80822     3   52233200   52234200      1       1  150064       3.9421    4.039e-05
enh80823     3   52236500   52237500      1       1  150064        3.771    8.131e-05
enh80825     3   52252700   52253700      2       1  150064       3.3917   0.00034733
enh80826     3   52266800   52267800      3       1  150064       3.3796   0.00036295
enh80827     3   52268800   52269800      6       3  150064       4.4128   5.1032e-06
enh80831     3   52287400   52288400      1       1  150064       5.6654    7.336e-09
enh80833     3   52307100   52308100      3       1  150064       3.0683    0.0010763
enh80838     3   52324800   52325800      3       2  150064       4.2851   9.1323e-06
enh80839     3   52332900   52333900      2       1  150064       5.6228   9.3969e-09
enh80840     3   52341100   52342100      2       1  150064       4.0216   2.8898e-05
enh80841     3   52347500   52348500      2       1  150064       2.8812     0.001981
enh80853     3   52487900   52488900      3       2  150064       3.1092   0.00093793
enh80854     3   52491000   52492000      3       1  150064       3.8496   5.9145e-05
enh80859     3   52532100   52533100      2       1  150064       2.9165    0.0017697
enh80862     3   52558700   52559700      2       1  150064       3.3604    0.0003892
enh80863     3   52563600   52564600      1       1  150064       3.9065    4.682e-05
enh80864     3   52565200   52566200      3       1  150064       3.5432   0.00019762
enh80865     3   52569000   52570000      3       1  150064       2.5991    0.0046734
enh80866     3   52572500   52573500      4       2  150064       3.1443   0.00083228
enh80867     3   52573600   52574600      3       1  150064       3.1335   0.00086361
enh80870     3   52640400   52641400      1       1  150064        4.617    1.947e-06
enh80874     3   52716100   52717100      3       2  150064       4.2563   1.0391e-05
enh80875     3   52717500   52718500      2       1  150064       4.4416   4.4639e-06
enh80876     3   52721300   52722300      1       1  150064       4.9238    4.245e-07
enh80877     3   52741700   52742700      3       1  150064       5.1293   1.4544e-07
enh80879     3   52865300   52866300      4       2  150064       3.4579   0.00027219
enh80880     3   52869200   52870200      3       2  150064       5.6433   8.3402e-09
enh80882     3   52882300   52883300      1       1  150064       5.5952    1.102e-08
enh80883     3   52890700   52891700      3       2  150064       4.3832   5.8482e-06
enh80884     3   52925400   52926400      1       1  150064       4.9932    2.969e-07
enh80885     3   52928000   52929000      2       1  150064       4.9535    3.645e-07
enh80886     3   52931800   52932800      2       1  150064        4.483   3.6795e-06
enh80887     3   52968400   52969400      2       1  150064       5.4771   2.1615e-08
enh80890     3   53074200   53075200      3       1  150064        3.124   0.00089216
enh80891     3   53076600   53077600      3       1  150064       4.2995   8.5598e-06
enh80892     3   53077200   53078200      4       2  150064       4.1283   1.8276e-05
enh80893     3   53105700   53106700      2       1  150064       2.1692     0.015032
enh80895     3   53117600   53118600      3       1  150064       2.7505    0.0029753
enh80899     3   53146900   53147900      3       2  150064       2.3014     0.010685
enh80904     3   53184300   53185300      2       1  150064       1.7249     0.042276
enh80913     3   53269300   53270300     10       2  150064       2.3101     0.010442
enh80914     3   53270600   53271600      8       2  150064       1.8191     0.034449
enh80915     3   53271700   53272700      2       1  150064       2.1377      0.01627
enh80916     3   53272500   53273500      7       2  150064       4.1073   2.0016e-05
enh80917     3   53273500   53274500      1       1  150064       1.6483      0.04965
enh80918     3   53275400   53276400      6       2  150064       2.1885     0.014316
enh80919     3   53277600   53278600      8       3  150064       2.6062    0.0045775
enh80921     3   53284800   53285800      3       2  150064       3.1891    0.0007136
enh80922     3   53293100   53294100      3       1  150064        3.754   8.7031e-05
enh80924     3   53303900   53304900      1       1  150064       1.9089      0.02814
enh80925     3   53321000   53322000      2       1  150064       2.2325     0.012791
enh80926     3   53333400   53334400      1       1  150064       4.0704    2.347e-05
enh80930     3   53358000   53359000      2       1  150064       1.8425     0.032701
enh80931     3   53362500   53363500      2       1  150064       3.4599   0.00027018
enh80932     3   53376300   53377300      1       1  150064       4.0947    2.114e-05
enh80934     3   53532000   53533000      1       1  150064       3.5172    0.0002181
enh80936     3   53558500   53559500      1       1  150064       1.6755      0.04692
enh80959     3   53914000   53915000      1       1  150064       2.2603       0.0119
enh80967     3   54561700   54562700      4       1  150064       2.1047     0.017659
enh80968     3   54570200   54571200      3       2  150064       1.8025     0.035734
enh80988     3   55100200   55101200      5       2  150064       2.2606     0.011892
enh81014     3   56153300   56154300      1       1  150064       2.4807     0.006557
enh81019     3   56644500   56645500      6       2  150064       2.1153     0.017203
enh81020     3   56714200   56715200      5       2  150064       1.7519     0.039898
enh81021     3   56728300   56729300      4       2  150064       1.8821     0.029911
enh81044     3   56890000   56891000      2       1  150064         1.66     0.048452
enh81095     3   57571900   57572900      3       2  150064        1.764     0.038863
enh81160     3   58021900   58022900      1       1  150064       1.7185      0.04285
enh81179     3   58087200   58088200      1       1  150064       2.0058      0.02244
enh81184     3   58114600   58115600      3       1  150064       1.9942     0.023067
enh81190     3   58152100   58153100      4       2  150064       1.8393     0.032934
enh81194     3   58162100   58163100      2       1  150064       1.8405     0.032845
enh81196     3   58174400   58175400      2       1  150064       1.7697     0.038385
enh81209     3   58273400   58274400      2       1  150064        2.578    0.0049682
enh81210     3   58294700   58295700      3       2  150064       2.0731     0.019083
enh81211     3   58306700   58307700      3       1  150064       1.6712      0.04734
enh81215     3   58326700   58327700      2       1  150064       2.0399     0.020679
enh81219     3   58331600   58332600      8       3  150064       2.1828     0.014526
enh81220     3   58333400   58334400      2       1  150064        1.751     0.039974
enh81228     3   58376900   58377900      5       2  150064       1.9567      0.02519
enh81229     3   58379800   58380800      4       1  150064       2.0682     0.019309
enh81230     3   58384300   58385300      3       1  150064       2.2677     0.011672
enh81231     3   58399800   58400800      2       1  150064       1.8105     0.035106
enh81232     3   58405200   58406200      7       2  150064       2.2722     0.011537
enh81233     3   58407600   58408600      5       2  150064       1.8755      0.03036
enh81234     3   58410000   58411000      4       2  150064       2.0635     0.019531
enh81235     3   58417500   58418500      2       1  150064       2.2582     0.011967
enh81239     3   58456700   58457700      3       2  150064       2.0161     0.021894
enh81240     3   58460500   58461500      1       1  150064       1.7159      0.04309
enh81241     3   58470400   58471400      1       1  150064       2.2319      0.01281
enh81267     3   59410900   59411900      5       2  150064        2.284     0.011187
enh81276     3   59639300   59640300      4       2  150064       2.2378     0.012618
enh81288     3   61237600   61238600      4       2  150064       1.7454     0.040454
enh81346     3   61827000   61828000      3       1  150064       1.7369     0.041207
enh81347     3   61833400   61834400      3       1  150064       2.2755     0.011438
enh81350     3   61850600   61851600      1       1  150064        2.047      0.02033
enh81352     3   61861300   61862300      2       1  150064       2.1588     0.015434
enh81357     3   61902600   61903600      1       1  150064       1.8039      0.03562
enh81369     3   62082600   62083600      2       1  150064        1.799     0.036011
enh81370     3   62085800   62086800      4       2  150064       2.4222     0.007714
enh81371     3   62086800   62087800      7       3  150064       2.6657     0.003841
enh81390     3   63840900   63841900      2       1  150064       3.5977   0.00016054
enh81392     3   63857700   63858700      2       1  150064       2.8442     0.002226
enh81394     3   63867200   63868200      4       2  150064       4.4525    4.244e-06
enh81395     3   63871400   63872400      4       2  150064       3.3385    0.0004211
enh81397     3   63881100   63882100      1       1  150064       3.1377    0.0008513
enh81398     3   63899900   63900900      1       1  150064       5.1478    1.318e-07
enh81401     3   63912500   63913500      3       2  150064       2.7253    0.0032117
enh81408     3   63942000   63943000      6       2  150064       3.2195   0.00064209
enh81411     3   63946200   63947200      1       1  150064       2.7057     0.003408
enh81413     3   63951100   63952100      2       1  150064       4.2679   9.8657e-06
enh81415     3   63959700   63960700      3       2  150064       3.6189   0.00014794
enh81416     3   63962100   63963100      3       2  150064       3.1783   0.00074062
enh81418     3   64006400   64007400      4       2  150064       1.9426     0.026032
enh81419     3   64007000   64008000      3       2  150064       2.3156     0.010291
enh81422     3   64032600   64033600      2       1  150064       2.5564    0.0052886
enh81423     3   64033500   64034500      1       1  150064        2.156      0.01554
enh81424     3   64053100   64054100      1       1  150064       2.2004      0.01389
enh81429     3   64098800   64099800      6       2  150064       2.9026    0.0018505
enh81430     3   64106800   64107800      7       2  150064       2.7717     0.002788
enh81432     3   64123300   64124300      5       2  150064       1.6727      0.04719
enh81437     3   64136300   64137300      5       2  150064        3.605   0.00015606
enh81439     3   64146700   64147700      2       1  150064       1.9231     0.027235
enh81440     3   64152600   64153600      3       1  150064       3.1274   0.00088178
enh81442     3   64155600   64156600      3       2  150064       3.1361   0.00085598
enh81443     3   64173200   64174200      3       1  150064        2.646    0.0040728
enh81446     3   64191000   64192000      3       2  150064       1.6871     0.045795
enh81449     3   64201000   64202000      3       2  150064        2.623     0.004358
enh81450     3   64203900   64204900      4       2  150064       1.8945     0.029078
enh81451     3   64212100   64213100      4       2  150064       2.0376     0.020796
enh81453     3   64215900   64216900      2       1  150064       1.7889     0.036815
enh81454     3   64227200   64228200      3       2  150064        2.609    0.0045399
enh81458     3   64242800   64243800      2       1  150064       3.7156   0.00010136
enh81511     3   64751300   64752300      6       2  150064       2.4083    0.0080132
enh81607     3   66427500   66428500      5       2  150064       1.6811     0.046373
enh81630     3   66498000   66499000      1       1  150064       1.6467      0.04981
enh81667     3   66785300   66786300      6       2  150064       1.9216     0.027327
enh81669     3   66798000   66799000      3       2  150064        1.764     0.038867
enh81684     3   67047400   67048400      2       1  150064       1.8736     0.030492
enh81686     3   67145000   67146000      3       1  150064       2.5023     0.006169
enh81688     3   67328200   67329200      1       1  150064       1.7767      0.03781
enh81690     3   67432400   67433400      9       3  150064       2.3647    0.0090218
enh81692     3   67539800   67540800      3       1  150064       3.0954   0.00098282
enh81693     3   67660600   67661600      8       1  150064       2.7521     0.002961
enh81694     3   67666000   67667000      5       1  150064       2.9464    0.0016075
enh81695     3   67685600   67686600      3       1  150064       1.7835     0.037251
enh81696     3   67688400   67689400      2       1  150064       1.7652     0.038767
enh81697     3   67697600   67698600      3       1  150064       2.0442     0.020466
enh81698     3   67698800   67699800      4       1  150064       2.1984     0.013959
enh81699     3   67699800   67700800      3       2  150064       2.2937     0.010905
enh81700     3   67700700   67701700      3       2  150064       3.1657   0.00077359
enh81701     3   67703000   67704000      4       1  150064       2.1242     0.016827
enh81734     3   69355300   69356300      2       1  150064       2.7099    0.0033647
enh81742     3   69400700   69401700      8       2  150064       1.7247     0.042292
enh81743     3   69412900   69413900      8       2  150064        2.369    0.0089192
enh81746     3   69457400   69458400      1       1  150064       2.4826     0.006521
enh81763     3   69798900   69799900      1       1  150064       3.1491    0.0008189
enh81764     3   69806400   69807400      3       1  150064       3.4805   0.00025028
enh81766     3   69810800   69811800      3       2  150064       1.9183     0.027535
enh81770     3   69820500   69821500      1       1  150064       3.3429    0.0004145
enh81772     3   69824000   69825000      4       2  150064       3.4046    0.0003313
enh81774     3   69826300   69827300      1       1  150064       3.2131    0.0006565
enh81775     3   69830200   69831200      1       1  150064       2.9796     0.001443
enh81776     3   69834700   69835700      1       1  150064       3.2866     0.000507
enh81777     3   69840300   69841300      2       1  150064       3.6867   0.00011358
enh81778     3   69853100   69854100      2       1  150064       3.2749   0.00052852
enh81779     3   69855800   69856800      2       1  150064       2.9099    0.0018079
enh81780     3   69860500   69861500      6       1  150064       3.1552   0.00080191
enh81781     3   69868600   69869600      9       2  150064       3.3264   0.00043995
enh81782     3   69871000   69872000      3       2  150064        3.512   0.00022235
enh81783     3   69873400   69874400     12       3  150064       1.9122     0.027923
enh81784     3   69886900   69887900      4       2  150064        1.788     0.036891
enh81785     3   69896600   69897600      4       2  150064       2.6783       0.0037
enh81786     3   69897400   69898400      2       1  150064       3.3612   0.00038798
enh81788     3   69899400   69900400      5       2  150064        2.205     0.013729
enh81789     3   69904400   69905400      1       1  150064       3.2983    0.0004863
enh81790     3   69905900   69906900      6       1  150064       3.6073   0.00015469
enh81808     3   70579400   70580400      1       1  150064       2.7517     0.002964
enh81811     3   70861000   70862000      1       1  150064       2.1434      0.01604
enh81812     3   70873000   70874000      2       1  150064       2.8401    0.0022551
enh81817     3   70907100   70908100      3       2  150064       1.6838     0.046113
enh81820     3   71012400   71013400      2       1  150064       2.3281    0.0099531
enh81825     3   71023200   71024200      1       1  150064       1.9216      0.02733
enh81843     3   71079800   71080800      1       1  150064       1.8167      0.03463
enh81850     3   71100700   71101700      3       2  150064       1.7975     0.036128
enh81851     3   71102800   71103800      1       1  150064       1.8667      0.03097
enh81854     3   71117700   71118700      1       1  150064       1.8504      0.03213
enh81856     3   71123600   71124600      2       1  150064       1.8206     0.034335
enh81857     3   71125800   71126800      2       1  150064        2.893    0.0019082
enh81858     3   71128900   71129900      3       1  150064       2.1907     0.014236
enh81865     3   71150800   71151800      3       1  150064       2.7376    0.0030947
enh81867     3   71155800   71156800      3       2  150064       2.2134     0.013434
enh81869     3   71159900   71160900      3       2  150064       2.1035     0.017709
enh81870     3   71162800   71163800      1       1  150064       3.0695     0.001072
enh81871     3   71164600   71165600      4       2  150064       3.3055   0.00047396
enh81873     3   71166800   71167800      1       1  150064       3.1354    0.0008581
enh81874     3   71169300   71170300      3       1  150064       2.6697    0.0037959
enh81875     3   71172200   71173200      4       2  150064       2.7826     0.002696
enh81876     3   71174600   71175600     10       1  150064       2.2948     0.010871
enh81877     3   71180400   71181400      1       1  150064       1.7229      0.04245
enh81879     3   71185100   71186100      3       1  150064       1.9288     0.026877
enh81887     3   71273700   71274700      2       1  150064       1.8657     0.031039
enh81888     3   71276000   71277000      1       1  150064       2.5692     0.005097
enh81891     3   71289500   71290500      6       2  150064       3.4963   0.00023588
enh81892     3   71294100   71295100      3       1  150064       1.9355     0.026462
enh81893     3   71297000   71298000      4       2  150064       3.8785   5.2547e-05
enh81894     3   71300100   71301100      2       1  150064       1.7004      0.04453
enh81897     3   71311600   71312600      1       1  150064       2.4199     0.007763
enh81898     3   71318700   71319700      5       2  150064       2.0389     0.020728
enh81899     3   71320500   71321500      5       2  150064       3.3829   0.00035863
enh81903     3   71355300   71356300      3       2  150064       1.8741     0.030461
enh81905     3   71358900   71359900      1       1  150064       3.3887    0.0003511
enh81907     3   71364600   71365600      3       1  150064       2.8436    0.0022305
enh81908     3   71367300   71368300      1       1  150064       4.1666    1.546e-05
enh81909     3   71375100   71376100      2       1  150064       2.7391    0.0030806
enh81910     3   71399800   71400800      6       2  150064        3.082    0.0010282
enh81922     3   71472100   71473100      3       2  150064        2.349    0.0094126
enh81923     3   71474500   71475500      1       1  150064        1.927      0.02699
enh81926     3   71480500   71481500      3       2  150064       1.9695     0.024449
enh81927     3   71482500   71483500      8       3  150064       2.1356     0.016357
enh81933     3   71495000   71496000      5       3  150064       2.8727    0.0020351
enh81934     3   71495900   71496900      2       1  150064       1.9558     0.025245
enh81935     3   71496800   71497800      1       1  150064       1.8728      0.03055
enh81936     3   71504500   71505500      1       1  150064       3.2727    0.0005326
enh81937     3   71505600   71506600      4       2  150064       2.5534    0.0053336
enh81938     3   71509600   71510600      2       1  150064        2.653    0.0039885
enh81939     3   71512400   71513400      7       4  150064        1.682     0.046284
enh81940     3   71517600   71518600      2       1  150064       3.1919    0.0007068
enh81941     3   71545500   71546500      6       2  150064       2.6013    0.0046432
enh81942     3   71547300   71548300      2       1  150064       3.8922   4.9679e-05
enh81943     3   71553100   71554100      1       1  150064       4.9105    4.543e-07
enh81945     3   71562100   71563100      3       2  150064        2.298     0.010781
enh81946     3   71570900   71571900      4       1  150064       4.4782   3.7636e-06
enh81947     3   71572600   71573600      1       1  150064       2.6649     0.003851
enh81948     3   71582000   71583000      4       2  150064       3.4448   0.00028572
enh81949     3   71585900   71586900      3       2  150064       3.5472   0.00019469
enh81950     3   71590100   71591100      4       2  150064       2.1136     0.017275
enh81951     3   71592500   71593500      1       1  150064       3.4803    0.0002504
enh81953     3   71598900   71599900      1       1  150064       3.4666    0.0002635
enh81954     3   71608200   71609200      3       1  150064       2.3828    0.0085908
enh81961     3   71635400   71636400      2       1  150064       2.5988    0.0046776
enh81964     3   71677900   71678900      3       2  150064       4.1919   1.3833e-05
enh81965     3   71678400   71679400      4       2  150064       4.3117   8.1018e-06
enh81979     3   71778600   71779600      5       2  150064       2.5384    0.0055687
enh82020     3   72352600   72353600      4       2  150064       1.9033     0.028502
enh82024     3   72378200   72379200      2       1  150064       2.3925    0.0083672
enh82047     3   72531200   72532200      4       1  150064       1.9651     0.024701
enh82051     3   72540900   72541900      5       2  150064       1.7452     0.040473
enh82052     3   72572100   72573100      3       1  150064       2.2693     0.011625
enh82053     3   72598400   72599400      1       1  150064       2.2517      0.01217
enh82054     3   72616600   72617600      4       2  150064       1.6894     0.045571
enh82059     3   72743300   72744300      2       1  150064       2.4767    0.0066295
enh82079     3   73006400   73007400      3       1  150064       2.0631      0.01955
enh82081     3   73044500   73045500      1       1  150064       2.0037      0.02255
enh82085     3   73058000   73059000      6       1  150064       2.1628     0.015278
enh82086     3   73066000   73067000      1       1  150064        1.967      0.02459
enh82090     3   73080400   73081400      1       1  150064       1.9126       0.0279
enh82094     3   73094200   73095200      5       2  150064       2.2177     0.013286
enh82095     3   73104800   73105800      1       1  150064       1.6871      0.04579
enh82096     3   73149900   73150900      1       1  150064       1.9443      0.02593
enh82135     3   73545600   73546600      3       2  150064        1.745     0.040489
enh82143     3   73568000   73569000      4       2  150064       1.7737     0.038058
enh82170     3   73675700   73676700      1       1  150064       2.1507      0.01575
enh82171     3   73682700   73683700      1       1  150064         1.76       0.0392
enh82209     3   78386600   78387600      5       2  150064       3.1064   0.00094675
enh82240     3   79411300   79412300      1       1  150064       1.7999      0.03594
enh82248     3   81540900   81541900      1       1  150064       2.0674      0.01935
enh82251     3   81789900   81790900      2       1  150064       2.0364     0.020857
enh82252     3   81792300   81793300      4       2  150064       1.8977     0.028867
enh82306     3   93691000   93692000      1       1  150064        2.225      0.01304
enh82313     3   93965200   93966200      1       1  150064       2.2156      0.01336
enh82315     3   94025200   94026200      1       1  150064       1.9029      0.02853
enh82319     3   95640800   95641800      3       1  150064       2.1524     0.015683
enh82320     3   95641900   95642900      2       1  150064       1.9685     0.024506
enh82327     3   97484400   97485400      1       1  150064       2.5832     0.004895
enh82331     3   97545100   97546100      2       1  150064       1.7431     0.040662
enh82334     3   97549200   97550200      1       1  150064       1.7722      0.03818
enh82336     3   97553000   97554000      3       2  150064       1.9773     0.024003
enh82339     3   97563100   97564100      1       1  150064        1.763      0.03895
enh82345     3   97620500   97621500      2       1  150064       1.6937      0.04516
enh82364     3   98411600   98412600      1       1  150064       2.4857     0.006465
enh82397     3   99377700   99378700      4       1  150064       1.9359     0.026441
enh82399     3   99393000   99394000      1       1  150064       2.1444        0.016
enh82400     3   99396400   99397400      2       1  150064       2.1311     0.016538
enh82403     3   99419100   99420100      4       2  150064       2.3631    0.0090611
enh82406     3   99475000   99476000      2       1  150064       2.0672     0.019357
enh82502     3  100583000  100584000      1       1  150064       2.9529     0.001574
enh82582     3  101808200  101809200      2       1  150064       1.8906     0.029337
enh82595     3  101924700  101925700      3       1  150064       1.8469     0.032381
enh82605     3  105088800  105089800      1       1  150064       2.4325     0.007497
enh82606     3  105448700  105449700      7       3  150064       1.9173     0.027602
enh82610     3  105502000  105503000      2       1  150064       2.0823     0.018655
enh82614     3  105524600  105525600      5       2  150064       2.9053    0.0018343
enh82615     3  105527900  105528900      3       2  150064       2.0647     0.019475
enh82616     3  105530800  105531800      1       1  150064       2.3545     0.009275
enh82617     3  105542100  105543100      1       1  150064       1.7223      0.04251
enh82622     3  105562400  105563400      2       1  150064       1.7758     0.037887
enh82628     3  105582600  105583600      5       3  150064       1.7373     0.041169
enh82668     3  107245300  107246300      1       1  150064       2.1432      0.01605
enh82669     3  107259000  107260000      1       1  150064       2.0936      0.01815
enh82674     3  107323000  107324000      1       1  150064       2.4233      0.00769
enh82675     3  107380300  107381300      1       1  150064       2.2708      0.01158
enh82679     3  107403000  107404000      1       1  150064       2.6608     0.003898
enh82703     3  107810400  107811400      2       1  150064       1.8906     0.029342
enh82704     3  107817900  107818900      3       2  150064        2.417    0.0078241
enh82706     3  107843100  107844100      2       1  150064       3.4463   0.00028421
enh82707     3  107845800  107846800      2       1  150064       3.5055   0.00022785
enh82710     3  107938300  107939300      3       1  150064       2.5331    0.0056531
enh82711     3  107942500  107943500      4       2  150064       1.7249     0.042274
enh82724     3  110533100  110534100      8       4  150064         1.65     0.049474
enh82740     3  111457000  111458000      3       1  150064       1.6848     0.046011
enh82822     3  112337700  112338700      3       2  150064       1.7669     0.038618
enh82845     3  112686100  112687100      4       2  150064       1.9569     0.025178
enh82876     3  112912500  112913500      2       1  150064       1.7796     0.037567
enh82889     3  112982000  112983000      3       2  150064       2.1398     0.016186
enh82915     3  113458000  113459000      2       1  150064       2.3717    0.0088526
enh82936     3  114129800  114130800      1       1  150064       1.7579      0.03938
enh82941     3  114168100  114169100      1       1  150064       2.1179      0.01709
enh82943     3  114171600  114172600      5       2  150064        4.349   6.8365e-06
enh82944     3  114174100  114175100      3       1  150064       2.7301    0.0031653
enh82951     3  114270700  114271700      2       1  150064       2.5016     0.006182
enh82954     3  114284400  114285400      1       1  150064       2.8465      0.00221
enh82958     3  114338200  114339200      4       2  150064        2.617    0.0044356
enh82959     3  114340600  114341600      6       2  150064        3.197   0.00069442
enh82960     3  114345400  114346400      1       1  150064       1.7002      0.04455
enh82961     3  114367800  114368800      3       1  150064       2.1597     0.015399
enh82963     3  114377600  114378600      2       1  150064       2.5118    0.0060057
enh82964     3  114378300  114379300      5       3  150064       2.8274    0.0023466
enh83041     3  116032600  116033600      1       1  150064        1.868      0.03088
enh83052     3  116582100  116583100      7       1  150064       1.7254     0.042224
enh83068     3  117516800  117517800      5       3  150064        3.455   0.00027517
enh83069     3  117611800  117612800      1       1  150064       4.0439    2.629e-05
enh83102     3  119064500  119065500      4       2  150064       1.8738     0.030476
enh83110     3  119186600  119187600      4       2  150064       1.6637     0.048088
enh83119     3  119313900  119314900      2       1  150064       2.1319      0.01651
enh83172     3  120069200  120070200      1       1  150064       1.7053      0.04407
enh83196     3  120286400  120287400      5       3  150064       2.6967    0.0035017
enh83197     3  120313900  120314900      5       2  150064       2.3142     0.010328
enh83199     3  120319000  120320000      4       1  150064       1.9362      0.02642
enh83210     3  121151000  121152000      2       1  150064       1.9809     0.023799
enh83228     3  121714100  121715100      2       1  150064        2.308     0.010499
enh83229     3  121715900  121716900      5       2  150064       2.4671    0.0068099
enh83252     3  122397000  122398000      8       3  150064       1.6724     0.047221
enh83256     3  122486600  122487600      3       1  150064       1.7351     0.041362
enh83258     3  122493000  122494000      3       1  150064       1.7403     0.040902
enh83261     3  122608800  122609800      2       1  150064       2.9809    0.0014368
enh83262     3  122612500  122613500      5       2  150064       2.9101    0.0018064
enh83276     3  122794100  122795100      2       1  150064       2.6067     0.004571
enh83277     3  122795800  122796800      3       1  150064       2.5285    0.0057282
enh83278     3  122797100  122798100      3       2  150064       1.8964     0.028954
enh83279     3  122799000  122800000      4       2  150064       2.8452    0.0022194
enh83284     3  122817000  122818000      2       1  150064       2.0628     0.019564
enh83319     3  123301800  123302800      1       1  150064       2.1419       0.0161
enh83323     3  123324200  123325200      3       2  150064       1.7576     0.039407
enh83326     3  123328800  123329800      2       1  150064       2.1347     0.016394
enh83328     3  123332400  123333400      2       1  150064         1.88     0.030052
enh83329     3  123339400  123340400      1       1  150064       1.7916       0.0366
enh83350     3  123438700  123439700      1       1  150064       2.1504      0.01576
enh83371     3  123860600  123861600      3       2  150064       2.2872     0.011091
enh83379     3  123967500  123968500      3       2  150064       3.5508   0.00019206
enh83381     3  123978900  123979900      4       1  150064       3.3847    0.0003563
enh83382     3  123985100  123986100      4       2  150064       4.2001    1.334e-05
enh83384     3  123995000  123996000      1       1  150064       3.8505    5.893e-05
enh83386     3  124015800  124016800      4       1  150064       1.8971     0.028905
enh83387     3  124070400  124071400      4       2  150064       3.4943   0.00023761
enh83389     3  124120300  124121300      3       1  150064       3.4534   0.00027678
enh83420     3  124545800  124546800      3       1  150064       2.1792     0.014659
enh83430     3  124591900  124592900      6       2  150064       1.9827     0.023699
enh83431     3  124593400  124594400      2       1  150064       1.6521     0.049254
enh83434     3  124597300  124598300      2       1  150064       1.8847     0.029737
enh83435     3  124598300  124599300      3       2  150064       1.8611     0.031364
enh83436     3  124602200  124603200      5       1  150064       2.1151     0.017211
enh83446     3  124699900  124700900      6       2  150064       1.6772     0.046748
enh83451     3  124718300  124719300      3       1  150064       2.1158     0.017181
enh83453     3  124724200  124725200      3       2  150064       2.0054     0.022459
enh83468     3  124838300  124839300      5       2  150064       2.5925    0.0047644
enh83481     3  125040800  125041800      2       1  150064       2.0474      0.02031
enh83484     3  125070500  125071500      2       1  150064       1.8656     0.031048
enh83494     3  125237000  125238000      6       3  150064       1.7114     0.043499
enh83499     3  125309400  125310400      2       1  150064       2.4667     0.006818
enh83557     3  126614300  126615300      1       1  150064       1.6957      0.04497
enh83562     3  126667500  126668500      7       3  150064       1.7493     0.040119
enh83583     3  127305300  127306300      1       1  150064       1.6953      0.04501
enh83588     3  127389900  127390900      1       1  150064        1.789      0.03681
enh83628     3  127729800  127730800      4       2  150064       3.0073    0.0013178
enh83639     3  127891000  127892000      4       2  150064       3.1138   0.00092343
enh83641     3  127898300  127899300      3       2  150064       3.9156   4.5091e-05
enh83642     3  127913000  127914000      4       2  150064       3.8046   7.1025e-05
enh83644     3  127923800  127924800      1       1  150064       3.7091     0.000104
enh83646     3  127934600  127935600      5       2  150064       4.5286   2.9694e-06
enh83647     3  127936400  127937400      3       1  150064       4.1177   1.9132e-05
enh83649     3  127947700  127948700      3       1  150064       3.8282   6.4549e-05
enh83656     3  128067400  128068400      2       1  150064       1.8786     0.030149
enh83657     3  128073200  128074200      3       2  150064       2.9747    0.0014662
enh83687     3  128505800  128506800      2       1  150064        2.623    0.0043584
enh83705     3  128689400  128690400      1       1  150064       3.2968     0.000489
enh83708     3  128725200  128726200      1       1  150064       3.1553    0.0008018
enh83719     3  128797000  128798000      2       1  150064       2.7131     0.003333
enh83720     3  128805400  128806400      1       1  150064       2.0976      0.01797
enh83725     3  128841600  128842600      2       1  150064       1.7523      0.03986
enh83727     3  128889700  128890700      1       1  150064       2.0992       0.0179
enh83733     3  128929900  128930900      1       1  150064        2.084      0.01858
enh83738     3  128958600  128959600      3       1  150064       2.8831    0.0019688
enh83740     3  128970700  128971700      1       1  150064       3.0812     0.001031
enh83741     3  128996300  128997300      3       2  150064        3.131   0.00087118
enh83742     3  128998800  128999800      2       1  150064         3.13   0.00087403
enh83743     3  129001000  129002000      3       1  150064       3.2125   0.00065798
enh83744     3  129002400  129003400      2       1  150064       3.4004   0.00033641
enh83745     3  129023400  129024400      1       1  150064       3.6939    0.0001104
enh83748     3  129032000  129033000      3       1  150064       3.1762   0.00074618
enh83767     3  129209100  129210100      3       1  150064       1.7024     0.044341
enh83778     3  129296100  129297100      3       2  150064       1.8092     0.035211
enh83785     3  129330800  129331800      3       2  150064       1.7852     0.037112
enh83786     3  129335600  129336600      3       1  150064       2.1413     0.016125
enh83803     3  129511900  129512900      1       1  150064         1.87      0.03074
enh83827     3  130462600  130463600      1       1  150064       1.9919      0.02319
enh83828     3  130467000  130468000      2       1  150064       1.7932     0.036469
enh83849     3  130746000  130747000      3       2  150064       1.8342     0.033309
enh83859     3  131259100  131260100      2       1  150064       2.1385     0.016239
enh83886     3  132761200  132762200      5       2  150064       1.9755     0.024103
enh83890     3  132930000  132931000      2       1  150064        2.422    0.0077176
enh83892     3  133014300  133015300      5       3  150064        3.354    0.0003983
enh83914     3  133540300  133541300      9       4  150064       2.1688     0.015048
enh83917     3  133602100  133603100      8       3  150064       3.1666   0.00077128
enh83920     3  133656300  133657300      2       1  150064       2.7084    0.0033802
enh83983     3  134428100  134429100      2       1  150064       1.7915     0.036604
enh83994     3  135648300  135649300      1       1  150064       3.9984    3.189e-05
enh83995     3  135683100  135684100      2       1  150064       3.2415   0.00059451
enh83997     3  135692500  135693500      2       1  150064       3.5942   0.00016267
enh83999     3  135706800  135707800      2       1  150064       3.6012   0.00015838
enh84000     3  135707700  135708700      3       1  150064       3.5913   0.00016452
enh84001     3  135709200  135710200      3       2  150064       4.2672   9.8963e-06
enh84002     3  135709600  135710600      3       2  150064       4.1169   1.9202e-05
enh84003     3  135710600  135711600      1       1  150064        2.253      0.01213
enh84004     3  135713300  135714300      5       1  150064        3.638   0.00013736
enh84005     3  135715500  135716500      1       1  150064       1.6758      0.04689
enh84007     3  135736000  135737000      2       1  150064        3.202   0.00068238
enh84009     3  135741000  135742000      5       3  150064       3.6273   0.00014319
enh84012     3  135793800  135794800      4       1  150064       2.4678    0.0067978
enh84015     3  135880200  135881200      1       1  150064       3.9002    4.805e-05
enh84018     3  135889800  135890800      1       1  150064       2.2668       0.0117
enh84019     3  135891300  135892300      1       1  150064       3.1545    0.0008038
enh84024     3  135906400  135907400      3       1  150064        2.827    0.0023493
enh84025     3  135916600  135917600      2       1  150064       2.8409    0.0022496
enh84029     3  136069000  136070000      4       2  150064       3.9783   3.4701e-05
enh84031     3  136181500  136182500      3       2  150064        3.141   0.00084193
enh84032     3  136345300  136346300      3       2  150064       4.7482   1.0262e-06
enh84034     3  136351300  136352300      3       1  150064       1.6761     0.046861
enh84035     3  136355600  136356600      4       2  150064        3.146    0.0008277
enh84038     3  136410300  136411300      1       1  150064       2.5084     0.006064
enh84040     3  136444900  136445900      1       1  150064       3.1766    0.0007451
enh84044     3  136455100  136456100      2       1  150064       1.7853      0.03711
enh84046     3  136465800  136466800      5       2  150064       3.7947   7.3912e-05
enh84047     3  136467200  136468200      4       2  150064        2.843    0.0022346
enh84048     3  136472600  136473600      2       1  150064       3.1548   0.00080316
enh84049     3  136502100  136503100      1       1  150064       3.1101     0.000935
enh84051     3  136505800  136506800      3       2  150064       3.0324    0.0012131
enh84052     3  136520900  136521900      2       1  150064       2.3337    0.0098062
enh84053     3  136536400  136537400      3       1  150064       3.0338    0.0012075
enh84054     3  136554700  136555700      1       1  150064       2.0492      0.02022
enh84055     3  136557800  136558800      3       1  150064       3.4112   0.00032336
enh84056     3  136578800  136579800      2       1  150064       2.9288    0.0017013
enh84057     3  136582200  136583200      3       1  150064       2.8193    0.0024062
enh84058     3  136601600  136602600      2       1  150064       2.8566     0.002141
enh84059     3  136604800  136605800      1       1  150064       3.8221    6.617e-05
enh84060     3  136612600  136613600      1       1  150064       3.0285     0.001229
enh84061     3  136617300  136618300      2       1  150064       2.4929    0.0063349
enh84062     3  136625400  136626400      2       1  150064       2.5703    0.0050805
enh84065     3  136644000  136645000      2       1  150064        2.872    0.0020397
enh84066     3  136648900  136649900      2       1  150064       2.9002    0.0018647
enh84067     3  136650400  136651400      2       1  150064       2.6076    0.0045595
enh84068     3  136651400  136652400      4       2  150064       3.1736   0.00075286
enh84070     3  136661600  136662600      3       2  150064       2.6271    0.0043052
enh84071     3  136673900  136674900      4       2  150064       3.4608   0.00026925
enh84073     3  136733200  136734200      1       1  150064       4.5297    2.954e-06
enh84074     3  136750800  136751800      5       1  150064       4.1883   1.4053e-05
enh84090     3  137904700  137905700      2       1  150064       1.9238     0.027192
enh84094     3  137924000  137925000      1       1  150064       2.1035      0.01771
enh84096     3  137940100  137941100      3       2  150064       2.7622     0.002871
enh84101     3  138077600  138078600      3       1  150064       1.7532     0.039781
enh84107     3  138114000  138115000      2       1  150064       1.9757     0.024095
enh84121     3  138392200  138393200      1       1  150064       2.1802      0.01462
enh84122     3  138405300  138406300      1       1  150064       2.0525      0.02006
enh84125     3  138495700  138496700      2       1  150064       1.8381     0.033023
enh84127     3  138536600  138537600      1       1  150064       1.8135      0.03488
enh84131     3  138563800  138564800      1       1  150064       1.8789      0.03013
enh84159     3  139771500  139772500      6       4  150064       2.2002     0.013896
enh84168     3  140264300  140265300      3       1  150064       1.7098     0.043647
enh84169     3  140291500  140292500      1       1  150064        2.637     0.004182
enh84177     3  140794400  140795400      3       1  150064       1.9477     0.025724
enh84181     3  140822800  140823800      1       1  150064       3.5491    0.0001933
enh84193     3  141022100  141023100      5       3  150064       1.7786     0.037652
enh84212     3  141138500  141139500      6       3  150064       2.3723    0.0088393
enh84214     3  141143500  141144500      6       2  150064       2.0622     0.019594
enh84215     3  141145600  141146600      1       1  150064       1.8689      0.03082
enh84290     3  142572400  142573400      1       1  150064       1.7397      0.04096
enh84297     3  142706100  142707100      3       2  150064       1.9128     0.027886
enh84299     3  142721800  142722800      1       1  150064       2.6068     0.004569
enh84308     3  143021400  143022400      4       2  150064       2.0141     0.022001
enh84309     3  143033100  143034100      2       1  150064       2.1153       0.0172
enh84328     3  143469800  143470800      2       1  150064       1.7099     0.043645
enh84332     3  143512700  143513700      1       1  150064       2.0107      0.02218
enh84403     3  146228400  146229400      2       1  150064        1.733     0.041545
enh84413     3  147016000  147017000      1       1  150064       2.3525     0.009325
enh84424     3  147793200  147794200      1       1  150064       1.7152      0.04315
enh84439     3  148474600  148475600      1       1  150064       2.0657      0.01943
enh84468     3  148939400  148940400      4       2  150064       2.4525    0.0070927
enh84473     3  148991500  148992500      2       1  150064       2.0534     0.020018
enh84548     3  149369600  149370600      1       1  150064       1.6698      0.04748
enh84551     3  149379800  149380800      1       1  150064       2.2212      0.01317
enh84572     3  149779200  149780200      2       1  150064       2.3153     0.010298
enh84576     3  149800300  149801300      2       1  150064       2.4013    0.0081681
enh84625     3  150323200  150324200      3       2  150064       2.0821     0.018666
enh84690     3  151792800  151793800      4       2  150064       2.0717     0.019147
enh84692     3  151807000  151808000      1       1  150064       1.9719      0.02431
enh84701     3  151877700  151878700      2       1  150064       1.6485     0.049622
enh84727     3  151999600  152000600      2       1  150064       2.0564     0.019872
enh84735     3  152034900  152035900      3       2  150064       2.3324    0.0098396
enh84741     3  152054700  152055700      5       2  150064       1.7383     0.041083
enh84745     3  152060000  152061000      1       1  150064       2.2607      0.01189
enh84758     3  152081900  152082900      1       1  150064       2.5358      0.00561
enh84764     3  152092000  152093000      2       1  150064       1.8112     0.035054
enh84777     3  152126200  152127200      2       1  150064       1.7644     0.038832
enh84782     3  152147100  152148100      3       2  150064       2.4936    0.0063222
enh84795     3  152190000  152191000      3       2  150064       1.7883     0.036867
enh84796     3  152214700  152215700      3       1  150064       1.9367      0.02639
enh84799     3  152311000  152312000      3       2  150064       2.4228    0.0077008
enh84800     3  152313000  152314000      3       1  150064       2.0084       0.0223
enh84801     3  152314300  152315300      1       1  150064       2.1906      0.01424
enh84805     3  152367700  152368700      6       2  150064       1.9116     0.027961
enh84807     3  152389500  152390500      7       3  150064       1.9506     0.025555
enh84808     3  152551600  152552600      3       1  150064       2.8442    0.0022259
enh84827     3  153317100  153318100      2       1  150064       2.0457     0.020394
enh84829     3  153500500  153501500      1       1  150064        1.776      0.03787
enh84847     3  153852900  153853900      3       1  150064       1.6613     0.048323
enh84859     3  153941900  153942900      2       1  150064       1.6774     0.046735
enh84863     3  153962700  153963700      2       1  150064       4.1281   1.8287e-05
enh84864     3  153965400  153966400      1       1  150064       1.9216      0.02733
enh84869     3  154036400  154037400      3       2  150064       2.0155     0.021926
enh84881     3  155323200  155324200      2       1  150064        3.033    0.0012107
enh84887     3  155455400  155456400      1       1  150064        2.304      0.01061
enh84935     3  156210200  156211200      5       2  150064       2.1742     0.014845
enh84947     3  156320900  156321900      1       1  150064        1.718       0.0429
enh84972     3  156794300  156795300      2       1  150064       2.2162     0.013339
enh84975     3  156809000  156810000      1       1  150064       1.7382      0.04109
enh84976     3  156815900  156816900      1       1  150064       2.6597     0.003911
enh84977     3  156817600  156818600      3       1  150064       2.2332     0.012767
enh84989     3  156919200  156920200      1       1  150064       2.2873      0.01109
enh84990     3  156922400  156923400      4       2  150064        1.993     0.023131
enh85065     3  159554800  159555800      2       1  150064       1.6544     0.049027
enh85068     3  159565000  159566000      3       2  150064       1.6484     0.049635
enh85082     3  159611500  159612500      1       1  150064       2.6663     0.003835
enh85097     3  159769600  159770600     10       3  150064       1.8775     0.030223
enh85103     3  159905800  159906800      3       1  150064       1.6947     0.045062
enh85106     3  159977000  159978000      1       1  150064       1.7991        0.036
enh85124     3  160488000  160489000      2       1  150064       2.3841    0.0085602
enh85125     3  160490400  160491400      2       1  150064       1.7059     0.044015
enh85130     3  160514300  160515300      3       1  150064       1.6771     0.046761
enh85131     3  160519400  160520400      3       1  150064       2.0256     0.021403
enh85133     3  160527700  160528700      4       2  150064       1.8615     0.031337
enh85135     3  160587600  160588600      4       2  150064       2.3267    0.0099919
enh85136     3  160594100  160595100      1       1  150064         2.06       0.0197
enh85138     3  160647000  160648000      4       2  150064       2.8185    0.0024121
enh85148     3  160823200  160824200      2       1  150064       1.6716       0.0473
enh85151     3  160984200  160985200      1       1  150064       1.9003       0.0287
enh85153     3  161133300  161134300      1       1  150064       2.3963      0.00828
enh85154     3  161277600  161278600      5       3  150064       1.6731      0.04715
enh85156     3  161632600  161633600      3       2  150064       2.0855      0.01851
enh85157     3  161657700  161658700      3       2  150064       3.8084   6.9938e-05
enh85158     3  161856000  161857000      8       3  150064       2.6614    0.0038907
enh85159     3  161858800  161859800      6       3  150064       1.9147     0.027763
enh85160     3  161935200  161936200      6       2  150064       2.5448    0.0054664
enh85161     3  162002800  162003800      2       1  150064       3.2222   0.00063602
enh85164     3  162071400  162072400      5       2  150064       2.1147      0.01723
enh85167     3  162775700  162776700      3       2  150064       1.7295     0.041863
enh85189     3  167021800  167022800      2       1  150064        2.464    0.0068691
enh85194     3  167453800  167454800      3       1  150064       3.6233   0.00014542
enh85195     3  167531700  167532700      1       1  150064       1.9569      0.02518
enh85196     3  167571700  167572700      3       2  150064       3.2103   0.00066304
enh85198     3  167588600  167589600      1       1  150064       3.3841    0.0003571
enh85200     3  167594300  167595300      3       2  150064        1.731      0.04173
enh85202     3  167658900  167659900      3       1  150064       2.1983     0.013965
enh85212     3  167805800  167806800      4       1  150064       2.3456    0.0094992
enh85214     3  167808300  167809300      2       1  150064       2.1791     0.014661
enh85215     3  167809500  167810500      5       1  150064       2.1498     0.015786
enh85216     3  167814300  167815300      2       1  150064       2.0918      0.01823
enh85217     3  167834000  167835000      5       1  150064       2.0162     0.021891
enh85218     3  167838900  167839900      1       1  150064       1.8286      0.03373
enh85219     3  167840900  167841900      1       1  150064       1.8152      0.03475
enh85220     3  167879700  167880700      4       2  150064        1.961     0.024941
enh85232     3  169040800  169041800      1       1  150064       2.0792       0.0188
enh85235     3  169107400  169108400      2       1  150064       2.2091     0.013583
enh85241     3  169416900  169417900      2       1  150064       2.2414     0.012499
enh85242     3  169481100  169482100      1       1  150064       2.2445       0.0124
enh85244     3  169492400  169493400      1       1  150064       2.6313     0.004253
enh85251     3  169689600  169690600      3       1  150064       2.2084      0.01361
enh85253     3  169763200  169764200      1       1  150064       2.0343      0.02096
enh85256     3  169889900  169890900      2       1  150064       2.0471     0.020324
enh85257     3  169891900  169892900      2       1  150064       1.9605     0.024968
enh85280     3  170331800  170332800      4       2  150064       2.1998     0.013912
enh85289     3  170584900  170585900      2       1  150064       2.1509     0.015742
enh85292     3  170715700  170716700      2       1  150064       3.1957    0.0006974
enh85299     3  170891400  170892400      2       1  150064       1.6851     0.045987
enh85301     3  170893900  170894900      5       2  150064       1.7852     0.037112
enh85315     3  171046900  171047900      1       1  150064       2.0855      0.01851
enh85330     3  171135200  171136200      2       1  150064        1.944     0.025946
enh85332     3  171138600  171139600      3       1  150064       1.7945     0.036364
enh85335     3  171174000  171175000      2       1  150064        1.803     0.035695
enh85352     3  171499700  171500700      6       2  150064       1.9964     0.022943
enh85355     3  171509500  171510500      4       1  150064       1.9826     0.023706
enh85357     3  171519200  171520200      4       2  150064       2.2414     0.012501
enh85470     3  172311600  172312600      5       2  150064       2.3041     0.010608
enh85471     3  172312500  172313500      7       2  150064         2.72    0.0032646
enh85472     3  172313900  172314900      5       2  150064        2.835    0.0022911
enh85485     3  172419300  172420300      5       2  150064       1.8783      0.03017
enh85486     3  172426500  172427500      1       1  150064       2.6366     0.004187
enh85487     3  172429200  172430200      5       2  150064       1.7116     0.043487
enh85490     3  173112000  173113000      5       2  150064       1.8128     0.034929
enh85491     3  173116700  173117700      3       2  150064       2.8236    0.0023741
enh85492     3  173128900  173129900      1       1  150064       2.8377     0.002272
enh85493     3  173333200  173334200      1       1  150064       1.9393      0.02623
enh85495     3  173741200  173742200      3       1  150064       2.0256     0.021403
enh85496     3  173808300  173809300      2       1  150064       1.6662     0.047842
enh85503     3  174213000  174214000      4       1  150064       2.5604    0.0052279
enh85515     3  175150200  175151200      1       1  150064       3.3597    0.0003901
enh85517     3  176163000  176164000      5       2  150064         2.03      0.02118
enh85526     3  176638200  176639200      7       2  150064       2.3057     0.010563
enh85529     3  176757800  176758800      4       2  150064       3.1084   0.00094044
enh85530     3  176759700  176760700      2       1  150064       2.6164    0.0044425
enh85531     3  176764400  176765400      1       1  150064       3.2209    0.0006389
enh85532     3  176768700  176769700      3       1  150064       2.7462    0.0030147
enh85535     3  176778000  176779000      1       1  150064        3.166    0.0007728
enh85537     3  176781200  176782200      3       1  150064        2.876    0.0020137
enh85539     3  176787200  176788200      2       1  150064       2.3702    0.0088881
enh85540     3  176788800  176789800      2       1  150064        2.796    0.0025866
enh85541     3  176803200  176804200      2       1  150064       2.4375    0.0073941
enh85542     3  176804800  176805800      3       1  150064       2.9145     0.001781
enh85543     3  176806700  176807700      4       2  150064       1.6843     0.046064
enh85547     3  176828100  176829100      2       1  150064        2.588    0.0048272
enh85551     3  176846000  176847000      3       1  150064       2.2848     0.011162
enh85552     3  176849400  176850400      2       1  150064       1.7015     0.044428
enh85553     3  176851600  176852600      3       2  150064       2.1543     0.015608
enh85558     3  176867000  176868000      4       2  150064       1.8897     0.029397
enh85582     3  177059500  177060500      4       2  150064       2.1387     0.016229
enh85627     3  177332700  177333700      4       2  150064       2.7936    0.0026061
enh85654     3  177541200  177542200      1       1  150064       1.7585      0.03933
enh85675     3  177854500  177855500      1       1  150064        1.887      0.02958
enh85677     3  177899900  177900900      3       2  150064       1.6712      0.04734
enh85679     3  177919200  177920200      2       1  150064       2.8744    0.0020242
enh85680     3  177920800  177921800      1       1  150064        2.546     0.005449
enh85681     3  177962500  177963500      3       1  150064       2.5695    0.0050917
enh85684     3  178038300  178039300      5       2  150064       1.7882     0.036871
enh85685     3  178042300  178043300      1       1  150064       2.2633      0.01181
enh85706     3  178436600  178437600      1       1  150064       1.8943      0.02909
enh85771     3  180522500  180523500      4       2  150064       1.8163     0.034665
enh85772     3  180588200  180589200      4       2  150064       5.1899   1.0521e-07
enh85773     3  180629000  180630000      2       1  150064       5.4446   2.5956e-08
enh85774     3  180632500  180633500      1       1  150064       6.2898    1.589e-10
enh85779     3  180708300  180709300      1       1  150064       5.9882    1.061e-09
enh85780     3  181203800  181204800      1       1  150064       2.7795     0.002722
enh85782     3  181956000  181957000      1       1  150064       2.5801     0.004938
enh85793     3  182542400  182543400      2       1  150064       1.9573     0.025159
enh85799     3  182695600  182696600      1       1  150064       1.8448      0.03253
enh85800     3  182698800  182699800      1       1  150064       1.6873      0.04577
enh85805     3  182903000  182904000      2       1  150064       2.0109     0.022167
enh85836     3  183304600  183305600      3       1  150064       1.8845     0.029751
enh85842     3  183379100  183380100      4       1  150064       1.9031     0.028512
enh85848     3  183536400  183537400      6       3  150064       1.7856     0.037079
enh85856     3  183600200  183601200      4       2  150064       1.9349       0.0265
enh85857     3  183603000  183604000      6       2  150064       2.2648     0.011762
enh85926     3  184444900  184445900      7       3  150064        1.646     0.049881
enh85930     3  184473300  184474300      3       2  150064        2.016       0.0219
enh85933     3  184482600  184483600      5       3  150064       2.3921     0.008377
enh85943     3  184539600  184540600      2       1  150064       1.7193     0.042783
enh85948     3  184812100  184813100      2       1  150064        2.026     0.021384
enh85949     3  184846800  184847800      4       2  150064       1.8052     0.035525
enh85951     3  184852000  184853000      5       2  150064       1.7878     0.036904
enh85952     3  184862300  184863300      4       1  150064       1.9452     0.025878
enh85953     3  184865500  184866500      2       1  150064       1.8256     0.033955
enh85954     3  184867900  184868900      4       2  150064       1.7994     0.035981
enh85955     3  184871500  184872500      1       1  150064       2.1402      0.01617
enh85984     3  185426000  185427000      2       1  150064       2.3257     0.010018
enh85985     3  185426700  185427700      1       1  150064       2.6721     0.003769
enh85994     3  185482300  185483300      1       1  150064       2.1268      0.01672
enh86007     3  185762600  185763600      3       2  150064       1.7934     0.036458
enh86009     3  185811200  185812200      3       1  150064       1.7306     0.041762
enh86010     3  185813900  185814900      2       1  150064       2.3921    0.0083766
enh86013     3  185823000  185824000      1       1  150064       2.6957     0.003512
enh86014     3  185824200  185825200      3       1  150064       1.8072     0.035364
enh86024     3  185982300  185983300      3       1  150064       2.7682    0.0028181
enh86025     3  185998800  185999800      6       3  150064       1.9533     0.025394
enh86026     3  186005700  186006700      7       3  150064       2.8441    0.0022271
enh86076     3  186822600  186823600      3       2  150064       2.2854     0.011144
enh86081     3  186891300  186892300      4       2  150064       1.9813     0.023778
enh86083     3  186905600  186906600      2       1  150064       1.9096     0.028093
enh86084     3  186911000  186912000      3       2  150064       2.2249     0.013044
enh86085     3  186927500  186928500      2       1  150064       2.7487    0.0029916
enh86109     3  187529000  187530000      1       1  150064       1.6763      0.04684
enh86136     3  187877200  187878200      7       4  150064       2.1386     0.016234
enh86137     3  187881800  187882800      2       1  150064       1.6832      0.04617
enh86138     3  187887900  187888900      6       3  150064       1.7779     0.037713
enh86144     3  187908800  187909800      6       3  150064       2.1176     0.017105
enh86146     3  187914500  187915500      5       2  150064        2.085     0.018534
enh86157     3  187945400  187946400      3       2  150064       2.4909    0.0063707
enh86167     3  187972000  187973000      3       1  150064       1.7234     0.042405
enh86172     3  187990700  187991700      5       2  150064       1.6857     0.045929
enh86200     3  188079600  188080600     10       3  150064       2.0514     0.020113
enh86211     3  188108600  188109600      3       2  150064       2.0403     0.020659
enh86217     3  188118100  188119100      4       1  150064       1.9962     0.022959
enh86221     3  188134700  188135700      1       1  150064       2.4189     0.007783
enh86231     3  188187600  188188600      1       1  150064       2.8491     0.002192
enh86232     3  188194500  188195500      2       1  150064       2.9073    0.0018226
enh86237     3  188225000  188226000      2       1  150064       1.7455     0.040453
enh86268     3  188365400  188366400      1       1  150064       2.2215      0.01316
enh86298     3  188550500  188551500      2       1  150064       1.6838     0.046108
enh86309     3  188661700  188662700      1       1  150064       1.7079      0.04383
enh86315     3  188695700  188696700      1       1  150064       2.0179       0.0218
enh86322     3  188904000  188905000      3       1  150064       2.5419    0.0055133
enh86337     3  189720800  189721800      3       2  150064       2.4131    0.0079089
enh86338     3  189722800  189723800      5       2  150064       2.5467    0.0054374
enh86340     3  189725900  189726900      3       1  150064        1.654     0.049062
enh86341     3  189727200  189728200      4       2  150064       1.8077      0.03533
enh86342     3  189729900  189730900      4       2  150064       1.8682     0.030864
enh86343     3  189735100  189736100      5       2  150064       2.0192     0.021735
enh86382     3  191008400  191009400      5       1  150064       1.9882     0.023397
enh86397     3  192444200  192445200      3       1  150064       1.8201     0.034374
enh86421     3  192769700  192770700      4       2  150064       1.7371     0.041187
enh86427     3  193498700  193499700      1       1  150064       2.5701     0.005084
enh86428     3  193505900  193506900      6       2  150064       1.9538     0.025362
enh86437     3  193588500  193589500     10       1  150064       1.9227     0.027257
enh86459     3  193789300  193790300      2       1  150064       2.0231     0.021531
enh86463     3  193807000  193808000      4       2  150064       2.4049    0.0080891
enh86473     3  193865800  193866800      9       3  150064       2.7323    0.0031448
enh86523     3  194341600  194342600      4       2  150064         2.12     0.017004
enh86585     3  194928200  194929200      1       1  150064       1.7171      0.04298
enh86613     3  195272100  195273100      3       1  150064       1.6826      0.04623
enh86630     3  195603300  195604300      3       2  150064       1.7212      0.04261
enh86656     3  195928800  195929800      9       3  150064        3.314   0.00045989
enh86658     3  195945300  195946300      3       2  150064       2.5484    0.0054108
enh86659     3  195946500  195947500      3       2  150064       2.0706     0.019196
enh86662     3  196005800  196006800      5       1  150064       1.7428     0.040681
enh86665     3  196015200  196016200      6       2  150064        2.365    0.0090155
enh86666     3  196141000  196142000      1       1  150064       3.0899     0.001001
enh86667     3  196145600  196146600      3       2  150064       2.7982     0.002569
enh86669     3  196149100  196150100      3       2  150064       3.3795   0.00036303
enh86671     3  196156800  196157800      3       2  150064       1.8914     0.029284
enh86672     3  196160000  196161000      2       1  150064       3.1878   0.00071689
enh86701     3  196481000  196482000      4       2  150064       2.5822     0.004909
enh86703     3  196505700  196506700      5       3  150064        1.687     0.045806
enh86705     3  196519600  196520600      3       2  150064       2.7879    0.0026521
enh86717     3  196929400  196930400      1       1  150064       2.8786     0.001997
enh86720     3  196948800  196949800      4       2  150064            3    0.0013497
enh86721     3  196954700  196955700      4       2  150064       2.3942    0.0083275
enh86722     3  196984100  196985100      1       1  150064       2.9008     0.001861
enh86726     3  197020100  197021100      6       1  150064       2.4726    0.0067068
enh86727     3  197021800  197022800      2       1  150064        2.091     0.018266
enh86745     3  197183700  197184700      3       2  150064       1.9565     0.025205
enh86747     3  197195300  197196300      2       1  150064       2.2304      0.01286
enh86751     3  197223000  197224000      1       1  150064       2.8096      0.00248
enh86756     3  197247900  197248900      6       2  150064       1.7079     0.043827
enh86757     3  197268100  197269100      4       2  150064       1.8659     0.031024
enh86797     4     657800     658800      2       1  150064       1.9956     0.022989
enh86798     4     670100     671100      2       1  150064       1.8823     0.029897
enh86801     4     683300     684300      4       2  150064       1.8117     0.035013
enh86802     4     701200     702200     10       3  150064       2.9272    0.0017103
enh86803     4     702300     703300      3       1  150064       2.8527    0.0021678
enh86804     4     714900     715900      1       1  150064       2.8383     0.002268
enh86805     4     717500     718500      1       1  150064       1.9425      0.02604
enh86806     4     719800     720800      3       1  150064       1.9845     0.023598
enh86807     4     743500     744500      6       2  150064       3.3105   0.00046569
enh86809     4     766700     767700      6       3  150064       1.7752     0.037929
enh86833     4    1124200    1125200      3       2  150064       1.8339     0.033336
enh86845     4    1191800    1192800      5       3  150064       2.0467     0.020342
enh86847     4    1202600    1203600      4       1  150064       1.8479      0.03231
enh86858     4    1338500    1339500      4       1  150064       2.2306     0.012855
enh86859     4    1342500    1343500      4       2  150064       2.3425    0.0095786
enh86860     4    1345300    1346300      6       3  150064       2.1873      0.01436
enh86861     4    1349700    1350700      3       2  150064       1.8823     0.029896
enh86880     4    1810800    1811800      1       1  150064       2.5366     0.005596
enh87020     4    3343500    3344500      3       2  150064       1.9386     0.026278
enh87043     4    3766800    3767800      1       1  150064       1.7881      0.03688
enh87049     4    4445200    4446200      4       1  150064       2.2839     0.011189
enh87050     4    4475200    4476200      7       3  150064       3.0729      0.00106
enh87051     4    4482100    4483100      2       1  150064       1.8848     0.029728
enh87058     4    4541200    4542200      4       2  150064       2.4288    0.0075743
enh87065     4    4793000    4794000      3       2  150064       2.2788     0.011341
enh87071     4    4997300    4998300      2       1  150064       1.7299     0.041826
enh87081     4    5708000    5709000      4       2  150064       1.7617     0.039059
enh87084     4    5748900    5749900     11       4  150064        1.991     0.023241
enh87100     4    6495300    6496300      8       4  150064       1.8481     0.032292
enh87107     4    6690700    6691700      1       1  150064       1.8193      0.03443
enh87153     4    6941100    6942100     10       3  150064       1.7567     0.039483
enh87156     4    6953200    6954200      2       1  150064       1.8657     0.031045
enh87181     4    7136300    7137300      6       2  150064       2.2416     0.012495
enh87200     4    7299400    7300400      1       1  150064       1.8798      0.03007
enh87206     4    7334200    7335200      9       4  150064       2.6486    0.0040412
enh87230     4    7706800    7707800      7       3  150064       1.9106      0.02803
enh87232     4    7751600    7752600      6       2  150064       3.3627   0.00038586
enh87236     4    7768100    7769100     10       4  150064       1.6807     0.046414
enh87237     4    7770900    7771900      9       4  150064        1.727     0.042085
enh87343     4    8403800    8404800      8       4  150064        2.204     0.013763
enh87346     4    8428000    8429000      3       2  150064       2.0252     0.021422
enh87348     4    8440100    8441100      4       2  150064       2.0085     0.022294
enh87360     4    9882200    9883200      4       1  150064       1.6761     0.046862
enh87374     4   10101200   10102200      3       1  150064       1.7564      0.03951
enh87395     4   13090400   13091400      3       1  150064       1.8035     0.035655
enh87460     4   15030800   15031800      2       1  150064       1.7691     0.038436
enh87461     4   15032400   15033400      4       2  150064       1.9279     0.026934
enh87462     4   15034400   15035400      2       1  150064       1.7483     0.040206
enh87506     4   15538300   15539300      3       2  150064       1.7003     0.044536
enh87507     4   15563400   15564400      4       2  150064       1.6538     0.049087
enh87515     4   15660900   15661900      3       2  150064       1.9296     0.026829
enh87523     4   15708000   15709000      1       1  150064       2.9519     0.001579
enh87550     4   16207900   16208900      6       3  150064       2.3254     0.010026
enh87553     4   16219000   16220000      4       2  150064       2.5969    0.0047028
enh87558     4   16255000   16256000      6       3  150064        1.935     0.026495
enh87566     4   16599400   16600400      2       1  150064       2.1121     0.017339
enh87567     4   16609700   16610700      5       2  150064       2.4117    0.0079386
enh87569     4   16654500   16655500      2       1  150064       2.9336    0.0016754
enh87571     4   16673500   16674500      2       1  150064       2.6509    0.0040136
enh87588     4   17325500   17326500      8       3  150064       1.8763     0.030304
enh87592     4   17449600   17450600      8       3  150064       1.8387     0.032981
enh87596     4   17577600   17578600      5       1  150064       2.1161      0.01717
enh87597     4   17581600   17582600      3       1  150064       2.1817     0.014567
enh87598     4   17618500   17619500      3       1  150064       2.3589    0.0091643
enh87599     4   17620500   17621500      3       1  150064       2.3445    0.0095259
enh87600     4   17638000   17639000      6       3  150064       2.6213    0.0043803
enh87603     4   17815500   17816500      2       1  150064       1.8942     0.029097
enh87604     4   18013100   18014100      1       1  150064       2.2473      0.01231
enh87605     4   18020900   18021900      3       1  150064       2.2472     0.012315
enh87606     4   18024400   18025400      2       1  150064       2.0637     0.019521
enh87610     4   18883700   18884700      4       2  150064       3.8475   5.9655e-05
enh87613     4   19684800   19685800      2       1  150064       3.6383   0.00013722
enh87614     4   19695700   19696700      3       2  150064       3.0825    0.0010264
enh87615     4   19750300   19751300      3       2  150064       2.0233     0.021521
enh87616     4   19947000   19948000      4       2  150064       2.2323     0.012797
enh87631     4   20434500   20435500      1       1  150064       2.1727       0.0149
enh87634     4   20445700   20446700      1       1  150064       1.9032      0.02851
enh87639     4   20678400   20679400      1       1  150064        2.549     0.005402
enh87642     4   20684200   20685200      2       1  150064       2.2458      0.01236
enh87643     4   20686100   20687100      1       1  150064       2.2262        0.013
enh87644     4   20702800   20703800      5       2  150064       1.9287     0.026885
enh87725     4   24806400   24807400      4       2  150064       2.3012      0.01069
enh87726     4   24807400   24808400      3       1  150064       2.5955    0.0047233
enh87728     4   24826100   24827100      2       1  150064       3.0586    0.0011119
enh87733     4   24879500   24880500      4       2  150064       2.4084    0.0080112
enh87734     4   24884200   24885200      7       1  150064       2.5749     0.005013
enh87735     4   24898500   24899500      3       1  150064       2.0108     0.022174
enh87736     4   24912700   24913700      1       1  150064       2.6059     0.004581
enh87759     4   25449900   25450900      4       1  150064       1.9258     0.027064
enh87765     4   25828600   25829600      1       1  150064        1.652      0.04927
enh87768     4   25858400   25859400      2       1  150064       2.0273     0.021315
enh87770     4   25865100   25866100      3       1  150064       2.9199    0.0017506
enh87775     4   25929900   25930900      3       2  150064       2.8159    0.0024318
enh87795     4   26083000   26084000      1       1  150064       1.6818       0.0463
enh87807     4   26239400   26240400      4       2  150064       2.3838    0.0085668
enh87818     4   26335700   26336700      2       1  150064       1.6923     0.045293
enh87820     4   26343700   26344700      1       1  150064       1.9765      0.02405
enh87836     4   26413600   26414600      2       1  150064       1.6855     0.045942
enh87849     4   26530900   26531900      5       1  150064       2.1178     0.017096
enh87850     4   26532800   26533800      2       1  150064       1.7214     0.042585
enh87854     4   26586900   26587900      1       1  150064       3.4971    0.0002352
enh87855     4   26781800   26782800      1       1  150064       2.3886     0.008457
enh87858     4   26813400   26814400      2       1  150064       2.4518    0.0071075
enh87864     4   26866300   26867300      4       2  150064       1.7861     0.037042
enh87866     4   26870200   26871200      1       1  150064       2.7227     0.003238
enh87868     4   26875100   26876100      2       1  150064       1.8768     0.030271
enh87869     4   26887800   26888800      2       1  150064       1.8707     0.030691
enh87871     4   26906400   26907400      2       1  150064       2.1604     0.015371
enh87874     4   26917500   26918500      1       1  150064       2.1236      0.01685
enh87880     4   27253300   27254300      3       2  150064       2.3693     0.008911
enh87881     4   27361800   27362800      3       2  150064       3.0589    0.0011106
enh87885     4   29736000   29737000     10       1  150064       2.3457    0.0094951
enh87892     4   30762100   30763100      4       1  150064        2.497    0.0062621
enh87893     4   30764800   30765800      1       1  150064       2.3023      0.01066
enh87894     4   30767000   30768000      1       1  150064       2.2423      0.01247
enh87895     4   30769600   30770600      1       1  150064       2.2938       0.0109
enh87896     4   30771500   30772500      1       1  150064       2.2994      0.01074
enh87898     4   30803900   30804900      2       1  150064       2.3696    0.0089047
enh87899     4   30823000   30824000      4       2  150064       3.4546   0.00027557
enh87900     4   30835600   30836600      8       4  150064       4.1359   1.7682e-05
enh87901     4   30838500   30839500      3       2  150064        2.616    0.0044486
enh87903     4   30842800   30843800      4       2  150064       3.8227   6.5994e-05
enh87904     4   30848300   30849300      3       2  150064       2.9124    0.0017931
enh87907     4   30867000   30868000      4       2  150064       3.0499    0.0011446
enh87908     4   30871800   30872800      2       1  150064        3.096    0.0009808
enh87909     4   30877200   30878200      1       1  150064       3.3502    0.0004037
enh87911     4   30913500   30914500      2       1  150064       1.7623     0.039012
enh87913     4   30947000   30948000      2       1  150064       1.6863     0.045873
enh87943     4   37806400   37807400      5       2  150064       2.0414     0.020605
enh87944     4   37826400   37827400      2       1  150064       1.7997     0.035952
enh87960     4   37910900   37911900      7       4  150064       1.8487     0.032251
enh87978     4   37987200   37988200      5       2  150064       2.0263     0.021365
enh87987     4   38005900   38006900      4       1  150064       2.1289     0.016631
enh87995     4   38025400   38026400      6       2  150064       2.1747     0.014827
enh88007     4   38073500   38074500      4       2  150064       2.1178     0.017094
enh88068     4   38607200   38608200      4       2  150064       1.8197     0.034404
enh88069     4   38612200   38613200      7       3  150064       2.3497    0.0093939
enh88074     4   38627100   38628100      3       1  150064       1.9971     0.022907
enh88078     4   38663100   38664100      4       2  150064       1.8361      0.03317
enh88087     4   38693000   38694000      2       1  150064       2.3979    0.0082436
enh88098     4   38860300   38861300      6       2  150064       2.1322     0.016494
enh88103     4   38905800   38906800      1       1  150064       2.0071      0.02237
enh88151     4   39641500   39642500      1       1  150064       2.5731      0.00504
enh88152     4   39656800   39657800      2       1  150064       1.9328     0.026632
enh88161     4   39935500   39936500      7       4  150064       1.7555     0.039591
enh88166     4   39966500   39967500      4       2  150064       1.8349     0.033259
enh88195     4   40589300   40590300      1       1  150064       2.6921      0.00355
enh88197     4   40623700   40624700      3       1  150064       2.0578     0.019803
enh88268     4   41383000   41384000      1       1  150064       2.5044     0.006133
enh88269     4   41385600   41386600      3       2  150064       2.2629     0.011822
enh88311     4   42629700   42630700      3       2  150064       2.3649    0.0090165
enh88327     4   46331000   46332000      3       1  150064       3.4818   0.00024903
enh88335     4   47488700   47489700      2       1  150064       1.6624     0.048218
enh88338     4   47495400   47496400      1       1  150064       2.2414       0.0125
enh88366     4   48644400   48645400      2       1  150064       1.8341     0.033319
enh88370     4   48670200   48671200      1       1  150064       2.3414     0.009606
enh88373     4   48724200   48725200      1       1  150064       2.2173       0.0133
enh88378     4   48748500   48749500      1       1  150064       2.4588      0.00697
enh88381     4   48763700   48764700      1       1  150064       2.3984     0.008233
enh88383     4   48772600   48773600      1       1  150064        1.653      0.04917
enh88387     4   48777900   48778900      1       1  150064       2.0972      0.01799
enh88388     4   48783200   48784200      1       1  150064        2.482     0.006533
enh88455     4   53987200   53988200      5       2  150064       1.7076     0.043859
enh88476     4   54488200   54489200      2       1  150064       2.0373     0.020808
enh88514     4   55063500   55064500      3       2  150064       1.7467     0.040344
enh88546     4   56265500   56266500      2       1  150064       1.7153     0.043149
enh88548     4   56275700   56276700      2       1  150064       1.7429     0.040677
enh88552     4   56409800   56410800      1       1  150064       1.7662      0.03868
enh88554     4   56418800   56419800      3       1  150064       1.9348     0.026509
enh88555     4   56420000   56421000      6       2  150064       1.8119     0.035003
enh88558     4   56732000   56733000      2       1  150064       1.8645     0.031126
enh88624     4   57972400   57973400      1       1  150064        1.734      0.04146
enh88637     4   58367900   58368900      2       1  150064        1.743     0.040663
enh88638     4   59167300   59168300      1       1  150064       2.2439      0.01242
enh88645     4   65911900   65912900      3       1  150064       2.0345     0.020949
enh88652     4   68564600   68565600      3       1  150064       2.7744    0.0027653
enh88653     4   68567600   68568600      4       2  150064       3.3077   0.00047037
enh88727     4   73932700   73933700      2       1  150064       1.7046     0.044138
enh88760     4   75071600   75072600      1       1  150064       1.7774      0.03775
enh88761     4   75371000   75372000      8       1  150064        2.285     0.011157
enh88768     4   75665700   75666700      5       1  150064       2.0991     0.017906
enh88769     4   75680800   75681800      4       2  150064        2.053     0.020037
enh88773     4   75715500   75716500      5       1  150064       2.0622     0.019592
enh88774     4   75717600   75718600     10       2  150064       2.0248     0.021445
enh88811     4   77007800   77008800      1       1  150064        1.962      0.02488
enh88820     4   77126200   77127200      1       1  150064       1.9339      0.02656
enh88822     4   77135800   77136800      2       1  150064       1.7965     0.036211
enh88831     4   77298200   77299200      2       1  150064       1.7072     0.043889
enh88833     4   77351500   77352500      2       1  150064       2.4122    0.0079277
enh88840     4   77456600   77457600      8       1  150064       1.8197     0.034406
enh88847     4   77528200   77529200      2       1  150064       1.8516     0.032039
enh88848     4   77532100   77533100      2       1  150064       2.2832      0.01121
enh88856     4   77604200   77605200      1       1  150064       2.1759      0.01478
enh88943     4   79563700   79564700      2       1  150064       1.8125     0.034958
enh88976     4   80202800   80203800      4       2  150064       3.6875   0.00011322
enh89014     4   80990000   80991000      1       1  150064       3.0418     0.001176
enh89031     4   82057500   82058500      1       1  150064       1.9606      0.02496
enh89042     4   82394200   82395200      3       2  150064       1.6624      0.04822
enh89045     4   82471400   82472400      2       1  150064       2.5831    0.0048963
enh89055     4   82644600   82645600      4       2  150064       1.8688     0.030828
enh89061     4   83282600   83283600      1       1  150064       2.3965     0.008276
enh89082     4   83732800   83733800      1       1  150064         1.89      0.02938
enh89083     4   83754800   83755800      4       1  150064       1.7723     0.038172
enh89088     4   83910800   83911800      3       1  150064       2.2038      0.01377
enh89093     4   84070900   84071900      1       1  150064       1.7183      0.04287
enh89109     4   84469200   84470200      2       1  150064       2.1792     0.014659
enh89110     4   84476800   84477800      3       1  150064       2.3873    0.0084858
enh89111     4   84503200   84504200      1       1  150064       1.9576      0.02514
enh89112     4   84523800   84524800      4       2  150064       3.0479    0.0011521
enh89113     4   84525600   84526600      4       2  150064        3.116   0.00091674
enh89114     4   84526800   84527800      4       1  150064       2.7233    0.0032314
enh89115     4   84539600   84540600      2       1  150064       2.2656     0.011738
enh89116     4   84547600   84548600      2       1  150064       2.3672    0.0089609
enh89124     4   85777000   85778000      1       1  150064       1.9527      0.02543
enh89177     4   86850500   86851500      3       2  150064       2.2056     0.013707
enh89203     4   87812200   87813200      2       1  150064       2.7537    0.0029461
enh89204     4   87813800   87814800      3       1  150064        2.604    0.0046067
enh89218     4   87888100   87889100      3       1  150064        2.104      0.01769
enh89219     4   87891800   87892800      4       2  150064       3.2405   0.00059662
enh89221     4   87898300   87899300      6       3  150064       2.6599    0.0039082
enh89222     4   87915300   87916300      3       2  150064       2.7723    0.0027827
enh89227     4   87936100   87937100      2       1  150064       2.2384     0.012598
enh89228     4   87939400   87940400      3       1  150064       2.6285    0.0042886
enh89232     4   87950100   87951100      2       1  150064       2.1782     0.014696
enh89233     4   87955100   87956100      3       1  150064       2.4916    0.0063581
enh89238     4   87965000   87966000      6       3  150064       2.4814    0.0065427
enh89239     4   87967800   87968800      3       2  150064         1.72     0.042717
enh89240     4   87969400   87970400      2       1  150064       2.1279     0.016672
enh89246     4   87990500   87991500      2       1  150064       2.1558     0.015551
enh89259     4   88024600   88025600      3       1  150064       1.7177     0.042927
enh89267     4   88156000   88157000      1       1  150064       1.7099      0.04364
enh89285     4   88476600   88477600      4       2  150064       1.8689     0.030818
enh89287     4   88541500   88542500      3       1  150064       1.8347     0.033277
enh89312     4   89140000   89141000      3       2  150064        1.795      0.03633
enh89314     4   89152600   89153600      5       2  150064       1.9786     0.023933
enh89322     4   89376700   89377700      1       1  150064        1.896      0.02898
enh89361     4   89749500   89750500      2       1  150064        2.049     0.020231
enh89385     4   90674200   90675200      3       2  150064       1.9803     0.023833
enh89457     4   96225200   96226200      4       1  150064       2.0057     0.022443
enh89458     4   96239300   96240300      3       1  150064       2.9661    0.0015082
enh89459     4   96284200   96285200      5       3  150064       1.9158     0.027694
enh89473     4   99416400   99417400      2       1  150064       2.0368     0.020833
enh89479     4   99468400   99469400      2       1  150064       2.2797     0.011311
enh89480     4   99476900   99477900      6       3  150064         2.08     0.018762
enh89485     4   99489700   99490700      3       2  150064       1.8183      0.03451
enh89525     4  100244400  100245400      3       1  150064       2.4542    0.0070606
enh89555     4  100807200  100808200      1       1  150064       1.6884      0.04567
enh89556     4  100808700  100809700      1       1  150064       3.1377    0.0008514
enh89559     4  100815900  100816900      6       2  150064       1.7416     0.040791
enh89569     4  101902400  101903400      1       1  150064       2.2511      0.01219
enh89574     4  102024000  102025000      1       1  150064         2.09      0.01831
enh89577     4  102047900  102048900      3       2  150064       2.3235     0.010076
enh89578     4  102058100  102059100      3       2  150064       2.1628      0.01528
enh89582     4  102093500  102094500      3       1  150064       2.3902    0.0084193
enh89590     4  102159700  102160700      3       1  150064       1.7503     0.040034
enh89601     4  102256000  102257000      1       1  150064       1.7044      0.04415
enh89610     4  102756100  102757100      2       1  150064       1.8821      0.02991
enh89611     4  102914200  102915200      2       1  150064       2.2093     0.013577
enh89617     4  103427000  103428000      2       1  150064       2.0235     0.021513
enh89627     4  103617200  103618200      1       1  150064        2.417     0.007825
enh89628     4  103655800  103656800      2       1  150064       2.1671     0.015114
enh89629     4  103680200  103681200      2       1  150064       3.0803    0.0010341
enh89630     4  103682600  103683600      2       1  150064       2.6844    0.0036333
enh89631     4  103732700  103733700      4       2  150064       3.5712    0.0001777
enh89632     4  103738200  103739200      5       2  150064        3.687   0.00011345
enh89633     4  103741600  103742600      4       2  150064       3.6026    0.0001575
enh89634     4  103743400  103744400      2       1  150064       3.1289   0.00087718
enh89637     4  103932800  103933800      3       1  150064        2.687     0.003605
enh89638     4  103939200  103940200      2       1  150064       3.5984   0.00016012
enh89645     4  104641200  104642200      1       1  150064        1.697      0.04485
enh89648     4  105414200  105415200      2       1  150064        3.478   0.00025261
enh89649     4  105422200  105423200      1       1  150064       2.7957     0.002589
enh89650     4  105512700  105513700      1       1  150064       2.1182      0.01708
enh89651     4  105514400  105515400      6       3  150064       3.5897   0.00016551
enh89678     4  106729900  106730900      4       1  150064       1.9879     0.023414
enh89722     4  108827600  108828600      1       1  150064        1.868      0.03088
enh89723     4  108834000  108835000      1       1  150064       2.1253      0.01678
enh89724     4  108851200  108852200      4       1  150064       2.3261     0.010008
enh89725     4  108853700  108854700      2       1  150064       2.0506     0.020153
enh89726     4  108855300  108856300      4       1  150064       2.5238    0.0058054
enh89732     4  108926900  108927900      3       2  150064       2.2929     0.010928
enh89735     4  109266900  109267900      5       1  150064       2.0685     0.019297
enh89768     4  110833400  110834400      1       1  150064       3.3573    0.0003935
enh89769     4  110834000  110835000      1       1  150064       3.3573    0.0003935
enh89770     4  110835700  110836700      3       1  150064       2.4451    0.0072415
enh89774     4  111120200  111121200      1       1  150064       1.6484      0.04964
enh89780     4  112610700  112611700      4       2  150064       2.1597       0.0154
enh89802     4  113740600  113741600      3       1  150064       2.2613      0.01187
enh89820     4  114037800  114038800      2       1  150064       3.3597   0.00039017
enh89822     4  114066400  114067400      4       2  150064        2.871    0.0020458
enh89823     4  114068600  114069600      4       2  150064       3.4443   0.00028628
enh89824     4  114091800  114092800      1       1  150064       2.5503     0.005381
enh89839     4  114354700  114355700      3       1  150064       1.9909     0.023245
enh89858     4  114554400  114555400      2       1  150064        1.914     0.027812
enh89872     4  114621400  114622400      3       1  150064       2.2875     0.011084
enh89888     4  115192700  115193700      1       1  150064       1.8643      0.03114
enh89889     4  115239500  115240500      3       1  150064       2.0992     0.017899
enh89890     4  115240900  115241900      3       1  150064       2.2765     0.011408
enh89891     4  115242100  115243100      3       1  150064       1.6838      0.04611
enh89906     4  119670900  119671900      3       2  150064       1.9263     0.027034
enh89908     4  119678300  119679300      3       1  150064       2.2885     0.011053
enh89909     4  119684300  119685300      2       1  150064       2.3575    0.0091995
enh89910     4  119688500  119689500      2       1  150064       1.6806     0.046421
enh89927     4  119824400  119825400      2       1  150064       2.3654    0.0090054
enh89951     4  120037800  120038800      1       1  150064       1.8834      0.02982
enh90002     4  120974300  120975300      3       2  150064       1.7692     0.038428
enh90014     4  122113000  122114000      2       1  150064       1.7234     0.042406
enh90023     4  122720900  122721900      4       2  150064       1.8265      0.03389
enh90032     4  123084200  123085200      1       1  150064       1.6831      0.04618
enh90060     4  123835300  123836300      3       1  150064       2.5509    0.0053718
enh90062     4  123845200  123846200      8       4  150064       2.2575     0.011988
enh90063     4  123878000  123879000      2       1  150064       2.1054     0.017626
enh90066     4  123913000  123914000      5       3  150064       1.9828     0.023693
enh90095     4  124373900  124374900      2       1  150064       1.6871      0.04579
enh90127     4  124777600  124778600      1       1  150064       1.6813      0.04635
enh90161     4  125857300  125858300      5       2  150064       2.1143     0.017244
enh90180     4  126352800  126353800      2       1  150064       1.9237     0.027196
enh90199     4  128422000  128423000      5       2  150064       2.0675     0.019345
enh90200     4  128454100  128455100      6       3  150064       1.8529     0.031945
enh90215     4  129162000  129163000      2       1  150064       2.1785     0.014685
enh90216     4  129205000  129206000      1       1  150064       1.7304      0.04178
enh90223     4  129307100  129308100      4       2  150064       2.6691    0.0038022
enh90226     4  129345000  129346000      3       1  150064       1.9829      0.02369
enh90228     4  129389200  129390200      2       1  150064       1.8834     0.029823
enh90232     4  129449700  129450700      4       2  150064       1.6508     0.049387
enh90298     4  138543900  138544900      2       1  150064       2.4694    0.0067661
enh90318     4  139322200  139323200      2       1  150064        1.929     0.026867
enh90319     4  139326200  139327200      4       2  150064       2.5925    0.0047642
enh90320     4  139327500  139328500      2       1  150064       2.6741     0.003746
enh90321     4  139408500  139409500      6       2  150064       1.6598     0.048475
enh90338     4  139937800  139938800      3       1  150064       3.2198   0.00064145
enh90340     4  139949000  139950000      1       1  150064       2.7598     0.002892
enh90346     4  139998900  139999900      2       1  150064       2.9255    0.0017195
enh90349     4  140002200  140003200      1       1  150064       2.6525     0.003995
enh90354     4  140065900  140066900      2       1  150064         2.44    0.0073429
enh90356     4  140084400  140085400      1       1  150064       2.5525     0.005348
enh90358     4  140092600  140093600      3       1  150064       2.3914    0.0083927
enh90360     4  140099800  140100800      4       2  150064       1.9009     0.028657
enh90361     4  140129600  140130600      5       2  150064       3.3709   0.00037468
enh90363     4  140188000  140189000      2       1  150064       1.8131     0.034907
enh90380     4  140456500  140457500      3       2  150064       1.8982     0.028832
enh90381     4  140461500  140462500      4       2  150064       2.2065     0.013674
enh90383     4  140471400  140472400      2       1  150064       3.0535    0.0011309
enh90384     4  140472700  140473700      2       1  150064       2.0435       0.0205
enh90387     4  140480200  140481200      1       1  150064       1.9643      0.02475
enh90411     4  140715200  140716200      2       1  150064       2.1649     0.015198
enh90413     4  140735600  140736600      4       1  150064       3.1349   0.00085947
enh90427     4  140888200  140889200      4       1  150064       1.6666     0.047795
enh90428     4  140894000  140895000      2       1  150064       1.7219     0.042543
enh90479     4  141444000  141445000      1       1  150064       1.7094      0.04369
enh90490     4  141640800  141641800      1       1  150064       3.5955    0.0001619
enh90501     4  141760500  141761500      2       1  150064       1.8491      0.03222
enh90502     4  141761000  141762000      5       2  150064       2.0377     0.020789
enh90504     4  141779800  141780800      2       1  150064       1.7073     0.043883
enh90508     4  141814900  141815900      3       2  150064        2.089     0.018352
enh90515     4  141855900  141856900      6       3  150064       2.7511    0.0029702
enh90516     4  141860100  141861100      3       1  150064        3.033    0.0012106
enh90517     4  141865200  141866200      2       1  150064       2.5704    0.0050789
enh90518     4  141868300  141869300      5       2  150064       3.0701    0.0010701
enh90526     4  141923900  141924900      8       2  150064       1.7255     0.042215
enh90555     4  142336900  142337900      6       3  150064       2.5824    0.0049065
enh90572     4  143163400  143164400      2       1  150064       2.0263     0.021369
enh90581     4  143479800  143480800      4       2  150064       1.6757     0.046894
enh90583     4  143488300  143489300      2       1  150064       2.0438     0.020486
enh90586     4  143822000  143823000      5       1  150064       2.7843    0.0026823
enh90588     4  143839400  143840400      3       1  150064       2.7844    0.0026811
enh90589     4  143844900  143845900      2       1  150064       2.5259    0.0057696
enh90592     4  143881900  143882900      1       1  150064       3.0893     0.001003
enh90593     4  143895000  143896000      4       2  150064       3.1753    0.0007484
enh90615     4  144281000  144282000      5       2  150064       2.1335     0.016441
enh90617     4  144285200  144286200      4       2  150064       2.0195     0.021717
enh90618     4  144290700  144291700      2       1  150064       1.6468     0.049805
enh90619     4  144293400  144294400      5       2  150064       1.8806     0.030014
enh90620     4  144296500  144297500      2       1  150064       1.7799     0.037544
enh90624     4  144304200  144305200      1       1  150064       3.1299    0.0008742
enh90627     4  144308600  144309600      5       2  150064       1.8432     0.032651
enh90629     4  144318400  144319400      2       1  150064       2.8485    0.0021966
enh90635     4  144438300  144439300      2       1  150064       3.4932   0.00023862
enh90636     4  144479400  144480400      5       2  150064       2.8259    0.0023571
enh90658     4  146413600  146414600      1       1  150064       1.7686      0.03848
enh90667     4  146450200  146451200      1       1  150064        1.706        0.044
enh90710     4  147981200  147982200      2       1  150064       2.2347      0.01272
enh90711     4  147999700  148000700      2       1  150064       1.9359     0.026439
enh90713     4  148024400  148025400      5       2  150064       2.3328    0.0098304
enh90806     4  148982600  148983600      4       2  150064       2.0855     0.018514
enh90811     4  149012300  149013300      4       2  150064       1.9019     0.028595
enh90812     4  149014000  149015000      6       2  150064       2.0278      0.02129
enh90816     4  149124000  149125000      1       1  150064       2.3489     0.009414
enh90820     4  149137200  149138200      4       2  150064       1.7993     0.035988
enh90827     4  149207100  149208100      2       1  150064       1.6885     0.045661
enh90828     4  149209300  149210300      2       1  150064       2.4307    0.0075341
enh90830     4  149232600  149233600      3       1  150064       1.6714      0.04732
enh90832     4  149265600  149266600      2       1  150064       2.0583     0.019781
enh90837     4  149320800  149321800      3       1  150064       3.4598   0.00027027
enh90838     4  149352200  149353200      6       3  150064       1.8049     0.035542
enh90877     4  151138000  151139000      3       2  150064       1.6566       0.0488
enh90879     4  151145700  151146700      1       1  150064        1.985      0.02357
enh90888     4  151204400  151205400      4       2  150064       1.6575     0.048709
enh90896     4  151244500  151245500      6       3  150064       1.9269     0.026996
enh91032     4  154359600  154360600      2       1  150064       1.9025     0.028556
enh91097     4  155580900  155581900      2       1  150064        1.748     0.040236
enh91099     4  156275000  156276000      5       2  150064        2.059     0.019748
enh91112     4  156512800  156513800      3       2  150064        1.896      0.02898
enh91113     4  156550000  156551000      9       2  150064       2.1003     0.017852
enh91114     4  156550800  156551800      4       1  150064       1.9489     0.025656
enh91134     4  156687600  156688600      2       1  150064       2.5488    0.0054042
enh91136     4  156700200  156701200      3       2  150064       1.9146     0.027772
enh91138     4  156709100  156710100      2       1  150064       2.2612     0.011873
enh91152     4  157066000  157067000      4       2  150064        2.161     0.015348
enh91156     4  157212400  157213400      3       2  150064       2.9097    0.0018091
enh91158     4  157219200  157220200      4       2  150064       2.0995     0.017885
enh91160     4  157233200  157234200      2       1  150064       1.6516     0.049311
enh91162     4  157294800  157295800      4       2  150064       1.6515     0.049321
enh91167     4  157496500  157497500      8       4  150064       2.7609     0.002882
enh91169     4  157515600  157516600      4       2  150064       1.7702     0.038347
enh91170     4  157519100  157520100      2       1  150064       2.9665    0.0015062
enh91171     4  157559700  157560700      1       1  150064       2.3219      0.01012
enh91186     4  157755000  157756000      1       1  150064       2.0196      0.02171
enh91252     4  159688200  159689200      1       1  150064       2.2991      0.01075
enh91253     4  159693000  159694000      2       1  150064       1.6637     0.048088
enh91255     4  159698900  159699900      1       1  150064       1.9278      0.02694
enh91256     4  159703000  159704000      1       1  150064       1.9214      0.02734
enh91257     4  159704700  159705700      1       1  150064       2.3787     0.008688
enh91258     4  159706300  159707300      3       2  150064       1.9093      0.02811
enh91266     4  159740600  159741600      1       1  150064       2.1507      0.01575
enh91268     4  159744800  159745800      1       1  150064       2.1459      0.01594
enh91271     4  159804800  159805800      1       1  150064       2.1571       0.0155
enh91273     4  159823300  159824300      2       1  150064       1.8648     0.031107
enh91332     4  160606000  160607000      6       2  150064       1.7434     0.040631
enh91349     4  165898800  165899800      2       1  150064       1.8408     0.032823
enh91355     4  166142800  166143800      2       1  150064       2.6085    0.0045463
enh91357     4  166215600  166216600      2       1  150064       2.2098     0.013559
enh91363     4  166382400  166383400      2       1  150064       1.8188     0.034471
enh91371     4  166646200  166647200      2       1  150064       3.4796   0.00025113
enh91378     4  169240600  169241600      1       1  150064       1.9783      0.02395
enh91431     4  169808700  169809700      1       1  150064        1.713      0.04336
enh91444     4  169991200  169992200      3       2  150064       1.9231     0.027235
enh91445     4  170000400  170001400      2       1  150064       1.9724     0.024281
enh91447     4  170020500  170021500      2       1  150064       2.7468    0.0030094
enh91451     4  170054900  170055900      1       1  150064       2.4425     0.007292
enh91452     4  170059000  170060000      2       1  150064       2.4046    0.0080948
enh91453     4  170081000  170082000      3       1  150064       2.0257     0.021397
enh91481     4  170236100  170237100      4       1  150064       4.4245   4.8336e-06
enh91482     4  170318500  170319500      3       2  150064       4.3045   8.3665e-06
enh91483     4  170359900  170360900      2       1  150064       1.7035     0.044234
enh91485     4  170477800  170478800      5       3  150064       3.0772    0.0010448
enh91489     4  170570700  170571700      3       2  150064       2.3768    0.0087315
enh91490     4  170580100  170581100      3       2  150064       3.9536    3.849e-05
enh91491     4  170582500  170583500      2       1  150064        3.358   0.00039257
enh91492     4  170584900  170585900      3       1  150064       3.9918   3.2781e-05
enh91493     4  170586000  170587000      1       1  150064       4.3915    5.628e-06
enh91497     4  170846600  170847600     10       1  150064       2.6702      0.00379
enh91510     4  174041900  174042900      3       2  150064       1.6765     0.046823
enh91515     4  174106700  174107700      2       1  150064       1.7183     0.042869
enh91521     4  174185600  174186600      4       2  150064       1.7445     0.040533
enh91535     4  174336400  174337400      1       1  150064       2.6598     0.003909
enh91542     4  174399200  174400200      2       1  150064       2.4277    0.0075964
enh91602     4  176753800  176754800      5       3  150064       2.0407     0.020639
enh91604     4  176867200  176868200      1       1  150064       4.6959    1.327e-06
enh91667     4  184039300  184040300      2       1  150064       1.8441     0.032583
enh91668     4  184040100  184041100      4       1  150064       2.3195     0.010183
enh91669     4  184043600  184044600      3       1  150064       2.2104     0.013537
enh91671     4  184045700  184046700      7       3  150064       1.9136     0.027838
enh91672     4  184046800  184047800      1       1  150064       2.2688      0.01164
enh91673     4  184050600  184051600      1       1  150064       2.1881      0.01433
enh91675     4  184060200  184061200      5       3  150064       1.6971     0.044837
enh91678     4  184065700  184066700      5       1  150064       2.2933     0.010916
enh91692     4  184183000  184184000      2       1  150064       1.7548     0.039651
enh91716     4  184769800  184770800      1       1  150064       2.2655      0.01174
enh91718     4  184796500  184797500      3       1  150064       2.4679    0.0067953
enh91733     4  185185000  185186000      6       2  150064       2.8168    0.0024251
enh91741     4  185276000  185277000      4       2  150064       1.7955     0.036283
enh91749     4  185321200  185322200      3       2  150064       2.9849    0.0014186
enh91756     4  185348900  185349900      2       1  150064       1.7706     0.038315
enh91770     4  185390400  185391400      3       2  150064        2.473    0.0066996
enh91777     4  185566700  185567700      2       1  150064       1.8073     0.035355
enh91824     4  186172600  186173600      4       2  150064       1.7015     0.044425
enh91828     4  186226800  186227800      1       1  150064       2.4069     0.008044
enh91840     4  186426200  186427200      3       1  150064        1.854     0.031871
enh91884     4  186720000  186721000      6       2  150064       1.8462      0.03243
enh91905     4  186988600  186989600      3       2  150064       2.5305    0.0056955
enh91908     4  187053500  187054500      4       2  150064       1.8017     0.035799
enh91937     4  187761800  187762800      6       3  150064       2.4208    0.0077424
enh91939     4  187766200  187767200      8       3  150064       1.9588     0.025071
enh91943     4  187841600  187842600      3       2  150064       1.7024     0.044336
enh91945     4  187856700  187857700      3       2  150064       2.0517       0.0201
enh92010     5    1097900    1098900      3       1  150064       2.0967     0.018011
enh92011     5    1100500    1101500      4       2  150064       1.6579     0.048669
enh92012     5    1102600    1103600      6       2  150064       1.9927     0.023147
enh92013     5    1106700    1107700      2       1  150064       2.3576    0.0091973
enh92038     5    1516100    1517100      1       1  150064       1.7423      0.04073
enh92041     5    1537000    1538000      1       1  150064       1.6978      0.04477
enh92068     5    4906500    4907500      4       2  150064       1.7083     0.043787
enh92079     5    5419000    5420000      7       2  150064       2.7739    0.0027693
enh92080     5    5420600    5421600      7       2  150064       2.9492     0.001593
enh92081     5    5424800    5425800      1       1  150064       2.8418     0.002243
enh92082     5    5429000    5430000      1       1  150064        3.608    0.0001543
enh92083     5    5429800    5430800      2       1  150064       4.0821   2.2313e-05
enh92085     5    5431800    5432800      2       1  150064       2.7226    0.0032382
enh92086     5    5433000    5434000      3       2  150064       2.5271    0.0057506
enh92087     5    5492300    5493300      1       1  150064       3.6504    0.0001309
enh92088     5    5494300    5495300      3       2  150064       2.4548    0.0070488
enh92091     5    5572700    5573700      3       2  150064       2.6081    0.0045528
enh92101     5    5710400    5711400      4       2  150064       2.7779    0.0027353
enh92113     5    6630900    6631900      2       1  150064       2.2091     0.013584
enh92115     5    6704600    6705600      3       1  150064       2.3348    0.0097782
enh92117     5    6719300    6720300      3       2  150064       2.9133    0.0017879
enh92118     5    6723100    6724100     10       4  150064        1.864     0.031161
enh92119     5    6728000    6729000      7       3  150064       2.4787    0.0065922
enh92120     5    6731300    6732300      8       3  150064       3.2036   0.00067866
enh92122     5    6734100    6735100      7       3  150064       3.3376   0.00042245
enh92124     5    6765400    6766400      3       2  150064       1.7152     0.043156
enh92132     5    7392200    7393200      2       1  150064       2.1379     0.016261
enh92134     5    7412300    7413300      2       1  150064       2.2243     0.013063
enh92136     5    7425600    7426600      2       1  150064       1.8427     0.032684
enh92138     5    7596700    7597700      3       2  150064        1.895     0.029046
enh92146     5    7815600    7816600      2       1  150064       2.4416    0.0073109
enh92147     5    7816200    7817200      1       1  150064       2.3398     0.009647
enh92169     5    9820600    9821600      2       1  150064       2.2738      0.01149
enh92216     5   10626200   10627200      1       1  150064       1.6877      0.04573
enh92217     5   10631300   10632300      4       1  150064       1.7436     0.040612
enh92218     5   10633400   10634400      6       1  150064       2.0675     0.019343
enh92220     5   10663500   10664500      2       1  150064       1.6642     0.048033
enh92308     5   14464200   14465200      3       2  150064       1.7929     0.036494
enh92309     5   14490500   14491500      1       1  150064       1.7976      0.03612
enh92321     5   14675700   14676700      1       1  150064       1.8928      0.02919
enh92391     5   15914700   15915700      1       1  150064       1.9523      0.02545
enh92392     5   15929300   15930300      2       1  150064       2.4232    0.0076917
enh92400     5   16536700   16537700      2       1  150064        2.351    0.0093616
enh92401     5   16539200   16540200      2       1  150064       2.5106    0.0060262
enh92412     5   16666800   16667800      1       1  150064       1.7204      0.04268
enh92414     5   16712900   16713900      1       1  150064       2.8418     0.002243
enh92416     5   16721200   16722200      3       1  150064       2.4336    0.0074739
enh92463     5   31361100   31362100      6       2  150064       1.7436     0.040614
enh92479     5   31936800   31937800      3       2  150064       2.0448     0.020436
enh92492     5   32083900   32084900      1       1  150064       2.5151      0.00595
enh92518     5   32276500   32277500      2       1  150064       1.9502     0.025575
enh92547     5   32596700   32597700      4       2  150064       1.6836     0.046132
enh92572     5   33257500   33258500      2       1  150064       1.8956     0.029005
enh92573     5   33281400   33282400      3       1  150064       1.7538     0.039731
enh92575     5   33309500   33310500      4       2  150064       1.9565     0.025206
enh92576     5   33317900   33318900      5       2  150064       2.6878    0.0035967
enh92578     5   33329400   33330400      2       1  150064       1.7614     0.039089
enh92633     5   34519300   34520300      8       2  150064       1.9778     0.023975
enh92634     5   34523100   34524100      5       1  150064       1.7466     0.040356
enh92635     5   34525400   34526400      6       1  150064       1.9036     0.028483
enh92637     5   34531800   34532800      9       4  150064       2.0389     0.020731
enh92676     5   35478700   35479700      2       1  150064       1.6872     0.045786
enh92677     5   35483600   35484600      2       1  150064       1.7638     0.038887
enh92687     5   36222500   36223500      2       1  150064       1.9226     0.027266
enh92695     5   36300300   36301300      2       1  150064       2.0088     0.022278
enh92698     5   36334200   36335200      1       1  150064       2.8909     0.001921
enh92700     5   36337100   36338100      6       2  150064       1.9905     0.023269
enh92722     5   36703700   36704700      2       1  150064       1.7722     0.038181
enh92748     5   37662300   37663300      3       1  150064       1.9457     0.025846
enh92754     5   37738500   37739500      1       1  150064       1.6501      0.04946
enh92758     5   37806000   37807000      4       2  150064       2.6186    0.0044152
enh92759     5   37810900   37811900      4       2  150064       2.2579     0.011977
enh92760     5   37816900   37817900      6       3  150064       1.7062     0.043984
enh92761     5   37823800   37824800      4       2  150064       1.7704     0.038334
enh92762     5   37830000   37831000      3       2  150064       2.3485    0.0094244
enh92763     5   37832500   37833500      5       3  150064       2.6746    0.0037409
enh92767     5   37892700   37893700      9       3  150064       1.7094     0.043693
enh92771     5   38048800   38049800      5       2  150064       1.8799     0.030061
enh92772     5   38060300   38061300      3       1  150064       2.0665     0.019392
enh92799     5   38745900   38746900      5       2  150064       2.4864    0.0064516
enh92814     5   38923500   38924500      4       2  150064       2.0714     0.019162
enh92817     5   39014800   39015800      2       1  150064         2.25     0.012223
enh92818     5   39021200   39022200      2       1  150064       2.8522     0.002171
enh92824     5   39062500   39063500      3       1  150064       2.5214    0.0058437
enh92837     5   39400100   39401100      6       3  150064       1.7543      0.03969
enh92839     5   39402400   39403400      2       1  150064       2.3325    0.0098384
enh92844     5   39426400   39427400      8       2  150064       1.6651     0.047951
enh92943     5   42812300   42813300      1       1  150064        1.685      0.04599
enh92957     5   43120000   43121000      2       1  150064       1.7263     0.042146
enh92985     5   43648300   43649300      5       2  150064       2.1003     0.017852
enh92999     5   44810700   44811700      2       1  150064       3.2993   0.00048464
enh93004     5   49974100   49975100      1       1  150064       1.7192      0.04279
enh93057     5   52323200   52324200      3       2  150064       1.9176     0.027582
enh93059     5   52333200   52334200      3       1  150064       1.9859      0.02352
enh93060     5   52386800   52387800      4       2  150064       3.1333   0.00086424
enh93078     5   52872500   52873500      2       1  150064       2.0748     0.019002
enh93079     5   52898500   52899500      2       1  150064       2.1356     0.016358
enh93102     5   53573500   53574500      6       2  150064       1.9133     0.027857
enh93104     5   53597500   53598500      2       1  150064       2.6232    0.0043557
enh93105     5   53604000   53605000      2       1  150064        1.966     0.024648
enh93106     5   53607400   53608400      2       1  150064        1.647     0.049777
enh93120     5   53897500   53898500      4       2  150064       2.3674    0.0089562
enh93121     5   53899200   53900200      3       2  150064        2.544    0.0054803
enh93122     5   53911100   53912100      4       2  150064       2.0844     0.018564
enh93124     5   53933100   53934100      4       2  150064       1.8047      0.03556
enh93125     5   53940300   53941300      5       1  150064       1.6629     0.048165
enh93126     5   53942800   53943800      7       2  150064       1.6931     0.045222
enh93138     5   54040100   54041100      3       2  150064       1.8775     0.030225
enh93140     5   54056200   54057200      1       1  150064       1.7038      0.04421
enh93145     5   54140100   54141100      5       2  150064       2.2299     0.012876
enh93146     5   54162700   54163700      1       1  150064         1.97      0.02442
enh93147     5   54191100   54192100      1       1  150064       1.8826      0.02988
[truncated: 947,979 more chars]
