# Supplementary material for: Identifying enhancer properties associated with genetic risk for complex traits using regulome-wide association studies
Source: PLoS Comput Biol. 2022 Sep 7;18(9):e1010430. doi: 10.1371/journal.pcbi.1010430 (PMC9484640; doi:10.1371/journal.pcbi.1010430)
Supplement: S3 Table — Sample names are as described in the ROADMAP epigenomics project integrative analysis portal: https://egg2.wustl.edu/roadmap/web_portal/meta.html. (ZIP) [file pcbi.1010430.s010.zip › supplemental_table3/E001esc_sig_enhancers05.gcov.out]

GENE       CHR      START       STOP  NSNPS  NPARAM       N        ZSTAT            P
enh52465     1     966000     967000      1       1  150064       1.6666       0.0478
enh52479     1    1168300    1169300      2       1  150064       1.7908     0.036659
enh52488     1    1253300    1254300      2       1  150064       1.8249     0.034007
enh52512     1    1706800    1707800      3       2  150064       2.5144    0.0059618
enh52527     1    1841500    1842500      3       1  150064       2.0797     0.018775
enh52532     1    1891900    1892900      2       1  150064       2.9489    0.0015948
enh52537     1    2046600    2047600      6       2  150064       2.5929    0.0047589
enh52539     1    2062700    2063700      3       2  150064       3.1698   0.00076283
enh52544     1    2126600    2127600      1       1  150064       3.1061     0.000948
enh52547     1    2138400    2139400      4       2  150064       1.9495     0.025618
enh52548     1    2139300    2140300      3       2  150064       2.2984      0.01077
enh52555     1    2170900    2171900      2       1  150064       1.7343     0.041433
enh52558     1    2181600    2182600      4       2  150064       1.7417     0.040784
enh52567     1    2211200    2212200      3       1  150064       2.1734     0.014875
enh52579     1    2378500    2379500      3       2  150064       3.6475   0.00013239
enh52580     1    2383600    2384600      7       3  150064       3.6748     0.000119
enh52588     1    2542200    2543200      1       1  150064       2.6463     0.004069
enh52589     1    2564000    2565000      4       2  150064       3.2354   0.00060741
enh52590     1    2573100    2574100      5       2  150064       2.4536    0.0070712
enh52599     1    3121100    3122100      1       1  150064       3.1663     0.000772
enh52600     1    3132300    3133300      1       1  150064       2.7633     0.002861
enh52623     1    3591600    3592600      3       2  150064        1.824     0.034079
enh52624     1    3604800    3605800      4       2  150064       1.9732     0.024239
enh52651     1    4192500    4193500      8       3  150064       1.8007     0.035872
enh52652     1    4231700    4232700     14       5  150064       2.5739    0.0050284
enh52657     1    4485800    4486800      3       1  150064       1.9947     0.023038
enh52658     1    4507900    4508900      4       2  150064       3.0982   0.00097366
enh52669     1    4856200    4857200      4       2  150064       2.4331    0.0074858
enh52684     1    5150000    5151000      5       2  150064       2.0876     0.018418
enh52691     1    5203100    5204100      2       1  150064       1.7346     0.041406
enh52692     1    5221400    5222400      5       2  150064       2.1529     0.015662
enh52694     1    5295000    5296000      4       2  150064       2.4662    0.0068271
enh52702     1    5515300    5516300      4       1  150064       1.7678     0.038544
enh52715     1    5896600    5897600      8       3  150064       2.0681     0.019316
enh52734     1    6260600    6261600      1       1  150064       1.7453      0.04047
enh52753     1    6447000    6448000      2       1  150064       1.7695     0.038403
enh52755     1    6519900    6520900      3       2  150064       1.7943     0.036383
enh52756     1    6531600    6532600      3       2  150064       2.5574    0.0052732
enh52760     1    6552000    6553000      3       1  150064       1.9459     0.025835
enh52767     1    6659600    6660600      2       1  150064       3.0805    0.0010333
enh52769     1    6669100    6670100      2       1  150064       1.8024     0.035742
enh52770     1    6675900    6676900      3       1  150064       2.1533     0.015649
enh52771     1    6684200    6685200      2       1  150064       2.1264     0.016733
enh52775     1    6753000    6754000      3       2  150064       2.9505    0.0015865
enh52777     1    6759700    6760700      2       1  150064       3.5669   0.00018061
enh52779     1    6790300    6791300      1       1  150064       2.0247      0.02145
enh52785     1    6851000    6852000      4       2  150064       1.8562     0.031711
enh52789     1    6867500    6868500      1       1  150064       1.8682      0.03087
enh52790     1    6869500    6870500      1       1  150064       1.7449       0.0405
enh52807     1    7081500    7082500      2       1  150064       1.8876     0.029537
enh52833     1    7531100    7532100      5       3  150064       1.8014     0.035816
enh52834     1    7542600    7543600      4       2  150064       1.9408     0.026143
enh52836     1    7561700    7562700      7       3  150064        2.144     0.016014
enh52900     1    8362100    8363100      2       1  150064       3.5833   0.00016966
enh52901     1    8373700    8374700      4       2  150064       4.3324   7.3757e-06
enh52905     1    8427100    8428100      1       1  150064       2.9348     0.001669
enh52906     1    8431400    8432400      4       2  150064       5.2959   5.9221e-08
enh52909     1    8440600    8441600      2       1  150064       3.2036   0.00067861
enh52911     1    8444400    8445400      2       1  150064       4.8974   4.8548e-07
enh52913     1    8450800    8451800      3       2  150064       2.9505    0.0015861
enh52914     1    8456800    8457800      1       1  150064       1.6541      0.04905
enh52915     1    8467100    8468100      3       2  150064       4.5486   2.6996e-06
enh52918     1    8481000    8482000      1       1  150064       4.9501    3.709e-07
enh52921     1    8498100    8499100      1       1  150064        5.656    7.747e-09
enh52922     1    8501000    8502000      2       1  150064       4.5893   2.2235e-06
enh52923     1    8503800    8504800      1       1  150064       4.6085    2.028e-06
enh52929     1    8542900    8543900      2       1  150064       2.1847     0.014455
enh52932     1    8580600    8581600      3       2  150064       2.3313    0.0098686
enh52935     1    8600700    8601700      2       1  150064       3.9022   4.7664e-05
enh52938     1    8621300    8622300      1       1  150064       2.5716     0.005062
enh52939     1    8623200    8624200      3       2  150064       2.3761    0.0087482
enh52940     1    8632000    8633000      2       1  150064       2.8998    0.0018668
enh52941     1    8647400    8648400      5       3  150064       2.7127    0.0033374
enh52943     1    8658800    8659800      3       1  150064       2.9283     0.001704
enh52944     1    8664100    8665100      1       1  150064       2.0891      0.01835
enh52948     1    8691400    8692400      1       1  150064        2.875      0.00202
enh52949     1    8701100    8702100      2       1  150064       3.7904    7.521e-05
enh52950     1    8706800    8707800      2       1  150064       2.9936    0.0013784
enh52952     1    8721200    8722200      1       1  150064        3.686    0.0001139
enh52954     1    8725700    8726700      1       1  150064       2.9385     0.001649
enh52955     1    8727900    8728900      4       2  150064       1.7639     0.038877
enh52959     1    8737200    8738200      1       1  150064       2.9436     0.001622
enh52960     1    8740900    8741900      2       1  150064         2.38    0.0086572
enh52961     1    8744700    8745700      2       1  150064       2.1884     0.014321
enh52963     1    8749800    8750800      2       1  150064       2.0315     0.021104
enh52967     1    8758400    8759400      1       1  150064       2.7985     0.002567
enh52971     1    8766800    8767800      3       2  150064       2.0001     0.022746
enh52972     1    8769700    8770700      3       2  150064        3.775   7.9989e-05
enh52973     1    8771900    8772900      2       1  150064       2.1925     0.014172
enh52974     1    8774200    8775200      2       1  150064       3.7182   0.00010033
enh52981     1    8843700    8844700      2       1  150064       2.4847    0.0064836
enh52993     1    8931500    8932500      1       1  150064       1.8274      0.03382
enh53000     1    8971100    8972100      3       2  150064       2.0245     0.021458
enh53003     1    9001400    9002400      5       2  150064       3.0196    0.0012654
enh53033     1    9330400    9331400      5       2  150064       2.0821     0.018668
enh53046     1    9408600    9409600      7       3  150064       2.0271     0.021327
enh53127     1   10377800   10378800      8       3  150064       1.8496     0.032183
enh53130     1   10407500   10408500      4       1  150064       1.8267     0.033876
enh53174     1   10774400   10775400      1       1  150064       1.9622      0.02487
enh53216     1   11335200   11336200      1       1  150064       2.0523      0.02007
enh53217     1   11335700   11336700      1       1  150064       2.0523      0.02007
enh53222     1   11376400   11377400      3       1  150064       2.2901     0.011008
enh53236     1   11547200   11548200      4       2  150064       1.8073     0.035357
enh53250     1   11767300   11768300      3       2  150064       1.6636     0.048096
enh53265     1   11942900   11943900      2       1  150064       2.4724    0.0067108
enh53274     1   11998500   11999500      2       1  150064       1.9438      0.02596
enh53275     1   12003900   12004900      3       2  150064       1.9455     0.025858
enh53281     1   12126200   12127200      2       1  150064       3.1872   0.00071833
enh53282     1   12129100   12130100      3       2  150064       2.1155     0.017193
enh53283     1   12135300   12136300      5       2  150064       2.1026      0.01775
enh53284     1   12137800   12138800      3       2  150064       2.3256      0.01002
enh53285     1   12141600   12142600      4       1  150064       1.7593     0.039261
enh53325     1   12659600   12660600      6       3  150064       1.7259     0.042179
enh53337     1   12774400   12775400      2       1  150064       1.7815     0.037412
enh53353     1   14091300   14092300      2       1  150064       1.8981     0.028844
enh53362     1   14366300   14367300      3       1  150064       2.3854    0.0085308
enh53363     1   14401400   14402400      1       1  150064       1.6506      0.04941
enh53366     1   14462300   14463300      4       2  150064       1.8362     0.033167
enh53371     1   14582100   14583100      3       1  150064       2.0585     0.019771
enh53377     1   14660900   14661900      4       2  150064       1.8049     0.035544
enh53416     1   15090500   15091500      1       1  150064       1.6703      0.04743
enh53417     1   15094000   15095000      1       1  150064       1.7877      0.03691
enh53425     1   15183000   15184000      4       2  150064        2.489     0.006405
enh53426     1   15202200   15203200      3       2  150064       1.9802     0.023842
enh53428     1   15210700   15211700      2       1  150064       2.0204     0.021673
enh53434     1   15252700   15253700      3       1  150064       1.8983     0.028827
enh53468     1   15522700   15523700      5       1  150064       1.7537     0.039737
enh53473     1   15567200   15568200      6       1  150064       2.0148     0.021963
enh53485     1   15691200   15692200      2       1  150064       1.6764     0.046832
enh53488     1   15742900   15743900      3       2  150064       1.6896     0.045552
enh53548     1   16353500   16354500      3       2  150064       2.0894     0.018335
enh53549     1   16354600   16355600      5       3  150064       1.7253      0.04224
enh53561     1   16444000   16445000      1       1  150064       1.8981      0.02884
enh53579     1   16537700   16538700      6       3  150064       2.4817    0.0065374
enh53584     1   16563800   16564800      1       1  150064       2.1876      0.01435
enh53586     1   16570400   16571400      1       1  150064        2.126      0.01675
enh53587     1   16574800   16575800      1       1  150064       2.3933     0.008348
enh53590     1   16593400   16594400      5       1  150064       2.1906      0.01424
enh53595     1   16679400   16680400      1       1  150064       2.0801      0.01876
enh53599     1   16703100   16704100      4       1  150064       1.9451     0.025883
enh53600     1   16711500   16712500      2       1  150064       1.7801     0.037533
enh53601     1   16713500   16714500      2       1  150064       1.7733     0.038087
enh53603     1   16722800   16723800      4       1  150064       2.0449      0.02043
enh53605     1   16817400   16818400      3       2  150064       2.5381    0.0055725
enh53614     1   17003100   17004100      2       1  150064       1.8029     0.035703
enh53631     1   17287400   17288400      4       2  150064       2.8364    0.0022815
enh53633     1   17307200   17308200      1       1  150064       2.1879      0.01434
enh53637     1   17340900   17341900      3       1  150064       1.8502      0.03214
enh53638     1   17372000   17373000      6       1  150064       2.4293    0.0075639
enh53639     1   17378400   17379400      2       1  150064       2.7791    0.0027255
enh53640     1   17386200   17387200      2       1  150064       3.0875    0.0010093
enh53641     1   17390000   17391000      7       3  150064       2.3775    0.0087148
enh53658     1   17563400   17564400      2       1  150064        1.901     0.028652
enh53726     1   18299800   18300800      2       1  150064       1.8187      0.03448
enh53735     1   18502700   18503700      4       2  150064       2.2093     0.013576
enh53737     1   18530800   18531800      1       1  150064       2.7016      0.00345
enh53738     1   18537600   18538600      4       2  150064       1.8808     0.029997
enh53739     1   18556700   18557700      4       2  150064       1.6962     0.044927
enh53811     1   19641400   19642400      3       2  150064       1.7859     0.037057
enh53848     1   19966600   19967600      1       1  150064       2.3371     0.009718
enh53869     1   20276100   20277100      2       1  150064       3.4913   0.00024037
enh53896     1   20819900   20820900      1       1  150064       1.7361      0.04127
enh53917     1   21114600   21115600      2       1  150064       2.4415    0.0073133
enh53919     1   21232600   21233600      2       1  150064       2.4483    0.0071758
enh53923     1   21276600   21277600      4       2  150064       2.5101    0.0060351
enh53925     1   21319700   21320700      2       1  150064       2.0949     0.018091
enh53926     1   21348600   21349600      1       1  150064       2.1326      0.01648
enh53927     1   21369100   21370100      6       3  150064       2.5651    0.0051572
enh53929     1   21375000   21376000      3       2  150064       2.8456    0.0022163
enh53931     1   21395600   21396600      2       1  150064       1.9849      0.02358
enh53932     1   21399600   21400600      2       1  150064       2.0127     0.022071
enh53933     1   21415800   21416800      3       1  150064       2.7094    0.0033702
enh53934     1   21416700   21417700      2       1  150064       2.7388    0.0030831
enh53936     1   21427800   21428800      1       1  150064       2.1121      0.01734
enh53937     1   21452600   21453600      4       2  150064       2.0022     0.022634
enh53938     1   21476100   21477100      2       1  150064       3.0777    0.0010431
enh53993     1   21917300   21918300      6       4  150064       2.4764    0.0066359
enh54005     1   21999700   22000700      6       3  150064       1.9066     0.028286
enh54006     1   22032300   22033300      3       2  150064        1.769      0.03845
enh54008     1   22090000   22091000     11       2  150064       1.9751     0.024129
enh54009     1   22091600   22092600      5       2  150064       2.2327     0.012784
enh54035     1   22349800   22350800      3       1  150064       2.5526    0.0053461
enh54036     1   22352800   22353800      5       2  150064       2.4891    0.0064031
enh54038     1   22369400   22370400      2       1  150064       2.5031    0.0061555
enh54041     1   22382200   22383200      2       1  150064       2.7113    0.0033512
enh54044     1   22398800   22399800      1       1  150064       3.3647    0.0003831
enh54045     1   22401400   22402400      3       2  150064       2.1345     0.016401
enh54053     1   22448300   22449300      5       3  150064       2.9265    0.0017142
enh54060     1   22560300   22561300      4       2  150064       1.8535     0.031908
enh54136     1   23438200   23439200      1       1  150064       2.0492      0.02022
enh54172     1   23889000   23890000      2       1  150064       1.9327     0.026637
enh54178     1   23938800   23939800      2       1  150064       1.9468     0.025782
enh54216     1   24502300   24503300      7       2  150064       2.3773    0.0087199
enh54219     1   24542500   24543500      1       1  150064       2.8719      0.00204
enh54234     1   24690700   24691700      5       2  150064       1.6653     0.047926
enh54237     1   24718900   24719900      1       1  150064        1.765      0.03878
enh54240     1   24745100   24746100      3       2  150064       2.0608      0.01966
enh54246     1   24833400   24834400      1       1  150064       2.5335     0.005646
enh54247     1   24835700   24836700      2       1  150064       1.9884     0.023382
enh54251     1   24867400   24868400      7       3  150064       2.6823    0.0036556
enh54256     1   24913300   24914300      4       2  150064       1.6901     0.045508
enh54258     1   24967400   24968400      2       1  150064       2.5702    0.0050815
enh54442     1   26845600   26846600      2       1  150064       2.8406    0.0022511
enh54446     1   26881700   26882700      2       1  150064       1.8363     0.033157
enh54452     1   27016900   27017900      1       1  150064       2.4913     0.006363
enh54455     1   27040000   27041000      1       1  150064        2.725     0.003215
enh54457     1   27048300   27049300      1       1  150064       2.7248     0.003217
enh54458     1   27053100   27054100      1       1  150064       2.7026      0.00344
enh54459     1   27070000   27071000      3       2  150064        1.957     0.025176
enh54462     1   27098200   27099200      1       1  150064       2.7473     0.003004
enh54464     1   27112100   27113100      1       1  150064       2.4696     0.006764
enh54470     1   27175200   27176200      1       1  150064       2.4217     0.007724
enh54471     1   27179100   27180100      1       1  150064       3.8436    6.061e-05
enh54472     1   27184400   27185400      1       1  150064       1.9879      0.02341
enh54473     1   27188000   27189000      1       1  150064       2.4105     0.007966
enh54476     1   27196400   27197400      1       1  150064       2.5991     0.004673
enh54480     1   27247000   27248000      2       1  150064       2.7103    0.0033606
enh54481     1   27249700   27250700      1       1  150064        2.512     0.006003
enh54504     1   27425500   27426500      1       1  150064         2.29      0.01101
enh54506     1   27445100   27446100      3       1  150064       1.8704     0.030713
enh54507     1   27448700   27449700      1       1  150064       2.1775      0.01472
enh54530     1   27693700   27694700      1       1  150064       1.8301      0.03362
enh54531     1   27695400   27696400      1       1  150064       2.9448     0.001616
enh54581     1   27955300   27956300      2       1  150064        1.664     0.048061
enh54583     1   27969800   27970800      1       1  150064       1.9646      0.02473
enh54603     1   28258500   28259500      4       2  150064        2.443    0.0072821
enh54614     1   28431600   28432600      4       2  150064       2.3672    0.0089625
enh54615     1   28461800   28462800      3       2  150064       3.0157     0.001282
enh54619     1   28499800   28500800      2       1  150064       3.6693   0.00012161
enh54622     1   28523000   28524000      6       4  150064       1.7939     0.036417
enh54627     1   28575800   28576800      2       1  150064       1.7769     0.037792
enh54636     1   28622400   28623400      2       1  150064        2.398    0.0082421
enh54638     1   28692200   28693200      6       1  150064       1.8321     0.033467
enh54640     1   28697600   28698600      1       1  150064       2.0562      0.01988
enh54641     1   28698400   28699400      2       1  150064       1.9834     0.023663
enh54644     1   28725800   28726800      1       1  150064       2.2751      0.01145
enh54645     1   28735700   28736700      7       2  150064       2.3485    0.0094251
enh54646     1   28742300   28743300      1       1  150064       2.1067      0.01757
enh54656     1   28847600   28848600      1       1  150064       2.8219     0.002387
enh54657     1   28848200   28849200      1       1  150064       2.8219     0.002387
enh54659     1   28925000   28926000      4       2  150064       1.8943     0.029094
enh54662     1   28967600   28968600      2       1  150064       2.2942     0.010889
enh54663     1   28970600   28971600      1       1  150064       2.3123      0.01038
enh54666     1   28990200   28991200      5       2  150064       3.6148   0.00015029
enh54670     1   29060200   29061200      2       1  150064        2.618    0.0044224
enh54681     1   29141600   29142600      4       2  150064       2.4808    0.0065552
enh54683     1   29210600   29211600      4       2  150064       2.7824    0.0026975
enh54688     1   29279800   29280800      2       1  150064       2.9504    0.0015869
enh54689     1   29281800   29282800      1       1  150064       2.0212      0.02163
enh54693     1   29311600   29312600      1       1  150064       3.5343    0.0002044
enh54698     1   29438900   29439900      3       2  150064       3.1734   0.00075334
enh54699     1   29460100   29461100      2       1  150064       1.7028     0.044305
enh54700     1   29462700   29463700      6       3  150064       2.1277     0.016683
enh54701     1   29472200   29473200      2       1  150064       2.2445     0.012401
enh54705     1   29496800   29497800      3       2  150064       1.8796      0.03008
enh54708     1   29505000   29506000      3       2  150064       2.5506    0.0053764
enh54716     1   29575600   29576600      4       2  150064       2.1119     0.017348
enh54719     1   29604200   29605200      3       2  150064       2.4171    0.0078226
enh54727     1   29750700   29751700      5       2  150064       1.6827     0.046214
enh54747     1   30404200   30405200      4       2  150064       2.5697    0.0050894
enh54748     1   30416600   30417600      3       2  150064       4.1317   1.8003e-05
enh54749     1   30418500   30419500      4       2  150064       3.4587   0.00027143
enh54751     1   30433600   30434600      5       3  150064       5.9431   1.3982e-09
enh54752     1   30435100   30436100      2       1  150064       5.4778   2.1536e-08
enh54753     1   30446000   30447000      2       1  150064       4.3058   8.3182e-06
enh54756     1   30459400   30460400      2       1  150064       4.9239   4.2419e-07
enh54757     1   30463600   30464600      1       1  150064       4.6502    1.658e-06
enh54758     1   30475400   30476400      1       1  150064       3.8211    6.643e-05
enh54759     1   30478600   30479600      2       1  150064       3.8019   7.1798e-05
enh54760     1   30481300   30482300      5       1  150064       3.3472   0.00040823
enh54776     1   30830700   30831700      2       1  150064       3.2479   0.00058125
enh54784     1   31158700   31159700      8       1  150064       1.8063      0.03544
enh54787     1   31180300   31181300     12       2  150064       1.6714     0.047325
enh54801     1   31274600   31275600      1       1  150064       1.7209      0.04263
enh54841     1   31594800   31595800      1       1  150064       2.3352     0.009767
enh54849     1   31688000   31689000     10       2  150064       3.2172   0.00064721
enh54850     1   31693500   31694500      4       1  150064       3.5873   0.00016706
enh54851     1   31707000   31708000      4       1  150064       2.0923     0.018207
enh54853     1   31770800   31771800      2       1  150064       3.3482   0.00040666
enh54854     1   31771600   31772600      5       2  150064       3.9229   4.3737e-05
enh54856     1   31844000   31845000      1       1  150064        3.082     0.001028
enh54857     1   31847000   31848000      2       1  150064       2.7671    0.0028278
enh54858     1   31848900   31849900      1       1  150064       3.3277    0.0004379
enh54859     1   31862700   31863700      8       2  150064       3.8622   5.6184e-05
enh54860     1   31870000   31871000      3       1  150064       3.5009   0.00023187
enh54862     1   31889000   31890000      1       1  150064       2.8345     0.002295
enh54863     1   31894200   31895200      4       2  150064       1.7091     0.043715
enh54864     1   31895000   31896000      5       2  150064       2.0482     0.020269
enh54865     1   31906900   31907900      1       1  150064       1.9219      0.02731
enh54908     1   32262100   32263100      1       1  150064       1.7442      0.04056
enh54930     1   32490000   32491000      2       1  150064       2.1063     0.017589
enh54940     1   32592600   32593600      3       2  150064       1.6917     0.045349
enh54943     1   32616500   32617500      1       1  150064       2.0177      0.02181
enh54952     1   32704300   32705300      2       1  150064       1.6513     0.049341
enh54953     1   32707800   32708800      3       1  150064       1.7063     0.043974
enh54975     1   32910500   32911500      1       1  150064       1.8008      0.03587
enh54984     1   33101900   33102900      3       2  150064       1.7108     0.043555
enh55001     1   33222800   33223800      3       1  150064        2.368    0.0089431
enh55005     1   33232800   33233800      2       1  150064       2.3703    0.0088876
enh55012     1   33337900   33338900      2       1  150064        1.997     0.022915
enh55032     1   33492400   33493400      4       2  150064       2.0286     0.021251
enh55037     1   33564700   33565700      1       1  150064       2.2931      0.01092
enh55046     1   33629800   33630800      2       1  150064       1.9953     0.023005
enh55055     1   33724100   33725100      3       2  150064       2.2615     0.011863
enh55058     1   33765800   33766800      3       2  150064       2.3437    0.0095463
enh55064     1   33810500   33811500      2       1  150064       1.6975     0.044805
enh55081     1   33936300   33937300      3       1  150064       1.7455     0.040446
enh55086     1   34175300   34176300      5       2  150064        1.888     0.029513
enh55087     1   34177300   34178300      3       1  150064       2.1769     0.014744
enh55106     1   34654000   34655000      4       2  150064       1.8187     0.034476
enh55114     1   35055200   35056200      1       1  150064       1.9056      0.02835
enh55131     1   35318200   35319200      4       2  150064       1.8872     0.029566
enh55132     1   35325400   35326400      1       1  150064       2.2918      0.01096
enh55149     1   35675200   35676200      1       1  150064       3.7357    9.359e-05
enh55150     1   35676400   35677400      4       1  150064       3.5179   0.00021747
enh55151     1   35686700   35687700      3       2  150064       3.2441   0.00058914
enh55157     1   35826500   35827500      1       1  150064         3.91    4.615e-05
enh55165     1   36002200   36003200      2       1  150064       3.0799    0.0010355
enh55168     1   36087200   36088200      1       1  150064        3.718    0.0001004
enh55170     1   36102300   36103300      2       1  150064       3.6011   0.00015847
enh55173     1   36156300   36157300      3       1  150064       2.7357    0.0031125
enh55178     1   36275100   36276100      5       2  150064       4.2923   8.8424e-06
enh55186     1   36400800   36401800      1       1  150064       3.4205    0.0003125
enh55190     1   36553100   36554100      1       1  150064       3.1405    0.0008432
enh55191     1   36555400   36556400      3       2  150064        3.192   0.00070642
enh55192     1   36562500   36563500      2       1  150064       3.0303    0.0012214
enh55193     1   36565100   36566100      6       2  150064       2.3137     0.010343
enh55195     1   36599800   36600800      3       1  150064       3.6681   0.00012219
enh55196     1   36613200   36614200      3       1  150064       3.8801   5.2202e-05
enh55198     1   36625100   36626100      3       2  150064       2.2319     0.012811
enh55199     1   36627600   36628600      2       1  150064       3.9956   3.2268e-05
enh55202     1   36641600   36642600      3       1  150064       2.9718    0.0014803
enh55205     1   36652800   36653800      4       2  150064       2.5498    0.0053889
enh55245     1   37112600   37113600      3       1  150064       2.2611     0.011876
enh55247     1   37166000   37167000      2       1  150064       2.0091     0.022264
enh55248     1   37169200   37170200      1       1  150064        2.832     0.002313
enh55249     1   37176300   37177300      3       2  150064       2.2052     0.013719
enh55250     1   37196200   37197200      3       1  150064       2.7812     0.002708
enh55251     1   37202300   37203300      1       1  150064       1.8664      0.03099
enh55312     1   38275400   38276400      2       1  150064       2.7272    0.0031936
enh55314     1   38331000   38332000      3       2  150064       2.6496    0.0040289
enh55315     1   38395600   38396600      3       1  150064       2.8765    0.0020106
enh55355     1   38735100   38736100      4       1  150064       2.7595    0.0028944
enh55356     1   38738600   38739600      7       2  150064       2.0244     0.021464
enh55357     1   38751500   38752500      3       1  150064       1.9679     0.024539
enh55358     1   38756800   38757800      4       2  150064       1.9035     0.028488
enh55359     1   38766400   38767400      3       1  150064       2.7287     0.003179
enh55361     1   38803000   38804000      2       1  150064       1.7714      0.03825
enh55362     1   38810100   38811100      3       2  150064        3.112    0.0009291
enh55365     1   38836200   38837200      3       2  150064       2.1219     0.016922
enh55368     1   38849800   38850800      3       2  150064       2.2009     0.013872
enh55369     1   38858600   38859600      2       1  150064        2.331    0.0098773
enh55370     1   38886200   38887200      3       1  150064         2.47    0.0067551
enh55371     1   38888900   38889900      2       1  150064       2.1528     0.015668
enh55372     1   38897900   38898900      2       1  150064       2.1803     0.014617
enh55373     1   38910000   38911000      5       2  150064       2.9026    0.0018503
enh55393     1   39197100   39198100      5       3  150064        2.136     0.016339
enh55394     1   39206300   39207300      1       1  150064       1.9001      0.02871
enh55404     1   39406900   39407900      2       1  150064       1.6718     0.047283
enh55416     1   39464400   39465400      6       2  150064       1.8299     0.033634
enh55419     1   39468100   39469100      2       1  150064       2.2602     0.011905
enh55421     1   39490800   39491800      2       1  150064       1.8507     0.032107
enh55423     1   39517300   39518300      2       1  150064       2.1215     0.016939
enh55429     1   39577000   39578000      4       2  150064       2.0126     0.022076
enh55431     1   39581900   39582900      3       1  150064       2.2439     0.012419
enh55452     1   39636800   39637800      3       1  150064       1.7642     0.038851
enh55455     1   39642500   39643500      2       1  150064       1.7482     0.040211
enh55456     1   39644500   39645500      1       1  150064       1.8615      0.03134
enh55458     1   39651000   39652000      2       1  150064       2.1225     0.016899
enh55459     1   39652400   39653400      2       1  150064       1.9017     0.028608
enh55465     1   39671600   39672600      3       2  150064       2.0739     0.019046
enh55473     1   39696600   39697600      1       1  150064       1.7105      0.04359
enh55490     1   39863100   39864100      3       2  150064       1.9366     0.026394
enh55498     1   39974500   39975500      4       2  150064       2.3427    0.0095713
enh55499     1   40049000   40050000      6       3  150064       2.1857      0.01442
enh55509     1   40356900   40357900      5       2  150064        1.738     0.041101
enh55542     1   40848200   40849200      2       1  150064       1.7513     0.039945
enh55543     1   40848800   40849800      3       2  150064       2.0998     0.017875
enh55550     1   40998100   40999100      3       2  150064       1.9022     0.028572
enh55558     1   41155300   41156300      4       2  150064       3.0389    0.0011874
enh55561     1   41169000   41170000      7       3  150064       1.8022     0.035758
enh55562     1   41170100   41171100      2       1  150064        2.747     0.003007
enh55568     1   41209000   41210000      1       1  150064       3.0543     0.001128
enh55569     1   41238900   41239900      4       2  150064       1.6712     0.047345
enh55572     1   41270700   41271700      6       2  150064       1.8032     0.035678
enh55587     1   41433000   41434000      9       3  150064       2.6236    0.0043507
enh55588     1   41447400   41448400      1       1  150064       1.7839      0.03722
enh55591     1   41490600   41491600      4       2  150064       1.7651     0.038774
enh55594     1   41522100   41523100      5       2  150064       2.0268     0.021341
enh55595     1   41574600   41575600      4       2  150064       2.1731     0.014886
enh55597     1   41617500   41618500      2       1  150064         2.58    0.0049407
enh55611     1   41836800   41837800      2       1  150064       2.6367    0.0041863
enh55612     1   41853400   41854400      3       1  150064       2.0269     0.021335
enh55614     1   41859400   41860400      2       1  150064       2.0628     0.019566
enh55615     1   41860800   41861800      3       1  150064       1.6804     0.046443
enh55618     1   41873500   41874500      3       2  150064       2.5225     0.005826
enh55619     1   41888800   41889800      3       1  150064       2.1375      0.01628
enh55620     1   41898400   41899400      3       1  150064       2.3162     0.010275
enh55625     1   41950600   41951600      4       2  150064       3.2566   0.00056377
enh55626     1   41953000   41954000      4       2  150064       1.8677     0.030899
enh55627     1   41960500   41961500      4       2  150064       3.2234    0.0006334
enh55644     1   42245800   42246800      3       1  150064       1.9568     0.025187
enh55696     1   42850500   42851500      2       1  150064       1.8302     0.033613
enh55735     1   43419500   43420500      3       2  150064       2.1424      0.01608
enh55738     1   43432200   43433200      6       3  150064       1.6904     0.045479
enh55769     1   43739800   43740800      4       2  150064       1.8094     0.035197
enh55772     1   43761000   43762000      1       1  150064       2.8936     0.001904
enh55773     1   43764800   43765800      1       1  150064       2.9843     0.001421
enh55777     1   43815600   43816600      1       1  150064       3.5706    0.0001781
enh55779     1   43826700   43827700      1       1  150064       2.7397     0.003075
enh55780     1   43831000   43832000      2       1  150064       1.9653     0.024692
enh55784     1   43888600   43889600      1       1  150064       3.5791    0.0001724
enh55785     1   43901300   43902300      2       1  150064       3.4636   0.00026649
enh55787     1   43920500   43921500      4       2  150064       4.1611   1.5834e-05
enh55788     1   43937900   43938900      2       1  150064       3.0281    0.0012305
enh55789     1   43941400   43942400      2       1  150064        3.869   5.4645e-05
enh55790     1   43959000   43960000      3       2  150064        1.681     0.046377
enh55797     1   44011100   44012100      1       1  150064       1.6572      0.04874
enh55798     1   44013500   44014500      3       2  150064       2.9683    0.0014972
enh55800     1   44017900   44018900      1       1  150064       3.1374    0.0008524
enh55801     1   44023100   44024100      1       1  150064       3.0287     0.001228
enh55802     1   44024200   44025200      2       1  150064       2.6016    0.0046399
enh55804     1   44031500   44032500      3       2  150064       3.2668   0.00054392
enh55805     1   44047400   44048400      5       2  150064       2.8226    0.0023819
enh55806     1   44100000   44101000      2       1  150064       5.1149   1.5694e-07
enh55807     1   44113800   44114800      3       1  150064       3.3624   0.00038635
enh55808     1   44118000   44119000      4       2  150064       3.8625    5.612e-05
enh55810     1   44124700   44125700      2       1  150064       3.4863   0.00024487
enh55811     1   44126100   44127100      6       2  150064       4.1334    1.787e-05
enh55813     1   44171100   44172100      2       1  150064       2.8891     0.001932
enh55817     1   44232800   44233800      3       1  150064       2.8242    0.0023699
enh55818     1   44235500   44236500      1       1  150064       3.2928     0.000496
enh55819     1   44239700   44240700      2       1  150064       2.7456    0.0030204
enh55820     1   44248800   44249800      3       2  150064       3.7981   7.2899e-05
enh55823     1   44300900   44301900      1       1  150064       2.9436     0.001622
enh55827     1   44318600   44319600      2       1  150064        3.435   0.00029627
enh55829     1   44346600   44347600      4       2  150064       3.7858   7.6597e-05
enh55830     1   44350600   44351600      4       2  150064       2.8485    0.0021961
enh55831     1   44353100   44354100      4       2  150064       3.6321   0.00014058
enh55832     1   44378800   44379800      5       2  150064       2.1326     0.016479
enh55833     1   44395700   44396700      5       2  150064       2.6828    0.0036507
enh55834     1   44400200   44401200      2       1  150064       2.2372     0.012635
enh55835     1   44402300   44403300      4       2  150064        2.011      0.02216
enh55837     1   44411000   44412000      2       1  150064       2.5119    0.0060045
enh55838     1   44413600   44414600      5       3  150064       3.3699   0.00037591
enh55840     1   44439100   44440100      2       1  150064       1.9816     0.023762
enh55841     1   44441600   44442600      1       1  150064       3.4286    0.0003034
enh55842     1   44443400   44444400      5       3  150064       2.4915    0.0063602
enh55843     1   44446200   44447200      4       2  150064       1.9799      0.02386
enh55844     1   44456100   44457100      1       1  150064       2.0898      0.01832
enh55845     1   44458100   44459100      1       1  150064       2.9213     0.001743
enh55846     1   44460300   44461300      3       1  150064       2.1489     0.015823
enh55857     1   44554800   44555800      5       2  150064       1.7225     0.042493
enh55858     1   44571900   44572900      7       4  150064        1.685     0.045996
enh55862     1   44677700   44678700      1       1  150064       2.7892     0.002642
enh55863     1   44704600   44705600      2       1  150064       2.6077    0.0045579
enh56013     1   46764500   46765500      1       1  150064       2.5042     0.006137
enh56031     1   46985300   46986300      1       1  150064       2.8534     0.002163
enh56033     1   47023600   47024600      1       1  150064       2.0179       0.0218
enh56048     1   47254800   47255800      1       1  150064        2.326      0.01001
enh56062     1   47640500   47641500      4       2  150064       1.8457     0.032464
enh56091     1   48276000   48277000      1       1  150064        2.217      0.01331
enh56096     1   48319800   48320800      3       2  150064       2.7389    0.0030825
enh56098     1   48353100   48354100      3       2  150064         1.69      0.04551
enh56103     1   48399700   48400700      5       2  150064       1.7379     0.041113
enh56147     1   49349800   49350800      2       1  150064       1.9175     0.027587
enh56152     1   49666300   49667300      3       2  150064       2.4642    0.0068663
enh56153     1   49731300   49732300      4       2  150064       3.6794   0.00011689
enh56158     1   50576100   50577100      1       1  150064       2.0337      0.02099
enh56159     1   50594600   50595600      1       1  150064       2.4948     0.006302
enh56160     1   50595800   50596800      4       1  150064       1.8991     0.028778
enh56161     1   50604800   50605800      1       1  150064       1.9783      0.02395
enh56184     1   51133800   51134800      1       1  150064        2.012      0.02211
enh56190     1   51258900   51259900      4       2  150064       1.7814     0.037428
enh56203     1   51761500   51762500      4       2  150064       1.7318     0.041651
enh56215     1   51981600   51982600      8       3  150064       1.7506     0.040007
enh56250     1   52327200   52328200      1       1  150064       2.0208      0.02165
enh56345     1   53655800   53656800      3       1  150064       2.3512    0.0093555
enh56348     1   53702400   53703400      4       2  150064       2.5829    0.0048987
enh56352     1   53758600   53759600      1       1  150064       1.8966      0.02894
enh56353     1   53760200   53761200      3       2  150064        3.057    0.0011178
enh56361     1   53836300   53837300      5       2  150064       2.1338      0.01643
enh56362     1   53841300   53842300      5       3  150064       2.6566    0.0039464
enh56363     1   53859000   53860000      3       1  150064       2.3284    0.0099444
enh56372     1   53907300   53908300      3       1  150064       2.0502     0.020172
enh56383     1   54025100   54026100      1       1  150064       2.3603      0.00913
enh56399     1   54422500   54423500      3       1  150064       1.7584     0.039338
enh56402     1   54447400   54448400      1       1  150064       2.3782     0.008699
enh56403     1   54448400   54449400      3       1  150064       2.2472     0.012314
enh56412     1   54672800   54673800      1       1  150064       2.4455     0.007232
enh56413     1   54685100   54686100      4       2  150064       2.3985    0.0082308
enh56414     1   54687600   54688600      3       2  150064        2.643     0.004109
enh56416     1   54694800   54695800      1       1  150064       2.0633      0.01954
enh56451     1   54838000   54839000      3       1  150064       1.8835     0.029816
enh56455     1   54850500   54851500      1       1  150064       2.1615      0.01533
enh56491     1   55323400   55324400      6       3  150064       1.7591     0.039279
enh56536     1   56047300   56048300      4       2  150064       2.3035     0.010626
enh56543     1   56184500   56185500      2       1  150064       1.7767      0.03781
enh56544     1   56206800   56207800      1       1  150064       1.7343      0.04143
enh56558     1   56808600   56809600      2       1  150064       1.6806     0.046421
enh56610     1   57286200   57287200      6       2  150064       2.0605     0.019677
enh56659     1   58019300   58020300      3       1  150064       1.7878     0.036908
enh56695     1   58560800   58561800      5       2  150064       1.9028     0.028534
enh56710     1   58811000   58812000      6       3  150064       1.8497     0.032176
enh56718     1   58874800   58875800      6       2  150064       1.7579     0.039382
enh56735     1   59165800   59166800      2       1  150064       2.3789    0.0086815
enh56736     1   59169300   59170300      4       1  150064       1.6728     0.047182
enh56785     1   59617400   59618400      1       1  150064       1.7215      0.04258
enh56787     1   59622600   59623600      8       2  150064       2.0919     0.018225
enh56789     1   59645400   59646400      4       2  150064       2.6023    0.0046299
enh56837     1   60528800   60529800      1       1  150064       2.2069      0.01366
enh56842     1   61039100   61040100      1       1  150064       3.0103     0.001305
enh56843     1   61144600   61145600      4       2  150064       2.1496     0.015795
enh56844     1   61171800   61172800      6       3  150064       1.9575     0.025142
enh56849     1   61333400   61334400      1       1  150064       2.0224      0.02157
enh56852     1   61356200   61357200      3       2  150064       2.5781    0.0049674
enh56855     1   61377300   61378300      4       2  150064        1.968     0.024537
enh56858     1   61402000   61403000      1       1  150064       2.2825      0.01123
enh56863     1   61459600   61460600      3       2  150064        2.195     0.014082
enh56884     1   61702600   61703600      3       1  150064       1.8269     0.033855
enh56902     1   61797600   61798600      1       1  150064       2.0742      0.01903
enh56944     1   62505900   62506900      2       1  150064       1.9761     0.024069
enh56975     1   62866500   62867500      3       1  150064       2.1564     0.015527
enh57013     1   63465900   63466900      6       3  150064        1.881     0.029984
enh57026     1   63664700   63665700      1       1  150064       1.8373      0.03308
enh57031     1   63764700   63765700      1       1  150064        1.954      0.02535
enh57093     1   64342200   64343200      2       1  150064       1.6885     0.045658
enh57120     1   64504100   64505100      1       1  150064       2.6022     0.004631
enh57161     1   64954000   64955000      2       1  150064       2.0889     0.018356
enh57162     1   64961600   64962600      2       1  150064       2.0564      0.01987
enh57164     1   64973800   64974800      6       4  150064       1.9806     0.023816
enh57211     1   65382800   65383800      4       2  150064       3.3401   0.00041881
enh57212     1   65392300   65393300      4       2  150064       2.6794    0.0036881
enh57217     1   65415800   65416800      2       1  150064       2.2473     0.012311
enh57218     1   65421500   65422500      2       1  150064       2.4354    0.0074375
enh57220     1   65427700   65428700      5       2  150064       2.9459    0.0016099
enh57224     1   65460600   65461600      2       1  150064       2.1867     0.014382
enh57226     1   65529700   65530700      3       2  150064       1.7161     0.043068
enh57232     1   65618900   65619900      3       2  150064       2.0383     0.020759
enh57238     1   65632800   65633800      1       1  150064       2.3522     0.009332
enh57241     1   65639900   65640900      5       1  150064       1.8082     0.035289
enh57271     1   65932800   65933800      8       3  150064       1.8564     0.031702
enh57276     1   66153100   66154100      4       2  150064       2.8438    0.0022287
enh57279     1   66228200   66229200      5       2  150064       1.6843     0.046062
enh57281     1   66277600   66278600      1       1  150064       1.6821      0.04627
enh57282     1   66504000   66505000      4       2  150064       1.7638     0.038883
enh57289     1   66736500   66737500      1       1  150064       2.4682     0.006789
enh57308     1   66878500   66879500      2       1  150064       1.9418     0.026081
enh57309     1   66889600   66890600      3       1  150064       2.6342    0.0042171
enh57311     1   66901800   66902800      2       1  150064       2.4514    0.0071153
enh57313     1   66910800   66911800      2       1  150064       2.2364     0.012664
enh57348     1   67802100   67803100      4       1  150064       1.8486     0.032258
enh57355     1   67855300   67856300      1       1  150064       1.9281      0.02692
enh57356     1   67858400   67859400      3       2  150064       2.1952     0.014076
enh57357     1   67865000   67866000      3       1  150064       2.1493     0.015804
enh57381     1   68154500   68155500      5       2  150064       2.2618     0.011855
enh57382     1   68165800   68166800      4       2  150064       1.9657     0.024668
enh57385     1   68189100   68190100      2       1  150064       1.9157     0.027699
enh57399     1   68257400   68258400      3       1  150064       3.6703   0.00012111
enh57400     1   68259200   68260200      3       2  150064       3.2428   0.00059183
enh57401     1   68269700   68270700      1       1  150064       2.2365      0.01266
enh57402     1   68284600   68285600      2       1  150064       2.0979     0.017957
enh57403     1   68288300   68289300      2       1  150064       2.4832    0.0065105
enh57404     1   68295800   68296800      4       2  150064       3.5136     0.000221
enh57405     1   68304600   68305600      3       1  150064       3.5056   0.00022781
enh57407     1   68354500   68355500      3       2  150064       1.9872     0.023451
enh57408     1   68358200   68359200      6       2  150064       3.1198   0.00090472
enh57409     1   68372800   68373800      2       1  150064       2.7823    0.0026984
enh57435     1   68930300   68931300      3       2  150064       2.2886      0.01105
enh57436     1   68938600   68939600      2       1  150064        2.882    0.0019761
enh57438     1   68960400   68961400      4       2  150064       2.0184     0.021773
enh57452     1   69442100   69443100      2       1  150064       2.6618    0.0038867
enh57464     1   69594900   69595900      6       3  150064       1.9688     0.024487
enh57479     1   70311700   70312700      1       1  150064       1.8971      0.02891
enh57538     1   72131800   72132800      1       1  150064       3.4198    0.0003133
enh57540     1   72220800   72221800      2       1  150064        3.136   0.00085643
enh57550     1   72385400   72386400      1       1  150064       1.7049      0.04411
enh57553     1   72471700   72472700      5       2  150064       2.1583     0.015451
enh57557     1   72837100   72838100      3       1  150064       1.7706     0.038316
enh57561     1   73072200   73073200      1       1  150064       3.0704     0.001069
enh57569     1   73303300   73304300      1       1  150064       5.4489    2.534e-08
enh57570     1   73311000   73312000      1       1  150064       5.0988    1.709e-07
enh57573     1   73395600   73396600      2       1  150064       4.3399   7.1286e-06
enh57576     1   73425000   73426000      1       1  150064       4.9605    3.515e-07
enh57580     1   73453500   73454500      8       2  150064        2.283     0.011215
enh57585     1   73507100   73508100      3       1  150064       4.7732    9.066e-07
enh57586     1   73531200   73532200      4       2  150064       4.0126   3.0031e-05
enh57588     1   73641900   73642900      4       1  150064       4.8331   6.7221e-07
enh57591     1   73776200   73777200      4       1  150064       5.4109   3.1353e-08
enh57592     1   73965400   73966400      3       1  150064       3.3804   0.00036192
enh57594     1   74029800   74030800      3       2  150064       3.5263   0.00021068
enh57596     1   74058800   74059800      3       1  150064       2.6569    0.0039432
enh57597     1   74070400   74071400      3       2  150064       2.7337    0.0031316
enh57598     1   74102800   74103800      2       1  150064       2.8033    0.0025289
enh57614     1   74857700   74858700      2       1  150064       1.8855      0.02968
enh57634     1   75342400   75343400      2       1  150064       1.8356     0.033209
enh57635     1   75469000   75470000      3       2  150064       2.3276    0.0099679
enh57636     1   75542100   75543100      2       1  150064       1.7474      0.04028
enh57706     1   76976700   76977700      2       1  150064       2.1659     0.015161
enh57728     1   77484500   77485500      2       1  150064       1.6833     0.046159
enh57743     1   78005200   78006200      3       1  150064        2.191     0.014227
enh57744     1   78019000   78020000      6       3  150064       1.6451     0.049978
enh57755     1   78352900   78353900      9       4  150064       2.7102    0.0033617
enh57761     1   78446700   78447700      1       1  150064        2.645     0.004084
enh57769     1   78474500   78475500      3       2  150064       2.0605     0.019677
enh57776     1   78620500   78621500      4       2  150064       1.9912     0.023232
enh57800     1   79830600   79831600      2       1  150064        2.746    0.0030167
enh57802     1   79906800   79907800      1       1  150064       2.1251      0.01679
enh57803     1   79950100   79951100      2       1  150064       2.2402     0.012539
enh57804     1   79954000   79955000      6       3  150064       1.9905     0.023269
enh57805     1   79959800   79960800      4       2  150064       2.7312    0.0031552
enh57806     1   79961000   79962000      2       1  150064       2.2835       0.0112
enh57807     1   79966400   79967400      5       2  150064       2.8139    0.0024471
enh57813     1   80129500   80130500      3       1  150064       2.2924     0.010942
enh57822     1   80531500   80532500      5       1  150064       2.7288    0.0031786
enh57825     1   80647100   80648100      7       2  150064       2.6478    0.0040513
enh57847     1   81668000   81669000      5       3  150064       1.7642      0.03885
enh57864     1   81776200   81777200      3       2  150064       2.2065     0.013673
enh57865     1   81781200   81782200      1       1  150064       2.4538     0.007067
enh57900     1   82125700   82126700      5       2  150064        1.654     0.049062
enh57903     1   82146000   82147000      1       1  150064       3.0902        0.001
enh57904     1   82149800   82150800      2       1  150064       2.3086     0.010484
enh57907     1   82169100   82170100      4       2  150064       1.9234     0.027213
enh57908     1   82193600   82194600      3       2  150064       2.7065    0.0033993
enh57988     1   83674300   83675300      2       1  150064        1.929     0.026866
enh57993     1   84039700   84040700      4       2  150064       1.6528     0.049183
enh57997     1   84092100   84093100      2       1  150064       1.8096      0.03518
enh58002     1   84216600   84217600      6       2  150064       1.9279     0.026932
enh58004     1   84229500   84230500      3       1  150064       2.4383    0.0073788
enh58005     1   84235300   84236300      2       1  150064       2.8771    0.0020066
enh58006     1   84243600   84244600      4       2  150064       2.2538     0.012105
enh58007     1   84244600   84245600      3       1  150064       2.6938    0.0035327
enh58008     1   84253100   84254100      4       2  150064       4.0076   3.0667e-05
enh58010     1   84268000   84269000      3       2  150064       3.6801   0.00011655
enh58011     1   84303800   84304800      3       2  150064       3.9977   3.1981e-05
enh58019     1   84639600   84640600      1       1  150064        1.923      0.02724
enh58032     1   84966800   84967800      2       1  150064       1.9051     0.028385
enh58057     1   85439100   85440100      7       2  150064       2.1951     0.014079
enh58059     1   85528400   85529400      5       2  150064       1.7374     0.041158
enh58080     1   85774300   85775300      4       2  150064       2.0892     0.018347
enh58081     1   85779400   85780400      2       1  150064        2.087     0.018442
enh58083     1   85785800   85786800      2       1  150064       2.1548     0.015588
enh58091     1   85808900   85809900      5       3  150064         1.97     0.024421
enh58094     1   85859100   85860100      5       2  150064       1.8255     0.033962
enh58095     1   85862400   85863400      3       1  150064       1.8151     0.034754
enh58098     1   85872600   85873600      1       1  150064       2.0853      0.01852
enh58100     1   85879800   85880800      4       2  150064       2.1121     0.017341
enh58101     1   85892900   85893900      2       1  150064       2.0435     0.020503
enh58104     1   85912700   85913700      6       3  150064       1.8771     0.030254
enh58105     1   85916800   85917800      1       1  150064       2.6717     0.003773
enh58106     1   85919600   85920600      3       1  150064       2.4116    0.0079419
enh58134     1   86533500   86534500      2       1  150064       1.6626     0.048198
enh58201     1   87809700   87810700      2       1  150064       1.7469     0.040327
enh58202     1   87811500   87812500      3       1  150064       1.7206     0.042657
enh58203     1   87817300   87818300      4       1  150064       1.9307     0.026758
enh58210     1   87902400   87903400      3       1  150064        1.677     0.046773
enh58214     1   87929300   87930300      4       2  150064       2.0591     0.019742
enh58216     1   87978400   87979400      4       2  150064       1.9687     0.024494
enh58217     1   88065400   88066400      2       1  150064       2.9528    0.0015745
enh58250     1   88870100   88871100      1       1  150064       2.0958      0.01805
enh58251     1   88890300   88891300      3       1  150064       2.0469     0.020333
enh58291     1   89776700   89777700      2       1  150064       2.6612    0.0038928
enh58292     1   89786700   89787700      3       2  150064       1.8503     0.032133
enh58315     1   90158200   90159200      2       1  150064       1.6794     0.046541
enh58317     1   90174100   90175100      1       1  150064       2.0233      0.02152
enh58319     1   90184800   90185800      1       1  150064       1.6991      0.04465
enh58323     1   90267300   90268300      5       1  150064       1.9248     0.027126
enh58324     1   90273800   90274800      1       1  150064       2.1419       0.0161
enh58333     1   90307400   90308400      4       2  150064       2.1993      0.01393
enh58359     1   90445700   90446700      4       2  150064       1.8077     0.035326
enh58387     1   91227000   91228000      4       1  150064       1.9836     0.023653
enh58396     1   91390800   91391800      2       1  150064       2.9037    0.0018437
enh58400     1   91423100   91424100      2       1  150064       1.9565     0.025204
enh58401     1   91435500   91436500      2       1  150064        2.204     0.013763
enh58402     1   91439300   91440300      2       1  150064       2.2799     0.011308
enh58403     1   91440400   91441400      2       1  150064       2.8601    0.0021177
enh58406     1   91459600   91460600      3       1  150064       2.0763     0.018932
enh58408     1   91473700   91474700      1       1  150064       2.0974      0.01798
enh58409     1   91475800   91476800      3       1  150064       1.7594     0.039254
enh58411     1   91478500   91479500      3       1  150064       2.2465     0.012336
enh58413     1   91481700   91482700      3       1  150064       2.1162     0.017163
enh58414     1   91483000   91484000      1       1  150064       2.3451      0.00951
enh58415     1   91488300   91489300      3       1  150064       2.4412    0.0073191
enh58437     1   91965000   91966000      5       2  150064       2.0894     0.018336
enh58449     1   92098500   92099500      3       2  150064       2.8397    0.0022578
enh58461     1   92236000   92237000      4       1  150064       1.6742     0.047045
enh58462     1   92241200   92242200      5       2  150064       2.7692    0.0028098
enh58463     1   92243900   92244900      5       2  150064        1.937     0.026371
enh58483     1   92655400   92656400      1       1  150064       2.8129     0.002455
enh58484     1   92766000   92767000      4       2  150064       3.0186    0.0012699
enh58486     1   92794500   92795500      4       2  150064       3.1718   0.00075759
enh58490     1   92938900   92939900      1       1  150064       2.8866     0.001947
enh58492     1   93175200   93176200      1       1  150064        1.834      0.03333
enh58503     1   93348200   93349200      2       1  150064        1.731     0.041726
enh58504     1   93394800   93395800      1       1  150064       1.6959      0.04495
enh58505     1   93416000   93417000      3       1  150064       1.8399     0.032888
enh58508     1   93437900   93438900      1       1  150064       1.6825      0.04624
enh58642     1   94611400   94612400      1       1  150064       1.8341      0.03332
enh58650     1   94789400   94790400      1       1  150064       2.0035      0.02256
enh58660     1   94993200   94994200      1       1  150064       2.1873      0.01436
enh58704     1   95329800   95330800      4       2  150064       2.5457    0.0054537
enh58706     1   95349300   95350300      3       2  150064       2.2582     0.011965
enh58724     1   95486700   95487700      3       2  150064       2.2586     0.011955
enh58725     1   95508400   95509400      7       2  150064       1.9798     0.023862
enh58726     1   95509000   95510000      7       3  150064       1.7139     0.043272
enh58729     1   95551300   95552300      3       1  150064       1.8334     0.033372
enh58730     1   95581600   95582600      4       2  150064       4.1881   1.4067e-05
enh58731     1   95662800   95663800      1       1  150064       2.2038      0.01377
enh58739     1   95774000   95775000      5       2  150064       2.7526    0.0029562
enh58741     1   95786600   95787600      4       2  150064       2.9569    0.0015539
enh58742     1   95788200   95789200      1       1  150064       3.5417    0.0001988
enh58743     1   95827500   95828500      5       2  150064       3.7838   7.7222e-05
enh58744     1   95830000   95831000      4       1  150064        1.998     0.022857
enh58745     1   95833200   95834200      5       2  150064       1.6699     0.047467
enh58748     1   95903000   95904000      3       1  150064       3.9505   3.8992e-05
enh58749     1   95925100   95926100      6       3  150064       3.6851    0.0001143
enh58752     1   95969900   95970900      1       1  150064       1.6935      0.04518
enh58779     1   96699400   96700400      3       1  150064       3.3372   0.00042314
enh58781     1   96841700   96842700      4       2  150064        2.492    0.0063505
enh58782     1   96927400   96928400      4       2  150064       1.9606     0.024962
enh58784     1   96947900   96948900      3       2  150064       2.0392     0.020717
enh58785     1   96953000   96954000      2       1  150064       2.3162     0.010272
enh58787     1   96975300   96976300      4       2  150064       2.4041    0.0081072
enh58796     1   97063600   97064600      1       1  150064       2.7308     0.003159
enh58797     1   97180800   97181800      3       1  150064       2.0798     0.018773
enh58798     1   97185800   97186800      2       1  150064       1.7221     0.042524
enh58799     1   97189500   97190500      5       2  150064       3.8273   6.4774e-05
enh58800     1   97212200   97213200      2       1  150064       1.8213      0.03428
enh58801     1   97213100   97214100      2       1  150064       2.1013     0.017805
enh58802     1   97214700   97215700      1       1  150064       2.5966     0.004707
enh58804     1   97237600   97238600      1       1  150064       2.6062     0.004578
enh58818     1   97737000   97738000      5       2  150064       3.2496   0.00057793
enh58821     1   97813900   97814900      5       2  150064       3.6521   0.00013006
enh58823     1   97850800   97851800      8       2  150064       4.7416   1.0603e-06
enh58825     1   97907300   97908300      3       2  150064       1.9034     0.028494
enh58828     1   98064600   98065600      2       1  150064       3.1754   0.00074813
enh58830     1   98095600   98096600      2       1  150064       1.9366     0.026395
enh58831     1   98206300   98207300      2       1  150064        3.546   0.00019555
enh58835     1   98390400   98391400      2       1  150064       4.9489   3.7325e-07
enh58837     1   98403300   98404300      2       1  150064       6.2799   1.6941e-10
enh58840     1   98524900   98525900      4       1  150064       6.3982   7.8632e-11
enh58841     1   98535200   98536200      3       2  150064       6.3034   1.4556e-10
enh58843     1   98569200   98570200      1       1  150064        3.596    0.0001616
enh58844     1   98670400   98671400      3       1  150064       3.4968   0.00023548
enh58845     1   98670900   98671900      3       1  150064       3.6776   0.00011772
enh58847     1   98676700   98677700      1       1  150064       3.6691    0.0001217
enh58848     1   98718400   98719400      2       1  150064       3.6806   0.00011636
enh58855     1   98879800   98880800      3       1  150064        2.909    0.0018128
enh58857     1   98932800   98933800      1       1  150064       1.7209      0.04263
enh58867     1   99142500   99143500      1       1  150064        2.136      0.01634
enh58905     1  100147000  100148000      3       2  150064       1.9573     0.025156
enh58999     1  101949700  101950700      4       2  150064       2.0551     0.019933
enh59011     1  102371500  102372500      3       1  150064       3.1809   0.00073401
enh59013     1  102479400  102480400      3       1  150064       1.7017     0.044407
enh59017     1  102571500  102572500      1       1  150064       1.7803      0.03751
enh59023     1  103241200  103242200      2       1  150064       2.3777    0.0087116
enh59025     1  103399100  103400100      4       2  150064       2.2343     0.012733
enh59027     1  103406500  103407500      2       1  150064       2.0409      0.02063
enh59037     1  104046000  104047000      1       1  150064       2.1765      0.01476
enh59043     1  104626800  104627800      6       1  150064       2.4194    0.0077733
enh59044     1  104634900  104635900      3       1  150064       2.6958    0.0035106
enh59054     1  105643800  105644800      4       2  150064       2.0323     0.021063
enh59079     1  107466700  107467700      1       1  150064       2.0703      0.01921
enh59084     1  107619000  107620000      1       1  150064        1.877      0.03026
enh59097     1  107796300  107797300      3       2  150064       2.0322     0.021069
enh59131     1  108347100  108348100      8       3  150064       2.6676    0.0038199
enh59133     1  108364200  108365200      5       2  150064       2.3515    0.0093494
enh59135     1  108374500  108375500      4       1  150064       2.1863     0.014398
enh59140     1  108409200  108410200      1       1  150064       2.2185      0.01326
enh59142     1  108437000  108438000      3       1  150064       1.9691     0.024471
enh59143     1  108442300  108443300      2       1  150064        2.171     0.014964
enh59146     1  108508200  108509200      5       3  150064       2.2686     0.011647
enh59154     1  108740200  108741200      6       2  150064       2.6406    0.0041376
enh59241     1  110088600  110089600      3       2  150064       1.7333     0.041525
enh59252     1  110178200  110179200      2       1  150064       1.8193      0.03443
enh59273     1  110438100  110439100      5       2  150064       1.9161     0.027674
enh59281     1  110530900  110531900      1       1  150064       2.2206      0.01319
enh59283     1  110545400  110546400      1       1  150064        1.927      0.02699
enh59286     1  110576000  110577000      1       1  150064       2.1318      0.01651
enh59298     1  110851400  110852400      4       2  150064       2.3427    0.0095721
enh59299     1  110854900  110855900      6       3  150064       2.3396    0.0096531
enh59303     1  110892700  110893700      2       1  150064       2.1775     0.014723
enh59311     1  111019800  111020800      1       1  150064       2.4479     0.007185
enh59317     1  111107900  111108900      3       1  150064       2.4798    0.0065734
enh59334     1  111756800  111757800      1       1  150064       2.2649      0.01176
enh59359     1  112164100  112165100      5       3  150064       2.4759    0.0066453
enh59360     1  112166500  112167500      5       3  150064       2.4428    0.0072869
enh59381     1  112399100  112400100      1       1  150064       1.9062      0.02831
enh59387     1  112446900  112447900      3       1  150064       2.1347     0.016393
enh59388     1  112453400  112454400      4       2  150064       1.9824     0.023719
enh59390     1  112490700  112491700      5       2  150064       1.6947     0.045069
enh59392     1  112548700  112549700      5       3  150064       1.6967     0.044881
enh59393     1  112606700  112607700      7       2  150064       2.0935     0.018152
enh59399     1  112850800  112851800      1       1  150064       2.0476       0.0203
enh59405     1  112936600  112937600      4       1  150064       1.8506     0.032113
enh59406     1  112940500  112941500      4       1  150064       2.2752     0.011447
enh59407     1  112941700  112942700      3       1  150064        2.087     0.018442
enh59408     1  112942400  112943400      3       1  150064       2.0587     0.019764
enh59409     1  112944200  112945200      2       1  150064       2.2625     0.011834
enh59410     1  112947000  112948000      1       1  150064       2.4319      0.00751
enh59411     1  112947700  112948700      3       1  150064       2.1289     0.016631
enh59413     1  112966500  112967500      6       1  150064       2.4248    0.0076587
enh59415     1  113006900  113007900      1       1  150064       2.0222      0.02158
enh59419     1  113086700  113087700      4       1  150064       3.1044   0.00095343
enh59420     1  113148000  113149000      2       1  150064       3.0792    0.0010376
enh59421     1  113163600  113164600      2       1  150064       3.1089   0.00093904
enh59423     1  113179500  113180500      1       1  150064       3.2955    0.0004912
enh59424     1  113214700  113215700      1       1  150064       3.3733    0.0003714
enh59425     1  113241300  113242300      2       1  150064       3.6366   0.00013811
enh59426     1  113244400  113245400      3       2  150064       2.6878    0.0035958
enh59440     1  113369000  113370000      1       1  150064       1.7095      0.04368
enh59477     1  113671800  113672800      1       1  150064       2.0335        0.021
enh59478     1  113682800  113683800      1       1  150064       1.6575      0.04871
enh59480     1  113690200  113691200      4       1  150064       1.9368     0.026387
enh59484     1  113742300  113743300      1       1  150064       2.0602      0.01969
enh59491     1  113818600  113819600      4       2  150064       1.8485     0.032267
enh59493     1  113863500  113864500      3       1  150064       2.0009     0.022702
enh59539     1  114525200  114526200      5       2  150064       2.0044     0.022515
enh59563     1  114755900  114756900      4       2  150064       1.6756     0.046912
enh59574     1  115008900  115009900      1       1  150064       2.3746     0.008785
enh59577     1  115020400  115021400      2       1  150064       2.1436     0.016031
enh59578     1  115025000  115026000      5       3  150064       1.9799     0.023858
enh59579     1  115049900  115050900      1       1  150064       2.5298     0.005706
enh59584     1  115257400  115258400      2       1  150064       1.7788     0.037633
enh59585     1  115259500  115260500      2       1  150064       1.9462     0.025816
enh59586     1  115294700  115295700      2       1  150064       2.6518    0.0040031
enh59587     1  115296200  115297200      6       3  150064       3.2945   0.00049302
enh59598     1  115605000  115606000      2       1  150064       2.1718     0.014936
enh59599     1  115613000  115614000      1       1  150064       1.9214      0.02734
enh59600     1  115625600  115626600      9       4  150064        2.741    0.0030622
enh59601     1  115627500  115628500      3       2  150064         3.46   0.00027013
enh59603     1  115642000  115643000      2       1  150064       3.1607   0.00078698
enh59604     1  115654900  115655900      7       4  150064       3.6853   0.00011421
enh59608     1  115710200  115711200      2       1  150064       2.0049     0.022489
enh59609     1  115710800  115711800      2       1  150064       1.9822     0.023726
enh59610     1  115711500  115712500      2       1  150064       2.1667     0.015129
enh59612     1  115762800  115763800      7       3  150064       2.7666    0.0028325
enh59616     1  115844700  115845700      8       4  150064       1.7046     0.044135
enh59617     1  115855600  115856600      8       3  150064       2.8474    0.0022041
enh59619     1  115875300  115876300      2       1  150064       1.9115     0.027968
enh59620     1  115919200  115920200      4       2  150064        2.816    0.0024314
enh59636     1  116172800  116173800      2       1  150064       2.1278     0.016678
enh59637     1  116174800  116175800      4       1  150064       2.1069     0.017564
enh59648     1  116248400  116249400      4       1  150064        1.896     0.028979
enh59660     1  116385300  116386300      6       2  150064       1.6918     0.045344
enh59724     1  117305200  117306200      4       2  150064       2.6859    0.0036164
enh59726     1  117320400  117321400      3       1  150064       3.3991   0.00033806
enh59728     1  117350200  117351200      1       1  150064       3.2432    0.0005909
enh59729     1  117362400  117363400      2       1  150064       3.2557   0.00056562
enh59730     1  117368000  117369000      2       1  150064       2.8818    0.0019769
enh59731     1  117375300  117376300      3       2  150064       2.9293    0.0016989
enh59758     1  117551600  117552600      6       3  150064        1.671     0.047358
enh59768     1  117689300  117690300      7       1  150064        1.791     0.036649
enh59769     1  117704800  117705800      1       1  150064       1.8586      0.03154
enh59771     1  117714300  117715300      4       2  150064       2.8175    0.0024202
enh59772     1  117717200  117718200      3       1  150064       2.2797     0.011312
enh59779     1  117842000  117843000      1       1  150064       1.7416      0.04079
enh59787     1  117934200  117935200      1       1  150064        1.911        0.028
enh59793     1  118113000  118114000      1       1  150064       2.1917       0.0142
enh59819     1  118616500  118617500      3       2  150064       1.9325     0.026649
enh59833     1  118730400  118731400      2       1  150064       1.8779     0.030195
enh59837     1  118808600  118809600      1       1  150064       2.0009       0.0227
enh59865     1  119845700  119846700      2       1  150064       1.7083      0.04379
enh59999     1  145436400  145437400      1       1  150064       1.7244      0.04232
enh60021     1  145588000  145589000      3       1  150064       1.9471     0.025762
enh60022     1  145609000  145610000      1       1  150064       1.8132       0.0349
enh60024     1  145631900  145632900      1       1  150064       1.6837      0.04612
enh60030     1  145726700  145727700      2       1  150064       2.2974     0.010797
enh60033     1  146560500  146561500      5       2  150064       1.6981     0.044745
enh60036     1  146595500  146596500      5       2  150064       1.6592     0.048537
enh60037     1  146638800  146639800      5       3  150064       2.5768    0.0049856
enh60038     1  146656400  146657400      5       2  150064       2.5468    0.0054365
enh60039     1  146694800  146695800      7       2  150064       2.5897    0.0048026
enh60042     1  146716500  146717500      5       2  150064       2.2623     0.011838
enh60043     1  146718700  146719700      5       3  150064       1.7537     0.039744
enh60045     1  146723400  146724400      5       3  150064       1.7026     0.044323
enh60049     1  146849300  146850300      4       2  150064       2.3498    0.0093907
enh60052     1  146977300  146978300      2       1  150064       3.0132    0.0012927
enh60077     1  147224800  147225800      2       1  150064       1.8651     0.031084
enh60078     1  147232100  147233100      4       2  150064       2.0952     0.018077
enh60079     1  147234000  147235000      4       2  150064       1.9883     0.023387
enh60081     1  147245500  147246500      3       1  150064       1.7616     0.039066
enh60082     1  147252900  147253900      1       1  150064       2.1717      0.01494
enh60120     1  149903200  149904200      1       1  150064       1.6977      0.04478
enh60129     1  149974100  149975100      2       1  150064       2.1726     0.014904
enh60132     1  149993200  149994200      4       1  150064       1.8382     0.033014
enh60133     1  150022100  150023100      1       1  150064         5.25    7.606e-08
enh60134     1  150037400  150038400      1       1  150064       5.5334     1.57e-08
enh60136     1  150124500  150125500      4       2  150064       4.5844    2.276e-06
enh60137     1  150133400  150134400      3       1  150064       5.6804   6.7177e-09
enh60140     1  150159400  150160400      1       1  150064       5.4736    2.205e-08
enh60141     1  150166400  150167400      4       2  150064       3.7656   8.3084e-05
enh60143     1  150185000  150186000      3       2  150064       4.6806   1.4303e-06
enh60145     1  150209400  150210400      4       1  150064       3.5451   0.00019627
enh60148     1  150241800  150242800      3       1  150064       4.9797   3.1842e-07
enh60150     1  150245700  150246700      1       1  150064        5.069        2e-07
enh60152     1  150273700  150274700      5       2  150064       4.5301   2.9482e-06
enh60154     1  150278100  150279100      6       3  150064       4.5175   3.1289e-06
enh60155     1  150334800  150335800      5       2  150064       4.6395   1.7465e-06
enh60156     1  150339400  150340400      3       2  150064       4.0739   2.3115e-05
enh60160     1  150379400  150380400      6       3  150064        3.193    0.0007039
enh60161     1  150381000  150382000      1       1  150064       4.3622    6.439e-06
enh60164     1  150479000  150480000      2       1  150064       1.9154     0.027718
enh60165     1  150479900  150480900      5       2  150064       1.8588      0.03153
enh60166     1  150480800  150481800      1       1  150064       4.4964    3.455e-06
enh60167     1  150486700  150487700      2       1  150064       4.1525   1.6446e-05
enh60168     1  150489000  150490000      2       1  150064       4.4767   3.7907e-06
enh60170     1  150510300  150511300      5       2  150064       3.3805   0.00036178
enh60174     1  150536600  150537600      2       1  150064        2.174     0.014852
enh60177     1  150544800  150545800      5       2  150064       2.0594     0.019729
enh60178     1  150546000  150547000      6       3  150064       1.7778     0.037718
enh60192     1  150685100  150686100      6       2  150064       2.1586      0.01544
enh60194     1  150779200  150780200      2       1  150064       1.7807     0.037479
enh60201     1  150951100  150952100      3       1  150064       2.2704     0.011591
enh60204     1  150954400  150955400      3       2  150064       1.7477     0.040255
enh60205     1  150967900  150968900      3       2  150064       3.7924     7.46e-05
enh60207     1  150973500  150974500      5       3  150064       4.1992   1.3396e-05
enh60211     1  151011500  151012500      3       2  150064       3.9622    3.713e-05
enh60216     1  151041700  151042700      2       1  150064       3.0844    0.0010198
enh60219     1  151097400  151098400      3       2  150064       2.2981     0.010779
enh60220     1  151115500  151116500      7       2  150064       2.8513    0.0021769
enh60221     1  151128400  151129400      1       1  150064       2.5476     0.005424
enh60225     1  151168600  151169600      3       2  150064       2.5066    0.0060947
enh60239     1  151416400  151417400      2       1  150064       2.1019      0.01778
enh60241     1  151444800  151445800      1       1  150064       2.5897     0.004803
enh60302     1  152040100  152041100      1       1  150064       2.4626     0.006896
enh60347     1  153702400  153703400      2       1  150064       1.9206     0.027394
enh60353     1  153756200  153757200      1       1  150064       2.9848     0.001419
enh60356     1  153777800  153778800      2       1  150064       3.7987   7.2743e-05
enh60357     1  153836500  153837500      1       1  150064       2.2869       0.0111
enh60358     1  153845400  153846400      6       2  150064       1.6544     0.049022
enh60359     1  153854000  153855000      5       2  150064       2.7157    0.0033063
enh60361     1  153919200  153920200      1       1  150064       2.1821      0.01455
enh60363     1  153931400  153932400      5       3  150064       2.2696     0.011615
enh60364     1  153941100  153942100      2       1  150064       2.3994    0.0082099
enh60367     1  154076900  154077900      2       1  150064       2.4952    0.0062949
enh60368     1  154127100  154128100      4       2  150064       1.9295     0.026836
enh60372     1  154156200  154157200      3       2  150064       2.1196     0.017022
enh60380     1  154245800  154246800      1       1  150064       2.0864      0.01847
enh60388     1  154334100  154335100      4       2  150064       1.7614     0.039085
enh60389     1  154357900  154358900      1       1  150064       1.6588      0.04858
enh60392     1  154395400  154396400      4       2  150064       2.1786      0.01468
enh60394     1  154414200  154415200      2       1  150064       2.7097    0.0033674
enh60424     1  154785600  154786600      2       1  150064       1.7956     0.036283
enh60425     1  154795000  154796000      7       3  150064       3.4024     0.000334
enh60429     1  154822000  154823000      3       1  150064       2.8995    0.0018686
enh60430     1  154832400  154833400      3       1  150064       3.0179    0.0012726
enh60431     1  154835400  154836400      1       1  150064       2.0566      0.01986
enh60432     1  154842600  154843600      1       1  150064       3.8504    5.896e-05
enh60434     1  154850400  154851400      2       1  150064       3.2677   0.00054205
enh60435     1  154910200  154911200      2       1  150064       2.9867    0.0014101
enh60436     1  154913000  154914000      5       3  150064       3.6518   0.00013023
enh60437     1  154916700  154917700      2       1  150064       3.1055   0.00094975
enh60438     1  154926500  154927500      1       1  150064       2.0764      0.01893
enh60445     1  154977400  154978400      1       1  150064       2.6744     0.003743
enh60446     1  154979600  154980600      3       2  150064       2.1948      0.01409
enh60449     1  154983600  154984600      2       1  150064       1.9708     0.024372
enh60450     1  154985100  154986100      1       1  150064       2.0143      0.02199
enh60451     1  154988800  154989800      2       1  150064       1.7026     0.044321
enh60452     1  154990200  154991200      1       1  150064       4.5142    3.178e-06
enh60453     1  154991300  154992300      1       1  150064       2.3559      0.00924
enh60454     1  154998600  154999600      1       1  150064       3.1848    0.0007242
enh60455     1  155017000  155018000      2       1  150064       2.4019    0.0081556
enh60457     1  155034800  155035800      1       1  150064       3.0684     0.001076
enh60458     1  155042000  155043000      1       1  150064       1.8595      0.03148
enh60476     1  155194500  155195500      3       1  150064       1.9033     0.028501
enh60479     1  155222800  155223800      1       1  150064       2.1998      0.01391
enh60483     1  155248400  155249400      1       1  150064       2.4281      0.00759
enh60485     1  155277100  155278100      2       1  150064       2.5297     0.005708
enh60486     1  155279800  155280800      1       1  150064       2.7019     0.003447
enh60487     1  155289400  155290400      2       1  150064       1.8741      0.03046
enh60491     1  155411500  155412500      1       1  150064         2.52     0.005868
enh60500     1  155606100  155607100      2       1  150064       2.5547    0.0053137
enh60501     1  155615600  155616600      1       1  150064       2.6751     0.003735
enh60502     1  155618100  155619100      2       1  150064       1.8937     0.029134
enh60505     1  155666000  155667000      1       1  150064        2.735     0.003119
enh60512     1  155862700  155863700      1       1  150064       3.1041    0.0009543
enh60514     1  155910400  155911400      2       1  150064          1.7     0.044562
enh60515     1  155914400  155915400      2       1  150064        1.843     0.032664
enh60517     1  155931300  155932300      1       1  150064       3.1943    0.0007009
enh60520     1  155941600  155942600      1       1  150064        2.449     0.007163
enh60521     1  155943500  155944500      1       1  150064        2.173      0.01489
enh60522     1  155950100  155951100      2       1  150064       1.6986     0.044699
enh60525     1  155958500  155959500      1       1  150064       2.1154       0.0172
enh60529     1  156033200  156034200      1       1  150064       1.7568      0.03948
enh60531     1  156042700  156043700      3       2  150064       2.2902     0.011005
enh60534     1  156059800  156060800      2       1  150064       1.8362     0.033167
enh60537     1  156073500  156074500      1       1  150064       1.7129      0.04337
enh60538     1  156082600  156083600      3       1  150064       1.8479     0.032306
enh60552     1  156131200  156132200      3       1  150064       3.3314   0.00043213
enh60588     1  156588200  156589200      6       1  150064       1.7232     0.042429
enh60603     1  156709200  156710200      3       2  150064        1.714     0.043261
enh60604     1  156711400  156712400      4       2  150064       2.4346    0.0074544
enh60651     1  157209600  157210600      5       1  150064       1.9593     0.025036
enh60682     1  157946200  157947200      1       1  150064       1.7235       0.0424
enh60686     1  157961700  157962700      3       1  150064       1.7069     0.043921
enh60690     1  157971000  157972000      1       1  150064       1.7935      0.03645
enh60740     1  158576600  158577600      3       2  150064       2.3815    0.0086214
enh60754     1  159095400  159096400      1       1  150064       2.0097      0.02223
enh60758     1  159156200  159157200      3       2  150064       2.0041     0.022528
enh60762     1  159189100  159190100      6       2  150064       1.8239     0.034081
enh60778     1  159890800  159891800      2       1  150064        1.986     0.023515
enh60802     1  160162000  160163000      4       2  150064       1.6516     0.049309
enh60803     1  160163100  160164100      4       2  150064       2.5539    0.0053259
enh60804     1  160173700  160174700      1       1  150064       3.0586     0.001112
enh60806     1  160188800  160189800      2       1  150064       2.8634    0.0020956
enh60808     1  160226900  160227900      2       1  150064       2.4212    0.0077354
enh60810     1  160229300  160230300      3       2  150064       2.3705    0.0088829
enh60813     1  160277500  160278500      2       1  150064       3.3489    0.0004056
enh60814     1  160310000  160311000      1       1  150064       2.7614     0.002878
enh60817     1  160344100  160345100      2       1  150064       2.0206     0.021659
enh60822     1  160378000  160379000      4       2  150064       2.1174     0.017113
enh60828     1  160428600  160429600      1       1  150064       2.2479      0.01229
enh60853     1  160883300  160884300      4       2  150064       1.9133     0.027855
enh60854     1  160918000  160919000      2       1  150064       1.7409     0.040849
enh60857     1  160926300  160927300      4       2  150064       1.6771     0.046764
enh60892     1  161154700  161155700      1       1  150064        2.099      0.01791
enh60898     1  161179400  161180400      1       1  150064       2.1338      0.01643
enh60901     1  161195000  161196000      1       1  150064        1.863      0.03123
enh60905     1  161255000  161256000      3       1  150064       1.7544     0.039684
enh60965     1  162175600  162176600      5       2  150064       2.1746     0.014832
enh60966     1  162181200  162182200      1       1  150064        2.151      0.01574
enh60967     1  162184000  162185000      6       2  150064       1.6906     0.045461
enh60972     1  162202000  162203000      3       2  150064       1.6844     0.046057
enh60979     1  162239400  162240400      1       1  150064       1.9052      0.02838
enh60996     1  162529800  162530800      2       1  150064       1.9254      0.02709
enh61020     1  162954600  162955600      1       1  150064       2.7382     0.003089
enh61024     1  163038000  163039000      4       2  150064       1.8871     0.029576
enh61026     1  163101300  163102300      3       2  150064       2.2513     0.012182
enh61027     1  163125100  163126100      3       1  150064       3.3011   0.00048148
enh61028     1  163136500  163137500      3       2  150064       2.9387     0.001648
enh61035     1  163251000  163252000      6       2  150064       3.0172    0.0012755
enh61037     1  163267100  163268100      5       2  150064       2.2512     0.012186
enh61038     1  163289800  163290800      2       1  150064       1.8664     0.030993
enh61041     1  163337800  163338800      4       2  150064       2.0559     0.019895
enh61060     1  163620200  163621200      2       1  150064       2.1687     0.015051
enh61062     1  163640200  163641200      4       2  150064       3.5156   0.00021938
enh61064     1  163706300  163707300      2       1  150064       2.5917    0.0047745
enh61065     1  163716100  163717100      5       2  150064       2.9728    0.0014753
enh61066     1  163744200  163745200      3       1  150064       4.0656   2.3957e-05
enh61067     1  163765400  163766400      1       1  150064       4.4302    4.708e-06
enh61068     1  163769000  163770000      2       1  150064       1.9631     0.024815
enh61069     1  163805500  163806500      6       1  150064       1.9764     0.024056
enh61138     1  164741700  164742700      1       1  150064       1.7675      0.03857
enh61142     1  164763400  164764400      2       1  150064       1.8374     0.033078
enh61179     1  165570600  165571600      8       4  150064       1.9019     0.028591
enh61182     1  165604100  165605100      2       1  150064       1.7128     0.043377
enh61189     1  165739200  165740200      2       1  150064       2.3176     0.010235
enh61198     1  165808300  165809300      3       1  150064       1.8236     0.034105
enh61200     1  165810700  165811700      3       1  150064       1.8372     0.033089
enh61201     1  165812100  165813100      4       2  150064       1.8804     0.030028
enh61202     1  165813400  165814400      2       1  150064       2.1728     0.014896
enh61203     1  165820100  165821100      2       1  150064       1.7741      0.03802
enh61204     1  165821900  165822900      3       1  150064       2.2659     0.011728
enh61205     1  165824200  165825200      2       1  150064       1.9485     0.025678
enh61208     1  165834400  165835400      4       2  150064       1.7209     0.042637
enh61240     1  166828400  166829400      4       2  150064       1.6999     0.044571
enh61241     1  166830500  166831500      5       1  150064       1.7753     0.037928
enh61242     1  166843200  166844200      2       1  150064       3.4847   0.00024635
enh61258     1  167085100  167086100      2       1  150064       1.8479     0.032305
enh61264     1  167117300  167118300      3       2  150064       1.9656     0.024672
enh61271     1  167165100  167166100      2       1  150064       2.1517      0.01571
enh61272     1  167167500  167168500      1       1  150064       1.8443      0.03257
enh61273     1  167171100  167172100      3       1  150064        2.622    0.0043709
enh61277     1  167187800  167188800      1       1  150064       2.7692      0.00281
enh61289     1  167240300  167241300      2       1  150064        1.824     0.034075
enh61295     1  167270400  167271400      1       1  150064       1.9178      0.02757
enh61366     1  168053700  168054700      1       1  150064       2.2271      0.01297
enh61380     1  168272900  168273900      6       3  150064       2.6824    0.0036543
enh61384     1  168357100  168358100      1       1  150064       2.1696      0.01502
enh61392     1  168408900  168409900      2       1  150064       2.0125     0.022083
enh61417     1  169088300  169089300      7       3  150064       2.7534    0.0029491
enh61450     1  169714500  169715500      1       1  150064       2.2949      0.01087
enh61459     1  170042200  170043200      3       1  150064       2.0649     0.019466
enh61489     1  170986300  170987300      4       1  150064       1.8345     0.033289
enh61520     1  171403700  171404700     11       2  150064       1.7213     0.042595
enh61530     1  171571800  171572800      1       1  150064       1.7596      0.03924
enh61541     1  171751900  171752900      3       1  150064       2.1709     0.014968
enh61548     1  171878700  171879700      2       1  150064       2.0567     0.019859
enh61552     1  171911700  171912700      3       1  150064        2.172     0.014929
enh61557     1  171941500  171942500      2       1  150064       1.8025     0.035731
enh61572     1  172312100  172313100      2       1  150064       1.8722     0.030589
enh61574     1  172326100  172327100      3       2  150064       1.7834     0.037264
enh61578     1  172359600  172360600      5       2  150064       2.3137     0.010341
enh61579     1  172363100  172364100      6       2  150064       1.8056     0.035494
enh61596     1  172500000  172501000      3       2  150064       1.6888     0.045631
enh61622     1  172878600  172879600      2       1  150064       2.5529    0.0053414
enh61623     1  172886500  172887500      2       1  150064       2.5621    0.0052024
enh61639     1  173369400  173370400      2       1  150064       2.8836    0.0019655
enh61640     1  173388800  173389800      5       2  150064       2.6576    0.0039345
enh61641     1  173391000  173392000      2       1  150064       1.6811     0.046375
enh61642     1  173394100  173395100      1       1  150064       2.2271      0.01297
enh61643     1  173398100  173399100      4       2  150064       2.3375    0.0097071
enh61645     1  173408000  173409000      4       2  150064       2.1843     0.014471
enh61646     1  173413300  173414300      4       2  150064       1.8388      0.03297
enh61647     1  173417600  173418600      4       2  150064       3.0173    0.0012751
enh61648     1  173422900  173423900      2       1  150064       2.2138     0.013423
enh61649     1  173442800  173443800      4       2  150064       1.7748     0.037967
enh61650     1  173458800  173459800      3       2  150064       2.2793     0.011326
enh61653     1  173489600  173490600      1       1  150064       2.3268     0.009988
enh61654     1  173497100  173498100      3       2  150064       1.9202     0.027416
enh61659     1  173656800  173657800      3       2  150064       2.7811    0.0027091
enh61664     1  173822100  173823100      1       1  150064        3.358    0.0003926
enh61665     1  173832000  173833000      6       3  150064       1.6501     0.049457
enh61666     1  173838600  173839600      2       1  150064       3.0471    0.0011552
enh61667     1  173839000  173840000      2       1  150064       2.2799     0.011306
enh61668     1  173857100  173858100      2       1  150064       3.6058   0.00015557
enh61670     1  173869000  173870000      5       2  150064       2.9249    0.0017226
enh61672     1  173903400  173904400      2       1  150064        2.865    0.0020853
enh61673     1  173970200  173971200      2       1  150064       3.2422   0.00059298
enh61674     1  173987400  173988400      4       2  150064       3.5258    0.0002111
enh61675     1  173988400  173989400      1       1  150064       3.5227    0.0002136
enh61676     1  173992500  173993500      2       1  150064       2.9267    0.0017129
enh61678     1  174049400  174050400      1       1  150064       3.2056    0.0006739
enh61680     1  174175000  174176000      3       2  150064       2.9516    0.0015809
enh61682     1  174341800  174342800      4       1  150064       2.2224     0.013129
enh61684     1  174538200  174539200      4       1  150064       2.2801     0.011301
enh61685     1  174621200  174622200      5       2  150064       1.9222     0.027289
enh61687     1  174662000  174663000      5       2  150064       3.1094   0.00093743
enh61695     1  174767700  174768700      1       1  150064       3.2494    0.0005783
enh61698     1  174781700  174782700      3       1  150064       1.7149     0.043184
enh61700     1  174818700  174819700      1       1  150064        2.088       0.0184
enh61701     1  174840800  174841800      2       1  150064       2.1364     0.016322
enh61702     1  174842600  174843600      4       2  150064       2.2847     0.011164
enh61705     1  174869000  174870000      9       4  150064       2.3539     0.009288
enh61713     1  174959300  174960300      1       1  150064       2.1394       0.0162
enh61718     1  174998300  174999300      2       1  150064       1.9851     0.023567
enh61726     1  175121200  175122200      3       2  150064       2.6526    0.0039937
enh61732     1  175288200  175289200      3       1  150064       1.6749     0.046977
enh61733     1  175301200  175302200      6       2  150064       2.0781     0.018849
enh61734     1  175307000  175308000      4       2  150064       2.3173     0.010244
enh61741     1  175499200  175500200      2       1  150064       2.6552    0.0039629
enh61746     1  175670600  175671600      7       2  150064       1.8537     0.031893
enh61748     1  175753500  175754500      9       3  150064       3.4949   0.00023709
enh61751     1  175788000  175789000      2       1  150064       3.6159   0.00014967
enh61756     1  175817000  175818000      5       2  150064       1.8357     0.033201
enh61764     1  175929600  175930600      2       1  150064        2.197     0.014009
enh61766     1  176027700  176028700      3       2  150064       1.9474     0.025746
enh61767     1  176059100  176060100      2       1  150064       1.6449     0.049994
enh61768     1  176071800  176072800      5       3  150064       2.5125    0.0059932
enh61784     1  176625500  176626500      3       2  150064       1.8445     0.032556
enh61785     1  176630700  176631700      3       2  150064       1.7258     0.042189
enh61795     1  176872500  176873500      5       3  150064       2.4887    0.0064097
enh61799     1  176965300  176966300      2       1  150064       2.0625     0.019579
enh61800     1  177002300  177003300      5       2  150064       1.7997     0.035952
enh61809     1  177251400  177252400      3       1  150064       4.0481   2.5815e-05
enh61811     1  177382900  177383900      3       1  150064       2.3388    0.0096722
enh61813     1  177569200  177570200      3       1  150064       1.8717     0.030625
enh61814     1  177602200  177603200      4       2  150064       2.6359    0.0041951
enh61816     1  177624600  177625600      3       1  150064       1.8693     0.030793
enh61818     1  177710400  177711400      4       2  150064       1.8984      0.02882
enh61819     1  177724300  177725300      6       4  150064       2.2117     0.013495
enh61822     1  177766300  177767300      6       3  150064       4.2892    8.964e-06
enh61823     1  177841800  177842800      4       2  150064       2.2895     0.011024
enh61853     1  178124400  178125400      1       1  150064        2.104      0.01769
enh61854     1  178142100  178143100      3       2  150064       2.1867     0.014381
enh61862     1  178219300  178220300      2       1  150064       1.7081     0.043808
enh61877     1  178342900  178343900      2       1  150064       1.7944     0.036376
enh61879     1  178357300  178358300      1       1  150064       1.8337      0.03335
enh61881     1  178395600  178396600      2       1  150064       1.8075     0.035345
enh61906     1  178942400  178943400      1       1  150064       2.9835     0.001425
enh61929     1  179138600  179139600      3       2  150064       1.8469     0.032378
enh61934     1  179199200  179200200      1       1  150064       1.8435      0.03263
enh61945     1  179844500  179845500      1       1  150064       1.9217      0.02732
enh61958     1  180213600  180214600      5       2  150064        1.675     0.046965
enh61959     1  180216200  180217200      9       3  150064       1.6764     0.046831
enh61969     1  180356000  180357000      2       1  150064       1.8194     0.034428
enh61978     1  180481200  180482200      2       1  150064       1.7079     0.043827
enh61981     1  180495800  180496800      4       2  150064       1.8978     0.028859
enh61991     1  180663500  180664500      3       2  150064       3.6526   0.00012981
enh61993     1  180810900  180811900      2       1  150064       1.9967     0.022931
enh61997     1  180867900  180868900      4       2  150064       2.6799    0.0036822
enh62035     1  181175000  181176000      3       2  150064       2.0098     0.022226
enh62040     1  181438200  181439200      3       1  150064       2.9702     0.001488
enh62052     1  181695600  181696600      7       5  150064       2.9623    0.0015268
enh62057     1  181905900  181906900      3       2  150064       2.0606     0.019672
enh62089     1  182317900  182318900      4       2  150064       2.0197     0.021707
enh62110     1  182638600  182639600      2       1  150064       2.2515     0.012176
enh62111     1  182640900  182641900      4       1  150064       2.7593    0.0028967
enh62116     1  182708700  182709700      2       1  150064       2.0266      0.02135
enh62117     1  182740000  182741000      3       2  150064       3.1802   0.00073595
enh62118     1  182751000  182752000      1       1  150064       3.4569    0.0002732
enh62119     1  182753600  182754600      6       2  150064       2.4773    0.0066189
enh62126     1  182926900  182927900      5       2  150064       2.4399    0.0073463
enh62133     1  182998000  182999000      5       2  150064       1.8251     0.033992
enh62164     1  183199300  183200300      1       1  150064       1.8077      0.03533
enh62176     1  183282000  183283000      2       1  150064       2.0402     0.020667
enh62177     1  183285000  183286000      1       1  150064       2.3343     0.009789
enh62179     1  183289600  183290600      4       2  150064       2.1703     0.014991
enh62180     1  183292500  183293500      1       1  150064       2.7287     0.003179
enh62183     1  183302800  183303800      6       2  150064       2.3987    0.0082276
enh62184     1  183304000  183305000      4       1  150064       2.5733    0.0050362
enh62186     1  183322500  183323500      1       1  150064       2.3222      0.01011
enh62189     1  183372700  183373700      1       1  150064       2.3461     0.009486
enh62195     1  183449000  183450000      2       1  150064       2.7001    0.0034661
enh62244     1  184037200  184038200      2       1  150064       1.7625      0.03899
enh62246     1  184125800  184126800      1       1  150064       2.2319      0.01281
enh62248     1  184173100  184174100      3       2  150064        1.944      0.02595
enh62249     1  184187400  184188400      2       1  150064       3.2756   0.00052715
enh62271     1  184429800  184430800      1       1  150064       1.8826      0.02988
enh62273     1  184441900  184442900      3       1  150064       2.6597    0.0039103
enh62275     1  184449600  184450600      5       3  150064       2.4434    0.0072758
enh62277     1  184459000  184460000      3       2  150064       2.5246    0.0057912
enh62278     1  184460800  184461800      4       2  150064       2.2105     0.013535
enh62279     1  184463300  184464300      3       2  150064       2.9608    0.0015343
enh62283     1  184524700  184525700      3       2  150064       2.2174     0.013297
enh62284     1  184543500  184544500      5       2  150064       2.3178      0.01023
enh62304     1  184869500  184870500      2       1  150064       1.9275     0.026959
enh62308     1  184923000  184924000      2       1  150064        2.332    0.0098514
enh62309     1  184940000  184941000      2       1  150064       2.3995    0.0082089
enh62310     1  184950800  184951800      3       1  150064        2.411    0.0079547
enh62311     1  184963900  184964900      2       1  150064       2.8998    0.0018668
enh62314     1  185026600  185027600      3       2  150064         2.91    0.0018069
enh62317     1  185040000  185041000      4       2  150064        2.055      0.01994
enh62348     1  185648100  185649100      1       1  150064       1.8262      0.03391
enh62417     1  187439400  187440400      6       3  150064       2.9174    0.0017648
enh62419     1  187446100  187447100      3       1  150064       2.0559     0.019896
enh62434     1  188197600  188198600      3       1  150064       2.3769    0.0087304
enh62436     1  188334000  188335000      4       2  150064       2.9185    0.0017584
enh62437     1  188335500  188336500      1       1  150064       3.3709    0.0003746
enh62444     1  188823600  188824600      7       1  150064       1.8356     0.033209
enh62447     1  188910900  188911900      1       1  150064       2.1024      0.01776
enh62452     1  189374400  189375400      6       3  150064       2.5763    0.0049936
enh62455     1  189733100  189734100      1       1  150064        2.252      0.01216
enh62465     1  189969700  189970700      4       2  150064       2.0771     0.018898
enh62466     1  190006200  190007200      4       1  150064       3.3088   0.00046857
enh62467     1  190087200  190088200      2       1  150064       2.4059    0.0080665
enh62471     1  190585000  190586000      3       1  150064       3.6442   0.00013412
enh62472     1  190904900  190905900      3       2  150064       4.0556   2.5005e-05
enh62473     1  191143000  191144000      3       2  150064       2.8034     0.002528
enh62480     1  191559400  191560400      1       1  150064       1.9532       0.0254
enh62481     1  191630000  191631000      5       3  150064       1.9603     0.024982
enh62488     1  192120400  192121400      5       2  150064       1.8506     0.032111
enh62490     1  192304700  192305700      3       1  150064       1.9332     0.026606
enh62492     1  192348400  192349400      2       1  150064       2.0807      0.01873
enh62502     1  192520000  192521000      1       1  150064       2.2984      0.01077
enh62507     1  192645400  192646400      1       1  150064       1.9943      0.02306
enh62508     1  192659700  192660700      2       1  150064       2.1773     0.014729
enh62509     1  192718200  192719200      1       1  150064       2.1714      0.01495
enh62515     1  192795500  192796500      3       1  150064       2.6801    0.0036804
enh62520     1  192856400  192857400      4       2  150064       2.2139     0.013417
enh62527     1  192990900  192991900      1       1  150064       2.1566      0.01552
enh62532     1  193032700  193033700      1       1  150064       2.7888     0.002645
enh62535     1  193072100  193073100      1       1  150064       3.0838     0.001022
enh62536     1  193074900  193075900      7       3  150064       1.7524     0.039849
enh62538     1  193083300  193084300      4       2  150064       2.7887    0.0026463
enh62539     1  193093100  193094100      3       1  150064       3.1849   0.00072396
enh62542     1  193185600  193186600      3       1  150064       1.9205     0.027398
enh62544     1  193244300  193245300      3       2  150064       2.3981    0.0082395
enh62545     1  193251900  193252900      2       1  150064       2.6138    0.0044768
enh62547     1  193290800  193291800      7       1  150064       2.9582    0.0015471
enh62555     1  193556800  193557800      1       1  150064       1.7048      0.04412
enh62556     1  193558200  193559200      3       1  150064       1.6962     0.044926
enh62558     1  193564700  193565700      4       1  150064       1.7515     0.039927
enh62572     1  194504000  194505000      2       1  150064       1.9781     0.023957
enh62578     1  195129300  195130300      4       1  150064       2.0753     0.018978
enh62604     1  196025800  196026800      5       1  150064       2.2618     0.011854
enh62608     1  196149800  196150800      6       2  150064       2.9925    0.0013836
enh62633     1  196543000  196544000      1       1  150064       1.7051      0.04409
enh62637     1  196579000  196580000      1       1  150064       2.3659     0.008992
enh62638     1  196580400  196581400      1       1  150064       1.6525      0.04922
enh62641     1  196873700  196874700      1       1  150064       1.9323      0.02666
enh62649     1  197165800  197166800      2       1  150064       3.1732   0.00075396
enh62653     1  197408500  197409500      1       1  150064       2.1571       0.0155
enh62662     1  197652700  197653700      1       1  150064       2.5949     0.004731
enh62666     1  197733700  197734700      2       1  150064       2.5775    0.0049764
enh62667     1  197742000  197743000      2       1  150064       1.9392      0.02624
enh62668     1  197768100  197769100      5       2  150064       2.1236     0.016853
enh62669     1  197780600  197781600      5       2  150064       2.4686    0.0067821
enh62707     1  198573000  198574000      4       2  150064       1.8039     0.035622
enh62708     1  198574700  198575700      4       2  150064        1.812     0.034995
enh62713     1  198650600  198651600      2       1  150064       2.0886     0.018371
enh62720     1  198757900  198758900      1       1  150064       1.7767      0.03781
enh62721     1  198788400  198789400      3       1  150064       2.8457    0.0022157
enh62741     1  199372500  199373500      2       1  150064       2.9479    0.0015998
enh62742     1  199460000  199461000      7       3  150064       1.8337     0.033349
enh62743     1  199552000  199553000      2       1  150064       2.0332     0.021018
enh62775     1  200142900  200143900      3       1  150064       2.4283    0.0075858
enh62778     1  200202200  200203200      2       1  150064       2.0258     0.021395
enh62782     1  200259000  200260000      4       1  150064       2.5251    0.0057839
enh62784     1  200288000  200289000      2       1  150064         2.34    0.0096412
enh62788     1  200299300  200300300      1       1  150064       2.9639     0.001519
enh62789     1  200301800  200302800      1       1  150064       2.8441     0.002227
enh62790     1  200305800  200306800      3       1  150064       2.5561     0.005292
enh62793     1  200322000  200323000      4       1  150064       2.8377    0.0022719
enh62794     1  200329000  200330000      6       1  150064       3.0309     0.001219
enh62795     1  200333300  200334300      1       1  150064       2.9197     0.001752
enh62797     1  200342300  200343300      3       2  150064       2.9832    0.0014262
enh62798     1  200346400  200347400      2       1  150064       2.0842      0.01857
enh62799     1  200349400  200350400      3       1  150064       2.6705    0.0037874
enh62801     1  200360700  200361700      2       1  150064       2.5699     0.005087
enh62802     1  200364100  200365100      4       2  150064       3.3574   0.00039339
enh62803     1  200365300  200366300      4       2  150064       3.7035   0.00010631
enh62804     1  200369300  200370300      3       2  150064       2.8092    0.0024833
enh62805     1  200382800  200383800      7       2  150064       2.8097    0.0024795
enh62808     1  200446500  200447500      7       3  150064        1.791      0.03665
enh62809     1  200452400  200453400      4       1  150064       2.1888     0.014305
enh62834     1  200771400  200772400      1       1  150064       2.3823     0.008602
enh62843     1  200885700  200886700      1       1  150064       3.5561    0.0001882
enh62844     1  200928300  200929300      7       4  150064       3.0968   0.00097813
enh62846     1  200982700  200983700      3       2  150064       3.1954   0.00069808
enh62848     1  200989400  200990400      5       2  150064       3.7861   7.6525e-05
enh62850     1  201023000  201024000      5       1  150064       2.9686    0.0014956
enh62864     1  201276700  201277700      2       1  150064       1.9399     0.026193
enh62878     1  201434800  201435800      4       2  150064       2.0749     0.018998
enh62882     1  201451400  201452400      6       2  150064       2.0482      0.02027
enh62928     1  201742900  201743900      3       1  150064         1.97     0.024418
enh62933     1  201809000  201810000      1       1  150064        1.668      0.04766
enh62934     1  201810800  201811800      3       1  150064       2.8101    0.0024762
enh62935     1  201818600  201819600      1       1  150064       1.6978      0.04477
enh62938     1  201854500  201855500      3       2  150064       1.8101     0.035138
enh62941     1  201864900  201865900      1       1  150064       1.6949      0.04505
enh62942     1  201872000  201873000      3       1  150064       2.6912      0.00356
enh62943     1  201873500  201874500      2       1  150064       2.1693     0.015029
enh62944     1  201880600  201881600      1       1  150064       2.2476       0.0123
enh62968     1  202103700  202104700      1       1  150064       2.7921     0.002618
enh63011     1  202587400  202588400      1       1  150064       1.7735      0.03807
enh63042     1  203017900  203018900      1       1  150064       1.8383      0.03301
enh63050     1  203109600  203110600      4       2  150064       1.6788     0.046592
enh63120     1  203651500  203652500      7       1  150064       1.6948     0.045058
enh63150     1  204006400  204007400      3       1  150064       2.6733    0.0037558
enh63156     1  204051600  204052600      1       1  150064       2.9675     0.001501
enh63158     1  204057400  204058400      2       1  150064        3.731    9.535e-05
enh63161     1  204064300  204065300      2       1  150064       3.4118   0.00032269
enh63162     1  204065700  204066700      3       2  150064        1.942     0.026067
enh63164     1  204071600  204072600      2       1  150064       1.9284     0.026901
enh63166     1  204076300  204077300      1       1  150064         2.48      0.00657
enh63181     1  204245000  204246000      2       1  150064       2.0677     0.019336
enh63203     1  204415100  204416100      2       1  150064       1.9149     0.027755
enh63204     1  204419300  204420300      3       1  150064       1.7121     0.043436
enh63205     1  204421900  204422900      4       1  150064       1.9812     0.023783
enh63206     1  204424800  204425800      4       1  150064        1.987      0.02346
enh63207     1  204434800  204435800      2       1  150064       1.7308     0.041745
enh63208     1  204436000  204437000      6       2  150064       1.7306     0.041765
enh63211     1  204450400  204451400      4       1  150064        3.149   0.00081916
enh63212     1  204452600  204453600      2       1  150064       1.8526      0.03197
enh63213     1  204460700  204461700      1       1  150064       3.1617    0.0007842
enh63217     1  204493200  204494200      1       1  150064        3.401    0.0003357
enh63219     1  204527200  204528200      2       1  150064       2.7629    0.0028647
enh63220     1  204528900  204529900      4       2  150064       3.6092   0.00015355
enh63223     1  204543000  204544000      2       1  150064       1.7213     0.042596
enh63224     1  204547600  204548600      5       3  150064       1.8029     0.035699
enh63225     1  204553800  204554800      2       1  150064       2.2901     0.011007
enh63226     1  204557700  204558700      3       2  150064       1.9323     0.026663
enh63228     1  204593000  204594000      1       1  150064       3.3053    0.0004743
enh63229     1  204599400  204600400      5       2  150064       2.3775    0.0087148
enh63230     1  204606500  204607500      7       3  150064       2.3109     0.010419
enh63231     1  204616300  204617300      4       2  150064       2.2904        0.011
enh63260     1  204909900  204910900      5       2  150064       1.7406     0.040878
enh63262     1  204927500  204928500      3       2  150064       2.7992    0.0025615
enh63265     1  204972200  204973200      5       2  150064       3.3134   0.00046082
enh63266     1  204982200  204983200      4       2  150064        2.557    0.0052791
enh63268     1  205030500  205031500      4       2  150064       3.9784   3.4688e-05
enh63269     1  205089000  205090000      5       1  150064       2.1342     0.016412
enh63271     1  205106900  205107900      3       1  150064        3.887   5.0745e-05
enh63272     1  205110600  205111600      4       2  150064       3.4959   0.00023627
enh63274     1  205144400  205145400      1       1  150064       4.3031    8.423e-06
enh63275     1  205156100  205157100      1       1  150064       4.3801    5.932e-06
enh63276     1  205157400  205158400      4       2  150064       3.9749   3.5203e-05
enh63278     1  205161100  205162100      4       2  150064       3.4903   0.00024123
enh63279     1  205162700  205163700      1       1  150064       4.4059    5.267e-06
enh63280     1  205164300  205165300      3       1  150064       4.3034   8.4098e-06
enh63282     1  205172700  205173700      3       1  150064       3.7427   9.1036e-05
enh63283     1  205178400  205179400      2       1  150064       3.9688   3.6121e-05
enh63285     1  205198800  205199800      5       2  150064       2.9599    0.0015387
enh63286     1  205206200  205207200      5       2  150064       2.8295    0.0023314
enh63287     1  205216000  205217000      4       2  150064       2.4166    0.0078334
enh63288     1  205227600  205228600      2       1  150064       2.1628      0.01528
enh63303     1  205321100  205322100      3       1  150064       2.1718     0.014934
enh63305     1  205326800  205327800      6       2  150064       2.2008     0.013874
enh63318     1  205461400  205462400      8       3  150064       2.1635     0.015253
enh63324     1  205481800  205482800      1       1  150064       1.7082       0.0438
enh63327     1  205492000  205493000      3       2  150064       1.7294      0.04187
enh63343     1  205640900  205641900      3       2  150064       1.7645     0.038828
enh63348     1  205662400  205663400      3       2  150064       2.1211     0.016956
enh63356     1  205780100  205781100      1       1  150064       2.4157     0.007853
enh63374     1  206628300  206629300      1       1  150064       1.9709      0.02437
enh63379     1  206645400  206646400      6       3  150064       1.6566     0.048801
enh63380     1  206652700  206653700      2       1  150064       1.9277     0.026945
enh63384     1  206721200  206722200      2       1  150064       1.7445     0.040532
enh63423     1  207227100  207228100      1       1  150064       3.2849    0.0005101
enh63425     1  207251200  207252200      1       1  150064        2.859     0.002125
enh63458     1  207921500  207922500      1       1  150064       2.8594     0.002122
enh63459     1  207923600  207924600      2       1  150064       3.7753   7.9905e-05
enh63460     1  207928400  207929400      2       1  150064       2.8744    0.0020239
enh63461     1  207979100  207980100      2       1  150064       3.2204   0.00063997
enh63462     1  207981000  207982000      1       1  150064       2.4355     0.007435
enh63463     1  207991600  207992600      2       1  150064       4.2421   1.1072e-05
enh63465     1  207997000  207998000      2       1  150064       3.4704    0.0002598
enh63466     1  207999500  208000500      4       2  150064       3.8727   5.3817e-05
enh63467     1  208021100  208022100      2       1  150064       3.4104   0.00032436
enh63468     1  208026200  208027200      6       3  150064       2.7576     0.002911
enh63470     1  208045900  208046900      2       1  150064       2.4233    0.0076908
enh63471     1  208058400  208059400      3       1  150064       2.3672    0.0089614
enh63486     1  208279200  208280200      1       1  150064       1.9542      0.02534
enh63489     1  208293500  208294500      6       2  150064       2.0621     0.019599
enh63490     1  208294800  208295800      5       3  150064       2.6243    0.0043408
enh63491     1  208301100  208302100     10       2  150064       3.1929   0.00070429
enh63492     1  208306800  208307800      2       1  150064       2.7083    0.0033817
enh63504     1  208382600  208383600      6       3  150064       1.7807     0.037482
enh63505     1  208386700  208387700      2       1  150064       2.0546     0.019961
enh63506     1  208393400  208394400      2       1  150064       2.9953    0.0013711
enh63549     1  209286000  209287000      1       1  150064       2.0078      0.02233
enh63550     1  209304300  209305300      3       1  150064       2.1585     0.015443
enh63574     1  209574600  209575600      3       1  150064       2.1541     0.015616
enh63672     1  211420300  211421300      3       1  150064        2.435    0.0074457
enh63673     1  211429500  211430500      5       3  150064       2.8066    0.0025037
enh63684     1  211557000  211558000      4       2  150064       2.0059     0.022432
enh63686     1  211571000  211572000      1       1  150064       2.4328     0.007492
enh63687     1  211574200  211575200      3       2  150064       1.8709     0.030681
enh63690     1  211642700  211643700      1       1  150064       2.3134      0.01035
enh63692     1  211695600  211696600      4       2  150064       2.7558    0.0029275
enh63694     1  211748100  211749100      1       1  150064       2.1797      0.01464
enh63740     1  212460900  212461900      2       1  150064       1.9208     0.027376
enh63746     1  212479000  212480000      3       2  150064       2.2631     0.011814
enh63747     1  212483200  212484200      1       1  150064       2.2238      0.01308
enh63752     1  212604600  212605600      6       3  150064       1.8601     0.031435
enh63767     1  212769100  212770100      5       3  150064       2.1181     0.017082
enh63772     1  212829200  212830200      1       1  150064       2.0886      0.01837
enh63843     1  213843100  213844100     12       3  150064       2.0116      0.02213
enh63850     1  214175100  214176100      4       2  150064       3.2911   0.00049905
enh63851     1  214189500  214190500      1       1  150064         3.48    0.0002507
enh63870     1  214421900  214422900      2       1  150064        1.672     0.047259
enh63871     1  214432500  214433500      1       1  150064       3.8431    6.075e-05
enh63879     1  214470300  214471300      2       1  150064       1.6482     0.049656
enh63880     1  214475500  214476500      4       2  150064       2.3357    0.0097526
enh63882     1  214479300  214480300      4       2  150064        2.802    0.0025395
enh63883     1  214481800  214482800      1       1  150064       2.8761     0.002013
enh63890     1  214522700  214523700      2       1  150064       2.3815    0.0086217
enh63905     1  214603100  214604100      7       3  150064       2.0836       0.0186
enh63916     1  214633500  214634500      7       1  150064       1.7358     0.041304
enh63918     1  214639900  214640900      5       1  150064       1.7118     0.043469
enh63919     1  214646500  214647500      3       1  150064       1.6741     0.047054
enh63927     1  214671100  214672100      5       2  150064       1.8919      0.02925
enh63930     1  214678500  214679500      9       3  150064       2.4045     0.008098
enh63933     1  214688300  214689300      4       1  150064       1.8827     0.029873
enh63935     1  214693700  214694700      2       1  150064       1.9989     0.022807
enh63943     1  214731100  214732100      2       1  150064       2.1024     0.017761
enh63945     1  214745300  214746300      2       1  150064       1.7624     0.038997
enh63951     1  214966600  214967600      4       2  150064       2.4762      0.00664
enh63963     1  215401400  215402400      2       1  150064        2.836     0.002284
enh64091     1  218632800  218633800      2       1  150064       2.0383     0.020761
enh64123     1  219834300  219835300      3       2  150064       1.9852     0.023559
enh64133     1  220217600  220218600      2       1  150064       2.0112     0.022151
enh64135     1  220266500  220267500      2       1  150064        2.041     0.020624
enh64137     1  220386800  220387800      3       1  150064       1.9506     0.025552
enh64146     1  220442100  220443100      2       1  150064       1.7508      0.03999
enh64148     1  220447100  220448100      2       1  150064       1.6588     0.048577
enh64160     1  220551900  220552900      5       2  150064       1.7845     0.037173
enh64166     1  220619900  220620900      2       1  150064       2.5844    0.0048772
enh64174     1  220717300  220718300      2       1  150064       1.6534     0.049125
enh64183     1  220924100  220925100      1       1  150064       2.1008      0.01783
enh64206     1  221539200  221540200      1       1  150064       1.6849        0.046
enh64207     1  221554900  221555900      2       1  150064       1.7499     0.040068
enh64223     1  221886000  221887000      1       1  150064       1.7438       0.0406
enh64234     1  221912200  221913200      2       1  150064       2.8608     0.002113
enh64235     1  221917200  221918200      4       2  150064        3.037    0.0011949
enh64274     1  222628000  222629000      3       1  150064       2.8637    0.0020939
enh64278     1  222792800  222793800      3       1  150064       1.7014     0.044431
enh64279     1  222816000  222817000      1       1  150064       2.1669      0.01512
enh64290     1  223072400  223073400      1       1  150064       1.9143      0.02779
enh64329     1  223840400  223841400      5       3  150064       2.7301     0.003166
enh64330     1  223858100  223859100      3       1  150064       2.5033    0.0061525
enh64332     1  223888900  223889900      4       1  150064        1.785     0.037132
enh64334     1  223905300  223906300      5       3  150064       3.2641    0.0005491
enh64335     1  223913200  223914200      1       1  150064       2.8498     0.002187
enh64337     1  223924700  223925700      1       1  150064       2.9968     0.001364
enh64340     1  223930200  223931200      9       2  150064        1.693     0.045231
enh64342     1  223952500  223953500      3       1  150064       2.5186    0.0058919
enh64343     1  223959400  223960400      6       2  150064       3.7632   8.3879e-05
enh64346     1  224007800  224008800      1       1  150064        2.297      0.01081
enh64347     1  224010400  224011400      5       2  150064       3.6324   0.00014041
enh64348     1  224012200  224013200      1       1  150064       3.5115    0.0002228
enh64350     1  224019800  224020800      3       2  150064       2.6515    0.0040064
enh64351     1  224021300  224022300      6       2  150064       2.6392    0.0041545
enh64352     1  224022100  224023100      3       1  150064       2.6036    0.0046124
enh64354     1  224027900  224028900      3       1  150064       2.8672    0.0020706
enh64355     1  224028800  224029800      2       1  150064       3.7203   9.9492e-05
enh64356     1  224030200  224031200      1       1  150064       3.5734    0.0001762
enh64363     1  224239900  224240900      4       2  150064       1.8147     0.034784
enh64390     1  224547100  224548100      5       2  150064       2.8665    0.0020749
enh64391     1  224617400  224618400      2       1  150064       1.9301       0.0268
enh64392     1  224623600  224624600      2       1  150064       2.0591     0.019744
enh64393     1  224624000  224625000      1       1  150064        2.526     0.005768
enh64394     1  224641900  224642900      2       1  150064       2.0662     0.019405
enh64395     1  224644400  224645400      3       2  150064       2.0156     0.021919
enh64411     1  224790400  224791400      2       1  150064       1.9078     0.028212
enh64412     1  224794700  224795700      3       2  150064       1.7776     0.037732
enh64413     1  224817300  224818300      3       2  150064        2.358    0.0091867
enh64415     1  224822800  224823800      2       1  150064       2.6604    0.0039026
enh64416     1  224827200  224828200      2       1  150064       2.4575    0.0069946
enh64417     1  224838000  224839000      3       1  150064       2.1216     0.016936
enh64483     1  225933600  225934600      1       1  150064       1.8974      0.02889
enh64484     1  225934800  225935800      4       2  150064       1.8791     0.030115
enh64495     1  226003000  226004000      2       1  150064       1.9121     0.027931
enh64498     1  226012000  226013000      9       3  150064       2.0852     0.018525
enh64499     1  226014600  226015600      7       3  150064       2.4848    0.0064807
enh64501     1  226037500  226038500      4       2  150064       1.7418     0.040769
enh64504     1  226065400  226066400      4       1  150064       2.1929     0.014158
enh64505     1  226067000  226068000      3       1  150064       2.2423      0.01247
enh64507     1  226077400  226078400      3       2  150064       2.2789     0.011337
enh64508     1  226085800  226086800      7       3  150064       2.0476     0.020298
enh64518     1  226184400  226185400      2       1  150064        1.676     0.046864
enh64519     1  226187600  226188600      3       2  150064       1.8656     0.031051
enh64526     1  226295000  226296000      3       2  150064        2.058     0.019796
enh64528     1  226299700  226300700      3       2  150064       1.8205     0.034338
enh64530     1  226311300  226312300      1       1  150064       2.6169     0.004437
enh64533     1  226320200  226321200      5       3  150064       1.6661     0.047846
enh64539     1  226388600  226389600      3       2  150064        1.987     0.023459
enh64543     1  226403100  226404100      2       1  150064       2.1089     0.017478
enh64544     1  226404800  226405800      3       1  150064         1.79      0.03673
enh64545     1  226407800  226408800      3       1  150064       2.4499    0.0071443
enh64561     1  226644800  226645800      2       1  150064        1.995      0.02302
enh64563     1  226679200  226680200      4       2  150064       1.6476     0.049714
enh64577     1  226828000  226829000      3       2  150064       2.9688    0.0014947
enh64579     1  226833000  226834000      3       2  150064       3.0417    0.0011762
enh64590     1  226895900  226896900      3       2  150064       2.3533    0.0093048
enh64591     1  226898400  226899400      1       1  150064       2.4902     0.006384
enh64592     1  226900200  226901200      2       1  150064        2.564    0.0051738
enh64594     1  226914900  226915900      2       1  150064       2.3349    0.0097731
enh64596     1  226920200  226921200      3       2  150064       2.8733    0.0020312
enh64600     1  227015000  227016000      3       1  150064       2.1328     0.016472
enh64611     1  227063200  227064200      4       2  150064       1.6895     0.045558
enh64627     1  227372600  227373600      5       3  150064        1.991     0.023238
enh64628     1  227374000  227375000      6       3  150064       2.2851     0.011153
enh64646     1  227517800  227518800      4       2  150064       2.9753    0.0014634
enh64648     1  227544200  227545200      6       2  150064       2.4737    0.0066859
enh64712     1  229035800  229036800      2       1  150064       1.9543     0.025331
enh64720     1  229104200  229105200      5       2  150064       2.0285     0.021257
enh64807     1  230238300  230239300      5       2  150064       3.7274   9.6741e-05
enh64808     1  230241400  230242400      6       3  150064       3.9093   4.6281e-05
enh64809     1  230247500  230248500      3       2  150064       4.1016   2.0518e-05
enh64810     1  230255200  230256200      5       2  150064       3.4157   0.00031809
enh64812     1  230263300  230264300     10       3  150064       3.2148   0.00065264
enh64813     1  230265700  230266700      2       1  150064       1.8541     0.031859
enh64814     1  230271800  230272800      7       3  150064       2.8519    0.0021733
enh64815     1  230276100  230277100      5       3  150064       1.7597     0.039231
enh64823     1  230311600  230312600      5       2  150064       1.6509     0.049378
enh64824     1  230320400  230321400      3       1  150064       1.8281      0.03377
enh64837     1  230442700  230443700      2       1  150064        2.506    0.0061058
enh64838     1  230463300  230464300      3       2  150064       1.7145     0.043219
enh64841     1  230513300  230514300      2       1  150064       1.8794     0.030094
enh64890     1  231654100  231655100      1       1  150064       1.7739      0.03804
enh64949     1  232502900  232503900      2       1  150064       1.9408     0.026144
enh64953     1  232573600  232574600      3       1  150064       2.5378    0.0055771
enh64955     1  232589900  232590900      3       1  150064       2.8087    0.0024873
enh64957     1  232608800  232609800      1       1  150064        2.439     0.007363
enh64958     1  232613000  232614000      1       1  150064       1.8193      0.03443
enh65023     1  233425900  233426900      4       2  150064       2.5724    0.0050502
enh65042     1  233646200  233647200      5       2  150064       2.9272    0.0017099
enh65043     1  233656000  233657000      6       2  150064       2.7738    0.0027707
enh65074     1  234361500  234362500      2       1  150064       1.7832     0.037273
enh65085     1  234610400  234611400      6       2  150064       2.3858    0.0085217
enh65086     1  234611800  234612800      6       3  150064       2.1116     0.017358
enh65089     1  234626500  234627500      9       5  150064       2.6977    0.0034906
enh65090     1  234630600  234631600      5       2  150064       1.9164     0.027658
enh65091     1  234634700  234635700      4       2  150064       2.3377    0.0097027
enh65092     1  234638400  234639400      6       2  150064       2.6636    0.0038659
enh65093     1  234640600  234641600      2       1  150064       2.2576     0.011985
enh65095     1  234647900  234648900      4       2  150064       1.7753     0.037925
enh65096     1  234650900  234651900      2       1  150064       1.9779     0.023968
enh65120     1  234895600  234896600      3       2  150064       1.7982     0.036074
enh65186     1  235804600  235805600      2       1  150064       2.2448      0.01239
enh65187     1  235806000  235807000      7       2  150064       1.9266     0.027012
enh65218     1  236450900  236451900      3       2  150064       2.1894     0.014284
enh65226     1  236665600  236666600      1       1  150064       1.7372      0.04118
enh65267     1  237557000  237558000      4       2  150064        2.554     0.005324
enh65269     1  237575100  237576100      9       3  150064       2.6764    0.0037212
enh65281     1  237996100  237997100      2       1  150064       1.9274     0.026963
enh65290     1  238125900  238126900      9       2  150064       2.3044     0.010599
enh65291     1  238139400  238140400      3       2  150064       2.2004     0.013888
enh65301     1  238339500  238340500      5       2  150064       2.8793    0.0019929
enh65302     1  238340700  238341700      3       1  150064       2.0903     0.018295
enh65318     1  239224700  239225700      1       1  150064       1.7285      0.04195
enh65321     1  239275200  239276200      2       1  150064       2.6312    0.0042545
enh65325     1  239286400  239287400      1       1  150064        2.549     0.005402
enh65326     1  239288700  239289700      5       2  150064       2.4037    0.0081155
enh65328     1  239313300  239314300      3       2  150064        2.732    0.0031473
enh65330     1  239405700  239406700      1       1  150064       1.9456      0.02585
enh65333     1  239450300  239451300      2       1  150064       1.7559     0.039552
enh65335     1  239620800  239621800      3       1  150064       2.3417    0.0095987
enh65340     1  239796600  239797600      2       1  150064       2.4692    0.0067716
enh65354     1  240193100  240194100      3       1  150064       1.9235      0.02721
enh65363     1  240302400  240303400      1       1  150064       2.7091     0.003373
enh65364     1  240348600  240349600      3       2  150064       2.1576     0.015479
enh65378     1  240852200  240853200      4       2  150064       1.7496     0.040093
enh65382     1  240932000  240933000      3       2  150064        2.437    0.0074041
enh65384     1  241133100  241134100     11       1  150064       1.7757     0.037895
enh65387     1  241197200  241198200      3       1  150064       2.1666     0.015133
enh65397     1  241268100  241269100      2       1  150064       2.3776    0.0087129
enh65402     1  241365500  241366500      5       3  150064       1.7921     0.036558
enh65418     1  241790700  241791700      6       2  150064       2.5618    0.0052061
enh65462     1  243277200  243278200      2       1  150064       2.1798     0.014634
enh65464     1  243338000  243339000      1       1  150064       3.2075    0.0006695
enh65466     1  243368400  243369400      1       1  150064       3.2555    0.0005659
enh65469     1  243414000  243415000      4       2  150064       4.2609   1.0181e-05
enh65471     1  243420100  243421100      1       1  150064       4.8412    6.453e-07
enh65474     1  243450100  243451100      1       1  150064       4.8728    5.502e-07
enh65477     1  243470200  243471200      4       2  150064       4.4928   3.5141e-06
enh65480     1  243554400  243555400      2       1  150064       6.4018   7.6777e-11
enh65481     1  243558000  243559000      2       1  150064       1.9029     0.028525
enh65485     1  243603000  243604000      3       1  150064       2.1631     0.015268
enh65488     1  243644700  243645700      2       1  150064       4.1066   2.0075e-05
enh65489     1  243646700  243647700      3       1  150064       3.6675   0.00012246
enh65490     1  243650300  243651300      5       2  150064       3.8216    6.629e-05
enh65492     1  243653900  243654900      1       1  150064       4.2856    9.112e-06
enh65496     1  243676900  243677900      1       1  150064       3.9017    4.776e-05
enh65498     1  243722800  243723800      2       1  150064       4.2275   1.1816e-05
enh65501     1  243877800  243878800      2       1  150064       4.8436   6.3738e-07
enh65502     1  243881200  243882200      2       1  150064       4.5163   3.1464e-06
enh65504     1  243894500  243895500      2       1  150064       3.8836   5.1468e-05
enh65506     1  243909800  243910800      1       1  150064       4.8363    6.613e-07
enh65507     1  243914700  243915700      1       1  150064       2.0924       0.0182
enh65508     1  243930000  243931000      3       2  150064       3.2508   0.00057541
enh65511     1  244011100  244012100      2       1  150064       3.4812   0.00024957
enh65513     1  244087700  244088700      1       1  150064       4.2458    1.089e-05
enh65515     1  244093500  244094500      1       1  150064       2.7022     0.003444
enh65517     1  244102000  244103000      4       1  150064        2.703    0.0034356
enh65533     1  244256200  244257200      6       2  150064       1.8226     0.034181
enh65540     1  244377400  244378400      7       3  150064       2.5555    0.0053017
enh65556     1  244559200  244560200      4       2  150064       3.0925    0.0009925
enh65560     1  244609100  244610100      1       1  150064       1.6759      0.04688
enh65563     1  244623300  244624300      1       1  150064       1.7102      0.04361
enh65656     1  246149700  246150700      3       2  150064       2.1807     0.014603
enh65672     1  246382500  246383500     10       3  150064        2.497     0.006262
enh65673     1  246425800  246426800      7       2  150064       2.6196    0.0044021
enh65674     1  246430700  246431700      6       2  150064       2.1436     0.016034
enh65695     1  246760500  246761500      2       1  150064       1.7267     0.042114
enh65696     1  246771700  246772700      2       1  150064       2.2501      0.01222
enh65702     1  246861800  246862800      6       3  150064       1.8226     0.034184
enh65704     1  246931500  246932500      6       1  150064        1.767     0.038616
enh73640     2     149800     150800      3       2  150064        1.731     0.041728
enh73642     2     232900     233900      1       1  150064       1.8119        0.035
enh73673     2     826500     827500      5       2  150064       2.0316     0.021097
enh73675     2     883700     884700      8       2  150064       2.5813    0.0049214
enh73676     2     887200     888200      1       1  150064       1.9698      0.02443
enh73677     2     888800     889800      8       4  150064       1.6508     0.049386
enh73678     2     899400     900400      7       3  150064       1.9381     0.026303
enh73680     2     920400     921400      5       2  150064       1.9286      0.02689
enh73686     2     974700     975700      9       2  150064       2.0979     0.017959
enh73688     2    1010800    1011800      4       1  150064       2.8792    0.0019934
enh73689     2    1023800    1024800      3       2  150064       2.5376    0.0055803
enh73690     2    1028500    1029500      8       3  150064       3.0532    0.0011323
enh73730     2    1734300    1735300      6       3  150064        1.679     0.046581
enh73732     2    1744700    1745700     10       3  150064       1.6808     0.046397
enh73734     2    1770500    1771500      4       1  150064       2.0851      0.01853
enh73764     2    2334400    2335400      2       1  150064       2.8226    0.0023819
enh73765     2    2336200    2337200      2       1  150064       2.5963    0.0047112
enh73767     2    2426100    2427100      1       1  150064       2.3575     0.009198
enh73773     2    2685100    2686100      3       2  150064       1.9542     0.025338
enh73776     2    2775800    2776800      7       3  150064       2.4257    0.0076399
enh73789     2    3204200    3205200      6       2  150064       1.6769     0.046783
enh73794     2    3307100    3308100      4       1  150064       2.7783    0.0027318
enh73813     2    3621600    3622600      1       1  150064       2.0286      0.02125
enh73849     2    5323100    5324100      4       2  150064       2.1074     0.017542
enh73853     2    5389600    5390600      5       1  150064       3.3902   0.00034918
enh73854     2    5431800    5432800      3       1  150064       3.2092   0.00066563
enh73855     2    5483500    5484500      2       1  150064       3.4903   0.00024125
enh73880     2    5864900    5865900      5       2  150064       2.0876     0.018416
enh73881     2    5866800    5867800      6       2  150064       1.8706     0.030702
enh73882     2    5867400    5868400      3       2  150064       2.1416     0.016112
enh73913     2    6476900    6477900      1       1  150064       2.2849      0.01116
enh73935     2    7059000    7060000      2       1  150064       2.8676     0.002068
enh73936     2    7060000    7061000      5       2  150064       2.1164     0.017155
enh73937     2    7066800    7067800      2       1  150064       2.7035    0.0034308
enh73938     2    7071300    7072300      3       2  150064       2.0562      0.01988
enh73945     2    7200400    7201400      3       2  150064       1.6484     0.049634
enh73960     2    7571500    7572500      1       1  150064       1.9847      0.02359
enh73962     2    7591600    7592600      4       1  150064       3.2796    0.0005197
enh73963     2    7596700    7597700      1       1  150064       3.3476    0.0004075
enh73964     2    7613000    7614000      7       2  150064       3.5002   0.00023242
enh73965     2    7637100    7638100      2       1  150064       2.6045    0.0046004
enh73984     2    8036000    8037000      4       2  150064       1.6651     0.047942
enh73992     2    8112400    8113400      4       2  150064       2.1318     0.016512
enh74019     2    8585200    8586200      6       2  150064       3.0836    0.0010224
enh74022     2    8645500    8646500      1       1  150064       2.3266     0.009994
enh74025     2    8680000    8681000      3       1  150064       2.4331    0.0074859
enh74035     2    8778200    8779200      3       2  150064       2.3115     0.010403
enh74037     2    8826000    8827000      2       1  150064       1.7307     0.041755
enh74061     2    9246100    9247100      4       2  150064       1.6687     0.047593
enh74066     2    9311000    9312000      1       1  150064        2.008      0.02232
enh74067     2    9314800    9315800      4       1  150064       2.0648     0.019473
enh74070     2    9352700    9353700      1       1  150064       3.2624    0.0005523
enh74072     2    9358800    9359800      1       1  150064       1.7092      0.04371
enh74075     2    9370200    9371200      2       1  150064       1.9918     0.023194
enh74077     2    9372800    9373800      1       1  150064       1.8161      0.03468
enh74078     2    9374700    9375700      2       1  150064       2.4192    0.0077773
enh74081     2    9391400    9392400      7       2  150064        3.044    0.0011674
enh74084     2    9400700    9401700      2       1  150064       2.4285    0.0075798
enh74087     2    9408400    9409400      4       2  150064       2.3659    0.0089922
enh74114     2    9747600    9748600      3       1  150064       1.6503     0.049439
enh74116     2    9750800    9751800      1       1  150064       1.7362      0.04126
enh74123     2    9788900    9789900      1       1  150064       1.8615      0.03134
enh74124     2    9790100    9791100      1       1  150064       2.4696     0.006764
enh74152     2   10130400   10131400      4       1  150064       1.6644     0.048016
enh74185     2   10544500   10545500      3       1  150064       1.8053     0.035513
enh74186     2   10548300   10549300      8       3  150064       1.6618     0.048274
enh74208     2   10954200   10955200      4       2  150064       2.5586    0.0052546
enh74248     2   11533500   11534500      2       1  150064       2.2141     0.013412
enh74250     2   11597900   11598900      2       1  150064       1.8317     0.033495
enh74252     2   11602600   11603600      5       1  150064       1.7974     0.036137
enh74281     2   11889500   11890500      4       2  150064       1.7365     0.041234
enh74285     2   11916400   11917400      2       1  150064       1.7045      0.04414
enh74286     2   11918500   11919500      2       1  150064        1.751      0.03997
enh74293     2   12036400   12037400      5       2  150064       2.0131     0.022053
enh74305     2   12236900   12237900      7       2  150064       1.7019     0.044387
enh74306     2   12247200   12248200      3       1  150064       1.7176     0.042939
enh74307     2   12249400   12250400      5       2  150064       1.6559     0.048875
enh74317     2   12443600   12444600      2       1  150064       1.8588     0.031527
enh74318     2   12454000   12455000      1       1  150064       1.9468      0.02578
enh74327     2   12544400   12545400      3       2  150064       1.7333     0.041519
enh74338     2   12644200   12645200      3       2  150064       1.6727      0.04719
enh74342     2   12695400   12696400      2       1  150064       1.8598     0.031459
enh74343     2   12696800   12697800      3       2  150064       1.7699      0.03837
enh74346     2   12764900   12765900      2       1  150064       2.7038    0.0034275
enh74347     2   12773600   12774600      2       1  150064       2.5566    0.0052857
enh74348     2   12776500   12777500      1       1  150064       3.2707    0.0005364
enh74393     2   15082700   15083700      1       1  150064       1.7827      0.03732
enh74406     2   15309900   15310900      6       2  150064       2.6182    0.0044192
enh74409     2   15401800   15402800      1       1  150064       2.4398     0.007348
enh74415     2   15699100   15700100      4       1  150064       1.8447     0.032539
enh74427     2   15940700   15941700      4       2  150064       2.3419    0.0095937
enh74436     2   16078300   16079300      3       1  150064       2.3687    0.0089256
enh74440     2   16105200   16106200      2       1  150064       1.6605      0.04841
enh74462     2   16243200   16244200      1       1  150064       1.9963      0.02295
enh74477     2   16499600   16500600      1       1  150064       2.1234      0.01686
enh74481     2   16512400   16513400      1       1  150064       1.6884      0.04567
enh74510     2   17389600   17390600      4       1  150064        2.041     0.020627
enh74546     2   17910400   17911400      1       1  150064       2.3962     0.008282
enh74550     2   17932200   17933200      2       1  150064       1.9987     0.022823
enh74551     2   17936900   17937900      1       1  150064       2.1711      0.01496
enh74552     2   17937600   17938600      1       1  150064       2.0909      0.01827
enh74553     2   17938300   17939300      1       1  150064       2.0909      0.01827
enh74554     2   17974800   17975800      1       1  150064       2.1191      0.01704
enh74556     2   17996700   17997700      3       1  150064       2.3427    0.0095728
enh74558     2   18008500   18009500      5       1  150064       3.6754   0.00011876
enh74559     2   18063300   18064300      4       2  150064       2.1107       0.0174
enh74560     2   18073300   18074300      8       3  150064       3.3289   0.00043589
enh74561     2   18074600   18075600      5       2  150064       3.5721   0.00017705
enh74562     2   18082200   18083200      2       1  150064       3.5259     0.000211
enh74563     2   18095100   18096100      3       1  150064        2.384    0.0085622
enh74564     2   18097100   18098100      4       2  150064       2.4685    0.0067849
enh74598     2   19376900   19377900      4       2  150064       1.9641     0.024758
enh74599     2   19427300   19428300      2       1  150064       2.6586    0.0039237
enh74605     2   19661400   19662400      2       1  150064        2.383    0.0085861
enh74623     2   20241900   20242900      4       2  150064       1.9159     0.027689
enh74638     2   20366000   20367000      2       1  150064       1.6935     0.045183
enh74639     2   20369300   20370300      6       3  150064       1.8979     0.028855
enh74687     2   20778400   20779400      5       2  150064       2.1759      0.01478
enh74689     2   20792800   20793800      9       3  150064        3.368   0.00037861
enh74694     2   20814000   20815000      8       3  150064       1.8901     0.029373
enh74695     2   20816900   20817900     11       3  150064       1.8937     0.029129
enh74697     2   20841400   20842400      4       2  150064       2.0273     0.021318
enh74719     2   21511500   21512500      3       1  150064       2.1364     0.016322
enh74739     2   22057200   22058200      1       1  150064       2.9163     0.001771
enh74746     2   22301200   22302200      1       1  150064       2.3885     0.008459
enh74748     2   22366600   22367600      2       1  150064       2.6104    0.0045212
enh74749     2   22416700   22417700      3       1  150064       1.6598     0.048475
enh74751     2   22468100   22469100      1       1  150064        3.173    0.0007544
enh74753     2   22553100   22554100      3       2  150064        3.732   9.4977e-05
enh74755     2   22583400   22584400      4       2  150064       2.2736     0.011494
enh74756     2   22599900   22600900      2       1  150064        2.362    0.0090878
enh74757     2   22605300   22606300      3       2  150064       3.8428   6.0826e-05
enh74761     2   22744300   22745300      3       2  150064        2.949    0.0015938
enh74763     2   22833800   22834800      3       2  150064       2.3411    0.0096133
enh74775     2   23169100   23170100      1       1  150064        2.068      0.01932
enh74782     2   23502800   23503800      3       2  150064       1.8871     0.029575
enh74793     2   23703600   23704600      4       2  150064       1.8388     0.032972
enh74796     2   23726200   23727200      5       2  150064       4.2256   1.1917e-05
enh74797     2   23742700   23743700      1       1  150064       3.4082     0.000327
enh74814     2   23921400   23922400      5       2  150064       1.6845      0.04604
enh74816     2   23972700   23973700      3       2  150064       2.3366    0.0097313
enh74819     2   24034500   24035500      1       1  150064       2.1033      0.01772
enh74822     2   24124800   24125800      1       1  150064       2.0809      0.01872
enh74823     2   24139300   24140300      3       2  150064       2.2082     0.013614
enh74825     2   24151200   24152200      2       1  150064       1.9116     0.027966
enh74826     2   24161500   24162500      1       1  150064       2.2362      0.01267
enh74828     2   24167200   24168200      6       2  150064       2.7704     0.002799
enh74892     2   25321100   25322100      2       1  150064       1.9089     0.028136
enh74893     2   25328200   25329200      3       1  150064        3.846   6.0031e-05
enh74895     2   25351500   25352500      6       3  150064        4.357    6.593e-06
enh74899     2   25452300   25453300      5       2  150064       4.0983   2.0809e-05
enh74903     2   25486600   25487600      7       3  150064       2.7136    0.0033277
enh74906     2   25498400   25499400      3       2  150064       2.4501    0.0071413
enh74908     2   25508300   25509300      2       1  150064       1.9292     0.026854
enh74913     2   25535400   25536400      3       1  150064       2.2809     0.011276
enh74914     2   25545900   25546900      2       1  150064       1.7595     0.039251
enh74918     2   25599000   25600000      4       2  150064       3.6667   0.00012283
enh74943     2   26048700   26049700      1       1  150064       1.7938      0.03642
enh74956     2   26220100   26221100      7       3  150064       2.8477    0.0022021
enh74958     2   26231200   26232200      5       1  150064         1.72     0.042716
enh74964     2   26267100   26268100      3       1  150064       2.7329    0.0031394
enh74973     2   26308800   26309800      4       2  150064       2.0709     0.019183
enh74977     2   26398000   26399000      6       2  150064       2.1345     0.016402
enh74978     2   26401000   26402000      2       1  150064       2.4287     0.007577
enh74979     2   26402500   26403500      3       1  150064        1.709     0.043728
enh74986     2   26523500   26524500      4       2  150064       2.0879     0.018405
enh75011     2   26828500   26829500      2       1  150064       1.6939     0.045143
enh75019     2   26929100   26930100      1       1  150064       2.1156      0.01719
enh75023     2   26975600   26976600      1       1  150064       3.5899    0.0001654
enh75024     2   26979600   26980600      1       1  150064       3.3366    0.0004241
enh75025     2   26985900   26986900      2       1  150064       3.1708   0.00076023
enh75027     2   26989600   26990600      4       2  150064       3.0451     0.001163
enh75028     2   26991800   26992800      2       1  150064       3.1258   0.00088647
enh75029     2   26994200   26995200      4       2  150064       3.3436   0.00041347
enh75031     2   27010700   27011700      1       1  150064       3.1968    0.0006948
enh75032     2   27030200   27031200      2       1  150064       3.4847   0.00024633
enh75039     2   27243000   27244000      2       1  150064       3.4073   0.00032802
enh75040     2   27254200   27255200      1       1  150064       3.0193     0.001267
enh75042     2   27271800   27272800      2       1  150064       3.4335   0.00029787
enh75044     2   27292400   27293400      4       2  150064       3.5829   0.00016991
enh75045     2   27295600   27296600      1       1  150064       2.9142     0.001783
enh75047     2   27300500   27301500      2       1  150064       3.1008   0.00096492
enh75052     2   27388800   27389800      5       2  150064       2.5172    0.0059145
enh75055     2   27441200   27442200      7       2  150064       2.4696    0.0067624
enh75056     2   27472600   27473600      1       1  150064       2.2392      0.01257
enh75059     2   27514300   27515300      1       1  150064       2.6433     0.004105
enh75061     2   27525700   27526700      2       1  150064       2.4601    0.0069449
enh75063     2   27543700   27544700      2       1  150064       1.9898     0.023304
enh75069     2   27594900   27595900      2       1  150064       2.3713    0.0088636
enh75071     2   27604000   27605000      1       1  150064       3.0578     0.001115
enh75073     2   27630200   27631200      1       1  150064       3.1035    0.0009562
enh75074     2   27632800   27633800      2       1  150064       2.0799     0.018769
enh75076     2   27664400   27665400      1       1  150064       3.1687    0.0007655
enh75078     2   27711400   27712400      4       2  150064       3.6298   0.00014183
enh75079     2   27726100   27727100      1       1  150064       1.8562      0.03171
enh75080     2   27807500   27808500      3       2  150064       2.7382    0.0030892
enh75082     2   27850300   27851300      2       1  150064       1.8163      0.03466
enh75083     2   27877800   27878800      1       1  150064       3.9509    3.893e-05
enh75084     2   27888300   27889300      2       1  150064        1.985     0.023573
enh75089     2   27942400   27943400      3       2  150064       2.1704     0.014989
enh75092     2   27974500   27975500      2       1  150064       4.2084   1.2859e-05
enh75094     2   27988600   27989600      3       2  150064       4.4211   4.9099e-06
enh75096     2   28021900   28022900      2       1  150064       4.0494   2.5671e-05
enh75097     2   28139100   28140100      1       1  150064       2.2514      0.01218
enh75098     2   28167900   28168900      1       1  150064       3.9492    3.921e-05
enh75101     2   28199200   28200200      4       1  150064       3.7694   8.1805e-05
enh75104     2   28303800   28304800      2       1  150064       1.9425     0.026036
enh75115     2   28565700   28566700      2       1  150064       1.7583      0.03935
enh75120     2   28619800   28620800      3       1  150064       2.3917    0.0083842
enh75121     2   28622800   28623800      2       1  150064       2.6156     0.004454
enh75122     2   28629700   28630700      4       2  150064       1.9916      0.02321
enh75123     2   28636300   28637300      2       1  150064       1.9748     0.024147
enh75156     2   29275700   29276700      6       2  150064       2.6776    0.0037075
enh75161     2   29379600   29380600      2       1  150064       1.7538     0.039734
enh75164     2   29388000   29389000      4       2  150064       1.7388     0.041031
enh75176     2   29643100   29644100      4       2  150064       3.8794   5.2357e-05
enh75178     2   29668800   29669800      1       1  150064       2.7681     0.002819
enh75183     2   29809600   29810600      2       1  150064       2.0247     0.021447
enh75212     2   30448000   30449000      3       2  150064       2.0993     0.017896
enh75243     2   30827000   30828000      1       1  150064       1.9636      0.02479
enh75248     2   30874300   30875300      7       3  150064       2.5646    0.0051641
enh75302     2   32236600   32237600      3       2  150064       2.2825     0.011229
enh75367     2   33905800   33906800      1       1  150064       1.9595      0.02503
enh75377     2   34413700   34414700      3       2  150064        1.757     0.039459
enh75387     2   34956100   34957100      3       1  150064       1.6457     0.049917
enh75396     2   35186800   35187800      4       1  150064       1.7444     0.040541
enh75398     2   35401500   35402500      3       1  150064       2.2995     0.010739
enh75399     2   35453200   35454200      6       2  150064        2.091     0.018263
enh75401     2   35518000   35519000      1       1  150064       2.3412     0.009612
enh75402     2   35554000   35555000      1       1  150064       1.8636      0.03119
enh75404     2   35597400   35598400      3       2  150064       2.4071    0.0080397
enh75412     2   35955000   35956000      7       3  150064       1.6464     0.049841
enh75413     2   35962700   35963700      7       2  150064       1.7114     0.043506
enh75417     2   36082400   36083400     12       3  150064       3.2532   0.00057055
enh75432     2   36601400   36602400      3       2  150064       2.3787     0.008687
enh75437     2   36615000   36616000      7       3  150064       1.7482     0.040212
enh75444     2   36638300   36639300      3       2  150064       2.3594     0.009152
enh75447     2   36647700   36648700      3       2  150064       1.9748     0.024148
enh75448     2   36649600   36650600      3       2  150064       2.3732    0.0088164
enh75449     2   36651500   36652500      2       1  150064        2.287     0.011098
enh75452     2   36661600   36662600      1       1  150064       2.1714      0.01495
enh75461     2   36713000   36714000      1       1  150064       1.9852      0.02356
enh75471     2   36822300   36823300      7       2  150064       1.8864      0.02962
enh75480     2   36928200   36929200     10       3  150064       2.0389     0.020732
enh75481     2   36938900   36939900      9       3  150064       1.7319     0.041648
enh75491     2   37011800   37012800      1       1  150064        1.806      0.03546
enh75492     2   37024400   37025400      6       2  150064       1.9918     0.023195
enh75493     2   37038800   37039800      5       3  150064       2.3609    0.0091159
enh75494     2   37050900   37051900      5       2  150064        2.649     0.004036
enh75495     2   37051400   37052400      5       2  150064       2.3769    0.0087286
enh75500     2   37116700   37117700      2       1  150064       2.0112     0.022153
enh75505     2   37178800   37179800      3       2  150064       2.6045    0.0046003
enh75507     2   37183700   37184700      2       1  150064       3.4503   0.00027996
enh75508     2   37185000   37186000      4       2  150064       1.8225     0.034192
enh75509     2   37189300   37190300      3       1  150064       2.9825    0.0014297
enh75511     2   37199600   37200600      3       1  150064       2.0865     0.018467
enh75512     2   37237900   37238900      5       2  150064       2.4336    0.0074752
enh75513     2   37247400   37248400      1       1  150064       3.0485      0.00115
enh75519     2   37382300   37383300      8       2  150064        1.672     0.047258
enh75520     2   37408600   37409600     18       4  150064       2.4797    0.0065738
enh75528     2   37460800   37461800      6       3  150064        2.701    0.0034566
enh75529     2   37498400   37499400      6       3  150064       4.0798   2.2538e-05
enh75530     2   37528800   37529800      6       2  150064       3.1735   0.00075305
enh75531     2   37539100   37540100      5       2  150064       4.0551    2.506e-05
enh75532     2   37542200   37543200      4       2  150064       3.3774   0.00036586
enh75533     2   37543300   37544300      5       2  150064       3.5952   0.00016207
enh75535     2   37548700   37549700      3       2  150064       3.9044   4.7237e-05
enh75536     2   37570100   37571100      5       2  150064       3.8456   6.0128e-05
enh75537     2   37572200   37573200      5       3  150064       1.9198     0.027439
enh75538     2   37576400   37577400      4       1  150064       2.9335    0.0016756
enh75544     2   37641600   37642600      4       2  150064       2.1762      0.01477
enh75545     2   37733800   37734800      4       1  150064       1.8585     0.031551
enh75580     2   38189100   38190100      5       2  150064       2.5663    0.0051391
enh75581     2   38195200   38196200      1       1  150064       2.2734       0.0115
enh75583     2   38203200   38204200      1       1  150064       2.2501      0.01222
enh75607     2   38528600   38529600      4       2  150064       1.6781     0.046664
enh75618     2   38666000   38667000      3       2  150064       2.0174     0.021826
enh75619     2   38670300   38671300      2       1  150064       2.1099     0.017433
enh75643     2   38964500   38965500      2       1  150064       2.4299    0.0075516
enh75644     2   38967800   38968800      1       1  150064       2.2486      0.01227
enh75668     2   39381600   39382600      3       2  150064       1.8599     0.031449
enh75670     2   39430000   39431000      1       1  150064       2.4234     0.007687
enh75672     2   39454500   39455500      4       2  150064            2      0.02275
enh75674     2   39468400   39469400      2       1  150064       2.1655     0.015175
enh75675     2   39508100   39509100      5       2  150064       1.7056     0.044042
enh75687     2   39609800   39610800      3       1  150064       1.9472     0.025758
enh75727     2   39888100   39889100      1       1  150064       1.9092      0.02812
enh75735     2   39970300   39971300      6       3  150064       2.0941     0.018126
enh75736     2   39999300   40000300      6       3  150064       2.5035    0.0061493
enh75737     2   40000600   40001600      2       1  150064       1.9537     0.025369
enh75739     2   40003600   40004600      2       1  150064       2.1676     0.015094
enh75741     2   40009600   40010600      2       1  150064       1.9202     0.027418
enh75749     2   40370600   40371600      2       1  150064       1.9983     0.022844
enh75757     2   40585400   40586400      4       2  150064       2.8749    0.0020205
enh75760     2   40661700   40662700      6       2  150064       2.2159     0.013348
enh75761     2   40681500   40682500      3       2  150064       2.9861     0.001413
enh75762     2   40715000   40716000      4       2  150064       1.9466     0.025791
enh75763     2   40738700   40739700      2       1  150064       2.7378    0.0030926
enh75765     2   40771200   40772200      4       2  150064       2.8729    0.0020338
enh75767     2   40912000   40913000      1       1  150064        2.622     0.004371
enh75776     2   41564900   41565900      1       1  150064       2.0575      0.01982
enh75777     2   41602600   41603600      2       1  150064       1.8114     0.035042
enh75780     2   41626200   41627200      3       1  150064       2.4884    0.0064165
enh75788     2   42006400   42007400      2       1  150064       1.8318     0.033492
enh75867     2   42964700   42965700      2       1  150064       1.8283     0.033756
enh75868     2   42966200   42967200      2       1  150064        2.294     0.010894
enh75870     2   43000500   43001500      1       1  150064       1.8987       0.0288
enh75877     2   43115600   43116600      2       1  150064       1.9256      0.02708
enh75878     2   43133300   43134300      3       2  150064        2.377    0.0087282
enh75913     2   43379400   43380400      4       2  150064       1.9039      0.02846
enh75914     2   43385600   43386600      4       1  150064       1.7018     0.044394
enh75982     2   44330100   44331100      5       3  150064       2.1278     0.016678
enh75995     2   44411100   44412100      1       1  150064       1.9663      0.02463
enh75996     2   44415300   44416300      2       1  150064       1.6504     0.049435
enh75999     2   44422500   44423500      3       1  150064       1.9067     0.028277
enh76001     2   44426600   44427600      1       1  150064       1.8898      0.02939
enh76047     2   44902100   44903100      5       2  150064       1.9153     0.027729
enh76081     2   45618000   45619000      1       1  150064        1.948      0.02571
enh76091     2   45781400   45782400      4       1  150064       1.9771     0.024014
enh76103     2   45951400   45952400      4       2  150064       1.7933     0.036466
enh76113     2   46063500   46064500      6       2  150064       2.3969    0.0082667
enh76121     2   46188200   46189200      3       2  150064       1.8309     0.033555
enh76122     2   46190700   46191700      4       2  150064        1.647     0.049775
enh76123     2   46200100   46201100      3       1  150064       2.5456    0.0054547
enh76126     2   46256300   46257300      3       2  150064       2.0318     0.021089
enh76127     2   46269000   46270000      4       2  150064        2.281     0.011273
enh76128     2   46290000   46291000      4       2  150064         3.29    0.0005009
enh76135     2   46369400   46370400      4       2  150064        2.003     0.022586
enh76162     2   46727400   46728400      3       2  150064        1.713     0.043354
enh76170     2   46845100   46846100      1       1  150064       1.9138      0.02782
enh76189     2   47039000   47040000      3       1  150064       1.9108     0.028012
enh76204     2   47212100   47213100      1       1  150064       1.7302       0.0418
enh76224     2   47405200   47406200      1       1  150064       1.7925      0.03653
enh76228     2   47425700   47426700      3       2  150064       2.2394     0.012564
enh76252     2   47567400   47568400      3       2  150064       1.7518     0.039908
enh76274     2   47881700   47882700      6       3  150064       1.7479     0.040243
enh76282     2   47982500   47983500      1       1  150064       1.8897       0.0294
enh76287     2   48013000   48014000      3       1  150064       2.0429     0.020533
enh76289     2   48097200   48098200      3       1  150064        2.669    0.0038038
enh76293     2   48120500   48121500      3       1  150064       2.1945     0.014099
enh76297     2   48129100   48130100      1       1  150064       2.9361     0.001662
enh76308     2   48425900   48426900      7       4  150064       1.8813     0.029963
enh76310     2   48475800   48476800      1       1  150064       2.1128      0.01731
enh76312     2   48511100   48512100      3       2  150064       3.0425    0.0011733
enh76313     2   48540000   48541000      4       2  150064        2.168      0.01508
enh76314     2   48543600   48544600      1       1  150064       2.8941     0.001901
enh76315     2   48545400   48546400      2       1  150064        2.511    0.0060198
enh76316     2   48550800   48551800      1       1  150064       2.6448     0.004087
enh76317     2   48552700   48553700      5       2  150064       2.6788    0.0036946
enh76318     2   48555900   48556900      3       2  150064       1.7871     0.036963
enh76319     2   48557300   48558300      4       2  150064       3.1608   0.00078656
enh76321     2   48568300   48569300      5       2  150064       3.0855    0.0010161
enh76322     2   48570900   48571900      7       4  150064       1.8165     0.034646
enh76323     2   48579800   48580800      2       1  150064       1.9463     0.025807
enh76324     2   48583700   48584700      5       2  150064       2.1058      0.01761
enh76327     2   48624200   48625200      1       1  150064       2.0927      0.01819
enh76328     2   48625000   48626000      3       2  150064       1.7071     0.043902
enh76330     2   48642300   48643300      5       3  150064       2.5089    0.0060555
enh76331     2   48646900   48647900      5       3  150064       1.6782      0.04665
enh76334     2   48671300   48672300      4       2  150064        2.113       0.0173
enh76339     2   48729000   48730000      2       1  150064       3.5185   0.00021701
enh76341     2   48736000   48737000      2       1  150064       2.8269      0.00235
enh76346     2   48766800   48767800      4       2  150064       2.0837     0.018593
enh76349     2   48787300   48788300      6       2  150064       1.8341     0.033317
enh76350     2   48793600   48794600      4       2  150064       1.8201      0.03437
enh76352     2   48812400   48813400      5       2  150064       1.7777     0.037725
enh76357     2   48926200   48927200      2       1  150064       1.7204     0.042679
enh76358     2   48942500   48943500      5       3  150064       2.6064     0.004575
enh76360     2   48946300   48947300      1       1  150064       2.2862      0.01112
enh76373     2   49256200   49257200      1       1  150064        1.689      0.04561
enh76388     2   49665200   49666200     10       3  150064        1.805     0.035535
enh76393     2   50141200   50142200      1       1  150064       1.7203      0.04269
enh76406     2   50245600   50246600      3       1  150064       2.5078    0.0060741
enh76410     2   50388500   50389500      4       2  150064       1.8365     0.033141
enh76416     2   50562300   50563300      4       2  150064       2.8764    0.0020115
enh76417     2   50571100   50572100      2       1  150064       3.8708   5.4235e-05
enh76422     2   50718900   50719900      1       1  150064       3.0002     0.001349
enh76423     2   50741600   50742600      7       2  150064       2.2842      0.01118
enh76445     2   51239500   51240500      1       1  150064       2.1981      0.01397
enh76490     2   52538500   52539500      4       1  150064       1.7835     0.037253
enh76506     2   52844600   52845600      1       1  150064       2.6883     0.003591
enh76514     2   53191800   53192800      2       1  150064       1.8312     0.033537
enh76529     2   53501700   53502700      3       1  150064       1.7343     0.041429
enh76542     2   53856500   53857500      4       1  150064       2.1476     0.015871
enh76543     2   53868300   53869300      2       1  150064       3.0968   0.00097806
enh76545     2   53954900   53955900      8       3  150064        3.245   0.00058733
enh76548     2   54011000   54012000      1       1  150064        3.377    0.0003664
enh76549     2   54046400   54047400      1       1  150064       3.2877    0.0005051
enh76550     2   54053800   54054800      3       2  150064       2.6099    0.0045285
enh76552     2   54184100   54185100      1       1  150064       2.7414     0.003059
enh76553     2   54185300   54186300      4       2  150064       1.7495     0.040102
enh76554     2   54187700   54188700      3       2  150064       1.7952      0.03631
enh76558     2   54315000   54316000      2       1  150064       1.8354     0.033224
enh76560     2   54330700   54331700      4       2  150064       2.5832    0.0048945
enh76561     2   54341400   54342400      5       2  150064        2.161     0.015346
enh76572     2   54647600   54648600      2       1  150064       2.1387     0.016228
enh76577     2   54710900   54711900      5       2  150064       1.9319     0.026683
enh76579     2   54724700   54725700      6       4  150064       3.2476   0.00058198
enh76585     2   54746700   54747700      2       1  150064       3.2837   0.00051231
enh76586     2   54750200   54751200      3       2  150064       2.1909     0.014229
enh76590     2   54767700   54768700      2       1  150064       2.3464    0.0094777
enh76594     2   54789600   54790600      1       1  150064       1.9019      0.02859
enh76599     2   54805000   54806000      8       1  150064       1.6771     0.046766
enh76600     2   54809100   54810100      3       1  150064        1.876     0.030329
enh76601     2   54813900   54814900      3       2  150064        1.654     0.049069
enh76603     2   54816600   54817600      2       1  150064       1.9997     0.022765
enh76605     2   54830500   54831500      6       3  150064       3.0577    0.0011151
enh76606     2   54836900   54837900      3       2  150064        1.991     0.023239
enh76607     2   54838500   54839500     13       5  150064        2.682    0.0036591
enh76608     2   54840600   54841600      4       2  150064       2.3714    0.0088612
enh76611     2   54892500   54893500      6       3  150064       1.6664     0.047815
enh76613     2   54968800   54969800      2       1  150064       3.5095   0.00022446
enh76614     2   54984500   54985500      1       1  150064        3.129    0.0008771
enh76619     2   55172700   55173700      5       2  150064       2.3761    0.0087491
enh76620     2   55183600   55184600      4       2  150064        2.157     0.015504
enh76628     2   55231000   55232000      6       3  150064        2.299     0.010753
enh76631     2   55244800   55245800      4       2  150064       1.9155     0.027717
enh76634     2   55264200   55265200      3       2  150064       1.7492     0.040128
enh76637     2   55279500   55280500      4       2  150064       1.8963     0.028959
enh76638     2   55283000   55284000      2       1  150064       2.3913    0.0083942
enh76650     2   55380900   55381900      3       2  150064       2.0241     0.021481
enh76670     2   55643600   55644600      7       3  150064        1.684     0.046086
enh76682     2   56006100   56007100      4       2  150064       2.4414    0.0073149
enh76685     2   56054400   56055400      3       1  150064       2.7492     0.002987
enh76693     2   56128200   56129200      6       3  150064       2.4107    0.0079605
enh76695     2   56221200   56222200      3       2  150064       2.6818    0.0036609
enh76696     2   56235400   56236400      1       1  150064       2.2334      0.01276
enh76698     2   56240800   56241800      2       1  150064       1.9056     0.028349
enh76715     2   56610800   56611800      2       1  150064       2.3917     0.008385
enh76724     2   57196000   57197000      2       1  150064        1.652     0.049267
enh76727     2   57426000   57427000      2       1  150064       2.5762    0.0049942
enh76728     2   57557300   57558300      1       1  150064       1.9717      0.02432
enh76736     2   57923000   57924000      4       2  150064       2.6884      0.00359
enh76737     2   57925700   57926700      3       1  150064       2.1947     0.014094
enh76739     2   57938200   57939200      3       1  150064       2.0727     0.019102
enh76740     2   57944600   57945600      3       2  150064       4.0842   2.2119e-05
enh76741     2   57947400   57948400      2       1  150064       3.7924   7.4597e-05
enh76742     2   57948200   57949200      1       1  150064       4.7256    1.147e-06
enh76745     2   57987300   57988300      3       1  150064        6.074   6.2375e-10
enh76746     2   58011000   58012000      1       1  150064       4.7874    8.446e-07
enh76747     2   58023200   58024200      1       1  150064       4.8789    5.334e-07
enh76750     2   58129600   58130600      2       1  150064       5.5917   1.1246e-08
enh76751     2   58194400   58195400      2       1  150064       2.4394    0.0073553
enh76755     2   58269300   58270300      2       1  150064       3.1586   0.00079263
enh76756     2   58272000   58273000      2       1  150064       4.1022   2.0464e-05
enh76760     2   58335300   58336300      4       2  150064       4.6608   1.5748e-06
enh76761     2   58336100   58337100      3       2  150064       2.5118    0.0060055
enh76762     2   58339500   58340500      1       1  150064       3.5187    0.0002168
enh76764     2   58399100   58400100      4       2  150064       3.1558   0.00080028
enh76766     2   58435400   58436400      1       1  150064       3.2793    0.0005203
enh76769     2   58464400   58465400      2       1  150064       4.6671   1.5271e-06
enh76770     2   58469400   58470400      3       1  150064        1.992     0.023185
enh76772     2   58546400   58547400      1       1  150064       1.8606       0.0314
enh76774     2   58653700   58654700      2       1  150064       2.7799    0.0027188
enh76775     2   58656600   58657600      4       2  150064       3.1455   0.00082901
enh76776     2   58659200   58660200      3       2  150064       2.2453     0.012376
enh76777     2   58662300   58663300      2       1  150064       2.1894     0.014285
enh76779     2   58674500   58675500      3       2  150064       2.7116    0.0033483
enh76780     2   58676000   58677000      3       2  150064       2.6471    0.0040592
enh76785     2   58734800   58735800      1       1  150064        1.764      0.03887
enh76786     2   58740400   58741400      3       2  150064       2.2089     0.013591
enh76788     2   58749000   58750000      1       1  150064       2.3964     0.008279
enh76806     2   58991600   58992600      3       1  150064       2.5256    0.0057749
enh76809     2   59058300   59059300      6       2  150064        1.694     0.045134
enh76828     2   59483400   59484400      2       1  150064       1.7278     0.042015
enh76836     2   59641200   59642200      5       2  150064       1.7901     0.036721
enh76837     2   59654300   59655300      2       1  150064        1.982     0.023742
enh76860     2   60352600   60353600      3       2  150064       1.9754     0.024113
enh76863     2   60512500   60513500      3       1  150064       2.3497    0.0093938
enh76864     2   60517600   60518600      2       1  150064       1.7783     0.037675
enh76865     2   60522100   60523100      4       2  150064       2.1912     0.014218
enh76870     2   60580400   60581400      3       2  150064       2.5325     0.005662
enh76872     2   60602400   60603400      3       2  150064       2.2795     0.011318
enh76873     2   60610400   60611400      4       2  150064       1.8924     0.029221
enh76874     2   60628100   60629100      3       2  150064       2.5655    0.0051507
enh76875     2   60635900   60636900      6       3  150064       1.8253     0.033975
enh76879     2   60649000   60650000      1       1  150064       1.6721      0.04725
enh76890     2   60706100   60707100      2       1  150064       2.5532    0.0053372
enh76891     2   60707800   60708800      5       2  150064       1.9617     0.024897
enh76894     2   60713900   60714900      1       1  150064       4.0119    3.012e-05
enh76895     2   60717200   60718200      2       1  150064       3.1107   0.00093323
enh76897     2   60722000   60723000      3       1  150064       3.6764   0.00011827
enh76899     2   60731300   60732300      3       2  150064        2.386    0.0085153
enh76902     2   60737500   60738500      7       2  150064       3.0958   0.00098151
enh76903     2   60741600   60742600      3       1  150064       2.1955     0.014064
enh76904     2   60742700   60743700      2       1  150064       2.0799     0.018768
enh76905     2   60744100   60745100      5       3  150064         1.94     0.026191
enh76907     2   60748200   60749200      7       2  150064       2.1153     0.017201
enh76909     2   60755600   60756600      2       1  150064       2.5993    0.0046703
enh76913     2   60792100   60793100      2       1  150064       2.1935     0.014137
enh76916     2   60875900   60876900      1       1  150064       3.2718    0.0005343
enh76917     2   60901700   60902700      3       1  150064        2.569    0.0050995
enh76930     2   61191600   61192600      2       1  150064        2.347    0.0094639
enh76937     2   61407200   61408200      1       1  150064       2.4234     0.007688
enh76942     2   61578700   61579700      3       2  150064       1.8452     0.032504
enh76943     2   61582000   61583000      3       1  150064       2.6137    0.0044785
enh76944     2   61583000   61584000      3       2  150064       2.6574     0.003937
enh76959     2   61812300   61813300      1       1  150064       1.7928       0.0365
enh76994     2   62431600   62432600      2       1  150064       1.8729     0.030541
enh76995     2   62432300   62433300      1       1  150064       2.6856      0.00362
enh77000     2   62489700   62490700      3       2  150064       3.1808   0.00073428
enh77001     2   62492900   62493900      3       1  150064       1.8503     0.032138
enh77002     2   62493800   62494800      3       1  150064       2.2941     0.010892
enh77004     2   62532900   62533900      2       1  150064       1.9495     0.025616
enh77005     2   62536400   62537400      1       1  150064       2.1125      0.01732
enh77022     2   62692700   62693700      2       1  150064       2.5123    0.0059976
enh77023     2   62702000   62703000      2       1  150064       2.1822     0.014547
enh77025     2   62709900   62710900      5       3  150064       4.3677   6.2781e-06
enh77026     2   62713000   62714000      2       1  150064       2.3474     0.009452
enh77027     2   62731800   62732800      2       1  150064       1.7793     0.037599
enh77028     2   62733600   62734600      4       2  150064        2.598    0.0046888
enh77032     2   62796700   62797700      5       2  150064       1.6803     0.046451
enh77033     2   62805400   62806400      7       3  150064       1.6492      0.04955
enh77035     2   62854400   62855400      1       1  150064       2.0417      0.02059
enh77038     2   62889200   62890200      3       2  150064       2.9105    0.0018042
enh77046     2   62968800   62969800      1       1  150064       2.8907     0.001922
enh77047     2   62969300   62970300      1       1  150064       2.8907     0.001922
enh77051     2   63052900   63053900      2       1  150064       1.7936     0.036435
enh77100     2   64011900   64012900      3       2  150064       1.7271     0.042075
enh77126     2   64298800   64299800      7       3  150064       2.8003    0.0025525
enh77151     2   64423800   64424800      4       2  150064       1.7415     0.040802
enh77187     2   64679200   64680200      1       1  150064       1.6838      0.04611
enh77198     2   64833100   64834100      1       1  150064       2.7279     0.003187
enh77287     2   65629800   65630800      1       1  150064       2.0333      0.02101
enh77289     2   65634400   65635400      3       1  150064       1.6661     0.047848
enh77301     2   65772500   65773500      1       1  150064       3.1367    0.0008544
enh77302     2   65785300   65786300      8       1  150064        1.674     0.047065
enh77359     2   66768500   66769500      3       1  150064       2.7564    0.0029225
enh77360     2   66770500   66771500      3       2  150064       2.8564    0.0021427
enh77381     2   67190000   67191000      1       1  150064       1.6593      0.04853
enh77394     2   67564500   67565500      2       1  150064       2.0051     0.022476
enh77395     2   67616200   67617200      4       2  150064       2.2801     0.011301
enh77396     2   67618000   67619000      1       1  150064       2.5445     0.005471
enh77397     2   67621500   67622500      5       1  150064       2.3277    0.0099649
enh77399     2   67632800   67633800      6       2  150064       1.7985     0.036053
enh77412     2   68036400   68037400      6       3  150064       1.7839     0.037222
enh77429     2   68349100   68350100      3       2  150064       1.7271     0.042072
enh77431     2   68417700   68418700      2       1  150064       1.6748     0.046984
enh77435     2   68446400   68447400      2       1  150064       1.7764     0.037832
enh77437     2   68458100   68459100      2       1  150064       1.7499     0.040071
enh77438     2   68460400   68461400      2       1  150064       2.1554     0.015566
enh77441     2   68474300   68475300      3       1  150064       2.6963    0.0035057
enh77444     2   68483200   68484200      1       1  150064       2.8455     0.002217
enh77499     2   69423400   69424400      2       1  150064       2.1456     0.015953
enh77503     2   69525600   69526600      7       2  150064       2.2894     0.011029
enh77504     2   69534600   69535600      1       1  150064       2.2815      0.01126
enh77505     2   69536600   69537600      1       1  150064       1.9178      0.02757
enh77506     2   69585800   69586800      2       1  150064       1.8479      0.03231
enh77550     2   69969800   69970800      3       1  150064        2.275     0.011453
enh77552     2   69997000   69998000      1       1  150064       1.7877      0.03691
enh77559     2   70008200   70009200      1       1  150064        1.646      0.04988
enh77560     2   70016700   70017700      5       2  150064       1.7414     0.040805
enh77562     2   70027600   70028600      2       1  150064       1.6664     0.047817
enh77564     2   70055000   70056000      3       1  150064        1.947      0.02577
enh77568     2   70140000   70141000      1       1  150064       1.7366      0.04123
enh77569     2   70144800   70145800      2       1  150064        1.804     0.035616
enh77575     2   70190900   70191900      1       1  150064       2.1937      0.01413
enh77576     2   70205200   70206200      3       1  150064        1.676     0.046868
enh77579     2   70226300   70227300      1       1  150064       1.6616       0.0483
enh77580     2   70228900   70229900      1       1  150064       1.7059      0.04401
enh77605     2   70486000   70487000      1       1  150064       1.7425      0.04071
enh77609     2   70527400   70528400      2       1  150064       2.0229     0.021543
enh77612     2   70584400   70585400      3       2  150064       1.8809     0.029993
enh77639     2   70956000   70957000      5       2  150064       1.7102     0.043615
enh77643     2   70975400   70976400      3       1  150064       1.7225     0.042492
enh77647     2   70991200   70992200      3       1  150064       1.7427     0.040692
enh77651     2   71011400   71012400      5       2  150064        2.106     0.017603
enh77664     2   71329900   71330900     10       2  150064       1.9538     0.025364
enh77668     2   71404200   71405200      4       2  150064       2.2278     0.012946
enh77675     2   71506600   71507600      4       2  150064       1.9048     0.028406
enh77676     2   71554700   71555700      3       2  150064       2.3225     0.010102
enh77679     2   71563300   71564300      2       1  150064        2.399    0.0082196
enh77680     2   71566600   71567600      4       2  150064       2.4733    0.0066937
enh77681     2   71644800   71645800      2       1  150064       2.6902    0.0035708
enh77692     2   71754100   71755100      4       2  150064        1.926     0.027049
enh77697     2   71921600   71922600      3       1  150064       2.0425     0.020551
enh77706     2   72339200   72340200      7       3  150064       2.1726     0.014904
enh77708     2   72355600   72356600      6       3  150064       1.9124     0.027915
enh77709     2   72357300   72358300      3       1  150064       3.4237   0.00030884
enh77711     2   72400500   72401500      1       1  150064       1.6707      0.04739
enh77712     2   72437000   72438000      3       1  150064       2.4301    0.0075465
enh77714     2   72446900   72447900      5       3  150064         2.43    0.0075491
enh77715     2   72457200   72458200      2       1  150064       2.3392    0.0096618
enh77717     2   72463300   72464300      3       1  150064        1.783     0.037295
enh77726     2   72765900   72766900      1       1  150064         2.22      0.01321
enh77729     2   72803300   72804300      1       1  150064       1.7126      0.04339
enh77732     2   72854200   72855200      1       1  150064       1.7855      0.03709
enh77739     2   72978200   72979200      4       2  150064       3.0823     0.001027
enh77742     2   72992700   72993700      1       1  150064       2.5217     0.005839
enh77756     2   73167700   73168700      3       1  150064       4.1935   1.3735e-05
enh77759     2   73201300   73202300      2       1  150064       3.2103   0.00066289
enh77760     2   73207300   73208300      1       1  150064       4.2077     1.29e-05
enh77761     2   73227200   73228200      2       1  150064        3.489   0.00024239
enh77763     2   73271400   73272400      3       2  150064       3.3061   0.00047302
enh77765     2   73289800   73290800      4       1  150064       2.2631     0.011816
enh77769     2   73295200   73296200      3       1  150064       3.5055   0.00022786
enh77771     2   73308100   73309100      2       1  150064       2.1077     0.017528
enh77772     2   73316400   73317400      3       1  150064       2.3541    0.0092831
enh77774     2   73318700   73319700      3       1  150064       3.0385    0.0011887
enh77775     2   73329000   73330000      5       2  150064        3.643   0.00013476
enh77776     2   73336900   73337900      1       1  150064       3.2819    0.0005155
enh77777     2   73360800   73361800      7       2  150064       2.8061    0.0025072
enh77778     2   73418800   73419800      4       2  150064       4.3334   7.3418e-06
enh77779     2   73439500   73440500      2       1  150064       3.9133   4.5522e-05
enh77784     2   73611600   73612600      2       1  150064       3.7349   9.3901e-05
enh77785     2   73712800   73713800      7       2  150064       4.5279   2.9782e-06
enh77786     2   73784700   73785700      2       1  150064       4.2944   8.7579e-06
enh77787     2   73791500   73792500      2       1  150064       3.0235    0.0012493
enh77788     2   73814900   73815900      2       1  150064       3.7373   9.3018e-05
enh77789     2   73906800   73907800      5       2  150064       2.5242    0.0057983
enh77793     2   74057600   74058600      3       1  150064       2.5124    0.0059954
enh77811     2   74252700   74253700      5       2  150064       3.2561   0.00056485
enh77812     2   74258000   74259000      4       1  150064        2.161     0.015348
enh77813     2   74259700   74260700      2       1  150064       2.6726    0.0037635
enh77814     2   74269900   74270900      1       1  150064       2.4452     0.007238
enh77816     2   74333700   74334700      1       1  150064       2.3342     0.009793
enh77818     2   74408500   74409500      1       1  150064       2.1993      0.01393
enh77821     2   74418800   74419800      3       1  150064       1.9408     0.026139
enh77823     2   74430900   74431900      4       2  150064       2.1334     0.016444
enh77845     2   74812900   74813900      1       1  150064        1.748      0.04023
enh77851     2   74967800   74968800      6       1  150064       1.8074     0.035354
enh77882     2   75339800   75340800      3       1  150064       2.0077     0.022337
enh77900     2   75601500   75602500      4       1  150064        2.253      0.01213
enh77905     2   75684600   75685600      7       1  150064       2.7698    0.0028046
enh77906     2   75689000   75690000      4       1  150064       2.8206    0.0023966
enh77913     2   75785600   75786600      3       2  150064       1.9157     0.027703
enh77931     2   76185700   76186700      3       1  150064       2.6785    0.0036972
enh77933     2   76234900   76235900      2       1  150064       2.0811     0.018711
enh77934     2   76236200   76237200      2       1  150064       2.1634     0.015254
enh77935     2   76310200   76311200      7       3  150064       4.6111   2.0024e-06
enh77937     2   76340300   76341300      3       2  150064       3.8815     5.19e-05
enh77939     2   76439000   76440000      2       1  150064       2.1283     0.016657
enh77940     2   76495400   76496400      5       3  150064       3.3651   0.00038255
enh77966     2   76960600   76961600      6       2  150064       1.9991     0.022801
enh77975     2   77019800   77020800      8       4  150064       1.6781     0.046662
enh77979     2   77052200   77053200      2       1  150064       1.7134      0.04332
enh77982     2   77182300   77183300      3       2  150064       1.8695     0.030779
enh77984     2   77192800   77193800      2       1  150064       2.5466    0.0054383
enh78008     2   77710900   77711900      8       2  150064       1.8679     0.030887
enh78009     2   77721000   77722000      7       3  150064       2.1773     0.014729
enh78010     2   77729600   77730600      8       3  150064       2.1268     0.016719
enh78011     2   77739600   77740600      3       2  150064       3.0483    0.0011507
enh78021     2   78056200   78057200      2       1  150064        1.737     0.041191
enh78031     2   78531400   78532400      2       1  150064       1.6724     0.047226
enh78032     2   78533000   78534000      4       1  150064       2.1599     0.015389
enh78033     2   78533900   78534900      3       1  150064       2.1047     0.017658
enh78042     2   78833800   78834800      2       1  150064       2.0872     0.018437
enh78054     2   79428800   79429800      4       2  150064       2.5525    0.0053477
enh78061     2   79620700   79621700      1       1  150064       1.9993      0.02279
enh78081     2   79944000   79945000      2       1  150064       1.9691     0.024473
enh78091     2   80055500   80056500      2       1  150064        2.175     0.014816
enh78092     2   80059400   80060400      4       2  150064        1.927     0.026987
enh78097     2   80087800   80088800      2       1  150064       2.1408     0.016144
enh78099     2   80114400   80115400      4       2  150064       3.0099    0.0013066
enh78134     2   81096800   81097800      1       1  150064       1.6805      0.04643
enh78177     2   83533100   83534100      1       1  150064       1.9443      0.02593
enh78191     2   84198400   84199400      5       2  150064       2.2676     0.011678
enh78202     2   84689800   84690800      3       2  150064       2.0841     0.018574
enh78209     2   85056700   85057700      4       2  150064       2.6001    0.0046595
enh78283     2   85558000   85559000      1       1  150064       1.6659      0.04787
enh78288     2   85611600   85612600      2       1  150064       2.6278    0.0042966
enh78289     2   85621100   85622100      3       2  150064       2.1436     0.016034
enh78291     2   85635600   85636600      4       2  150064       1.7675     0.038569
enh78292     2   85637500   85638500      3       1  150064       3.2094   0.00066513
enh78293     2   85644600   85645600      5       2  150064       3.2498   0.00057749
enh78294     2   85646400   85647400      2       1  150064       2.1765     0.014757
enh78297     2   85659800   85660800      3       2  150064       1.8871     0.029573
enh78315     2   85828300   85829300      1       1  150064       1.6695      0.04751
enh78320     2   85844600   85845600      1       1  150064       2.0794      0.01879
enh78323     2   85914100   85915100      3       2  150064       2.1934      0.01414
enh78332     2   85998800   85999800      3       1  150064       2.2507     0.012201
enh78334     2   86000000   86001000      1       1  150064       2.5548     0.005313
enh78340     2   86055000   86056000      3       2  150064       1.7936     0.036438
enh78374     2   86858600   86859600      3       2  150064       2.2344     0.012729
enh78376     2   86974800   86975800      2       1  150064       2.5472    0.0054289
enh78378     2   87054600   87055600      5       1  150064       2.0761     0.018941
enh78379     2   87058800   87059800      6       2  150064       2.2873     0.011089
enh78446     2   88898800   88899800      1       1  150064       1.9559      0.02524
enh78505     2   96813800   96814800      1       1  150064       1.8958      0.02899
enh78507     2   96823100   96824100      1       1  150064        2.975     0.001465
enh78511     2   96869000   96870000      1       1  150064       3.8922    4.966e-05
enh78512     2   96871900   96872900      2       1  150064       2.6324    0.0042391
enh78513     2   96875500   96876500      1       1  150064       3.9123    4.571e-05
enh78527     2   97198500   97199500      3       2  150064       1.9101      0.02806
enh78529     2   97205300   97206300      1       1  150064       1.9382       0.0263
enh78538     2   97425400   97426400      2       1  150064       1.9136     0.027833
enh78539     2   97436200   97437200      1       1  150064       2.1304      0.01657
enh78540     2   97453800   97454800      2       1  150064       2.3678     0.008946
enh78543     2   97484900   97485900      2       1  150064       1.8034     0.035659
enh78544     2   97497700   97498700      1       1  150064       2.0026      0.02261
enh78546     2   97521800   97522800      1       1  150064       2.0007      0.02271
enh78547     2   97524800   97525800      1       1  150064       2.0166      0.02187
enh78548     2   97540300   97541300      3       1  150064       3.0089    0.0013111
enh78549     2   97547400   97548400      2       1  150064       3.6192   0.00014774
enh78553     2   97561100   97562100      5       2  150064       2.9332    0.0016776
enh78554     2   97571600   97572600      6       1  150064       3.6787   0.00011723
enh78555     2   97573100   97574100      4       1  150064         3.47   0.00026018
enh78556     2   97577400   97578400      5       2  150064       3.7506   8.8209e-05
enh78557     2   97598800   97599800      4       2  150064       3.0486    0.0011495
enh78559     2   97622800   97623800      5       2  150064       1.7894     0.036779
enh78563     2   98260700   98261700      2       1  150064       2.3703    0.0088868
enh78564     2   98277800   98278800      1       1  150064       2.0619      0.01961
enh78570     2   98328100   98329100      5       2  150064       1.7886     0.036842
enh78576     2   98438300   98439300      4       2  150064       2.6725     0.003764
enh78589     2   98567400   98568400      3       2  150064       2.3493    0.0094037
enh78591     2   98582900   98583900      1       1  150064       2.9781      0.00145
enh78592     2   98599300   98600300      4       2  150064       2.3889    0.0084491
enh78594     2   98609000   98610000      1       1  150064       2.9188     0.001757
enh78595     2   98612900   98613900      3       1  150064       2.9854     0.001416
enh78596     2   98614100   98615100      2       1  150064       2.5592    0.0052458
enh78600     2   98750500   98751500      2       1  150064       2.2184     0.013264
enh78601     2   98758400   98759400      3       2  150064       2.7701    0.0028022
enh78609     2   99010800   99011800      1       1  150064       1.8401      0.03288
enh78611     2   99053300   99054300      2       1  150064       2.3653    0.0090079
enh78613     2   99059000   99060000      4       2  150064       1.9591      0.02505
enh78614     2   99063200   99064200      4       1  150064       2.1696     0.015019
enh78615     2   99064700   99065700      2       1  150064       1.6915     0.045375
enh78616     2   99066800   99067800      1       1  150064       1.8293      0.03368
enh78617     2   99069000   99070000      3       1  150064       1.7737     0.038059
enh78618     2   99070200   99071200      1       1  150064       1.7237      0.04238
enh78621     2   99074900   99075900      2       1  150064       1.7638     0.038884
enh78626     2   99084800   99085800      3       1  150064       1.7322     0.041623
enh78633     2   99121400   99122400      1       1  150064       1.8763      0.03031
enh78636     2   99222500   99223500      2       1  150064       1.8082     0.035286
enh78646     2   99421700   99422700      3       1  150064       1.7118      0.04347
enh78688     2  100268700  100269700      5       2  150064       3.4874   0.00024387
enh78689     2  100276900  100277900      1       1  150064       2.0517       0.0201
enh78694     2  100364500  100365500      3       1  150064       1.8259     0.033932
enh78697     2  100439200  100440200      4       2  150064       1.8461     0.032436
enh78700     2  100506900  100507900      1       1  150064       2.3222      0.01011
enh78703     2  100576900  100577900      1       1  150064        1.887      0.02958
enh78727     2  101349900  101350900      6       2  150064       2.3754    0.0087638
enh78729     2  101398200  101399200      1       1  150064       1.9045      0.02842
enh78761     2  101778400  101779400      2       1  150064       1.7475     0.040279
enh78765     2  101866300  101867300      4       2  150064       2.2906     0.010993
enh78773     2  101943800  101944800      1       1  150064       1.7071       0.0439
enh78774     2  101945900  101946900      1       1  150064       1.7149      0.04318
enh78781     2  101987400  101988400      3       2  150064       1.7018     0.044395
enh78784     2  102050700  102051700      7       2  150064        1.735     0.041371
enh78853     2  102680700  102681700      1       1  150064       1.7862      0.03703
enh78854     2  102728300  102729300      3       2  150064       1.8882     0.029497
enh78855     2  102730600  102731600      2       1  150064       2.6774    0.0037098
enh78868     2  103324700  103325700      1       1  150064       1.8758      0.03034
enh78869     2  103351000  103352000      3       1  150064       2.6778    0.0037058
enh78914     2  104708100  104709100      4       2  150064       1.7598     0.039219
enh78918     2  104830300  104831300      2       1  150064       2.2049      0.01373
enh78925     2  104991100  104992100      5       1  150064       2.3925    0.0083668
enh78928     2  105049400  105050400      6       2  150064       2.1187     0.017058
enh79006     2  106370900  106371900      5       2  150064       2.4207    0.0077459
enh79007     2  106376300  106377300      5       2  150064        2.736    0.0031092
enh79073     2  107417400  107418400      1       1  150064       2.9372     0.001656
enh79074     2  107456000  107457000      2       1  150064       2.6312    0.0042539
enh79075     2  107464400  107465400      5       2  150064       1.7221     0.042527
enh79129     2  109008100  109009100      4       2  150064       1.7847     0.037154
enh79131     2  109019500  109020500      4       1  150064       2.3583    0.0091788
enh79141     2  109200100  109201100      4       2  150064       2.1656     0.015173
enh79144     2  109208800  109209800      3       2  150064       2.0332     0.021014
enh79148     2  109231600  109232600      3       1  150064       1.8293     0.033678
enh79153     2  109239300  109240300      6       2  150064       1.7088     0.043744
enh79177     2  109644700  109645700      3       2  150064       1.7807     0.037478
enh79202     2  110315500  110316500      1       1  150064       3.9136    4.546e-05
enh79203     2  110357200  110358200      1       1  150064        3.817    6.755e-05
enh79208     2  110364500  110365500      2       1  150064       3.9318   4.2148e-05
enh79209     2  110368300  110369300      2       1  150064       2.5291    0.0057185
enh79220     2  110858900  110859900      3       2  150064       1.9862     0.023508
enh79222     2  110906700  110907700      2       1  150064        2.578    0.0049685
enh79239     2  111504100  111505100      3       2  150064       2.1896     0.014276
enh79242     2  111524600  111525600      2       1  150064       2.2975     0.010795
enh79244     2  111529100  111530100      4       2  150064       2.3416    0.0096007
enh79269     2  111985300  111986300      6       3  150064       1.6461     0.049874
enh79278     2  112252800  112253800      1       1  150064        2.238      0.01261
enh79281     2  112374600  112375600      5       3  150064       1.7233     0.042419
enh79296     2  112698200  112699200      5       3  150064       1.8789      0.03013
enh79297     2  112703700  112704700      3       1  150064       1.7818     0.037389
enh79301     2  112743100  112744100      6       2  150064       1.8327     0.033426
enh79302     2  112776800  112777800      3       1  150064       2.1135      0.01728
enh79303     2  112789300  112790300      4       2  150064       2.2383     0.012601
enh79310     2  112816600  112817600      2       1  150064       2.3757    0.0087583
enh79316     2  112925800  112926800      1       1  150064       2.0466      0.02035
enh79322     2  113039600  113040600      1       1  150064       1.6929      0.04524
enh79396     2  114634400  114635400      4       2  150064       2.8604    0.0021153
enh79398     2  114650500  114651500      5       2  150064        1.947     0.025765
enh79399     2  114654500  114655500      3       1  150064       1.9159     0.027686
enh79401     2  114665200  114666200      2       1  150064       2.1771     0.014736
enh79402     2  114667300  114668300      3       1  150064       2.1529     0.015662
enh79441     2  115844000  115845000      4       2  150064       2.4854    0.0064704
enh79442     2  115852400  115853400      8       3  150064       2.6745    0.0037421
enh79443     2  115872400  115873400      4       2  150064       2.1307     0.016558
enh79446     2  115889600  115890600      6       2  150064       2.1122     0.017335
enh79458     2  116117300  116118300      3       2  150064       2.3459    0.0094906
enh79463     2  116184700  116185700      1       1  150064       2.0208      0.02165
enh79467     2  116281800  116282800      2       1  150064            2     0.022753
enh79468     2  116290500  116291500      3       2  150064       2.1559     0.015544
enh79469     2  116300000  116301000      3       2  150064       2.1047     0.017661
enh79470     2  116315800  116316800      3       1  150064       1.6719      0.04727
enh79474     2  116474000  116475000      3       1  150064       1.7385     0.041065
enh79511     2  118372000  118373000     11       2  150064       1.8561     0.031723
enh79526     2  118778500  118779500      7       3  150064       1.7809     0.037461
enh79533     2  118862700  118863700      1       1  150064       3.1163    0.0009157
enh79535     2  118926300  118927300      3       1  150064       1.9362     0.026422
enh79542     2  119013200  119014200      2       1  150064       2.3751    0.0087712
enh79544     2  119068500  119069500      3       2  150064       2.7741    0.0027677
enh79546     2  119076700  119077700      3       2  150064       2.3288    0.0099347
enh79547     2  119097500  119098500      4       1  150064       2.7551    0.0029342
enh79554     2  119207700  119208700      2       1  150064       1.8863     0.029625
enh79559     2  119265400  119266400      4       2  150064       2.3537    0.0092948
enh79563     2  119341800  119342800      1       1  150064       1.8247      0.03402
enh79564     2  119347200  119348200      2       1  150064       2.2724     0.011532
enh79567     2  119401100  119402100      1       1  150064       1.9665      0.02462
enh79572     2  119495400  119496400      2       1  150064       2.5066    0.0060945
enh79573     2  119513100  119514100      3       2  150064        1.982     0.023738
enh79577     2  119826400  119827400      5       2  150064       2.7932    0.0026099
enh79584     2  119905000  119906000      2       1  150064       1.6519     0.049275
enh79589     2  119987500  119988500      1       1  150064         1.65      0.04947
enh79609     2  120203300  120204300      4       2  150064       1.6806     0.046424
enh79676     2  121049400  121050400      2       1  150064       1.8462     0.032429
enh79678     2  121130400  121131400      3       1  150064       2.0526     0.020058
enh79679     2  121130800  121131800      6       2  150064       2.4026    0.0081396
enh79680     2  121131300  121132300      6       2  150064       2.0724     0.019114
enh79714     2  121549400  121550400      1       1  150064       1.7817       0.0374
enh79715     2  121551100  121552100      5       2  150064       1.6676     0.047694
enh79771     2  122290200  122291200      2       1  150064        2.287     0.011099
enh79774     2  122323100  122324100      2       1  150064       1.7881      0.03688
enh79789     2  122536200  122537200      1       1  150064       2.2271      0.01297
enh79793     2  122568500  122569500      4       2  150064       1.8472     0.032356
enh79795     2  122582600  122583600      6       3  150064       2.6739    0.0037491
enh79801     2  122767000  122768000      1       1  150064       2.9712     0.001483
enh79805     2  122819400  122820400      2       1  150064       2.0069     0.022378
enh79806     2  122838800  122839800      2       1  150064       1.8155     0.034721
enh79810     2  123239600  123240600      5       1  150064       2.0643     0.019494
enh79822     2  123522400  123523400      1       1  150064       1.7506      0.04001
enh79839     2  124784600  124785600      3       2  150064       2.0724     0.019114
enh79847     2  124938000  124939000      4       2  150064       2.2912     0.010975
enh79848     2  124944100  124945100      5       2  150064       2.5288     0.005722
enh79855     2  125278300  125279300      3       1  150064       1.7816     0.037409
enh79856     2  125290600  125291600      3       2  150064       2.0266     0.021351
enh79859     2  125368200  125369200      3       2  150064       1.6506     0.049415
enh79865     2  125756100  125757100      2       1  150064       2.0308     0.021136
enh79866     2  125774000  125775000      2       1  150064        1.845     0.032518
enh79877     2  126400400  126401400      4       1  150064       1.8575     0.031619
enh79878     2  126409600  126410600      3       2  150064       2.1449     0.015982
enh79910     2  127584500  127585500      2       1  150064       1.9724     0.024284
enh79911     2  127588900  127589900      3       2  150064       2.3034     0.010628
enh79929     2  127844600  127845600      1       1  150064       2.7431     0.003043
enh79930     2  127852100  127853100      2       1  150064       2.9506    0.0015858
enh79932     2  127855200  127856200      4       2  150064        2.229     0.012906
enh79934     2  127861900  127862900     10       5  150064       2.3416    0.0096011
enh79935     2  127885400  127886400      5       2  150064       2.1266     0.016726
enh79936     2  127904500  127905500      6       3  150064       2.0889      0.01836
enh79965     2  128221300  128222300      2       1  150064       1.8596     0.031474
enh79985     2  128586800  128587800      5       3  150064       1.6929     0.045242
enh79994     2  128783100  128784100      1       1  150064         1.67      0.04746
enh80019     2  129153700  129154700     10       2  150064       1.9725     0.024275
enh80020     2  129163800  129164800     10       1  150064       1.8289     0.033707
enh80021     2  129165600  129166600      7       3  150064       2.3541    0.0092833
enh80052     2  129931400  129932400      1       1  150064       1.8031      0.03569
enh80055     2  129950700  129951700      3       1  150064       1.6807     0.046411
enh80110     2  131724600  131725600      1       1  150064       2.2402      0.01254
enh80112     2  131822000  131823000      2       1  150064       3.1467   0.00082561
enh80113     2  131848900  131849900      1       1  150064       2.5573     0.005274
enh80114     2  131861300  131862300      4       2  150064        3.335   0.00042656
enh80115     2  131864300  131865300      2       1  150064        2.684    0.0036368
enh80118     2  131886900  131887900      1       1  150064       3.2802    0.0005186
enh80126     2  133105300  133106300      1       1  150064       1.6687      0.04759
enh80127     2  133149500  133150500      1       1  150064       1.8515      0.03205
enh80191     2  134575100  134576100      4       2  150064       1.7073     0.043887
enh80201     2  134837600  134838600      1       1  150064       1.8672      0.03094
enh80202     2  134844300  134845300      3       1  150064       3.2997   0.00048399
enh80203     2  134875600  134876600      2       1  150064       2.7512    0.0029685
enh80204     2  134879900  134880900      2       1  150064       2.7676    0.0028238
enh80209     2  134892000  134893000      4       2  150064       3.0353    0.0012014
enh80211     2  134895600  134896600      2       1  150064       3.4136    0.0003206
enh80212     2  134898200  134899200      3       2  150064       3.6291    0.0001422
enh80213     2  134900200  134901200      2       1  150064       3.3207   0.00044901
enh80216     2  134904700  134905700      2       1  150064       1.7528     0.039814
enh80220     2  134921000  134922000      1       1  150064       2.4341     0.007465
enh80225     2  134955800  134956800      1       1  150064       1.9543      0.02533
enh80263     2  135674200  135675200      1       1  150064       3.0217     0.001257
enh80264     2  135678900  135679900      1       1  150064       2.2514      0.01218
enh80303     2  136781700  136782700      1       1  150064       1.7086      0.04376
enh80339     2  137667200  137668200      3       1  150064       2.1144      0.01724
enh80369     2  138605000  138606000      3       1  150064       1.6664     0.047817
enh80391     2  138975400  138976400      2       1  150064       1.6719     0.047274
enh80403     2  139212900  139213900      2       1  150064       3.7605   8.4795e-05
enh80405     2  139251900  139252900      3       2  150064       2.5571    0.0052776
enh80410     2  139271500  139272500      2       1  150064        2.082     0.018673
enh80414     2  139293600  139294600      3       2  150064       1.7277     0.042024
enh80418     2  139435700  139436700      3       2  150064       1.7096     0.043668
enh80420     2  139481700  139482700      3       2  150064       2.2969     0.010813
enh80431     2  139705000  139706000      3       1  150064       2.1125     0.017324
enh80436     2  139758000  139759000      2       1  150064        1.695      0.04504
enh80437     2  139802900  139803900      3       1  150064       1.8054     0.035503
enh80439     2  139864800  139865800      5       2  150064        2.101     0.017822
enh80462     2  140548600  140549600      2       1  150064       1.9088     0.028145
enh80469     2  140790800  140791800      4       2  150064       1.7506     0.040004
enh80470     2  140809800  140810800      3       2  150064       2.0652     0.019454
enh80474     2  140943700  140944700      2       1  150064       1.8965     0.028947
enh80475     2  141105900  141106900      4       2  150064       3.1922   0.00070604
enh80476     2  141111200  141112200      2       1  150064       3.1123   0.00092827
enh80477     2  141113300  141114300      5       2  150064       2.5337    0.0056435
enh80479     2  141192800  141193800      6       2  150064       2.7357    0.0031126
enh80481     2  141231400  141232400      5       1  150064       1.6538     0.049089
enh80490     2  141722200  141723200     13       2  150064       1.6866     0.045836
enh80497     2  141863200  141864200      6       3  150064       2.7775    0.0027391
enh80498     2  141867300  141868300      6       2  150064       3.2801   0.00051888
enh80499     2  141870100  141871100      3       2  150064       2.0877     0.018414
enh80500     2  141927700  141928700      1       1  150064       2.5234     0.005812
enh80562     2  144016100  144017100      5       3  150064        1.734     0.041456
enh80563     2  144053300  144054300      3       2  150064       2.0757     0.018963
enh80585     2  144533200  144534200      1       1  150064       2.5076     0.006078
enh80587     2  144553000  144554000      1       1  150064       3.0219     0.001256
enh80588     2  144565400  144566400      1       1  150064       2.4016     0.008162
enh80591     2  144582500  144583500      5       2  150064       1.9309      0.02675
enh80592     2  144590200  144591200      3       1  150064       2.8902     0.001925
enh80599     2  144710800  144711800      3       1  150064       2.8618     0.002106
enh80607     2  144857300  144858300      1       1  150064       2.1594      0.01541
enh80609     2  144914300  144915300      1       1  150064       2.0294      0.02121
enh80623     2  145087400  145088400      2       1  150064       2.3347    0.0097797
enh80630     2  145129800  145130800      1       1  150064       2.7902     0.002634
enh80631     2  145137300  145138300      2       1  150064       3.5341    0.0002046
enh80632     2  145159100  145160100      1       1  150064       4.6476    1.679e-06
enh80633     2  145169600  145170600      1       1  150064       3.4481    0.0002823
enh80634     2  145182100  145183100      2       1  150064       2.3847    0.0085468
enh80635     2  145183700  145184700      3       2  150064       4.3427   7.0385e-06
enh80639     2  145198600  145199600      6       3  150064       2.3436    0.0095487
enh80640     2  145201800  145202800      1       1  150064       4.3878    5.724e-06
enh80646     2  145213900  145214900      3       1  150064       4.0622   2.4309e-05
enh80649     2  145218800  145219800      2       1  150064       3.4822   0.00024867
enh80650     2  145219700  145220700      2       1  150064       2.1171     0.017124
enh80659     2  145282500  145283500      1       1  150064       1.8418      0.03275
enh80690     2  145772900  145773900      3       1  150064       2.0724     0.019116
enh80691     2  145779500  145780500      3       1  150064        1.722     0.042533
enh80701     2  146296100  146297100      1       1  150064       2.1738      0.01486
enh80706     2  146401900  146402900      2       1  150064       2.8347    0.0022935
enh80707     2  146426600  146427600      1       1  150064         5.53    1.601e-08
enh80719     2  146688300  146689300      1       1  150064       2.1622       0.0153
enh80750     2  147578700  147579700      2       1  150064       4.3816   5.8918e-06
enh80754     2  147624700  147625700      3       2  150064       3.8737   5.3602e-05
enh80757     2  147751400  147752400      2       1  150064       2.6749    0.0037373
enh80762     2  147818400  147819400      6       2  150064       1.7643     0.038839
enh80763     2  147851500  147852500      3       1  150064       1.9172     0.027605
enh80767     2  147952600  147953600      2       1  150064       1.6706     0.047398
enh80781     2  148375200  148376200      4       2  150064       1.9597     0.025014
enh80786     2  148480700  148481700      5       2  150064       2.0947     0.018097
enh80788     2  148531000  148532000      2       1  150064       2.2388     0.012583
enh80794     2  148617200  148618200      2       1  150064       2.2004     0.013891
enh80796     2  148626700  148627700      2       1  150064       2.2105     0.013534
enh80797     2  148633200  148634200      1       1  150064       2.3904     0.008414
enh80801     2  148734800  148735800      1       1  150064        1.891      0.02931
enh80807     2  148775100  148776100      1       1  150064       2.3974     0.008257
enh80808     2  148775600  148776600      2       1  150064       2.2751     0.011451
enh80813     2  148815600  148816600      2       1  150064       1.8172     0.034591
enh80814     2  148839200  148840200      2       1  150064       2.7574    0.0029133
enh80819     2  149040500  149041500      3       2  150064       2.9896    0.0013967
enh80820     2  149055100  149056100      3       2  150064       2.2032     0.013791
enh80821     2  149061000  149062000      4       2  150064       2.6924     0.003547
enh80822     2  149064200  149065200      2       1  150064       2.4546     0.007052
enh80823     2  149119200  149120200      5       2  150064       1.6979     0.044765
enh80827     2  149276400  149277400      2       1  150064        1.695     0.045041
enh80830     2  149312300  149313300      6       3  150064       3.0014    0.0013435
enh80831     2  149335500  149336500      4       2  150064       1.8715     0.030635
enh80832     2  149339900  149340900      2       1  150064       2.8356    0.0022872
enh80833     2  149343800  149344800      2       1  150064        2.619    0.0044099
enh80834     2  149347900  149348900      3       2  150064       3.1813   0.00073298
enh80849     2  149509600  149510600      7       3  150064       1.7063     0.043975
enh80860     2  149684800  149685800      2       1  150064        2.635    0.0042066
enh80864     2  149836000  149837000      1       1  150064       1.7951      0.03632
enh80866     2  149862900  149863900      2       1  150064       1.8528     0.031956
enh80889     2  150220200  150221200      3       2  150064       2.0045     0.022507
enh80904     2  150345800  150346800      4       2  150064       1.9039     0.028463
enh80906     2  150363500  150364500      4       2  150064       2.2911     0.010978
enh80908     2  150453900  150454900      3       2  150064       2.2572     0.011997
enh80912     2  150587100  150588100      6       1  150064       1.9556     0.025255
enh80913     2  150590400  150591400      1       1  150064       2.0191      0.02174
enh80929     2  150982400  150983400      2       1  150064       1.7862     0.037035
enh80939     2  151142900  151143900      1       1  150064       2.3427     0.009572
enh80940     2  151143400  151144400      1       1  150064       2.3427     0.009572
enh80941     2  151178100  151179100      1       1  150064       2.3345     0.009784
enh80946     2  151232600  151233600      2       1  150064       1.8048     0.035552
enh81013     2  152264700  152265700      8       5  150064       1.9923      0.02317
enh81015     2  152348700  152349700      4       2  150064       1.7985     0.036048
enh81016     2  152354300  152355300      1       1  150064        2.957     0.001553
enh81018     2  152402200  152403200      2       1  150064       1.8467     0.032394
enh81019     2  152408200  152409200      2       1  150064       2.1172     0.017123
enh81033     2  152725300  152726300      1       1  150064       1.9148      0.02776
enh81051     2  152930000  152931000      5       3  150064       2.1092     0.017465
enh81055     2  153030100  153031100      2       1  150064       2.0004     0.022726
enh81057     2  153056700  153057700      2       1  150064       3.3625   0.00038614
enh81058     2  153190500  153191500      3       1  150064       2.3965     0.008276
enh81059     2  153194900  153195900      2       1  150064       1.6989     0.044667
enh81063     2  153228600  153229600      6       2  150064        2.457    0.0070057
enh81064     2  153232600  153233600      6       3  150064       2.4765    0.0066346
enh81067     2  153249800  153250800      5       2  150064       2.4043    0.0081009
enh81068     2  153251500  153252500      4       2  150064       2.0714     0.019163
enh81069     2  153253000  153254000      4       2  150064       2.0615     0.019628
enh81070     2  153257600  153258600      6       2  150064       2.2449     0.012389
enh81076     2  153277000  153278000      1       1  150064       2.4169     0.007827
enh81077     2  153279500  153280500      1       1  150064       2.3908     0.008405
enh81078     2  153280100  153281100      2       1  150064        1.718     0.042894
enh81079     2  153282300  153283300      5       2  150064       1.9843     0.023611
enh81080     2  153283100  153284100      3       1  150064       2.0552     0.019931
enh81082     2  153286200  153287200      1       1  150064       2.6666     0.003831
enh81083     2  153287500  153288500      1       1  150064       1.9508      0.02554
enh81084     2  153289700  153290700      2       1  150064       2.4729    0.0067002
enh81091     2  153303800  153304800      1       1  150064        1.861      0.03137
enh81115     2  153433600  153434600      2       1  150064       1.7292     0.041885
enh81118     2  153503900  153504900      2       1  150064       2.3385    0.0096814
enh81120     2  153577200  153578200      2       1  150064       3.6058   0.00015559
enh81121     2  153618100  153619100      3       2  150064        3.821   6.6466e-05
enh81123     2  153731400  153732400      6       4  150064       2.8968    0.0018852
enh81170     2  155034800  155035800      2       1  150064       2.5494    0.0053961
enh81188     2  155340600  155341600      3       2  150064       2.2399     0.012549
enh81194     2  155438400  155439400      1       1  150064       1.7215      0.04258
enh81208     2  155800900  155801900      5       3  150064       2.5505    0.0053788
enh81209     2  155825700  155826700      3       1  150064       3.7354   9.3693e-05
enh81210     2  155911000  155912000      5       3  150064       2.7169    0.0032949
enh81211     2  155956000  155957000      3       2  150064       4.3736   6.1118e-06
enh81212     2  156042400  156043400      1       1  150064       4.0467    2.597e-05
enh81267     2  157515100  157516100      4       2  150064       2.0347     0.020941
enh81270     2  157541100  157542100      2       1  150064       1.9318     0.026691
enh81271     2  157549700  157550700      2       1  150064       1.8381     0.033022
enh81272     2  157552000  157553000      3       2  150064       1.7986     0.036044
enh81273     2  157557600  157558600      4       2  150064       1.9974     0.022892
enh81345     2  158858600  158859600      3       1  150064       2.3419    0.0095935
enh81347     2  158867700  158868700      4       2  150064       1.9431     0.026002
enh81350     2  158976900  158977900      3       2  150064       2.1871     0.014368
enh81356     2  159099400  159100400      4       2  150064        1.825     0.034003
enh81358     2  159173700  159174700      5       3  150064       2.5034    0.0061496
enh81360     2  159200100  159201100      4       2  150064       2.0453     0.020412
enh81361     2  159202400  159203400      7       3  150064       1.9091     0.028124
enh81362     2  159216000  159217000      3       2  150064        2.468    0.0067942
enh81364     2  159260200  159261200      4       2  150064       2.1612     0.015341
enh81367     2  159316500  159317500      4       2  150064       2.3497     0.009394
enh81369     2  159326500  159327500      2       1  150064       1.8106     0.035102
enh81371     2  159333700  159334700      1       1  150064       3.0841     0.001021
enh81372     2  159338900  159339900      5       2  150064       3.5198   0.00021596
enh81373     2  159341200  159342200      6       2  150064       1.9106      0.02803
enh81374     2  159342900  159343900      4       2  150064       2.8311    0.0023193
enh81375     2  159343800  159344800      5       2  150064       3.0094    0.0013088
enh81377     2  159349600  159350600      6       2  150064       2.8574    0.0021356
enh81379     2  159359000  159360000      6       3  150064       3.0722    0.0010624
enh81381     2  159366400  159367400      5       3  150064       2.3128     0.010367
enh81384     2  159400800  159401800      3       1  150064       2.4125    0.0079224
enh81388     2  159533900  159534900      4       2  150064       2.4492    0.0071585
enh81438     2  159994400  159995400      1       1  150064       1.7536      0.03975
enh81452     2  160373100  160374100      1       1  150064       2.9792     0.001445
enh81453     2  160381400  160382400      1       1  150064        2.679     0.003692
enh81454     2  160403100  160404100      1       1  150064       2.7902     0.002634
enh81455     2  160414000  160415000      2       1  150064        1.768     0.038534
enh81457     2  160457000  160458000      2       1  150064       1.7557      0.03957
enh81458     2  160462300  160463300      5       2  150064       2.5663    0.0051388
enh81459     2  160463500  160464500      2       1  150064       1.9649     0.024715
enh81460     2  160466300  160467300      4       2  150064       2.6527    0.0039921
enh81462     2  160474300  160475300      2       1  150064       3.4676   0.00026257
enh81463     2  160476400  160477400      3       2  150064       1.7009     0.044483
enh81465     2  160494100  160495100      9       4  150064       1.8292     0.033685
enh81466     2  160567100  160568100      5       2  150064       2.1417     0.016107
enh81470     2  160643700  160644700      4       2  150064       3.4895   0.00024195
enh81475     2  160748000  160749000      2       1  150064       1.7573     0.039436
enh81476     2  160751700  160752700      5       3  150064       1.7245     0.042311
enh81488     2  161014300  161015300      5       2  150064       2.0187     0.021762
enh81489     2  161036800  161037800      5       3  150064       1.9752      0.02412
enh81492     2  161064300  161065300      2       1  150064       2.0777     0.018867
enh81513     2  161201500  161202500      3       2  150064       1.9094     0.028103
enh81557     2  161503300  161504300      2       1  150064         1.76     0.039205
enh81560     2  161560400  161561400      4       2  150064       1.6628     0.048171
enh81587     2  162018200  162019200      1       1  150064       2.3141      0.01033
enh81590     2  162046000  162047000      3       2  150064        1.932      0.02668
enh81603     2  162369800  162370800      4       2  150064       1.7163     0.043053
enh81606     2  162854700  162855700      2       1  150064       3.0845    0.0010196
enh81607     2  162858600  162859600      3       2  150064       3.1137    0.0009239
enh81608     2  162865600  162866600      4       2  150064       3.9258   4.3216e-05
enh81609     2  162884700  162885700      2       1  150064       2.7702    0.0028009
enh81641     2  163933200  163934200      3       1  150064       1.6574     0.048717
enh81672     2  164551000  164552000      2       1  150064        1.874     0.030464
enh81734     2  165969800  165970800      1       1  150064       1.6512      0.04935
enh81735     2  165970500  165971500      1       1  150064       1.6512      0.04935
enh81792     2  166653400  166654400      7       3  150064       2.0995     0.017888
enh81794     2  166700300  166701300      3       2  150064       3.4903   0.00024128
enh81795     2  166703200  166704200      5       2  150064       2.4017    0.0081604
enh81798     2  166811100  166812100      2       1  150064       3.2935   0.00049468
enh81799     2  166856600  166857600      5       2  150064       1.7662     0.038684
enh81800     2  166887200  166888200      2       1  150064        2.054     0.019986
enh81801     2  166901200  166902200      1       1  150064       2.1792      0.01466
enh81809     2  167199600  167200600      3       2  150064       2.7631    0.0028626
enh81813     2  167351000  167352000      4       2  150064       3.2406   0.00059635
enh81828     2  167697900  167698900      1       1  150064         1.65      0.04947
enh81829     2  167748300  167749300      1       1  150064       3.0327     0.001212
enh81830     2  167814400  167815400      2       1  150064       1.7094     0.043688
enh81834     2  167844000  167845000      4       2  150064       1.9028     0.028533
enh81855     2  168241600  168242600      2       1  150064       1.6843     0.046065
enh81873     2  168440700  168441700      3       2  150064       3.3826   0.00035907
enh81874     2  168463600  168464600      4       2  150064       2.3091      0.01047
enh81882     2  168605700  168606700      2       1  150064        1.928     0.026926
enh81888     2  168649100  168650100      4       1  150064       1.9194     0.027466
enh81893     2  168737000  168738000      5       2  150064       2.5143    0.0059626
enh81894     2  168801000  168802000      3       2  150064       2.2435     0.012432
enh81935     2  169314600  169315600      4       2  150064       1.7081      0.04381
enh81938     2  169326500  169327500      1       1  150064       2.2774      0.01138
enh81944     2  169351600  169352600      4       2  150064       2.5439    0.0054808
enh81948     2  169374700  169375700      4       1  150064       1.9087     0.028151
enh81949     2  169377500  169378500      2       1  150064       1.8727     0.030553
enh81950     2  169382100  169383100      3       1  150064       2.5506    0.0053772
enh81951     2  169386000  169387000      2       1  150064       1.8604     0.031415
enh81963     2  169459800  169460800      1       1  150064       2.4821     0.006531
enh81964     2  169470900  169471900      3       2  150064       2.6623    0.0038808
enh81965     2  169482300  169483300      5       2  150064       3.2136   0.00065548
enh81966     2  169484600  169485600      4       2  150064       2.4092     0.007994
enh81968     2  169491900  169492900      4       2  150064       3.3361   0.00042479
enh81969     2  169495600  169496600      3       1  150064        2.075     0.018993
enh81970     2  169497400  169498400      8       4  150064       3.7973   7.3146e-05
enh81979     2  169587300  169588300      4       2  150064       1.9443     0.025929
enh81987     2  169668200  169669200      1       1  150064       2.1827      0.01453
enh81988     2  169701600  169702600      3       1  150064       1.6964     0.044903
enh81997     2  169872100  169873100      4       2  150064       1.8551     0.031788
enh82013     2  170411100  170412100      3       2  150064       1.9329     0.026622
enh82052     2  171139100  171140100      6       2  150064       1.9669     0.024596
enh82085     2  171579600  171580600      1       1  150064       2.1074      0.01754
enh82093     2  171633700  171634700      4       1  150064        1.867     0.030953
enh82095     2  171668700  171669700      1       1  150064       1.9777      0.02398
enh82102     2  171830700  171831700      1       1  150064       1.8782      0.03018
enh82105     2  171885300  171886300      1       1  150064       2.3961     0.008286
enh82108     2  171943400  171944400      1       1  150064       3.1075    0.0009435
enh82114     2  171991000  171992000      3       1  150064         2.14     0.016177
enh82115     2  171993300  171994300      4       2  150064       1.9067     0.028282
enh82116     2  171994800  171995800      2       1  150064         2.37    0.0088941
enh82120     2  172002800  172003800      4       2  150064       2.1514     0.015721
enh82127     2  172037900  172038900      6       2  150064       1.8628     0.031245
enh82134     2  172127800  172128800      4       2  150064         2.25     0.012225
enh82163     2  172558200  172559200      5       3  150064        2.381    0.0086319
enh82166     2  172619600  172620600      5       1  150064       4.2655   9.9723e-06
enh82168     2  172646100  172647100      6       3  150064        3.497   0.00023527
enh82169     2  172650300  172651300      2       1  150064       3.8523   5.8506e-05
enh82170     2  172654600  172655600      3       2  150064       3.3947   0.00034357
enh82171     2  172664000  172665000      2       1  150064       1.7115     0.043491
enh82174     2  172865400  172866400      7       2  150064       3.5524   0.00019089
enh82175     2  172877300  172878300      3       2  150064       3.3925   0.00034624
enh82178     2  172916700  172917700      2       1  150064       2.9718    0.0014805
enh82193     2  173148900  173149900      3       1  150064       2.0688     0.019284
enh82222     2  173539100  173540100      1       1  150064       2.6686     0.003808
enh82235     2  173829100  173830100      1       1  150064       1.9822      0.02373
enh82242     2  173942400  173943400      3       2  150064       2.7189    0.0032748
enh82246     2  173967700  173968700      3       2  150064       2.8157    0.0024336
enh82247     2  173988900  173989900      3       2  150064         2.95    0.0015887
enh82248     2  173996700  173997700      4       2  150064       2.8268    0.0023508
enh82249     2  174000000  174001000      3       2  150064       2.5849      0.00487
enh82254     2  174058400  174059400      5       3  150064       2.2718     0.011549
enh82255     2  174074800  174075800      7       4  150064       2.6491    0.0040349
enh82306     2  174805200  174806200      6       3  150064       1.8803     0.030032
enh82307     2  174813400  174814400      4       2  150064       1.6463     0.049855
enh82308     2  174814400  174815400      5       1  150064       2.0835     0.018605
enh82310     2  174824100  174825100      4       2  150064       1.6724     0.047225
enh82321     2  174897200  174898200      2       1  150064       2.7309    0.0031579
enh82325     2  174918700  174919700      3       1  150064       2.8179    0.0024172
enh82326     2  174927100  174928100      2       1  150064       2.2485     0.012273
enh82327     2  174936600  174937600      6       2  150064       2.5529    0.0053416
enh82330     2  174971200  174972200      4       2  150064       1.7804     0.037506
enh82331     2  174981000  174982000      1       1  150064       2.2998      0.01073
enh82332     2  174987700  174988700      2       1  150064       2.0252     0.021423
enh82334     2  175041400  175042400      1       1  150064       2.2454      0.01237
enh82337     2  175062600  175063600      5       2  150064       2.2743     0.011473
enh82340     2  175100200  175101200      2       1  150064       1.9439     0.025956
enh82345     2  175163100  175164100      4       2  150064       2.8568      0.00214
enh82347     2  175210700  175211700      4       2  150064       3.1527   0.00080896
enh82348     2  175258600  175259600      2       1  150064       3.0919   0.00099448
enh82353     2  175411000  175412000      3       2  150064       2.9867      0.00141
enh82365     2  175545100  175546100      2       1  150064       2.6965    0.0035033
enh82369     2  175627000  175628000      4       2  150064       2.0317      0.02109
enh82370     2  175636600  175637600      4       1  150064       1.6662      0.04784
enh82378     2  175691500  175692500      3       2  150064       2.0816     0.018691
enh82391     2  175746800  175747800      1       1  150064        1.688      0.04571
enh82392     2  175753200  175754200      1       1  150064       2.6396      0.00415
enh82402     2  175816500  175817500      1       1  150064       2.1397      0.01619
enh82420     2  175887200  175888200      1       1  150064       1.6539      0.04907
enh82421     2  175892600  175893600      4       2  150064       1.6482     0.049657
enh82440     2  176385000  176386000      3       1  150064       1.8255      0.03396
enh82460     2  176748500  176749500      4       2  150064       2.3691    0.0089152
enh82463     2  177147600  177148600      1       1  150064       1.9747      0.02415
enh82464     2  177156200  177157200      2       1  150064       1.8023     0.035745
enh82465     2  177181800  177182800      2       1  150064        1.916     0.027683
enh82578     2  179089600  179090600      3       1  150064       1.7311     0.041714
enh82580     2  179120600  179121600      1       1  150064       2.0193      0.02173
enh82640     2  180276500  180277500      2       1  150064       1.6643     0.048029
enh82641     2  180292700  180293700      5       2  150064       2.4388    0.0073686
enh82643     2  180299400  180300400      2       1  150064       2.8607    0.0021138
enh82645     2  180308300  180309300      6       3  150064       2.5323    0.0056657
enh82646     2  180310800  180311800      4       2  150064       3.2546   0.00056773
enh82647     2  180311900  180312900      5       3  150064       3.7576   8.5773e-05
enh82648     2  180324900  180325900      3       2  150064       4.3777   5.9962e-06
enh82649     2  180334700  180335700      8       3  150064       3.7253    9.756e-05
enh82661     2  180661000  180662000      2       1  150064       1.6567     0.048787
enh82668     2  180774900  180775900     10       3  150064       1.7569     0.039469
enh82670     2  180831700  180832700      4       1  150064       4.1313   1.8036e-05
enh82671     2  180852400  180853400      3       1  150064       3.4152   0.00031862
enh82672     2  180859600  180860600      4       1  150064       1.9568     0.025188
enh82673     2  180864900  180865900      2       1  150064       2.6308    0.0042587
enh82674     2  180868200  180869200      9       4  150064       2.3082     0.010493
enh82675     2  180868800  180869800      6       2  150064        2.471    0.0067368
enh82676     2  180872000  180873000      7       3  150064       3.1971    0.0006941
enh82680     2  180989600  180990600      1       1  150064       3.4796    0.0002511
enh82681     2  180994300  180995300      8       4  150064       2.2574      0.01199
enh82683     2  181045000  181046000      4       2  150064       2.6606       0.0039
enh82695     2  181455500  181456500      2       1  150064       1.7404     0.040897
enh82747     2  182655600  182656600      3       2  150064        2.046     0.020379
enh82754     2  182737200  182738200      2       1  150064       1.6457     0.049915
enh82766     2  182974900  182975900      4       2  150064       2.5068    0.0060916
enh82781     2  183451200  183452200      3       1  150064       2.8055    0.0025122
enh82782     2  183452400  183453400      3       2  150064       1.7102     0.043612
enh82787     2  183497400  183498400      5       2  150064       2.0304      0.02116
enh82790     2  183579200  183580200      2       1  150064       2.4001    0.0081953
enh82801     2  183813800  183814800      2       1  150064       1.8571     0.031646
enh82805     2  183874900  183875900      1       1  150064       3.2345    0.0006092
enh82819     2  184012500  184013500      4       2  150064       1.6694     0.047515
enh82845     2  184506900  184507900      7       2  150064       2.0245     0.021462
enh82848     2  184713900  184714900      7       2  150064        2.475    0.0066615
enh82859     2  185431200  185432200      1       1  150064       1.8602      0.03143
enh82860     2  185624800  185625800      2       1  150064       1.9351     0.026488
enh82863     2  185679100  185680100      3       1  150064       2.1766     0.014756
enh82865     2  185712400  185713400      2       1  150064       2.2346     0.012722
enh82866     2  185740000  185741000      1       1  150064       4.6372    1.766e-06
enh82867     2  185835900  185836900      1       1  150064       2.7599     0.002891
enh82871     2  186154000  186155000      4       2  150064       2.2187     0.013254
enh82953     2  188384100  188385100      2       1  150064       1.9141     0.027805
enh82955     2  188390700  188391700      3       2  150064       2.0565     0.019868
enh82960     2  188419100  188420100      2       1  150064       1.9497     0.025604
enh82974     2  188532600  188533600      1       1  150064       1.7312      0.04171
enh82983     2  188584200  188585200      3       2  150064       2.1767     0.014751
enh82991     2  188841700  188842700      2       1  150064        1.927     0.026988
enh82999     2  188915600  188916600      5       2  150064       1.7276     0.042033
enh83005     2  189010300  189011300      4       2  150064       1.6568     0.048782
enh83015     2  189111200  189112200      5       3  150064       1.7344     0.041421
enh83016     2  189114000  189115000      3       2  150064        1.767     0.038612
enh83018     2  189143700  189144700      1       1  150064       3.5674    0.0001803
enh83022     2  189163900  189164900      5       2  150064       2.0378     0.020786
enh83024     2  189166500  189167500      5       3  150064       2.5651    0.0051578
enh83025     2  189168200  189169200      2       1  150064       2.7644    0.0028516
enh83026     2  189171500  189172500      2       1  150064       2.4976    0.0062514
enh83027     2  189174100  189175100      5       2  150064       1.8197       0.0344
enh83033     2  189189400  189190400      5       2  150064       2.2329     0.012778
enh83034     2  189190000  189191000      2       1  150064       2.3853    0.0085318
enh83035     2  189192200  189193200      3       2  150064       3.2505   0.00057608
enh83038     2  189198500  189199500      2       1  150064       2.6501    0.0040238
enh83040     2  189208800  189209800      3       1  150064       2.4525    0.0070936
enh83041     2  189209500  189210500      3       2  150064       1.9137     0.027829
enh83051     2  189246400  189247400      2       1  150064       2.9245     0.001725
enh83054     2  189260300  189261300      3       2  150064       2.1617     0.015322
enh83056     2  189274900  189275900      3       2  150064       1.7086     0.043767
enh83061     2  189307600  189308600      2       1  150064       2.8398    0.0022572
enh83063     2  189321700  189322700      2       1  150064       2.1532      0.01565
enh83075     2  189493400  189494400      4       2  150064        2.309     0.010471
enh83076     2  189494200  189495200      4       2  150064       1.6971     0.044842
enh83080     2  189651200  189652200      2       1  150064       2.6071    0.0045662
enh83149     2  191277500  191278500      1       1  150064       1.8367      0.03313
enh83153     2  191364600  191365600      4       2  150064        1.799     0.036008
enh83157     2  191400700  191401700      3       2  150064       1.7662     0.038684
enh83164     2  191542200  191543200      1       1  150064       1.6498      0.04949
enh83182     2  191800600  191801600      1       1  150064       1.8984      0.02882
enh83185     2  191885800  191886800      5       2  150064       2.3544    0.0092771
enh83187     2  191897000  191898000      1       1  150064       2.2945      0.01088
enh83189     2  191906100  191907100      1       1  150064       2.1558      0.01555
enh83190     2  191909800  191910800      3       2  150064       2.3977    0.0082491
enh83223     2  192265600  192266600      2       1  150064        2.081     0.018719
enh83281     2  193138900  193139900      4       2  150064       1.9909     0.023248
enh83286     2  193551200  193552200      2       1  150064       1.8933     0.029156
enh83287     2  194006800  194007800      5       1  150064       4.0611   2.4423e-05
enh83289     2  194141800  194142800      1       1  150064         2.82     0.002401
enh83290     2  194168900  194169900      2       1  150064       2.4374    0.0073965
enh83293     2  194247400  194248400      3       1  150064       3.9776   3.4805e-05
enh83295     2  194385800  194386800      1       1  150064        5.196    1.018e-07
enh83296     2  194389300  194390300      4       2  150064       5.1262   1.4779e-07
enh83298     2  194425200  194426200      2       1  150064       4.1974   1.3503e-05
enh83299     2  194544200  194545200      1       1  150064       1.6459      0.04989
enh83308     2  195086200  195087200      1       1  150064       2.1299      0.01659
enh83323     2  196385500  196386500      4       2  150064       3.2693   0.00053903
enh83324     2  196398000  196399000      6       3  150064       2.5365    0.0055987
enh83325     2  196408700  196409700      3       1  150064       3.5838   0.00016935
enh83326     2  196423700  196424700      3       1  150064       3.5588   0.00018624
enh83328     2  196426900  196427900      4       2  150064       2.9518    0.0015797
enh83330     2  196434500  196435500      1       1  150064       2.4217     0.007723
enh83336     2  196465600  196466600      2       1  150064       2.4135    0.0079001
enh83337     2  196467400  196468400      4       2  150064       1.7202     0.042697
enh83339     2  196476300  196477300      4       2  150064       1.7441     0.040572
enh83344     2  196510700  196511700      2       1  150064       2.1144     0.017242
enh83350     2  196551900  196552900      1       1  150064       2.1163      0.01716
enh83353     2  196561500  196562500      2       1  150064       1.6725     0.047209
enh83356     2  196639200  196640200      1       1  150064       2.2708      0.01158
enh83362     2  196695600  196696600      3       2  150064       1.6793     0.046543
enh83366     2  196923700  196924700      3       1  150064       3.2109    0.0006615
enh83367     2  196924800  196925800      3       2  150064       2.7481    0.0029972
enh83368     2  196932200  196933200      7       3  150064       3.1076   0.00094311
enh83369     2  196942200  196943200      1       1  150064       1.7741      0.03802
enh83370     2  196961400  196962400      2       1  150064       1.6877     0.045734
enh83371     2  196966000  196967000      2       1  150064       1.6737       0.0471
enh83372     2  196976600  196977600      3       1  150064       1.8839     0.029786
enh83373     2  196978500  196979500      1       1  150064       2.1625      0.01529
enh83374     2  196988300  196989300      1       1  150064       2.0077      0.02234
enh83375     2  196998700  196999700      6       2  150064       2.1107     0.017398
enh83376     2  197001200  197002200      1       1  150064       2.0268      0.02134
enh83379     2  197033100  197034100      1       1  150064       1.6869      0.04581
enh83388     2  197235000  197236000      3       1  150064       1.9985     0.022829
enh83389     2  197264300  197265300      3       2  150064       1.6888     0.045631
enh83390     2  197364900  197365900      1       1  150064       2.1282      0.01666
enh83392     2  197466200  197467200      2       1  150064       2.7355    0.0031146
enh83401     2  197830900  197831900      3       1  150064        1.838     0.033033
enh83402     2  197836200  197837200      3       2  150064       1.9183     0.027538
enh83404     2  197855100  197856100      1       1  150064       1.7839      0.03722
enh83406     2  197874500  197875500      9       4  150064       2.0873     0.018429
enh83407     2  197955400  197956400      2       1  150064       2.7055    0.0034098
enh83409     2  198000400  198001400      2       1  150064       2.5369    0.0055913
enh83411     2  198017000  198018000      4       2  150064       2.1824      0.01454
enh83413     2  198029300  198030300      2       1  150064       2.3458    0.0094928
enh83417     2  198144600  198145600      3       1  150064       4.1655   1.5535e-05
enh83418     2  198243200  198244200      1       1  150064       4.7819    8.681e-07
enh83421     2  198295600  198296600      2       1  150064       1.6989     0.044668
enh83431     2  198477900  198478900      1       1  150064       6.0145     9.02e-10
enh83432     2  198479100  198480100      1       1  150064         5.97    1.186e-09
enh83433     2  198484500  198485500      1       1  150064       5.9155    1.654e-09
enh83434     2  198492400  198493400      4       1  150064       2.0871      0.01844
enh83436     2  198512400  198513400      2       1  150064       3.3548   0.00039706
enh83437     2  198521900  198522900      4       2  150064       5.1526   1.2845e-07
enh83441     2  198541000  198542000      2       1  150064       4.6838    1.408e-06
enh83442     2  198568600  198569600      1       1  150064       4.1225    1.874e-05
enh83444     2  198582600  198583600      5       2  150064       4.5981   2.1318e-06
enh83445     2  198721900  198722900      2       1  150064       4.8696   5.5923e-07
enh83449     2  198743200  198744200      1       1  150064       5.1723    1.156e-07
enh83451     2  198776000  198777000      2       1  150064       4.7348   1.0964e-06
enh83452     2  198791600  198792600      2       1  150064       4.2593   1.0255e-05
enh83453     2  198806400  198807400      2       1  150064       5.1853   1.0786e-07
enh83464     2  199479200  199480200      3       1  150064         2.06     0.019701
enh83466     2  199562600  199563600      3       1  150064       2.0257     0.021396
enh83470     2  199878400  199879400      1       1  150064       2.1424      0.01608
enh83471     2  199885000  199886000      5       2  150064       2.4284     0.007583
enh83477     2  199995000  199996000      1       1  150064       3.6681    0.0001222
enh83478     2  200028400  200029400      2       1  150064       4.5229   3.0502e-06
enh83479     2  200043200  200044200      3       1  150064       4.5635   2.5155e-06
enh83481     2  200052500  200053500      2       1  150064       3.6546   0.00012879
enh83482     2  200055900  200056900      4       2  150064       4.7114   1.2304e-06
enh83483     2  200117000  200118000      4       2  150064       3.7458   8.9908e-05
enh83484     2  200132600  200133600      2       1  150064         3.74   9.2004e-05
enh83486     2  200199100  200200100      1       1  150064       3.0701      0.00107
enh83489     2  200262600  200263600      2       1  150064       2.0722     0.019122
enh83492     2  200276600  200277600      2       1  150064       3.4618   0.00026826
enh83493     2  200288300  200289300      3       1  150064        3.696   0.00010951
enh83498     2  200435700  200436700      2       1  150064       2.0346     0.020947
enh83503     2  200466600  200467600      2       1  150064       1.9952     0.023013
enh83506     2  200489600  200490600      3       1  150064       1.9792     0.023894
enh83512     2  200668900  200669900      4       2  150064       3.5153    0.0002196
enh83513     2  200675900  200676900      1       1  150064        4.404    5.314e-06
enh83515     2  200716100  200717100      1       1  150064       7.4192     5.89e-14
enh83516     2  200717600  200718600      2       1  150064       2.6182    0.0044192
enh83520     2  200774400  200775400      1       1  150064       7.1749    3.618e-13
enh83522     2  200787200  200788200      5       2  150064       5.7762   3.8197e-09
enh83524     2  200792900  200793900      3       2  150064       1.8669      0.03096
enh83525     2  200817800  200818800      2       1  150064       5.8308   2.7575e-09
enh83529     2  200847800  200848800      6       4  150064       5.4135   3.0905e-08
enh83530     2  200850200  200851200      4       2  150064       4.2116   1.2676e-05
enh83532     2  200868000  200869000      1       1  150064       4.7607    9.647e-07
enh83533     2  200869400  200870400      3       2  150064       5.7814   3.7049e-09
enh83534     2  200890200  200891200      4       2  150064       3.7224   9.8683e-05
enh83535     2  200904500  200905500      2       1  150064       5.5961   1.0958e-08
enh83536     2  200919600  200920600      2       1  150064        6.014   9.0495e-10
enh83542     2  200995300  200996300      3       2  150064       2.3616    0.0090976
enh83543     2  201001500  201002500      4       2  150064       3.4516   0.00027861
enh83544     2  201005400  201006400      5       2  150064       6.2611   1.9113e-10
enh83545     2  201023600  201024600      1       1  150064       6.7233    8.882e-12
enh83548     2  201056700  201057700      3       1  150064       6.0177    8.843e-10
enh83550     2  201066300  201067300      4       2  150064       5.0037   2.8117e-07
enh83551     2  201079200  201080200      1       1  150064       2.4929     0.006336
enh83553     2  201087000  201088000      8       5  150064       3.9421   4.0385e-05
enh83555     2  201139200  201140200      2       1  150064       4.0852   2.2017e-05
enh83557     2  201166900  201167900      4       2  150064       3.7059   0.00010532
enh83558     2  201167600  201168600      3       1  150064       4.2109    1.272e-05
enh83559     2  201179100  201180100      4       2  150064       2.2078     0.013628
enh83560     2  201184100  201185100      2       1  150064       1.8411     0.032803
enh83565     2  201212700  201213700      4       2  150064        1.711     0.043541
enh83568     2  201220600  201221600      2       1  150064       4.1552   1.6251e-05
enh83569     2  201224800  201225800      1       1  150064       3.5893    0.0001658
enh83570     2  201226800  201227800      4       2  150064       6.6098    1.924e-11
enh83571     2  201228600  201229600      3       1  150064       4.8698   5.5857e-07
enh83572     2  201230400  201231400      1       1  150064       3.0997    0.0009687
enh83574     2  201232400  201233400      4       2  150064       5.1196   1.5312e-07
enh83575     2  201234400  201235400      2       1  150064       4.3435   7.0102e-06
enh83576     2  201237300  201238300      2       1  150064       2.5634    0.0051829
enh83577     2  201238300  201239300      1       1  150064       5.3387     4.68e-08
enh83578     2  201241500  201242500      3       2  150064       5.6536    7.856e-09
enh83585     2  201276200  201277200      3       1  150064        3.257   0.00056302
enh83586     2  201281100  201282100      3       1  150064       3.4849   0.00024619
enh83587     2  201282600  201283600      2       1  150064        2.919    0.0017558
enh83588     2  201289200  201290200      3       2  150064       3.1863   0.00072053
enh83589     2  201319800  201320800      2       1  150064       3.1704   0.00076117
enh83590     2  201334000  201335000      2       1  150064       2.5503    0.0053822
enh83594     2  201449600  201450600      1       1  150064       1.9686       0.0245
enh83604     2  201621500  201622500      2       1  150064       1.8124     0.034959
enh83637     2  202100600  202101600      4       2  150064       2.0478      0.02029
enh83638     2  202118900  202119900      9       4  150064       3.3699   0.00037591
enh83641     2  202125200  202126200      2       1  150064       2.4295    0.0075591
enh83690     2  202827200  202828200      5       3  150064       2.0115     0.022137
enh83693     2  202834400  202835400      4       1  150064        2.104      0.01769
enh83695     2  202838800  202839800     10       3  150064       1.7826      0.03733
enh83750     2  203452900  203453900      1       1  150064       1.7028       0.0443
enh83751     2  203453400  203454400      2       1  150064       1.7147     0.043196
enh83758     2  203670300  203671300      1       1  150064       1.9178      0.02757
enh83762     2  203830300  203831300      7       3  150064       2.0758     0.018955
enh83763     2  203877800  203878800      1       1  150064       2.9017     0.001856
enh83768     2  204105100  204106100      3       1  150064        2.659    0.0039186
enh83769     2  204123200  204124200      2       1  150064       2.4484    0.0071737
enh83774     2  204349000  204350000      2       1  150064       2.4373    0.0073984
enh83818     2  205177700  205178700      2       1  150064       1.9425      0.02604
enh83843     2  205837200  205838200      1       1  150064       2.1553      0.01557
enh83848     2  205918400  205919400      1       1  150064       1.7133      0.04333
enh83871     2  206185800  206186800      2       1  150064       2.4038    0.0081136
enh83875     2  206228600  206229600      8       2  150064       3.2822   0.00051496
enh83884     2  206360500  206361500      2       1  150064       1.8145     0.034801
enh83911     2  206595000  206596000      3       2  150064       1.6625     0.048209
enh83937     2  206939400  206940400      1       1  150064       1.7306      0.04176
enh83951     2  207143200  207144200      5       2  150064       1.9842     0.023618
enh83968     2  207582600  207583600      6       2  150064       1.8438     0.032609
enh83990     2  207911100  207912100      2       1  150064        1.793      0.03649
enh84015     2  208064600  208065600      3       2  150064       1.8222     0.034215
enh84016     2  208079800  208080800      2       1  150064       2.3195     0.010183
enh84019     2  208086800  208087800      3       2  150064       2.2708     0.011578
enh84020     2  208089700  208090700      3       2  150064       2.3381    0.0096897
enh84021     2  208092300  208093300      5       2  150064       1.7754     0.037919
enh84042     2  208227400  208228400      2       1  150064       3.2475    0.0005822
enh84043     2  208234500  208235500      3       2  150064       2.7171    0.0032928
enh84045     2  208259100  208260100      8       4  150064       1.7264     0.042134
enh84048     2  208273500  208274500      3       1  150064       2.5903    0.0047951
enh84055     2  208341000  208342000      4       2  150064       3.3916   0.00034749
enh84056     2  208343900  208344900      5       1  150064       1.6749     0.046974
enh84060     2  208388200  208389200      3       2  150064       4.7358   1.0912e-06
enh84063     2  208398600  208399600      2       1  150064       3.6579   0.00012715
enh84065     2  208411100  208412100      3       2  150064       4.0868   2.1867e-05
enh84067     2  208425600  208426600      1       1  150064       4.1563    1.617e-05
enh84070     2  208497300  208498300      2       1  150064       3.4618   0.00026826
enh84113     2  208943400  208944400      1       1  150064       2.1981      0.01397
enh84119     2  209047700  209048700      1       1  150064       1.7304      0.04178
enh84121     2  209051000  209052000      1       1  150064       1.7712      0.03826
enh84123     2  209078200  209079200      1       1  150064       1.8089      0.03523
enh84155     2  209981800  209982800      1       1  150064       1.6625      0.04821
enh84180     2  210292600  210293600      2       1  150064       1.6461     0.049876
enh84190     2  210464800  210465800      2       1  150064       2.4996    0.0062159
enh84191     2  210478600  210479600      3       2  150064       2.1778     0.014711
enh84198     2  210530600  210531600      1       1  150064       2.3524     0.009327
enh84226     2  211367800  211368800      2       1  150064       1.6503     0.049444
enh84235     2  211449100  211450100      4       2  150064       1.6653      0.04793
enh84237     2  211485000  211486000      4       2  150064        2.385    0.0085392
enh84253     2  212194900  212195900      5       2  150064       1.9658     0.024663
enh84256     2  212213400  212214400      1       1  150064       1.6576       0.0487
enh84257     2  212224800  212225800      4       2  150064        1.966     0.024652
enh84258     2  212229500  212230500      1       1  150064       2.9351     0.001667
enh84260     2  212255300  212256300      2       1  150064       1.9995     0.022776
enh84261     2  212272600  212273600      1       1  150064       3.2319    0.0006149
enh84262     2  212300700  212301700      4       2  150064       2.9045    0.0018393
enh84263     2  212319300  212320300      1       1  150064       3.3681    0.0003784
enh84267     2  212352100  212353100      3       2  150064       1.6569     0.048772
enh84289     2  213101900  213102900      4       2  150064       2.9704    0.0014871
enh84291     2  213110000  213111000      3       1  150064       2.8409    0.0022496
enh84292     2  213225700  213226700      4       2  150064       1.7404     0.040892
enh84294     2  213248100  213249100      4       2  150064       2.6338    0.0042218
enh84300     2  213550900  213551900      7       4  150064       2.1618     0.015318
enh84302     2  213641500  213642500      4       1  150064       1.8196     0.034408
enh84353     2  215275000  215276000      2       1  150064       1.9934     0.023111
enh84354     2  215314900  215315900      3       1  150064       3.0036     0.001334
enh84356     2  215345400  215346400      4       2  150064       1.7813     0.037432
enh84360     2  215571500  215572500      4       2  150064       1.8761     0.030322
enh84373     2  216001800  216002800      6       4  150064       2.1397     0.016189
enh84407     2  216636700  216637700      4       2  150064       1.6504      0.04943
enh84427     2  216875800  216876800      5       2  150064       1.6575     0.048708
enh84454     2  217171400  217172400      2       1  150064       1.9992     0.022796
enh84464     2  217256700  217257700      1       1  150064       2.4287     0.007576
enh84468     2  217277900  217278900      3       1  150064       2.8614    0.0021086
enh84471     2  217342700  217343700      1       1  150064       2.8023     0.002537
enh84475     2  217396600  217397600      1       1  150064       2.2004      0.01389
enh84482     2  217428400  217429400      4       2  150064       1.9345     0.026529
enh84485     2  217448500  217449500      4       2  150064       2.1899     0.014267
enh84488     2  217483700  217484700      4       2  150064       1.9169     0.027628
enh84489     2  217495000  217496000      3       2  150064       2.3053     0.010576
enh84490     2  217502000  217503000      2       1  150064       1.9028     0.028536
enh84494     2  217530000  217531000      3       1  150064       2.2746     0.011465
enh84495     2  217543400  217544400      4       1  150064       2.1702     0.014995
enh84501     2  217628000  217629000      2       1  150064       2.0977     0.017967
enh84511     2  217788900  217789900      4       2  150064       2.0073     0.022358
enh84515     2  217878900  217879900      2       1  150064       2.2159     0.013349
enh84540     2  218461300  218462300      2       1  150064       1.7296     0.041853
enh84548     2  218654000  218655000      7       2  150064       2.4717    0.0067242
enh84560     2  218776200  218777200      4       2  150064       1.7179     0.042911
enh84562     2  218783900  218784900     13       3  150064       2.4827    0.0065204
enh84573     2  218815600  218816600      3       1  150064        2.189     0.014298
enh84574     2  218824100  218825100      6       2  150064       1.7144     0.043231
enh84638     2  219973800  219974800      1       1  150064       2.3145      0.01032
enh84641     2  220022100  220023100      1       1  150064       2.8146     0.002442
enh84642     2  220035500  220036500      2       1  150064       3.3199    0.0004503
enh84668     2  220310200  220311200      2       1  150064       3.7925   7.4572e-05
enh84674     2  220340100  220341100      3       1  150064         2.09     0.018311
enh84712     2  220795900  220796900      8       1  150064       2.3761     0.008749
enh84713     2  220810800  220811800      2       1  150064        2.236     0.012676
enh84714     2  220825000  220826000      6       1  150064        2.254     0.012098
enh84716     2  220831000  220832000      4       2  150064       2.0658     0.019425
enh84734     2  221573900  221574900      3       2  150064       2.1078     0.017524
enh84743     2  221813600  221814600      2       1  150064       2.0733     0.019075
enh84766     2  222304200  222305200      6       2  150064       2.2466     0.012333
enh84767     2  222311700  222312700      7       3  150064       1.8064     0.035425
enh84768     2  222313400  222314400      4       2  150064       2.1559     0.015546
enh84776     2  222383600  222384600      3       2  150064       2.6792      0.00369
enh84777     2  222392600  222393600      1       1  150064       2.9163     0.001771
enh84778     2  222394400  222395400      1       1  150064       2.8599     0.002119
enh84781     2  222406700  222407700      2       1  150064       2.6845    0.0036322
enh84789     2  222450800  222451800      1       1  150064       2.5175     0.005909
enh84790     2  222465800  222466800      1       1  150064       2.2991      0.01075
enh84800     2  222575800  222576800      3       1  150064       1.8989     0.028792
enh84804     2  222644400  222645400      3       1  150064        2.206     0.013693
enh84809     2  222683400  222684400      1       1  150064       1.8588      0.03153
enh84819     2  222889300  222890300      1       1  150064       1.7883      0.03686
enh84899     2  224402800  224403800      4       2  150064       1.8459     0.032452
enh84901     2  224427900  224428900      1       1  150064       2.1643      0.01522
enh84950     2  225010500  225011500      2       1  150064       1.8981     0.028841
enh84952     2  225075400  225076400      3       1  150064       2.0679     0.019323
enh84954     2  225081800  225082800      1       1  150064        1.802      0.03577
enh84955     2  225085700  225086700      2       1  150064       1.7259     0.042182
enh84964     2  225251600  225252600      4       2  150064       2.6926    0.0035444
enh84965     2  225264200  225265200      3       1  150064       2.6498    0.0040264
enh84966     2  225281600  225282600     10       3  150064       2.8162    0.0024301
enh84967     2  225298400  225299400     13       4  150064       2.6853     0.003623
enh84968     2  225319400  225320400      4       2  150064       2.8975    0.0018807
enh84969     2  225331400  225332400      3       2  150064        1.674     0.047061
enh84970     2  225349800  225350800      2       1  150064       1.9061     0.028321
enh84973     2  225385200  225386200      3       2  150064       3.5683   0.00017969
enh84975     2  225396700  225397700      4       2  150064       4.6875   1.3829e-06
enh84978     2  225412500  225413500      3       2  150064        4.235   1.1426e-05
enh84982     2  225428000  225429000      2       1  150064       1.9548     0.025302
enh84984     2  225441000  225442000      2       1  150064       1.9145     0.027776
enh84986     2  225446700  225447700      2       1  150064       4.7216   1.1702e-06
enh84989     2  225459400  225460400      2       1  150064       2.2744     0.011471
enh84992     2  225543300  225544300      1       1  150064       1.9343      0.02654
enh84996     2  225774500  225775500      7       3  150064       2.0494     0.020212
enh85008     2  225937000  225938000      5       1  150064       2.4352    0.0074417
enh85010     2  225967900  225968900      5       1  150064       1.8038     0.035628
enh85011     2  225984400  225985400      6       2  150064       1.8353     0.033228
enh85046     2  227306300  227307300      1       1  150064       1.9067      0.02828
enh85051     2  227348900  227349900      6       4  150064       2.0659     0.019421
enh85062     2  227559700  227560700      1       1  150064       1.6573      0.04873
enh85079     2  227698600  227699600      3       1  150064       2.0206     0.021659
enh85080     2  227701900  227702900      2       1  150064        1.826     0.033928
enh85081     2  227703100  227704100      2       1  150064       1.7949     0.036333
enh85083     2  227727100  227728100      4       1  150064       2.3948    0.0083141
enh85085     2  227733400  227734400      5       2  150064        1.886     0.029647
enh85086     2  227739000  227740000      2       1  150064       2.0421     0.020573
enh85089     2  227841800  227842800      1       1  150064       1.8402      0.03287
enh85094     2  227999600  228000600      1       1  150064       1.7572      0.03944
enh85107     2  228258100  228259100      7       2  150064        1.664     0.048059
enh85110     2  228319100  228320100      2       1  150064       2.1636     0.015248
enh85112     2  228329300  228330300      9       5  150064        2.268     0.011664
enh85113     2  228330900  228331900      2       1  150064       2.2141     0.013412
enh85124     2  228382700  228383700      7       3  150064        2.076     0.018949
enh85125     2  228435100  228436100      4       2  150064       1.7166     0.043029
enh85137     2  228663600  228664600      6       3  150064       2.5072    0.0060849
enh85139     2  228675800  228676800      2       1  150064       1.6524     0.049225
enh85155     2  229290600  229291600      6       3  150064       4.3778   5.9931e-06
enh85156     2  229303400  229304400      5       3  150064       4.7459   1.0381e-06
enh85157     2  229369000  229370000      4       1  150064        2.648    0.0040479
enh85168     2  230073200  230074200      1       1  150064       2.1017      0.01779
enh85192     2  230562600  230563600      3       1  150064       2.6316    0.0042491
enh85213     2  230844800  230845800      1       1  150064        2.353     0.009312
enh85218     2  231094400  231095400      1       1  150064       2.4535     0.007073
enh85221     2  231191000  231192000      3       1  150064       1.9031     0.028515
enh85228     2  231337800  231338800      2       1  150064       1.7103     0.043601
enh85311     2  232264600  232265600      1       1  150064       2.3044       0.0106
enh85323     2  232326100  232327100      2       1  150064       1.9244     0.027151
enh85325     2  232347200  232348200      4       2  150064       1.8844     0.029753
enh85335     2  232470100  232471100      2       1  150064       1.7846      0.03716
enh85338     2  232480000  232481000      5       2  150064       1.8536     0.031899
enh85350     2  232532000  232533000      2       1  150064       2.2746     0.011466
enh85352     2  232538800  232539800      4       2  150064       2.4399    0.0073451
enh85353     2  232542200  232543200      5       3  150064       1.7949     0.036334
enh85378     2  232870800  232871800      3       1  150064       1.7645     0.038824
enh85387     2  233061000  233062000      3       1  150064       2.7182    0.0032822
enh85393     2  233180800  233181800      3       1  150064       1.6819     0.046295
enh85398     2  233240600  233241600      3       2  150064        1.743     0.040671
enh85399     2  233289700  233290700      3       1  150064       3.0405    0.0011808
enh85407     2  233457100  233458100      1       1  150064       2.1019      0.01778
enh85412     2  233560800  233561800      3       2  150064       4.9199   4.3302e-07
enh85414     2  233640700  233641700      4       2  150064       5.6966   6.1121e-09
enh85415     2  233664000  233665000      2       1  150064       4.5518    2.659e-06
enh85416     2  233702700  233703700      1       1  150064       3.5443    0.0001968
enh85418     2  233771600  233772600      1       1  150064       3.1983    0.0006912
enh85419     2  233813400  233814400      1       1  150064        2.437     0.007404
enh85426     2  233914500  233915500      6       1  150064        2.551    0.0053704
enh85427     2  233916700  233917700      2       1  150064       1.8498     0.032173
enh85463     2  234473700  234474700      2       1  150064       1.8139     0.034847
enh85508     2  235353400  235354400      4       2  150064         1.85      0.03216
enh85510     2  235359800  235360800      1       1  150064       1.7137      0.04329
enh85511     2  235361100  235362100      1       1  150064       1.6825      0.04624
enh85521     2  235475400  235476400      6       2  150064       1.6601     0.048451
enh85526     2  235509400  235510400      8       2  150064       2.2349     0.012714
enh85592     2  236115100  236116100      3       1  150064       1.9559     0.025236
enh85594     2  236123800  236124800      2       1  150064       1.7282     0.041974
enh85596     2  236179800  236180800      5       2  150064       2.1085     0.017495
enh85597     2  236182200  236183200     11       2  150064       2.1627     0.015281
enh85607     2  236419800  236420800      1       1  150064       2.9263     0.001715
enh85620     2  236471700  236472700      1       1  150064       2.0511      0.02013
enh85629     2  236494400  236495400      4       2  150064       1.9422     0.026057
enh85631     2  236514100  236515100      1       1  150064       1.8251      0.03399
enh85635     2  236542400  236543400      2       1  150064       2.4682    0.0067903
enh85636     2  236548400  236549400      3       1  150064       1.9491     0.025643
enh85637     2  236550600  236551600      4       2  150064        1.965     0.024708
enh85658     2  236617400  236618400     10       4  150064       1.7999     0.035938
enh85665     2  236703400  236704400      1       1  150064       1.9305      0.02677
enh85668     2  236744500  236745500      2       1  150064       2.9912    0.0013896
enh85673     2  236806400  236807400      3       2  150064       3.4131   0.00032116
enh85674     2  236812300  236813300      4       2  150064       2.2398     0.012552
enh85679     2  236897400  236898400      1       1  150064       1.7745      0.03799
enh85696     2  237247000  237248000      2       1  150064       2.0376     0.020796
enh85698     2  237253600  237254600      1       1  150064       2.5592     0.005245
enh85702     2  237310600  237311600      1       1  150064       2.2724      0.01153
enh85704     2  237393500  237394500      2       1  150064        1.974     0.024191
enh85711     2  237551000  237552000      4       2  150064       2.2977     0.010791
enh85786     2  238483600  238484600      9       3  150064       1.7736     0.038063
enh85823     2  238652700  238653700      6       2  150064       1.7443     0.040553
enh85845     2  239109800  239110800      5       3  150064        1.647     0.049782
enh85949     2  241331800  241332800      6       2  150064       2.1182     0.017078
enh85950     2  241365800  241366800      7       1  150064       2.8893    0.0019302
enh85974     2  241948100  241949100      4       2  150064       1.9416     0.026094
enh85975     2  241949800  241950800      1       1  150064       1.6691      0.04755
enh85977     2  242027500  242028500      5       2  150064       2.0946     0.018102
enh85979     2  242033700  242034700      5       2  150064       1.7453     0.040463
enh85985     2  242155500  242156500      3       2  150064       2.1119     0.017349
enh85987     2  242162700  242163700      7       4  150064       2.2812     0.011267
enh85997     2  242259300  242260300      1       1  150064        1.911        0.028
enh86016     2  242555900  242556900      4       2  150064       1.8219     0.034235
enh86018     2  242579700  242580700      2       1  150064        2.187     0.014372
enh86020     2  242584600  242585600      3       2  150064       2.7381    0.0030894
enh86022     2  242604500  242605500      3       1  150064       2.1349     0.016386
enh86024     2  242638400  242639400      5       2  150064       1.8395     0.032919
enh86037     2  242820200  242821200      4       2  150064       1.6515     0.049323
enh86047     3     104600     105600      2       1  150064        1.671      0.04736
enh86072     3    1331100    1332100      5       2  150064       1.7006     0.044513
enh86083     3    1772600    1773600      3       1  150064       2.2341     0.012737
enh86089     3    2390600    2391600      8       2  150064       2.1258     0.016759
enh86092     3    2415400    2416400      3       2  150064       1.8755     0.030362
enh86094     3    2461700    2462700      5       2  150064       2.5214     0.005844
enh86097     3    2559000    2560000      3       1  150064        5.207   9.5969e-08
enh86125     3    3221400    3222400      4       2  150064       1.7359     0.041293
enh86161     3    4347700    4348700      3       2  150064       2.4356    0.0074327
enh86162     3    4348500    4349500      2       1  150064       2.5024    0.0061681
enh86177     3    4574800    4575800      5       2  150064       1.7767      0.03781
enh86184     3    4697700    4698700      5       3  150064       2.8687    0.0020607
enh86188     3    4771900    4772900      3       2  150064       1.6856      0.04594
enh86198     3    4894900    4895900      1       1  150064       2.3182      0.01022
enh86214     3    5173900    5174900      4       2  150064       1.9043     0.028433
enh86229     3    5264000    5265000      8       4  150064       2.0631     0.019552
enh86264     3    7004600    7005600      3       2  150064       4.4072   5.2359e-06
enh86274     3    7267800    7268800      4       1  150064       1.9051     0.028382
enh86298     3    7995300    7996300      3       1  150064       2.4652    0.0068472
enh86321     3    8497900    8498900      1       1  150064       1.9572      0.02516
enh86361     3    9034200    9035200      4       2  150064       1.7425     0.040711
enh86372     3    9166500    9167500      2       1  150064       2.2271     0.012969
enh86398     3    9449800    9450800      2       1  150064       2.3792    0.0086755
enh86399     3    9451300    9452300      2       1  150064       2.6106    0.0045196
enh86401     3    9455500    9456500      4       2  150064       2.4203    0.0077541
enh86402     3    9462700    9463700      4       2  150064        2.434    0.0074661
enh86403     3    9464600    9465600      3       2  150064       1.6735     0.047116
enh86456     3   10399200   10400200      3       2  150064       3.2298   0.00061938
enh86458     3   10432400   10433400      5       3  150064       2.2257     0.013017
enh86459     3   10436800   10437800      3       2  150064       2.3382    0.0096895
enh86461     3   10512000   10513000      6       2  150064       1.8425     0.032699
enh86463     3   10593300   10594300      3       1  150064       2.2016     0.013848
enh86464     3   10595200   10596200      4       2  150064       2.8506    0.0021819
enh86492     3   11426700   11427700      3       2  150064       1.6682     0.047638
enh86493     3   11433400   11434400      3       1  150064       2.0562     0.019883
enh86522     3   11673900   11674900      4       1  150064       2.5883    0.0048225
enh86526     3   11681100   11682100      3       2  150064        2.089     0.018352
enh86529     3   11702100   11703100      3       1  150064       2.5495    0.0053936
enh86538     3   11826200   11827200      2       1  150064         1.94     0.026187
enh86540     3   11874300   11875300      4       2  150064       1.9411     0.026124
enh86541     3   11886200   11887200      8       1  150064       2.3888    0.0084513
enh86546     3   12047800   12048800      2       1  150064       2.0537     0.020003
enh86549     3   12066400   12067400      3       2  150064       2.2733     0.011504
enh86550     3   12092800   12093800      2       1  150064        2.387     0.008493
enh86553     3   12114200   12115200      1       1  150064        1.821       0.0343
enh86554     3   12133800   12134800      1       1  150064       3.0493     0.001147
enh86563     3   12468000   12469000      4       2  150064         2.39    0.0084248
enh86564     3   12482500   12483500      3       2  150064       3.1767   0.00074483
enh86565     3   12485500   12486500      3       2  150064       3.6089   0.00015378
enh86568     3   12524400   12525400      3       1  150064       1.9132     0.027863
enh86571     3   12558800   12559800      4       2  150064       2.1019     0.017779
enh86575     3   12601000   12602000      3       1  150064       2.5321    0.0056684
enh86576     3   12603700   12604700      4       1  150064       2.3425    0.0095783
enh86578     3   12671600   12672600      3       2  150064       1.8875     0.029546
enh86581     3   12678800   12679800      2       1  150064        2.729    0.0031768
enh86585     3   12689600   12690600      3       1  150064       1.8254      0.03397
enh86586     3   12697300   12698300      2       1  150064       2.1565     0.015523
enh86587     3   12698200   12699200      3       2  150064        1.686     0.045894
enh86590     3   12715600   12716600      4       1  150064       2.3589    0.0091654
enh86591     3   12718900   12719900      2       1  150064       2.7109    0.0033551
enh86593     3   12761000   12762000      2       1  150064       1.7552      0.03961
enh86594     3   12779100   12780100      2       1  150064       2.6338    0.0042217
enh86614     3   13034400   13035400      5       3  150064       2.9602    0.0015374
enh86622     3   13083500   13084500      2       1  150064       2.5177    0.0059058
enh86625     3   13136600   13137600      5       2  150064       2.2969     0.010813
enh86636     3   13332100   13333100      5       2  150064       3.0892    0.0010036
enh86637     3   13338200   13339200      6       2  150064        1.763     0.038947
enh86638     3   13342500   13343500      1       1  150064       1.7837      0.03724
enh86644     3   13515100   13516100      4       2  150064       2.2272     0.012969
enh86646     3   13518800   13519800      1       1  150064       1.8954      0.02902
enh86685     3   14162400   14163400      2       1  150064       2.1816      0.01457
enh86691     3   14216300   14217300      1       1  150064       2.1846      0.01446
enh86708     3   14385200   14386200      5       3  150064       1.9138     0.027824
enh86712     3   14408600   14409600      6       4  150064        2.248     0.012288
enh86716     3   14437200   14438200      2       1  150064       1.9864     0.023493
enh86717     3   14442800   14443800      1       1  150064       1.7653      0.03876
enh86736     3   14550200   14551200      5       3  150064       1.7129     0.043363
enh86737     3   14550600   14551600      3       2  150064       2.6799    0.0036824
enh86738     3   14567600   14568600      4       2  150064        2.165     0.015195
enh86741     3   14597300   14598300      1       1  150064        2.055      0.01994
enh86742     3   14605200   14606200      3       2  150064       2.1257     0.016763
enh86744     3   14615800   14616800      1       1  150064       2.6663     0.003835
enh86758     3   14855500   14856500      2       1  150064       1.7496     0.040094
enh86814     3   15767700   15768700      8       2  150064       1.6775     0.046725
enh86822     3   15835800   15836800      1       1  150064       2.4939     0.006317
enh86833     3   16024300   16025300      4       2  150064       1.6832     0.046164
enh86854     3   16440600   16441600      4       2  150064       2.0361     0.020872
enh86864     3   16558100   16559100      2       1  150064         1.85     0.032154
enh86875     3   16712600   16713600      5       3  150064       1.7476      0.04027
enh86876     3   16728700   16729700      1       1  150064        2.711     0.003354
enh86878     3   16765500   16766500      1       1  150064       2.0294      0.02121
enh86879     3   16791200   16792200      5       3  150064       2.1998      0.01391
enh86883     3   16834700   16835700      1       1  150064       2.7297      0.00317
enh86884     3   16842500   16843500      3       1  150064       2.6329    0.0042324
enh86885     3   16851200   16852200      6       3  150064       4.2984    8.603e-06
enh86886     3   16870300   16871300      6       3  150064       2.5502    0.0053827
enh86887     3   16878800   16879800      2       1  150064       2.6737    0.0037508
enh86889     3   16890300   16891300      2       1  150064       1.7085     0.043774
enh86890     3   16890900   16891900      5       3  150064       1.8073     0.035355
enh86895     3   16948200   16949200      2       1  150064       2.0693     0.019258
enh86896     3   16957000   16958000      3       1  150064       3.5601   0.00018534
enh86897     3   16958400   16959400      4       1  150064       3.3791   0.00036362
enh86899     3   16977200   16978200      3       1  150064       1.7499     0.040067
enh86903     3   17064000   17065000      2       1  150064       2.2825      0.01123
enh86905     3   17080500   17081500      3       1  150064       2.1731     0.014887
enh86913     3   17185200   17186200      1       1  150064       2.8664     0.002076
enh86916     3   17236900   17237900      2       1  150064       3.8841   5.1359e-05
enh86917     3   17375300   17376300      2       1  150064       1.8057     0.035486
enh86918     3   17398100   17399100      3       1  150064       3.7936   7.4249e-05
enh86919     3   17426800   17427800      6       2  150064       4.4295   4.7227e-06
enh86920     3   17447700   17448700      2       1  150064       3.2012   0.00068429
enh86921     3   17467000   17468000      3       1  150064       1.6472     0.049763
enh86922     3   17473200   17474200      2       1  150064       3.6793   0.00011695
enh86926     3   17576400   17577400      2       1  150064       3.9109   4.5975e-05
enh86927     3   17580500   17581500      4       1  150064       1.6603     0.048426
enh86928     3   17588200   17589200      2       1  150064       3.8997   4.8159e-05
enh86931     3   17598400   17599400      2       1  150064       1.7118     0.043464
enh86934     3   17661200   17662200      2       1  150064       4.3834   5.8411e-06
enh86935     3   17666500   17667500      2       1  150064       3.9692   3.6057e-05
enh86936     3   17670600   17671600      3       1  150064        3.739   9.2382e-05
enh86937     3   17673400   17674400      3       2  150064       3.3203   0.00044954
enh86938     3   17680800   17681800      1       1  150064       4.3788    5.968e-06
enh86939     3   17706000   17707000      3       1  150064       4.6598   1.5828e-06
enh86940     3   17771400   17772400      2       1  150064       3.7124   0.00010265
enh86941     3   17780300   17781300      3       2  150064       4.6669   1.5285e-06
enh86942     3   17781100   17782100      4       1  150064       4.7449   1.0431e-06
enh86943     3   17784900   17785900      3       1  150064       2.7814    0.0027066
enh86944     3   17801200   17802200      2       1  150064       4.5673   2.4698e-06
enh86945     3   17874800   17875800      1       1  150064       4.6799    1.435e-06
enh86946     3   17882100   17883100      2       1  150064       4.1648   1.5584e-05
enh86949     3   17950000   17951000      6       1  150064       1.7645     0.038826
enh86950     3   17986900   17987900      3       2  150064       2.1101     0.017424
enh86956     3   18120800   18121800      3       2  150064       1.7156     0.043118
enh86958     3   18144900   18145900      3       2  150064       1.8271     0.033844
enh86967     3   18277200   18278200      7       4  150064       2.3894    0.0084386
enh86968     3   18281400   18282400      2       1  150064       1.8968      0.02893
enh86971     3   18366000   18367000      3       2  150064       2.8595    0.0021217
enh86973     3   18379600   18380600      3       1  150064       1.8838     0.029798
enh86974     3   18387000   18388000      1       1  150064       1.6703      0.04743
enh86978     3   18414600   18415600      2       1  150064       2.2765     0.011408
enh86984     3   18467800   18468800      2       1  150064       1.8385     0.032998
enh87048     3   19991500   19992500      6       3  150064        1.708     0.043821
enh87049     3   20029200   20030200      5       2  150064       2.4063    0.0080572
enh87062     3   20329300   20330300      3       2  150064       1.7041     0.044182
enh87097     3   21478000   21479000      2       1  150064       1.8743     0.030444
enh87098     3   21541700   21542700      2       1  150064       1.9928     0.023141
enh87108     3   21686400   21687400      5       2  150064       1.9394     0.026225
enh87109     3   21706600   21707600      3       2  150064       2.0251     0.021429
enh87113     3   21960700   21961700     17       2  150064       2.1552     0.015573
enh87138     3   23137100   23138100      2       1  150064       1.9492     0.025634
enh87142     3   23215700   23216700      7       3  150064       2.6645    0.0038549
enh87143     3   23225000   23226000      4       2  150064       1.9601     0.024992
enh87144     3   23246200   23247200      1       1  150064       1.8886      0.02947
enh87156     3   23382000   23383000      4       2  150064       1.6533     0.049138
enh87214     3   23859600   23860600      3       1  150064       2.1453     0.015965
enh87216     3   23863300   23864300      3       2  150064       2.1025     0.017754
enh87224     3   23884800   23885800      1       1  150064       2.2095      0.01357
enh87237     3   23984600   23985600      1       1  150064       1.9312      0.02673
enh87239     3   23989200   23990200      5       2  150064        1.698     0.044755
enh87245     3   24040400   24041400      2       1  150064       2.0099     0.022223
enh87247     3   24143200   24144200      6       2  150064        3.521   0.00021493
enh87252     3   24214200   24215200      5       3  150064       4.1781   1.4699e-05
enh87268     3   24504000   24505000      2       1  150064       2.6058    0.0045836
enh87270     3   24523000   24524000      3       2  150064       2.1888     0.014306
enh87271     3   24539200   24540200      3       1  150064        2.182     0.014554
enh87292     3   25184500   25185500      8       3  150064       1.6697      0.04749
enh87298     3   25329700   25330700      4       2  150064       2.5252    0.0057824
enh87302     3   25365000   25366000      4       1  150064       2.1286     0.016644
enh87303     3   25383800   25384800      5       2  150064       3.2639   0.00054952
enh87304     3   25403200   25404200     16       4  150064       1.8383     0.033006
enh87333     3   25789400   25790400      1       1  150064        1.931      0.02674
enh87334     3   25821500   25822500      3       1  150064       1.7782     0.037687
enh87335     3   25822400   25823400      1       1  150064       2.0353      0.02091
enh87340     3   25833300   25834300      1       1  150064        2.117      0.01713
enh87346     3   25927000   25928000      1       1  150064       1.7445      0.04054
enh87358     3   26479100   26480100      3       1  150064       2.0554      0.01992
enh87458     3   28832700   28833700      1       1  150064       2.7854     0.002673
enh87462     3   28909200   28910200      6       3  150064       1.6473     0.049743
enh87471     3   29220400   29221400      6       2  150064       1.8402     0.032873
enh87491     3   29451400   29452400      4       2  150064       3.0084     0.001313
enh87505     3   29596700   29597700      5       1  150064       1.8851     0.029709
enh87513     3   29696200   29697200      6       3  150064       1.8322     0.033463
enh87515     3   29736000   29737000      5       1  150064       2.2673     0.011686
enh87517     3   29747100   29748100      2       1  150064       2.0796     0.018782
enh87518     3   29781400   29782400      1       1  150064       2.7627     0.002866
enh87521     3   29799600   29800600      2       1  150064       2.8554     0.002149
enh87526     3   29909900   29910900      1       1  150064       2.2386      0.01259
enh87528     3   29966000   29967000      1       1  150064       2.7555      0.00293
enh87529     3   29974800   29975800      5       2  150064       1.7301     0.041808
enh87530     3   30013700   30014700      2       1  150064       2.7151    0.0033126
enh87531     3   30046300   30047300      2       1  150064       3.5519   0.00019122
enh87532     3   30048800   30049800      3       1  150064       3.9771   3.4876e-05
enh87533     3   30084900   30085900      7       3  150064       3.7819   7.7807e-05
enh87534     3   30100200   30101200      5       2  150064       4.8089   7.5877e-07
enh87535     3   30100800   30101800      6       2  150064       4.8372   6.5845e-07
enh87536     3   30126400   30127400      8       2  150064       2.6836    0.0036414
enh87537     3   30139100   30140100      3       2  150064       1.6983     0.044721
enh87540     3   30273200   30274200      4       2  150064       1.7554     0.039599
enh87542     3   30287500   30288500      5       2  150064       1.8075     0.035346
enh87543     3   30300700   30301700      3       1  150064        2.549    0.0054014
enh87544     3   30322900   30323900      3       1  150064       2.2034     0.013783
enh87546     3   30326800   30327800      5       3  150064       2.5083    0.0060659
enh87550     3   30373800   30374800      3       2  150064        2.272     0.011544
enh87553     3   30411600   30412600      3       2  150064        1.827     0.033847
enh87562     3   30555200   30556200      2       1  150064       1.7385     0.041061
enh87609     3   31126000   31127000      3       1  150064       1.8108     0.035089
enh87624     3   31387000   31388000      1       1  150064       1.8338      0.03334
enh87625     3   31391800   31392800      1       1  150064         1.96        0.025
enh87626     3   31402500   31403500      6       2  150064       1.9614     0.024913
enh87628     3   31446800   31447800      5       1  150064       2.2608     0.011885
enh87629     3   31480400   31481400      2       1  150064       1.9378     0.026322
enh87630     3   31503200   31504200      8       3  150064       1.7961     0.036238
enh87640     3   31589100   31590100      2       1  150064       2.6233    0.0043544
enh87648     3   31666400   31667400      1       1  150064       1.6819      0.04629
enh87650     3   31713700   31714700      5       2  150064       1.8948     0.029061
enh87678     3   31973600   31974600      5       2  150064       3.0826    0.0010259
enh87679     3   31975300   31976300      7       3  150064       3.0041    0.0013318
enh87681     3   31986700   31987700      2       1  150064       2.5406    0.0055332
enh87683     3   31993500   31994500      4       2  150064       1.9057     0.028342
enh87691     3   32016400   32017400      2       1  150064       2.1135     0.017279
enh87692     3   32020000   32021000      3       1  150064       2.4148     0.007872
enh87693     3   32044300   32045300      1       1  150064       2.7028     0.003438
enh87703     3   32345200   32346200      3       1  150064       2.1335     0.016442
enh87745     3   32656300   32657300      1       1  150064       1.8469      0.03238
enh87749     3   32744700   32745700      5       3  150064       1.6734     0.047124
enh87757     3   32854500   32855500      4       2  150064       2.0734      0.01907
enh87764     3   32886800   32887800      3       1  150064       2.1824      0.01454
enh87766     3   32888600   32889600      6       3  150064       2.1721     0.014924
enh87784     3   33015000   33016000      5       2  150064        1.945      0.02589
enh87790     3   33139200   33140200      2       1  150064       2.0427     0.020542
enh87793     3   33173500   33174500      2       1  150064       2.6213    0.0043794
enh87794     3   33185400   33186400      5       2  150064       1.7024     0.044342
enh87800     3   33356500   33357500      1       1  150064       2.3141      0.01033
enh87801     3   33359500   33360500      2       1  150064        1.648     0.049672
enh87803     3   33401400   33402400      1       1  150064       2.2253      0.01303
enh87805     3   33413700   33414700      1       1  150064       3.0412     0.001178
enh87806     3   33419000   33420000      1       1  150064       2.8652     0.002084
enh87807     3   33466300   33467300      2       1  150064       2.1255     0.016774
enh87808     3   33467300   33468300      4       2  150064        2.981    0.0014365
enh87809     3   33468200   33469200      3       2  150064       2.6729    0.0037597
enh87810     3   33471300   33472300      2       1  150064       2.2573     0.011995
enh87812     3   33483000   33484000      6       3  150064       2.7076    0.0033882
enh87813     3   33563200   33564200      2       1  150064       1.6735     0.047117
enh87814     3   33599500   33600500      1       1  150064       1.7529      0.03981
enh87818     3   33656000   33657000      1       1  150064       1.7849      0.03714
enh87823     3   33696100   33697100      2       1  150064       1.8818     0.029929
enh87848     3   34053100   34054100      4       2  150064       2.5003    0.0062049
enh87849     3   34093800   34094800      1       1  150064       2.9033     0.001846
enh87868     3   34447800   34448800      1       1  150064        1.818      0.03453
enh87869     3   34608500   34609500      3       2  150064       1.9336     0.026583
enh87871     3   34681200   34682200      6       2  150064       2.3722    0.0088419
enh87875     3   34822400   34823400      7       3  150064       1.7617      0.03906
enh87877     3   34880900   34881900      5       2  150064       2.4135    0.0079001
enh87889     3   35418000   35419000      2       1  150064       2.5319    0.0056719
enh87890     3   35425200   35426200      3       2  150064       3.3518   0.00040147
enh87900     3   35801200   35802200      1       1  150064       2.0401      0.02067
enh87923     3   36460600   36461600      8       3  150064        1.915     0.027746
enh87926     3   36566700   36567700      1       1  150064       2.1439      0.01602
enh87935     3   36841900   36842900      4       2  150064       4.8554   6.0087e-07
enh87936     3   36861700   36862700      2       1  150064       4.8409   6.4624e-07
enh87937     3   36884700   36885700      2       1  150064       5.3195   5.2032e-08
enh87938     3   36919200   36920200      4       2  150064        5.249   7.6482e-08
enh87940     3   36934200   36935200      4       2  150064       3.0456     0.001161
enh87941     3   36949300   36950300      1       1  150064       2.8166     0.002427
enh87942     3   36964600   36965600      6       4  150064       2.7753    0.0027573
enh87943     3   36965300   36966300      2       1  150064       2.1535      0.01564
enh87944     3   36966200   36967200      1       1  150064       3.8313    6.373e-05
enh87946     3   36977100   36978100      1       1  150064       2.7551     0.002934
enh87947     3   36978700   36979700      3       1  150064       3.2207   0.00063934
enh87949     3   36999500   37000500      2       1  150064       2.0392     0.020716
enh87951     3   37006600   37007600      4       2  150064       2.6997    0.0034697
enh87952     3   37010900   37011900      2       1  150064       2.8671     0.002071
enh87955     3   37173000   37174000      1       1  150064       3.0572     0.001117
enh87957     3   37204500   37205500      3       1  150064       3.0441    0.0011669
enh87958     3   37211300   37212300      2       1  150064       2.6712    0.0037795
enh87961     3   37219600   37220600      1       1  150064        2.948     0.001599
enh87962     3   37224700   37225700      5       3  150064       2.4482    0.0071786
enh87963     3   37239300   37240300      2       1  150064       2.1644     0.015216
enh87964     3   37254400   37255400      2       1  150064       2.1823     0.014545
enh87968     3   37312600   37313600      2       1  150064       2.0703      0.01921
enh87969     3   37332000   37333000      5       2  150064       1.6897     0.045542
enh87970     3   37341300   37342300      3       2  150064       1.6718     0.047281
enh87971     3   37343200   37344200      3       1  150064       1.6691     0.047552
enh87976     3   37532500   37533500      4       2  150064       2.2062     0.013686
enh87977     3   37552700   37553700      2       1  150064       2.0508     0.020145
enh87981     3   37708700   37709700      4       2  150064       1.8345     0.033287
enh87986     3   37781100   37782100      3       2  150064       1.8155     0.034725
enh87987     3   37803400   37804400      1       1  150064        1.677      0.04677
enh87991     3   37866000   37867000      2       1  150064       2.1886     0.014311
enh87992     3   37867500   37868500      4       2  150064       2.6218    0.0043733
enh87996     3   37907000   37908000      2       1  150064        2.173     0.014889
enh87997     3   37914100   37915100      3       1  150064       1.7617     0.039061
enh88000     3   37940200   37941200      4       1  150064        1.721     0.042623
enh88002     3   37948800   37949800      4       2  150064       1.8508     0.032096
enh88003     3   37950400   37951400      2       1  150064       3.6389   0.00013692
enh88004     3   37952000   37953000      2       1  150064       3.6433   0.00013458
enh88005     3   37953500   37954500      4       2  150064       2.9667     0.001505
enh88006     3   37959700   37960700      5       2  150064       3.1508   0.00081409
enh88007     3   37963900   37964900      2       1  150064       3.7265   9.7082e-05
enh88008     3   37966000   37967000      6       2  150064       2.8963    0.0018881
enh88010     3   37977100   37978100      3       2  150064        3.341    0.0004174
enh88012     3   37982900   37983900      1       1  150064       1.6943       0.0451
enh88013     3   37987200   37988200      3       2  150064       2.8174    0.0024209
enh88014     3   37997700   37998700      2       1  150064       2.0516     0.020107
enh88016     3   38032300   38033300      2       1  150064        1.678     0.046672
enh88037     3   38423400   38424400      2       1  150064       3.0587    0.0011114
enh88039     3   38493800   38494800      5       2  150064       3.3582   0.00039223
enh88040     3   38497600   38498600      5       1  150064       3.0905   0.00099896
enh88041     3   38499500   38500500      2       1  150064       2.9328    0.0016794
enh88044     3   38573300   38574300      3       1  150064       2.9445    0.0016171
enh88045     3   38578000   38579000      2       1  150064       2.9532    0.0015727
enh88046     3   38620200   38621200      1       1  150064       1.7587      0.03931
enh88050     3   38682100   38683100      5       2  150064       2.4918    0.0063556
enh88051     3   38682700   38683700      4       2  150064       2.6123    0.0044967
enh88052     3   38699100   38700100      4       2  150064       2.2558     0.012041
enh88053     3   38700000   38701000      4       2  150064       2.6675    0.0038208
enh88058     3   39010700   39011700      1       1  150064       2.2839      0.01119
enh88060     3   39025100   39026100      5       3  150064       1.7646     0.038816
enh88064     3   39092100   39093100      1       1  150064       2.7488     0.002991
enh88068     3   39146800   39147800      1       1  150064       2.2728      0.01152
enh88116     3   40078600   40079600      3       1  150064       2.0395     0.020702
enh88146     3   40722900   40723900      2       1  150064       1.9059     0.028332
enh88164     3   41037900   41038900      1       1  150064       1.6922       0.0453
enh88259     3   42190600   42191600      1       1  150064       3.0188     0.001269
enh88261     3   42202700   42203700      1       1  150064       1.7506      0.04001
enh88263     3   42205300   42206300      3       2  150064        1.876      0.03033
enh88264     3   42217600   42218600      3       2  150064       2.5686    0.0051049
enh88265     3   42220300   42221300      5       2  150064       2.7289    0.0031772
enh88266     3   42225000   42226000      5       3  150064       2.1857     0.014419
enh88267     3   42232400   42233400      5       2  150064       3.0545    0.0011273
enh88268     3   42233700   42234700      6       2  150064       1.9939     0.023082
enh88274     3   42481500   42482500      3       1  150064       1.8931     0.029173
enh88282     3   42576700   42577700      3       1  150064       2.6543    0.0039736
enh88289     3   42644200   42645200      3       2  150064       1.7247     0.042289
enh88294     3   42692200   42693200      2       1  150064       2.1973     0.013999
enh88308     3   42871800   42872800      2       1  150064       1.7609     0.039129
enh88331     3   43358300   43359300      2       1  150064       1.7782     0.037685
enh88349     3   43647500   43648500      5       2  150064       1.6479     0.049689
enh88351     3   43680000   43681000      1       1  150064       1.7368      0.04121
enh88352     3   43688600   43689600      2       1  150064       2.1929     0.014158
enh88355     3   43710400   43711400      1       1  150064       1.7568      0.03948
enh88359     3   43737600   43738600      3       1  150064       2.7653    0.0028431
enh88361     3   43768400   43769400      3       1  150064       2.8137    0.0024489
enh88363     3   43800300   43801300      2       1  150064       2.1932     0.014145
enh88364     3   43810400   43811400      5       3  150064       1.7592     0.039271
enh88365     3   43811200   43812200      1       1  150064       1.6469      0.04979
enh88368     3   43897200   43898200      3       1  150064       2.0593     0.019733
enh88375     3   43964900   43965900      4       2  150064       1.8774     0.030228
enh88377     3   44000800   44001800      2       1  150064       2.2344     0.012727
enh88385     3   44071900   44072900      1       1  150064       1.8716      0.03063
enh88386     3   44073500   44074500      7       3  150064       4.2339   1.1483e-05
enh88391     3   44115700   44116700      4       2  150064       2.0018     0.022651
enh88399     3   44226000   44227000      6       3  150064       2.8343    0.0022962
enh88400     3   44240100   44241100      4       2  150064       2.1694     0.015025
enh88402     3   44279000   44280000      2       1  150064       2.5209    0.0058536
enh88406     3   44385700   44386700      4       1  150064       1.7231      0.04244
enh88407     3   44390300   44391300      3       2  150064       2.6663    0.0038351
enh88408     3   44396500   44397500      3       1  150064       2.9899    0.0013954
enh88409     3   44400600   44401600      2       1  150064       2.9193    0.0017543
enh88421     3   44554700   44555700      2       1  150064       2.9627    0.0015246
enh88424     3   44597400   44598400      1       1  150064       3.0287     0.001228
enh88428     3   44836100   44837100      3       2  150064       3.2097   0.00066429
enh88457     3   45164800   45165800      1       1  150064       1.7014      0.04443
enh88460     3   45180300   45181300      8       4  150064       2.1403     0.016165
enh88469     3   45289300   45290300      5       2  150064        2.275     0.011452
enh88471     3   45314800   45315800      2       1  150064       3.9218   4.3942e-05
enh88472     3   45316600   45317600      4       1  150064       3.4274   0.00030465
enh88556     3   46579300   46580300      1       1  150064       1.8384        0.033
enh88562     3   46602200   46603200      5       2  150064       2.1078     0.017523
enh88664     3   48064000   48065000      1       1  150064       1.8167      0.03463
enh88677     3   48157300   48158300      1       1  150064        1.839      0.03296
enh88678     3   48166600   48167600      1       1  150064       1.8551      0.03179
enh88679     3   48171800   48172800      2       1  150064       1.9356      0.02646
enh88681     3   48192300   48193300      3       1  150064        1.899     0.028779
enh88685     3   48232400   48233400      3       1  150064       1.8075      0.03534
enh88688     3   48273500   48274500      2       1  150064       2.5143    0.0059628
enh88693     3   48318700   48319700      2       1  150064       1.7441     0.040571
enh88695     3   48343400   48344400      4       1  150064        1.983     0.023681
enh88696     3   48411200   48412200      2       1  150064       2.1355     0.016358
enh88722     3   48661200   48662200      1       1  150064        2.289      0.01104
enh88723     3   48670900   48671900      2       1  150064       2.3372    0.0097139
enh88724     3   48674100   48675100      1       1  150064       2.2591      0.01194
enh88727     3   48699100   48700100      1       1  150064       2.4003      0.00819
enh88728     3   48701900   48702900      1       1  150064       2.6404     0.004141
enh88732     3   48737700   48738700      3       1  150064       2.1449      0.01598
enh88733     3   48739300   48740300      3       2  150064       1.6535     0.049117
enh88734     3   48740200   48741200      1       1  150064       2.0337      0.02099
enh88735     3   48745400   48746400      1       1  150064       2.0145      0.02198
enh88737     3   48752000   48753000      1       1  150064       2.2268      0.01298
enh88738     3   48754800   48755800      1       1  150064       2.1125      0.01732
enh88742     3   48863500   48864500      1       1  150064        1.765      0.03878
enh88748     3   48985900   48986900      1       1  150064       1.9022      0.02857
enh88761     3   49156400   49157400      2       1  150064       2.1108     0.017397
enh88765     3   49201800   49202800      1       1  150064       2.1306      0.01656
enh88767     3   49210600   49211600      3       2  150064       1.7443     0.040553
enh88771     3   49378200   49379200      3       1  150064       1.7785     0.037657
enh88775     3   49414700   49415700      3       2  150064       1.8462     0.032433
enh88777     3   49437500   49438500      5       2  150064       2.2242     0.013066
enh88780     3   49450600   49451600      1       1  150064       2.4297     0.007556
enh88782     3   49458400   49459400      3       1  150064       2.1882     0.014328
enh88786     3   49496900   49497900      1       1  150064       2.1711      0.01496
enh88787     3   49499400   49500400      1       1  150064       2.2724      0.01153
enh88789     3   49503000   49504000      2       1  150064        1.769     0.038446
enh88792     3   49521400   49522400      2       1  150064       1.6896     0.045553
enh88794     3   49537900   49538900      1       1  150064       1.9572      0.02516
enh88797     3   49590100   49591100      3       2  150064        2.041     0.020626
enh88809     3   49759600   49760600      2       1  150064       1.7308     0.041743
enh88811     3   49783100   49784100      2       1  150064       1.7009     0.044481
enh88814     3   49826900   49827900      1       1  150064       2.1898      0.01427
enh88817     3   49894200   49895200      2       1  150064       2.0486     0.020249
enh88818     3   49902200   49903200      2       1  150064       2.8276     0.002345
enh88819     3   49904800   49905800      2       1  150064       1.8245     0.034035
enh88820     3   49918300   49919300      1       1  150064       1.9222      0.02729
enh88821     3   49937900   49938900      1       1  150064       2.8215      0.00239
enh88822     3   49941400   49942400      1       1  150064        2.735     0.003119
enh88823     3   49942700   49943700      2       1  150064       1.6838     0.046107
enh88827     3   49968000   49969000      1       1  150064       3.0538      0.00113
enh88829     3   49997200   49998200      2       1  150064       2.9361    0.0016618
enh88831     3   50013600   50014600      3       2  150064        3.144   0.00083331
enh88832     3   50027800   50028800      2       1  150064       2.8345    0.0022948
enh88833     3   50028200   50029200      2       1  150064       2.8345    0.0022948
enh88834     3   50040700   50041700      1       1  150064       3.2735    0.0005312
enh88835     3   50128000   50129000      4       2  150064       3.1826   0.00072983
enh88841     3   50196300   50197300      5       2  150064       2.3333    0.0098167
enh88844     3   50207800   50208800      3       2  150064       1.8383     0.033008
enh88846     3   50248300   50249300      3       2  150064       2.0777     0.018868
enh88857     3   50292000   50293000      3       2  150064       2.9169    0.0017674
enh88876     3   50409800   50410800      2       1  150064       3.3548   0.00039713
enh88882     3   50518800   50519800      4       2  150064       2.7236    0.0032291
enh88886     3   50552100   50553100      1       1  150064         2.99     0.001395
enh88923     3   50859800   50860800      3       2  150064       2.3261     0.010008
enh88926     3   50878200   50879200      2       1  150064       1.8597     0.031463
enh88932     3   50929200   50930200      1       1  150064       2.8065     0.002504
enh88945     3   51259200   51260200      1       1  150064        2.636     0.004194
enh88946     3   51371400   51372400      2       1  150064       1.7101     0.043626
enh88949     3   51424700   51425700      2       1  150064       2.0497     0.020197
enh88951     3   51532000   51533000      2       1  150064       1.8601     0.031432
enh88964     3   51737300   51738300      3       2  150064       2.4528    0.0070866
enh88965     3   51768400   51769400      5       2  150064       2.2642     0.011782
enh88967     3   51787100   51788100      1       1  150064       2.0716      0.01915
enh88968     3   51807200   51808200      1       1  150064       2.1589      0.01543
enh89001     3   52233000   52234000      1       1  150064       3.9421    4.039e-05
enh89003     3   52252300   52253300      2       1  150064       3.3917   0.00034733
enh89007     3   52309000   52310000      4       2  150064       1.9093     0.028112
enh89009     3   52322400   52323400      4       2  150064       4.5915      2.2e-06
enh89011     3   52332600   52333600      1       1  150064       3.7971     7.32e-05
enh89015     3   52402100   52403100      2       1  150064       3.8245   6.5506e-05
enh89016     3   52406600   52407600      3       2  150064       4.0901   2.1562e-05
enh89021     3   52478100   52479100      3       2  150064       2.1636     0.015247
enh89025     3   52491000   52492000      3       1  150064       3.8496   5.9145e-05
enh89026     3   52565000   52566000      3       1  150064       3.3555   0.00039616
enh89027     3   52568800   52569800      3       2  150064       4.5318   2.9247e-06
enh89029     3   52572700   52573700      3       2  150064       3.6456   0.00013336
enh89034     3   52717800   52718800      2       1  150064       4.4416   4.4639e-06
enh89035     3   52737500   52738500      1       1  150064       4.5918    2.197e-06
enh89036     3   52747700   52748700      4       1  150064       4.8044     7.76e-07
enh89037     3   52748900   52749900      1       1  150064       4.6541    1.627e-06
enh89038     3   52853600   52854600      3       1  150064       5.2096   9.4637e-08
enh89039     3   52868800   52869800      1       1  150064       5.6176    9.684e-09
enh89040     3   52907500   52908500      1       1  150064       5.6131    9.939e-09
enh89041     3   52909300   52910300      1       1  150064       5.0388    2.342e-07
enh89043     3   52931800   52932800      2       1  150064        4.483   3.6795e-06
enh89046     3   53059500   53060500      2       1  150064       3.8909   4.9943e-05
enh89049     3   53070000   53071000      5       2  150064       4.6868   1.3875e-06
enh89050     3   53074100   53075100      3       1  150064        3.124   0.00089216
enh89051     3   53105800   53106800      2       1  150064       2.1692     0.015032
enh89053     3   53147400   53148400      4       2  150064       2.4751    0.0066597
enh89060     3   53227600   53228600      2       1  150064       2.3172     0.010246
enh89061     3   53230000   53231000      4       2  150064       3.2444    0.0005884
enh89063     3   53270100   53271100     12       2  150064       2.3199     0.010174
enh89064     3   53277400   53278400     10       3  150064       2.3294    0.0099177
enh89065     3   53281800   53282800      4       2  150064       3.3454   0.00041082
enh89067     3   53292900   53293900      4       2  150064       3.4983   0.00023411
enh89068     3   53298400   53299400      1       1  150064       3.9283    4.277e-05
enh89070     3   53303800   53304800      1       1  150064       1.9089      0.02814
enh89072     3   53312500   53313500      4       2  150064       2.5601    0.0052318
enh89073     3   53320300   53321300      1       1  150064       2.3112      0.01041
enh89074     3   53357000   53358000      2       1  150064       1.8925     0.029209
enh89075     3   53379100   53380100      1       1  150064        4.146    1.692e-05
enh89076     3   53384500   53385500      2       1  150064       3.3363    0.0004245
enh89077     3   53507400   53508400      3       2  150064       4.0862   2.1921e-05
enh89079     3   53545100   53546100      4       2  150064       1.7093     0.043695
enh89095     3   53923500   53924500      2       1  150064       1.9728     0.024257
enh89100     3   54076100   54077100      2       1  150064       2.3845    0.0085516
enh89146     3   54815200   54816200      1       1  150064       1.9435      0.02598
enh89147     3   54817500   54818500      2       1  150064       1.7385      0.04106
enh89177     3   55193600   55194600      7       3  150064       1.8847     0.029738
enh89184     3   55305700   55306700      5       2  150064       2.2657     0.011734
enh89217     3   55695000   55696000      1       1  150064       1.7834      0.03726
enh89219     3   55720700   55721700      1       1  150064       1.9092      0.02812
enh89238     3   56015200   56016200      4       2  150064       2.6292    0.0042796
enh89240     3   56027700   56028700      6       3  150064       2.1395     0.016197
enh89241     3   56035700   56036700      2       1  150064       2.6624     0.003879
enh89250     3   56135700   56136700      3       1  150064       1.9327     0.026638
enh89251     3   56145200   56146200      2       1  150064        2.631     0.004257
enh89252     3   56149500   56150500      2       1  150064       2.5989    0.0046766
enh89258     3   56285400   56286400      1       1  150064       3.7055    0.0001055
enh89261     3   56316000   56317000      1       1  150064       2.3936     0.008342
enh89263     3   56325100   56326100      2       1  150064       1.9096     0.028095
enh89265     3   56343300   56344300      4       2  150064       2.4171     0.007823
enh89267     3   56357600   56358600      1       1  150064       1.8939      0.02912
enh89280     3   56644400   56645400      5       2  150064       2.1792     0.014659
enh89293     3   56857600   56858600      4       2  150064       2.1592     0.015418
enh89294     3   56873600   56874600      3       1  150064       2.7889    0.0026446
enh89295     3   56889600   56890600      2       1  150064         1.66     0.048452
enh89341     3   57230000   57231000      1       1  150064       1.6896      0.04555
enh89343     3   57263200   57264200      1       1  150064       1.7645      0.03882
enh89416     3   58150600   58151600      3       1  150064        2.107     0.017557
enh89428     3   58281800   58282800      7       2  150064       2.1368     0.016309
enh89429     3   58285400   58286400      5       1  150064       1.8658     0.031037
enh89433     3   58320600   58321600      3       2  150064       2.8225    0.0023825
enh89434     3   58337300   58338300      2       1  150064       1.8801     0.030046
enh89439     3   58364900   58365900      5       2  150064       2.4526    0.0070908
enh89440     3   58369500   58370500      4       1  150064       2.1043     0.017677
enh89441     3   58372700   58373700      5       2  150064       2.1006      0.01784
enh89442     3   58374200   58375200      4       2  150064       2.2624     0.011836
enh89443     3   58380300   58381300      6       2  150064       1.8487     0.032251
enh89444     3   58388900   58389900      5       2  150064       1.9399     0.026196
enh89445     3   58389600   58390600      4       1  150064       2.2947     0.010874
enh89446     3   58398300   58399300      9       4  150064       2.1845     0.014463
enh89452     3   58456400   58457400      2       1  150064       2.2212     0.013169
enh89454     3   58469600   58470600      1       1  150064       2.4373     0.007399
enh89504     3   59436800   59437800      9       2  150064       1.7605     0.039158
enh89506     3   59500900   59501900      8       2  150064       2.1832     0.014512
enh89507     3   59526000   59527000      4       2  150064       3.0798    0.0010358
enh89513     3   59735000   59736000      2       1  150064       3.1127   0.00092693
enh89516     3   59746200   59747200      5       2  150064       2.3478    0.0094429
enh89521     3   59788100   59789100      7       3  150064        2.364      0.00904
enh89526     3   59842600   59843600      2       1  150064       1.9123     0.027921
enh89529     3   59867400   59868400      3       1  150064       1.7141     0.043251
enh89531     3   59954000   59955000      6       3  150064       2.2201     0.013205
enh89534     3   59995800   59996800      5       3  150064       1.6693     0.047533
enh89536     3   60050500   60051500     13       2  150064       1.8838     0.029795
enh89544     3   60184400   60185400      6       2  150064       2.1133     0.017288
enh89546     3   60301800   60302800      1       1  150064       3.6131    0.0001513
enh89547     3   60309100   60310100      5       1  150064       3.1541     0.000805
enh89589     3   61071700   61072700      4       2  150064       2.0486     0.020251
enh89592     3   61145500   61146500      4       2  150064       2.5864    0.0048486
enh89593     3   61157900   61158900      4       2  150064       2.3849    0.0085426
enh89595     3   61221900   61222900      2       1  150064       1.7241     0.042347
enh89685     3   61826700   61827700      2       1  150064        1.969     0.024476
enh89687     3   61836200   61837200      3       1  150064       1.8305     0.033589
enh89689     3   61845400   61846400      2       1  150064       2.3825    0.0085979
enh89691     3   61850800   61851800      2       1  150064       1.7268     0.042101
enh89706     3   61902500   61903500      1       1  150064       1.8039      0.03562
enh89724     3   61975800   61976800      2       1  150064       1.9969     0.022921
enh89730     3   62051500   62052500      3       1  150064       2.9182    0.0017602
enh89731     3   62069800   62070800      3       1  150064       3.3284   0.00043668
enh89732     3   62095100   62096100      8       2  150064       1.7886     0.036836
enh89766     3   62672400   62673400      6       3  150064       2.3764     0.008742
enh89767     3   62689100   62690100     10       2  150064        2.549    0.0054014
enh89769     3   62696100   62697100      9       4  150064       2.6606    0.0039005
enh89771     3   62704100   62705100      9       2  150064       2.1838     0.014488
enh89772     3   62709000   62710000      9       4  150064       1.9383      0.02629
enh89784     3   62869400   62870400      2       1  150064       1.9916     0.023208
enh89813     3   63213300   63214300      4       2  150064       2.9671    0.0015033
enh89843     3   63748300   63749300      5       2  150064       4.1528   1.6418e-05
enh89848     3   63841000   63842000      3       1  150064       3.8713   5.4135e-05
enh89849     3   63842900   63843900      1       1  150064       2.4446      0.00725
enh89850     3   63844400   63845400      2       1  150064       2.4633    0.0068825
enh89851     3   63846600   63847600      4       2  150064       2.6841    0.0036359
enh89852     3   63850800   63851800      4       2  150064       2.2454      0.01237
enh89853     3   63856100   63857100      2       1  150064       4.0051   3.0991e-05
enh89854     3   63857700   63858700      2       1  150064       2.8442     0.002226
enh89857     3   63880700   63881700      2       1  150064       3.4688   0.00026138
enh89858     3   63895700   63896700      4       2  150064       2.3692    0.0089141
enh89860     3   63919100   63920100      2       1  150064       2.2564     0.012024
enh89866     3   63937600   63938600      1       1  150064       1.7284      0.04196
enh89867     3   63940800   63941800      2       1  150064       2.4718    0.0067209
enh89868     3   63942100   63943100      5       2  150064       2.5769    0.0049846
enh89872     3   63950100   63951100      4       2  150064       2.9428    0.0016261
enh89874     3   63954600   63955600      4       2  150064        2.501    0.0061924
enh89879     3   63985500   63986500      1       1  150064       4.8955    4.903e-07
enh89882     3   64017300   64018300      2       1  150064          2.2     0.013905
enh89885     3   64039200   64040200      1       1  150064       1.6948      0.04506
enh89890     3   64080000   64081000      1       1  150064       1.8178      0.03455
enh89894     3   64135500   64136500      5       3  150064       2.2109      0.01352
enh89895     3   64142500   64143500      2       1  150064       2.1274     0.016694
enh89896     3   64147800   64148800      4       2  150064       1.9557     0.025252
enh89897     3   64152700   64153700      3       2  150064       2.2024     0.013818
enh89899     3   64174000   64175000      3       1  150064       3.2845   0.00051086
enh89904     3   64204400   64205400      3       1  150064       1.8432     0.032648
enh89905     3   64207500   64208500      4       2  150064       1.9966     0.022934
enh89908     3   64224700   64225700      4       2  150064       2.4588    0.0069698
enh89909     3   64227000   64228000      3       2  150064        2.609    0.0045399
enh89923     3   64368000   64369000      2       1  150064       2.1401     0.016174
enh89925     3   64403100   64404100      4       2  150064        2.592    0.0047704
enh89926     3   64417200   64418200      6       2  150064       1.8988     0.028795
enh89927     3   64426300   64427300      7       2  150064       1.9105     0.028034
enh89932     3   64445300   64446300      3       2  150064       2.3642    0.0090336
enh89933     3   64447900   64448900      2       1  150064       3.0884    0.0010063
enh89934     3   64457400   64458400      4       2  150064       2.3522    0.0093321
enh89944     3   64572400   64573400      3       2  150064       1.7418     0.040771
enh89955     3   64751500   64752500      5       2  150064       2.4922    0.0063471
enh90040     3   65604800   65605800      5       2  150064       1.8333     0.033382
enh90075     3   65864500   65865500      3       1  150064       1.9522     0.025457
enh90077     3   65869300   65870300      9       2  150064       1.8502     0.032144
enh90113     3   66025700   66026700      3       2  150064       1.8241     0.034069
enh90117     3   66050800   66051800      5       2  150064       1.8296     0.033655
enh90181     3   66771400   66772400      1       1  150064       2.0041      0.02253
enh90190     3   66872000   66873000      1       1  150064       2.0026      0.02261
enh90196     3   66974700   66975700      6       2  150064       1.6944      0.04509
enh90203     3   67040600   67041600      1       1  150064       1.9993      0.02279
enh90204     3   67047400   67048400      2       1  150064       1.8736     0.030492
enh90207     3   67061500   67062500      2       1  150064       2.5536    0.0053311
enh90217     3   67345900   67346900      9       4  150064        2.464    0.0068701
enh90223     3   67433600   67434600      2       1  150064       2.0419     0.020582
enh90227     3   67652800   67653800      3       1  150064       2.6431    0.0041071
enh90228     3   67655600   67656600      7       1  150064       2.6804    0.0036768
enh90229     3   67664400   67665400      7       2  150064       2.6822    0.0036571
enh90230     3   67669700   67670700      4       1  150064       2.7539    0.0029444
enh90233     3   67685800   67686800      2       1  150064       1.9451     0.025884
enh90234     3   67697600   67698600      3       1  150064       2.0442     0.020466
enh90235     3   67703000   67704000      4       1  150064       2.1242     0.016827
enh90246     3   67997700   67998700      5       2  150064       2.1573     0.015493
enh90247     3   67998200   67999200      3       1  150064       1.7786     0.037655
enh90254     3   68467100   68468100      3       2  150064        2.273     0.011512
enh90258     3   68582800   68583800      4       2  150064       1.8862     0.029636
enh90264     3   68765600   68766600      2       1  150064       1.7571      0.03945
enh90294     3   69246100   69247100      7       3  150064       1.6691     0.047548
enh90302     3   69291300   69292300      1       1  150064       1.9781      0.02396
enh90303     3   69299000   69300000      2       1  150064        3.491   0.00024064
enh90313     3   69441500   69442500      2       1  150064       2.0127     0.022071
enh90328     3   69840200   69841200      2       1  150064       3.6867   0.00011358
enh90329     3   69858600   69859600      2       1  150064       3.1144   0.00092165
enh90330     3   69887400   69888400      5       2  150064       2.7303    0.0031637
enh90332     3   69931200   69932200      2       1  150064       1.7925     0.036527
enh90342     3   70181800   70182800      5       2  150064       2.5257    0.0057729
enh90344     3   70294800   70295800      1       1  150064       2.7907      0.00263
enh90347     3   70484100   70485100      3       1  150064       2.6209    0.0043847
enh90349     3   70524900   70525900      2       1  150064       1.9034     0.028496
enh90351     3   70568900   70569900      1       1  150064       2.8143     0.002444
enh90355     3   70632300   70633300      1       1  150064       2.2392      0.01257
enh90362     3   70780400   70781400      1       1  150064       2.0191      0.02174
enh90363     3   70786800   70787800      4       2  150064        2.917    0.0017672
enh90370     3   70902700   70903700      1       1  150064       2.0777      0.01887
enh90371     3   70907400   70908400      3       2  150064       1.6662     0.047835
enh90375     3   71012300   71013300      2       1  150064       2.3281    0.0099531
enh90392     3   71128000   71129000      2       1  150064       1.9833     0.023669
enh90393     3   71129200   71130200      3       1  150064        2.188     0.014333
enh90394     3   71129600   71130600      4       2  150064       2.0209     0.021646
enh90396     3   71151200   71152200      2       1  150064       2.9617    0.0015298
enh90398     3   71166700   71167700      1       1  150064       3.1354    0.0008581
enh90399     3   71172200   71173200      4       2  150064       2.7826     0.002696
enh90400     3   71177000   71178000      1       1  150064       2.9911      0.00139
enh90402     3   71185000   71186000      3       1  150064       1.7124     0.043407
enh90406     3   71205100   71206100      2       1  150064       1.6692     0.047543
enh90413     3   71257500   71258500      2       1  150064       1.7361     0.041276
enh90414     3   71263500   71264500      1       1  150064       2.1297       0.0166
enh90415     3   71266700   71267700      3       2  150064       2.7313    0.0031538
enh90419     3   71295500   71296500      1       1  150064       2.4266     0.007621
enh90422     3   71308400   71309400      1       1  150064       3.4259    0.0003064
enh90423     3   71311900   71312900      1       1  150064       2.4199     0.007763
enh90424     3   71332000   71333000      3       2  150064       3.6504   0.00013092
enh90425     3   71344100   71345100      1       1  150064       2.2616      0.01186
enh90426     3   71345500   71346500      3       2  150064       3.3101   0.00046633
enh90443     3   71498200   71499200      2       1  150064       3.8552   5.7813e-05
enh90444     3   71499400   71500400      2       1  150064       2.9741    0.0014691
enh90446     3   71505100   71506100      2       1  150064       2.8391    0.0022621
enh90448     3   71516900   71517900      4       1  150064       3.2518   0.00057339
enh90449     3   71530000   71531000      2       1  150064       1.7532     0.039782
enh90450     3   71532200   71533200      5       3  150064       4.5207   3.0819e-06
enh90451     3   71545800   71546800      5       1  150064       2.4894    0.0063985
enh90452     3   71553000   71554000      1       1  150064       4.9105    4.543e-07
enh90454     3   71564500   71565500      2       1  150064       4.1978   1.3478e-05
enh90456     3   71568900   71569900      2       1  150064       5.5405   1.5083e-08
enh90459     3   71585400   71586400      2       1  150064       3.1861   0.00072098
enh90461     3   71608200   71609200      3       1  150064       2.3828    0.0085908
enh90466     3   71693800   71694800      3       2  150064       2.4209     0.007742
enh90477     3   71778500   71779500      6       2  150064       2.4784    0.0065989
enh90479     3   71817500   71818500      3       2  150064       2.4918     0.006355
enh90481     3   71822400   71823400      1       1  150064       2.3728     0.008827
enh90482     3   71828700   71829700      4       2  150064       1.8585     0.031547
enh90523     3   72347600   72348600      4       2  150064       2.2237     0.013086
enh90528     3   72378000   72379000      2       1  150064       2.3925    0.0083672
enh90535     3   72424500   72425500      1       1  150064       1.9315      0.02671
enh90551     3   72487200   72488200      1       1  150064       1.8821      0.02991
enh90554     3   72531200   72532200      4       1  150064       1.9651     0.024701
enh90555     3   72531900   72532900      3       2  150064       1.7853     0.037106
enh90560     3   72597800   72598800      2       1  150064       1.8494     0.032197
enh90565     3   72630900   72631900      1       1  150064       3.1844    0.0007252
enh90597     3   73006100   73007100      3       1  150064       2.0631      0.01955
enh90603     3   73057500   73058500      6       1  150064        2.187     0.014371
enh90605     3   73072000   73073000      5       2  150064       2.1799     0.014632
enh90607     3   73080400   73081400      1       1  150064       1.9126       0.0279
enh90609     3   73090400   73091400      4       2  150064        1.948     0.025707
enh90610     3   73093600   73094600      7       2  150064       1.9529     0.025415
enh90612     3   73119600   73120600      1       1  150064       2.3496     0.009396
enh90615     3   73149900   73150900      1       1  150064       1.9443      0.02593
enh90618     3   73249800   73250800      2       1  150064       2.3396    0.0096513
enh90645     3   73670600   73671600      5       3  150064       2.0341     0.020969
enh90649     3   73733500   73734500      5       3  150064       3.0177    0.0012737
enh90672     3   74439000   74440000      3       2  150064        1.777     0.037788
enh90674     3   74463500   74464500      1       1  150064       1.6484      0.04964
enh90716     3   76401900   76402900      1       1  150064       2.2426      0.01246
enh90718     3   76471900   76472900      5       2  150064        3.303   0.00047829
enh90719     3   76487900   76488900      7       2  150064       1.8586      0.03154
enh90797     3   78376800   78377800      3       2  150064       1.9144     0.027782
enh90798     3   78386600   78387600      5       2  150064       3.1064   0.00094675
enh90799     3   78390400   78391400      6       2  150064       2.6356    0.0041988
enh90800     3   78394800   78395800      3       1  150064       1.8944     0.029086
enh90801     3   78401100   78402100      6       3  150064       3.0275    0.0012331
enh90849     3   79115400   79116400      1       1  150064       1.9268        0.027
enh90872     3   79530000   79531000      3       2  150064       2.0412     0.020616
enh90876     3   79647600   79648600      3       1  150064       2.1566     0.015519
enh90881     3   79920000   79921000      3       2  150064       1.7646     0.038812
enh90887     3   80238900   80239900      2       1  150064       1.6755     0.046921
enh90894     3   80574400   80575400      2       1  150064       3.5197   0.00021599
enh90895     3   80591200   80592200      5       1  150064       3.5648   0.00018206
enh90896     3   80629700   80630700      2       1  150064       4.4267   4.7843e-06
enh90897     3   80655600   80656600      2       1  150064       3.5861   0.00016781
enh90899     3   80793300   80794300      7       3  150064       1.6661     0.047848
enh90903     3   81203000   81204000      3       2  150064       2.6596    0.0039116
enh90904     3   81219100   81220100      2       1  150064       2.9704    0.0014872
enh90913     3   81628400   81629400      2       1  150064       1.9129     0.027884
enh90920     3   81792200   81793200      4       2  150064       1.8977     0.028867
enh90935     3   81913200   81914200      1       1  150064       1.7408      0.04086
enh90936     3   81940300   81941300      2       1  150064       2.3027     0.010647
enh90937     3   81962700   81963700      3       1  150064       2.0738     0.019048
enh90939     3   81987600   81988600      4       2  150064       1.8162     0.034671
enh90941     3   82017400   82018400      3       2  150064       2.4943      0.00631
enh90954     3   82311300   82312300      1       1  150064        1.671      0.04736
enh90955     3   82392400   82393400      2       1  150064        1.934     0.026555
enh90956     3   82403000   82404000      3       1  150064       2.0024     0.022623
enh90957     3   82405000   82406000      5       3  150064       1.7974     0.036138
enh90958     3   82412500   82413500      3       2  150064       2.1877     0.014346
enh91001     3   84850700   84851700      2       1  150064       3.0808    0.0010321
enh91004     3   84908000   84909000      8       4  150064       1.8236     0.034107
enh91043     3   85839400   85840400      1       1  150064       1.6913      0.04539
enh91050     3   86153500   86154500      4       2  150064       2.2805     0.011289
enh91066     3   86662700   86663700      5       1  150064       2.3585    0.0091753
enh91095     3   87235600   87236600      3       2  150064       1.9694     0.024456
enh91172     3   89664200   89665200      2       1  150064       1.6782     0.046652
enh91198     3   93712600   93713600      1       1  150064       2.4414     0.007315
enh91199     3   93798900   93799900      2       1  150064       2.0702     0.019216
enh91200     3   93849000   93850000      1       1  150064       1.6941      0.04512
enh91206     3   93964500   93965500      1       1  150064       2.1978      0.01398
enh91230     3   94755500   94756500      4       2  150064        3.546    0.0001956
enh91232     3   94891200   94892200      5       2  150064       3.2097   0.00066447
enh91233     3   94931400   94932400      1       1  150064       1.8903      0.02936
enh91234     3   94996200   94997200      3       1  150064       2.8478    0.0022013
enh91235     3   95038100   95039100      3       1  150064       1.8868     0.029592
enh91236     3   95038900   95039900      2       1  150064       2.6126    0.0044934
enh91239     3   95073000   95074000      2       1  150064        2.839    0.0022631
enh91253     3   95641800   95642800      3       2  150064       1.9964     0.022946
enh91254     3   95646700   95647700      3       2  150064       1.7675     0.038572
enh91256     3   95819700   95820700      2       1  150064       2.0418     0.020587
enh91286     3   97380500   97381500      2       1  150064       2.4435    0.0072718
enh91293     3   97465900   97466900      2       1  150064       2.1065     0.017581
enh91295     3   97484300   97485300      1       1  150064       2.5832     0.004895
enh91297     3   97562900   97563900      1       1  150064        1.763      0.03895
enh91366     3   99261500   99262500      2       1  150064         2.53    0.0057028
enh91375     3   99377300   99378300      4       1  150064       1.9359     0.026441
enh91377     3   99434900   99435900      3       1  150064       2.3366     0.009731
enh91378     3   99440000   99441000      3       1  150064       2.6473    0.0040564
enh91379     3   99495400   99496400      5       3  150064       2.1911     0.014223
enh91438     3  100144400  100145400      1       1  150064       1.6565      0.04881
enh91466     3  100555000  100556000      3       2  150064       2.0641     0.019504
enh91520     3  101696600  101697600      3       2  150064       1.8119     0.035003
enh91521     3  101797700  101798700      4       2  150064        1.746     0.040403
enh91607     3  104732100  104733100      6       2  150064       1.8883     0.029495
enh91609     3  104827300  104828300      2       1  150064       2.8943    0.0019001
enh91611     3  104875600  104876600      6       4  150064       2.5918    0.0047744
enh91616     3  105052600  105053600      3       1  150064       1.9307      0.02676
enh91618     3  105082700  105083700      1       1  150064       2.5429     0.005497
enh91626     3  105145700  105146700      2       1  150064       2.1069     0.017564
enh91630     3  105189500  105190500      4       2  150064       2.5453    0.0054588
enh91639     3  105233900  105234900      7       2  150064       1.9857     0.023533
enh91648     3  105511100  105512100      3       2  150064       1.7735     0.038075
enh91650     3  105525300  105526300      3       2  150064       2.9515     0.001581
enh91651     3  105527900  105528900      3       2  150064       2.0647     0.019475
enh91652     3  105530200  105531200      3       2  150064       2.2878     0.011075
enh91654     3  105541700  105542700      1       1  150064       1.7223      0.04251
enh91658     3  105557200  105558200      2       1  150064       2.1261     0.016746
enh91662     3  105584300  105585300      2       1  150064       1.7634     0.038913
enh91665     3  105601600  105602600      4       2  150064       2.1232     0.016868
enh91672     3  105893100  105894100      5       3  150064       1.9814     0.023772
enh91675     3  105964000  105965000      3       2  150064       1.8331     0.033394
enh91725     3  107160100  107161100      1       1  150064       1.6739      0.04708
enh91727     3  107187200  107188200      1       1  150064       2.2682      0.01166
enh91728     3  107189000  107190000      3       2  150064       1.6823     0.046259
enh91731     3  107253300  107254300      3       1  150064       2.2787     0.011342
enh91732     3  107262000  107263000      1       1  150064       2.0674      0.01935
enh91734     3  107281400  107282400      1       1  150064       1.7343      0.04143
enh91735     3  107297200  107298200      2       1  150064       2.4149    0.0078701
enh91736     3  107299700  107300700      1       1  150064       2.3353     0.009764
enh91737     3  107312800  107313800      3       1  150064        2.294     0.010895
enh91740     3  107323000  107324000      1       1  150064       2.4233      0.00769
enh91742     3  107333400  107334400      1       1  150064       1.7278      0.04201
enh91745     3  107339000  107340000      5       3  150064       2.3975    0.0082533
enh91749     3  107360900  107361900      4       2  150064       2.0699      0.01923
enh91752     3  107387100  107388100      1       1  150064       2.0333      0.02101
enh91754     3  107462700  107463700      1       1  150064       2.1091      0.01747
enh91766     3  107733600  107734600      2       1  150064       2.7907    0.0026299
enh91772     3  107807200  107808200      2       1  150064       2.4846    0.0064842
enh91774     3  107843100  107844100      2       1  150064       3.4463   0.00028421
enh91777     3  107872200  107873200      2       1  150064       3.1589   0.00079174
enh91778     3  107894300  107895300      9       2  150064        3.407   0.00032844
enh91779     3  107900900  107901900      8       2  150064       3.3517   0.00040161
enh91780     3  107921800  107922800      6       1  150064       3.2698   0.00053816
enh91781     3  107939100  107940100      3       1  150064       3.1392   0.00084705
enh91782     3  107941800  107942800      1       1  150064       3.2034     0.000679
enh91789     3  108107600  108108600      3       1  150064        1.748      0.04023
enh91790     3  108114600  108115600      1       1  150064       1.8483      0.03228
enh91791     3  108125600  108126600      3       2  150064        1.662     0.048259
enh91898     3  110797200  110798200      4       2  150064       1.6909     0.045423
enh91924     3  111080900  111081900      4       1  150064       1.6769     0.046777
enh91966     3  111685800  111686800      3       1  150064       2.3979    0.0082449
enh91976     3  111771200  111772200      8       2  150064       2.0187     0.021757
enh91984     3  111846100  111847100      2       1  150064       1.9087     0.028152
enh91985     3  111853200  111854200      4       2  150064       1.6477     0.049708
enh92021     3  112186000  112187000      2       1  150064       1.6624     0.048212
enh92027     3  112311300  112312300      6       2  150064        1.694     0.045136
enh92032     3  112353600  112354600      1       1  150064       2.2966      0.01082
enh92103     3  113322600  113323600      1       1  150064       2.6204     0.004391
enh92118     3  113457900  113458900      3       1  150064       1.9299     0.026811
enh92120     3  113467900  113468900      1       1  150064       2.2724      0.01153
enh92127     3  113606800  113607800      2       1  150064       2.5684    0.0051089
enh92133     3  113737400  113738400      1       1  150064       1.8744      0.03044
enh92147     3  113924000  113925000      2       1  150064       1.6733     0.047133
enh92148     3  113931700  113932700      1       1  150064       1.9858      0.02353
enh92154     3  114043700  114044700      7       4  150064       1.8281      0.03377
enh92156     3  114054400  114055400      5       2  150064       1.9674     0.024566
enh92164     3  114168300  114169300      1       1  150064       2.1179      0.01709
enh92165     3  114173800  114174800      1       1  150064       3.2368    0.0006044
enh92173     3  114270800  114271800      2       1  150064       2.5016     0.006182
enh92174     3  114284500  114285500      1       1  150064       2.8465      0.00221
enh92178     3  114315000  114316000      2       1  150064       2.6492    0.0040346
enh92180     3  114341800  114342800      2       1  150064       2.4413    0.0073176
enh92182     3  114345200  114346200      1       1  150064       1.7002      0.04455
enh92186     3  114361200  114362200      5       3  150064       2.1721     0.014924
enh92188     3  114368000  114369000      3       1  150064       2.1597     0.015399
enh92189     3  114378000  114379000      4       2  150064        2.748    0.0029978
enh92222     3  115069400  115070400      4       2  150064         1.91     0.028068
enh92224     3  115104700  115105700      5       2  150064       2.4213    0.0077328
enh92226     3  115109200  115110200      7       1  150064       2.3909    0.0084046
enh92229     3  115137200  115138200      4       1  150064       3.3163   0.00045609
enh92230     3  115147400  115148400      6       3  150064       1.7095     0.043677
enh92234     3  115217100  115218100      2       1  150064       2.1426     0.016072
enh92239     3  115298900  115299900      3       2  150064       2.1211     0.016958
enh92272     3  115634400  115635400      4       2  150064       2.7033    0.0034324
enh92306     3  115984600  115985600      5       2  150064       2.2064     0.013677
enh92333     3  116438000  116439000      2       1  150064        2.467    0.0068122
enh92347     3  116581500  116582500     12       1  150064       1.7178     0.042918
enh92348     3  116583200  116584200      4       1  150064        1.863     0.031233
enh92369     3  117010100  117011100      2       1  150064       1.9159     0.027689
enh92395     3  117520300  117521300      2       1  150064       3.7246   9.7823e-05
enh92396     3  117539300  117540300      5       2  150064       1.9689      0.02448
enh92398     3  117592800  117593800      3       2  150064       2.0952     0.018077
enh92401     3  117629400  117630400      6       2  150064       4.4043   5.3053e-06
enh92402     3  117638700  117639700      5       3  150064         3.39   0.00034943
enh92403     3  117640800  117641800      4       2  150064       4.0274   2.8193e-05
enh92404     3  117673800  117674800      1       1  150064       1.7653      0.03876
enh92405     3  117720100  117721100      2       1  150064       3.7836   7.7283e-05
enh92409     3  117863400  117864400      5       3  150064       1.8451     0.032512
enh92410     3  117999100  118000100      3       2  150064       2.4183    0.0077959
enh92421     3  118452200  118453200      5       2  150064       2.2261     0.013003
enh92471     3  119186600  119187600      4       2  150064       1.6637     0.048088
enh92474     3  119278200  119279200      7       2  150064       1.7751     0.037944
enh92525     3  120069100  120070100      1       1  150064       1.7053      0.04407
enh92544     3  120286500  120287500      5       3  150064       2.6967    0.0035017
enh92545     3  120313900  120314900      5       2  150064       2.3142     0.010328
enh92598     3  121452200  121453200      2       1  150064       1.7264     0.042136
enh92603     3  121633200  121634200      8       1  150064       2.1799     0.014634
enh92605     3  121675000  121676000      6       4  150064       1.7988     0.036023
enh92606     3  121714100  121715100      2       1  150064        2.308     0.010499
enh92644     3  122369600  122370600      5       1  150064       2.5034    0.0061496
enh92651     3  122511200  122512200      6       3  150064        1.796     0.036246
enh92652     3  122608800  122609800      2       1  150064       2.9809    0.0014368
enh92653     3  122612300  122613300      6       3  150064       2.9608    0.0015344
enh92654     3  122650600  122651600      4       1  150064        2.032     0.021076
enh92658     3  122676800  122677800      3       2  150064       2.3925    0.0083677
enh92669     3  122787800  122788800      7       2  150064       2.8627    0.0021001
enh92670     3  122789200  122790200      4       1  150064       2.8865     0.001948
enh92672     3  122793600  122794600      3       1  150064       2.6157    0.0044524
enh92674     3  122806400  122807400      4       2  150064       1.8605     0.031406
enh92676     3  122817800  122818800      1       1  150064       2.6791     0.003691
enh92700     3  123301700  123302700      1       1  150064       2.1419       0.0161
enh92705     3  123354400  123355400      4       2  150064       1.8847     0.029732
enh92711     3  123430900  123431900      6       2  150064       1.6668     0.047776
enh92732     3  123949200  123950200      4       2  150064       1.7443     0.040557
enh92733     3  123967100  123968100      3       2  150064       3.1639   0.00077837
enh92735     3  123979400  123980400      4       2  150064       3.9413   4.0516e-05
enh92736     3  123981700  123982700      3       2  150064       4.4017   5.3713e-06
enh92737     3  123985200  123986200      5       3  150064       3.9063   4.6852e-05
enh92738     3  123999900  124000900      2       1  150064       4.1755   1.4866e-05
enh92739     3  124058000  124059000      2       1  150064       2.3795    0.0086676
enh92740     3  124070300  124071300      4       2  150064       3.4943   0.00023761
enh92742     3  124091500  124092500      4       1  150064       3.3293   0.00043528
enh92743     3  124095000  124096000      3       1  150064       3.3489   0.00040574
enh92745     3  124101700  124102700      5       2  150064       2.3081     0.010496
enh92751     3  124231700  124232700      4       2  150064       2.1287      0.01664
enh92755     3  124277300  124278300      3       1  150064       2.8608    0.0021129
enh92779     3  124543000  124544000      3       1  150064       1.6822     0.046266
enh92781     3  124545800  124546800      3       1  150064       2.1792     0.014659
enh92787     3  124568600  124569600      2       1  150064       1.7478     0.040248
enh92789     3  124577500  124578500      5       2  150064       2.3833    0.0085801
enh92792     3  124592100  124593100      5       2  150064       2.2692     0.011628
enh92794     3  124597400  124598400      2       1  150064       1.8847     0.029737
enh92796     3  124602800  124603800      7       1  150064       2.0639     0.019512
enh92805     3  124718400  124719400      2       1  150064       2.5264    0.0057621
enh92816     3  124817300  124818300      3       1  150064       2.1786     0.014681
enh92820     3  124838000  124839000      4       2  150064       3.7935   7.4274e-05
enh92821     3  124840500  124841500      5       3  150064       1.9003       0.0287
enh92823     3  124848400  124849400      7       4  150064       1.8551      0.03179
enh92831     3  124910700  124911700      2       1  150064       2.9975    0.0013612
enh92855     3  125315200  125316200      6       2  150064       1.8224     0.034197
enh92857     3  125321800  125322800      5       3  150064         1.89     0.029379
enh92862     3  125369500  125370500      2       1  150064       1.6494     0.049533
enh92873     3  125732600  125733600      5       2  150064        2.026      0.02138
enh92875     3  125750400  125751400      3       1  150064       1.7951     0.036316
enh92899     3  126220100  126221100      3       1  150064       1.7553     0.039602
enh92926     3  126901300  126902300      4       2  150064       1.6846     0.046029
enh92938     3  127185700  127186700      4       2  150064       1.8835     0.029819
enh92976     3  127724100  127725100      4       2  150064       3.1868   0.00071928
enh92977     3  127724900  127725900      1       1  150064       1.7595      0.03925
enh92978     3  127726000  127727000      8       3  150064       2.8586    0.0021277
enh92979     3  127729800  127730800      4       2  150064       3.0073    0.0013178
enh92980     3  127773500  127774500      2       1  150064       2.6506    0.0040175
enh92987     3  127913400  127914400      3       1  150064        3.536    0.0002031
enh92988     3  127917000  127918000      1       1  150064       4.0424    2.645e-05
enh92989     3  127923700  127924700      1       1  150064       3.7091     0.000104
enh92991     3  127934100  127935100      5       1  150064       3.7965   7.3383e-05
enh92992     3  127945200  127946200      3       2  150064       3.2226   0.00063518
enh93005     3  128067500  128068500      1       1  150064       2.0585      0.01977
enh93011     3  128278100  128279100      3       1  150064       1.6777     0.046702
enh93039     3  128505800  128506800      2       1  150064        2.623    0.0043584
enh93043     3  128565200  128566200      3       2  150064        1.823      0.03415
enh93062     3  128947600  128948600      2       1  150064       2.1499     0.015783
enh93063     3  128958700  128959700      3       1  150064       2.8831    0.0019688
enh93065     3  128995900  128996900      2       1  150064       3.1611   0.00078597
enh93066     3  128996400  128997400      3       2  150064        3.131   0.00087118
enh93067     3  128998900  128999900      4       1  150064       3.2928   0.00049596
enh93068     3  129023800  129024800      1       1  150064       3.6939    0.0001104
enh93070     3  129032600  129033600      2       1  150064       2.9966    0.0013648
enh93086     3  129209100  129210100      3       1  150064       1.7024     0.044341
enh93089     3  129244900  129245900      4       2  150064       2.0613     0.019639
enh93102     3  129309900  129310900      4       2  150064       2.0686     0.019293
enh93106     3  129316700  129317700      4       2  150064       1.8621     0.031294
enh93107     3  129319200  129320200      2       1  150064       1.9546     0.025315
enh93108     3  129320400  129321400      4       2  150064       1.7953     0.036304
enh93110     3  129328500  129329500      3       1  150064       1.8573     0.031636
enh93121     3  129403300  129404300      3       2  150064       1.9086     0.028155
enh93122     3  129404000  129405000      2       1  150064       1.7696     0.038399
enh93139     3  129511300  129512300      1       1  150064         1.87      0.03074
enh93204     3  131342100  131343100      7       1  150064       1.9176     0.027582
enh93236     3  131898900  131899900      7       3  150064       1.8628     0.031245
enh93241     3  131944500  131945500      8       1  150064       2.0874     0.018425
enh93244     3  131983700  131984700      6       3  150064       1.7015     0.044425
enh93269     3  132501800  132502800      3       2  150064       1.8385     0.032997
enh93286     3  132910900  132911900     10       2  150064        2.576    0.0049977
enh93287     3  132925500  132926500      4       1  150064        3.129   0.00087716
enh93288     3  132930000  132931000      2       1  150064        2.422    0.0077176
enh93289     3  132939700  132940700      1       1  150064        1.806      0.03546
enh93291     3  132989900  132990900      3       2  150064       1.9276     0.026953
enh93292     3  133002700  133003700      2       1  150064       2.6075    0.0045601
enh93293     3  133013800  133014800      7       3  150064        3.153   0.00080798
enh93295     3  133093400  133094400      3       2  150064        2.346    0.0094879
enh93304     3  133212800  133213800      4       2  150064       1.9751     0.024126
enh93315     3  133540100  133541100      8       4  150064       2.3334    0.0098146
enh93318     3  133606400  133607400      4       2  150064       1.9653     0.024692
enh93321     3  133681100  133682100     11       3  150064       2.4858    0.0064622
enh93354     3  134048800  134049800      1       1  150064       1.8043      0.03559
enh93356     3  134069700  134070700      3       1  150064       1.8299     0.033635
enh93405     3  134977800  134978800      1       1  150064       2.1741      0.01485
enh93407     3  135028900  135029900      3       2  150064       2.3911    0.0083981
enh93422     3  135521800  135522800      2       1  150064       4.1373   1.7568e-05
enh93426     3  135615500  135616500      4       1  150064       3.1413   0.00084098
enh93427     3  135682400  135683400      3       2  150064       3.9764   3.4989e-05
enh93428     3  135683100  135684100      2       1  150064       3.2415   0.00059451
enh93429     3  135686600  135687600      2       1  150064       3.6211   0.00014665
enh93431     3  135692700  135693700      1       1  150064       3.8187    6.709e-05
enh93432     3  135709400  135710400      4       2  150064       4.2384   1.1254e-05
enh93433     3  135710200  135711200      2       1  150064       2.1566     0.015519
enh93434     3  135716100  135717100      2       1  150064       2.3028     0.010644
enh93435     3  135726500  135727500      1       1  150064       2.2356      0.01269
enh93437     3  135760300  135761300      1       1  150064       3.7435    9.072e-05
enh93447     3  135916500  135917500      2       1  150064       2.8409    0.0022496
enh93448     3  135954500  135955500      3       1  150064       4.8364   6.6103e-07
enh93449     3  135956600  135957600      1       1  150064       3.5732    0.0001763
enh93450     3  135965800  135966800      2       1  150064       4.7766   8.9146e-07
enh93452     3  136015600  136016600      2       1  150064       2.3228     0.010094
enh93454     3  136068800  136069800      4       2  150064       3.9783   3.4701e-05
enh93456     3  136168800  136169800      2       1  150064       1.6704     0.047417
enh93457     3  136264500  136265500      2       1  150064       1.9973     0.022896
enh93459     3  136271300  136272300      4       2  150064       3.3891   0.00035066
enh93463     3  136350500  136351500      3       2  150064       3.7036   0.00010629
enh93470     3  136455200  136456200      3       1  150064        2.456    0.0070252
enh93471     3  136464000  136465000      2       1  150064         2.49     0.006388
enh93472     3  136465800  136466800      5       2  150064       3.7947   7.3912e-05
enh93473     3  136467200  136468200      4       2  150064        2.843    0.0022346
enh93474     3  136468100  136469100      2       1  150064       3.5238    0.0002127
enh93475     3  136472700  136473700      1       1  150064       3.1262    0.0008854
enh93476     3  136505300  136506300      2       1  150064        3.281   0.00051724
enh93477     3  136521000  136522000      2       1  150064       2.3337    0.0098062
enh93478     3  136539200  136540200      2       1  150064       2.7808    0.0027115
enh93479     3  136557200  136558200      2       1  150064       2.0929     0.018179
enh93480     3  136558200  136559200      3       1  150064       3.8239   6.5685e-05
enh93481     3  136578000  136579000      1       1  150064       3.0867     0.001012
enh93482     3  136590100  136591100      5       2  150064       3.0455    0.0011616
enh93483     3  136612400  136613400      1       1  150064       3.0285     0.001229
enh93485     3  136617400  136618400      2       1  150064       2.4929    0.0063349
enh93486     3  136618200  136619200      2       1  150064       2.5361    0.0056043
enh93487     3  136620400  136621400      4       2  150064       2.7962    0.0025853
enh93488     3  136625600  136626600      1       1  150064       2.6813     0.003667
enh93489     3  136633000  136634000      1       1  150064       2.5368     0.005594
enh93490     3  136634600  136635600      3       2  150064       2.5181    0.0059003
enh93491     3  136637400  136638400      1       1  150064       2.8617     0.002107
enh93492     3  136637800  136638800      1       1  150064       2.8617     0.002107
enh93494     3  136661400  136662400      2       1  150064       2.4908    0.0063731
enh93495     3  136673900  136674900      4       2  150064       3.4608   0.00026925
enh93497     3  136676900  136677900      7       3  150064       4.4283   4.7491e-06
enh93500     3  136733100  136734100      1       1  150064       4.5297    2.954e-06
enh93501     3  136753800  136754800      4       1  150064       4.1478   1.6781e-05
enh93502     3  136760300  136761300      4       2  150064       3.8598   5.6736e-05
enh93504     3  136783800  136784800      2       1  150064       1.9714      0.02434
enh93558     3  137931700  137932700      2       1  150064       2.4196    0.0077692
enh93566     3  138077900  138078900      4       1  150064       1.8077     0.035328
enh93571     3  138127700  138128700      1       1  150064       1.6643      0.04803
enh93587     3  138442200  138443200      1       1  150064       2.0243      0.02147
enh93589     3  138536700  138537700      1       1  150064       1.8135      0.03488
enh93592     3  138548400  138549400      1       1  150064       1.9475      0.02574
enh93593     3  138554400  138555400      1       1  150064       1.9341      0.02655
enh93595     3  138563800  138564800      1       1  150064       1.8789      0.03013
enh93597     3  138568100  138569100      2       1  150064       1.9324     0.026657
enh93660     3  140306700  140307700      4       2  150064       2.8558    0.0021463
enh93661     3  140307400  140308400      4       2  150064       2.6495    0.0040308
enh93662     3  140355200  140356200      6       1  150064       3.6596   0.00012629
enh93663     3  140432300  140433300      6       1  150064       2.2463     0.012344
enh93664     3  140444500  140445500      5       2  150064       2.1657     0.015168
enh93681     3  140772300  140773300      2       1  150064       2.3397    0.0096507
enh93690     3  140822700  140823700      1       1  150064       3.5491    0.0001933
enh93695     3  140946600  140947600      1       1  150064       2.1643      0.01522
enh93698     3  140974300  140975300      1       1  150064       1.7661      0.03869
enh93709     3  141081200  141082200      1       1  150064       3.1196    0.0009054
enh93722     3  141138400  141139400      6       3  150064       2.3723    0.0088393
enh93772     3  142037600  142038600      1       1  150064        1.863      0.03123
enh93798     3  142572000  142573000      1       1  150064       1.7397      0.04096
enh93799     3  142574500  142575500      3       1  150064       1.8188     0.034469
enh93800     3  142576600  142577600      1       1  150064       1.8243      0.03405
enh93810     3  142671400  142672400      2       1  150064       2.6494    0.0040317
enh93812     3  142706100  142707100      3       2  150064       1.9128     0.027886
enh93813     3  142722500  142723500      4       2  150064       1.7109     0.043548
enh93821     3  142793000  142794000      4       2  150064       2.7632    0.0028619
enh93822     3  142840900  142841900      1       1  150064       1.7389      0.04103
enh93831     3  142965800  142966800      4       2  150064       2.3482    0.0094333
enh93837     3  143148600  143149600      3       2  150064       2.2431     0.012445
enh93854     3  143513500  143514500      2       1  150064       2.2234     0.013094
enh93882     3  144148200  144149200      3       2  150064       2.3332    0.0098179
enh93885     3  144202000  144203000      5       2  150064       2.5113    0.0060138
enh93891     3  144355400  144356400      3       1  150064       2.9493    0.0015927
enh93892     3  144363600  144364600      3       1  150064       2.6803    0.0036774
enh93923     3  145620700  145621700     10       3  150064       2.0071     0.022367
enh93966     3  146298600  146299600      2       1  150064       1.8581     0.031578
enh93971     3  146372800  146373800      1       1  150064       1.8913      0.02929
enh93975     3  146498100  146499100      4       2  150064       1.7083     0.043794
enh93976     3  146498800  146499800      3       1  150064       1.6856      0.04594
enh93984     3  147016100  147017100      2       1  150064       1.8204     0.034351
enh93987     3  147165100  147166100      5       3  150064       1.9844     0.023607
enh93990     3  147332600  147333600      1       1  150064       1.6496      0.04951
enh94013     3  147793200  147794200      1       1  150064       1.7152      0.04315
enh94023     3  148182500  148183500      1       1  150064       1.8427      0.03269
enh94035     3  148538100  148539100      3       2  150064       2.4291    0.0075686
enh94054     3  148903300  148904300      7       2  150064       2.0303     0.021161
enh94055     3  148905700  148906700      4       2  150064       1.8307     0.033576
enh94057     3  148913400  148914400      1       1  150064       1.9061      0.02832
enh94058     3  148921800  148922800      2       1  150064       1.9905     0.023267
enh94061     3  148949000  148950000      4       1  150064       2.1094     0.017453
enh94126     3  149379800  149380800      1       1  150064       2.2212      0.01317
enh94196     3  150097300  150098300      2       1  150064       1.9489     0.025651
enh94227     3  150339200  150340200      2       1  150064       2.1635     0.015253
enh94247     3  150689100  150690100      4       2  150064       1.7836     0.037242
enh94291     3  151218800  151219800      8       2  150064       2.5484    0.0054115
enh94296     3  151277800  151278800      4       2  150064         1.98      0.02385
enh94301     3  151309500  151310500      1       1  150064        1.933      0.02662
enh94302     3  151316500  151317500      1       1  150064       2.4371     0.007402
enh94320     3  151805400  151806400      2       1  150064       1.8198     0.034398
enh94324     3  151868600  151869600      2       1  150064       1.8175     0.034571
enh94341     3  152036000  152037000      3       2  150064       2.3114     0.010405
enh94371     3  152235000  152236000      2       1  150064       3.3334   0.00042901
enh94373     3  152313900  152314900      2       1  150064        1.938     0.026311
enh94377     3  152367700  152368700      6       2  150064       1.9116     0.027961
enh94380     3  152405600  152406600      9       3  150064       1.6857     0.045928
enh94381     3  152437600  152438600      1       1  150064       1.8037      0.03564
enh94382     3  152463400  152464400      4       2  150064       1.8822     0.029905
enh94383     3  152478800  152479800      2       1  150064       1.8336     0.033354
enh94384     3  152497300  152498300      2       1  150064       1.8089      0.03523
enh94385     3  152551500  152552500      3       1  150064       2.8442    0.0022259
enh94444     3  153965300  153966300      1       1  150064       1.9216      0.02733
enh94447     3  154037900  154038900      1       1  150064       2.4668     0.006817
enh94480     3  155077500  155078500      3       2  150064        1.685     0.045992
enh94481     3  155080100  155081100      2       1  150064       1.8224     0.034198
enh94482     3  155081600  155082600      6       3  150064         2.15      0.01578
enh94491     3  155215700  155216700      3       1  150064       2.5181    0.0058987
enh94492     3  155230100  155231100      4       1  150064       2.4769    0.0066258
enh94509     3  155422300  155423300      2       1  150064       2.9231    0.0017328
enh94510     3  155432000  155433000      3       2  150064       1.7073     0.043885
enh94511     3  155443800  155444800      2       1  150064       1.8493     0.032208
enh94512     3  155455400  155456400      1       1  150064        2.304      0.01061
enh94517     3  155526800  155527800      4       2  150064       2.2675     0.011679
enh94538     3  156029100  156030100      2       1  150064       2.0014     0.022677
enh94546     3  156123600  156124600      1       1  150064       1.6499      0.04948
enh94563     3  156332600  156333600      1       1  150064       2.1682      0.01507
enh94569     3  156394900  156395900      2       1  150064       1.8562      0.03171
enh94577     3  156438800  156439800      3       1  150064       1.8154     0.034729
enh94597     3  156793000  156794000      2       1  150064       1.6885     0.045661
enh94673     3  159171400  159172400      2       1  150064       3.0719    0.0010634
enh94674     3  159175900  159176900      1       1  150064       2.5977     0.004693
enh94676     3  159277300  159278300      5       3  150064       2.1182     0.017079
enh94684     3  159358100  159359100      3       2  150064       1.7752     0.037929
enh94685     3  159386400  159387400      3       1  150064        1.794     0.036403
enh94686     3  159387000  159388000      2       1  150064       1.7211      0.04262
enh94687     3  159390300  159391300      6       2  150064       1.8851     0.029707
enh94698     3  159506800  159507800      5       2  150064       1.7028     0.044306
enh94703     3  159555300  159556300      1       1  150064       1.6551      0.04895
enh94708     3  159563500  159564500      2       1  150064       1.9377     0.026329
enh94723     3  159879600  159880600      2       1  150064       1.8923     0.029226
enh94731     3  160032400  160033400      1       1  150064       1.8402      0.03287
enh94753     3  160395300  160396300      1       1  150064         2.73     0.003167
enh94756     3  160475900  160476900      1       1  150064       1.9845       0.0236
enh94758     3  160514400  160515400      3       1  150064       1.6771     0.046761
enh94762     3  160532600  160533600      1       1  150064       1.6873      0.04577
enh94763     3  160543000  160544000      3       1  150064       2.1743     0.014841
enh94765     3  160587600  160588600      4       2  150064       2.3267    0.0099919
enh94768     3  160610600  160611600      3       2  150064       2.4333    0.0074816
enh94769     3  160615100  160616100      2       1  150064       1.9503     0.025572
enh94770     3  160618800  160619800      3       2  150064       1.7538     0.039733
enh94776     3  160854800  160855800      3       2  150064       2.3324    0.0098409
enh94777     3  160902200  160903200      4       2  150064       2.8467    0.0022086
enh94781     3  161027900  161028900      3       2  150064       2.8329    0.0023066
enh94782     3  161032400  161033400      2       1  150064       2.6348    0.0042095
enh94783     3  161067300  161068300      4       1  150064       2.0241     0.021481
enh94785     3  161092800  161093800      4       2  150064       3.5357   0.00020335
enh94788     3  161133600  161134600      2       1  150064       2.0542      0.01998
enh94789     3  161137700  161138700      1       1  150064       1.6536       0.0491
enh94791     3  161144300  161145300      2       1  150064       2.6915    0.0035563
enh94792     3  161188600  161189600      1       1  150064       2.3241      0.01006
enh94793     3  161199400  161200400      3       1  150064       3.5102   0.00022392
enh94794     3  161215800  161216800      3       2  150064       3.1582   0.00079385
enh94795     3  161277700  161278700      6       3  150064       1.9645     0.024737
enh94799     3  161353200  161354200      4       2  150064       3.3914   0.00034765
enh94801     3  161360500  161361500      3       2  150064       3.5084   0.00022537
enh94802     3  161367400  161368400      2       1  150064       3.1322   0.00086764
enh94804     3  161407600  161408600      1       1  150064       2.4593      0.00696
enh94805     3  161484000  161485000      3       1  150064       4.7957   8.1071e-07
enh94808     3  161518600  161519600      4       2  150064       2.0017     0.022656
enh94810     3  161577500  161578500      1       1  150064       1.8771      0.03025
enh94813     3  161657400  161658400      1       1  150064       3.5127    0.0002218
enh94814     3  161759000  161760000      5       2  150064       4.3683   6.2605e-06
enh94816     3  161910800  161911800      5       3  150064       3.9831   3.4014e-05
enh94851     3  163642000  163643000      4       2  150064       2.0066     0.022398
enh94852     3  163657500  163658500     10       3  150064        2.242      0.01248
enh94865     3  164448200  164449200      3       1  150064       1.7252      0.04225
enh94866     3  164454700  164455700      2       1  150064       2.3533    0.0093049
enh94895     3  165907900  165908900      3       2  150064        2.284     0.011185
enh94896     3  165929000  165930000      1       1  150064        2.341     0.009615
enh94908     3  166703500  166704500      1       1  150064       1.8162      0.03467
enh94912     3  166881700  166882700      1       1  150064       2.2546      0.01208
enh94930     3  167375300  167376300      1       1  150064        2.879     0.001995
enh94938     3  167585600  167586600      6       2  150064       3.2731   0.00053179
enh94940     3  167613000  167614000      2       1  150064       2.8432    0.0022332
enh94949     3  167801700  167802700      4       1  150064       2.3552    0.0092568
enh94950     3  167806200  167807200      2       1  150064       2.2983     0.010771
enh94952     3  167809000  167810000      4       1  150064       2.0899     0.018313
enh94953     3  167814400  167815400      2       1  150064       2.0918      0.01823
enh94954     3  167859200  167860200      5       2  150064       1.7406     0.040874
enh94955     3  167860100  167861100      4       1  150064       1.9394     0.026225
enh94956     3  167876800  167877800      1       1  150064       2.2226      0.01312
enh94959     3  167934200  167935200      3       1  150064       1.6499     0.049484
enh94964     3  167993400  167994400      2       1  150064       2.1889     0.014301
enh94982     3  168293800  168294800      3       2  150064       1.8197     0.034404
enh94984     3  168301300  168302300      6       2  150064       2.2338     0.012749
enh95002     3  168657100  168658100      1       1  150064       1.9872      0.02345
enh95005     3  168708000  168709000      7       3  150064       1.8147     0.034784
enh95009     3  168759300  168760300      3       1  150064       1.8583     0.031562
enh95010     3  168794600  168795600      5       3  150064       2.3953    0.0083031
enh95012     3  168812400  168813400      1       1  150064       1.7854       0.0371
enh95016     3  168839900  168840900      3       1  150064       1.9038     0.028469
enh95054     3  169347400  169348400      4       2  150064       1.8607      0.03139
enh95058     3  169461500  169462500      1       1  150064       3.0957    0.0009819
enh95061     3  169492300  169493300      1       1  150064       2.6313     0.004253
enh95062     3  169493100  169494100      1       1  150064       2.6313     0.004253
enh95063     3  169493800  169494800      1       1  150064       2.1012      0.01781
enh95064     3  169508400  169509400      3       1  150064       1.9695     0.024449
enh95067     3  169538100  169539100      2       1  150064       1.7971     0.036162
enh95068     3  169565300  169566300      3       1  150064       2.4407    0.0073286
enh95069     3  169579300  169580300      4       2  150064       2.9514    0.0015816
enh95078     3  169826100  169827100      1       1  150064       2.1914      0.01421
enh95082     3  169914400  169915400      3       2  150064       1.9131      0.02787
enh95083     3  169917900  169918900      4       1  150064        2.551    0.0053709
enh95086     3  169944600  169945600      4       2  150064       2.3787    0.0086861
enh95091     3  170039700  170040700      1       1  150064       1.8439       0.0326
enh95132     3  170549400  170550400      2       1  150064       2.1717     0.014939
enh95133     3  170552800  170553800      2       1  150064       2.1544     0.015605
enh95134     3  170553800  170554800      5       1  150064       2.7178    0.0032855
enh95135     3  170556600  170557600      6       2  150064       3.2638   0.00054968
enh95138     3  170588800  170589800      1       1  150064       2.5409     0.005529
enh95139     3  170592600  170593600      3       1  150064       2.4129    0.0079139
enh95140     3  170671200  170672200      5       2  150064       4.0648   2.4035e-05
enh95141     3  170715500  170716500      2       1  150064       3.1957    0.0006974
enh95142     3  170759800  170760800      1       1  150064       2.6597     0.003911
enh95146     3  170883300  170884300      2       1  150064       1.7317     0.041666
enh95186     3  171156000  171157000      1       1  150064       1.8598      0.03146
enh95193     3  171173800  171174800      2       1  150064        1.803     0.035695
enh95207     3  171436400  171437400      3       1  150064        1.778     0.037701
enh95208     3  171438300  171439300      5       1  150064       1.7224     0.042501
enh95209     3  171444600  171445600      6       1  150064       1.7403     0.040905
enh95218     3  171508400  171509400      5       2  150064          1.7     0.044565
enh95220     3  171519600  171520600      3       1  150064         2.18     0.014629
enh95338     3  172426600  172427600      1       1  150064       2.6366     0.004187
enh95341     3  172463700  172464700      2       1  150064       1.7562     0.039525
enh95363     3  172855400  172856400      5       1  150064       1.6948     0.045055
enh95370     3  172970800  172971800      4       1  150064        2.182     0.014554
enh95375     3  173019200  173020200      4       2  150064       3.2674   0.00054266
enh95377     3  173024000  173025000      1       1  150064       2.8917     0.001916
enh95378     3  173071000  173072000      3       1  150064       1.6569     0.048771
enh95380     3  173116900  173117900      3       2  150064       2.8236    0.0023741
enh95399     3  173511400  173512400      8       3  150064       2.9504    0.0015868
enh95400     3  173516300  173517300      1       1  150064       1.8305      0.03359
enh95401     3  173534300  173535300      2       1  150064       1.8468      0.03239
enh95402     3  173536900  173537900      3       2  150064       3.9302   4.2429e-05
enh95403     3  173552100  173553100      5       2  150064       1.9552     0.025281
enh95408     3  173638500  173639500      1       1  150064       1.7697      0.03839
enh95412     3  173655700  173656700      2       1  150064       1.8661     0.031013
enh95416     3  173768500  173769500      2       1  150064       2.3961    0.0082845
enh95417     3  173785400  173786400      4       2  150064       2.9135     0.001787
enh95418     3  173812000  173813000      4       2  150064       2.0066     0.022398
enh95421     3  173838300  173839300      3       1  150064       1.6798     0.046495
enh95423     3  173866500  173867500      2       1  150064       1.7413     0.040811
enh95434     3  174036300  174037300      5       3  150064       2.3759    0.0087521
enh95442     3  174160000  174161000      1       1  150064       1.8057      0.03548
enh95443     3  174178300  174179300      2       1  150064       2.3179     0.010227
enh95444     3  174180200  174181200      1       1  150064       1.8518      0.03203
enh95449     3  174257000  174258000      6       3  150064       2.5203    0.0058635
enh95471     3  175107100  175108100      4       1  150064       1.8548     0.031811
enh95473     3  175129100  175130100      4       2  150064       3.0673    0.0010799
enh95487     3  175703400  175704400      1       1  150064       2.1625      0.01529
enh95489     3  175733400  175734400      5       2  150064       2.3586    0.0091718
enh95492     3  175895300  175896300      4       2  150064       1.7118     0.043468
enh95497     3  176018600  176019600      1       1  150064       2.0229      0.02154
enh95512     3  176239800  176240800      2       1  150064       1.8405     0.032849
enh95516     3  176295300  176296300      1       1  150064       1.6688      0.04758
enh95522     3  176414600  176415600      1       1  150064       1.6898      0.04553
enh95537     3  176757400  176758400      4       2  150064       2.9588    0.0015441
enh95538     3  176759800  176760800      3       2  150064        2.942    0.0016306
enh95543     3  176792800  176793800      3       2  150064       2.1129     0.017305
enh95544     3  176806800  176807800      4       2  150064       1.6843     0.046064
enh95546     3  176821800  176822800      5       2  150064       2.9531    0.0015729
enh95549     3  176828000  176829000      2       1  150064        2.588    0.0048272
enh95554     3  176851700  176852700      4       2  150064       2.1332     0.016454
enh95556     3  176863800  176864800      4       2  150064       2.6366    0.0041868
enh95557     3  176866600  176867600      1       1  150064       2.7607     0.002884
enh95584     3  177003600  177004600      2       1  150064        2.998    0.0013588
enh95588     3  177062400  177063400      2       1  150064       1.6588     0.048578
enh95594     3  177148000  177149000      3       1  150064       2.3278    0.0099612
enh95615     3  177325100  177326100      1       1  150064       1.7224       0.0425
enh95628     3  177552200  177553200      4       2  150064       2.1394     0.016203
enh95635     3  177869700  177870700      1       1  150064       2.5967     0.004706
enh95636     3  177877200  177878200      4       2  150064       1.9701     0.024416
enh95637     3  177898000  177899000      2       1  150064       1.9335      0.02659
enh95647     3  178059400  178060400      4       2  150064       1.9085     0.028166
enh95653     3  178242800  178243800      3       1  150064       1.9586     0.025077
enh95730     3  179429200  179430200      2       1  150064       2.4505     0.007132
enh95752     3  179836000  179837000      2       1  150064       2.5511    0.0053699
enh95753     3  179852600  179853600      1       1  150064       1.8939      0.02912
enh95755     3  179894800  179895800      1       1  150064       1.9393      0.02623
enh95759     3  179992300  179993300      3       1  150064       2.2843     0.011178
enh95760     3  180100300  180101300      3       2  150064        1.887     0.029577
enh95761     3  180289100  180290100      1       1  150064       3.8437    6.059e-05
enh95776     3  180522200  180523200      4       2  150064       1.8163     0.034665
enh95777     3  180522800  180523800      3       2  150064       1.7286     0.041936
enh95778     3  180572700  180573700      1       1  150064       2.3966     0.008274
enh95779     3  180628800  180629800      2       1  150064       5.4446   2.5956e-08
enh95780     3  180632800  180633800      1       1  150064       6.2898    1.589e-10
enh95785     3  180708200  180709200      1       1  150064       5.9882    1.061e-09
enh95787     3  180726800  180727800      4       2  150064       3.9228   4.3763e-05
enh95790     3  180856400  180857400      4       2  150064       5.4428   2.6224e-08
enh95792     3  180893900  180894900      1       1  150064       5.8081     3.16e-09
enh95797     3  181101100  181102100      1       1  150064       4.5801    2.324e-06
enh95800     3  181182000  181183000      4       2  150064       3.3776   0.00036556
enh95801     3  181207400  181208400      2       1  150064       4.3979   5.4647e-06
enh95802     3  181252000  181253000      1       1  150064       2.0397      0.02069
enh95807     3  181404600  181405600      2       1  150064       2.2622     0.011841
enh95857     3  181934500  181935500      2       1  150064       2.4517    0.0071097
enh95861     3  181952900  181953900      2       1  150064       1.7983     0.036063
enh95862     3  181955600  181956600      2       1  150064       2.4327    0.0074928
enh95870     3  182023500  182024500      4       1  150064        1.656     0.048863
enh95872     3  182042000  182043000      2       1  150064       1.8665     0.030984
enh95916     3  182695600  182696600      1       1  150064       1.8448      0.03253
enh95917     3  182699200  182700200      1       1  150064       1.6873      0.04577
enh95979     3  183543700  183544700      2       1  150064       2.0985     0.017932
enh96035     3  184396300  184397300      2       1  150064       1.7178     0.042921
enh96055     3  184473600  184474600      3       2  150064       2.2035     0.013778
enh96064     3  184508600  184509600      1       1  150064       2.1333      0.01645
enh96107     3  185411600  185412600      2       1  150064       2.2588     0.011948
enh96108     3  185419800  185420800      1       1  150064       1.8946      0.02907
enh96109     3  185421600  185422600      4       2  150064       2.5812    0.0049234
enh96110     3  185426600  185427600      1       1  150064       2.6721     0.003769
enh96119     3  185444200  185445200      4       1  150064       3.4119   0.00032251
enh96120     3  185445900  185446900      3       2  150064       1.8033     0.035669
enh96125     3  185457200  185458200      3       2  150064       1.8372     0.033087
enh96133     3  185482400  185483400      1       1  150064       2.1268      0.01672
enh96148     3  185514500  185515500      2       1  150064       2.4146    0.0078752
enh96171     3  185795300  185796300      3       1  150064       2.2884     0.011057
enh96173     3  185801500  185802500      2       1  150064        3.238   0.00060188
enh96174     3  185810700  185811700      2       1  150064        2.027     0.021332
enh96175     3  185813900  185814900      2       1  150064       2.3921    0.0083766
enh96176     3  185823100  185824100      2       1  150064       2.2587     0.011953
enh96221     3  186507700  186508700      6       3  150064       2.4143    0.0078828
enh96266     3  186891300  186892300      4       2  150064       1.9813     0.023778
enh96268     3  186900000  186901000      3       2  150064       1.6581     0.048648
enh96270     3  186907000  186908000      3       1  150064       2.0509     0.020139
enh96271     3  186927700  186928700      1       1  150064       1.8182      0.03452
enh96272     3  186937500  186938500      2       1  150064        2.044     0.020475
enh96305     3  187453200  187454200      2       1  150064       1.9236     0.027202
enh96332     3  187849100  187850100      4       2  150064       1.9859      0.02352
enh96335     3  187875000  187876000      4       2  150064       1.8928     0.029194
enh96336     3  187881600  187882600      1       1  150064       1.6793      0.04655
enh96337     3  187882800  187883800      5       1  150064       1.8477     0.032321
enh96338     3  187885600  187886600      1       1  150064       2.9432     0.001624
enh96339     3  187886600  187887600      8       3  150064       4.3503   6.7963e-06
enh96340     3  187888400  187889400      5       3  150064       2.5183    0.0058965
enh96341     3  187896800  187897800      7       2  150064       1.6742      0.04705
enh96374     3  188117800  188118800      3       1  150064       1.9813     0.023777
enh96376     3  188191800  188192800      3       1  150064       2.2416     0.012492
enh96380     3  188225000  188226000      2       1  150064       1.7455     0.040453
enh96401     3  188550300  188551300      2       1  150064       1.6838     0.046108
enh96435     3  189484000  189485000      3       2  150064       1.8207     0.034325
enh96459     3  189712400  189713400      6       2  150064       2.3535    0.0092978
enh96461     3  189718900  189719900      2       1  150064       3.0179    0.0012728
enh96462     3  189722800  189723800      5       2  150064       2.5467    0.0054374
enh96463     3  189726000  189727000      3       1  150064        1.654     0.049062
enh96465     3  189735100  189736100      5       2  150064       2.0192     0.021735
enh96471     3  189746400  189747400      1       1  150064       2.2121      0.01348
enh96494     3  189839700  189840700      6       2  150064       2.1578     0.015471
enh96522     3  190270000  190271000      1       1  150064       2.2226      0.01312
enh96523     3  190272400  190273400      5       3  150064       1.7224     0.042502
enh96526     3  190298600  190299600      3       2  150064       2.0301     0.021171
enh96542     3  190723200  190724200      2       1  150064       2.7822    0.0026998
enh96570     3  191111800  191112800      5       3  150064       1.9273     0.026973
enh96571     3  191193700  191194700      3       1  150064       2.6391     0.004156
enh96573     3  191344500  191345500      6       2  150064       2.6796    0.0036858
enh96579     3  191412500  191413500      3       1  150064       1.9176     0.027581
enh96584     3  191492400  191493400      6       3  150064       2.7303     0.003164
enh96586     3  191599800  191600800      1       1  150064        2.177      0.01474
enh96589     3  191619000  191620000      3       2  150064       2.3872    0.0084886
enh96602     3  191873000  191874000      5       3  150064       2.6616    0.0038881
enh96604     3  191879700  191880700      2       1  150064       2.8873     0.001943
enh96616     3  192135000  192136000      2       1  150064       2.1532     0.015652
enh96622     3  192397800  192398800      2       1  150064       1.7838     0.037227
enh96624     3  192434500  192435500      4       2  150064       2.0109     0.022167
enh96625     3  192436400  192437400      2       1  150064       2.2538     0.012105
enh96633     3  192559600  192560600      1       1  150064       1.6959      0.04495
enh96683     3  193106400  193107400      4       2  150064       2.0079     0.022326
enh96702     3  193498600  193499600      2       1  150064       1.9502     0.025579
enh96703     3  193506000  193507000      6       2  150064       1.9538     0.025362
enh96705     3  193510900  193511900      2       1  150064       2.5506    0.0053769
enh96738     3  193815200  193816200      2       1  150064       2.1404     0.016161
enh96776     3  194101800  194102800     13       3  150064        1.649     0.049576
enh96777     3  194103200  194104200      1       1  150064       1.8045      0.03558
enh96860     3  194981700  194982700      1       1  150064       2.3337     0.009805
enh96869     3  195119300  195120300      1       1  150064       1.9035      0.02849
enh96927     3  195929100  195930100      6       3  150064       2.4566     0.007013
enh96930     3  195943400  195944400      3       2  150064       2.0623     0.019591
enh96931     3  195946000  195947000      4       2  150064        2.306     0.010554
enh96934     3  195989800  195990800      3       1  150064       2.3464    0.0094789
enh96936     3  196004900  196005900      5       2  150064       2.5027    0.0061624
enh96937     3  196006000  196007000      6       2  150064       1.7415       0.0408
enh96939     3  196010100  196011100      1       1  150064       1.8952      0.02903
enh96941     3  196012000  196013000      2       1  150064       2.7924     0.002616
enh96942     3  196046800  196047800      5       2  150064       2.8801    0.0019877
enh96943     3  196054000  196055000      7       2  150064       2.2808     0.011281
enh96945     3  196066900  196067900      1       1  150064       3.0415     0.001177
enh96949     3  196156400  196157400      3       2  150064       1.8914     0.029284
enh96950     3  196160000  196161000      2       1  150064       3.1878   0.00071689
enh96951     3  196225400  196226400      1       1  150064       1.7678      0.03855
enh96972     3  196471100  196472100      2       1  150064        1.772     0.038201
enh96973     3  196473600  196474600      6       2  150064       1.6664     0.047818
enh96974     3  196499100  196500100      2       1  150064       1.9046     0.028414
enh96976     3  196502400  196503400      3       1  150064        2.762    0.0028724
enh96983     3  196519900  196520900      3       2  150064       2.8199    0.0024021
enh96994     3  196894700  196895700      2       1  150064       1.7886     0.036838
enh96995     3  196901300  196902300      3       2  150064       1.8101     0.035137
enh96999     3  196930600  196931600      2       1  150064       1.6528     0.049188
enh97001     3  196936100  196937100      1       1  150064       2.2616      0.01186
[truncated: 1,157,131 more chars]
