# Supplementary material for: Identifying enhancer properties associated with genetic risk for complex traits using regulome-wide association studies
Source: PLoS Comput Biol. 2022 Sep 7;18(9):e1010430. doi: 10.1371/journal.pcbi.1010430 (PMC9484640; doi:10.1371/journal.pcbi.1010430)
Supplement: S3 Table — Sample names are as described in the ROADMAP epigenomics project integrative analysis portal: https://egg2.wustl.edu/roadmap/web_portal/meta.html. (ZIP) [file pcbi.1010430.s010.zip › supplemental_table3/E069brain_sig_enhancers05.gcov.out]

GENE       CHR      START       STOP  NSNPS  NPARAM       N        ZSTAT            P
enh60329     1     894800     895800      1       1  150064       1.8429      0.03267
enh60335     1     965000     966000      1       1  150064       1.9109      0.02801
enh60359     1    1168300    1169300      2       1  150064       1.7908     0.036659
enh60360     1    1172200    1173200      1       1  150064       2.0969        0.018
enh60361     1    1205200    1206200      2       1  150064       1.6686     0.047598
enh60371     1    1251000    1252000      1       1  150064       2.2501      0.01222
enh60372     1    1253300    1254300      2       1  150064       1.8249     0.034007
enh60430     1    1706800    1707800      3       2  150064       2.5144    0.0059618
enh60461     1    1841300    1842300      3       1  150064       2.0797     0.018775
enh60486     1    2038300    2039300      5       2  150064       2.8336    0.0023012
enh60488     1    2043300    2044300      4       1  150064       2.5425    0.0055028
enh60489     1    2046400    2047400      4       2  150064       2.7169    0.0032953
enh60491     1    2057600    2058600      3       1  150064       2.0745     0.019015
enh60493     1    2062800    2063800      3       2  150064       3.1698   0.00076283
enh60494     1    2068200    2069200      4       2  150064       3.2811   0.00051702
enh60495     1    2082200    2083200      8       2  150064       3.1966   0.00069533
enh60496     1    2084300    2085300      3       1  150064       2.3601    0.0091358
enh60497     1    2086500    2087500      3       1  150064       3.2789   0.00052105
enh60498     1    2089300    2090300      2       1  150064       3.1738   0.00075222
enh60500     1    2110600    2111600      7       3  150064       2.8597    0.0021204
enh60504     1    2127000    2128000      2       1  150064       2.5265    0.0057606
enh60515     1    2173500    2174500      2       1  150064       3.3947   0.00034357
enh60526     1    2207900    2208900      2       1  150064       1.6578     0.048676
enh60528     1    2214800    2215800      6       3  150064       1.7659     0.038702
enh60547     1    2369200    2370200      4       2  150064       4.5664   2.4814e-06
enh60549     1    2372400    2373400      8       3  150064        5.342   4.5955e-08
enh60551     1    2380600    2381600      5       2  150064       4.6244   1.8782e-06
enh60552     1    2389200    2390200      7       2  150064       1.9068     0.028273
enh60553     1    2401000    2402000      1       1  150064       3.8269    6.488e-05
enh60565     1    2486000    2487000      1       1  150064       2.5752     0.005009
enh60572     1    2541800    2542800      1       1  150064       2.6463     0.004069
enh60573     1    2571400    2572400      2       1  150064       2.8339    0.0022993
enh60590     1    3000100    3001100      4       1  150064       1.8465     0.032409
enh60596     1    3043200    3044200      2       1  150064       1.8963     0.028961
enh60612     1    3123400    3124400      3       1  150064       3.2339    0.0006105
enh60613     1    3128800    3129800      3       2  150064       3.1928   0.00070444
enh60614     1    3131600    3132600      2       1  150064       2.8542     0.002157
enh60615     1    3137100    3138100      8       3  150064       2.4736    0.0066885
enh60619     1    3220500    3221500      4       2  150064       1.8363     0.033154
enh60647     1    3400000    3401000      4       2  150064       1.9233     0.027219
enh60700     1    4231200    4232200     11       4  150064       3.1233   0.00089404
enh60701     1    4233300    4234300      8       3  150064       1.9774     0.023997
enh60730     1    4837000    4838000      1       1  150064       3.1268    0.0008836
enh60731     1    4838200    4839200      5       3  150064       1.8009     0.035856
enh60732     1    4855900    4856900      3       2  150064       2.6429    0.0041098
enh60740     1    5283100    5284100      6       2  150064       1.7952     0.036309
enh60741     1    5291200    5292200      4       2  150064       2.3938    0.0083383
enh60742     1    5299100    5300100      4       1  150064       1.9034     0.028491
enh60746     1    5354100    5355100     10       2  150064       2.5788    0.0049577
enh60754     1    5553300    5554300      4       2  150064       1.6899      0.04552
enh60764     1    5831300    5832300      6       2  150064       2.7305    0.0031624
enh60772     1    5995000    5996000      1       1  150064        2.313      0.01036
enh60816     1    6260400    6261400      1       1  150064       1.7453      0.04047
enh60817     1    6264400    6265400      3       2  150064         2.25     0.012223
enh60818     1    6265000    6266000      1       1  150064       2.2842      0.01118
enh60843     1    6447200    6448200      2       1  150064       1.7695     0.038403
enh60844     1    6449600    6450600      3       2  150064       2.4151    0.0078652
enh60853     1    6551600    6552600      4       2  150064       1.7381     0.041093
enh60855     1    6555200    6556200      3       1  150064       2.1548      0.01559
enh60857     1    6561500    6562500      3       2  150064       1.6621      0.04825
enh60858     1    6567900    6568900      3       2  150064       2.1731     0.014888
enh60866     1    6645300    6646300      3       2  150064       2.3356    0.0097571
enh60868     1    6649000    6650000      4       2  150064       1.7673     0.038589
enh60871     1    6658100    6659100      6       3  150064       1.6901     0.045505
enh60873     1    6669000    6670000      2       1  150064       1.8024     0.035742
enh60876     1    6676000    6677000      3       1  150064       2.1533     0.015649
enh60877     1    6684000    6685000      2       1  150064       2.1264     0.016733
enh60879     1    6694300    6695300      8       2  150064       2.0884     0.018382
enh60881     1    6713200    6714200      2       1  150064       3.4411   0.00028969
enh60882     1    6726800    6727800      1       1  150064       2.1925      0.01417
enh60883     1    6732300    6733300      4       2  150064       4.1863   1.4177e-05
enh60885     1    6759800    6760800      2       1  150064       3.5669   0.00018061
enh60891     1    6847000    6848000      3       1  150064       1.7795     0.037581
enh60894     1    6851000    6852000      4       2  150064       1.8562     0.031711
enh60900     1    6867500    6868500      1       1  150064       1.8682      0.03087
enh60923     1    6976800    6977800      4       2  150064       1.6762     0.046847
enh60935     1    7044900    7045900      3       2  150064       2.4135    0.0078999
enh60966     1    7531300    7532300      5       3  150064        1.792     0.036566
enh61000     1    7829900    7830900      1       1  150064       1.8858      0.02966
enh61003     1    7845400    7846400      6       3  150064       1.9298     0.026813
enh61005     1    8002400    8003400      2       1  150064       2.0947     0.018098
enh61037     1    8360900    8361900      2       1  150064       4.2841   9.1725e-06
enh61038     1    8372400    8373400      6       2  150064       2.5155    0.0059439
enh61039     1    8373800    8374800      3       2  150064        4.624   1.8821e-06
enh61041     1    8377100    8378100      1       1  150064       3.5064    0.0002271
enh61042     1    8378600    8379600      3       1  150064       3.1682   0.00076692
enh61044     1    8403100    8404100      5       3  150064       3.3751   0.00036895
enh61046     1    8416100    8417100      1       1  150064        2.381     0.008632
enh61049     1    8429600    8430600      3       1  150064       2.8972    0.0018824
enh61051     1    8436100    8437100      4       2  150064       4.3432   7.0227e-06
enh61053     1    8440200    8441200      1       1  150064       3.7753     7.99e-05
enh61056     1    8445000    8446000      3       2  150064       4.7039   1.2763e-06
enh61057     1    8446700    8447700      2       1  150064       4.9651   3.4337e-07
enh61058     1    8450800    8451800      3       2  150064       2.9505    0.0015861
enh61059     1    8452700    8453700      1       1  150064       5.5087    1.807e-08
enh61060     1    8454200    8455200      2       1  150064       3.3185   0.00045251
enh61061     1    8455100    8456100      1       1  150064       1.6624      0.04822
enh61062     1    8457800    8458800      1       1  150064       2.3545     0.009273
enh61063     1    8464300    8465300      2       1  150064       4.6602   1.5796e-06
enh61064     1    8466500    8467500      5       2  150064       5.5447    1.472e-08
enh61066     1    8473200    8474200      4       2  150064       5.1209   1.5201e-07
enh61069     1    8488800    8489800      1       1  150064       4.7418    1.059e-06
enh61070     1    8495500    8496500      2       1  150064       5.0697   1.9924e-07
enh61071     1    8498300    8499300      1       1  150064        5.656    7.747e-09
enh61072     1    8501300    8502300      1       1  150064       4.7089    1.245e-06
enh61074     1    8507900    8508900      1       1  150064       2.0523      0.02007
enh61075     1    8509800    8510800      2       1  150064       3.3195   0.00045086
enh61081     1    8526600    8527600      3       2  150064       2.2527     0.012137
enh61084     1    8534100    8535100      2       1  150064       3.2479   0.00058122
enh61085     1    8536900    8537900      3       1  150064       3.2444   0.00058856
enh61086     1    8542900    8543900      2       1  150064       2.1847     0.014455
enh61087     1    8555800    8556800      2       1  150064       2.0148     0.021962
enh61088     1    8563100    8564100      1       1  150064       2.3189       0.0102
enh61089     1    8566600    8567600      2       1  150064       3.8356   6.2631e-05
enh61093     1    8573900    8574900      2       1  150064       2.9306    0.0016913
enh61096     1    8578700    8579700      2       1  150064       2.4006    0.0081847
enh61097     1    8581200    8582200      1       1  150064       3.0094     0.001309
enh61100     1    8607800    8608800      2       1  150064       2.3958    0.0082926
enh61101     1    8611800    8612800      2       1  150064       2.5226     0.005825
enh61102     1    8615000    8616000      1       1  150064        3.125    0.0008889
enh61103     1    8616800    8617800      2       1  150064       2.9897    0.0013961
enh61104     1    8620900    8621900      1       1  150064       2.5716     0.005062
enh61105     1    8623300    8624300      3       2  150064       2.3761    0.0087482
enh61107     1    8638400    8639400      2       1  150064       2.6621    0.0038823
enh61108     1    8640300    8641300      2       1  150064       2.1247     0.016807
enh61109     1    8642800    8643800      2       1  150064       2.3297    0.0099121
enh61110     1    8647600    8648600      3       1  150064       3.0085    0.0013126
enh61111     1    8649900    8650900      2       1  150064       2.5036    0.0061472
enh61112     1    8654400    8655400      2       1  150064       2.3612    0.0091075
enh61113     1    8656600    8657600      2       1  150064       2.6275    0.0043008
enh61114     1    8658400    8659400      6       2  150064       2.9781    0.0014503
enh61115     1    8659500    8660500      1       1  150064       3.0959    0.0009812
enh61117     1    8662800    8663800      2       1  150064       2.2696     0.011615
enh61120     1    8680500    8681500      1       1  150064       3.0082     0.001314
enh61121     1    8685900    8686900      1       1  150064       2.9013     0.001858
enh61124     1    8695000    8696000      3       2  150064       1.7957     0.036273
enh61127     1    8703200    8704200      1       1  150064       2.8288     0.002336
enh61128     1    8707000    8708000      2       1  150064       2.9936    0.0013784
enh61131     1    8712400    8713400      2       1  150064       2.6253    0.0043289
enh61132     1    8713600    8714600      3       1  150064         2.51    0.0060361
enh61133     1    8719300    8720300      1       1  150064       2.4949       0.0063
enh61134     1    8722200    8723200      1       1  150064       2.2886      0.01105
enh61135     1    8725300    8726300      2       1  150064        2.471    0.0067368
enh61136     1    8728900    8729900      1       1  150064       1.9571      0.02517
enh61139     1    8737600    8738600      1       1  150064       2.9436     0.001622
enh61141     1    8741400    8742400      2       1  150064         2.38    0.0086572
enh61142     1    8744500    8745500      2       1  150064       2.1884     0.014321
enh61149     1    8758900    8759900      1       1  150064       1.7527      0.03983
enh61151     1    8767000    8768000      4       2  150064       2.4406    0.0073308
enh61152     1    8771900    8772900      2       1  150064       2.1925     0.014172
enh61157     1    8787700    8788700      3       2  150064       3.4642   0.00026589
enh61162     1    8814900    8815900      1       1  150064       1.9749      0.02414
enh61167     1    8866500    8867500      1       1  150064       3.1217    0.0008989
enh61183     1    8943200    8944200      5       2  150064       1.8942     0.029096
enh61187     1    8949900    8950900      3       1  150064       2.8461    0.0022127
enh61190     1    8977800    8978800      4       1  150064       2.2139     0.013419
enh61191     1    8978300    8979300      4       2  150064       1.9894      0.02333
enh61192     1    9000100    9001100      6       3  150064       2.3139     0.010336
enh61229     1    9330300    9331300      4       2  150064       1.9758     0.024088
enh61230     1    9334900    9335900     10       2  150064       2.4162    0.0078412
enh61234     1    9351400    9352400      3       2  150064       2.4918    0.0063544
enh61252     1    9409800    9410800      1       1  150064       1.7885      0.03685
enh61336     1    9899300    9900300      1       1  150064       2.2414       0.0125
enh61338     1    9920000    9921000      1       1  150064       2.2695      0.01162
enh61339     1    9923400    9924400      3       2  150064        2.006      0.02243
enh61421     1   10317600   10318600      2       1  150064       1.6877     0.045736
enh61432     1   10346600   10347600      3       1  150064       1.6461     0.049876
enh61441     1   10377800   10378800      8       3  150064       1.8496     0.032183
enh61448     1   10397300   10398300      3       2  150064       1.7247     0.042289
enh61451     1   10408400   10409400      1       1  150064       1.8806      0.03001
enh61455     1   10418500   10419500      5       2  150064       1.6456     0.049928
enh61456     1   10433900   10434900      1       1  150064       1.6958      0.04496
enh61512     1   10834600   10835600      1       1  150064       1.6689      0.04757
enh61515     1   10960800   10961800      1       1  150064        2.658      0.00393
enh61518     1   11005500   11006500      5       3  150064       1.6539     0.049077
enh61566     1   11335700   11336700      1       1  150064       2.0523      0.02007
enh61573     1   11376400   11377400      3       1  150064       2.2901     0.011008
enh61587     1   11532600   11533600      1       1  150064       1.6562      0.04884
enh61588     1   11537200   11538200      5       2  150064         2.73    0.0031666
enh61589     1   11544700   11545700      2       1  150064       3.1261   0.00088579
enh61604     1   11763800   11764800      3       2  150064       1.6916     0.045363
enh61605     1   11767400   11768400      4       2  150064       1.7161     0.043076
enh61628     1   11942800   11943800      3       2  150064       2.1546     0.015597
enh61633     1   11981000   11982000      6       3  150064       1.9053      0.02837
enh61636     1   11990200   11991200      2       1  150064       1.7587     0.039313
enh61638     1   11995500   11996500      4       2  150064       2.1548     0.015588
enh61639     1   11997100   11998100      2       1  150064       2.3366    0.0097313
enh61640     1   11997800   11998800      1       1  150064       2.7935     0.002607
enh61642     1   11999700   12000700      4       2  150064       2.6462    0.0040698
enh61644     1   12012300   12013300      9       3  150064       2.1053     0.017631
enh61656     1   12112200   12113200      4       2  150064       1.7134     0.043322
enh61736     1   12774300   12775300      2       1  150064       1.7815     0.037412
enh61753     1   14028600   14029600      3       2  150064       2.6984    0.0034838
enh61759     1   14074400   14075400      2       1  150064       1.6562     0.048838
enh61763     1   14091500   14092500      2       1  150064       1.8981     0.028844
enh61778     1   14234500   14235500      2       1  150064       1.8519     0.032019
enh61787     1   14462600   14463600      5       1  150064       1.6898     0.045536
enh61788     1   14465000   14466000      6       2  150064       2.0446     0.020449
enh61795     1   14582300   14583300      3       1  150064       2.1735     0.014871
enh61796     1   14586100   14587100      6       3  150064       1.8558      0.03174
enh61830     1   14974400   14975400      2       1  150064       1.6532     0.049144
enh61921     1   15522600   15523600      6       2  150064       1.7933      0.03646
enh62057     1   16345600   16346600      9       4  150064       1.7948     0.036344
enh62058     1   16352900   16353900      5       3  150064       2.0835     0.018603
enh62059     1   16359000   16360000      9       3  150064       1.7705     0.038325
enh62091     1   16538700   16539700      2       1  150064       1.6726     0.047208
enh62094     1   16564000   16565000      2       1  150064       2.7283    0.0031827
enh62095     1   16570400   16571400      1       1  150064        2.126      0.01675
enh62098     1   16592500   16593500      3       1  150064       2.1759      0.01478
enh62099     1   16594300   16595300      2       1  150064       1.6956     0.044977
enh62100     1   16600200   16601200      4       1  150064       2.3383    0.0096855
enh62101     1   16613400   16614400      1       1  150064       2.2454      0.01237
enh62102     1   16620100   16621100      3       2  150064       1.8576     0.031611
enh62103     1   16642400   16643400      3       1  150064       2.1699     0.015006
enh62104     1   16643600   16644600      5       2  150064       2.2124      0.01347
enh62105     1   16645100   16646100      3       1  150064       2.0685     0.019295
enh62107     1   16650600   16651600      2       1  150064       1.7495       0.0401
enh62110     1   16679400   16680400      1       1  150064       2.0801      0.01876
enh62113     1   16698400   16699400      2       1  150064       1.7669     0.038622
enh62118     1   16711000   16712000      3       1  150064       1.7799     0.037547
enh62119     1   16713900   16714900      2       1  150064       1.8111     0.035064
enh62121     1   16719200   16720200      3       2  150064       2.1585     0.015445
enh62122     1   16722900   16723900      4       1  150064       2.0449      0.02043
enh62127     1   16817400   16818400      3       2  150064       2.5381    0.0055725
enh62129     1   16823700   16824700      3       1  150064       1.8836     0.029809
enh62132     1   16839800   16840800      2       1  150064       2.7205    0.0032595
enh62162     1   17287700   17288700      3       2  150064       1.8156     0.034716
enh62165     1   17301600   17302600      2       1  150064       1.8791     0.030114
enh62167     1   17310900   17311900      2       1  150064       2.5752    0.0050092
enh62171     1   17350100   17351100      7       3  150064       1.8388     0.032975
enh62173     1   17371400   17372400      7       2  150064        2.316      0.01028
enh62174     1   17372600   17373600      3       1  150064       2.2668     0.011702
enh62175     1   17374000   17375000      6       2  150064        2.418    0.0078027
enh62176     1   17378200   17379200      3       2  150064       2.7772    0.0027413
enh62177     1   17385900   17386900      4       2  150064       2.9968     0.001364
enh62178     1   17386700   17387700      3       1  150064       2.9913    0.0013888
enh62180     1   17389700   17390700      7       3  150064       2.3766    0.0087372
enh62181     1   17393500   17394500      4       2  150064       3.2053    0.0006746
enh62182     1   17397500   17398500      8       2  150064       2.1244     0.016818
enh62183     1   17407000   17408000      9       3  150064        2.637    0.0041819
enh62184     1   17410200   17411200      3       1  150064       2.2607     0.011888
enh62267     1   18441200   18442200      3       2  150064        3.283   0.00051347
enh62284     1   18527800   18528800      4       2  150064       1.8253     0.033981
enh62285     1   18537700   18538700      4       2  150064       1.8808     0.029997
enh62286     1   18551500   18552500      6       2  150064       2.7663    0.0028347
enh62287     1   18556800   18557800      5       2  150064       1.6692     0.047538
enh62310     1   19256500   19257500      4       2  150064       1.7413     0.040819
enh62312     1   19263200   19264200      2       1  150064        1.845     0.032521
enh62354     1   19636400   19637400      6       3  150064       1.7159     0.043089
enh62355     1   19640400   19641400      2       1  150064       2.3414    0.0096047
enh62356     1   19642500   19643500      4       1  150064       1.6586       0.0486
enh62405     1   19821100   19822100      4       2  150064       3.0065    0.0013212
enh62406     1   19831600   19832600      7       3  150064       1.9153     0.027725
enh62407     1   19835400   19836400      6       2  150064       1.6627     0.048186
enh62421     1   19974500   19975500      9       4  150064       1.7098     0.043651
enh62445     1   20384700   20385700      1       1  150064       1.9876      0.02343
enh62447     1   20427100   20428100      2       1  150064        1.645     0.049985
enh62470     1   20651700   20652700      6       2  150064       2.2421     0.012477
enh62479     1   20730200   20731200      3       1  150064       2.3104     0.010432
enh62480     1   20732300   20733300      5       1  150064       2.2927     0.010932
enh62494     1   20805200   20806200      2       1  150064       2.0279     0.021283
enh62518     1   21059800   21060800      2       1  150064       2.8097    0.0024792
enh62522     1   21114500   21115500      2       1  150064       2.4415    0.0073133
enh62526     1   21218200   21219200      2       1  150064       2.4112    0.0079508
enh62527     1   21261900   21262900      1       1  150064       1.7834      0.03726
enh62531     1   21319400   21320400      2       1  150064       2.0949     0.018091
enh62533     1   21329800   21330800      1       1  150064       2.1596       0.0154
enh62535     1   21332000   21333000      2       1  150064       2.9263    0.0017152
enh62536     1   21339400   21340400      1       1  150064       2.4906     0.006376
enh62538     1   21349000   21350000      2       1  150064       2.0738     0.019051
enh62539     1   21351200   21352200      5       3  150064       2.4355    0.0074355
enh62540     1   21359500   21360500      1       1  150064       1.8696      0.03077
enh62541     1   21361100   21362100      4       1  150064       2.4859    0.0064606
enh62543     1   21369600   21370600      3       2  150064       1.9724     0.024282
enh62544     1   21374900   21375900      2       1  150064       2.1017     0.017789
enh62546     1   21399300   21400300      2       1  150064       2.0127     0.022071
enh62547     1   21402600   21403600      3       1  150064       2.1445     0.015997
enh62548     1   21416600   21417600      2       1  150064       2.7388    0.0030831
enh62549     1   21422200   21423200      3       1  150064       2.2559      0.01204
enh62552     1   21438600   21439600      2       1  150064        1.697     0.044853
enh62553     1   21441800   21442800      3       2  150064       2.0851     0.018531
enh62555     1   21446400   21447400      2       1  150064       2.8828    0.0019708
enh62556     1   21448100   21449100      2       1  150064       2.8703    0.0020502
enh62557     1   21456000   21457000      1       1  150064       2.4452     0.007239
enh62558     1   21465700   21466700      1       1  150064       2.4763     0.006638
enh62560     1   21475100   21476100      3       2  150064       1.9115     0.027969
enh62561     1   21476400   21477400      4       2  150064       1.7142     0.043247
enh62564     1   21483200   21484200      1       1  150064       2.7054     0.003411
enh62565     1   21489200   21490200      2       1  150064        2.621    0.0043839
enh62566     1   21491300   21492300      3       2  150064       2.7427    0.0030472
enh62567     1   21497700   21498700      3       1  150064       2.9716     0.001481
enh62568     1   21499700   21500700      3       2  150064       2.0852     0.018525
enh62570     1   21521000   21522000      2       1  150064        2.607    0.0045671
enh62571     1   21521500   21522500      1       1  150064       1.7381       0.0411
enh62642     1   21918800   21919800      3       2  150064       1.8895     0.029415
enh62655     1   21998800   21999800      4       2  150064       2.1205     0.016982
enh62657     1   22031500   22032500      2       1  150064       2.3152     0.010301
enh62658     1   22050300   22051300      1       1  150064       1.7132      0.04334
enh62659     1   22085500   22086500      5       2  150064        1.674     0.047065
enh62662     1   22100900   22101900      3       2  150064       2.2141      0.01341
enh62681     1   22350000   22351000      5       2  150064       2.2927     0.010933
enh62684     1   22374700   22375700      2       1  150064       3.2572   0.00056259
enh62685     1   22378000   22379000      4       2  150064       2.2292     0.012899
enh62688     1   22386200   22387200      4       2  150064       2.7621    0.0028718
enh62692     1   22398800   22399800      1       1  150064       3.3647    0.0003831
enh62703     1   22447800   22448800      2       1  150064       3.0135    0.0012911
enh62706     1   22454000   22455000      7       2  150064       3.4596   0.00027051
enh62707     1   22458300   22459300      5       3  150064       2.6627    0.0038753
enh62754     1   23141000   23142000      9       2  150064       1.7441     0.040571
enh62769     1   23302500   23303500      2       1  150064       1.8716     0.030629
enh62827     1   23890800   23891800      2       1  150064       1.7402     0.040916
enh62875     1   24372600   24373600      3       1  150064       2.5782    0.0049652
enh62889     1   24678000   24679000      1       1  150064       2.2798      0.01131
enh62892     1   24712500   24713500      5       2  150064       1.9901     0.023292
enh62893     1   24718700   24719700      1       1  150064        1.765      0.03878
enh62895     1   24736800   24737800      3       2  150064       2.2849     0.011159
enh62900     1   24753600   24754600      5       2  150064       1.6537     0.049092
enh62901     1   24759200   24760200      6       2  150064        2.078     0.018854
enh62902     1   24762500   24763500     12       3  150064       1.7159     0.043094
enh62917     1   24967400   24968400      2       1  150064       2.5702    0.0050815
enh62958     1   25349000   25350000      3       2  150064        1.841     0.032813
enh63082     1   26259000   26260000      1       1  150064       1.6808       0.0464
enh63114     1   26481400   26482400      1       1  150064       1.7446      0.04053
enh63149     1   26875100   26876100      1       1  150064        1.665      0.04796
enh63150     1   26877500   26878500      2       1  150064       1.9891     0.023348
enh63163     1   27016500   27017500      2       1  150064       2.0566     0.019861
enh63166     1   27033600   27034600      2       1  150064       2.6037    0.0046111
enh63167     1   27035500   27036500      2       1  150064       2.6101    0.0045264
enh63168     1   27041600   27042600      2       1  150064       1.8757     0.030351
enh63169     1   27047400   27048400      3       1  150064         2.63    0.0042697
enh63170     1   27053300   27054300      2       1  150064        1.943      0.02601
enh63173     1   27068500   27069500      3       1  150064       2.6378    0.0041719
enh63174     1   27069600   27070600      1       1  150064        2.709     0.003374
enh63177     1   27078600   27079600      1       1  150064       2.7031     0.003435
enh63178     1   27085200   27086200      1       1  150064       2.7444     0.003031
enh63180     1   27094200   27095200      1       1  150064       2.7557     0.002928
enh63182     1   27097900   27098900      1       1  150064       2.7473     0.003004
enh63183     1   27106500   27107500      1       1  150064       1.8119        0.035
enh63186     1   27117200   27118200      1       1  150064       2.6875     0.003599
enh63191     1   27154200   27155200      2       1  150064       2.1232     0.016866
enh63193     1   27157600   27158600      1       1  150064        2.646     0.004073
enh63196     1   27184300   27185300      1       1  150064       1.9879      0.02341
enh63198     1   27203900   27204900      1       1  150064       2.0777      0.01887
enh63199     1   27213400   27214400      2       1  150064       1.9804     0.023831
enh63200     1   27214700   27215700      1       1  150064       2.4794      0.00658
enh63202     1   27220700   27221700      3       2  150064       1.9341     0.026548
enh63204     1   27236000   27237000      3       1  150064       2.5911    0.0047839
enh63205     1   27246800   27247800      1       1  150064       2.5268     0.005756
enh63206     1   27249500   27250500      1       1  150064        2.512     0.006003
enh63221     1   27397100   27398100      4       1  150064        1.756     0.039544
enh63222     1   27413900   27414900      5       3  150064       1.7316     0.041675
enh63225     1   27433000   27434000      1       1  150064       1.8883      0.02949
enh63251     1   27667900   27668900      2       1  150064       2.6571    0.0039408
enh63258     1   27693800   27694800      1       1  150064       1.8301      0.03362
enh63300     1   27861200   27862200      1       1  150064       1.8429      0.03267
enh63320     1   27920300   27921300      1       1  150064       1.7472       0.0403
enh63322     1   27932200   27933200      1       1  150064       2.0323      0.02106
enh63325     1   27947700   27948700      2       1  150064       1.6501     0.049462
enh63326     1   27951000   27952000      1       1  150064       1.7491      0.04014
enh63327     1   27952900   27953900      3       1  150064       1.6959     0.044949
enh63328     1   27955400   27956400      1       1  150064       1.6769      0.04678
enh63329     1   27957800   27958800      7       3  150064       1.8081     0.035298
enh63333     1   27969900   27970900      1       1  150064       1.9646      0.02473
enh63397     1   28523000   28524000      6       4  150064       1.7939     0.036417
enh63398     1   28523900   28524900      3       2  150064        1.923      0.02724
enh63404     1   28575700   28576700      2       1  150064       1.7769     0.037792
enh63406     1   28588100   28589100      3       1  150064        2.265     0.011756
enh63411     1   28623000   28624000      3       2  150064       2.0438     0.020484
enh63417     1   28718200   28719200      4       1  150064       1.9943     0.023059
enh63418     1   28736100   28737100      8       3  150064       2.2663     0.011716
enh63422     1   28782200   28783200      1       1  150064       2.4036     0.008118
enh63424     1   28835300   28836300      1       1  150064       3.3835    0.0003578
enh63427     1   28845600   28846600      1       1  150064       2.4689     0.006776
enh63429     1   28880300   28881300      2       1  150064       2.0181     0.021789
enh63430     1   28905600   28906600      1       1  150064        2.917     0.001767
enh63431     1   28916400   28917400      3       1  150064       2.7318    0.0031493
enh63434     1   28966900   28967900      2       1  150064       2.2745     0.011467
enh63435     1   28967600   28968600      2       1  150064       2.2942     0.010889
enh63436     1   28970700   28971700      1       1  150064       2.3123      0.01038
enh63437     1   28973600   28974600      2       1  150064       2.0484     0.020261
enh63439     1   28990300   28991300      4       2  150064       3.3981   0.00033927
enh63446     1   29082200   29083200      1       1  150064       4.1639    1.564e-05
enh63450     1   29111200   29112200      1       1  150064       2.4417      0.00731
enh63452     1   29156900   29157900      2       1  150064        2.512     0.006002
enh63453     1   29161500   29162500      4       1  150064        2.863    0.0020979
enh63457     1   29211500   29212500      5       1  150064       2.1952     0.014076
enh63463     1   29459800   29460800      2       1  150064       1.7028     0.044305
enh63470     1   29497200   29498200      5       3  150064       1.7057     0.044029
enh63477     1   29555700   29556700      4       2  150064       1.8991     0.028773
enh63480     1   29572100   29573100      4       2  150064       1.7063     0.043975
enh63482     1   29585600   29586600      2       1  150064       2.6601    0.0039063
enh63483     1   29596400   29597400      1       1  150064       2.6931      0.00354
enh63492     1   30457200   30458200      2       1  150064       4.2256   1.1917e-05
enh63493     1   30507000   30508000      4       2  150064       2.5053    0.0061176
enh63501     1   30852400   30853400      4       2  150064       2.1621     0.015304
enh63502     1   30853100   30854100      5       2  150064       2.5631    0.0051873
enh63505     1   31179800   31180800      8       1  150064       1.9241     0.027168
enh63509     1   31216100   31217100      1       1  150064       1.9473      0.02575
enh63523     1   31282700   31283700      1       1  150064       1.7529      0.03981
enh63558     1   31449300   31450300      1       1  150064       1.7721      0.03819
enh63589     1   31674000   31675000      3       1  150064       2.4988    0.0062299
enh63591     1   31689600   31690600      8       2  150064        3.375   0.00036913
enh63592     1   31693500   31694500      4       1  150064       3.5873   0.00016706
enh63594     1   31696700   31697700      4       1  150064       3.3258   0.00044089
enh63595     1   31700700   31701700      2       1  150064       3.4268   0.00030534
enh63596     1   31706500   31707500      7       2  150064       1.9323     0.026659
enh63599     1   31771400   31772400      1       1  150064       3.6304    0.0001415
enh63600     1   31772600   31773600      3       2  150064       3.7093   0.00010391
enh63601     1   31778800   31779800      1       1  150064       2.1675       0.0151
enh63602     1   31800000   31801000      4       1  150064       3.2306   0.00061763
enh63603     1   31807500   31808500      1       1  150064       3.2262    0.0006273
enh63604     1   31826800   31827800      1       1  150064       3.6317    0.0001408
enh63605     1   31841300   31842300      2       1  150064       1.6729     0.047174
enh63606     1   31847100   31848100      2       1  150064       2.7671    0.0028278
enh63608     1   31867600   31868600      2       1  150064       2.8315    0.0023167
enh63609     1   31887000   31888000      1       1  150064       2.5279     0.005737
enh63610     1   31895200   31896200      5       2  150064       2.0482     0.020269
enh63616     1   32029500   32030500      1       1  150064       2.3782     0.008699
enh63662     1   32262200   32263200      1       1  150064       1.7442      0.04056
enh63684     1   32391100   32392100      2       1  150064       2.0527      0.02005
enh63724     1   32592600   32593600      3       2  150064       1.6917     0.045349
enh63729     1   32616800   32617800      1       1  150064       2.0177      0.02181
enh63734     1   32662900   32663900      1       1  150064       1.7481      0.04022
enh63743     1   32707400   32708400      3       1  150064       1.7063     0.043974
enh63744     1   32712900   32713900      1       1  150064       1.6948      0.04506
enh63754     1   32810900   32811900      1       1  150064        2.932     0.001684
enh63765     1   32856700   32857700      1       1  150064       2.0082      0.02231
enh63768     1   32879100   32880100      2       1  150064       1.6773     0.046739
enh63795     1   33223300   33224300      3       1  150064        2.368    0.0089431
enh63804     1   33279900   33280900      2       1  150064        1.684      0.04609
enh63813     1   33338000   33339000      2       1  150064        1.997     0.022915
enh63837     1   33460600   33461600      1       1  150064       1.8371       0.0331
enh63847     1   33502600   33503600      2       1  150064       1.8687     0.030829
enh63862     1   33564600   33565600      1       1  150064       2.2931      0.01092
enh63895     1   33758000   33759000      2       1  150064       1.7152     0.043157
enh63896     1   33759700   33760700      1       1  150064       1.8298      0.03364
enh63897     1   33761000   33762000      3       1  150064       1.8874     0.029554
enh63899     1   33766200   33767200      3       2  150064       2.3437    0.0095463
enh63900     1   33769400   33770400      3       2  150064        2.017     0.021847
enh63910     1   33810900   33811900      1       1  150064       1.7861      0.03704
enh63928     1   33927800   33928800      2       1  150064       2.0893     0.018343
enh63992     1   35322800   35323800      4       2  150064        1.898     0.028849
enh64014     1   35675500   35676500      2       1  150064       3.4853    0.0002458
enh64015     1   35676200   35677200      4       1  150064       3.5179   0.00021747
enh64028     1   35852300   35853300      1       1  150064       4.1153    1.933e-05
enh64029     1   35898000   35899000      3       2  150064        3.309    0.0004681
enh64054     1   36102100   36103100      2       1  150064       3.6011   0.00015847
enh64058     1   36140800   36141800      3       1  150064       2.4185    0.0077922
enh64059     1   36174200   36175200      2       1  150064       2.5094    0.0060466
enh64061     1   36182000   36183000      1       1  150064       3.4063    0.0003292
enh64066     1   36275200   36276200      3       2  150064       4.1596    1.594e-05
enh64067     1   36275900   36276900      1       1  150064       1.7772      0.03777
enh64068     1   36310500   36311500      2       1  150064       2.7211    0.0032536
enh64069     1   36316500   36317500      4       2  150064        3.494    0.0002379
enh64077     1   36401200   36402200      1       1  150064        3.423    0.0003097
enh64078     1   36406500   36407500      1       1  150064       3.5036    0.0002295
enh64079     1   36410800   36411800      1       1  150064       3.2418    0.0005938
enh64080     1   36534300   36535300      1       1  150064       4.1484    1.674e-05
enh64081     1   36537700   36538700      2       1  150064       3.5808    0.0001713
enh64083     1   36553200   36554200      1       1  150064       3.1405    0.0008432
enh64087     1   36565400   36566400      5       2  150064       2.4394    0.0073568
enh64088     1   36581600   36582600      2       1  150064       2.3251     0.010034
enh64089     1   36584300   36585300      2       1  150064       1.8279     0.033785
enh64090     1   36601100   36602100      3       1  150064       3.9267   4.3057e-05
enh64092     1   36606500   36607500      2       1  150064       2.4713    0.0067318
enh64093     1   36607500   36608500      2       1  150064       3.3975   0.00034006
enh64094     1   36612000   36613000      2       1  150064       3.4937   0.00023818
enh64095     1   36613100   36614100      3       1  150064       3.8801   5.2202e-05
enh64100     1   36633700   36634700      2       1  150064       3.8296   6.4181e-05
enh64102     1   36637400   36638400      1       1  150064       4.5633    2.518e-06
enh64105     1   36642700   36643700      2       1  150064       3.0489    0.0011484
enh64106     1   36644900   36645900      1       1  150064       2.9811     0.001436
enh64165     1   37169800   37170800      2       1  150064        1.684     0.046093
enh64180     1   37426200   37427200      5       2  150064       2.5086    0.0060597
enh64233     1   38271800   38272800      4       2  150064       2.3417     0.009599
enh64234     1   38275300   38276300      1       1  150064        3.469    0.0002612
enh64237     1   38278900   38279900      1       1  150064       3.2541    0.0005687
enh64238     1   38281500   38282500      1       1  150064       2.8484     0.002197
enh64239     1   38283500   38284500      2       1  150064       3.2022   0.00068187
enh64242     1   38318700   38319700      1       1  150064       3.1126    0.0009271
enh64247     1   38395700   38396700      3       1  150064       2.8765    0.0020106
enh64272     1   38740300   38741300      2       1  150064       2.7802     0.002716
enh64273     1   38757200   38758200      6       2  150064       2.3912    0.0083978
enh64275     1   38797000   38798000      3       2  150064        2.894    0.0019021
enh64276     1   38898300   38899300      1       1  150064       2.2876      0.01108
enh64277     1   38899900   38900900      5       1  150064       2.6307    0.0042607
enh64298     1   39340400   39341400      4       2  150064       1.7593      0.03926
enh64310     1   39464300   39465300      6       2  150064       1.8299     0.033634
enh64311     1   39468400   39469400      1       1  150064       2.3639     0.009042
enh64312     1   39492800   39493800      5       2  150064       1.7435     0.040624
enh64316     1   39541900   39542900      2       1  150064       2.9168    0.0017683
enh64321     1   39568300   39569300      1       1  150064        1.984      0.02363
enh64322     1   39575300   39576300      3       2  150064       1.7509     0.039984
enh64323     1   39577000   39578000      4       2  150064       2.0126     0.022076
enh64325     1   39581900   39582900      3       1  150064       2.2439     0.012419
enh64327     1   39589800   39590800      2       1  150064       1.6546        0.049
enh64333     1   39601600   39602600      2       1  150064       1.8929     0.029185
enh64334     1   39602400   39603400      6       3  150064       1.8473     0.032355
enh64350     1   39651100   39652100      2       1  150064       2.1225     0.016899
enh64353     1   39660000   39661000      3       2  150064       1.7081     0.043804
enh64357     1   39668800   39669800      2       1  150064       1.7404     0.040897
enh64399     1   39859300   39860300      2       1  150064       1.7647     0.038809
enh64401     1   39863000   39864000      4       2  150064       2.4163    0.0078392
enh64432     1   39974600   39975600      4       2  150064       2.3427    0.0095713
enh64451     1   40166000   40167000      3       2  150064       2.8101    0.0024763
enh64462     1   40308200   40309200      2       1  150064       1.8236     0.034103
enh64467     1   40341300   40342300      1       1  150064       1.8639      0.03117
enh64470     1   40352400   40353400      2       1  150064       2.5929    0.0047587
enh64471     1   40358300   40359300      1       1  150064       1.8066      0.03541
enh64473     1   40385000   40386000      4       2  150064       3.5465    0.0001952
enh64544     1   40998000   40999000      3       2  150064       1.9022     0.028572
enh64548     1   41087900   41088900      4       2  150064       1.9403     0.026172
enh64554     1   41118300   41119300      1       1  150064       1.7088      0.04374
enh64560     1   41144200   41145200      2       1  150064       2.3878    0.0084739
enh64562     1   41155800   41156800      3       2  150064       2.3236     0.010073
enh64563     1   41159400   41160400      4       2  150064       2.4007     0.008182
enh64566     1   41164600   41165600      3       1  150064        2.891    0.0019199
enh64570     1   41178800   41179800      3       2  150064       2.5619    0.0052053
enh64572     1   41188200   41189200      3       2  150064       2.6826    0.0036529
enh64576     1   41205100   41206100      5       3  150064       3.2739   0.00053034
enh64578     1   41220300   41221300      4       2  150064        2.841    0.0022486
enh64581     1   41231300   41232300      2       1  150064       2.6927    0.0035442
enh64610     1   41437700   41438700      2       1  150064       2.1472     0.015889
enh64611     1   41447500   41448500      1       1  150064       1.7839      0.03722
enh64613     1   41450600   41451600      3       2  150064       2.0422     0.020568
enh64614     1   41452500   41453500      2       1  150064       3.6418   0.00013538
enh64616     1   41469200   41470200      5       2  150064       2.2817     0.011254
enh64622     1   41574600   41575600      4       2  150064       2.1731     0.014886
enh64634     1   41833900   41834900      3       1  150064       4.1559   1.6204e-05
enh64636     1   41842800   41843800      4       2  150064       2.6422    0.0041181
enh64638     1   41848500   41849500      3       2  150064       2.5888    0.0048157
enh64645     1   41873100   41874100      4       2  150064       2.9148    0.0017796
enh64649     1   41892600   41893600      8       3  150064       2.1631     0.015268
enh64650     1   41897200   41898200      7       3  150064       2.1618     0.015315
enh64651     1   41898800   41899800      2       1  150064        2.695    0.0035195
enh64657     1   41960600   41961600      4       2  150064       3.2234    0.0006334
enh64659     1   41968000   41969000      4       1  150064       2.4068    0.0080468
enh64762     1   42845000   42846000      1       1  150064       2.2319      0.01281
enh64763     1   42847200   42848200      1       1  150064       2.2721      0.01154
enh64802     1   43415700   43416700      4       2  150064       2.9127    0.0017916
enh64806     1   43432500   43433500      7       3  150064       2.1356     0.016354
enh64820     1   43588500   43589500      3       1  150064       2.0887     0.018365
enh64821     1   43602600   43603600      7       2  150064       1.7076     0.043853
enh64835     1   43720700   43721700      5       2  150064       1.7878     0.036903
enh64842     1   43761300   43762300      1       1  150064       2.8936     0.001904
enh64843     1   43770700   43771700      3       1  150064       3.0286    0.0012286
enh64845     1   43782100   43783100      1       1  150064          3.2    0.0006871
enh64849     1   43810800   43811800      1       1  150064       3.4765     0.000254
enh64854     1   43825600   43826600      3       2  150064       3.7678   8.2356e-05
enh64858     1   43837500   43838500      2       1  150064       3.0771    0.0010451
enh64860     1   43843400   43844400      6       3  150064       2.5872    0.0048374
enh64862     1   43850100   43851100      1       1  150064       3.5128    0.0002217
enh64864     1   43856500   43857500      3       1  150064       3.6146   0.00015038
enh64866     1   43900900   43901900      2       1  150064       3.4907   0.00024088
enh64867     1   43905900   43906900      2       1  150064       3.4945    0.0002375
enh64869     1   43917700   43918700      2       1  150064       2.3167     0.010261
enh64870     1   43920400   43921400      4       2  150064       4.1611   1.5834e-05
enh64874     1   44002100   44003100      1       1  150064       2.9111     0.001801
enh64875     1   44015100   44016100      3       1  150064       2.0885     0.018378
enh64877     1   44018200   44019200      1       1  150064       3.1374    0.0008524
enh64878     1   44019500   44020500      2       1  150064       3.1776   0.00074247
enh64879     1   44022500   44023500      1       1  150064       2.9139     0.001785
enh64880     1   44025600   44026600      4       1  150064       3.2631   0.00055099
enh64881     1   44028600   44029600      3       1  150064       4.4741   3.8364e-06
enh64883     1   44034800   44035800      4       2  150064       4.0767   2.2835e-05
enh64884     1   44037000   44038000      2       1  150064       5.9275   1.5374e-09
enh64885     1   44038900   44039900      4       2  150064       3.3566    0.0003946
enh64886     1   44040300   44041300      3       2  150064       4.7615   9.6058e-07
enh64887     1   44043200   44044200      2       1  150064        3.046    0.0011597
enh64888     1   44045800   44046800      1       1  150064       4.2909    8.899e-06
enh64889     1   44047400   44048400      5       2  150064       2.8226    0.0023819
enh64890     1   44052800   44053800      2       1  150064       1.9358     0.026443
enh64892     1   44087400   44088400      2       1  150064       2.4766    0.0066327
enh64893     1   44105600   44106600      4       1  150064       4.2206   1.2183e-05
enh64894     1   44114300   44115300      5       2  150064       4.0012   3.1507e-05
enh64896     1   44133900   44134900      1       1  150064       3.3367    0.0004239
enh64897     1   44136700   44137700      2       1  150064       2.7227    0.0032376
enh64898     1   44148500   44149500      1       1  150064       3.7379    9.277e-05
enh64903     1   44177400   44178400      1       1  150064       3.1581     0.000794
enh64905     1   44195300   44196300      3       1  150064       2.9082    0.0018175
enh64906     1   44197500   44198500      1       1  150064       4.5098    3.245e-06
enh64907     1   44228700   44229700      1       1  150064       3.2448    0.0005877
enh64910     1   44232100   44233100      1       1  150064       3.2827     0.000514
enh64911     1   44248800   44249800      3       2  150064       3.7981   7.2899e-05
enh64912     1   44252000   44253000      3       2  150064       1.9596     0.025019
enh64916     1   44300900   44301900      1       1  150064       2.9436     0.001622
enh64918     1   44318700   44319700      2       1  150064        3.435   0.00029627
enh64921     1   44334000   44335000      2       1  150064       2.8449    0.0022214
enh64922     1   44345100   44346100      2       1  150064       3.6295   0.00014198
enh64924     1   44398200   44399200      1       1  150064       1.6986       0.0447
enh64925     1   44400500   44401500      4       2  150064       2.6634    0.0038677
enh64927     1   44409800   44410800      1       1  150064       2.2578      0.01198
enh64930     1   44417500   44418500      2       1  150064       2.9202    0.0017489
enh64931     1   44420900   44421900      1       1  150064       3.2277    0.0006239
enh64932     1   44424500   44425500      2       1  150064       3.2039    0.0006778
enh64933     1   44426200   44427200      2       1  150064       1.8085     0.035262
enh64934     1   44430100   44431100      1       1  150064       2.3325     0.009836
enh64937     1   44439100   44440100      2       1  150064       1.9816     0.023762
enh64938     1   44442500   44443500      5       2  150064        3.101   0.00096442
enh64939     1   44443200   44444200      5       3  150064       2.4915    0.0063602
enh64940     1   44446300   44447300      4       2  150064       1.9799      0.02386
enh64942     1   44448700   44449700      2       1  150064       1.6801     0.046474
enh64943     1   44455800   44456800      2       1  150064       2.0308     0.021137
enh64944     1   44458000   44459000      1       1  150064       2.9213     0.001743
enh64950     1   44481200   44482200      1       1  150064       1.7054      0.04406
enh64956     1   44677600   44678600      1       1  150064       2.7892     0.002642
enh64959     1   44685600   44686600      3       2  150064       1.9515     0.025502
enh64962     1   44710500   44711500      2       1  150064       1.6477     0.049711
enh65024     1   45044000   45045000      5       3  150064       2.2194     0.013231
enh65073     1   45304800   45305800      3       2  150064       1.7558     0.039565
enh65167     1   46333200   46334200      2       1  150064       1.6633     0.048129
enh65199     1   46713900   46714900      2       1  150064       1.7757      0.03789
enh65213     1   46981800   46982800      6       3  150064       2.5609    0.0052202
enh65214     1   46985800   46986800      4       1  150064       2.0555     0.019915
enh65257     1   47640200   47641200      4       2  150064       1.8457     0.032464
enh65258     1   47640900   47641900      3       2  150064       2.1798     0.014637
enh65280     1   48274400   48275400      4       2  150064        2.135     0.016379
enh65284     1   48337400   48338400      5       3  150064       2.6703    0.0037895
enh65287     1   48399900   48400900      5       2  150064       1.7379     0.041113
enh65321     1   49076500   49077500      4       2  150064       1.6691      0.04755
enh65342     1   49564500   49565500      1       1  150064       2.8294     0.002332
enh65346     1   49789900   49790900      2       1  150064       3.3806   0.00036164
enh65348     1   50617100   50618100      3       2  150064       1.8766     0.030288
enh65352     1   50801600   50802600      1       1  150064        1.704      0.04419
enh65360     1   51077700   51078700      3       2  150064       2.1276     0.016687
enh65365     1   51116800   51117800      1       1  150064       1.8274      0.03382
enh65379     1   51382500   51383500      2       1  150064       2.0839     0.018585
enh65383     1   51416800   51417800      2       1  150064       2.1716     0.014943
enh65387     1   51439900   51440900      2       1  150064       1.9673     0.024574
enh65391     1   51449000   51450000      3       2  150064       1.9745      0.02416
enh65405     1   51733000   51734000      2       1  150064       1.7671     0.038602
enh65408     1   51748200   51749200      1       1  150064       1.8758      0.03034
enh65410     1   51761600   51762600      4       2  150064       1.7318     0.041651
enh65440     1   51985700   51986700      4       2  150064       1.6839     0.046102
enh65568     1   53660700   53661700      3       2  150064       3.1648   0.00077584
enh65569     1   53664000   53665000      1       1  150064       2.8243     0.002369
enh65570     1   53679900   53680900      1       1  150064       2.2012      0.01386
enh65571     1   53684400   53685400      1       1  150064       2.2179      0.01328
enh65573     1   53702200   53703200      4       2  150064       2.5829    0.0048987
enh65575     1   53745800   53746800      4       2  150064       2.7126    0.0033375
enh65577     1   53757900   53758900      2       1  150064       2.4227    0.0077018
enh65624     1   54422500   54423500      3       1  150064       1.7584     0.039338
enh65643     1   54667600   54668600      4       2  150064       2.4067    0.0080495
enh65644     1   54686700   54687700      4       2  150064       1.7595     0.039246
enh65677     1   54781000   54782000      2       1  150064       1.6486     0.049616
enh65681     1   54787600   54788600      1       1  150064       2.0393      0.02071
enh65691     1   54820600   54821600      3       1  150064       1.8066     0.035413
enh65692     1   54825400   54826400      3       1  150064       1.7609     0.039126
enh65695     1   54836900   54837900      2       1  150064       2.0707     0.019196
enh65696     1   54841300   54842300      3       1  150064       1.8758     0.030339
enh65698     1   54844600   54845600      6       1  150064       1.9984     0.022834
enh65699     1   54846000   54847000      4       1  150064        2.067     0.019368
enh65743     1   55326700   55327700      7       2  150064       2.0501     0.020179
enh65762     1   55612200   55613200      1       1  150064       2.1827      0.01453
enh65791     1   56005600   56006600      2       1  150064       2.3569    0.0092137
enh65794     1   56046000   56047000      4       2  150064       1.9804     0.023828
enh65868     1   57603900   57604900      4       2  150064        1.799     0.036013
enh65895     1   59117500   59118500      3       1  150064       1.7773     0.037757
enh65917     1   59323500   59324500      3       2  150064       2.1509     0.015741
enh65918     1   59325400   59326400      4       2  150064       3.4153   0.00031856
enh65952     1   59617100   59618100      1       1  150064       1.7215      0.04258
enh65953     1   59622000   59623000      8       1  150064       1.6942     0.045117
enh65993     1   60224100   60225100      2       1  150064       2.2913     0.010974
enh66013     1   61013200   61014200      3       1  150064       3.3436   0.00041343
enh66015     1   61039900   61040900      1       1  150064       3.0103     0.001305
enh66017     1   61087700   61088700      5       2  150064       3.5133   0.00022131
enh66018     1   61102900   61103900      4       2  150064        1.862     0.031299
enh66019     1   61122200   61123200      7       3  150064       3.3553   0.00039641
enh66020     1   61198500   61199500      5       2  150064       2.1075     0.017537
enh66029     1   61377100   61378100      5       3  150064       1.8739     0.030474
enh66031     1   61402000   61403000      1       1  150064       2.2825      0.01123
enh66034     1   61455900   61456900      2       1  150064       2.5657    0.0051491
enh66086     1   61696100   61697100      3       1  150064       1.8764     0.030301
enh66087     1   61698600   61699600      4       1  150064       1.7147     0.043204
enh66117     1   61858600   61859600      6       3  150064       1.7485     0.040192
enh66119     1   61869700   61870700      3       1  150064       2.1244     0.016817
enh66130     1   62035800   62036800      2       1  150064       2.0876     0.018417
enh66188     1   63664600   63665600      1       1  150064       1.8373      0.03308
enh66254     1   64734800   64735800      2       1  150064       1.6523     0.049234
enh66266     1   64959000   64960000      1       1  150064       2.5293     0.005715
enh66271     1   64973900   64974900      5       3  150064       1.9194     0.027469
enh66307     1   65340600   65341600      4       2  150064       1.7017     0.044402
enh66311     1   65360200   65361200      3       1  150064       1.8943     0.029093
enh66315     1   65376800   65377800      3       1  150064       2.6756    0.0037299
enh66316     1   65379300   65380300      2       1  150064        1.913     0.027875
enh66317     1   65382800   65383800      4       2  150064       3.3401   0.00041881
enh66319     1   65389800   65390800      3       1  150064        2.727    0.0031955
enh66320     1   65393000   65394000      1       1  150064       2.9146     0.001781
enh66322     1   65398200   65399200      3       1  150064       2.3488    0.0094178
enh66323     1   65399800   65400800      3       2  150064       2.5661    0.0051429
enh66324     1   65401700   65402700      4       2  150064       1.7347     0.041401
enh66327     1   65412600   65413600      2       1  150064       2.8544    0.0021562
enh66329     1   65421500   65422500      2       1  150064       2.4354    0.0074375
enh66331     1   65427700   65428700      5       2  150064       2.9459    0.0016099
enh66332     1   65429800   65430800      4       2  150064       1.8966     0.028943
enh66342     1   65513900   65514900      3       2  150064       2.0127     0.022073
enh66348     1   65580400   65581400      2       1  150064       2.0054      0.02246
enh66350     1   65615100   65616100      2       1  150064       2.3592    0.0091569
enh66357     1   65640200   65641200      5       1  150064       1.8082     0.035289
enh66358     1   65641900   65642900      3       2  150064       2.0039     0.022542
enh66405     1   66152900   66153900      5       2  150064       2.1148     0.017222
enh66406     1   66154000   66155000      5       3  150064       1.7328     0.041564
enh66407     1   66156500   66157500      5       2  150064        1.781     0.037453
enh66409     1   66277700   66278700      1       1  150064       1.6821      0.04627
enh66410     1   66279300   66280300      1       1  150064       1.6931      0.04522
enh66412     1   66414200   66415200      4       2  150064        2.249     0.012257
enh66414     1   66425800   66426800      3       1  150064       2.2915     0.010968
enh66415     1   66430400   66431400      2       1  150064        2.661    0.0038954
enh66416     1   66433900   66434900      1       1  150064       3.4177    0.0003158
enh66418     1   66438800   66439800      3       1  150064        2.495    0.0062974
enh66419     1   66443600   66444600      4       2  150064       2.3175     0.010237
enh66420     1   66445600   66446600      1       1  150064       1.8088      0.03524
enh66421     1   66448400   66449400      5       2  150064       2.4862    0.0064558
enh66422     1   66451400   66452400      2       1  150064       2.2519     0.012163
enh66424     1   66464600   66465600      1       1  150064       2.1794      0.01465
enh66425     1   66470200   66471200      8       3  150064       3.0086    0.0013124
enh66426     1   66473800   66474800      1       1  150064       2.1591      0.01542
enh66428     1   66482100   66483100      3       1  150064       2.2098      0.01356
enh66431     1   66498700   66499700      2       1  150064       2.2034     0.013785
enh66432     1   66500000   66501000      4       2  150064       2.6272    0.0043051
enh66435     1   66508600   66509600      5       2  150064       2.4441     0.007261
enh66438     1   66527900   66528900      3       1  150064       2.2852     0.011151
enh66439     1   66529600   66530600      7       3  150064       2.7136    0.0033276
enh66442     1   66538900   66539900      4       2  150064       3.1244   0.00089089
enh66443     1   66546200   66547200      8       3  150064       3.3118   0.00046346
enh66475     1   66735400   66736400      7       3  150064       2.9768    0.0014563
enh66476     1   66740600   66741600      1       1  150064       2.3167      0.01026
enh66478     1   66751700   66752700      2       1  150064       2.1502     0.015772
enh66480     1   66766000   66767000      7       2  150064        2.249     0.012256
enh66482     1   66772100   66773100      4       1  150064       2.4751    0.0066593
enh66505     1   66829900   66830900      2       1  150064       1.7059      0.04401
enh66568     1   67859200   67860200      2       1  150064       2.2355     0.012693
enh66575     1   68003100   68004100      2       1  150064       2.2326     0.012789
enh66583     1   68078200   68079200      2       1  150064       1.6808     0.046401
enh66584     1   68084000   68085000      2       1  150064       1.8068     0.035393
enh66591     1   68154100   68155100      4       2  150064       1.9212     0.027352
enh66604     1   68214400   68215400      2       1  150064       2.0104     0.022192
enh66609     1   68258100   68259100      4       2  150064       3.2494   0.00057822
enh66610     1   68260600   68261600      3       1  150064       3.3003   0.00048284
enh66611     1   68269100   68270100      3       2  150064       2.5673    0.0051245
enh66614     1   68284800   68285800      3       2  150064       2.6741    0.0037461
enh66616     1   68292300   68293300      3       1  150064       1.9308     0.026756
enh66617     1   68295800   68296800      4       2  150064       3.5136     0.000221
enh66618     1   68305400   68306400      2       1  150064       2.2469     0.012322
enh66619     1   68315900   68316900      5       2  150064       2.6032    0.0046185
enh66620     1   68321600   68322600      2       1  150064       1.9426     0.026035
enh66621     1   68327300   68328300      4       2  150064       3.2694   0.00053882
enh66694     1   70172200   70173200      3       1  150064       1.6788     0.046596
enh66698     1   70198700   70199700      1       1  150064        1.799      0.03601
enh66707     1   70311200   70312200      1       1  150064       1.8971      0.02891
enh66738     1   71548400   71549400      4       2  150064       2.3826    0.0085951
enh66749     1   72432000   72433000      2       1  150064       1.6473     0.049743
enh66796     1   76207700   76208700      3       2  150064       1.8829     0.029856
enh66837     1   76976700   76977700      2       1  150064       2.1659     0.015161
enh66838     1   76981200   76982200      6       2  150064       3.4822    0.0002487
enh66839     1   76998400   76999400      3       1  150064       1.7492     0.040125
enh66840     1   77008200   77009200      2       1  150064       1.9918     0.023196
enh66901     1   77939300   77940300      5       2  150064       2.0343     0.020962
enh66903     1   77946800   77947800      7       3  150064       2.2292       0.0129
enh66908     1   77972400   77973400      4       2  150064       1.8029     0.035698
enh66909     1   77976800   77977800      2       1  150064       1.7428     0.040683
enh66931     1   78134000   78135000      3       2  150064       2.5554    0.0053036
enh66945     1   78298900   78299900      1       1  150064       2.6962     0.003507
enh66948     1   78353000   78354000      9       4  150064       2.7102    0.0033617
enh66956     1   78446600   78447600      1       1  150064        2.645     0.004084
enh66959     1   78474200   78475200      3       2  150064       2.0605     0.019677
enh66962     1   78561400   78562400      2       1  150064       1.7587     0.039313
enh66968     1   79114500   79115500      1       1  150064       2.3844     0.008554
enh66970     1   79142000   79143000      4       1  150064       1.8168     0.034626
enh66982     1   81943800   81944800      6       3  150064       1.6498     0.049489
enh66988     1   82135700   82136700      3       2  150064       2.0532     0.020027
enh66989     1   82146800   82147800      4       2  150064       1.8182     0.034516
enh67004     1   83910400   83911400      3       1  150064       2.1415     0.016115
enh67008     1   84157600   84158600      3       2  150064       2.2405     0.012529
enh67013     1   84235300   84236300      2       1  150064       2.8771    0.0020066
enh67014     1   84293800   84294800      6       1  150064       2.2355     0.012692
enh67015     1   84295200   84296200      7       3  150064       2.9703    0.0014875
enh67031     1   84394600   84395600      2       1  150064       1.8242     0.034061
enh67052     1   84540800   84541800      2       1  150064       1.9202     0.027417
enh67065     1   84611900   84612900      2       1  150064       1.9793     0.023889
enh67066     1   84613700   84614700      2       1  150064       1.7968     0.036185
enh67067     1   84622200   84623200      3       2  150064       2.3493    0.0094036
enh67071     1   84639000   84640000      1       1  150064        1.923      0.02724
enh67085     1   84762700   84763700      1       1  150064        2.096      0.01804
enh67124     1   85219200   85220200      6       2  150064       1.7042     0.044175
enh67138     1   85722300   85723300      1       1  150064       1.7409      0.04085
enh67152     1   85836400   85837400      5       3  150064       2.4275    0.0076022
enh67157     1   85841200   85842200      2       1  150064       1.9722     0.024291
enh67159     1   85858500   85859500      4       2  150064       2.2996     0.010735
enh67160     1   85864300   85865300      3       2  150064        2.371     0.008871
enh67162     1   85872800   85873800      2       1  150064       1.7445     0.040535
enh67163     1   85874200   85875200      4       2  150064       3.2055   0.00067424
enh67164     1   85892500   85893500      2       1  150064       1.8308     0.033566
enh67166     1   85906100   85907100      3       1  150064       1.7187     0.042831
enh67169     1   85914600   85915600      8       3  150064       2.0648     0.019472
enh67170     1   85916600   85917600      1       1  150064       2.6717     0.003773
enh67172     1   85924800   85925800      5       2  150064       1.8171     0.034598
enh67173     1   85926100   85927100      5       2  150064       2.5868    0.0048438
enh67175     1   85931400   85932400      2       1  150064       1.8037     0.035636
enh67183     1   86034800   86035800      4       2  150064        1.734     0.041458
enh67184     1   86043800   86044800      2       1  150064       2.2819     0.011249
enh67273     1   88937800   88938800      1       1  150064       1.7359      0.04129
enh67310     1   89823600   89824600      4       2  150064       1.7728     0.038134
enh67311     1   89829400   89830400      3       2  150064       1.8499     0.032165
enh67312     1   89830400   89831400      1       1  150064       2.1507      0.01575
enh67316     1   89964800   89965800      2       1  150064       1.7191     0.042794
enh67344     1   90068800   90069800      3       1  150064       1.8446     0.032545
enh67358     1   90126000   90127000      3       2  150064       2.0489     0.020237
enh67359     1   90132800   90133800      2       1  150064         2.09     0.018307
enh67363     1   90157100   90158100      2       1  150064        1.881     0.029988
enh67364     1   90163400   90164400      1       1  150064       1.7523      0.03986
enh67367     1   90173900   90174900      1       1  150064       2.0233      0.02152
enh67368     1   90185100   90186100      1       1  150064       1.6991      0.04465
enh67373     1   90222800   90223800      3       2  150064       1.8802     0.030044
enh67377     1   90270100   90271100      5       2  150064       1.9993     0.022786
enh67378     1   90273900   90274900      1       1  150064       2.1419       0.0161
enh67379     1   90275800   90276800      1       1  150064       2.0944      0.01811
enh67380     1   90277800   90278800      1       1  150064       1.9384      0.02629
enh67383     1   90294900   90295900      1       1  150064       1.8937      0.02913
enh67389     1   90307500   90308500      3       2  150064       2.4101    0.0079752
enh67392     1   90312500   90313500      2       1  150064       2.7441    0.0030334
enh67417     1   90381100   90382100      1       1  150064       3.0656     0.001086
enh67427     1   90445800   90446800      4       2  150064       1.8077     0.035326
enh67429     1   90450900   90451900      3       1  150064       1.8776     0.030219
enh67442     1   91341600   91342600      2       1  150064       1.9124      0.02791
enh67445     1   91390200   91391200      1       1  150064       2.5134     0.005979
enh67446     1   91391400   91392400      2       1  150064       2.1155     0.017195
enh67447     1   91410600   91411600      1       1  150064       2.1571       0.0155
enh67450     1   91427800   91428800      4       2  150064       2.1388     0.016224
enh67451     1   91430100   91431100      1       1  150064       2.3547     0.009268
enh67452     1   91434400   91435400      1       1  150064       1.9934      0.02311
enh67454     1   91439600   91440600      1       1  150064       2.1706      0.01498
enh67455     1   91446500   91447500      1       1  150064       2.1816      0.01457
enh67458     1   91459500   91460500      3       1  150064       2.0763     0.018932
enh67460     1   91475200   91476200      5       1  150064       1.9766     0.024046
enh67461     1   91478000   91479000      3       1  150064       2.2465     0.012336
enh67464     1   91483300   91484300      1       1  150064       2.3451      0.00951
enh67465     1   91488100   91489100      3       1  150064       2.4412    0.0073191
enh67466     1   91489400   91490400      2       1  150064       3.1923   0.00070572
enh67489     1   92242500   92243500      7       2  150064       2.5047    0.0061276
enh67490     1   92244500   92245500      4       1  150064       2.2105     0.013536
enh67491     1   92248000   92249000      6       1  150064       2.1202     0.016993
enh67513     1   92547800   92548800      3       1  150064       1.6548      0.04898
enh67514     1   92553200   92554200      1       1  150064       1.7033      0.04426
enh67519     1   92739300   92740300      1       1  150064       3.1217     0.000899
enh67520     1   92765800   92766800      4       2  150064       2.8423    0.0022392
enh67522     1   93003800   93004800      2       1  150064       3.2544   0.00056808
enh67523     1   93177200   93178200      2       1  150064       2.0033     0.022573
enh67525     1   93218000   93219000      1       1  150064       1.8782      0.03018
enh67529     1   93222000   93223000      2       1  150064       1.7861     0.037044
enh67544     1   93337100   93338100      1       1  150064       1.7589       0.0393
enh67549     1   93367000   93368000      2       1  150064       1.6776     0.046711
enh67551     1   93382800   93383800      1       1  150064       2.8239     0.002372
enh67552     1   93387400   93388400      2       1  150064       1.6894     0.045572
enh67553     1   93389800   93390800      2       1  150064       1.7182     0.042882
enh67554     1   93394900   93395900      1       1  150064       1.6959      0.04495
enh67555     1   93399900   93400900      2       1  150064       2.8424    0.0022386
enh67556     1   93402700   93403700      3       1  150064        1.678     0.046675
enh67560     1   93412300   93413300      1       1  150064        2.074      0.01904
enh67561     1   93415000   93416000      1       1  150064       1.8291      0.03369
enh67562     1   93415900   93416900      3       1  150064       1.8399     0.032888
enh67563     1   93417700   93418700      1       1  150064       2.1765      0.01476
enh67564     1   93420200   93421200      3       1  150064       2.0853      0.01852
enh67566     1   93424600   93425600      3       1  150064       1.6958     0.044961
enh67569     1   93438200   93439200      1       1  150064       1.6825      0.04624
enh67570     1   93459100   93460100      1       1  150064        1.827      0.03385
enh67704     1   94992800   94993800      1       1  150064       2.1873      0.01436
enh67727     1   95330000   95331000      5       3  150064       2.7381      0.00309
enh67746     1   95448400   95449400      3       2  150064        1.731     0.041722
enh67747     1   95454900   95455900      1       1  150064       1.9067      0.02828
enh67748     1   95459800   95460800      2       1  150064       1.8498     0.032171
enh67757     1   95515300   95516300      5       2  150064       2.0807     0.018732
enh67758     1   95532600   95533600      2       1  150064       2.3697    0.0089024
enh67761     1   95552200   95553200      3       1  150064       2.2242     0.013066
enh67762     1   95581600   95582600      4       2  150064       4.1881   1.4067e-05
enh67766     1   95644700   95645700      2       1  150064       1.7002     0.044545
enh67773     1   95773900   95774900      5       2  150064       2.7526    0.0029562
enh67774     1   95787900   95788900      2       1  150064       2.9059    0.0018313
enh67779     1   96881800   96882800      4       2  150064       2.8778    0.0020024
enh67781     1   96943400   96944400      2       1  150064        2.674    0.0037476
enh67782     1   96947700   96948700      3       2  150064       2.0392     0.020717
enh67783     1   96951800   96952800      5       1  150064       2.9781    0.0014501
enh67784     1   96953700   96954700      2       1  150064       2.7901    0.0026349
enh67785     1   96972900   96973900      2       1  150064       1.9303     0.026788
enh67790     1   97019500   97020500      2       1  150064       2.0611     0.019648
enh67793     1   97062200   97063200      1       1  150064       2.4659     0.006834
enh67795     1   97097400   97098400      5       2  150064       2.0712     0.019168
enh67796     1   97180400   97181400      5       1  150064        2.272     0.011542
enh67797     1   97185800   97186800      2       1  150064       1.7221     0.042524
enh67798     1   97189800   97190800      3       1  150064       3.3608   0.00038864
enh67800     1   97195600   97196600      6       2  150064       1.7959     0.036256
enh67801     1   97203000   97204000      1       1  150064       2.6139     0.004476
enh67802     1   97206500   97207500      3       1  150064       2.4378    0.0073895
enh67804     1   97212200   97213200      2       1  150064       1.8213      0.03428
enh67805     1   97213100   97214100      2       1  150064       2.1013     0.017805
enh67808     1   97229800   97230800      2       1  150064       3.0763    0.0010478
enh67811     1   97285600   97286600      7       3  150064       1.7799     0.037546
enh67812     1   97298400   97299400      3       2  150064       2.5248    0.0057878
enh67822     1   97610600   97611600      1       1  150064       2.1594      0.01541
enh67823     1   97623700   97624700      3       2  150064       3.0593    0.0011093
enh67825     1   97639400   97640400      1       1  150064       3.6086    0.0001539
enh67826     1   97658200   97659200      1       1  150064       3.7842    7.709e-05
enh67827     1   97665900   97666900      1       1  150064       2.8796     0.001991
enh67829     1   97669700   97670700      4       2  150064       3.4601   0.00027003
enh67832     1   97721400   97722400      1       1  150064       3.2008    0.0006852
enh67833     1   97764800   97765800      6       3  150064       3.3466   0.00040908
enh67834     1   97769500   97770500      2       1  150064       1.9258     0.027062
enh67837     1   97877200   97878200      3       1  150064       4.4742   3.8347e-06
enh67840     1   97922600   97923600      2       1  150064       2.4139    0.0078921
enh67843     1   97965000   97966000      2       1  150064       1.8742     0.030448
enh67848     1   98090900   98091900      2       1  150064       2.4239    0.0076772
enh67849     1   98096000   98097000      1       1  150064       2.5085     0.006062
enh67851     1   98203600   98204600      1       1  150064       2.0542      0.01998
enh67852     1   98206200   98207200      2       1  150064        3.546   0.00019555
enh67855     1   98297600   98298600      2       1  150064       5.3535   4.3124e-08
enh67856     1   98320200   98321200      2       1  150064       5.6534   7.8674e-09
enh67857     1   98369300   98370300      2       1  150064       5.3934   3.4576e-08
enh67860     1   98376800   98377800      1       1  150064       6.0414    7.639e-10
enh67861     1   98383000   98384000      2       1  150064       5.6442   8.2998e-09
enh67863     1   98390100   98391100      1       1  150064       6.0256    8.423e-10
enh67864     1   98398200   98399200      1       1  150064       6.0804    5.996e-10
enh67866     1   98408500   98409500      1       1  150064       7.0518    8.832e-13
enh67867     1   98461900   98462900      2       1  150064       5.9387   1.4362e-09
enh67868     1   98499500   98500500      3       2  150064       6.0125   9.1348e-10
enh67869     1   98517900   98518900      1       1  150064       2.4732     0.006695
enh67870     1   98522800   98523800      3       1  150064       2.0986     0.017925
enh67871     1   98853500   98854500      3       2  150064        1.968     0.024534
enh67872     1   98933000   98934000      1       1  150064       1.7209      0.04263
enh67876     1   99139400   99140400      6       2  150064       2.3395    0.0096559
enh67877     1   99164900   99165900      1       1  150064       2.1848      0.01445
enh67878     1   99169900   99170900      1       1  150064       1.9897      0.02331
enh67939     1  101265100  101266100      2       1  150064       1.9522     0.025456
enh67956     1  101669300  101670300      4       1  150064       1.6696     0.047503
enh67965     1  103093800  103094800      1       1  150064       1.8475      0.03234
enh67972     1  105961300  105962300      5       1  150064       1.8744     0.030439
enh67991     1  108508200  108509200      5       3  150064       2.2686     0.011647
enh67996     1  108740300  108741300      7       3  150064       2.7227    0.0032374
enh68144     1  110052800  110053800      4       2  150064       1.8154     0.034728
enh68154     1  110088400  110089400      3       2  150064       1.7333     0.041525
enh68165     1  110178600  110179600      4       2  150064        2.074     0.019042
enh68166     1  110182500  110183500      1       1  150064       1.8088      0.03524
enh68168     1  110186200  110187200      2       1  150064       2.0658     0.019423
enh68169     1  110191200  110192200      7       2  150064       1.8139     0.034845
enh68171     1  110199600  110200600      4       2  150064        1.982     0.023742
enh68195     1  110358000  110359000      2       1  150064        1.885     0.029718
enh68205     1  110438500  110439500      6       2  150064       1.8306     0.033578
enh68219     1  110545600  110546600      1       1  150064        1.927      0.02699
enh68224     1  110576000  110577000      1       1  150064       2.1318      0.01651
enh68227     1  110599200  110600200      1       1  150064       2.2328      0.01278
enh68242     1  110739300  110740300      4       2  150064       1.8405     0.032845
enh68244     1  110745400  110746400      3       1  150064       1.7137      0.04329
enh68248     1  110758200  110759200      3       1  150064       2.0428     0.020534
enh68256     1  110852600  110853600      2       1  150064       2.0465     0.020351
enh68262     1  110892800  110893800      2       1  150064       2.1775     0.014723
enh68271     1  111005600  111006600      1       1  150064       2.4417      0.00731
enh68273     1  111033200  111034200      5       2  150064       1.7483     0.040207
enh68280     1  111107900  111108900      3       1  150064       2.4798    0.0065734
enh68295     1  111298800  111299800      2       1  150064       2.0187     0.021762
enh68296     1  111323100  111324100      4       2  150064       2.3344    0.0097885
enh68316     1  111994000  111995000      3       2  150064       1.8109      0.03508
enh68331     1  112134200  112135200      3       2  150064       2.8477     0.002202
enh68333     1  112147600  112148600      4       2  150064       2.5009     0.006194
enh68337     1  112164100  112165100      5       3  150064       2.4759    0.0066453
enh68354     1  112202800  112203800      5       3  150064        2.294     0.010897
enh68363     1  112273400  112274400      3       1  150064       2.2672     0.011688
enh68365     1  112283500  112284500      3       2  150064       1.7888     0.036826
enh68378     1  112388700  112389700      4       2  150064       1.6685     0.047609
enh68380     1  112391700  112392700      4       2  150064       1.7959     0.036252
enh68386     1  112433600  112434600     12       2  150064       2.0967     0.018011
enh68388     1  112446900  112447900      3       1  150064       2.1347     0.016393
enh68389     1  112450200  112451200      2       1  150064       2.4771    0.0066235
enh68391     1  112461200  112462200      6       2  150064       1.8318     0.033487
enh68392     1  112463800  112464800      3       2  150064       1.9134     0.027848
enh68394     1  112490900  112491900      4       2  150064       1.7928     0.036501
enh68395     1  112494200  112495200      2       1  150064        2.496    0.0062806
enh68396     1  112498700  112499700      1       1  150064       2.0179       0.0218
enh68398     1  112506500  112507500      4       2  150064       2.1583     0.015451
enh68402     1  112522900  112523900      3       2  150064       2.6072    0.0045636
enh68408     1  112604400  112605400      3       1  150064       1.9388     0.026262
enh68416     1  112868200  112869200      1       1  150064       1.8498      0.03217
enh68425     1  112935500  112936500      3       1  150064       1.6799     0.046484
enh68426     1  112937300  112938300      2       1  150064       1.9099     0.028072
enh68427     1  112941700  112942700      3       1  150064        2.087     0.018442
enh68428     1  112943800  112944800      1       1  150064       2.3813     0.008625
enh68429     1  112946400  112947400      1       1  150064        2.414     0.007889
enh68431     1  112960500  112961500      2       1  150064        2.549    0.0054009
enh68432     1  112971500  112972500      2       1  150064        2.383    0.0085869
enh68433     1  112973100  112974100      3       1  150064       2.3021     0.010664
enh68434     1  112978400  112979400      2       1  150064       2.3905    0.0084126
enh68435     1  112981300  112982300      3       2  150064       2.1976     0.013988
enh68436     1  112987200  112988200      4       1  150064       2.2709     0.011576
enh68437     1  112987900  112988900      4       1  150064       2.1596     0.015402
enh68440     1  113006800  113007800      2       1  150064       1.7463     0.040382
enh68445     1  113159500  113160500      4       2  150064       3.9287   4.2698e-05
enh68448     1  113169400  113170400      6       3  150064       2.3759    0.0087541
enh68450     1  113173200  113174200      1       1  150064       3.3565    0.0003947
enh68451     1  113176400  113177400      1       1  150064       3.2496    0.0005778
enh68452     1  113179000  113180000      1       1  150064       3.2955    0.0004912
enh68456     1  113215800  113216800      2       1  150064       3.0364    0.0011973
enh68457     1  113218500  113219500      3       2  150064       2.2042     0.013755
enh68458     1  113241300  113242300      2       1  150064       3.6366   0.00013811
enh68459     1  113245800  113246800      4       2  150064       2.5308    0.0056894
enh68501     1  113674600  113675600      2       1  150064       1.7731     0.038103
enh68502     1  113682700  113683700      1       1  150064       1.6575      0.04871
enh68564     1  114853100  114854100      2       1  150064       2.0404     0.020656
enh68567     1  114977400  114978400      4       1  150064       2.1871     0.014367
enh68570     1  115020400  115021400      2       1  150064       2.1436     0.016031
enh68574     1  115046800  115047800      4       2  150064       1.8761     0.030323
enh68575     1  115049900  115050900      1       1  150064       2.5298     0.005706
enh68581     1  115266100  115267100      1       1  150064       2.3715     0.008859
enh68582     1  115285600  115286600      2       1  150064       2.3134      0.01035
enh68584     1  115294600  115295600      2       1  150064       2.6518    0.0040031
enh68587     1  115610200  115611200      2       1  150064       2.2853     0.011149
enh68589     1  115627700  115628700      3       2  150064         3.46   0.00027013
enh68590     1  115641000  115642000      2       1  150064       1.8164     0.034656
enh68591     1  115676600  115677600      3       2  150064       3.6199   0.00014736
enh68596     1  115772900  115773900      2       1  150064       3.0474     0.001154
enh68598     1  115844100  115845100      2       1  150064       2.0742      0.01903
enh68599     1  115856500  115857500      2       1  150064       2.8495    0.0021896
enh68600     1  115874200  115875200      3       2  150064       2.1117     0.017355
enh68601     1  115906300  115907300      6       2  150064       2.6952    0.0035169
enh68604     1  116185600  116186600      4       1  150064       2.7837     0.002687
enh68634     1  116550200  116551200      2       1  150064       1.7207     0.042652
enh68657     1  116853500  116854500      4       2  150064       1.9302      0.02679
enh68660     1  116866900  116867900      4       1  150064       1.6622     0.048233
enh68707     1  117189200  117190200      1       1  150064       1.7897      0.03675
enh68712     1  117305000  117306000      4       2  150064       1.6853     0.045963
enh68713     1  117349800  117350800      1       1  150064       3.2432    0.0005909
enh68714     1  117367900  117368900      3       1  150064       3.6779   0.00011757
enh68716     1  117375900  117376900      4       2  150064       2.9261    0.0017165
enh68746     1  117714200  117715200      4       2  150064        2.812    0.0024619
enh68747     1  117718500  117719500      4       2  150064       2.0819     0.018677
enh68804     1  120188300  120189300      1       1  150064       1.9527      0.02543
enh68986     1  145588000  145589000      3       1  150064       1.9471     0.025762
enh68999     1  146638600  146639600      3       1  150064       2.0981     0.017948
enh69000     1  146640900  146641900      5       1  150064         2.07     0.019226
enh69001     1  146645600  146646600      6       2  150064       2.0747     0.019009
enh69002     1  146660800  146661800      4       1  150064       2.3661    0.0089888
enh69003     1  146695100  146696100      3       2  150064       2.2922     0.010946
enh69004     1  146697300  146698300      7       3  150064       2.6934    0.0035359
enh69005     1  146716400  146717400      5       2  150064       2.2623     0.011838
enh69006     1  146718800  146719800      5       3  150064       1.7537     0.039744
enh69009     1  146745200  146746200      6       3  150064       2.5136    0.0059761
enh69011     1  146966400  146967400      2       1  150064       2.1904     0.014247
enh69012     1  146966800  146967800      2       1  150064       2.1904     0.014247
enh69015     1  146976800  146977800      3       2  150064       2.4113    0.0079485
enh69035     1  147234000  147235000      4       2  150064       1.9883     0.023387
enh69061     1  149897200  149898200      3       1  150064       1.6494     0.049531
enh69070     1  149949300  149950300      1       1  150064       2.8656     0.002081
enh69074     1  149956100  149957100      3       2  150064        1.737     0.041194
enh69083     1  149974400  149975400      2       1  150064       2.1726     0.014904
enh69087     1  149984100  149985100      2       1  150064       1.9331     0.026611
enh69091     1  150017700  150018700      3       1  150064       5.1802   1.1084e-07
enh69094     1  150037400  150038400      1       1  150064       5.5334     1.57e-08
enh69096     1  150118800  150119800      3       1  150064       5.2081   9.5414e-08
enh69100     1  150132200  150133200      4       1  150064       5.4742   2.1975e-08
enh69101     1  150136800  150137800      2       1  150064         4.73   1.1226e-06
enh69102     1  150140800  150141800      3       1  150064       5.3169   5.2784e-08
enh69104     1  150148500  150149500      2       1  150064       4.8146   7.3729e-07
enh69105     1  150154200  150155200      1       1  150064       5.5829    1.183e-08
enh69106     1  150158500  150159500      3       2  150064       4.7642   9.4794e-07
enh69107     1  150159100  150160100      1       1  150064       5.4736    2.205e-08
enh69109     1  150185000  150186000      3       2  150064       4.6806   1.4303e-06
enh69110     1  150209000  150210000      2       1  150064       1.9992     0.022793
enh69113     1  150241800  150242800      3       1  150064       4.9797   3.1842e-07
enh69115     1  150245700  150246700      1       1  150064        5.069        2e-07
enh69117     1  150256500  150257500      1       1  150064       4.9984    2.891e-07
enh69119     1  150266800  150267800      1       1  150064       1.7334      0.04151
enh69120     1  150267500  150268500      3       2  150064       2.1666     0.015132
enh69121     1  150274400  150275400      3       1  150064       4.5185   3.1136e-06
enh69122     1  150294800  150295800      5       2  150064       5.3544   4.2929e-08
enh69124     1  150325200  150326200      2       1  150064       4.3299   7.4599e-06
enh69125     1  150334800  150335800      5       2  150064       4.6395   1.7465e-06
enh69126     1  150339400  150340400      3       2  150064       4.0739   2.3115e-05
enh69129     1  150343600  150344600      4       2  150064       1.8538     0.031883
enh69131     1  150347700  150348700      1       1  150064       2.0361      0.02087
enh69132     1  150356000  150357000      2       1  150064       3.9827   3.4068e-05
enh69133     1  150359400  150360400      2       1  150064       4.2877   9.0281e-06
enh69134     1  150361600  150362600      3       2  150064       4.0914   2.1441e-05
enh69135     1  150377800  150378800      3       2  150064       1.8845     0.029749
enh69139     1  150426000  150427000      3       1  150064       4.9846   3.1038e-07
enh69140     1  150436600  150437600      3       2  150064       4.9256   4.2054e-07
enh69141     1  150441600  150442600      3       2  150064       4.1578   1.6068e-05
enh69142     1  150447200  150448200      4       2  150064       2.1174     0.017113
enh69143     1  150478300  150479300      1       1  150064       1.8377      0.03305
enh69144     1  150479800  150480800      5       2  150064       1.8588      0.03153
enh69145     1  150481300  150482300      5       3  150064       4.8443   6.3533e-07
enh69146     1  150482000  150483000      3       2  150064       4.0632   2.4203e-05
enh69147     1  150486600  150487600      1       1  150064       5.0598    2.098e-07
enh69157     1  150544800  150545800      5       2  150064       2.0594     0.019729
enh69158     1  150545700  150546700      5       2  150064       1.7828     0.037309
enh69159     1  150546400  150547400      2       1  150064       1.9164     0.027657
enh69172     1  150842600  150843600      1       1  150064       2.8772     0.002006
enh69183     1  150954400  150955400      3       2  150064       1.7477     0.040255
enh69184     1  150964700  150965700      2       1  150064       4.3661   6.3238e-06
enh69186     1  150969900  150970900      4       2  150064       3.8355   6.2658e-05
enh69187     1  150973100  150974100      5       3  150064       3.8209   6.6484e-05
enh69195     1  151037400  151038400      3       2  150064       2.5984    0.0046832
enh69196     1  151041600  151042600      3       2  150064       3.2928   0.00049598
enh69199     1  151115800  151116800      5       2  150064       3.7019   0.00010699
enh69204     1  151134900  151135900      2       1  150064       3.3683   0.00037817
enh69232     1  151370800  151371800      5       2  150064       2.6861    0.0036141
enh69233     1  151373300  151374300      1       1  150064       3.3175    0.0004542
enh69234     1  151378400  151379400      1       1  150064       2.7838     0.002686
enh69235     1  151392300  151393300      2       1  150064       2.5833    0.0048929
enh69236     1  151412800  151413800      3       2  150064       2.7539    0.0029447
enh69237     1  151416300  151417300      2       1  150064       2.1019      0.01778
enh69240     1  151428500  151429500      3       1  150064       2.7731    0.0027763
enh69242     1  151444800  151445800      1       1  150064       2.5897     0.004803
enh69262     1  151675200  151676200      2       1  150064       1.7804     0.037503
enh69287     1  151878000  151879000      2       1  150064       1.9296      0.02683
enh69310     1  152767800  152768800      5       3  150064       1.9705     0.024391
enh69350     1  153669600  153670600      1       1  150064       2.0054      0.02246
enh69352     1  153702300  153703300      2       1  150064       1.9206     0.027394
enh69363     1  153761400  153762400      1       1  150064       2.5081     0.006069
enh69366     1  153769200  153770200      2       1  150064       3.2724   0.00053311
enh69367     1  153776000  153777000      2       1  150064       3.5068   0.00022676
enh69368     1  153777600  153778600      3       1  150064       3.8478   5.9588e-05
enh69369     1  153793500  153794500      1       1  150064       3.4056    0.0003301
enh69370     1  153805300  153806300      3       2  150064        3.258   0.00056092
enh69371     1  153814100  153815100      1       1  150064       3.6578    0.0001272
enh69372     1  153816100  153817100      3       2  150064       2.2253     0.013029
enh69373     1  153824400  153825400      2       1  150064       3.3452   0.00041118
enh69374     1  153825100  153826100      2       1  150064       3.4561   0.00027406
enh69375     1  153836000  153837000      2       1  150064       3.3323   0.00043066
enh69376     1  153838600  153839600      1       1  150064       2.2649      0.01176
enh69377     1  153845200  153846200      5       1  150064       1.7399     0.040938
enh69378     1  153852300  153853300      1       1  150064       4.0063    3.084e-05
enh69380     1  153859100  153860100      2       1  150064       2.9006    0.0018623
enh69381     1  153860400  153861400      2       1  150064       1.7103     0.043603
enh69386     1  153886800  153887800      2       1  150064       1.7239     0.042361
enh69387     1  153890200  153891200      2       1  150064       2.0632     0.019546
enh69389     1  153896400  153897400      2       1  150064        2.061     0.019652
enh69390     1  153900800  153901800      4       2  150064       2.9509    0.0015842
enh69393     1  153919400  153920400      2       1  150064       2.1054     0.017629
enh69394     1  153926700  153927700      2       1  150064       2.1156     0.017188
enh69395     1  153932000  153933000      3       2  150064       2.1443     0.016006
enh69396     1  153936800  153937800      2       1  150064       2.0757     0.018962
enh69397     1  153938200  153939200      2       1  150064       2.7928     0.002613
enh69398     1  153941100  153942100      2       1  150064       2.3994    0.0082099
enh69399     1  153948000  153949000      2       1  150064       2.2278     0.012946
enh69405     1  153965600  153966600      4       2  150064       2.2873     0.011088
enh69408     1  154148800  154149800      4       2  150064        2.879    0.0019948
enh69410     1  154152700  154153700      1       1  150064       2.3617     0.009096
enh69419     1  154316400  154317400      4       2  150064       2.2784      0.01135
enh69420     1  154324200  154325200      4       2  150064       2.4754    0.0066543
enh69429     1  154394900  154395900      6       2  150064       2.1994     0.013925
enh69432     1  154404400  154405400      4       2  150064        1.669     0.047557
enh69443     1  154467600  154468600      2       1  150064       2.0616     0.019625
enh69445     1  154528000  154529000      2       1  150064       2.1382     0.016251
enh69447     1  154539300  154540300      2       1  150064       2.2635     0.011804
enh69454     1  154581700  154582700      2       1  150064       1.6851      0.04598
enh69472     1  154730400  154731400      4       2  150064       2.2197     0.013219
enh69475     1  154747100  154748100      1       1  150064       1.9831      0.02368
enh69481     1  154780300  154781300      2       1  150064       1.6878     0.045724
enh69484     1  154804800  154805800      1       1  150064       1.7455      0.04045
enh69491     1  154830200  154831200      2       1  150064       2.0393     0.020709
enh69493     1  154843200  154844200      1       1  150064       3.8504    5.896e-05
enh69494     1  154850000  154851000      2       1  150064       3.2677   0.00054205
enh69496     1  154868700  154869700      3       1  150064       4.1106   1.9735e-05
enh69497     1  154884000  154885000      1       1  150064       3.9787    3.464e-05
enh69500     1  154910700  154911700      5       2  150064       3.8442   6.0473e-05
enh69501     1  154915400  154916400      3       1  150064       3.7877   7.6028e-05
enh69502     1  154923400  154924400      1       1  150064       2.0133      0.02204
enh69515     1  154985400  154986400      1       1  150064       2.0143      0.02199
enh69516     1  154986000  154987000      2       1  150064       3.7761   7.9665e-05
enh69517     1  154988100  154989100      3       2  150064       2.4353      0.00744
enh69518     1  154990200  154991200      1       1  150064       4.5142    3.178e-06
enh69520     1  155017100  155018100      2       1  150064       2.4019    0.0081556
enh69523     1  155033400  155034400      2       1  150064       2.2043     0.013751
enh69526     1  155042000  155043000      1       1  150064       1.8595      0.03148
enh69527     1  155043800  155044800      2       1  150064       2.7308    0.0031594
enh69533     1  155082700  155083700      3       2  150064       1.7917     0.036592
enh69538     1  155111100  155112100      2       1  150064       1.7452     0.040475
enh69543     1  155148500  155149500      3       2  150064       1.8078     0.035319
enh69544     1  155157200  155158200      4       2  150064       1.6924     0.045283
enh69548     1  155175600  155176600      1       1  150064       1.7265      0.04213
enh69552     1  155195000  155196000      1       1  150064        2.079      0.01881
enh69557     1  155214800  155215800      1       1  150064       2.2046      0.01374
enh69558     1  155219700  155220700      1       1  150064       2.0947       0.0181
enh69561     1  155230000  155231000      1       1  150064       2.0678      0.01933
enh69563     1  155241200  155242200      2       1  150064       2.0835     0.018604
enh69565     1  155248400  155249400      1       1  150064       2.4281      0.00759
enh69566     1  155277200  155278200      2       1  150064       2.5297     0.005708
enh69568     1  155282800  155283800      1       1  150064        2.495     0.006298
enh69569     1  155289300  155290300      2       1  150064       1.8741      0.03046
enh69583     1  155473000  155474000      2       1  150064       1.7828     0.037306
enh69584     1  155477500  155478500      1       1  150064       2.3163      0.01027
enh69591     1  155505700  155506700      1       1  150064        2.431     0.007528
enh69594     1  155520000  155521000      2       1  150064       2.3632      0.00906
enh69606     1  155618200  155619200      2       1  150064       1.8937     0.029134
enh69609     1  155625000  155626000      3       2  150064       1.6895     0.045564
enh69614     1  155666400  155667400      2       1  150064       2.4825    0.0065226
enh69616     1  155688000  155689000      1       1  150064       2.2445       0.0124
enh69623     1  155827500  155828500      1       1  150064       2.1047      0.01766
enh69632     1  155843700  155844700      2       1  150064       1.9611     0.024934
enh69633     1  155845300  155846300      1       1  150064       3.0648     0.001089
enh69637     1  155859500  155860500      2       1  150064       2.3789    0.0086825
enh69638     1  155862700  155863700      1       1  150064       3.1041    0.0009543
enh69640     1  155878800  155879800      1       1  150064       1.9714      0.02434
enh69642     1  155899600  155900600      2       1  150064       1.7528     0.039814
enh69644     1  155904600  155905600      1       1  150064       2.0349      0.02093
enh69648     1  155927100  155928100      3       1  150064       2.2976     0.010791
enh69649     1  155929300  155930300      6       2  150064       2.5731     0.005039
enh69650     1  155930700  155931700      2       1  150064       2.8968    0.0018848
enh69654     1  155950100  155951100      2       1  150064       1.6986     0.044699
enh69657     1  155959900  155960900      2       1  150064       2.8238    0.0023733
enh69660     1  155974400  155975400      3       2  150064       3.7577   8.5757e-05
enh69663     1  155995500  155996500      5       3  150064       1.6783      0.04664
enh69667     1  156039600  156040600      1       1  150064       2.1843      0.01447
enh69670     1  156049700  156050700      1       1  150064       2.4265     0.007623
enh69673     1  156059800  156060800      2       1  150064       1.8362     0.033167
enh69675     1  156070100  156071100      1       1  150064       1.9914      0.02322
enh69676     1  156073300  156074300      1       1  150064       1.7129      0.04337
enh69679     1  156081700  156082700      1       1  150064       1.6693      0.04753
enh69680     1  156088500  156089500      2       1  150064       1.6726     0.047208
enh69683     1  156100200  156101200      5       1  150064       1.6464     0.049836
enh69684     1  156110100  156111100      3       1  150064        1.917     0.027618
enh69686     1  156119500  156120500      1       1  150064       2.3599     0.009139
enh69688     1  156128900  156129900      3       1  150064       2.8751    0.0020196
enh69689     1  156131900  156132900      1       1  150064       3.0823     0.001027
enh69699     1  156197800  156198800      3       2  150064       1.6802     0.046461
enh69761     1  156587400  156588400      3       1  150064       1.8007     0.035877
enh69780     1  156709100  156710100      3       2  150064        1.714     0.043261
enh69781     1  156711400  156712400      4       2  150064       2.4346    0.0074544
enh69792     1  156760700  156761700      3       2  150064       1.8407     0.032835
enh69795     1  156766900  156767900      4       2  150064       1.7227     0.042473
enh69833     1  157961900  157962900      1       1  150064        1.748      0.04023
enh69837     1  157970900  157971900      1       1  150064       1.7935      0.03645
enh69872     1  159083500  159084500      2       1  150064       2.6704    0.0037886
enh69902     1  159890800  159891800      2       1  150064        1.986     0.023515
enh69907     1  159993300  159994300      3       1  150064       2.0624     0.019583
enh69909     1  159999300  160000300      1       1  150064       1.9906      0.02326
enh69919     1  160052500  160053500      3       2  150064       2.6924    0.0035467
enh69924     1  160069800  160070800      1       1  150064       2.4918     0.006355
enh69926     1  160074900  160075900      2       1  150064       1.9982      0.02285
enh69928     1  160083600  160084600      2       1  150064       1.7273     0.042056
enh69929     1  160091300  160092300      4       1  150064       2.0481     0.020275
enh69937     1  160142300  160143300      3       1  150064       1.9747     0.024148
enh69942     1  160163300  160164300      4       2  150064       2.5539    0.0053259
enh69944     1  160173600  160174600      1       1  150064       3.0586     0.001112
enh69952     1  160213500  160214500      2       1  150064       2.7438     0.003037
enh69953     1  160214600  160215600      1       1  150064       2.5426     0.005501
enh69954     1  160215900  160216900      4       1  150064       2.5834    0.0048914
enh69955     1  160219500  160220500      2       1  150064       2.6088    0.0045425
enh69962     1  160262300  160263300      3       1  150064       3.0995   0.00096939
enh69963     1  160276700  160277700      2       1  150064       2.3772    0.0087234
enh69964     1  160279000  160280000      1       1  150064       2.2495      0.01224
enh69965     1  160289500  160290500      1       1  150064       2.2396      0.01256
enh69968     1  160309600  160310600      2       1  150064       2.7142    0.0033213
enh69969     1  160314100  160315100      1       1  150064       2.4281     0.007589
enh69970     1  160316200  160317200      3       1  150064       2.5981    0.0046871
enh69971     1  160320600  160321600      7       2  150064        3.403   0.00033326
enh69972     1  160322700  160323700      2       1  150064       2.4236    0.0076846
enh69973     1  160324000  160325000      3       2  150064       3.2413   0.00059485
enh69975     1  160340900  160341900      3       2  150064       3.1344   0.00086112
enh69980     1  160375700  160376700      4       2  150064       1.7151     0.043159
enh70028     1  161179100  161180100      1       1  150064       2.1338      0.01643
enh70032     1  161197500  161198500      1       1  150064       1.9315      0.02671
enh70034     1  161242400  161243400      1       1  150064       2.6022     0.004632
enh70047     1  161352000  161353000      4       2  150064       1.6675     0.047707
enh70055     1  161463100  161464100      7       2  150064        2.327    0.0099832
enh70056     1  161469000  161470000      2       1  150064        2.616    0.0044487
enh70057     1  161481800  161482800      1       1  150064       2.1487      0.01583
enh70118     1  162183500  162184500      4       2  150064       1.6755     0.046919
enh70134     1  162529700  162530700      2       1  150064       1.9254      0.02709
enh70161     1  163037700  163038700      3       1  150064       2.1946     0.014098
enh70164     1  163141100  163142100      4       2  150064       2.2854     0.011143
enh70169     1  163292400  163293400      3       1  150064       1.6795     0.046525
enh70208     1  164597800  164598800      1       1  150064       2.1757      0.01479
enh70244     1  164742300  164743300      2       1  150064       1.6805     0.046426
enh70247     1  164754800  164755800      1       1  150064       2.9073     0.001823
enh70250     1  164763500  164764500      3       1  150064       1.8793     0.030105
enh70253     1  164774900  164775900      4       1  150064       2.0457     0.020393
enh70264     1  164941000  164942000      2       1  150064       1.8444     0.032565
enh70266     1  164951300  164952300      7       3  150064       2.0617     0.019618
enh70295     1  165561600  165562600      4       2  150064       1.9923     0.023168
enh70299     1  165570500  165571500      6       3  150064       1.8958     0.028994
enh70300     1  165598600  165599600      8       2  150064       1.8212     0.034289
enh70304     1  165611000  165612000      4       1  150064        2.027     0.021334
enh70306     1  165615700  165616700      3       1  150064       1.7711     0.038275
enh70311     1  165692700  165693700      2       1  150064       2.2419     0.012485
enh70312     1  165721200  165722200      4       2  150064       2.4999    0.0062122
enh70314     1  165738900  165739900      2       1  150064       2.3176     0.010235
enh70318     1  165811400  165812400      6       2  150064       2.0958     0.018051
enh70319     1  165818200  165819200      1       1  150064       2.3829     0.008588
enh70320     1  165822900  165823900      1       1  150064       2.4075     0.008032
enh70322     1  165826500  165827500      2       1  150064       2.5516    0.0053621
enh70341     1  166438900  166439900      5       3  150064       2.5737    0.0050311
enh70346     1  166823700  166824700      3       1  150064        2.271     0.011573
enh70349     1  166830500  166831500      5       1  150064       1.7753     0.037928
enh70353     1  166843400  166844400      2       1  150064       3.4847   0.00024635
enh70394     1  167270400  167271400      1       1  150064       1.9178      0.02757
enh70406     1  167398000  167399000      2       1  150064       1.9015     0.028616
enh70412     1  167493800  167494800      5       1  150064       2.1599      0.01539
enh70474     1  168053700  168054700      1       1  150064       2.2271      0.01297
enh70489     1  168273700  168274700      5       1  150064       2.2484     0.012275
enh70490     1  168289600  168290600      4       2  150064       1.8115     0.035028
enh70495     1  168355800  168356800      1       1  150064       2.0929      0.01818
enh70496     1  168356800  168357800      3       2  150064       2.2573     0.011995
enh70504     1  168409000  168410000      2       1  150064       2.0125     0.022083
enh70522     1  168704000  168705000      1       1  150064       1.8928      0.02919
enh70539     1  168974100  168975100      4       2  150064       1.7809     0.037466
enh70557     1  169088000  169089000      8       3  150064       2.6315    0.0042499
enh70558     1  169089500  169090500      1       1  150064       2.5028     0.006161
enh70559     1  169090600  169091600      5       2  150064       2.3255     0.010024
enh70560     1  169091800  169092800      3       1  150064       2.1157     0.017186
enh70561     1  169093100  169094100      6       1  150064        2.352    0.0093352
enh70562     1  169097100  169098100      5       2  150064       2.3849    0.0085412
enh70564     1  169103300  169104300      3       2  150064       1.8182     0.034514
enh70592     1  169860200  169861200      4       2  150064       1.8634     0.031205
enh70597     1  170041800  170042800      4       2  150064       1.8922     0.029229
enh70657     1  171712700  171713700      5       2  150064       1.6859     0.045904
enh70659     1  171751800  171752800      3       1  150064       2.1709     0.014968
enh70660     1  171757500  171758500      4       2  150064       2.0175     0.021824
enh70679     1  171878600  171879600      3       2  150064       1.8472     0.032361
enh70683     1  171895000  171896000      1       1  150064       1.8089      0.03523
enh70691     1  171947300  171948300      3       1  150064       1.9493     0.025628
enh70721     1  172208200  172209200      4       1  150064       1.9174     0.027596
enh70730     1  172311900  172312900      1       1  150064       2.2672      0.01169
enh70733     1  172329000  172330000      1       1  150064       1.8053      0.03551
enh70735     1  172344000  172345000      1       1  150064       1.8636      0.03119
enh70737     1  172351200  172352200      2       1  150064       2.7009     0.003458
enh70738     1  172357400  172358400      3       1  150064       2.4589    0.0069674
enh70739     1  172361600  172362600      1       1  150064       2.5131     0.005984
enh70741     1  172367600  172368600      2       1  150064       2.0434     0.020508
enh70751     1  172500100  172501100      3       2  150064       1.6888     0.045631
enh70770     1  173397800  173398800      4       2  150064       2.3375    0.0097071
enh70772     1  173408200  173409200      6       2  150064       2.1642     0.015224
enh70773     1  173442800  173443800      4       2  150064       1.7748     0.037967
enh70780     1  173683000  173684000      1       1  150064       3.4023    0.0003341
enh70782     1  173686200  173687200      1       1  150064       3.4989    0.0002336
enh70783     1  173702600  173703600      1       1  150064       3.5214    0.0002146
enh70787     1  173838500  173839500      2       1  150064       3.0471    0.0011552
enh70789     1  173857600  173858600      2       1  150064       3.3562   0.00039515
enh70790     1  173916400  173917400      1       1  150064       3.4498    0.0002805
enh70792     1  173966800  173967800      3       1  150064       3.5217   0.00021441
enh70794     1  173970100  173971100      2       1  150064       3.2422   0.00059298
enh70795     1  173974100  173975100      2       1  150064       2.9816    0.0014339
enh70797     1  173983200  173984200      3       2  150064       2.3355    0.0097578
enh70798     1  173987200  173988200      4       2  150064       3.5258    0.0002111
enh70799     1  173992200  173993200      2       1  150064       2.9267    0.0017129
enh70801     1  174009300  174010300      1       1  150064       3.5075    0.0002262
enh70802     1  174021200  174022200      2       1  150064       3.2355   0.00060717
enh70804     1  174129600  174130600      2       1  150064       3.0947   0.00098495
enh70805     1  174130400  174131400      3       1  150064       2.9874    0.0014067
enh70806     1  174134800  174135800      2       1  150064       2.7675    0.0028248
enh70808     1  174231800  174232800      5       3  150064       3.7266   9.7057e-05
enh70809     1  174233800  174234800      1       1  150064       1.9451      0.02588
enh70813     1  174336200  174337200      4       2  150064       3.4883   0.00024303
enh70818     1  174595300  174596300      3       2  150064       3.2358   0.00060645
enh70821     1  174767600  174768600      1       1  150064       3.2494    0.0005783
enh70823     1  174771800  174772800      3       2  150064       2.3636    0.0090491
enh70825     1  174783900  174784900      3       1  150064       1.8162     0.034669
enh70827     1  174808400  174809400      2       1  150064       2.9205    0.0017475
enh70828     1  174844200  174845200      4       2  150064       2.0411     0.020621
enh70831     1  174897400  174898400      3       2  150064       2.7199    0.0032651
enh70839     1  174934700  174935700      1       1  150064       2.9455     0.001612
enh70842     1  174943900  174944900      2       1  150064       2.5071     0.006086
enh70843     1  174945700  174946700      1       1  150064       2.8844     0.001961
enh70853     1  174998400  174999400      2       1  150064       1.9851     0.023567
enh70854     1  175040600  175041600      3       2  150064       1.7792     0.037602
enh70859     1  175123800  175124800      6       2  150064       3.5602   0.00018528
enh70860     1  175155200  175156200      2       1  150064       2.6587     0.003922
enh70862     1  175159300  175160300      2       1  150064       3.0324    0.0012129
enh70863     1  175162400  175163400      5       1  150064       3.3626   0.00038601
enh70867     1  175286300  175287300      2       1  150064       1.6935      0.04518
enh70868     1  175288200  175289200      3       1  150064       1.6749     0.046977
enh70893     1  175652400  175653400      3       1  150064       2.0105     0.022191
enh70895     1  175671000  175672000      7       2  150064       1.9453     0.025869
enh70897     1  175684700  175685700      2       1  150064       1.8967     0.028937
enh70901     1  175739800  175740800      1       1  150064       3.4184     0.000315
enh70902     1  175752100  175753100      1       1  150064       2.3676     0.008952
enh70903     1  175757000  175758000      6       2  150064         3.64   0.00013633
enh70907     1  175836100  175837100      2       1  150064       1.9993     0.022791
enh70909     1  175850400  175851400      3       2  150064       2.0299     0.021181
enh70910     1  175854500  175855500      2       1  150064       3.2691   0.00053952
enh70914     1  176042400  176043400      4       2  150064       1.8718      0.03062
enh70918     1  176177300  176178300      1       1  150064       2.2069      0.01366
enh70926     1  176872700  176873700      4       2  150064       2.4694    0.0067663
enh70927     1  176889000  176890000      2       1  150064       1.7548     0.039643
enh70931     1  176965300  176966300      2       1  150064       2.0625     0.019579
enh70932     1  176976600  176977600      3       1  150064       3.0323    0.0012136
enh70933     1  176986200  176987200      2       1  150064       2.8169    0.0024245
enh70934     1  176992400  176993400      5       2  150064       3.0682    0.0010767
enh70936     1  177002800  177003800      5       2  150064       1.7997     0.035952
enh70953     1  177164300  177165300      2       1  150064       2.1879     0.014339
enh70956     1  177178800  177179800      4       2  150064       2.8718     0.002041
enh70966     1  177243900  177244900      1       1  150064       1.7228      0.04246
enh70967     1  177250900  177251900      1       1  150064       4.1675     1.54e-05
enh70969     1  177275300  177276300      3       1  150064       4.8293   6.8507e-07
enh70971     1  177309200  177310200      5       2  150064       3.6935   0.00011061
enh70973     1  177319900  177320900      2       1  150064       1.8755     0.030364
enh70974     1  177323000  177324000      2       1  150064       3.6525   0.00012987
enh70975     1  177394100  177395100      4       2  150064       4.6422   1.7238e-06
enh70976     1  177417100  177418100      6       2  150064        4.102   2.0484e-05
enh70978     1  177569600  177570600      1       1  150064       2.5989     0.004676
enh70981     1  177710300  177711300      4       2  150064       1.8984      0.02882
enh70982     1  177723100  177724100      4       2  150064       1.6577     0.048694
enh70992     1  177913800  177914800      4       2  150064       2.3007     0.010705
enh71008     1  178025600  178026600      3       2  150064       1.7944     0.036373
enh71010     1  178030000  178031000      3       2  150064       2.4858    0.0064633
enh71011     1  178044200  178045200      2       1  150064       2.2088     0.013593
enh71022     1  178124500  178125500      1       1  150064        2.104      0.01769
enh71029     1  178276400  178277400      2       1  150064       1.7214     0.042593
enh71034     1  178341400  178342400      1       1  150064       3.3527    0.0004002
enh71035     1  178357200  178358200      1       1  150064       1.8337      0.03335
enh71038     1  178455300  178456300      2       1  150064       1.9743     0.024175
enh71051     1  178620100  178621100      2       1  150064       1.7408     0.040858
enh71077     1  179098000  179099000      4       2  150064       1.7121     0.043439
enh71084     1  179138700  179139700      1       1  150064       2.1591      0.01542
enh71087     1  179149000  179150000      2       1  150064       1.8232     0.034133
enh71089     1  179171200  179172200      5       2  150064       1.9741     0.024186
enh71090     1  179174700  179175700      1       1  150064       2.2842      0.01118
enh71091     1  179176100  179177100      2       1  150064       2.0601     0.019693
enh71095     1  179199500  179200500      1       1  150064       1.8435      0.03263
enh71105     1  179782800  179783800      1       1  150064        2.367     0.008966
enh71108     1  179844500  179845500      1       1  150064       1.9217      0.02732
enh71113     1  179890300  179891300      3       1  150064       1.8242     0.034059
enh71118     1  179938300  179939300      3       1  150064       1.7133     0.043328
enh71153     1  180612500  180613500      3       2  150064       3.8602   5.6639e-05
enh71155     1  180751100  180752100      3       2  150064        2.959    0.0015431
enh71162     1  180882900  180883900      1       1  150064        2.595      0.00473
enh71216     1  181175400  181176400      3       2  150064       2.2117     0.013492
enh71225     1  181399300  181400300      8       2  150064       1.8594     0.031487
enh71229     1  181470400  181471400      1       1  150064       1.6491      0.04956
enh71235     1  181519100  181520100      3       2  150064       1.6673     0.047729
enh71246     1  181753400  181754400      3       1  150064       2.2902     0.011004
enh71247     1  181905900  181906900      3       2  150064       2.0606     0.019672
enh71263     1  182106300  182107300      3       1  150064       2.0413     0.020613
enh71265     1  182116100  182117100      4       2  150064         2.35    0.0093856
enh71283     1  182262100  182263100      4       1  150064       1.7366     0.041233
enh71290     1  182317900  182318900      4       2  150064       2.0197     0.021707
enh71292     1  182352200  182353200      4       2  150064       1.8364     0.033151
enh71293     1  182354000  182355000      2       1  150064       1.9755     0.024107
enh71309     1  182668500  182669500      6       3  150064       2.4073    0.0080366
enh71311     1  182723000  182724000      4       2  150064       2.9553    0.0015617
enh71312     1  182731100  182732100      2       1  150064       2.0927     0.018189
enh71313     1  182751000  182752000      1       1  150064       3.4569    0.0002732
enh71327     1  182998200  182999200      5       2  150064       1.8264     0.033894
enh71353     1  183271400  183272400      2       1  150064       1.9562     0.025223
enh71357     1  183285000  183286000      1       1  150064       2.3343     0.009789
enh71362     1  183322600  183323600      1       1  150064       2.3222      0.01011
enh71364     1  183338600  183339600      1       1  150064       2.3647     0.009023
enh71366     1  183373300  183374300      3       1  150064       2.3074     0.010516
enh71367     1  183387400  183388400      2       1  150064       1.8321     0.033468
enh71370     1  183443600  183444600      2       1  150064       3.0031    0.0013362
enh71378     1  183486600  183487600      2       1  150064         2.63    0.0042698
enh71380     1  183512300  183513300      2       1  150064       2.7729     0.002778
enh71413     1  183782900  183783900      1       1  150064       1.9374      0.02635
enh71416     1  183789100  183790100      3       2  150064       1.8751     0.030386
enh71440     1  183890600  183891600      1       1  150064       1.7981      0.03608
enh71441     1  183895300  183896300      2       1  150064       2.3203     0.010163
enh71464     1  184029000  184030000      3       1  150064        1.772     0.038196
enh71465     1  184037200  184038200      2       1  150064       1.7625      0.03899
enh71469     1  184120600  184121600      1       1  150064       2.2839      0.01119
enh71471     1  184133300  184134300      2       1  150064       1.7684     0.038496
enh71474     1  184187300  184188300      2       1  150064       3.2756   0.00052715
enh71477     1  184266400  184267400      3       1  150064       1.8519     0.032018
enh71478     1  184299500  184300500      1       1  150064       2.3189       0.0102
enh71495     1  184449300  184450300      6       3  150064       2.0442     0.020468
enh71498     1  184458900  184459900      3       2  150064       2.5246    0.0057912
enh71499     1  184460700  184461700      4       2  150064       2.2105     0.013535
enh71500     1  184463000  184464000      2       1  150064        1.661     0.048356
enh71501     1  184465900  184466900      1       1  150064       2.8417     0.002244
enh71503     1  184476400  184477400      1       1  150064       2.4618     0.006913
enh71505     1  184503200  184504200      5       3  150064       2.6296    0.0042748
enh71506     1  184524500  184525500      3       2  150064       2.2174     0.013297
enh71508     1  184543600  184544600      4       2  150064        1.876      0.03033
enh71518     1  184604600  184605600      2       1  150064       1.8448     0.032533
enh71524     1  184630000  184631000      1       1  150064        1.848       0.0323
enh71526     1  184637900  184638900      1       1  150064       1.7861      0.03704
enh71528     1  184714700  184715700      4       2  150064       2.0694     0.019256
enh71530     1  184724800  184725800      3       1  150064       2.1648       0.0152
enh71542     1  185127400  185128400      1       1  150064       1.9047      0.02841
enh71567     1  186345800  186346800      1       1  150064       1.7256      0.04221
enh71585     1  190098600  190099600      3       2  150064       2.1511     0.015735
enh71590     1  190448400  190449400      2       1  150064       1.9318     0.026693
enh71610     1  193032700  193033700      1       1  150064       2.7888     0.002645
enh71613     1  193071900  193072900      2       1  150064       3.3456   0.00041054
enh71614     1  193074800  193075800      5       2  150064       2.2378     0.012616
enh71616     1  193089600  193090600      2       1  150064       3.0646    0.0010898
enh71617     1  193093100  193094100      3       1  150064       3.1849   0.00072396
enh71619     1  193126200  193127200      2       1  150064       2.6826    0.0036527
enh71621     1  193147200  193148200      3       1  150064       2.9891     0.001399
enh71624     1  193157800  193158800      4       2  150064       2.9851    0.0014173
enh71627     1  193317400  193318400      2       1  150064       2.4488    0.0071664
enh71634     1  193558400  193559400      4       1  150064       1.7019     0.044389
enh71637     1  194024100  194025100      2       1  150064       1.7689     0.038458
enh71644     1  196066300  196067300      3       2  150064       2.4068    0.0080454
enh71647     1  196369700  196370700      1       1  150064       2.2115       0.0135
enh71648     1  197072100  197073100      1       1  150064       1.9892      0.02334
enh71659     1  197254200  197255200      1       1  150064       3.5453    0.0001961
enh71660     1  197256400  197257400      3       2  150064       2.0015     0.022668
enh71661     1  197267800  197268800      4       2  150064       1.6803     0.046445
enh71670     1  197329100  197330100      4       2  150064       1.8205     0.034343
enh71677     1  197702100  197703100      3       1  150064       2.1119     0.017347
enh71714     1  198650800  198651800      3       2  150064       2.0517     0.020101
enh71720     1  198757000  198758000      1       1  150064         2.26      0.01191
enh71721     1  198757400  198758400      1       1  150064       1.7767      0.03781
enh71724     1  198806000  198807000      1       1  150064       3.2068    0.0006712
enh71725     1  198810200  198811200      3       1  150064       1.7267      0.04211
enh71733     1  198842700  198843700      2       1  150064       1.8115     0.035033
enh71771     1  199013300  199014300      3       2  150064       2.2761     0.011421
enh71790     1  200258900  200259900      2       1  150064       2.7771    0.0027421
enh71791     1  200270000  200271000      2       1  150064       1.8872     0.029566
enh71794     1  200302100  200303100      1       1  150064       2.8441     0.002227
enh71796     1  200322000  200323000      4       1  150064       2.8377    0.0022719
enh71797     1  200328900  200329900      6       1  150064       3.0312    0.0012178
enh71798     1  200334700  200335700      4       1  150064       2.8025    0.0025355
enh71799     1  200342300  200343300      3       2  150064       2.9832    0.0014262
enh71800     1  200345500  200346500      2       1  150064       1.9188     0.027504
enh71801     1  200347000  200348000      1       1  150064       2.7617     0.002875
enh71802     1  200348000  200349000      1       1  150064       2.9142     0.001783
enh71803     1  200349400  200350400      3       1  150064       2.6705    0.0037874
enh71804     1  200361000  200362000      3       1  150064       2.8672    0.0020704
enh71805     1  200365400  200366400      4       2  150064       3.7035   0.00010631
enh71806     1  200367200  200368200      3       2  150064       2.2781     0.011362
enh71808     1  200379600  200380600      2       1  150064         2.31     0.010443
enh71812     1  200494000  200495000      4       2  150064       2.0448     0.020439
enh71813     1  200505700  200506700      6       3  150064       2.0601     0.019694
enh71825     1  200713700  200714700      3       2  150064       1.7804     0.037506
enh71838     1  200774100  200775100      2       1  150064       2.2644     0.011775
enh71845     1  200799100  200800100      3       2  150064       1.6987     0.044691
enh71851     1  200864600  200865600      1       1  150064       2.5305     0.005695
enh71853     1  200928700  200929700      7       3  150064       3.9241   4.3522e-05
enh71854     1  200938800  200939800      2       1  150064       3.5174   0.00021793
enh71855     1  200941100  200942100      7       3  150064       1.8872     0.029566
enh71857     1  200950600  200951600      3       2  150064       4.5685   2.4565e-06
enh71858     1  200960200  200961200      5       2  150064        2.129     0.016627
enh71862     1  200984300  200985300      2       1  150064       3.8614   5.6376e-05
enh71863     1  200987200  200988200      3       2  150064       1.8632     0.031214
enh71864     1  200988600  200989600      2       1  150064       3.5022   0.00023074
enh71865     1  200995600  200996600      2       1  150064        1.899     0.028785
enh71866     1  201005200  201006200      6       2  150064       3.4663   0.00026382
enh71867     1  201007800  201008800      3       2  150064       3.0747    0.0010535
enh71868     1  201011600  201012600      7       3  150064         3.71   0.00010363
enh71869     1  201020700  201021700      3       2  150064       3.0179    0.0012727
enh71870     1  201022900  201023900      4       1  150064       2.8093    0.0024826
enh71871     1  201024900  201025900      4       2  150064       2.2169     0.013316
enh71873     1  201053300  201054300      3       2  150064       1.8395     0.032922
enh71878     1  201084100  201085100      2       1  150064       1.9144     0.027783
enh71880     1  201094400  201095400      1       1  150064        1.821       0.0343
enh71881     1  201106600  201107600      2       1  150064       1.7983     0.036062
enh71889     1  201277800  201278800      1       1  150064       2.2568      0.01201
enh71980     1  201730400  201731400      1       1  150064       3.9018    4.774e-05
enh71993     1  201776600  201777600      2       1  150064       1.6633      0.04813
enh72000     1  201818500  201819500      1       1  150064       1.6978      0.04477
enh72002     1  201844900  201845900      2       1  150064       1.6456     0.049919
enh72006     1  201860600  201861600      5       2  150064       1.7515     0.039927
enh72008     1  201869000  201870000      1       1  150064        1.818      0.03453
enh72009     1  201873700  201874700      2       1  150064       2.1693     0.015029
enh72010     1  201882800  201883800      2       1  150064       2.9172    0.0017661
enh72030     1  202090400  202091400      5       3  150064       1.6736     0.047107
enh72038     1  202110900  202111900      5       2  150064       1.9607      0.02496
enh72039     1  202114400  202115400      1       1  150064         1.77      0.03836
enh72092     1  202584700  202585700      1       1  150064        1.812      0.03499
enh72093     1  202587500  202588500      1       1  150064       1.7735      0.03807
enh72097     1  202688600  202689600      4       2  150064       1.9076     0.028221
enh72126     1  203015900  203016900      2       1  150064       1.9891     0.023343
enh72130     1  203058900  203059900      1       1  150064        1.863      0.03123
enh72133     1  203090100  203091100      1       1  150064       1.8135      0.03488
enh72134     1  203093900  203094900      2       1  150064       2.4548    0.0070479
enh72135     1  203101600  203102600      6       4  150064        1.912     0.027935
enh72137     1  203106300  203107300      1       1  150064       2.0417      0.02059
enh72142     1  203119100  203120100      1       1  150064       1.8505      0.03212
enh72155     1  203232300  203233300      1       1  150064       1.8487      0.03225
enh72180     1  203323100  203324100      2       1  150064        1.962     0.024882
enh72181     1  203328100  203329100      4       1  150064       1.8237     0.034098
enh72210     1  203574000  203575000      3       1  150064       1.7874     0.036935
enh72230     1  203651400  203652400      6       1  150064       1.7335     0.041505
enh72257     1  204010300  204011300      3       2  150064       2.0032     0.022576
enh72258     1  204013000  204014000      3       2  150064       1.7729     0.038125
enh72260     1  204035500  204036500      2       1  150064       2.0299     0.021184
enh72261     1  204041100  204042100      3       2  150064       3.7423   9.1186e-05
enh72262     1  204046700  204047700      4       2  150064       2.8518    0.0021737
enh72263     1  204049300  204050300      2       1  150064       1.6922     0.045304
enh72264     1  204051200  204052200      3       2  150064       2.5353    0.0056169
enh72265     1  204053900  204054900      4       2  150064       2.1648     0.015202
enh72271     1  204065700  204066700      3       2  150064        1.942     0.026067
enh72273     1  204071200  204072200      3       2  150064       3.3447    0.0004119
enh72274     1  204076400  204077400      2       1  150064       2.4232    0.0076912
enh72275     1  204078100  204079100      1       1  150064       1.9543      0.02533
enh72295     1  204221300  204222300      2       1  150064        2.368     0.008942
enh72296     1  204225500  204226500      1       1  150064       2.1865      0.01439
enh72297     1  204233100  204234100      4       1  150064       2.0724     0.019116
enh72299     1  204241400  204242400      5       2  150064       1.8751     0.030387
enh72300     1  204244200  204245200      7       3  150064       2.0724     0.019115
enh72303     1  204254600  204255600      6       2  150064       2.5887     0.004817
enh72337     1  204407100  204408100      1       1  150064       2.0255      0.02141
enh72339     1  204411600  204412600      1       1  150064       2.1158      0.01718
enh72340     1  204414600  204415600      3       1  150064       1.6617     0.048285
enh72341     1  204418300  204419300      3       1  150064        1.916      0.02768
enh72342     1  204421900  204422900      4       1  150064       1.9812     0.023783
enh72343     1  204423300  204424300      4       2  150064       3.3562   0.00039506
enh72344     1  204425700  204426700      4       2  150064       2.7256    0.0032094
enh72346     1  204431500  204432500      5       1  150064       2.2869       0.0111
enh72347     1  204433000  204434000      1       1  150064       1.7394      0.04098
enh72349     1  204435700  204436700      3       1  150064       1.7244     0.042321
enh72353     1  204445200  204446200      2       1  150064       2.1175     0.017111
enh72356     1  204450100  204451100      6       2  150064       3.5434   0.00019752
enh72358     1  204453700  204454700      3       1  150064        2.882    0.0019758
enh72359     1  204455900  204456900      1       1  150064       3.1125    0.0009276
enh72361     1  204464400  204465400      3       2  150064       2.2606     0.011893
enh72366     1  204482200  204483200      2       1  150064       3.1888   0.00071438
enh72367     1  204483900  204484900      5       2  150064       2.6669    0.0038275
enh72369     1  204489700  204490700      2       1  150064       2.1818     0.014561
enh72371     1  204537400  204538400      2       1  150064       2.1867     0.014381
enh72372     1  204543500  204544500      3       2  150064       3.2053   0.00067472
enh72375     1  204553100  204554100      3       1  150064       2.8378    0.0022712
enh72376     1  204586500  204587500      4       1  150064       2.5611    0.0052167
enh72378     1  204591300  204592300      1       1  150064        2.313      0.01036
enh72379     1  204592800  204593800      1       1  150064       3.3053    0.0004743
enh72380     1  204599300  204600300      6       2  150064       2.0742     0.019029
enh72381     1  204602300  204603300      2       1  150064       1.9687     0.024496
enh72382     1  204606800  204607800      7       3  150064       2.4211    0.0077358
enh72383     1  204609400  204610400      1       1  150064       2.9109     0.001802
enh72422     1  204828100  204829100      1       1  150064       3.4165    0.0003172
enh72434     1  204867100  204868100      2       1  150064       1.8324     0.033445
enh72446     1  204940100  204941100      2       1  150064        2.686    0.0036155
enh72449     1  204955400  204956400      4       2  150064       1.9437     0.025965
enh72451     1  204971300  204972300      7       2  150064       4.1659   1.5507e-05
enh72453     1  204976800  204977800     10       3  150064       3.0584    0.0011127
enh72454     1  204978100  204979100      7       3  150064       3.1178   0.00091098
enh72455     1  204979900  204980900      2       1  150064       2.4975    0.0062537
enh72459     1  205001300  205002300      2       1  150064        1.801     0.035848
enh72463     1  205023700  205024700      4       2  150064       3.8189   6.7031e-05
enh72464     1  205028600  205029600      2       1  150064       3.1017   0.00096196
enh72465     1  205034500  205035500      4       2  150064        4.072   2.3301e-05
enh72466     1  205038900  205039900      3       2  150064       4.3487   6.8474e-06
enh72469     1  205077800  205078800      5       2  150064       4.1366   1.7627e-05
enh72470     1  205078600  205079600      6       2  150064       3.9695   3.6015e-05
enh72471     1  205088600  205089600      3       1  150064       2.0764      0.01893
enh72472     1  205110500  205111500      4       2  150064       3.4959   0.00023627
enh72474     1  205144300  205145300      2       1  150064       4.1479   1.6775e-05
enh72475     1  205148600  205149600      3       2  150064       3.2741   0.00053006
enh72476     1  205152300  205153300      3       1  150064       4.1702   1.5218e-05
enh72477     1  205156700  205157700      2       1  150064       3.8869   5.0768e-05
enh72478     1  205158500  205159500      1       1  150064       3.7135    0.0001022
enh72480     1  205162100  205163100      3       2  150064        3.856   5.7638e-05
enh72481     1  205168200  205169200      3       1  150064       4.0127   3.0014e-05
enh72482     1  205173200  205174200      2       1  150064       4.3115   8.1069e-06
enh72484     1  205181200  205182200      2       1  150064       3.1831   0.00072844
enh72487     1  205203100  205204100      3       2  150064       2.6168    0.0044379
enh72488     1  205208800  205209800      5       2  150064        2.983    0.0014272
enh72489     1  205209800  205210800      3       2  150064       2.4617    0.0069143
enh72491     1  205211800  205212800      1       1  150064       1.7726      0.03815
enh72492     1  205214700  205215700      3       2  150064       2.6335    0.0042253
enh72495     1  205220100  205221100      5       2  150064       2.9859    0.0014135
enh72497     1  205225600  205226600      2       1  150064       2.4573    0.0069998
enh72498     1  205226000  205227000      1       1  150064       2.0306      0.02115
enh72501     1  205233800  205234800      3       2  150064       2.2537     0.012106
enh72502     1  205237500  205238500      2       1  150064       2.0216     0.021608
enh72505     1  205263100  205264100      3       2  150064       2.0907      0.01828
enh72509     1  205286100  205287100      3       1  150064       1.8951     0.029038
enh72514     1  205321200  205322200      3       1  150064       2.2835     0.011199
enh72516     1  205326200  205327200      3       1  150064       2.1951     0.014079
enh72518     1  205329600  205330600      3       2  150064       2.3744    0.0087894
enh72523     1  205365700  205366700      5       2  150064       1.6677     0.047684
enh72530     1  205463800  205464800      2       1  150064       2.5456     0.005454
enh72538     1  205500500  205501500      9       4  150064       2.0899     0.018312
enh72543     1  205544200  205545200      5       3  150064       2.2067     0.013668
enh72544     1  205546000  205547000      1       1  150064       1.7414      0.04081
enh72545     1  205551400  205552400      4       2  150064       1.6664     0.047813
enh72548     1  205562700  205563700      5       2  150064       1.7678     0.038543
enh72549     1  205564000  205565000      5       2  150064       2.2952     0.010862
enh72550     1  205567900  205568900      9       3  150064       2.4451    0.0072407
enh72565     1  205649900  205650900      2       1  150064       2.2197     0.013221
enh72566     1  205662200  205663200      3       1  150064       2.0239     0.021491
enh72581     1  205761100  205762100      3       1  150064       2.5277    0.0057412
enh72610     1  206589100  206590100      2       1  150064       1.6656     0.047892
enh72618     1  206646000  206647000      5       2  150064       1.6572     0.048743
enh72675     1  207218700  207219700      1       1  150064       3.3826     0.000359
enh72676     1  207220300  207221300      2       1  150064       2.7408    0.0030641
enh72677     1  207221900  207222900      2       1  150064       3.6673   0.00012256
enh72678     1  207225000  207226000      2       1  150064       2.7994    0.0025596
enh72681     1  207235000  207236000      3       2  150064       2.5093    0.0060485
enh72683     1  207238000  207239000      1       1  150064       2.4979     0.006247
enh72686     1  207243500  207244500      2       1  150064       2.9267    0.0017129
enh72688     1  207250600  207251600      2       1  150064       2.7064    0.0034006
enh72716     1  207922200  207923200      3       2  150064        3.773   8.0646e-05
enh72717     1  207923600  207924600      2       1  150064       3.7753   7.9905e-05
enh72718     1  207928000  207929000      1       1  150064       3.3754    0.0003685
enh72721     1  207971200  207972200      3       2  150064       3.8717   5.4031e-05
enh72726     1  207991200  207992200      2       1  150064       3.2939   0.00049399
enh72728     1  208001900  208002900      1       1  150064       4.9466    3.777e-07
enh72729     1  208007100  208008100      2       1  150064       3.7858   7.6599e-05
enh72731     1  208013100  208014100      3       2  150064       3.9261   4.3175e-05
enh72732     1  208016400  208017400      6       3  150064       4.2916   8.8705e-06
enh72733     1  208018900  208019900      2       1  150064       2.4934    0.0063268
enh72734     1  208021300  208022300      4       2  150064       3.2548   0.00056742
enh72735     1  208024600  208025600      3       2  150064       1.8867       0.0296
enh72736     1  208030800  208031800      5       2  150064       4.1601   1.5908e-05
enh72737     1  208033500  208034500      4       2  150064       3.5683   0.00017964
enh72738     1  208034500  208035500      6       2  150064       3.2288   0.00062155
enh72739     1  208035200  208036200      6       3  150064       3.7508   8.8118e-05
enh72740     1  208036200  208037200      5       2  150064       3.2962   0.00049004
enh72741     1  208037700  208038700      6       3  150064       3.0892    0.0010036
enh72742     1  208038600  208039600      5       3  150064       3.2667   0.00054402
enh72745     1  208058000  208059000      6       2  150064       2.3043     0.010602
enh72769     1  208263000  208264000      5       2  150064       2.8939    0.0019023
enh72770     1  208266900  208267900      3       2  150064       2.4617    0.0069144
enh72772     1  208277500  208278500      5       2  150064        2.184     0.014479
enh72774     1  208284800  208285800      3       1  150064       1.8172     0.034596
enh72775     1  208293200  208294200      5       2  150064       2.2735     0.011499
enh72776     1  208300800  208301800     10       2  150064       3.0871    0.0010106
enh72784     1  208338000  208339000      6       2  150064        1.831     0.033548
enh72788     1  208349900  208350900      2       1  150064       1.6756     0.046906
enh72798     1  208381300  208382300      6       2  150064       1.8271     0.033841
enh72800     1  208386500  208387500      2       1  150064       2.0546     0.019961
enh72801     1  208393300  208394300      2       1  150064       2.9953    0.0013711
enh72807     1  208407700  208408700      2       1  150064       1.6738     0.047086
enh72832     1  209572400  209573400      1       1  150064       2.1746      0.01483
enh72841     1  209766800  209767800      1       1  150064       1.9939      0.02308
enh72842     1  209768600  209769600      6       2  150064       2.3628    0.0090696
enh72870     1  209943500  209944500      2       1  150064       1.7275     0.042039
enh72919     1  210793700  210794700      3       2  150064       1.6874     0.045761
enh72943     1  210943900  210944900      2       1  150064       1.6514     0.049333
enh72964     1  211210000  211211000      2       1  150064       1.9052     0.028377
enh72968     1  211301900  211302900      7       3  150064       1.9891     0.023344
enh72974     1  211434400  211435400      6       4  150064       2.5508    0.0053739
enh72975     1  211445100  211446100      3       2  150064       2.1764     0.014762
enh72981     1  211501900  211502900      2       1  150064       1.9205     0.027397
enh72994     1  211715100  211716100      1       1  150064       1.8722      0.03059
enh73003     1  211780300  211781300      6       3  150064        1.904     0.028456
enh73031     1  211962400  211963400      4       2  150064       1.8609     0.031381
enh73076     1  212428800  212429800      7       2  150064       2.3348    0.0097762
enh73082     1  212474500  212475500      2       1  150064       1.8451     0.032513
enh73083     1  212483400  212484400      1       1  150064       2.2238      0.01308
enh73094     1  212604100  212605100      2       1  150064       1.7314      0.04169
enh73122     1  212769500  212770500      6       3  150064       1.9121      0.02793
enh73124     1  212785600  212786600      3       2  150064       2.1066     0.017577
enh73182     1  214078300  214079300      1       1  150064       2.6749     0.003738
enh73188     1  214177200  214178200      5       1  150064       3.0961   0.00098036
enh73195     1  214280500  214281500      3       2  150064       2.0863     0.018477
enh73210     1  214492200  214493200      3       2  150064       2.9578     0.001549
enh73213     1  214510600  214511600      4       2  150064       2.3236     0.010075
enh73229     1  214687600  214688600      2       1  150064       2.1348     0.016389
enh73232     1  214715400  214716400      6       2  150064       1.8077     0.035323
enh73234     1  214721000  214722000      1       1  150064       2.3529     0.009314
enh73236     1  214777400  214778400      2       1  150064       1.6883     0.045676
enh73239     1  215388800  215389800      1       1  150064       1.9206      0.02739
enh73264     1  217119200  217120200      3       1  150064       2.0565     0.019868
enh73308     1  218620300  218621300      4       1  150064        1.672     0.047265
enh73309     1  218632800  218633800      2       1  150064       2.0383     0.020761
enh73340     1  219832500  219833500      1       1  150064       2.2344      0.01273
enh73347     1  220164400  220165400      6       2  150064       1.8501     0.032153
enh73350     1  220217500  220218500      2       1  150064       2.0112     0.022151
enh73354     1  220268500  220269500      3       2  150064       1.6464     0.049836
enh73360     1  220392200  220393200      3       2  150064       2.7374    0.0030962
enh73364     1  220442100  220443100      2       1  150064       1.7508      0.03999
enh73384     1  220924000  220925000      1       1  150064       2.1008      0.01783
enh73396     1  221456600  221457600      4       2  150064       2.4047    0.0080929
enh73401     1  221510000  221511000      2       1  150064       1.6949      0.04505
enh73449     1  222627600  222628600      2       1  150064       2.7827    0.0026954
enh73450     1  222628500  222629500      3       1  150064       2.8637    0.0020939
enh73456     1  222792800  222793800      3       1  150064       1.7014     0.044431
enh73457     1  222828400  222829400      3       2  150064       2.1824     0.014538
enh73463     1  222944100  222945100      3       1  150064       2.0275     0.021306
enh73464     1  222945700  222946700      4       1  150064       2.4529     0.007086
enh73498     1  223421200  223422200      1       1  150064       1.8133      0.03489
enh73506     1  223839600  223840600      6       2  150064       1.8328     0.033416
enh73510     1  223892000  223893000      5       3  150064       2.7052    0.0034132
enh73512     1  223898700  223899700      4       2  150064       3.3897    0.0003498
enh73513     1  223902900  223903900      5       2  150064       2.4327    0.0074939
enh73514     1  223904400  223905400      3       1  150064       2.3498     0.009392
enh73515     1  223908500  223909500      6       2  150064       3.0468    0.0011563
enh73516     1  223910200  223911200      3       1  150064       3.0929   0.00099121
enh73517     1  223913000  223914000      1       1  150064       2.8498     0.002187
enh73518     1  223914900  223915900      1       1  150064       2.6463     0.004069
enh73519     1  223917700  223918700      2       1  150064       2.7587    0.0029013
enh73521     1  223921900  223922900      2       1  150064       2.9336    0.0016751
enh73522     1  223923300  223924300      3       2  150064       3.4294   0.00030247
enh73524     1  223926600  223927600      1       1  150064       1.6616       0.0483
enh73525     1  223929200  223930200      2       1  150064       1.6798     0.046502
enh73526     1  223930400  223931400     11       2  150064       1.6715     0.047308
enh73528     1  223936900  223937900      2       1  150064       2.7425    0.0030484
enh73529     1  223942500  223943500      1       1  150064       2.7558     0.002927
enh73531     1  223947900  223948900      3       1  150064       2.7296     0.003171
enh73534     1  223958600  223959600      2       1  150064       3.2306   0.00061762
enh73535     1  223960400  223961400      6       2  150064       2.1735     0.014873
enh73538     1  223967600  223968600      1       1  150064       3.5356    0.0002034
enh73539     1  223969100  223970100      3       2  150064       2.8603     0.002116
enh73540     1  223970900  223971900      2       1  150064       2.9954    0.0013704
enh73543     1  223980100  223981100      3       2  150064       2.9981    0.0013584
enh73549     1  223990800  223991800      4       1  150064       3.5246   0.00021208
enh73552     1  224007900  224008900      1       1  150064        2.297      0.01081
enh73554     1  224019700  224020700      2       1  150064       3.1528   0.00080858
enh73555     1  224021400  224022400      6       2  150064       2.6392    0.0041545
enh73557     1  224027900  224028900      3       1  150064       2.8672    0.0020706
enh73558     1  224028800  224029800      2       1  150064       3.7203   9.9492e-05
enh73559     1  224030300  224031300      1       1  150064       3.5734    0.0001762
enh73585     1  224547000  224548000      5       2  150064       2.8665    0.0020749
enh73586     1  224564300  224565300      3       1  150064       2.3911    0.0083999
enh73587     1  224566400  224567400      2       1  150064       2.4161    0.0078444
enh73592     1  224615400  224616400      2       1  150064       2.2102     0.013547
enh73593     1  224617300  224618300      3       2  150064       2.1806     0.014606
enh73598     1  224643800  224644800      5       2  150064        2.544    0.0054798
enh73599     1  224646000  224647000      1       1  150064       2.6379     0.004171
enh73602     1  224689800  224690800      3       2  150064       3.2519   0.00057309
enh73606     1  224701000  224702000      2       1  150064       2.0267     0.021347
enh73610     1  224819100  224820100      5       2  150064       2.7344    0.0031251
enh73615     1  224926800  224927800      2       1  150064       1.8019     0.035784
enh73688     1  225935000  225936000      3       1  150064       1.9529     0.025416
enh73699     1  226000900  226001900      2       1  150064       1.9678     0.024547
enh73700     1  226003000  226004000      2       1  150064       1.9121     0.027931
enh73710     1  226040600  226041600      3       2  150064       2.7616    0.0028761
enh73727     1  226184100  226185100      2       1  150064        1.676     0.046864
enh73735     1  226269800  226270800      2       1  150064       2.3561    0.0092342
enh73740     1  226312200  226313200      3       2  150064       2.0554     0.019921
enh73743     1  226322500  226323500      1       1  150064       2.6331     0.004231
enh73751     1  226540800  226541800      1       1  150064        1.734      0.04146
enh73753     1  226551900  226552900      1       1  150064       2.1444        0.016
enh73755     1  226584800  226585800      3       1  150064       1.7595     0.039244
enh73757     1  226591700  226592700      1       1  150064       1.8744      0.03044
enh73758     1  226592500  226593500      6       2  150064       1.8514     0.032054
enh73759     1  226596000  226597000      5       2  150064       1.6976     0.044794
enh73760     1  226599000  226600000      1       1  150064       2.0306      0.02115
enh73766     1  226681500  226682500      2       1  150064       1.7204      0.04268
enh73773     1  226755100  226756100      8       3  150064       2.1488     0.015826
enh73781     1  226816700  226817700      3       1  150064       2.0758     0.018955
enh73782     1  226824600  226825600      2       1  150064       2.2818     0.011252
enh73795     1  226872200  226873200      4       2  150064       2.9496     0.001591
enh73799     1  226898900  226899900      1       1  150064       2.4902     0.006384
enh73806     1  226915500  226916500      2       1  150064       1.8192     0.034437
enh73807     1  226917600  226918600      1       1  150064       2.6623     0.003881
enh73808     1  226919500  226920500      4       2  150064        2.983    0.0014273
enh73809     1  226928200  226929200      2       1  150064       2.1571     0.015498
enh73820     1  227060000  227061000      2       1  150064       2.0152     0.021944
enh73821     1  227070000  227071000      2       1  150064       2.4803    0.0065635
enh73823     1  227073700  227074700      4       2  150064       2.2087     0.013598
enh73848     1  227340800  227341800      4       2  150064         1.71     0.043629
enh73856     1  227422400  227423400      3       2  150064       1.9661     0.024641
enh73866     1  227454400  227455400      8       3  150064       1.8084      0.03527
enh73884     1  227518000  227519000      3       1  150064       2.6482    0.0040461
enh73888     1  227547400  227548400      5       2  150064       2.2031     0.013794
enh73933     1  228276500  228277500      3       2  150064       1.6878     0.045726
enh73966     1  228677300  228678300      1       1  150064       1.6749      0.04698
enh73972     1  228869800  228870800      2       1  150064       1.8273     0.033824
enh73997     1  229048300  229049300      6       2  150064       1.7555     0.039585
enh74000     1  229075600  229076600      2       1  150064       1.8997     0.028734
enh74002     1  229089100  229090100      8       3  150064       2.2478     0.012295
enh74015     1  229163900  229164900      1       1  150064       1.8152      0.03475
enh74133     1  230220500  230221500      2       1  150064       1.8316     0.033502
enh74134     1  230222200  230223200      1       1  150064       2.1121      0.01734
enh74136     1  230232200  230233200      5       2  150064       3.3618   0.00038712
enh74137     1  230238300  230239300      5       2  150064       3.7274   9.6741e-05
enh74138     1  230240100  230241100      3       1  150064       3.9094   4.6264e-05
enh74139     1  230241600  230242600      5       3  150064        2.823     0.002379
enh74140     1  230243200  230244200      5       3  150064       3.2921    0.0004972
enh74141     1  230246200  230247200      5       2  150064       3.2958    0.0004907
enh74142     1  230249800  230250800      3       1  150064       3.5765   0.00017411
enh74143     1  230251200  230252200      3       1  150064       4.2486   1.0756e-05
enh74147     1  230263800  230264800      9       4  150064       3.4892   0.00024222
enh74150     1  230271300  230272300      8       3  150064       1.7179     0.042903
enh74151     1  230273100  230274100      4       2  150064        3.001    0.0013455
enh74152     1  230274900  230275900      6       2  150064        3.592   0.00016408
enh74153     1  230276500  230277500      5       3  150064       2.5174    0.0059112
enh74162     1  230300900  230301900      5       2  150064       1.7598     0.039222
enh74168     1  230313200  230314200      4       1  150064       1.9108     0.028015
enh74169     1  230318000  230319000      3       2  150064        2.167     0.015119
enh74170     1  230321700  230322700      3       2  150064       1.7646     0.038818
enh74171     1  230325800  230326800      1       1  150064       2.1306      0.01656
enh74172     1  230329900  230330900      5       3  150064        1.655     0.048966
enh74187     1  230406300  230407300      1       1  150064       2.4014     0.008167
enh74191     1  230443400  230444400      2       1  150064       2.2896     0.011023
enh74201     1  230473400  230474400      1       1  150064       1.8954      0.02902
enh74211     1  230517000  230518000      4       2  150064       1.6873     0.045776
enh74212     1  230519200  230520200      7       2  150064       1.7515     0.039929
enh74250     1  230844000  230845000      7       2  150064       1.9355     0.026465
enh74251     1  230848100  230849100      3       2  150064       1.8843     0.029762
enh74333     1  231558900  231559900      2       1  150064       2.0492     0.020222
enh74342     1  231682100  231683100      1       1  150064       1.9496      0.02561
enh74386     1  232508400  232509400      1       1  150064       1.6704      0.04742
enh74391     1  232571300  232572300      6       3  150064       2.2176     0.013292
enh74392     1  232573500  232574500      3       1  150064       2.5378    0.0055771
enh74393     1  232582800  232583800      3       1  150064       2.8058    0.0025096
enh74394     1  232608300  232609300      3       1  150064       2.1716     0.014942
enh74395     1  232621700  232622700      5       2  150064        2.703    0.0034361
enh74453     1  233425200  233426200      2       1  150064       2.7386    0.0030851
enh74461     1  233645000  233646000      4       2  150064       2.2662     0.011718
enh74464     1  233705400  233706400      3       2  150064       2.1773      0.01473
enh74482     1  233807800  233808800      2       1  150064       2.2286      0.01292
enh74483     1  233813100  233814100      1       1  150064       1.9388      0.02626
enh74492     1  233926200  233927200      3       2  150064       1.6839     0.046102
enh74498     1  234238000  234239000      3       1  150064       1.8301     0.033619
enh74506     1  234398100  234399100      4       2  150064       1.8647      0.03111
enh74509     1  234417200  234418200      6       4  150064       1.7986     0.036043
enh74515     1  234462000  234463000      3       2  150064       2.1089     0.017476
enh74521     1  234610300  234611300      5       2  150064       1.9476     0.025731
enh74525     1  234620600  234621600      5       2  150064       1.7944     0.036371
enh74526     1  234622500  234623500      4       2  150064       1.7362     0.041268
enh74527     1  234630700  234631700      6       2  150064       1.6752     0.046947
enh74528     1  234633900  234634900      4       2  150064       2.8166    0.0024266
enh74530     1  234640800  234641800      3       2  150064       2.0464     0.020359
enh74532     1  234651000  234652000      2       1  150064       2.7282    0.0031841
enh74533     1  234652900  234653900      7       2  150064       2.9419    0.0016313
enh74534     1  234656100  234657100      5       2  150064       1.9377     0.026329
enh74544     1  234697800  234698800      2       1  150064       1.9754     0.024111
enh74546     1  234705900  234706900      6       3  150064       3.1636   0.00077905
enh74573     1  234895800  234896800      3       2  150064       1.7982     0.036074
enh74666     1  235587200  235588200      1       1  150064       2.2959      0.01084
enh74731     1  236665700  236666700      1       1  150064       1.7372      0.04118
enh74756     1  237142800  237143800      1       1  150064       1.9998      0.02276
enh74772     1  237522900  237523900      4       1  150064       1.9204     0.027406
enh74773     1  237524900  237525900      3       1  150064       2.0586     0.019766
enh74784     1  238564200  238565200      2       1  150064       1.8819     0.029926
enh74790     1  239289100  239290100      7       3  150064       2.7511    0.0029694
enh74801     1  240042700  240043700      2       1  150064       2.1266     0.016728
enh74821     1  240302600  240303600      1       1  150064       2.7091     0.003373
enh74822     1  240315700  240316700      4       2  150064       1.7757     0.037895
enh74825     1  240348900  240349900      3       2  150064       2.1157     0.017184
enh74826     1  240351800  240352800      4       1  150064       1.9376     0.026336
enh74827     1  240354000  240355000      3       2  150064       2.1021     0.017774
enh74828     1  240382100  240383100      2       1  150064       2.6388    0.0041598
enh74838     1  241197200  241198200      3       1  150064       2.1666     0.015133
enh74840     1  241237500  241238500      1       1  150064       2.4299     0.007552
enh74844     1  241392100  241393100      2       1  150064       1.9483      0.02569
enh74858     1  241791000  241792000      5       2  150064       2.6692    0.0038018
enh74859     1  241800100  241801100      5       2  150064       1.7727     0.038137
enh74902     1  243277100  243278100      2       1  150064       2.1798     0.014634
enh74905     1  243348400  243349400      1       1  150064       3.0624     0.001098
enh74907     1  243368300  243369300      1       1  150064       3.2555    0.0005659
enh74910     1  243382900  243383900      3       1  150064       3.8383    6.194e-05
enh74911     1  243388200  243389200      2       1  150064       3.5683   0.00017965
enh74913     1  243404800  243405800      2       1  150064        2.784    0.0026849
enh74914     1  243407400  243408400      1       1  150064       3.8631    5.598e-05
enh74915     1  243410000  243411000      2       1  150064       2.6922    0.0035494
enh74916     1  243411400  243412400      2       1  150064       3.4903   0.00024122
enh74917     1  243413500  243414500      2       1  150064       3.7783   7.8938e-05
enh74919     1  243420500  243421500      2       1  150064       4.0095   3.0424e-05
enh74922     1  243431200  243432200      1       1  150064       4.8918    4.997e-07
enh74923     1  243433500  243434500      1       1  150064       4.9018    4.748e-07
enh74925     1  243450000  243451000      1       1  150064       4.8728    5.502e-07
enh74927     1  243469600  243470600      4       2  150064       3.9416   4.0462e-05
enh74929     1  243485400  243486400      3       2  150064        4.094   2.1202e-05
enh74930     1  243486400  243487400      2       1  150064       1.7109     0.043553
enh74931     1  243507000  243508000      2       1  150064       1.7953     0.036306
enh74934     1  243518200  243519200      1       1  150064       4.3632    6.409e-06
enh74937     1  243554300  243555300      2       1  150064       6.4018   7.6777e-11
enh74939     1  243558000  243559000      2       1  150064       1.9029     0.028525
enh74941     1  243579000  243580000      1       1  150064       3.9443    4.001e-05
enh74949     1  243616000  243617000      2       1  150064       4.0775   2.2759e-05
enh74950     1  243617200  243618200      6       2  150064       3.2824   0.00051462
enh74955     1  243638800  243639800      2       1  150064       3.6339   0.00013961
enh74956     1  243644600  243645600      2       1  150064       4.1066   2.0075e-05
enh74957     1  243646800  243647800      3       1  150064       3.6675   0.00012246
enh74958     1  243652500  243653500      1       1  150064        3.928    4.283e-05
enh74961     1  243660400  243661400      2       1  150064       4.4615   4.0698e-06
enh74962     1  243664000  243665000      4       2  150064       5.2183   9.0264e-08
enh74966     1  243706000  243707000      2       1  150064       3.1322   0.00086749
enh74967     1  243788900  243789900      2       1  150064       4.5493   2.6912e-06
enh74968     1  243791200  243792200      2       1  150064        4.554   2.6317e-06
enh74972     1  243874600  243875600      2       1  150064       3.0015    0.0013432
enh74973     1  243877700  243878700      2       1  150064       4.8436   6.3738e-07
enh74977     1  243886400  243887400      2       1  150064       2.5088    0.0060569
enh74979     1  243891200  243892200      2       1  150064       4.1132   1.9514e-05
enh74980     1  243892800  243893800      1       1  150064       3.3494    0.0004049
enh74981     1  243894900  243895900      1       1  150064       3.8931    4.948e-05
enh74982     1  243897000  243898000      1       1  150064       4.7869     8.47e-07
enh74983     1  243901500  243902500      1       1  150064       2.1589      0.01543
enh74985     1  243908500  243909500      2       1  150064       4.6109   2.0044e-06
enh74986     1  243911300  243912300      2       1  150064       3.8305    6.393e-05
enh74987     1  243914500  243915500      2       1  150064        3.559   0.00018614
enh74989     1  243917300  243918300      3       1  150064       3.3696   0.00037632
enh74991     1  243929700  243930700      3       2  150064       3.2508   0.00057541
enh74992     1  243946100  243947100      1       1  150064        4.608    2.033e-06
enh74993     1  243947300  243948300      1       1  150064       2.9342     0.001672
enh74997     1  243957800  243958800      1       1  150064       3.3098    0.0004668
enh74998     1  243963000  243964000      2       1  150064       4.3661    6.323e-06
enh74999     1  243966700  243967700      2       1  150064       4.3381   7.1872e-06
enh75001     1  243990300  243991300      3       1  150064       4.3839   5.8276e-06
enh75002     1  243992800  243993800      2       1  150064       3.4688   0.00026137
enh75003     1  243994100  243995100      2       1  150064       4.2603   1.0209e-05
enh75006     1  244009800  244010800      1       1  150064        4.007    3.075e-05
enh75008     1  244014700  244015700      1       1  150064       3.3251     0.000442
enh75010     1  244065800  244066800      1       1  150064        3.855    5.787e-05
enh75011     1  244081400  244082400      2       1  150064       2.8917    0.0019159
enh75012     1  244087600  244088600      1       1  150064       4.2458    1.089e-05
enh75013     1  244093900  244094900      1       1  150064       2.6135     0.004481
enh75029     1  244259800  244260800      2       1  150064       1.7952     0.036309
enh75037     1  244375600  244376600      3       2  150064       2.1621     0.015305
enh75038     1  244377100  244378100      8       3  150064       2.3082     0.010495
enh75040     1  244381700  244382700      8       4  150064       1.7397     0.040956
enh75052     1  244525300  244526300      4       2  150064        1.823      0.03415
enh75053     1  244552100  244553100      2       1  150064       3.4996   0.00023301
enh75060     1  244594100  244595100      2       1  150064       2.0863     0.018477
enh75064     1  244602000  244603000      5       2  150064       2.2166     0.013325
enh75068     1  244607600  244608600      1       1  150064       2.2307      0.01285
enh75075     1  244828700  244829700      6       2  150064       2.0592     0.019736
enh75077     1  244835900  244836900      4       2  150064       1.8019     0.035777
enh75106     1  245534200  245535200      3       1  150064       1.9775     0.023995
enh75110     1  245581200  245582200      4       1  150064       1.7117      0.04348
enh75120     1  245761900  245762900      9       2  150064       2.4489    0.0071648
enh75130     1  246160700  246161700      9       3  150064       2.1372     0.016291
enh75135     1  246362500  246363500      3       1  150064          1.9     0.028714
enh75136     1  246437600  246438600      4       1  150064       1.7361      0.04127
enh75151     1  246771700  246772700      2       1  150064       2.2501      0.01222
enh75152     1  246773800  246774800      4       2  150064       2.0202     0.021684
enh75153     1  246776100  246777100      5       2  150064       2.0101     0.022209
enh75155     1  246785100  246786100      7       3  150064       2.2465     0.012335
enh75168     1  246859500  246860500      3       1  150064       2.1281     0.016664
enh75169     1  246861600  246862600      6       3  150064        1.869     0.030814
enh75173     1  246932000  246933000      1       1  150064       1.7346      0.04141
enh75192     1  247265500  247266500      1       1  150064       2.0738      0.01905
enh75234     1  249199200  249200200      1       1  150064       1.7708       0.0383
enh84917     2     193200     194200      6       3  150064       1.8472     0.032361
enh84946     2    1005800    1006800      2       1  150064       2.2477     0.012297
enh84951     2    1373000    1374000      3       1  150064       1.8045     0.035574
enh84970     2    1732300    1733300      2       1  150064       1.8546     0.031828
enh84971     2    1734700    1735700      6       3  150064       2.0286     0.021248
enh84972     2    1745500    1746500      8       2  150064       2.2944     0.010884
enh85033     2    2297200    2298200      2       1  150064       3.0736    0.0010574
enh85036     2    2315400    2316400      8       4  150064       3.3097     0.000467
enh85037     2    2325100    2326100      4       2  150064       3.6802   0.00011651
enh85039     2    2335900    2336900      1       1  150064       3.3525    0.0004004
enh85042     2    2527300    2528300      6       2  150064       2.3859     0.008519
enh85063     2    2842600    2843600      7       3  150064       1.8802     0.030041
enh85065     2    2871600    2872600      2       1  150064       1.8742      0.03045
enh85076     2    3146800    3147800      2       1  150064       1.9284     0.026903
enh85082     2    3203700    3204700      6       2  150064       2.1221     0.016914
enh85083     2    3226400    3227400      3       1  150064       2.4924    0.0063448
enh85084     2    3260700    3261700      5       2  150064       1.6683     0.047625
enh85085     2    3267600    3268600      2       1  150064       2.4762    0.0066389
enh85089     2    3286900    3287900      4       2  150064        3.142   0.00083885
enh85090     2    3288300    3289300      4       1  150064       2.5972    0.0046987
enh85092     2    3292900    3293900      4       2  150064       2.1588     0.015433
enh85093     2    3296600    3297600      3       2  150064       2.6401    0.0041441
enh85095     2    3307300    3308300      4       1  150064       2.7783    0.0027318
enh85129     2    3621500    3622500      1       1  150064       2.0286      0.02125
enh85132     2    3642000    3643000      4       2  150064       1.8022     0.035756
enh85143     2    5375500    5376500      1       1  150064       2.9933      0.00138
enh85160     2    6104600    6105600      4       2  150064       1.9428     0.026022
enh85173     2    6321600    6322600      2       1  150064       1.7199     0.042729
enh85176     2    6646200    6647200      4       1  150064       1.7474     0.040286
enh85188     2    7055400    7056400      2       1  150064       3.4444    0.0002862
enh85190     2    7060500    7061500      7       3  150064       1.9487     0.025663
enh85191     2    7062200    7063200      4       2  150064       3.0894    0.0010026
enh85192     2    7062600    7063600      9       2  150064        3.055    0.0011254
enh85193     2    7064000    7065000      3       1  150064       2.9754    0.0014629
enh85194     2    7065000    7066000      3       1  150064        2.074     0.019038
enh85195     2    7066200    7067200      5       3  150064       2.2311     0.012837
enh85197     2    7071300    7072300      3       2  150064       2.0562      0.01988
enh85230     2    7517800    7518800      1       1  150064       2.0749        0.019
enh85232     2    7571100    7572100      1       1  150064       1.9847      0.02359
enh85274     2    8585400    8586400      5       1  150064       3.1424   0.00083791
enh85299     2    8797200    8798200      4       2  150064       1.9805     0.023821
enh85315     2    9012800    9013800      2       1  150064       2.2586     0.011954
enh85320     2    9065600    9066600      1       1  150064       2.5107     0.006025
enh85360     2    9330900    9331900      2       1  150064       2.0791     0.018805
enh85365     2    9352500    9353500      5       3  150064       1.9588     0.025067
enh85366     2    9354700    9355700      1       1  150064       1.9041      0.02845
enh85367     2    9355700    9356700      3       1  150064       2.9002    0.0018646
enh85372     2    9369000    9370000      1       1  150064        3.181    0.0007338
enh85374     2    9374800    9375800      3       2  150064       2.6613    0.0038922
enh85379     2    9391500    9392500      7       2  150064        3.044    0.0011674
enh85384     2    9403600    9404600      4       2  150064       2.2769     0.011396
enh85385     2    9404200    9405200      1       1  150064        3.188    0.0007163
enh85387     2    9408400    9409400      4       2  150064       2.3659    0.0089922
enh85388     2    9409200    9410200      4       2  150064       2.6832    0.0036459
enh85425     2    9685500    9686500      3       2  150064       2.0401     0.020668
enh85432     2    9710300    9711300      1       1  150064       2.1292      0.01662
enh85444     2    9790200    9791200      2       1  150064       2.2059     0.013696
enh85445     2    9793500    9794500      3       2  150064       1.8423     0.032713
enh85475     2   10094100   10095100      8       4  150064       2.0775     0.018877
enh85479     2   10130700   10131700      4       1  150064       1.6644     0.048016
enh85480     2   10146500   10147500      9       4  150064       1.7009     0.044479
enh85485     2   10187400   10188400      1       1  150064       1.7217      0.04256
enh85490     2   10259600   10260600      3       2  150064       2.0375     0.020802
enh85530     2   10542000   10543000      4       2  150064       1.7464     0.040367
enh85531     2   10544500   10545500      3       1  150064       1.8053     0.035513
enh85532     2   10547700   10548700      9       2  150064       2.0494     0.020211
enh85550     2   10943400   10944400      5       1  150064       1.6896     0.045549
enh85551     2   10947700   10948700      9       2  150064       1.8183     0.034506
enh85553     2   10954300   10955300      4       2  150064       2.5586    0.0052546
enh85560     2   11004700   11005700      6       3  150064        1.671     0.047362
enh85624     2   11533700   11534700      3       2  150064       1.8229     0.034157
enh85634     2   11602700   11603700      4       1  150064       1.7731     0.038105
enh85675     2   11883000   11884000      4       2  150064       2.0733      0.01907
enh85678     2   11892800   11893800      4       2  150064       1.7322     0.041615
enh85683     2   11904400   11905400      2       1  150064       2.2351     0.012704
enh85686     2   11915200   11916200      2       1  150064       1.6887     0.045636
enh85687     2   11918500   11919500      2       1  150064        1.751      0.03997
enh85689     2   11924700   11925700      2       1  150064       2.6214     0.004379
enh85703     2   12249400   12250400      5       2  150064       1.6559     0.048875
enh85705     2   12282100   12283100      9       1  150064       2.5248    0.0057889
enh85729     2   12880900   12881900      3       2  150064       2.0345     0.020951
enh85747     2   15072400   15073400      3       1  150064        1.834     0.033324
enh85748     2   15081200   15082200      1       1  150064        1.652      0.04927
enh85756     2   15309900   15310900      6       2  150064       2.6182    0.0044192
enh85762     2   15634700   15635700      3       1  150064       1.7243     0.042331
enh85763     2   15654700   15655700      3       1  150064       1.7592     0.039275
enh85765     2   15699100   15700100      4       1  150064       1.8447     0.032539
enh85767     2   15717000   15718000      4       1  150064       1.7185     0.042849
enh85777     2   15940600   15941600      4       2  150064       2.3419    0.0095937
enh85833     2   16894000   16895000      2       1  150064       1.8874     0.029551
enh85846     2   17815500   17816500      3       2  150064       2.3007     0.010704
enh85852     2   17932900   17933900      1       1  150064       2.0415       0.0206
enh85854     2   17981000   17982000      8       2  150064       2.5325    0.0056631
enh85855     2   17985600   17986600      5       2  150064       1.7924     0.036535
enh85857     2   18002600   18003600      3       2  150064       2.6326    0.0042366
enh85858     2   18011200   18012200      3       2  150064       2.0112      0.02215
enh85859     2   18012000   18013000      1       1  150064        1.924      0.02718
enh85860     2   18032900   18033900      7       4  150064       1.8073     0.035355
enh85862     2   18063300   18064300      4       2  150064       2.1107       0.0174
enh85863     2   18082200   18083200      2       1  150064       3.5259     0.000211
enh85864     2   18092900   18093900      7       4  150064       3.1348   0.00085989
enh85865     2   18093500   18094500      5       3  150064       1.7264      0.04214
enh85866     2   18096400   18097400      4       2  150064       2.9331    0.0016782
enh85867     2   18100000   18101000      4       2  150064       1.7179     0.042909
enh85869     2   18139200   18140200      7       3  150064       2.5029    0.0061591
enh85875     2   18285800   18286800      8       2  150064        2.607    0.0045668
enh85898     2   19314200   19315200      1       1  150064       2.6166     0.004441
enh85899     2   19319600   19320600      4       2  150064       2.5082    0.0060678
enh85903     2   19673400   19674400      3       2  150064       1.8886      0.02947
enh85922     2   20261700   20262700      4       2  150064       2.4096    0.0079844
enh85933     2   20369400   20370400      6       3  150064       1.8979     0.028855
enh85935     2   20406300   20407300      3       2  150064       2.6101    0.0045264
enh85978     2   20765300   20766300      4       2  150064       1.7603     0.039179
enh85979     2   20768100   20769100      7       3  150064       2.3394    0.0096584
enh85982     2   20788800   20789800      1       1  150064       2.4756      0.00665
enh85989     2   20828400   20829400      7       3  150064       1.7498      0.04008
enh85990     2   20829900   20830900      6       2  150064       2.2938     0.010901
enh85994     2   20842200   20843200      2       1  150064       2.1033     0.017719
enh86008     2   21472000   21473000      2       1  150064       2.5064    0.0060986
enh86014     2   21511400   21512400      3       1  150064       2.1364     0.016322
enh86016     2   21537000   21538000      7       2  150064       1.7773     0.037759
enh86023     2   22112900   22113900      5       2  150064        3.053    0.0011327
enh86028     2   22605300   22606300      3       2  150064       3.8428   6.0826e-05
enh86029     2   22672400   22673400      3       2  150064       4.5199   3.0938e-06
enh86030     2   22673500   22674500      5       2  150064       4.2675   9.8849e-06
enh86032     2   22748200   22749200      5       2  150064       2.0531     0.020032
enh86033     2   22801700   22802700      3       1  150064       1.7785     0.037657
enh86040     2   23510000   23511000      1       1  150064       1.6528      0.04919
enh86056     2   23703500   23704500      4       2  150064       1.8388     0.032972
enh86102     2   23920500   23921500     11       3  150064       1.9402     0.026177
enh86104     2   23942200   23943200      4       2  150064        1.938     0.026314
enh86109     2   24126800   24127800      4       2  150064       1.8743     0.030442
enh86111     2   24139400   24140400      4       2  150064       2.2374      0.01263
enh86113     2   24144000   24145000      3       2  150064       1.7384     0.041073
enh86116     2   24161500   24162500      1       1  150064       2.2362      0.01267
enh86118     2   24166500   24167500      5       2  150064       2.4833    0.0065081
enh86119     2   24167200   24168200      6       2  150064       2.7704     0.002799
enh86120     2   24167600   24168600      3       2  150064       1.7523     0.039858
enh86122     2   24184600   24185600      7       3  150064       2.7282     0.003184
enh86123     2   24192500   24193500      6       3  150064       2.1837     0.014491
enh86135     2   24347300   24348300      2       1  150064       1.6722     0.047238
enh86136     2   24376100   24377100     10       3  150064       1.6729     0.047172
enh86140     2   24425700   24426700      3       2  150064       1.6579     0.048667
enh86173     2   24657400   24658400      2       1  150064       2.5822    0.0049087
enh86174     2   24659100   24660100      3       1  150064       2.4573    0.0069987
enh86187     2   24728500   24729500      1       1  150064       2.4802     0.006565
enh86188     2   24729500   24730500      4       2  150064       1.7834     0.037264
enh86205     2   24835800   24836800      2       1  150064       1.8495     0.032195
enh86215     2   24946600   24947600      3       2  150064       1.7307     0.041749
enh86265     2   25293200   25294200      2       1  150064       2.1428     0.016063
enh86271     2   25320800   25321800      2       1  150064       1.9089     0.028136
enh86273     2   25328400   25329400      3       1  150064       3.6525   0.00012984
enh86274     2   25346300   25347300      4       1  150064       3.6785   0.00011729
enh86275     2   25347700   25348700      7       3  150064       4.2729   9.6484e-06
enh86277     2   25351900   25352900      3       1  150064       4.5958   2.1556e-06
enh86278     2   25384400   25385400      3       1  150064       4.1609   1.5851e-05
enh86279     2   25413000   25414000      1       1  150064       3.5063    0.0002272
enh86280     2   25419600   25420600      1       1  150064       3.3917    0.0003473
enh86281     2   25452500   25453500      4       2  150064       3.9435   4.0149e-05
enh86286     2   25485100   25486100      2       1  150064        3.535    0.0002039
enh86288     2   25487400   25488400      7       4  150064       1.7611     0.039107
enh86293     2   25508100   25509100      1       1  150064       2.4546     0.007052
enh86294     2   25511700   25512700      2       1  150064        2.537    0.0055909
enh86295     2   25515000   25516000      1       1  150064       2.9953     0.001371
enh86296     2   25520100   25521100      1       1  150064       2.2963      0.01083
enh86299     2   25530300   25531300      4       2  150064        3.316   0.00045658
enh86300     2   25533100   25534100      1       1  150064       2.3123      0.01038
enh86301     2   25535800   25536800      2       1  150064       1.7002     0.044545
enh86302     2   25539100   25540100      2       1  150064        2.055      0.01994
enh86305     2   25548300   25549300      3       2  150064       2.0021     0.022638
enh86306     2   25551100   25552100      3       1  150064       2.1798     0.014637
enh86313     2   25585400   25586400      5       2  150064       1.6943     0.045104
enh86316     2   25598300   25599300      4       2  150064       3.7367   9.3221e-05
enh86331     2   25750400   25751400      1       1  150064       1.8522        0.032
enh86338     2   25826200   25827200      1       1  150064       2.1906      0.01424
enh86342     2   25887100   25888100      2       1  150064       1.8753     0.030376
enh86348     2   25921500   25922500      3       1  150064       1.9121     0.027931
enh86364     2   26179100   26180100      4       1  150064       1.8652     0.031076
enh86372     2   26205800   26206800      2       1  150064       1.6586     0.048595
enh86373     2   26214400   26215400      3       1  150064        3.715   0.00010161
enh86374     2   26215600   26216600      1       1  150064       2.2247      0.01305
enh86377     2   26230900   26231900      5       2  150064       1.8529     0.031951
enh86378     2   26231600   26232600      4       2  150064       2.5424    0.0055052
enh86382     2   26260800   26261800      4       2  150064       2.8396    0.0022588
enh86383     2   26262800   26263800      2       1  150064       2.6277    0.0042987
enh86387     2   26277600   26278600      3       2  150064        1.748     0.040235
enh86394     2   26300100   26301100      1       1  150064       2.9663     0.001507
enh86397     2   26309000   26310000      5       2  150064       1.9481       0.0257
enh86402     2   26322500   26323500      1       1  150064       1.9555      0.02526
enh86412     2   26398200   26399200      5       2  150064       2.2219     0.013146
enh86413     2   26400700   26401700      3       1  150064        2.421     0.007738
enh86414     2   26402400   26403400      3       1  150064        1.709     0.043728
enh86438     2   26580000   26581000      4       2  150064       1.6837     0.046123
enh86441     2   26637000   26638000      1       1  150064       1.9033       0.0285
enh86453     2   26929600   26930600      1       1  150064       2.0956      0.01806
enh86459     2   26985800   26986800      2       1  150064       3.1708   0.00076023
enh86460     2   26989600   26990600      4       2  150064       3.0451     0.001163
enh86461     2   26991300   26992300      1       1  150064       3.3193    0.0004512
enh86463     2   26995600   26996600      1       1  150064       3.3202    0.0004497
enh86464     2   26996800   26997800      2       1  150064       3.1335   0.00086353
enh86466     2   27030500   27031500      2       1  150064       3.2377   0.00060239
enh86467     2   27065700   27066700      4       2  150064       3.2778   0.00052308
enh86470     2   27080300   27081300      4       1  150064       2.5871    0.0048398
enh86471     2   27082700   27083700      3       1  150064        2.742    0.0030534
enh86473     2   27094600   27095600      2       1  150064       2.0126     0.022081
enh86475     2   27097800   27098800      2       1  150064       2.8885    0.0019353
enh86478     2   27103200   27104200      1       1  150064       3.1922     0.000706
enh86479     2   27106400   27107400      1       1  150064       3.1421    0.0008386
enh86481     2   27111400   27112400      2       1  150064       2.8657    0.0020802
enh86482     2   27114500   27115500      2       1  150064        3.227    0.0006254
enh86484     2   27125100   27126100      2       1  150064       2.8717    0.0020413
enh86485     2   27130700   27131700      2       1  150064       2.9626    0.0015253
enh86486     2   27134000   27135000      1       1  150064       3.0729      0.00106
enh86487     2   27140600   27141600      4       1  150064       3.2249   0.00063003
enh86490     2   27156100   27157100      2       1  150064       2.5694    0.0050936
enh86491     2   27165200   27166200      1       1  150064       2.8733     0.002031
enh86492     2   27169100   27170100      5       2  150064        3.295   0.00049209
enh86493     2   27172500   27173500      4       2  150064       2.9261    0.0017164
enh86494     2   27174800   27175800      1       1  150064       3.1156    0.0009178
enh86496     2   27195400   27196400      1       1  150064       3.3323    0.0004307
enh86497     2   27198000   27199000      2       1  150064       2.5514    0.0053643
enh86499     2   27204000   27205000      1       1  150064       3.2539    0.0005691
enh86500     2   27208500   27209500      1       1  150064       3.2606    0.0005558
enh86505     2   27248400   27249400      1       1  150064       3.3146    0.0004588
enh86507     2   27254000   27255000      1       1  150064       3.0193     0.001267
enh86510     2   27271800   27272800      2       1  150064       3.4335   0.00029787
enh86512     2   27286300   27287300      2       1  150064       3.9856    3.366e-05
enh86513     2   27291700   27292700      1       1  150064       2.9839     0.001423
enh86515     2   27300100   27301100      1       1  150064       2.6139     0.004476
enh86517     2   27307200   27308200      2       1  150064       2.5213    0.0058457
enh86522     2   27345300   27346300      2       1  150064       2.6162    0.0044459
enh86524     2   27355100   27356100      2       1  150064       2.4193    0.0077762
enh86528     2   27432500   27433500      6       3  150064       2.5913    0.0047811
enh86530     2   27441000   27442000      9       3  150064       2.3197      0.01018
enh86533     2   27525900   27526900      2       1  150064       2.4601    0.0069449
enh86536     2   27543600   27544600      2       1  150064       1.9898     0.023304
enh86543     2   27604000   27605000      1       1  150064       3.0578     0.001115
enh86545     2   27630200   27631200      1       1  150064       3.1035    0.0009562
enh86548     2   27664700   27665700      1       1  150064       3.1687    0.0007655
enh86551     2   27711000   27712000      6       3  150064       2.9034    0.0018458
enh86552     2   27716200   27717200      1       1  150064        3.188    0.0007163
enh86554     2   27724000   27725000      1       1  150064       1.9972       0.0229
enh86555     2   27807200   27808200      4       2  150064       2.3097     0.010454
enh86556     2   27821600   27822600      1       1  150064       2.1959      0.01405
enh86558     2   27852600   27853600      4       2  150064       1.6601     0.048445
enh86560     2   27906000   27907000      2       1  150064       1.7749     0.037961
enh86564     2   27930800   27931800      1       1  150064       4.0723    2.328e-05
enh86565     2   27938900   27939900      2       1  150064       3.5124   0.00022205
enh86572     2   27993400   27994400      1       1  150064       3.8587      5.7e-05
enh86575     2   27999800   28000800      2       1  150064       3.7915   7.4862e-05
enh86576     2   28000600   28001600      2       1  150064       3.7777   7.9155e-05
enh86578     2   28019000   28020000      6       1  150064        4.483   3.6802e-06
enh86579     2   28021700   28022700      2       1  150064       4.0494   2.5671e-05
enh86581     2   28046000   28047000      5       2  150064       2.1654     0.015177
enh86587     2   28142700   28143700      1       1  150064       3.6355    0.0001387
enh86590     2   28179800   28180800      2       1  150064       2.8508    0.0021806
enh86596     2   28303600   28304600      3       2  150064       2.3048     0.010588
enh86597     2   28324900   28325900      1       1  150064       2.2133      0.01344
enh86624     2   28601200   28602200      3       2  150064       2.6305    0.0042631
enh86625     2   28611700   28612700      2       1  150064       3.1887   0.00071447
enh86626     2   28623500   28624500      2       1  150064        1.993     0.023133
enh86627     2   28629300   28630300      5       2  150064       2.8037    0.0025262
enh86629     2   28761200   28762200      6       2  150064       2.8356    0.0022873
enh86630     2   28762300   28763300      6       3  150064       2.2269     0.012975
enh86663     2   28992400   28993400      4       2  150064       2.8241    0.0023707
enh86665     2   28997900   28998900      3       2  150064       2.5028    0.0061607
enh86666     2   29024500   29025500      1       1  150064       2.8096      0.00248
enh86668     2   29032400   29033400      3       1  150064       3.1758   0.00074719
enh86671     2   29093600   29094600      6       3  150064         1.99     0.023295
enh86690     2   29280600   29281600      6       2  150064       2.5356    0.0056127
enh86691     2   29282700   29283700      4       2  150064       1.7994     0.035979
enh86698     2   29330200   29331200      2       1  150064       2.1293     0.016616
enh86703     2   29342800   29343800      3       2  150064       2.5611    0.0052165
enh86708     2   29364400   29365400      6       2  150064       1.6716     0.047297
enh86709     2   29381600   29382600      5       2  150064       1.9422     0.026054
enh86712     2   29388600   29389600      2       1  150064       1.8471     0.032369
enh86720     2   29643200   29644200      4       2  150064       3.8794   5.2357e-05
enh86722     2   29678200   29679200      4       2  150064       2.1187     0.017056
enh86723     2   29698200   29699200      6       2  150064       1.6599     0.048468
enh86732     2   30145400   30146400      4       2  150064       2.2285     0.012924
enh86736     2   30368200   30369200      2       1  150064       1.8372     0.033087
enh86746     2   30447400   30448400      5       2  150064       2.1539     0.015623
enh86771     2   30911700   30912700      2       1  150064       1.9676     0.024559
enh86784     2   31163200   31164200      4       2  150064       1.6691     0.047546
enh86919     2   33905300   33906300      1       1  150064       1.9595      0.02503
enh86920     2   33906300   33907300      1       1  150064       2.0218       0.0216
enh86923     2   34237100   34238100      4       2  150064       1.6471     0.049769
enh86960     2   36641500   36642500      4       2  150064       2.2387     0.012587
enh86962     2   36647300   36648300      1       1  150064       2.3588     0.009167
enh86976     2   36712500   36713500      4       1  150064       1.8349     0.033259
enh86977     2   36716800   36717800      2       1  150064       1.7236     0.042387
enh86978     2   36718400   36719400      4       1  150064       2.0248     0.021445
enh86985     2   36776800   36777800      3       2  150064       1.6493      0.04954
enh86994     2   36817200   36818200      2       1  150064       1.9193     0.027473
enh87006     2   37116800   37117800      3       1  150064       1.7748     0.037965
enh87012     2   37137800   37138800      4       2  150064       2.5653    0.0051542
enh87013     2   37178000   37179000      4       2  150064       1.8639     0.031171
enh87016     2   37194700   37195700      1       1  150064       2.9809     0.001437
enh87018     2   37247200   37248200      1       1  150064       3.0485      0.00115
enh87027     2   37422600   37423600      1       1  150064       3.5202    0.0002156
enh87028     2   37424500   37425500      3       2  150064       1.7105      0.04359
enh87029     2   37425200   37426200      3       2  150064       3.0176    0.0012741
enh87030     2   37453100   37454100      3       2  150064       3.4905   0.00024103
enh87031     2   37456200   37457200      3       2  150064       2.2591     0.011938
enh87032     2   37460000   37461000      5       2  150064        3.157   0.00079709
enh87033     2   37528400   37529400      7       2  150064       3.2505    0.0005761
enh87034     2   37539800   37540800      5       2  150064       3.5422   0.00019844
enh87035     2   37545100   37546100      2       1  150064       3.1965   0.00069552
enh87036     2   37549000   37550000      2       1  150064       3.3541   0.00039817
enh87037     2   37570600   37571600      7       3  150064        3.884   5.1384e-05
enh87038     2   37603400   37604400      5       3  150064       1.8302     0.033612
enh87041     2   37641500   37642500      4       2  150064       2.1762      0.01477
enh87043     2   37733900   37734900      4       1  150064       1.8585     0.031551
enh87072     2   38151200   38152200      4       2  150064       1.9939     0.023079
enh87076     2   38323000   38324000      2       1  150064       2.0748     0.019001
enh87089     2   38528900   38529900      4       1  150064       1.8547     0.031821
enh87097     2   38633500   38634500      1       1  150064       2.1375      0.01628
enh87099     2   38644900   38645900      1       1  150064       3.1539    0.0008056
enh87101     2   38665300   38666300      4       2  150064        2.146     0.015936
enh87127     2   38947700   38948700      2       1  150064       3.0863    0.0010135
enh87132     2   38967700   38968700      1       1  150064       2.2486      0.01227
enh87135     2   39032900   39033900      1       1  150064       2.8935     0.001905
enh87148     2   39299800   39300800      3       2  150064       1.7475     0.040276
enh87157     2   39454600   39455600      4       2  150064            2      0.02275
enh87164     2   39614300   39615300      4       1  150064       1.7551     0.039622
enh87172     2   39636200   39637200      3       1  150064       1.9603     0.024983
enh87193     2   39820600   39821600      1       1  150064        2.696     0.003509
enh87201     2   39866900   39867900      1       1  150064        2.064      0.01951
enh87212     2   39950400   39951400      2       1  150064        1.784     0.037209
enh87213     2   39955800   39956800      1       1  150064       2.2685      0.01165
enh87215     2   39959500   39960500      1       1  150064        2.403      0.00813
enh87218     2   39999400   40000400      4       2  150064       2.0368     0.020835
enh87221     2   40003700   40004700      2       1  150064       2.1676     0.015094
enh87235     2   40466800   40467800      4       2  150064       2.6961    0.0035077
enh87236     2   40470700   40471700      3       2  150064       2.3736    0.0088074
enh87238     2   40500800   40501800      4       1  150064       1.6571     0.048748
enh87242     2   40510300   40511300      3       1  150064       1.6625     0.048206
enh87243     2   40511800   40512800      2       1  150064       1.7162     0.043063
enh87257     2   40662000   40663000      6       2  150064       2.2156     0.013361
enh87258     2   40663000   40664000      5       1  150064       2.0845      0.01856
enh87264     2   40715300   40716300      3       1  150064       1.7557      0.03957
enh87265     2   41824900   41825900      4       1  150064       1.8613     0.031351
enh87271     2   42068600   42069600      5       1  150064       2.4789    0.0065887
enh87272     2   42080500   42081500      7       2  150064       2.7927    0.0026139
enh87351     2   42981100   42982100      3       2  150064       1.9159     0.027691
enh87359     2   43072100   43073100      4       2  150064       1.9494     0.025626
enh87362     2   43106800   43107800      3       1  150064       1.6831     0.046179
enh87381     2   43252100   43253100      5       2  150064       1.7227      0.04247
enh87398     2   43379400   43380400      4       2  150064       1.9039      0.02846
enh87399     2   43385600   43386600      4       1  150064       1.7018     0.044394
enh87495     2   44330100   44331100      5       3  150064       2.1278     0.016678
enh87503     2   44409900   44410900      4       1  150064       1.8436     0.032623
enh87504     2   44411100   44412100      1       1  150064       1.9663      0.02463
enh87505     2   44412000   44413000      4       2  150064       2.1065     0.017579
enh87507     2   44415200   44416200      2       1  150064       1.6504     0.049435
enh87511     2   44422200   44423200      2       1  150064       1.8623     0.031283
enh87520     2   44459000   44460000      2       1  150064       1.8974     0.028886
enh87535     2   44901700   44902700      4       2  150064       2.0442     0.020466
enh87553     2   45881300   45882300      2       1  150064       1.8739     0.030473
enh87554     2   45882500   45883500      3       2  150064       2.0282     0.021268
enh87558     2   45896000   45897000      4       2  150064        2.375    0.0087753
enh87559     2   45901900   45902900      3       2  150064       1.9215     0.027334
enh87568     2   45940000   45941000      1       1  150064       1.7881      0.03688
enh87578     2   45986300   45987300      2       1  150064       2.3983    0.0082368
enh87591     2   46049700   46050700      6       3  150064       1.8948     0.029061
enh87596     2   46068400   46069400      4       2  150064       1.7229     0.042453
enh87597     2   46071400   46072400      5       3  150064       2.5976    0.0046935
enh87613     2   46149400   46150400      4       1  150064        1.812     0.034993
enh87622     2   46191000   46192000      7       3  150064       2.2814     0.011263
enh87623     2   46196200   46197200     10       2  150064       2.3496    0.0093971
enh87626     2   46216000   46217000      4       2  150064       2.5961     0.004714
enh87627     2   46219700   46220700      3       2  150064       2.4645    0.0068611
enh87632     2   46269300   46270300      3       2  150064       2.1418     0.016107
enh87633     2   46285000   46286000      5       3  150064        2.454    0.0070639
enh87634     2   46290000   46291000      4       2  150064         3.29    0.0005009
enh87703     2   46773400   46774400      1       1  150064       1.6782      0.04665
enh87711     2   46791700   46792700      3       2  150064       1.9561     0.025225
enh87715     2   46807100   46808100      2       1  150064       2.0566     0.019862
enh87733     2   47007600   47008600      2       1  150064       1.7339     0.041472
enh87794     2   47322300   47323300      8       3  150064       2.0287     0.021246
enh87798     2   47359200   47360200      2       1  150064       1.6513     0.049337
enh87799     2   47384200   47385200      4       1  150064       2.4572    0.0070014
enh87802     2   47398600   47399600      2       1  150064        2.338    0.0096946
enh87809     2   47448700   47449700      6       2  150064       2.3732    0.0088178
enh87847     2   47748700   47749700      3       2  150064       1.8383     0.033008
enh87861     2   47994400   47995400      3       2  150064        2.471    0.0067377
enh87865     2   48012100   48013100      6       3  150064       2.3277    0.0099645
enh87868     2   48070000   48071000      4       2  150064       1.8849     0.029724
enh87869     2   48071900   48072900      1       1  150064       2.2486      0.01227
enh87872     2   48083600   48084600      2       1  150064       1.7494     0.040112
enh87874     2   48087000   48088000      2       1  150064       1.7523     0.039858
enh87875     2   48094900   48095900      4       1  150064       2.4624    0.0069011
enh87876     2   48099000   48100000      2       1  150064       2.4946     0.006305
enh87877     2   48115700   48116700      6       3  150064       2.7228     0.003237
enh87880     2   48128800   48129800      1       1  150064       2.9361     0.001662
enh87889     2   48371600   48372600      2       1  150064       1.9717     0.024323
enh87892     2   48425900   48426900      7       4  150064       1.8813     0.029963
enh87896     2   48476200   48477200      1       1  150064       2.1128      0.01731
enh87897     2   48511300   48512300      2       1  150064       3.1667   0.00077087
enh87898     2   48533500   48534500      2       1  150064       2.7017    0.0034498
enh87899     2   48539900   48540900      5       2  150064       2.7155    0.0033084
enh87903     2   48550800   48551800      1       1  150064       2.6448     0.004087
enh87904     2   48553100   48554100      4       2  150064       2.4326    0.0074962
enh87905     2   48554900   48555900      5       3  150064       3.8603   5.6629e-05
enh87906     2   48557700   48558700     10       4  150064       2.6078    0.0045565
enh87908     2   48566100   48567100      3       1  150064       3.1904   0.00071027
enh87912     2   48572600   48573600      6       3  150064       2.6522    0.0039982
enh87913     2   48573900   48574900      4       2  150064       1.9354     0.026472
enh87917     2   48583900   48584900      7       3  150064       1.8749     0.030405
enh87920     2   48601700   48602700      3       1  150064        2.613    0.0044869
enh87921     2   48607200   48608200      4       2  150064       2.0439      0.02048
enh87924     2   48624200   48625200      1       1  150064       2.0927      0.01819
enh87926     2   48633600   48634600      5       2  150064       2.7309    0.0031577
enh87933     2   48671300   48672300      4       2  150064        2.113       0.0173
enh87934     2   48674100   48675100      3       2  150064        2.315     0.010305
enh87940     2   48684000   48685000      3       2  150064       3.6915   0.00011149
enh87944     2   48701400   48702400      2       1  150064       2.2353     0.012699
enh87945     2   48706900   48707900      2       1  150064       3.8153   6.8017e-05
enh87950     2   48746400   48747400      7       3  150064       1.7227     0.042474
enh87952     2   48755100   48756100      4       2  150064       1.8753     0.030375
enh87954     2   48787200   48788200      6       2  150064       1.8341     0.033317
enh87955     2   48793500   48794500      5       3  150064       1.8986     0.028806
enh87956     2   48794600   48795600      4       2  150064       1.9054     0.028361
enh87957     2   48799700   48800700      5       2  150064       1.7464     0.040375
enh87962     2   48946600   48947600      2       1  150064       2.1779     0.014705
enh87978     2   50067800   50068800      1       1  150064       3.0332      0.00121
enh87988     2   50245300   50246300      4       1  150064       2.4162    0.0078426
enh87990     2   50349200   50350200      1       1  150064       2.1525      0.01568
enh87993     2   50542200   50543200      2       1  150064       3.0653    0.0010873
enh87994     2   50547400   50548400      1       1  150064       2.0321      0.02107
enh87995     2   50571400   50572400      1       1  150064       3.2887    0.0005032
enh87997     2   50756200   50757200      2       1  150064        2.325     0.010036
enh88014     2   50975400   50976400      2       1  150064       2.9219    0.0017395
enh88021     2   51002000   51003000      2       1  150064       3.0285    0.0012287
enh88022     2   51012800   51013800      2       1  150064       2.7322     0.003146
enh88023     2   51056200   51057200      5       2  150064       2.0815     0.018693
enh88025     2   51058600   51059600      4       2  150064       1.8895     0.029414
enh88032     2   51221900   51222900      3       2  150064       2.1541     0.015615
enh88060     2   53856700   53857700      6       2  150064       2.0127     0.022072
enh88061     2   53899700   53900700      2       1  150064       1.9812     0.023787
enh88063     2   53920900   53921900      6       3  150064       3.7012   0.00010731
enh88064     2   53923800   53924800      4       2  150064       2.7804     0.002715
enh88065     2   53941100   53942100      2       1  150064       3.3743   0.00037005
enh88066     2   53956300   53957300      4       2  150064       3.2907   0.00049973
enh88067     2   53967300   53968300      3       2  150064       2.9085    0.0018157
enh88069     2   53979200   53980200      2       1  150064       2.6461    0.0040715
enh88071     2   53992900   53993900      5       3  150064       2.1501     0.015772
enh88072     2   53993400   53994400      4       2  150064       2.2791      0.01133
enh88073     2   53995600   53996600      5       2  150064       2.3528    0.0093154
enh88074     2   54008800   54009800      4       2  150064       1.7559     0.039551
enh88076     2   54010700   54011700      2       1  150064        3.487   0.00024424
enh88077     2   54015400   54016400      4       1  150064       2.2744     0.011472
enh88078     2   54017200   54018200      2       1  150064       2.5482    0.0054133
enh88080     2   54054500   54055500      2       1  150064       3.0715    0.0010648
enh88082     2   54082600   54083600      4       2  150064       2.9191    0.0017554
enh88083     2   54085300   54086300      1       1  150064       2.5103     0.006032
enh88086     2   54106000   54107000      3       2  150064       3.3615   0.00038758
enh88089     2   54129900   54130900      4       2  150064       3.0226    0.0012532
enh88092     2   54158600   54159600      2       1  150064        2.705    0.0034156
enh88093     2   54166900   54167900      1       1  150064       2.9272      0.00171
enh88094     2   54167900   54168900      7       3  150064       2.4696    0.0067637
enh88095     2   54168800   54169800      2       1  150064       2.6875    0.0035994
enh88096     2   54169600   54170600      4       2  150064       2.6916    0.0035559
enh88098     2   54172100   54173100      2       1  150064       1.7235     0.042399
enh88099     2   54176500   54177500      4       2  150064       2.1102     0.017419
enh88100     2   54179300   54180300      1       1  150064       1.7323      0.04161
enh88101     2   54184300   54185300      2       1  150064       2.3289    0.0099325
enh88102     2   54188900   54189900      2       1  150064       2.5869     0.004842
enh88104     2   54194300   54195300      5       2  150064       2.2426     0.012463
enh88107     2   54216300   54217300      3       1  150064       2.3442     0.009535
enh88109     2   54232200   54233200      3       1  150064       3.1199   0.00090446
enh88110     2   54235000   54236000      4       2  150064       3.2271   0.00062532
enh88112     2   54238200   54239200      3       2  150064       2.2743     0.011474
enh88114     2   54242700   54243700      1       1  150064       2.2655      0.01174
enh88116     2   54269200   54270200      4       2  150064       2.2384     0.012598
enh88118     2   54276000   54277000      2       1  150064        2.575    0.0050122
enh88120     2   54291400   54292400      4       2  150064       3.0865    0.0010126
enh88121     2   54304400   54305400      2       1  150064       2.4129    0.0079141
enh88123     2   54309400   54310400      4       2  150064       2.5574    0.0052733
enh88125     2   54315000   54316000      2       1  150064       1.8354     0.033224
enh88126     2   54330600   54331600      4       2  150064       2.5832    0.0048945
enh88128     2   54335300   54336300      8       3  150064       3.0956   0.00098216
enh88129     2   54341000   54342000      6       2  150064       2.1043     0.017675
enh88133     2   54387000   54388000      5       3  150064       2.8567    0.0021401
enh88134     2   54389200   54390200      3       1  150064       3.5509   0.00019199
enh88135     2   54403600   54404600      1       1  150064       3.7477    8.924e-05
enh88169     2   54662200   54663200      1       1  150064       2.8065     0.002504
enh88170     2   54666400   54667400      2       1  150064       3.4344   0.00029699
enh88172     2   54677900   54678900      2       1  150064       2.4727    0.0067056
enh88180     2   54699300   54700300      3       2  150064       2.1034     0.017715
enh88181     2   54700600   54701600      6       4  150064       1.7264      0.04214
enh88186     2   54710900   54711900      5       2  150064       1.9319     0.026683
enh88191     2   54727700   54728700      7       3  150064       1.7472     0.040298
enh88197     2   54746300   54747300      4       2  150064       3.4924   0.00023933
enh88201     2   54753200   54754200      2       1  150064       1.8279     0.033784
enh88202     2   54755500   54756500      2       1  150064        1.838     0.033028
enh88206     2   54765700   54766700      3       2  150064       2.1846      0.01446
enh88218     2   54793800   54794800      2       1  150064       2.2905     0.010997
enh88222     2   54800800   54801800      3       1  150064       2.4053    0.0080799
enh88223     2   54805200   54806200     10       1  150064       1.6721     0.047248
enh88224     2   54809100   54810100      3       1  150064        1.876     0.030329
enh88226     2   54819800   54820800      2       1  150064       2.1912     0.014219
enh88227     2   54822300   54823300      5       2  150064       1.8679     0.030888
enh88231     2   54840000   54841000      5       2  150064       2.4294    0.0075625
enh88232     2   54842200   54843200      5       2  150064       2.4214    0.0077296
enh88234     2   54852500   54853500      1       1  150064        2.304      0.01061
enh88238     2   54863000   54864000      3       2  150064       2.8068    0.0025018
enh88240     2   54867200   54868200      6       3  150064       2.5437    0.0054839
enh88243     2   54885700   54886700      2       1  150064       1.7686     0.038478
enh88244     2   54888900   54889900      4       2  150064       1.8931     0.029169
enh88247     2   54896700   54897700      3       2  150064       1.7683     0.038502
enh88250     2   54907500   54908500      7       3  150064       2.0777     0.018869
enh88254     2   54936400   54937400      2       1  150064       1.7007     0.044496
enh88257     2   55066000   55067000      3       1  150064       1.9169     0.027626
enh88258     2   55099300   55100300      1       1  150064       1.7123      0.04342
enh88261     2   55118800   55119800      1       1  150064       2.5295     0.005711
enh88263     2   55127400   55128400      4       2  150064       2.1475     0.015876
enh88265     2   55133300   55134300      5       3  150064       3.5043   0.00022892
enh88268     2   55165900   55166900      5       2  150064       2.9385    0.0016493
enh88269     2   55168500   55169500      1       1  150064       1.9058      0.02834
enh88272     2   55181400   55182400      5       3  150064       2.4551    0.0070432
enh88281     2   55240300   55241300      2       1  150064       1.9918     0.023196
enh88283     2   55278900   55279900      3       2  150064        1.742     0.040758
enh88284     2   55283000   55284000      2       1  150064       2.3913    0.0083942
enh88286     2   55311400   55312400      3       2  150064       2.3673    0.0089603
enh88323     2   55608500   55609500      3       2  150064       1.9035     0.028487
enh88326     2   55618600   55619600      6       2  150064       2.0677     0.019336
enh88327     2   55619400   55620400      8       1  150064       1.9906     0.023265
enh88332     2   55628500   55629500      4       2  150064       1.9065     0.028296
enh88337     2   55639800   55640800      4       2  150064       1.7329     0.041556
enh88341     2   55658700   55659700      6       3  150064       1.9133     0.027856
enh88361     2   55999200   56000200      2       1  150064       3.0079    0.0013153
enh88363     2   56031900   56032900      2       1  150064       2.6035    0.0046136
enh88367     2   56098300   56099300      1       1  150064       1.9554      0.02527
enh88375     2   56235800   56236800      2       1  150064        2.049     0.020231
enh88384     2   56419200   56420200      2       1  150064       1.7014     0.044435
enh88391     2   57271800   57272800      6       2  150064        1.807     0.035378
enh88394     2   57948000   57949000      2       1  150064       3.8989   4.8315e-05
enh88397     2   57987500   57988500      3       1  150064        6.074   6.2375e-10
enh88402     2   58110800   58111800      3       2  150064       5.2188   9.0043e-08
enh88404     2   58113500   58114500      1       1  150064       6.1903    3.003e-10
enh88407     2   58147500   58148500      4       2  150064       5.4814   2.1098e-08
enh88408     2   58168700   58169700      9       3  150064       6.0101   9.2689e-10
enh88409     2   58170500   58171500      2       1  150064       5.3682   3.9756e-08
enh88410     2   58204400   58205400      4       2  150064        4.091   2.1473e-05
enh88411     2   58272200   58273200      3       1  150064       3.1905   0.00071004
enh88412     2   58275500   58276500      2       1  150064       3.6076   0.00015451
enh88414     2   58283800   58284800      3       2  150064       2.5033    0.0061523
enh88416     2   58315500   58316500      3       2  150064       4.9901   3.0174e-07
enh88417     2   58335100   58336100      3       2  150064       4.7541   9.9663e-07
enh88419     2   58360200   58361200      1       1  150064        4.089    2.166e-05
enh88420     2   58364000   58365000      1       1  150064       2.0191      0.02174
enh88424     2   58451900   58452900      5       2  150064       3.2021   0.00068213
enh88426     2   58461900   58462900      4       2  150064       4.2992   8.5707e-06
enh88427     2   58465600   58466600      3       2  150064       3.4372   0.00029393
enh88428     2   58468600   58469600      2       1  150064       2.0489     0.020238
enh88431     2   58588600   58589600      4       2  150064        2.956    0.0015585
enh88432     2   58617200   58618200      7       2  150064       3.1132   0.00092521
enh88433     2   58636600   58637600      5       3  150064       2.7453    0.0030224
enh88434     2   58652700   58653700      4       2  150064        2.873    0.0020328
enh88435     2   58656600   58657600      4       2  150064       3.1455   0.00082901
enh88436     2   58659100   58660100      3       2  150064       2.2453     0.012376
enh88437     2   58674800   58675800      3       2  150064       2.7116    0.0033483
enh88440     2   58734800   58735800      1       1  150064        1.764      0.03887
enh88442     2   58749300   58750300      1       1  150064       2.3964     0.008279
enh88449     2   59127000   59128000      1       1  150064       2.4003      0.00819
enh88450     2   59157500   59158500      1       1  150064       2.8644     0.002089
enh88459     2   60291600   60292600      2       1  150064       3.1996   0.00068807
enh88460     2   60298200   60299200      1       1  150064       2.1217      0.01693
enh88461     2   60333200   60334200      2       1  150064       2.2643     0.011778
enh88462     2   60440700   60441700      3       2  150064        2.635    0.0042066
enh88464     2   60479400   60480400      4       1  150064       1.7638     0.038882
enh88465     2   60521300   60522300      8       2  150064        2.098     0.017954
enh88466     2   60522800   60523800      6       3  150064       1.8884     0.029489
enh88475     2   60705500   60706500      1       1  150064       3.1202    0.0009037
enh88478     2   60726800   60727800      2       1  150064       4.5044   3.3277e-06
enh88479     2   60730900   60731900      3       2  150064       2.7966    0.0025825
enh88481     2   60735200   60736200      1       1  150064        1.657      0.04876
enh88482     2   60738900   60739900      2       1  150064       2.3596    0.0091477
enh88483     2   60742700   60743700      2       1  150064       2.0799     0.018768
enh88484     2   60755500   60756500      2       1  150064       2.5993    0.0046703
enh88493     2   60787800   60788800      1       1  150064       1.7762      0.03785
enh88494     2   60808000   60809000      1       1  150064       2.5605     0.005226
enh88496     2   60901600   60902600      4       2  150064       3.3119   0.00046331
enh88517     2   61372900   61373900      1       1  150064       1.6563      0.04883
enh88519     2   61409000   61410000      1       1  150064       2.4981     0.006243
enh88525     2   61465400   61466400      2       1  150064       2.3692    0.0089127
enh88526     2   61476500   61477500      1       1  150064       2.2365      0.01266
enh88531     2   61581700   61582700      2       1  150064       2.5583    0.0052594
enh88532     2   61583200   61584200      3       2  150064       2.0802     0.018755
enh88533     2   61583800   61584800      3       2  150064       2.0802     0.018755
enh88534     2   61585800   61586800      2       1  150064       2.5458    0.0054507
enh88536     2   61607500   61608500      4       1  150064       1.8222     0.034214
enh88541     2   61663100   61664100      3       2  150064        2.757     0.002917
enh88549     2   61692200   61693200      3       2  150064       2.6498    0.0040264
enh88552     2   61705100   61706100      1       1  150064       3.2429    0.0005917
enh88589     2   62412700   62413700      2       1  150064        1.681     0.046379
enh88592     2   62428900   62429900      2       1  150064        2.396    0.0082874
enh88593     2   62432100   62433100      2       1  150064       1.8729     0.030541
enh88601     2   62531700   62532700      5       2  150064       1.8878     0.029525
enh88603     2   62536300   62537300      1       1  150064       2.1125      0.01732
enh88609     2   62683200   62684200      1       1  150064       1.9283      0.02691
enh88615     2   62703200   62704200      1       1  150064       2.1168      0.01714
enh88617     2   62712900   62713900      2       1  150064       2.3474     0.009452
enh88618     2   62715900   62716900      3       2  150064       2.7455    0.0030209
enh88620     2   62804900   62805900      4       2  150064       2.2072     0.013649
enh88622     2   62816600   62817600      4       2  150064       3.0652    0.0010876
enh88624     2   62869800   62870800      1       1  150064       1.6466      0.04982
enh88625     2   62886800   62887800      2       1  150064       1.6574     0.048718
enh88626     2   62890100   62891100      3       1  150064       2.4757    0.0066482
enh88627     2   62891600   62892600      2       1  150064       1.8688     0.030828
enh88633     2   62938900   62939900      2       1  150064       1.8861     0.029644
enh88655     2   64064000   64065000      2       1  150064       1.8105     0.035108
enh88681     2   64291200   64292200      2       1  150064       1.9995     0.022775
enh88697     2   64423800   64424800      4       2  150064       1.7415     0.040802
enh88732     2   64741700   64742700      1       1  150064       1.7887      0.03683
enh88733     2   64749200   64750200      2       1  150064        1.778     0.037704
enh88739     2   64813800   64814800      5       2  150064       1.8747     0.030416
enh88740     2   64833300   64834300      1       1  150064       2.7279     0.003187
enh88741     2   64833800   64834800      1       1  150064       2.7279     0.003187
enh88883     2   65772500   65773500      1       1  150064       3.1367    0.0008544
enh88903     2   66726000   66727000      3       1  150064       1.9099     0.028072
enh88906     2   66744800   66745800      6       3  150064       1.6544     0.049027
enh88907     2   66749200   66750200      6       2  150064       2.7226    0.0032388
enh88909     2   66759900   66760900      2       1  150064       2.5608    0.0052209
enh88910     2   66764000   66765000      4       2  150064       2.3144     0.010324
enh88912     2   66769300   66770300      1       1  150064       2.8725     0.002036
enh88913     2   66772800   66773800      3       1  150064       1.9378     0.026322
enh88940     2   68386300   68387300      3       2  150064       3.0763     0.001048
enh88943     2   68422400   68423400      6       3  150064       1.8107      0.03509
enh88946     2   68433600   68434600      3       2  150064       2.7654    0.0028423
enh88950     2   68445300   68446300      3       1  150064       2.7141    0.0033227
enh88958     2   68474100   68475100      2       1  150064       2.4624    0.0069003
enh88960     2   68483100   68484100      1       1  150064       2.8455     0.002217
enh88963     2   68498800   68499800      3       2  150064        2.588    0.0048273
enh88964     2   68499700   68500700      2       1  150064       2.5643    0.0051698
enh88969     2   68521700   68522700      1       1  150064       1.7869      0.03698
enh88983     2   68661700   68662700      1       1  150064       1.7723      0.03817
enh88987     2   68679000   68680000      5       2  150064       1.7643     0.038842
enh89063     2   69534500   69535500      1       1  150064       2.2815      0.01126
enh89064     2   69536400   69537400      1       1  150064       1.9178      0.02757
enh89065     2   69570900   69571900      2       1  150064        1.821     0.034306
enh89120     2   69960900   69961900      4       1  150064       1.8338      0.03334
enh89129     2   69995100   69996100      2       1  150064       2.1241     0.016832
enh89131     2   69997000   69998000      1       1  150064       1.7877      0.03691
enh89137     2   70016100   70017100      1       1  150064       2.2215      0.01316
enh89138     2   70017600   70018600      4       2  150064       1.8978     0.028858
enh89142     2   70038300   70039300      4       2  150064       2.6589    0.0039198
enh89149     2   70120000   70121000      3       1  150064       1.6926     0.045261
enh89151     2   70128500   70129500      1       1  150064       1.7754      0.03792
enh89155     2   70151700   70152700      3       2  150064       1.9274     0.026964
enh89167     2   70261800   70262800      2       1  150064       1.6648     0.047979
enh89171     2   70295000   70296000      1       1  150064       1.8048      0.03555
enh89196     2   70470200   70471200      2       1  150064       1.7034     0.044247
enh89198     2   70487300   70488300      2       1  150064       1.6595     0.048504
enh89200     2   70527400   70528400      2       1  150064       2.0229     0.021543
enh89228     2   70991200   70992200      3       1  150064       1.7427     0.040692
enh89243     2   71298700   71299700      3       1  150064       1.8853     0.029692
enh89248     2   71381000   71382000      9       2  150064       1.6959     0.044952
enh89249     2   71383400   71384400      4       2  150064       2.0479     0.020286
enh89259     2   71505900   71506900      2       1  150064       2.2914      0.01097
enh89265     2   71526500   71527500      5       3  150064       1.9126     0.027898
enh89268     2   71562500   71563500      1       1  150064       3.2076    0.0006692
enh89270     2   71566100   71567100      4       2  150064       1.9307     0.026758
enh89271     2   71567800   71568800      4       2  150064       2.6966    0.0035027
enh89272     2   71579900   71580900      1       1  150064       3.1556    0.0008008
enh89276     2   71600800   71601800      4       2  150064       2.9078      0.00182
enh89281     2   71647300   71648300      5       2  150064       1.7478     0.040245
enh89284     2   71685500   71686500      4       1  150064       2.4576     0.006994
enh89323     2   72028800   72029800      2       1  150064       2.1933     0.014142
enh89332     2   72356900   72357900      2       1  150064       2.9769    0.0014561
enh89334     2   72368300   72369300      2       1  150064       2.2947     0.010876
enh89336     2   72400500   72401500      1       1  150064       1.6707      0.04739
enh89342     2   72463200   72464200      1       1  150064        2.753     0.002953
enh89351     2   72641700   72642700      1       1  150064       1.6961      0.04493
enh89366     2   72919800   72920800      1       1  150064       2.2055      0.01371
enh89369     2   72955000   72956000      1       1  150064       1.8659      0.03103
enh89396     2   73163300   73164300      3       2  150064       4.1398    1.738e-05
enh89404     2   73210400   73211400      1       1  150064       4.2718    9.693e-06
enh89406     2   73222700   73223700      2       1  150064       3.5418   0.00019867
enh89407     2   73227100   73228100      2       1  150064        3.489   0.00024239
enh89408     2   73231400   73232400      1       1  150064       3.9539    3.844e-05
enh89409     2   73235500   73236500      1       1  150064       3.9488    3.927e-05
enh89410     2   73248100   73249100      4       2  150064        3.782   7.7791e-05
enh89411     2   73252100   73253100      3       2  150064        3.162   0.00078341
enh89413     2   73258800   73259800      3       2  150064       4.1921   1.3819e-05
enh89414     2   73261000   73262000      4       2  150064       4.6879   1.3799e-06
enh89416     2   73264800   73265800      2       1  150064       3.6009   0.00015858
enh89417     2   73270900   73271900      4       2  150064       3.9549   3.8288e-05
enh89419     2   73278800   73279800      2       1  150064       3.3089   0.00046838
enh89421     2   73285000   73286000      3       1  150064       3.0286    0.0012283
enh89422     2   73286100   73287100      2       1  150064        2.768    0.0028203
enh89423     2   73290100   73291100      5       2  150064       2.3869    0.0084952
enh89425     2   73294700   73295700      2       1  150064       2.8195    0.0024051
enh89429     2   73307700   73308700      2       1  150064       2.1077     0.017528
enh89432     2   73319100   73320100      2       1  150064       3.1548   0.00080316
enh89433     2   73321000   73322000      5       2  150064       2.9955    0.0013701
enh89434     2   73322200   73323200      1       1  150064       3.7978    7.299e-05
enh89435     2   73329400   73330400      6       2  150064       3.5872   0.00016714
enh89436     2   73334200   73335200      2       1  150064       3.4372   0.00029392
enh89437     2   73336700   73337700      3       1  150064       3.0143    0.0012878
enh89439     2   73439500   73440500      2       1  150064       3.9133   4.5522e-05
enh89447     2   73611600   73612600      2       1  150064       3.7349   9.3901e-05
enh89448     2   73614500   73615500      1       1  150064       3.1555    0.0008012
enh89449     2   73645500   73646500      2       1  150064        2.894    0.0019017
enh89450     2   73673500   73674500      2       1  150064       3.9931   3.2606e-05
enh89451     2   73815100   73816100      2       1  150064       3.7373   9.3018e-05
enh89452     2   73867600   73868600      3       1  150064       4.0881   2.1749e-05
enh89458     2   73986200   73987200      3       1  150064       2.8224    0.0023835
enh89460     2   74058100   74059100      3       2  150064       2.4619    0.0069097
enh89461     2   74059500   74060500      1       1  150064       2.7245      0.00322
enh89466     2   74076800   74077800      3       2  150064       2.1753     0.014804
enh89489     2   74237300   74238300      1       1  150064       2.0266      0.02135
enh89491     2   74248300   74249300      3       1  150064       2.0334     0.021008
enh89493     2   74253400   74254400      3       1  150064       3.1406   0.00084301
enh89494     2   74256200   74257200      2       1  150064       2.3314    0.0098665
enh89495     2   74257800   74258800      5       2  150064        2.621    0.0043836
enh89496     2   74259800   74260800      2       1  150064       2.6726    0.0037635
enh89499     2   74271900   74272900      2       1  150064       2.4259    0.0076357
enh89500     2   74278000   74279000      2       1  150064       2.1009     0.017825
enh89501     2   74283600   74284600      2       1  150064       2.3881    0.0084675
enh89502     2   74293600   74294600      6       2  150064         2.91    0.0018072
enh89503     2   74302400   74303400      2       1  150064       2.5748    0.0050147
enh89504     2   74303700   74304700      1       1  150064        2.801     0.002547
enh89505     2   74307100   74308100      1       1  150064       2.8324      0.00231
enh89507     2   74319800   74320800      2       1  150064       2.8225    0.0023827
enh89509     2   74326500   74327500      3       2  150064       2.1253     0.016781
enh89510     2   74333800   74334800      2       1  150064        1.669     0.047562
enh89516     2   74408400   74409400      2       1  150064       2.0268     0.021342
enh89585     2   75602800   75603800      6       2  150064       2.5245    0.0057924
enh89607     2   76386300   76387300      6       3  150064        3.424   0.00030849
enh89608     2   76388800   76389800      7       4  150064       2.6293    0.0042774
enh89609     2   76438600   76439600      2       1  150064       2.0958     0.018049
enh89623     2   77695700   77696700      4       2  150064       2.7041    0.0034248
enh89624     2   77707000   77708000      5       2  150064       2.5054    0.0061161
enh89625     2   77739400   77740400      4       2  150064        2.834    0.0022984
enh89636     2   78495800   78496800      1       1  150064        2.009      0.02227
enh89637     2   78500800   78501800      2       1  150064       2.2872     0.011091
enh89638     2   78507200   78508200      2       1  150064        2.863    0.0020983
enh89642     2   78533900   78534900      3       1  150064       2.1047     0.017658
enh89649     2   79446400   79447400      6       3  150064        1.809     0.035229
enh89651     2   79520200   79521200      3       2  150064       1.8498     0.032169
enh89663     2   79748700   79749700      1       1  150064       1.8974      0.02889
enh89667     2   79929600   79930600      2       1  150064       2.9159    0.0017734
enh89678     2   80059400   80060400      4       2  150064        1.927     0.026987
enh89682     2   80087100   80088100      3       2  150064       1.9647     0.024726
enh89684     2   80133100   80134100      1       1  150064       1.8603      0.03142
enh89697     2   80291000   80292000      3       1  150064       2.4272    0.0076087
enh89702     2   80469300   80470300      4       1  150064       1.6988     0.044679
enh89717     2   80746300   80747300      3       1  150064        2.573    0.0050413
enh89740     2   84675900   84676900      3       2  150064       3.0414    0.0011775
enh89798     2   85384900   85385900      2       1  150064       1.8849     0.029719
enh89833     2   85567200   85568200      1       1  150064       1.7273      0.04206
enh89837     2   85622500   85623500      9       3  150064       1.9101      0.02806
enh89842     2   85637500   85638500      3       1  150064       3.2094   0.00066513
enh89843     2   85639500   85640500      3       2  150064       1.7379     0.041116
enh89845     2   85646700   85647700      5       3  150064       1.9963     0.022953
enh89881     2   85844500   85845500      1       1  150064       2.0794      0.01879
enh89887     2   85907800   85908800      1       1  150064       2.3152       0.0103
enh89888     2   85914000   85915000      2       1  150064       1.7585     0.039335
enh89897     2   85986100   85987100      3       2  150064       1.9847     0.023588
enh89899     2   85993900   85994900      4       2  150064       1.7407     0.040869
enh89900     2   85998800   85999800      3       1  150064       2.2507     0.012201
enh89901     2   86001400   86002400      4       1  150064       1.8896     0.029408
enh89912     2   86053700   86054700      6       3  150064       2.0586     0.019766
enh89913     2   86054800   86055800      3       2  150064       1.7297     0.041845
enh89920     2   86100600   86101600      4       2  150064       1.6851     0.045981
enh89946     2   86295200   86296200      5       2  150064       2.1538      0.01563
enh89948     2   86303700   86304700      1       1  150064       1.9608      0.02495
enh89996     2   86779300   86780300      4       2  150064       2.0629     0.019563
enh90005     2   86902400   86903400      2       1  150064       2.3893    0.0084397
enh90007     2   86930100   86931100      1       1  150064       2.7007      0.00346
enh90009     2   86971100   86972100      1       1  150064       2.1709      0.01497
enh90011     2   86973900   86974900      4       2  150064       4.1527   1.6429e-05
enh90118     2   96779500   96780500      2       1  150064       2.3096     0.010454
enh90127     2   96871900   96872900      2       1  150064       2.6324    0.0042391
enh90128     2   96875500   96876500      1       1  150064       3.9123    4.571e-05
enh90131     2   96914200   96915200      3       2  150064       2.6579    0.0039319
enh90136     2   96924400   96925400      3       2  150064       2.9815    0.0014343
enh90137     2   96927200   96928200      1       1  150064        3.299    0.0004851
enh90145     2   97019100   97020100      2       1  150064       3.3859   0.00035477
enh90150     2   97059700   97060700      3       2  150064       2.5624    0.0051981
enh90151     2   97063000   97064000      2       1  150064       2.5724      0.00505
enh90165     2   97205400   97206400      1       1  150064       1.9382       0.0263
enh90166     2   97207200   97208200      5       3  150064       2.0341     0.020973
enh90168     2   97219300   97220300      2       1  150064       2.1345     0.016403
enh90176     2   97281900   97282900      1       1  150064       1.9348      0.02651
enh90178     2   97288500   97289500      2       1  150064       3.0718    0.0010638
enh90182     2   97350600   97351600      1       1  150064        2.613     0.004488
enh90184     2   97404200   97405200      1       1  150064       1.9779      0.02397
enh90185     2   97424900   97425900      3       1  150064        2.197     0.014011
enh90186     2   97430600   97431600      1       1  150064        2.061      0.01965
enh90188     2   97434000   97435000      1       1  150064       2.3494     0.009401
enh90189     2   97434800   97435800      1       1  150064       2.0357      0.02089
enh90191     2   97437700   97438700      2       1  150064       2.9127    0.0017917
enh90192     2   97453900   97454900      2       1  150064       2.3678     0.008946
enh90195     2   97476800   97477800      1       1  150064        2.391     0.008401
enh90198     2   97488900   97489900      2       1  150064       2.9683    0.0014971
enh90199     2   97497700   97498700      1       1  150064       2.0026      0.02261
enh90200     2   97504700   97505700      1       1  150064       2.0077      0.02234
enh90201     2   97507800   97508800      2       1  150064       1.9093     0.028109
enh90204     2   97521600   97522600      1       1  150064       2.0007      0.02271
enh90205     2   97524800   97525800      1       1  150064       2.0166      0.02187
enh90208     2   97536800   97537800      2       1  150064       1.9317     0.026699
enh90210     2   97547300   97548300      1       1  150064       1.7491      0.04014
enh90214     2   97560800   97561800      4       2  150064       2.9218    0.0017402
enh90216     2   97569200   97570200      3       1  150064        3.538    0.0002016
enh90217     2   97571500   97572500      5       1  150064       3.6086   0.00015393
enh90218     2   97574500   97575500      2       1  150064       3.0363    0.0011976
enh90219     2   97577100   97578100      5       2  150064       3.7653   8.3183e-05
enh90220     2   97579500   97580500      1       1  150064       3.8659    5.535e-05
enh90223     2   97595900   97596900      3       1  150064       2.0826     0.018644
enh90224     2   97599400   97600400      4       2  150064       3.6065   0.00015517
enh90226     2   97615000   97616000      2       1  150064       3.2806    0.0005179
enh90233     2   97761200   97762200      6       1  150064       2.4276    0.0075996
enh90237     2   98260700   98261700      2       1  150064       2.3703    0.0088868
enh90239     2   98276700   98277700      1       1  150064       2.7464     0.003013
enh90244     2   98344400   98345400      2       1  150064       1.9617     0.024899
enh90249     2   98486500   98487500      2       1  150064       1.8509     0.032095
enh90251     2   98547000   98548000      1       1  150064       2.0043      0.02252
enh90254     2   98567000   98568000      6       3  150064       2.1762     0.014772
enh90256     2   98582900   98583900      1       1  150064       2.9781      0.00145
enh90257     2   98584600   98585600      3       1  150064       2.7019    0.0034477
enh90258     2   98586900   98587900      3       2  150064       1.7943     0.036382
enh90260     2   98609000   98610000      1       1  150064       2.9188     0.001757
enh90261     2   98612900   98613900      3       1  150064       2.9854     0.001416
enh90268     2   98750400   98751400      2       1  150064       2.2184     0.013264
enh90282     2   99001100   99002100      1       1  150064       1.6937      0.04516
enh90283     2   99028800   99029800      1       1  150064        1.811      0.03507
enh90284     2   99063300   99064300      4       1  150064       2.1696     0.015019
enh90285     2   99064900   99065900      2       1  150064       1.6915     0.045375
enh90286     2   99067900   99068900      1       1  150064        1.848       0.0323
enh90287     2   99069500   99070500      2       1  150064       1.7949     0.036333
enh90293     2   99087900   99088900      5       1  150064       1.7369     0.041202
enh90295     2   99090600   99091600      1       1  150064       1.8245      0.03404
enh90298     2   99100200   99101200      1       1  150064       1.8484      0.03227
enh90301     2   99106900   99107900      1       1  150064       1.8401      0.03288
enh90302     2   99108600   99109600      2       1  150064       1.7642     0.038849
enh90309     2   99132600   99133600      3       1  150064       1.6999     0.044576
enh90310     2   99133300   99134300      2       1  150064       1.8211     0.034297
enh90311     2   99135100   99136100      3       1  150064       1.7984     0.036053
enh90317     2   99178400   99179400      1       1  150064       1.8114      0.03504
enh90321     2   99227300   99228300      1       1  150064       1.8062      0.03544
enh90351     2   99422300   99423300      3       1  150064       1.7118      0.04347
enh90357     2   99449700   99450700      3       1  150064       1.7629     0.038962
enh90411     2  100224100  100225100      4       2  150064        1.947     0.025767
enh90414     2  100238800  100239800      2       1  150064       1.9461     0.025821
enh90416     2  100252600  100253600      2       1  150064       3.1745   0.00075046
enh90418     2  100260300  100261300      4       2  150064       3.0465    0.0011575
enh90419     2  100264900  100265900      1       1  150064       1.7981      0.03608
enh90421     2  100273100  100274100      3       2  150064       1.8485     0.032266
enh90422     2  100277000  100278000      1       1  150064       2.0517       0.0201
enh90424     2  100293700  100294700      2       1  150064       1.8927     0.029201
enh90425     2  100316500  100317500      6       3  150064       1.6817     0.046316
enh90430     2  100443200  100444200      4       1  150064       2.0377     0.020792
enh90437     2  100576900  100577900      1       1  150064        1.887      0.02958
enh90478     2  101349700  101350700      7       2  150064        2.554    0.0053241
enh90479     2  101396600  101397600      3       2  150064        2.002     0.022641
enh90491     2  101494000  101495000      4       2  150064       1.9468     0.025777
enh90502     2  101541600  101542600      6       2  150064        1.864     0.031159
enh90511     2  101617400  101618400      5       2  150064       2.2568     0.012011
enh90532     2  101916800  101917800      5       2  150064       2.3846    0.0085493
enh90542     2  101966700  101967700      1       1  150064       1.6514      0.04933
enh90543     2  101972100  101973100      5       3  150064       2.0699     0.019231
enh90548     2  102050800  102051800      8       2  150064       1.7087     0.043751
enh90656     2  102720200  102721200      4       2  150064       2.0418     0.020585
enh90657     2  102721000  102722000      6       3  150064       3.5859   0.00016796
enh90659     2  102757800  102758800      8       2  150064        1.946     0.025826
enh90661     2  102804200  102805200      4       2  150064       1.8226     0.034185
enh90670     2  103351200  103352200      3       1  150064       2.6778    0.0037058
enh90678     2  103595500  103596500      3       1  150064       2.2441     0.012412
enh90683     2  104575300  104576300      2       1  150064       1.6937     0.045158
enh90686     2  104644000  104645000      2       1  150064       2.8388    0.0022641
enh90698     2  105042200  105043200      2       1  150064       1.6806     0.046424
enh90699     2  105045100  105046100      6       2  150064       1.9423     0.026052
enh90700     2  105048700  105049700      2       1  150064       2.6251    0.0043318
enh90710     2  105122100  105123100      1       1  150064       2.5794     0.004949
enh90754     2  105564200  105565200      2       1  150064        1.648      0.04968
enh90766     2  105865800  105866800      2       1  150064       1.6466     0.049823
enh90813     2  106359700  106360700      2       1  150064       2.2947     0.010874
enh90815     2  106371300  106372300      4       1  150064       1.7857     0.037076
enh90819     2  106380200  106381200      7       2  150064       1.6886     0.045649
enh90857     2  106535300  106536300      3       2  150064       1.6844     0.046052
enh90888     2  107457200  107458200      4       2  150064       1.7196     0.042756
enh90906     2  108835800  108836800      3       2  150064       1.8453     0.032494
enh90919     2  109175800  109176800      1       1  150064        2.077       0.0189
enh90929     2  109200000  109201000      3       2  150064       2.3212     0.010138
enh90930     2  109200400  109201400      6       3  150064       1.6519      0.04928
enh90935     2  109228500  109229500      1       1  150064       2.0866      0.01846
enh90937     2  109231600  109232600      3       1  150064       1.8293     0.033678
enh90968     2  109750900  109751900      2       1  150064       1.8365     0.033142
enh91050     2  110265000  110266000      4       2  150064       4.2026   1.3193e-05
enh91051     2  110267400  110268400      2       1  150064       4.1573     1.61e-05
enh91052     2  110271400  110272400      3       2  150064        3.763   8.3956e-05
enh91054     2  110351900  110352900      3       2  150064        3.831   6.3821e-05
enh91057     2  110363200  110364200      2       1  150064       4.0565   2.4907e-05
enh91058     2  110364000  110365000      2       1  150064       3.9318   4.2148e-05
enh91060     2  110369000  110370000      5       3  150064       3.4337   0.00029767
enh91062     2  110395600  110396600      5       2  150064       3.7693   8.1868e-05
enh91068     2  110856200  110857200      2       1  150064       1.6803     0.046451
enh91069     2  110858700  110859700      3       2  150064       1.9862     0.023508
enh91070     2  110884200  110885200      2       1  150064       2.2133     0.013439
enh91080     2  111528700  111529700      3       1  150064       2.5835    0.0048899
enh91084     2  111616000  111617000      7       3  150064        1.717     0.042986
enh91091     2  111906400  111907400      6       3  150064       2.5042    0.0061369
enh91095     2  111919900  111920900      1       1  150064       1.6997      0.04459
enh91110     2  112669900  112670900      6       2  150064       1.8285     0.033741
enh91111     2  112675800  112676800      1       1  150064       2.1304      0.01657
enh91112     2  112679900  112680900      2       1  150064       2.0339     0.020981
enh91120     2  112699000  112700000      2       1  150064        1.989     0.023352
enh91121     2  112700200  112701200      2       1  150064       2.0319     0.021083
enh91123     2  112704200  112705200      4       1  150064       2.1025     0.017753
enh91131     2  112743900  112744900      7       2  150064       1.8647     0.031114
enh91132     2  112763600  112764600      4       2  150064       2.0325     0.021052
enh91134     2  112776800  112777800      3       1  150064       2.1135      0.01728
enh91136     2  112782500  112783500      3       2  150064       2.0742     0.019028
enh91138     2  112789500  112790500      5       3  150064        2.035     0.020927
enh91147     2  113008700  113009700      2       1  150064       2.2526     0.012141
enh91152     2  113047800  113048800      1       1  150064       1.8886      0.02947
enh91160     2  113248300  113249300      3       1  150064       2.4391    0.0073627
enh91162     2  113251700  113252700      2       1  150064       1.7793     0.037599
enh91207     2  113943400  113944400      2       1  150064        2.212     0.013483
enh91220     2  114081400  114082400      4       2  150064        1.824     0.034076
enh91264     2  115841800  115842800      3       2  150064       1.7979       0.0361
enh91265     2  115957300  115958300      3       2  150064       2.5173     0.005913
enh91282     2  118849000  118850000      2       1  150064       1.8597     0.031465
enh91286     2  119068300  119069300      3       2  150064       3.8082   6.9992e-05
enh91289     2  119513100  119514100      3       2  150064        1.982     0.023738
enh91296     2  119982600  119983600     10       3  150064       1.6725     0.047209
enh91352     2  120500000  120501000      2       1  150064       1.7747     0.037971
enh91377     2  120990000  120991000      1       1  150064       1.6535      0.04911
enh91383     2  121015000  121016000      2       1  150064        1.702     0.044374
enh91387     2  121044600  121045600      3       1  150064       1.7418     0.040776
enh91390     2  121076200  121077200      2       1  150064        1.706     0.044004
enh91408     2  121416600  121417600      4       2  150064        2.045     0.020425
enh91410     2  121419400  121420400      2       1  150064       1.8985     0.028813
enh91461     2  121953900  121954900      3       1  150064        1.845     0.032521
enh91470     2  122120300  122121300      2       1  150064       1.8867     0.029603
enh91537     2  122495000  122496000      2       1  150064       2.3082     0.010494
enh91540     2  122529600  122530600      4       2  150064       1.7308     0.041743
enh91541     2  122568800  122569800      3       2  150064       2.1401     0.016174
enh91542     2  122626200  122627200     10       2  150064       2.6479    0.0040494
enh91547     2  122777000  122778000      2       1  150064       1.9756       0.0241
enh91557     2  125024800  125025800      2       1  150064       2.7264     0.003201
enh91573     2  126949500  126950500      3       2  150064       2.4597    0.0069531
enh91590     2  127533400  127534400      4       2  150064       1.9853     0.023556
enh91592     2  127541400  127542400      2       1  150064       1.8876     0.029537
enh91594     2  127584600  127585600      2       1  150064       1.9724     0.024284
enh91603     2  127803000  127804000      2       1  150064       1.8029     0.035702
enh91610     2  127843600  127844600      7       2  150064       2.4133    0.0079045
enh91611     2  127846600  127847600      2       1  150064       2.3102     0.010439
enh91612     2  127848500  127849500      3       2  150064       2.2095      0.01357
enh91614     2  127856600  127857600      3       1  150064       3.1255   0.00088759
enh91615     2  127857200  127858200      2       1  150064       1.8904     0.029355
enh91616     2  127867900  127868900      4       2  150064       1.8191      0.03445
enh91617     2  127873200  127874200      3       2  150064       2.8922    0.0019129
enh91618     2  127878800  127879800      2       1  150064       2.0543     0.019971
enh91620     2  127886000  127887000      7       2  150064       2.5587    0.0052538
enh91697     2  128613000  128614000      2       1  150064       1.9235     0.027207
enh91698     2  128615800  128616800      2       1  150064       1.7603     0.039175
enh91714     2  128782900  128783900      1       1  150064         1.67      0.04746
enh91715     2  128786400  128787400      2       1  150064       1.7097     0.043657
enh91815     2  131132000  131133000      1       1  150064       2.2907      0.01099
enh91816     2  131134000  131135000      3       2  150064       1.7561     0.039535
enh91823     2  131556400  131557400      3       1  150064       1.6877     0.045738
enh91838     2  131654800  131655800      1       1  150064       2.1292      0.01662
enh91852     2  131795300  131796300      3       1  150064        3.248   0.00058099
enh91853     2  131797900  131798900      1       1  150064        3.423    0.0003097
enh91854     2  131799400  131800400      1       1  150064       3.4002    0.0003367
enh91856     2  131805500  131806500      1       1  150064       3.2976    0.0004875
enh91857     2  131808200  131809200      1       1  150064       3.3224    0.0004462
enh91858     2  131812300  131813300      1       1  150064       3.3102    0.0004661
enh91860     2  131816900  131817900      2       1  150064       3.1497   0.00081711
enh91861     2  131817800  131818800      3       1  150064       3.1402    0.0008443
enh91863     2  131821500  131822500      1       1  150064       2.6426     0.004114
enh91867     2  131848900  131849900      1       1  150064       2.5573     0.005274
enh91869     2  131861200  131862200      4       2  150064        3.335   0.00042656
enh91870     2  131864400  131865400      2       1  150064        2.684    0.0036368
enh91880     2  132398900  132399900      1       1  150064       2.2584      0.01196
enh91882     2  132431600  132432600      3       1  150064       2.3255     0.010023
enh91884     2  133106200  133107200      1       1  150064       1.6687      0.04759
enh91934     2  134051200  134052200      1       1  150064         1.85      0.03216
enh91972     2  134418300  134419300      1       1  150064       1.7338      0.04148
enh91991     2  134629200  134630200      5       2  150064        1.981     0.023797
enh91998     2  134883000  134884000      2       1  150064       1.7535     0.039758
enh91999     2  134889100  134890100      1       1  150064       2.7632     0.002862
enh92001     2  134893200  134894200      1       1  150064       2.5116     0.006009
enh92003     2  134895600  134896600      2       1  150064       3.4136    0.0003206
enh92004     2  134898000  134899000      3       2  150064       3.6291    0.0001422
enh92005     2  134900200  134901200      2       1  150064       3.3207   0.00044901
enh92007     2  134904000  134905000      1       1  150064       1.7945      0.03637
enh92014     2  134921000  134922000      1       1  150064       2.4341     0.007465
enh92027     2  134955800  134956800      1       1  150064       1.9543      0.02533
enh92091     2  135678300  135679300      2       1  150064         2.09      0.01831
enh92094     2  135691600  135692600      2       1  150064       1.7384     0.041068
enh92139     2  136788900  136789900      6       2  150064       2.3859    0.0085192
enh92152     2  136940500  136941500      3       2  150064         2.25     0.012224
enh92176     2  138943900  138944900      1       1  150064       1.6611      0.04835
enh92177     2  139228400  139229400      4       2  150064       3.6554    0.0001284
enh92179     2  139271800  139272800      3       2  150064        2.017     0.021846
enh92182     2  139302200  139303200      2       1  150064       2.1144     0.017243
enh92184     2  139359300  139360300      1       1  150064       2.0686      0.01929
enh92185     2  139465600  139466600      3       2  150064       2.5046    0.0061302
enh92238     2  144232800  144233800      1       1  150064       2.5366     0.005597
enh92254     2  144598100  144599100      2       1  150064       2.3509    0.0093633
enh92255     2  144660600  144661600      1       1  150064       3.2983    0.0004863
enh92261     2  144710900  144711900      3       1  150064       2.8618     0.002106
enh92262     2  144712800  144713800      1       1  150064       2.9506     0.001586
enh92274     2  144995000  144996000      1       1  150064       2.0335        0.021
enh92279     2  145043200  145044200      4       2  150064       3.0145    0.0012869
enh92281     2  145078000  145079000      3       2  150064       2.2871     0.011094
enh92285     2  145087400  145088400      2       1  150064       2.3347    0.0097797
enh92286     2  145090900  145091900      1       1  150064       3.2093    0.0006652
enh92291     2  145136100  145137100      1       1  150064       4.2102    1.276e-05
enh92292     2  145139500  145140500      1       1  150064       4.5198    3.095e-06
enh92296     2  145152300  145153300      2       1  150064       4.3022   8.4556e-06
enh92299     2  145157800  145158800      2       1  150064        3.914   4.5394e-05
enh92301     2  145164100  145165100      3       2  150064        3.003    0.0013365
enh92302     2  145168800  145169800      4       2  150064       2.3319     0.009852
enh92303     2  145171200  145172200      3       2  150064       2.5896    0.0048042
enh92304     2  145173700  145174700      2       1  150064       3.1508   0.00081417
enh92306     2  145183000  145184000      2       1  150064       4.0439   2.6285e-05
enh92308     2  145186400  145187400      2       1  150064       3.6386   0.00013708
enh92309     2  145191300  145192300      1       1  150064        3.911    4.595e-05
enh92313     2  145198600  145199600      6       3  150064       2.3436    0.0095487
enh92314     2  145200000  145201000      1       1  150064       2.5062     0.006102
enh92333     2  145259400  145260400      1       1  150064       1.9658      0.02466
enh92334     2  145260000  145261000      1       1  150064       1.9658      0.02466
enh92364     2  145779300  145780300      1       1  150064       2.0429      0.02053
enh92367     2  145787400  145788400      2       1  150064       1.8813     0.029967
enh92368     2  145788200  145789200      2       1  150064       1.9451     0.025879
enh92369     2  145793400  145794400      3       2  150064       1.8872     0.029566
enh92371     2  145800500  145801500      3       2  150064         1.69     0.045513
enh92376     2  145874500  145875500      2       1  150064       2.9264    0.0017147
enh92377     2  145880700  145881700      2       1  150064       2.1145     0.017236
enh92386     2  146676300  146677300      2       1  150064       1.8994     0.028755
enh92397     2  148109000  148110000      3       1  150064       2.4473    0.0071973
enh92400     2  148607200  148608200      4       2  150064       3.0923   0.00099306
enh92401     2  148612400  148613400      2       1  150064       2.1293     0.016614
enh92403     2  148617100  148618100      2       1  150064       2.2004     0.013891
enh92404     2  148620200  148621200      2       1  150064       1.6453     0.049952
enh92405     2  148627000  148628000      2       1  150064       2.2105     0.013534
enh92406     2  148645900  148646900      3       2  150064       1.8045     0.035575
enh92409     2  148734400  148735400      1       1  150064        1.891      0.02931
enh92410     2  148747000  148748000      2       1  150064        1.652     0.049272
enh92412     2  148775900  148776900      3       1  150064       1.9825     0.023711
enh92418     2  149030700  149031700      2       1  150064        2.932     0.001684
enh92420     2  149309800  149310800      2       1  150064       2.9679     0.001499
enh92421     2  149310600  149311600      2       1  150064       3.1153   0.00091871
enh92424     2  149404000  149405000      3       1  150064       1.7192     0.042789
enh92441     2  149513600  149514600      2       1  150064       2.1811     0.014587
enh92442     2  149521400  149522400      2       1  150064       2.2395     0.012561
enh92447     2  149631800  149632800      1       1  150064       2.3019      0.01067
enh92449     2  149639700  149640700      1       1  150064       2.4998     0.006213
enh92465     2  149812400  149813400      5       2  150064       2.0653     0.019448
enh92469     2  149835000  149836000      1       1  150064       2.5856     0.004861
enh92473     2  149862700  149863700      2       1  150064       1.8528     0.031956
enh92475     2  149878000  149879000      1       1  150064       2.1362      0.01633
enh92479     2  150185500  150186500      3       2  150064       1.6818       0.0463
enh92481     2  150345000  150346000      4       2  150064       2.0084     0.022298
enh92482     2  150346800  150347800      4       2  150064       1.7985     0.036046
enh92484     2  150436500  150437500      3       1  150064        1.972     0.024303
enh92489     2  150454400  150455400      2       1  150064       1.9964     0.022947
enh92491     2  150714400  150715400      4       2  150064        2.505    0.0061219
enh92497     2  151153100  151154100      2       1  150064       1.9978     0.022869
enh92523     2  152252800  152253800      3       2  150064       1.8168     0.034622
enh92525     2  152268700  152269700      2       1  150064       2.1266     0.016726
enh92558     2  152906000  152907000      1       1  150064       1.7838      0.03723
enh92560     2  152931600  152932600      6       2  150064       1.6786     0.046618
enh92563     2  153010200  153011200      1       1  150064        3.258     0.000561
enh92565     2  153020800  153021800      4       2  150064       2.7865    0.0026642
enh92566     2  153022700  153023700      1       1  150064        3.211    0.0006614
enh92567     2  153025000  153026000      4       2  150064       1.7615      0.03908
enh92569     2  153030100  153031100      2       1  150064       2.0004     0.022726
enh92570     2  153056900  153057900      1       1  150064        3.074     0.001056
enh92571     2  153079100  153080100      3       1  150064        2.717    0.0032937
enh92572     2  153083000  153084000      2       1  150064       3.0764    0.0010476
enh92573     2  153099700  153100700      3       2  150064       2.5596    0.0052395
enh92575     2  153140800  153141800      2       1  150064       3.2143   0.00065371
enh92576     2  153190400  153191400      3       1  150064       2.3965     0.008276
enh92577     2  153196900  153197900      5       2  150064       2.5531    0.0053387
enh92583     2  153206200  153207200      8       3  150064       1.6675     0.047711
enh92596     2  153229100  153230100      4       2  150064       2.9908    0.0013913
enh92598     2  153232700  153233700      6       3  150064       2.4765    0.0066346
enh92609     2  153249700  153250700      5       2  150064       2.4043    0.0081009
enh92610     2  153251700  153252700      3       2  150064       1.8598     0.031458
enh92611     2  153253300  153254300      5       2  150064       1.8374     0.033077
enh92612     2  153256000  153257000      6       2  150064        2.295     0.010867
enh92618     2  153275300  153276300      7       3  150064       2.2314     0.012828
enh92620     2  153279700  153280700      1       1  150064       2.3908     0.008405
enh92623     2  153287100  153288100      1       1  150064       1.9508      0.02554
enh92625     2  153290100  153291100      2       1  150064       2.0212     0.021629
enh92681     2  153447600  153448600      5       3  150064       2.1014     0.017802
enh92688     2  153465400  153466400      4       2  150064       1.8078     0.035315
enh92690     2  153469400  153470400      3       2  150064       2.3507    0.0093686
enh92691     2  153471600  153472600      2       1  150064       2.8341    0.0022979
enh92693     2  153476600  153477600      5       3  150064       3.6729   0.00011991
enh92694     2  153478500  153479500      1       1  150064       3.6136     0.000151
enh92695     2  153479800  153480800      5       2  150064       4.3761   6.0421e-06
enh92696     2  153481200  153482200      5       3  150064       2.9764    0.0014582
enh92697     2  153483300  153484300      2       1  150064       2.9082    0.0018175
enh92700     2  153503700  153504700      1       1  150064       2.9765     0.001458
enh92704     2  153550800  153551800      2       1  150064        2.609    0.0045403
enh92705     2  153562600  153563600      2       1  150064       3.2044    0.0006768
enh92708     2  153618400  153619400      2       1  150064       3.9656   3.6599e-05
enh92715     2  154726800  154727800      7       1  150064       1.8648     0.031105
enh92731     2  156448600  156449600      3       1  150064       1.9375      0.02634
enh92744     2  157255000  157256000      2       1  150064       1.9594     0.025035
enh92793     2  158604100  158605100      1       1  150064       2.2924      0.01094
enh92817     2  159036100  159037100      4       2  150064       1.8653     0.031073
enh92822     2  159259800  159260800      5       3  150064       1.7041     0.044185
enh92823     2  159298600  159299600      4       2  150064       2.0827     0.018641
enh92825     2  159320600  159321600      3       2  150064       2.7276    0.0031894
enh92827     2  159326100  159327100      2       1  150064        2.204     0.013761
enh92828     2  159327100  159328100      4       2  150064       2.1395     0.016197
enh92832     2  159335700  159336700      2       1  150064       2.5279    0.0057377
enh92833     2  159341100  159342100      5       2  150064        1.803     0.035691
enh92834     2  159343900  159344900      5       2  150064       3.0071    0.0013187
enh92835     2  159346900  159347900      1       1  150064       1.9251      0.02711
enh92836     2  159349700  159350700      6       2  150064       2.8574    0.0021356
enh92838     2  159356300  159357300      2       1  150064       2.4489    0.0071645
enh92839     2  159358600  159359600      5       3  150064       2.8276    0.0023449
enh92841     2  159361500  159362500      4       2  150064        2.261     0.011878
enh92842     2  159363200  159364200      2       1  150064       3.1839   0.00072655
enh92843     2  159366500  159367500      4       2  150064       1.8071     0.035376
enh92845     2  159369700  159370700      3       1  150064       3.3068   0.00047188
enh92847     2  159375500  159376500      2       1  150064       1.6493     0.049542
enh92848     2  159385600  159386600      3       2  150064        2.239     0.012579
enh92849     2  159386900  159387900      3       2  150064       2.5868    0.0048441
enh92852     2  159400800  159401800      3       1  150064       2.4125    0.0079224
enh92853     2  159402700  159403700      5       3  150064       3.2124   0.00065824
enh92854     2  159412300  159413300      3       2  150064       2.1247     0.016806
enh92855     2  159415400  159416400      4       2  150064       2.2542     0.012091
enh92857     2  159442700  159443700      4       2  150064       2.3947    0.0083161
enh92859     2  159463600  159464600      4       2  150064       1.7704     0.038332
enh92860     2  159489300  159490300      6       2  150064       2.8447    0.0022227
enh92862     2  159493500  159494500      4       2  150064       3.4109   0.00032376
enh92863     2  159509000  159510000      5       3  150064       2.7923     0.002617
enh92864     2  159511800  159512800      6       2  150064       1.9942     0.023063
enh92872     2  159574400  159575400      2       1  150064        2.104     0.017691
enh92880     2  159629800  159630800      3       1  150064       1.6968     0.044869
enh92960     2  160373200  160374200      3       1  150064       3.2503   0.00057649
enh92961     2  160374400  160375400      1       1  150064        2.404     0.008109
enh92962     2  160425100  160426100      4       2  150064       2.2398     0.012554
enh92963     2  160448100  160449100      4       2  150064       2.2423      0.01247
enh92964     2  160451800  160452800      1       1  150064       2.6667      0.00383
enh92965     2  160461100  160462100      8       2  150064       2.6222    0.0043678
enh92966     2  160462200  160463200      5       2  150064       2.5663    0.0051388
enh92967     2  160463500  160464500      2       1  150064       1.9649     0.024715
enh92969     2  160466600  160467600      3       1  150064       2.6898    0.0035746
enh92971     2  160468400  160469400      2       1  150064       2.9327      0.00168
enh92973     2  160474100  160475100      2       1  150064       3.4676   0.00026257
enh92974     2  160476400  160477400      3       2  150064       1.7009     0.044483
enh92976     2  160566800  160567800      5       2  150064       2.1417     0.016107
enh92980     2  160578400  160579400      5       3  150064        1.766     0.038694
enh92982     2  160600500  160601500      9       3  150064       3.1078    0.0009424
enh92983     2  160618000  160619000      3       2  150064       3.6795   0.00011683
enh92985     2  160649000  160650000      1       1  150064       3.0243     0.001246
enh92987     2  160651700  160652700      1       1  150064       2.7293     0.003173
enh92988     2  160655000  160656000      3       1  150064       2.7305    0.0031624
enh92992     2  161064400  161065400      1       1  150064       2.3001      0.01072
enh93017     2  161236000  161237000      5       2  150064       1.6895     0.045564
enh93028     2  161284400  161285400      6       2  150064       2.2613     0.011869
enh93039     2  161507900  161508900      3       1  150064       1.8646      0.03112
enh93055     2  162049800  162050800      4       2  150064        2.421    0.0077395
enh93059     2  162097300  162098300      2       1  150064       1.9745      0.02416
enh93074     2  162804100  162805100      3       2  150064       4.4449   4.3965e-06
enh93076     2  162851700  162852700      1       1  150064       3.3511    0.0004025
enh93077     2  162855300  162856300      1       1  150064        4.466    3.984e-06
enh93078     2  162858300  162859300      2       1  150064       2.9675    0.0015011
enh93081     2  162885600  162886600      1       1  150064       3.3731    0.0003716
enh93101     2  163227200  163228200      1       1  150064       2.0302      0.02117
enh93119     2  164522300  164523300      2       1  150064       1.8257     0.033945
enh93124     2  164547500  164548500      3       2  150064       2.0261     0.021379
enh93126     2  164554400  164555400      1       1  150064       2.0803      0.01875
enh93132     2  164569300  164570300      1       1  150064       2.0118      0.02212
enh93137     2  164582800  164583800      1       1  150064       1.9761      0.02407
enh93173     2  165911400  165912400      3       2  150064       1.8277       0.0338
enh93175     2  165970500  165971500      1       1  150064       1.6512      0.04935
enh93177     2  166105400  166106400      2       1  150064       2.0522     0.020075
enh93180     2  166151500  166152500      5       3  150064       2.3728    0.0088272
enh93187     2  166354200  166355200      1       1  150064       2.1239      0.01684
enh93214     2  166556500  166557500      1       1  150064       2.1232      0.01687
enh93218     2  166726700  166727700      3       2  150064       1.9464     0.025801
enh93222     2  166807000  166808000      4       2  150064       2.0151     0.021945
enh93223     2  166811200  166812200      3       2  150064       3.2386   0.00060064
enh93226     2  167005200  167006200      2       1  150064       1.9325     0.026647
enh93300     2  169315300  169316300      3       2  150064       2.2001     0.013901
enh93304     2  169326600  169327600      1       1  150064       2.2774      0.01138
enh93312     2  169374800  169375800      3       1  150064       2.1259     0.016756
enh93313     2  169377600  169378600      2       1  150064       1.8727     0.030553
enh93317     2  169386000  169387000      2       1  150064       1.8604     0.031415
enh93318     2  169387500  169388500      2       1  150064       2.0834     0.018607
enh93320     2  169406000  169407000      2       1  150064       2.6406    0.0041385
enh93321     2  169406800  169407800      4       2  150064       2.4677    0.0067991
enh93325     2  169424900  169425900      1       1  150064       1.9423      0.02605
enh93332     2  169482800  169483800      3       2  150064       3.2683   0.00054097
enh93333     2  169489100  169490100      4       2  150064       2.4168     0.007829
enh93334     2  169491400  169492400      3       1  150064       3.4519   0.00027834
enh93335     2  169495600  169496600      3       1  150064        2.075     0.018993
enh93340     2  169541400  169542400      2       1  150064       2.7354    0.0031156
enh93342     2  169560100  169561100      1       1  150064       2.2924      0.01094
enh93380     2  170221400  170222400      3       1  150064        1.691     0.045415
enh93386     2  170426200  170427200      1       1  150064       2.3874     0.008483
enh93388     2  170428800  170429800      2       1  150064        1.851     0.032082
enh93450     2  171668900  171669900      1       1  150064       1.9777      0.02398
enh93455     2  171787300  171788300      2       1  150064       1.8763     0.030307
enh93457     2  171817100  171818100      1       1  150064       2.9574     0.001551
enh93461     2  171943200  171944200      2       1  150064       2.5562    0.0052908
enh93462     2  171980800  171981800      2       1  150064       2.0638     0.019518
enh93464     2  172002900  172003900      4       2  150064       2.1514     0.015721
enh93467     2  172014100  172015100      2       1  150064       1.9045     0.028423
enh93489     2  172517800  172518800      4       2  150064       2.5874    0.0048346
enh93491     2  172527400  172528400      5       2  150064       2.7457    0.0030193
enh93493     2  172548800  172549800      1       1  150064       4.3769    6.019e-06
enh93495     2  172558200  172559200      5       3  150064        2.381    0.0086319
enh93496     2  172560000  172561000      2       1  150064       4.2947   8.7484e-06
enh93498     2  172568800  172569800      1       1  150064       4.3041    8.383e-06
enh93501     2  172599600  172600600      3       2  150064       3.6754   0.00011874
enh93504     2  172619200  172620200      7       2  150064       4.5299   2.9505e-06
enh93505     2  172651200  172652200      1       1  150064       3.1278    0.0008806
enh93507     2  172734900  172735900      1       1  150064       4.1989    1.341e-05
enh93513     2  172820200  172821200      2       1  150064       3.1654   0.00077428
enh93514     2  172857600  172858600      7       4  150064       3.1921   0.00070622
enh93515     2  172865300  172866300      5       2  150064       3.2481   0.00058082
enh93517     2  172916700  172917700      2       1  150064       2.9718    0.0014805
enh93523     2  173108600  173109600      1       1  150064       1.8042       0.0356
enh93529     2  173149500  173150500      5       2  150064       2.0878     0.018406
enh93531     2  173158400  173159400      5       2  150064       2.2216     0.013155
enh93533     2  173176000  173177000      2       1  150064       1.8297     0.033646
enh93573     2  173675400  173676400      6       2  150064       1.8697     0.030763
enh93578     2  173723700  173724700      2       1  150064       1.8378     0.033047
enh93599     2  173942300  173943300      3       2  150064       2.7189    0.0032748
enh93606     2  174052800  174053800      4       2  150064       2.7049    0.0034158
enh93608     2  174075100  174076100      6       3  150064       2.7938    0.0026043
enh93609     2  174082900  174083900      3       2  150064       2.1942     0.014112
enh93610     2  174091700  174092700      4       2  150064       2.1194     0.017029
enh93619     2  174778800  174779800      1       1  150064        2.247      0.01232
enh93620     2  174786200  174787200      3       2  150064       2.2868     0.011104
enh93621     2  174787200  174788200      3       1  150064       1.9503      0.02557
enh93623     2  174794000  174795000      5       2  150064       1.9286     0.026891
enh93629     2  174812600  174813600      3       1  150064       2.0431     0.020522
enh93630     2  174813300  174814300      3       2  150064       1.7402      0.04091
enh93631     2  174814600  174815600      5       1  150064       2.0835     0.018605
enh93632     2  174816400  174817400      7       3  150064       1.9596     0.025023
enh93645     2  174878700  174879700      2       1  150064       1.7088     0.043747
enh93649     2  174896400  174897400      7       2  150064       2.5773    0.0049786
enh93652     2  174927200  174928200      2       1  150064       2.2485     0.012273
enh93654     2  175041500  175042500      1       1  150064       2.2454      0.01237
enh93656     2  175062000  175063000      4       2  150064       3.1742   0.00075113
enh93658     2  175111500  175112500      2       1  150064       2.6259    0.0043211
enh93659     2  175113600  175114600      3       2  150064       2.9971    0.0013628
enh93678     2  175452700  175453700      2       1  150064       1.6616     0.048296
enh93682     2  175460300  175461300      2       1  150064       1.8773      0.03024
enh93683     2  175464300  175465300      1       1  150064       1.9423      0.02605
enh93684     2  175466300  175467300      2       1  150064       1.7359     0.041293
enh93685     2  175468100  175469100      1       1  150064       2.3897     0.008432
enh93686     2  175470200  175471200      2       1  150064        1.961      0.02494
enh93687     2  175472600  175473600      2       1  150064       1.7895     0.036768
enh93688     2  175474900  175475900      3       2  150064       2.8635    0.0020949
enh93715     2  175627000  175628000      4       2  150064       2.0317      0.02109
enh93716     2  175628700  175629700      3       2  150064       1.9024     0.028562
enh93718     2  175637200  175638200      2       1  150064       1.9154     0.027723
enh93730     2  175690900  175691900      2       1  150064        2.118     0.017089
enh93739     2  175752800  175753800      1       1  150064       2.6396      0.00415
enh93763     2  175900800  175901800      4       2  150064       2.0455     0.020405
enh93780     2  177106500  177107500      6       2  150064       1.7206     0.042659
enh93785     2  177163400  177164400      3       1  150064       1.8416      0.03277
enh93788     2  177256100  177257100      1       1  150064       1.8763      0.03031
enh93834     2  178221300  178222300      5       2  150064       1.9921     0.023179
enh93869     2  178976200  178977200      2       1  150064       1.9619     0.024889
enh93870     2  178978300  178979300      2       1  150064       2.7261    0.0032045
enh93872     2  178996700  178997700      4       2  150064       1.6544     0.049025
enh93882     2  179120500  179121500      1       1  150064       2.0193      0.02173
enh93883     2  179136500  179137500      1       1  150064       1.7273      0.04206
enh93940     2  180275200  180276200      6       4  150064       1.6838      0.04611
enh93942     2  180292700  180293700      5       2  150064       2.4388    0.0073686
enh93944     2  180541100  180542100      7       3  150064       2.1037     0.017701
enh93951     2  180872000  180873000      7       3  150064       3.1971    0.0006941
enh93952     2  180989700  180990700      1       1  150064       3.4796    0.0002511
enh93953     2  180990400  180991400      3       1  150064       3.7398   9.2083e-05
enh93958     2  181084000  181085000      3       2  150064       2.1675       0.0151
enh94027     2  183382400  183383400      9       3  150064       2.6966     0.003502
enh94028     2  183388200  183389200      2       1  150064       2.1855     0.014426
enh94034     2  183423100  183424100      3       1  150064       2.3628    0.0090682
enh94037     2  183451000  183452000      3       2  150064       2.1057     0.017616
enh94039     2  183460300  183461300      1       1  150064       1.6867      0.04583
enh94053     2  183814100  183815100      2       1  150064       1.8571     0.031646
enh94064     2  183893800  183894800      4       2  150064       2.0579     0.019801
enh94066     2  183895900  183896900      3       2  150064       1.6588     0.048575
enh94073     2  183990500  183991500      9       3  150064       1.9821     0.023734
enh94078     2  184479400  184480400      3       2  150064       2.1417     0.016107
enh94138     2  189159500  189160500      4       2  150064       2.4117    0.0079396
enh94139     2  189160400  189161400      8       3  150064       1.9029     0.028526
enh94143     2  189651600  189652600      2       1  150064       2.6071    0.0045662
enh94162     2  190433500  190434500      2       1  150064       2.1181     0.017084
enh94184     2  190974900  190975900      2       1  150064       1.9553     0.025275
enh94204     2  191212800  191213800      4       2  150064       2.5023    0.0061703
enh94207     2  191221400  191222400      4       1  150064       2.1794     0.014653
enh94208     2  191226200  191227200      9       2  150064       1.8301     0.033621
enh94212     2  191246000  191247000      6       3  150064        2.883    0.0019696
enh94215     2  191271200  191272200      5       2  150064       2.4158    0.0078514
enh94218     2  191282100  191283100      3       2  150064       1.8238     0.034087
enh94219     2  191286600  191287600      4       2  150064       2.3222     0.010111
enh94225     2  191315800  191316800      2       1  150064       2.1403     0.016167
enh94226     2  191317700  191318700      3       2  150064       2.4245    0.0076653
enh94228     2  191329000  191330000      3       2  150064       2.6303    0.0042649
enh94232     2  191359100  191360100      1       1  150064       2.0531      0.02003
enh94234     2  191365800  191366800      2       1  150064       1.9755     0.024107
enh94241     2  191400500  191401500      3       2  150064       1.7662     0.038684
enh94246     2  191447300  191448300      3       1  150064       2.2885     0.011053
enh94248     2  191454400  191455400      3       1  150064       2.5161    0.0059328
enh94251     2  191470500  191471500      5       3  150064       2.0851     0.018531
enh94252     2  191471400  191472400      6       3  150064       2.9733     0.001473
enh94270     2  191549000  191550000      1       1  150064       1.9056      0.02835
enh94277     2  191668300  191669300      4       2  150064       1.7563     0.039521
enh94280     2  191723800  191724800      3       1  150064       1.6957      0.04497
enh94284     2  191750600  191751600      1       1  150064       1.7059      0.04401
enh94287     2  191755900  191756900      1       1  150064       1.6797      0.04651
enh94288     2  191768400  191769400      2       1  150064       2.3442     0.009534
enh94289     2  191803400  191804400      1       1  150064       1.9523      0.02545
enh94292     2  191828800  191829800      3       1  150064       1.8804     0.030025
enh94300     2  191884100  191885100      3       2  150064       1.8504     0.032126
enh94301     2  191885900  191886900      4       2  150064       2.4662    0.0068282
enh94305     2  191916600  191917600      2       1  150064       1.6677     0.047691
enh94322     2  192306000  192307000      1       1  150064       1.9478      0.02572
enh94369     2  192909700  192910700      2       1  150064       1.8086     0.035254
enh94370     2  192911800  192912800      2       1  150064       1.7047     0.044127
enh94372     2  192915900  192916900      1       1  150064       1.8004       0.0359
enh94373     2  192918700  192919700      2       1  150064       1.7275     0.042038
enh94396     2  193031700  193032700      6       3  150064       2.5862    0.0048521
enh94397     2  193034300  193035300      5       2  150064       2.1874     0.014356
enh94399     2  193040500  193041500      5       3  150064       2.8032      0.00253
enh94400     2  193047500  193048500      1       1  150064       2.2832      0.01121
enh94401     2  193054400  193055400      1       1  150064       3.0522     0.001136
enh94410     2  193119000  193120000      2       1  150064       1.7195     0.042763
enh94411     2  194670500  194671500      2       1  150064       2.6361    0.0041939
enh94419     2  196304400  196305400      3       1  150064       1.8992     0.028769
enh94420     2  196398700  196399700      3       2  150064       2.4275    0.0076017
enh94421     2  196433800  196434800      2       1  150064       1.8212     0.034287
enh94430     2  196531600  196532600      3       2  150064       1.9569     0.025178
enh94431     2  196763300  196764300      2       1  150064       2.4382    0.0073811
enh94434     2  196973400  196974400      3       1  150064       2.4354    0.0074376
enh94435     2  196976700  196977700      3       1  150064       1.8839     0.029786
enh94436     2  196978300  196979300      2       1  150064       1.6675     0.047711
enh94439     2  196988200  196989200      1       1  150064       2.0077      0.02234
enh94460     2  197201900  197202900      3       2  150064       1.7675     0.038575
enh94461     2  197203200  197204200      2       1  150064       1.7945      0.03637
enh94462     2  197208800  197209800      4       2  150064       1.9393     0.026233
enh94467     2  197255400  197256400      5       2  150064       1.6663     0.047832
enh94468     2  197264500  197265500      2       1  150064       1.7996     0.035958
enh94479     2  197346800  197347800      1       1  150064       2.8523      0.00217
enh94480     2  197350700  197351700      3       2  150064        2.001     0.022694
enh94481     2  197353900  197354900      5       1  150064        3.134   0.00086215
enh94482     2  197356600  197357600      1       1  150064        1.916      0.02768
enh94484     2  197372400  197373400      3       2  150064       3.0449    0.0011637
enh94485     2  197379400  197380400      3       2  150064       2.9546    0.0015654
enh94486     2  197392900  197393900      2       1  150064       3.3595   0.00039043
enh94490     2  197409000  197410000      1       1  150064       3.5218    0.0002143
enh94492     2  197414400  197415400      3       1  150064       3.2697   0.00053823
enh94493     2  197416900  197417900      1       1  150064       2.0682      0.01931
enh94494     2  197422900  197423900      2       1  150064       2.2387     0.012587
enh94495     2  197426100  197427100      3       2  150064       3.1295   0.00087557
enh94497     2  197431500  197432500      2       1  150064       2.4131    0.0079082
enh94498     2  197436700  197437700      1       1  150064       2.4813     0.006546
enh94499     2  197437800  197438800      5       1  150064       2.2344     0.012728
enh94500     2  197451400  197452400      5       2  150064       2.6554    0.0039603
enh94501     2  197458800  197459800      2       1  150064        2.461    0.0069284
enh94502     2  197471400  197472400      2       1  150064       2.9931     0.001381
enh94504     2  197520300  197521300      4       2  150064        1.663     0.048156
enh94507     2  197623000  197624000      4       1  150064       1.6927     0.045255
enh94508     2  197623700  197624700      6       1  150064       1.9983     0.022839
enh94509     2  197662100  197663100      1       1  150064       2.2505      0.01221
enh94511     2  197716100  197717100      4       2  150064       3.0226    0.0012532
enh94513     2  197792600  197793600      2       1  150064       1.7068     0.043934
enh94514     2  197831400  197832400      2       1  150064       2.0883     0.018385
enh94516     2  197853000  197854000      1       1  150064       2.8627       0.0021
enh94520     2  197875800  197876800      5       2  150064        3.215   0.00065213
enh94522     2  197940400  197941400      2       1  150064       2.8695    0.0020559
enh94528     2  197962300  197963300      2       1  150064        2.217     0.013311
enh94534     2  197994900  197995900      1       1  150064       2.5018     0.006178
enh94539     2  198015000  198016000      4       2  150064       2.1031     0.017729
enh94540     2  198016900  198017900      3       1  150064       2.2758     0.011429
enh94544     2  198026400  198027400      2       1  150064       2.2899     0.011013
enh94565     2  198114400  198115400      3       1  150064       2.5013     0.006186
enh94573     2  198144000  198145000      5       2  150064       5.1584   1.2456e-07
enh94574     2  198145700  198146700      3       2  150064       5.3461   4.4943e-08
enh94575     2  198148300  198149300      6       1  150064        4.107   2.0039e-05
enh94578     2  198152200  198153200      2       1  150064       4.1386   1.7469e-05
enh94579     2  198157200  198158200      2       1  150064       5.0005   2.8587e-07
enh94581     2  198166600  198167600      2       1  150064       4.7655    9.417e-07
enh94582     2  198169000  198170000      4       2  150064       5.1597   1.2367e-07
enh94583     2  198169800  198170800      2       1  150064       4.8199   7.1826e-07
enh94584     2  198170400  198171400      4       1  150064       5.0277   2.4814e-07
enh94585     2  198171400  198172400      3       2  150064       5.2905   6.0986e-08
enh94587     2  198214000  198215000      2       1  150064       3.9687   3.6128e-05
enh94588     2  198243400  198244400      1       1  150064       4.7819    8.681e-07
enh94589     2  198293100  198294100      1       1  150064       6.4019    7.671e-11
enh94595     2  198403000  198404000      2       1  150064       5.4894   2.0166e-08
enh94598     2  198436100  198437100      1       1  150064       6.3151     1.35e-10
enh94600     2  198443800  198444800      1       1  150064       4.9183    4.365e-07
enh94602     2  198462500  198463500      1       1  150064        6.002    9.745e-10
enh94604     2  198478200  198479200      2       1  150064       5.3228   5.1087e-08
enh94605     2  198484600  198485600      1       1  150064       5.9155    1.654e-09
enh94606     2  198490700  198491700      2       1  150064       5.4037   3.2635e-08
enh94607     2  198493800  198494800      7       2  150064       3.8738   5.3572e-05
enh94608     2  198497600  198498600      4       2  150064       5.5073   1.8221e-08
enh94609     2  198513100  198514100      2       1  150064       5.2128   9.2999e-08
enh94610     2  198521800  198522800      4       2  150064       5.1526   1.2845e-07
enh94612     2  198541300  198542300      2       1  150064       4.6838    1.408e-06
enh94613     2  198562800  198563800      2       1  150064       3.0917   0.00099507
enh94614     2  198568600  198569600      1       1  150064       4.1225    1.874e-05
enh94615     2  198573400  198574400      2       1  150064        4.101   2.0565e-05
enh94619     2  198667400  198668400      2       1  150064       4.1812   1.4498e-05
enh94620     2  198667900  198668900      3       2  150064       5.3473   4.4647e-08
enh94621     2  198672900  198673900      3       1  150064       4.7274    1.137e-06
enh94622     2  198677400  198678400      2       1  150064       4.3268   7.5641e-06
enh94623     2  198693000  198694000      2       1  150064       4.6435   1.7132e-06
enh94624     2  198703400  198704400      1       1  150064       3.0064     0.001322
enh94625     2  198715600  198716600      1       1  150064       5.1095    1.615e-07
enh94626     2  198721900  198722900      2       1  150064       4.8696   5.5923e-07
enh94631     2  198743000  198744000      1       1  150064       5.1723    1.156e-07
enh94632     2  198748900  198749900      1       1  150064       5.1053    1.651e-07
enh94633     2  198754400  198755400      1       1  150064        4.303    8.424e-06
enh94634     2  198758600  198759600      2       1  150064       4.0666   2.3857e-05
enh94635     2  198763200  198764200      1       1  150064       5.2326    8.355e-08
enh94636     2  198766600  198767600      2       1  150064       3.2956   0.00049104
enh94637     2  198771800  198772800      1       1  150064        5.169    1.177e-07
enh94639     2  198780500  198781500      2       1  150064       3.5144   0.00022033
enh94641     2  198788800  198789800      2       1  150064       3.9616   3.7217e-05
enh94642     2  198790400  198791400      1       1  150064       5.0773    1.914e-07
enh94643     2  198791800  198792800      2       1  150064       4.2593   1.0255e-05
enh94645     2  198795200  198796200      3       1  150064       4.9063     4.64e-07
enh94646     2  198797000  198798000      2       1  150064       3.7961   7.3496e-05
enh94647     2  198801300  198802300      2       1  150064        3.331   0.00043267
enh94648     2  198804900  198805900      4       2  150064       4.8174   7.2704e-07
enh94649     2  198808800  198809800      5       2  150064        4.827   6.9297e-07
enh94650     2  198809800  198810800      3       2  150064       5.0303   2.4486e-07
enh94652     2  198814400  198815400      2       1  150064       4.2573   1.0345e-05
enh94653     2  198822900  198823900      2       1  150064       4.2606   1.0195e-05
enh94654     2  198824600  198825600      3       2  150064       4.4445   4.4056e-06
enh94655     2  198837300  198838300      3       2  150064       3.1101   0.00093507
enh94656     2  198843000  198844000      2       1  150064       2.0741     0.019036
enh94658     2  198857900  198858900      2       1  150064       4.1605   1.5876e-05
enh94659     2  198860700  198861700      2       1  150064       4.6088   2.0249e-06
enh94664     2  198893800  198894800      8       2  150064       4.3818   5.8848e-06
enh94666     2  198901200  198902200      3       1  150064       4.6386   1.7536e-06
enh94667     2  198902400  198903400      1       1  150064       4.6185    1.933e-06
enh94669     2  198905000  198906000      6       2  150064       4.4377   4.5457e-06
enh94670     2  198906200  198907200      3       1  150064       3.8959   4.8908e-05
enh94671     2  198913900  198914900      3       2  150064       4.5564   2.6022e-06
enh94672     2  198919300  198920300      1       1  150064       5.4065    3.214e-08
enh94674     2  198929600  198930600      5       2  150064       5.1724   1.1554e-07
enh94697     2  199089400  199090400      4       2  150064       2.1661     0.015153
enh94716     2  200498700  200499700      6       1  150064       2.1644     0.015217
enh94725     2  200695200  200696200      4       2  150064       4.0418   2.6523e-05
enh94726     2  200697900  200698900      2       1  150064       1.9281      0.02692
enh94728     2  200714200  200715200      1       1  150064       5.3052    5.627e-08
enh94730     2  200725200  200726200      1       1  150064       7.1708    3.728e-13
enh94731     2  200774800  200775800      3       2  150064       5.8052   3.2138e-09
enh94732     2  200777200  200778200      3       2  150064        5.733   4.9335e-09
enh94733     2  200778700  200779700      2       1  150064        3.754   8.7032e-05
enh94734     2  200787000  200788000      7       3  150064       6.0004   9.8419e-10
enh94738     2  200810200  200811200      1       1  150064        6.981    1.465e-12
enh94739     2  200817900  200818900      3       2  150064       5.7811   3.7108e-09
enh94743     2  200850100  200851100      4       2  150064       4.2116   1.2676e-05
enh94746     2  200931400  200932400      1       1  150064       2.1643      0.01522
enh94748     2  201042700  201043700      2       1  150064       2.8592    0.0021238
enh94752     2  201139100  201140100      2       1  150064       4.0852   2.2017e-05
enh94754     2  201173600  201174600      1       1  150064       4.7124    1.224e-06
enh94755     2  201175800  201176800      2       1  150064       4.3751   6.0675e-06
enh94756     2  201179600  201180600      3       2  150064       2.5797     0.004945
enh94757     2  201183100  201184100      3       1  150064       2.5508    0.0053739
enh94760     2  201192400  201193400      4       2  150064       3.9877   3.3361e-05
enh94761     2  201193900  201194900      4       2  150064       2.8612    0.0021102
enh94762     2  201195000  201196000      3       1  150064       2.9176    0.0017637
enh94768     2  201212600  201213600      4       2  150064        1.711     0.043541
enh94771     2  201221100  201222100      2       1  150064       4.1552   1.6251e-05
enh94772     2  201224700  201225700      1       1  150064       3.5893    0.0001658
enh94773     2  201226800  201227800      4       2  150064       6.6098    1.924e-11
enh94774     2  201229000  201230000      3       1  150064       4.8925   4.9787e-07
enh94775     2  201231900  201232900      5       3  150064       4.3295   7.4723e-06
enh94776     2  201237200  201238200      2       1  150064       2.5634    0.0051829
enh94777     2  201241600  201242600      4       2  150064        5.263   7.0867e-08
enh94781     2  201270400  201271400      1       1  150064       3.5598    0.0001856
enh94783     2  201276100  201277100      2       1  150064       2.6051    0.0045924
enh94784     2  201281500  201282500      3       1  150064       3.8097    6.956e-05
enh94786     2  201307400  201308400      3       1  150064       5.0393   2.3358e-07
enh94787     2  201313600  201314600      4       2  150064       4.4385   4.5296e-06
enh94788     2  201318000  201319000      2       1  150064       3.8497   5.9124e-05
enh94789     2  201320800  201321800      2       1  150064       3.6016   0.00015812
enh94790     2  201323800  201324800      3       1  150064       4.1343     1.78e-05
enh94791     2  201331000  201332000      2       1  150064       3.1014   0.00096296
enh94800     2  201451000  201452000      3       2  150064       2.5799    0.0049417
enh94805     2  201559500  201560500      4       2  150064       2.2416     0.012495
enh94816     2  201606500  201607500      6       2  150064        2.019     0.021745
enh94823     2  201751900  201752900      2       1  150064       2.0896     0.018329
enh94855     2  202100700  202101700      4       2  150064       2.0478      0.02029
enh94856     2  202118900  202119900      9       4  150064       3.3699   0.00037591
enh94859     2  202125200  202126200      2       1  150064       2.4295    0.0075591
enh94861     2  202127100  202128100      8       4  150064       2.3391     0.009666
enh94884     2  202560600  202561600      6       2  150064       1.6559     0.048868
enh94901     2  202829100  202830100      5       3  150064       2.1517     0.015712
enh94942     2  203453600  203454600      4       2  150064       2.0539     0.019991
enh94955     2  203830200  203831200      6       3  150064        2.341    0.0096165
enh94956     2  203877800  203878800      1       1  150064       2.9017     0.001856
enh94959     2  204105300  204106300      3       1  150064        2.359    0.0091633
enh94960     2  204176300  204177300      3       1  150064       1.7943     0.036382
enh94963     2  204200800  204201800      5       2  150064       2.2404     0.012534
enh94966     2  204210800  204211800      1       1  150064       1.8169      0.03462
enh94967     2  204211800  204212800      2       1  150064       1.7092     0.043706
enh94972     2  204265600  204266600      3       1  150064       2.1662     0.015147
enh94973     2  204276600  204277600      1       1  150064       2.1054      0.01763
enh94976     2  204327700  204328700      4       1  150064       2.1728     0.014899
enh94977     2  204329600  204330600      2       1  150064       1.8619     0.031306
enh94978     2  204348900  204349900      2       1  150064       2.4373    0.0073984
enh94980     2  204366500  204367500      4       2  150064       1.7029     0.044295
enh94989     2  204521300  204522300      6       2  150064       1.6772     0.046752
enh95014     2  204976400  204977400      1       1  150064       1.6775      0.04672
enh95024     2  205132400  205133400      5       2  150064       2.0584     0.019774
enh95054     2  205837700  205838700      1       1  150064       2.1553      0.01557
enh95065     2  206250600  206251600      4       2  150064       1.6526     0.049202
enh95099     2  206927200  206928200      2       1  150064       1.9966     0.022936
enh95103     2  206947600  206948600      3       1  150064       2.2145     0.013396
enh95109     2  207028700  207029700      5       2  150064       2.7236    0.0032285
enh95137     2  207900500  207901500      1       1  150064       1.7684       0.0385
enh95140     2  207906700  207907700      3       1  150064       1.7653     0.038753
enh95176     2  208089800  208090800      3       2  150064       2.3381    0.0096897
enh95177     2  208092900  208093900      7       4  150064       2.5194    0.0058775
enh95185     2  208216800  208217800      4       2  150064       2.5132    0.0059825
enh95188     2  208273300  208274300      4       1  150064        2.292     0.010953
enh95189     2  208334300  208335300      5       2  150064       3.6319   0.00014065
enh95192     2  208339000  208340000      5       2  150064       2.4316     0.007516
enh95193     2  208339500  208340500      7       2  150064       3.3184   0.00045259
enh95194     2  208345400  208346400      2       1  150064       2.7936    0.0026064
enh95196     2  208368600  208369600      3       1  150064       3.3549    0.0003969
enh95201     2  208398200  208399200      1       1  150064       4.0619    2.434e-05
enh95203     2  208411200  208412200      3       2  150064       4.0868   2.1867e-05
enh95205     2  208422600  208423600      1       1  150064       4.0507    2.553e-05
enh95206     2  208425800  208426800      2       1  150064       3.1947   0.00069982
enh95207     2  208430200  208431200      1       1  150064       4.0521    2.538e-05
enh95208     2  208467800  208468800      2       1  150064       3.7693   8.1843e-05
enh95209     2  208477400  208478400      4       2  150064       3.6953    0.0001098
enh95210     2  208481600  208482600      3       1  150064       3.7659    8.296e-05
enh95213     2  208501200  208502200      5       2  150064       3.4496   0.00028075
enh95270     2  208988400  208989400      2       1  150064       1.8081     0.035298
enh95291     2  210345200  210346200      4       2  150064       2.7419     0.003054
enh95299     2  210456500  210457500      1       1  150064       1.8585      0.03155
enh95301     2  210494300  210495300      2       1  150064       1.7151      0.04316
enh95305     2  210530600  210531600      1       1  150064       2.3524     0.009327
enh95338     2  211363600  211364600      3       2  150064          1.9     0.028715
enh95350     2  211495500  211496500      2       1  150064        1.861     0.031374
enh95361     2  212255800  212256800      2       1  150064       1.9995     0.022776
enh95363     2  212261400  212262400      2       1  150064       2.8841    0.0019626
enh95364     2  212272400  212273400      1       1  150064       3.2319    0.0006149
enh95367     2  212352200  212353200      3       2  150064       1.6806     0.046416
enh95384     2  212792000  212793000      1       1  150064       3.0157     0.001282
enh95385     2  212792900  212793900      5       3  150064        2.013     0.022059
enh95387     2  212865800  212866800      5       2  150064       1.9759     0.024081
enh95396     2  213128500  213129500      1       1  150064       2.0849      0.01854
enh95397     2  213130500  213131500      6       2  150064       2.8247    0.0023661
enh95399     2  213194300  213195300      6       3  150064       3.1935   0.00070282
enh95400     2  213201700  213202700      3       2  150064       3.0362    0.0011977
enh95403     2  213222200  213223200      5       3  150064       3.6404   0.00013611
enh95407     2  213242400  213243400      6       4  150064       2.3793    0.0086734
enh95408     2  213279400  213280400      1       1  150064       1.8892      0.02943
enh95413     2  213312800  213313800      5       2  150064       1.7693     0.038424
enh95421     2  213392500  213393500      1       1  150064       3.1771    0.0007439
enh95422     2  213394900  213395900      5       2  150064       1.8913     0.029293
enh95423     2  213397700  213398700      5       3  150064       2.6079    0.0045549
enh95424     2  213399900  213400900      4       2  150064       2.1716     0.014943
enh95425     2  213404400  213405400      3       1  150064       3.7406   9.1807e-05
enh95426     2  213413500  213414500      5       2  150064       2.8344    0.0022958
enh95427     2  213550900  213551900      7       4  150064       2.1618     0.015318
enh95428     2  213556800  213557800      3       1  150064       1.6927     0.045255
enh95430     2  213641500  213642500      4       1  150064       1.8196     0.034408
enh95437     2  213986400  213987400      1       1  150064       2.0575      0.01982
enh95457     2  215346300  215347300      3       2  150064       1.9683     0.024518
enh95507     2  216700400  216701400      1       1  150064       2.2695      0.01162
enh95534     2  217041400  217042400      2       1  150064       1.6582     0.048635
enh95535     2  217042200  217043200      2       1  150064       2.1384     0.016242
enh95542     2  217157400  217158400      4       2  150064        1.713     0.043357
enh95558     2  217404900  217405900      2       1  150064        1.993     0.023129
enh95561     2  217419000  217420000      4       2  150064       1.8559     0.031731
enh95564     2  217448200  217449200      4       2  150064        2.575    0.0050125
enh95568     2  217530200  217531200      6       2  150064       2.2926     0.010935
enh95593     2  217901800  217902800      6       2  150064       2.4587    0.0069724
enh95597     2  218026400  218027400      1       1  150064       2.1604      0.01537
enh95617     2  218492700  218493700      2       1  150064       2.4716    0.0067248
enh95637     2  218621200  218622200      4       2  150064       1.7297     0.041843
enh95639     2  218654500  218655500      4       1  150064       2.5392    0.0055552
enh95672     2  218813500  218814500      1       1  150064       1.7665      0.03866
enh95701     2  219139500  219140500      1       1  150064       1.8132       0.0349
enh95774     2  220025600  220026600      2       1  150064       2.6891    0.0035818
enh95776     2  220039100  220040100      2       1  150064       3.3583   0.00039211
enh95777     2  220044100  220045100      2       1  150064       3.8727   5.3813e-05
enh95778     2  220047200  220048200      2       1  150064       3.8422   6.0957e-05
enh95779     2  220064300  220065300      1       1  150064       2.1263      0.01674
enh95785     2  220091800  220092800      2       1  150064       1.9286     0.026889
enh95807     2  220310700  220311700      1       1  150064       2.7536     0.002947
enh95831     2  220781200  220782200      4       2  150064       1.7354     0.041332
enh95845     2  222308600  222309600      4       1  150064       1.6987     0.044684
enh95851     2  222378900  222379900      3       2  150064       1.8806     0.030011
enh95853     2  222391700  222392700      2       1  150064       2.9495    0.0015916
enh95854     2  222394500  222395500      1       1  150064       2.8599     0.002119
enh95855     2  222398600  222399600      3       2  150064       2.1163      0.01716
enh95861     2  222464400  222465400      1       1  150064       2.3271      0.00998
enh95863     2  222470800  222471800      4       2  150064       1.8783     0.030173
enh95908     2  223728100  223729100      2       1  150064       1.6604     0.048413
enh95945     2  224393000  224394000      6       2  150064       2.0139     0.022012
enh95946     2  224402800  224403800      4       2  150064       1.8459     0.032452
enh95991     2  224906200  224907200      2       1  150064       1.8287     0.033719
enh95995     2  225075200  225076200      3       1  150064       2.0679     0.019323
enh95996     2  225086000  225087000      1       1  150064       1.7432      0.04065
enh96001     2  225277000  225278000      3       2  150064       3.3482   0.00040672
enh96003     2  225349800  225350800      2       1  150064       1.9061     0.028321
enh96004     2  225381800  225382800      1       1  150064       2.3599     0.009139
enh96006     2  225384700  225385700      3       2  150064       3.6737   0.00011953
enh96008     2  225392300  225393300      6       2  150064       2.8345    0.0022951
enh96009     2  225396500  225397500      4       2  150064       4.1985   1.3436e-05
enh96013     2  225422800  225423800      3       2  150064       4.2098    1.278e-05
enh96014     2  225425600  225426600      7       3  150064       2.6451     0.004083
enh96018     2  225439800  225440800      8       3  150064        3.204   0.00067765
enh96021     2  225515000  225516000      4       2  150064       1.6757     0.046903
enh96030     2  225702400  225703400      3       2  150064       2.2422     0.012475
enh96031     2  225706700  225707700      2       1  150064       1.6627     0.048185
enh96034     2  225730400  225731400      2       1  150064       2.4796    0.0065759
enh96039     2  225759100  225760100      4       2  150064       2.1264     0.016733
enh96050     2  225800500  225801500      3       2  150064       1.7734      0.03808
enh96054     2  225812600  225813600      2       1  150064       1.8687     0.030836
enh96061     2  225827400  225828400      2       1  150064       1.7652     0.038761
enh96092     2  225888200  225889200      3       2  150064       2.8854    0.0019543
enh96101     2  225917200  225918200      2       1  150064       1.9264     0.027026
enh96103     2  225928800  225929800      6       3  150064       1.9494     0.025624
enh96105     2  225938100  225939100      4       2  150064       1.8633     0.031207
enh96108     2  225970100  225971100      1       1  150064       1.6958      0.04496
enh96109     2  225974000  225975000      2       1  150064       1.8098     0.035164
enh96110     2  225980600  225981600      2       1  150064       2.1741     0.014848
enh96112     2  225988200  225989200      5       1  150064       1.9191     0.027486
enh96142     2  227699200  227700200      1       1  150064       2.8092     0.002483
enh96143     2  227701900  227702900      2       1  150064        1.826     0.033928
enh96144     2  227704600  227705600      3       1  150064       1.7194     0.042769
enh96145     2  227733400  227734400      5       2  150064        1.886     0.029647
enh96147     2  227739300  227740300      2       1  150064       2.0421     0.020573
enh96148     2  227742400  227743400      2       1  150064        2.199     0.013939
enh96151     2  227772600  227773600      3       1  150064       2.0618     0.019612
enh96152     2  227778400  227779400      3       1  150064       1.6893     0.045581
enh96171     2  228280200  228281200      4       2  150064       2.6493    0.0040327
enh96174     2  228324600  228325600      2       1  150064       2.2257     0.013016
enh96175     2  228327900  228328900      5       2  150064       1.7974     0.036134
enh96180     2  228347200  228348200      2       1  150064       2.2438     0.012421
enh96188     2  228381000  228382000      3       2  150064       1.7924     0.036535
enh96190     2  228435500  228436500      3       2  150064       2.0585     0.019772
enh96203     2  228978100  228979100      3       1  150064       3.9252   4.3328e-05
enh96205     2  229522400  229523400      1       1  150064       1.9566       0.0252
enh96209     2  229952100  229953100      6       3  150064       2.8356    0.0022871
enh96210     2  229953400  229954400      3       2  150064       1.9184      0.02753
enh96216     2  230131100  230132100      2       1  150064       1.7272     0.042064
enh96219     2  230161700  230162700      1       1  150064       1.8674      0.03092
enh96240     2  230388400  230389400      2       1  150064       1.7189     0.042814
enh96260     2  230558000  230559000      1       1  150064       2.6093     0.004537
enh96261     2  230560500  230561500      5       3  150064       2.0124     0.022088
enh96262     2  230562900  230563900      2       1  150064       2.5185    0.0058936
enh96264     2  230569000  230570000      4       1  150064       3.2412   0.00059515
enh96266     2  230576800  230577800      7       1  150064       3.2208   0.00063922
enh96267     2  230579900  230580900      8       1  150064       3.2329   0.00061276
enh96278     2  230711900  230712900      4       2  150064        1.645     0.049989
enh96284     2  230724200  230725200      1       1  150064       1.9243      0.02716
enh96297     2  230845000  230846000      1       1  150064        2.353     0.009312
enh96309     2  231082100  231083100      2       1  150064       1.6688     0.047582
enh96312     2  231133200  231134200      2       1  150064       1.7095      0.04368
enh96421     2  232264000  232265000      3       2  150064       1.6577     0.048685
enh96426     2  232326200  232327200      2       1  150064       1.9244     0.027151
enh96427     2  232330000  232331000      2       1  150064       2.7802    0.0027166
enh96442     2  232480000  232481000      5       2  150064       1.8536     0.031899
enh96443     2  232481600  232482600      3       2  150064       1.8251     0.033991
enh96453     2  232528600  232529600      3       1  150064       2.1975     0.013994
enh96456     2  232542100  232543100      5       3  150064       1.7949     0.036334
enh96491     2  232949300  232950300      1       1  150064       1.8687      0.03083
enh96502     2  233100100  233101100      2       1  150064       1.7872      0.03695
enh96510     2  233153700  233154700      2       1  150064       2.1145     0.017235
enh96513     2  233174500  233175500      4       2  150064       2.0692     0.019262
enh96515     2  233183400  233184400      1       1  150064       2.1382      0.01625
enh96519     2  233234200  233235200     13       6  150064        2.259     0.011941
enh96527     2  233416400  233417400      1       1  150064       1.6581      0.04865
enh96532     2  233453100  233454100      3       1  150064       1.7228     0.042464
enh96533     2  233457400  233458400      1       1  150064       2.1019      0.01778
enh96550     2  233553800  233554800      6       3  150064       4.4505   4.2842e-06
enh96551     2  233560800  233561800      3       2  150064       4.9199   4.3302e-07
enh96553     2  233565600  233566600      1       1  150064       6.5913     2.18e-11
enh96554     2  233580400  233581400      4       2  150064       3.7066   0.00010504
enh96555     2  233591700  233592700      5       2  150064       6.1053   5.1304e-10
enh96557     2  233596500  233597500      4       2  150064        4.992   2.9886e-07
enh96559     2  233637600  233638600      1       1  150064       6.6512    1.454e-11
enh96560     2  233641200  233642200      2       1  150064       3.9067   4.6789e-05
enh96561     2  233644000  233645000      2       1  150064       5.6406   8.4732e-09
enh96563     2  233660100  233661100      2       1  150064       3.8559   5.7654e-05
enh96566     2  233691200  233692200      4       2  150064       2.4508    0.0071272
enh96567     2  233698100  233699100      2       1  150064       5.7733   3.8855e-09
enh96568     2  233700000  233701000      6       3  150064       4.0566   2.4895e-05
enh96569     2  233703200  233704200      1       1  150064       4.5208     3.08e-06
enh96570     2  233712800  233713800      1       1  150064       6.5309    3.268e-11
enh96571     2  233718000  233719000      3       2  150064       5.9004    1.813e-09
enh96572     2  233734000  233735000      3       2  150064       4.5635   2.5156e-06
enh96573     2  233736300  233737300      3       1  150064        2.628    0.0042943
enh96574     2  233738600  233739600      2       1  150064       2.3585    0.0091752
enh96576     2  233743900  233744900      3       1  150064       4.2728   9.6507e-06
enh96577     2  233748600  233749600      1       1  150064       5.7901    3.518e-09
enh96578     2  233751600  233752600      6       3  150064       3.7156   0.00010136
enh96580     2  233756300  233757300      2       1  150064       3.9666   3.6459e-05
enh96581     2  233762800  233763800      2       1  150064       3.9064   4.6849e-05
enh96582     2  233766100  233767100      3       2  150064       5.1329   1.4266e-07
enh96586     2  233909400  233910400      2       1  150064       2.2601     0.011906
enh96587     2  233918500  233919500      1       1  150064       2.5708     0.005073
enh96646     2  234347500  234348500      1       1  150064       2.3988     0.008225
enh96659     2  234473600  234474600      1       1  150064       2.1638      0.01524
enh96666     2  235043900  235044900      2       1  150064       1.8025     0.035731
enh96678     2  235354400  235355400      5       2  150064       1.7943     0.036381
enh96679     2  235354900  235355900      2       1  150064       2.1942      0.01411
enh96752     2  236195600  236196600      9       3  150064       1.9527      0.02543
enh96763     2  236325500  236326500      1       1  150064       1.6815      0.04633
enh96797     2  236472100  236473100      2       1  150064       2.3953    0.0083034
enh96811     2  236494800  236495800      3       1  150064       2.1065      0.01758
enh96821     2  236518300  236519300      2       1  150064       1.8421     0.032727
enh96830     2  236534600  236535600      1       1  150064       1.9252       0.0271
enh96834     2  236542000  236543000      1       1  150064        1.893      0.02918
enh96835     2  236542900  236543900      3       1  150064        2.049     0.020229
enh96837     2  236549800  236550800      4       1  150064       2.0232     0.021528
enh96842     2  236554800  236555800      8       2  150064       1.7358     0.041302
enh96843     2  236556200  236557200      3       1  150064       2.3053     0.010575
enh96870     2  236616600  236617600      6       2  150064       2.0647     0.019478
enh96873     2  236623100  236624100      1       1  150064       2.1469       0.0159
enh96874     2  236627400  236628400      3       2  150064       1.9014     0.028626
enh96885     2  236660800  236661800      1       1  150064       2.8582      0.00213
enh96902     2  236765000  236766000      4       2  150064       1.8736      0.03049
enh96904     2  236769000  236770000      1       1  150064       3.3008    0.0004821
enh96907     2  236812100  236813100      4       2  150064       2.2398     0.012552
enh96909     2  236822600  236823600      1       1  150064       3.5729    0.0001765
enh96910     2  236825700  236826700      3       1  150064       3.2036   0.00067869
enh96912     2  236831700  236832700      6       1  150064       1.8935     0.029143
enh96945     2  237242100  237243100      5       2  150064       2.7326    0.0031417
enh96947     2  237250300  237251300      4       2  150064       1.9921     0.023179
enh96948     2  237254800  237255800      3       1  150064       2.0914     0.018248
enh96953     2  237324300  237325300      2       1  150064       2.5354    0.0056156
enh96956     2  237365000  237366000      2       1  150064       2.2402     0.012539
enh96958     2  237406800  237407800      1       1  150064       2.0443      0.02046
enh96971     2  237551100  237552100      5       2  150064       2.1875     0.014351
enh96983     2  237697800  237698800      3       1  150064        2.143     0.016058
enh96984     2  237699200  237700200      4       2  150064       1.9819     0.023743
enh97027     2  238480800  238481800      1       1  150064       2.1434      0.01604
enh97068     2  238647700  238648700      5       2  150064       2.3306    0.0098862
enh97069     2  238649200  238650200      6       1  150064       1.8772     0.030242
enh97070     2  238653300  238654300      7       2  150064       1.6526     0.049204
enh97093     2  238880400  238881400      4       2  150064       1.8171     0.034602
enh97113     2  239069200  239070200      5       3  150064       1.9056     0.028351
enh97116     2  239080000  239081000      5       3  150064       2.9341    0.0016725
enh97117     2  239084900  239085900      3       2  150064       2.8864    0.0019484
enh97118     2  239090900  239091900      4       2  150064       2.7976    0.0025742
enh97121     2  239107300  239108300      3       2  150064       1.8415     0.032777
enh97134     2  239169200  239170200      2       1  150064       1.6853     0.045966
enh97330     2  240885300  240886300      8       3  150064       1.7472     0.040305
enh97360     2  241226200  241227200      8       2  150064       1.7116     0.043489
enh97365     2  241279300  241280300      2       1  150064       1.9267      0.02701
enh97366     2  241291100  241292100      6       3  150064       2.0395       0.0207
enh97372     2  241331400  241332400      4       2  150064       2.3036     0.010623
enh97397     2  241677000  241678000      4       2  150064       2.1845     0.014462
enh97438     2  241947900  241948900      3       2  150064       1.7005     0.044517
enh97442     2  242027600  242028600      4       2  150064       1.9927     0.023146
enh97452     2  242155600  242156600      3       2  150064       2.1119     0.017349
enh97454     2  242161600  242162600      3       2  150064       2.1411     0.016135
enh97456     2  242166500  242167500      3       2  150064        2.276     0.011423
enh97472     2  242259300  242260300      1       1  150064        1.911        0.028
enh97480     2  242304000  242305000      1       1  150064       1.9684      0.02451
enh97486     2  242320400  242321400      4       2  150064       2.5005    0.0062008
enh97487     2  242325500  242326500      4       2  150064       2.6583    0.0039269
enh97491     2  242350100  242351100      5       3  150064       2.7348    0.0031213
enh97492     2  242354000  242355000      4       2  150064       1.7862     0.037037
enh97516     2  242574300  242575300      3       2  150064       1.8432     0.032647
enh97523     2  242605100  242606100      5       2  150064       1.9051     0.028381
enh97539     2  242812700  242813700      8       3  150064       1.7266     0.042123
enh97540     2  242820100  242821100      2       1  150064       1.9287     0.026884
enh97547     2  242843400  242844400      7       2  150064       1.7085      0.04377
enh97579     3     525300     526300      1       1  150064       1.6813      0.04635
enh97590     3    2552100    2553100      1       1  150064       2.3313     0.009868
enh97591     3    2553000    2554000      3       2  150064        4.068   2.3711e-05
enh97607     3    3221400    3222400      4       2  150064       1.7359     0.041293
enh97618     3    4313300    4314300      2       1  150064       1.7051     0.044092
enh97621     3    4347600    4348600      3       2  150064       2.4356    0.0074327
enh97622     3    4350400    4351400      1       1  150064        1.671      0.04736
enh97641     3    4575000    4576000      4       2  150064       1.7319     0.041649
enh97649     3    4697400    4698400      5       3  150064       2.7604    0.0028869
enh97650     3    4714300    4715300      4       2  150064        1.712     0.043447
enh97653     3    4771900    4772900      3       2  150064       1.6856      0.04594
enh97663     3    4846100    4847100      1       1  150064       1.6881       0.0457
enh97669     3    4890400    4891400      3       1  150064       1.8424     0.032709
enh97670     3    4894900    4895900      1       1  150064       2.3182      0.01022
enh97693     3    5175000    5176000      2       1  150064         1.65     0.049467
enh97707     3    5238500    5239500      1       1  150064       2.1472      0.01589
enh97711     3    5259300    5260300      6       2  150064       1.9638     0.024775
enh97718     3    5916800    5917800      3       2  150064        1.763     0.038954
enh97753     3    8523400    8524400      4       2  150064       2.1502     0.015769
enh97785     3    9064500    9065500      1       1  150064       1.9689      0.02448
enh97786     3    9069100    9070100      6       2  150064       3.5214   0.00021466
enh97790     3    9109100    9110100      2       1  150064       2.0966     0.018015
enh97802     3    9166100    9167100      2       1  150064       2.1133     0.017288
enh97803     3    9171900    9172900      4       2  150064       1.9296     0.026829
enh97804     3    9175300    9176300      2       1  150064       1.9232     0.027225
enh97808     3    9189200    9190200      1       1  150064       1.8999      0.02872
enh97817     3    9221300    9222300      1       1  150064       1.6988      0.04468
enh97846     3    9403200    9404200      2       1  150064       2.4557    0.0070301
enh97848     3    9406200    9407200      6       2  150064       2.3866    0.0085018
enh97849     3    9424100    9425100      2       1  150064       2.5786    0.0049598
enh97854     3    9451100    9452100      3       2  150064       2.2399      0.01255
enh97856     3    9455600    9456600      3       2  150064       2.1035     0.017711
enh97858     3    9461600    9462600      2       1  150064       2.2432     0.012441
enh97859     3    9463500    9464500      3       1  150064       1.9904     0.023276
enh97860     3    9465600    9466600      2       1  150064       1.8174      0.03458
enh97861     3    9480300    9481300      6       3  150064       2.0262      0.02137
enh97862     3    9489700    9490700      2       1  150064       1.6739     0.047079
enh97874     3    9757000    9758000      5       2  150064       1.9452     0.025878
enh97896     3    9908000    9909000      4       2  150064       2.7089    0.0033755
enh97925     3   10136400   10137400      1       1  150064       1.8465      0.03241
enh97959     3   10381500   10382500      3       1  150064       1.6451     0.049974
enh97961     3   10393600   10394600      4       1  150064       2.7721    0.0027849
enh97964     3   10398800   10399800      4       2  150064       3.0189    0.0012684
enh97965     3   10403200   10404200      1       1  150064       3.2303    0.0006184
enh97967     3   10411600   10412600      3       2  150064        3.313    0.0004615
enh97969     3   10418900   10419900      2       1  150064       3.0664    0.0010833
enh97970     3   10422400   10423400      6       2  150064       4.1818   1.4461e-05
enh97971     3   10435200   10436200     12       3  150064       3.1762   0.00074612
enh97972     3   10439700   10440700      4       2  150064       3.8903   5.0053e-05
enh97973     3   10452300   10453300      4       2  150064       3.0332    0.0012098
enh97974     3   10470000   10471000      3       1  150064       1.8259     0.033929
enh97979     3   10498500   10499500      1       1  150064       1.9841      0.02362
enh97981     3   10510100   10511100      3       1  150064       2.8275    0.0023454
enh97992     3   10594000   10595000      4       2  150064       1.9307     0.026758
enh97994     3   10611900   10612900      4       1  150064       2.5239    0.0058026
enh97999     3   10650700   10651700      4       2  150064       1.9531     0.025403
enh98001     3   10677000   10678000      3       2  150064       1.7613     0.039095
enh98008     3   10800200   10801200     10       3  150064       3.4592   0.00027087
enh98009     3   10804400   10805400      4       2  150064       3.4794   0.00025124
enh98010     3   10806300   10807300      4       2  150064        3.575   0.00017514
enh98074     3   11426800   11427800      2       1  150064       1.8283     0.033751
enh98077     3   11474600   11475600      2       1  150064       1.7552      0.03961
enh98105     3   11619000   11620000      2       1  150064       1.8641     0.031155
enh98126     3   11672200   11673200      3       1  150064        2.462    0.0069085
enh98127     3   11673900   11674900      4       1  150064       2.5883    0.0048225
enh98130     3   11685500   11686500      2       1  150064       3.9925   3.2686e-05
enh98132     3   11698500   11699500      2       1  150064       3.3805   0.00036181
enh98133     3   11702100   11703100      3       1  150064       2.5495    0.0053936
enh98141     3   11780700   11781700      5       3  150064       1.8613     0.031353
enh98147     3   11885600   11886600      4       1  150064       2.4669    0.0068148
enh98154     3   12176400   12177400      2       1  150064       2.8207    0.0023956
enh98157     3   12185400   12186400      5       3  150064       2.1581      0.01546
enh98169     3   12391800   12392800      3       1  150064       1.8904     0.029351
enh98174     3   12503400   12504400      4       2  150064       1.9011     0.028642
enh98176     3   12521000   12522000      3       1  150064       2.2586     0.011955
enh98177     3   12524400   12525400      3       1  150064       1.9132     0.027863
enh98180     3   12549300   12550300      4       2  150064       2.2149     0.013384
enh98183     3   12600400   12601400      4       1  150064       2.0649     0.019466
enh98184     3   12602200   12603200      2       1  150064        2.105     0.017645
enh98185     3   12604200   12605200      2       1  150064       2.4083    0.0080139
enh98189     3   12659500   12660500      2       1  150064       1.9195     0.027463
enh98190     3   12663400   12664400      2       1  150064       1.8685     0.030845
enh98193     3   12679300   12680300      1       1  150064       2.3523     0.009328
enh98197     3   12689500   12690500      2       1  150064       2.2124      0.01347
enh98200     3   12697200   12698200      2       1  150064       2.1565     0.015523
enh98202     3   12723000   12724000      1       1  150064       2.3974     0.008255
enh98204     3   12760800   12761800      1       1  150064       1.7088      0.04374
enh98205     3   12761400   12762400      5       1  150064       2.2083      0.01361
enh98221     3   12940600   12941600      3       2  150064       1.8587     0.031535
enh98236     3   13011000   13012000      3       1  150064       1.8912     0.029299
enh98237     3   13013700   13014700      4       2  150064       1.8556     0.031755
enh98242     3   13026400   13027400      4       1  150064       1.7152     0.043158
enh98243     3   13028000   13029000      1       1  150064       1.6731      0.04715
enh98254     3   13075700   13076700      3       1  150064       2.4109    0.0079575
enh98255     3   13081500   13082500      5       2  150064       1.9808     0.023806
enh98259     3   13120900   13121900      2       1  150064       1.8087     0.035248
enh98262     3   13136800   13137800      3       2  150064       2.4169    0.0078261
enh98266     3   13179600   13180600      9       4  150064        1.998     0.022859
enh98267     3   13184400   13185400      3       2  150064       1.8573     0.031632
enh98289     3   13333500   13334500     10       2  150064       2.7117    0.0033467
enh98290     3   13342500   13343500      1       1  150064       1.7837      0.03724
enh98292     3   13349700   13350700      4       2  150064       1.7649     0.038794
enh98293     3   13358100   13359100      4       1  150064       2.1862     0.014401
enh98294     3   13373900   13374900      3       1  150064       2.5676    0.0051198
enh98298     3   13420900   13421900      6       3  150064       2.0208      0.02165
enh98299     3   13426700   13427700      5       3  150064       1.8607     0.031393
enh98305     3   13462300   13463300      4       2  150064       2.1871     0.014368
enh98307     3   13494200   13495200      3       2  150064        2.009     0.022266
enh98375     3   14415400   14416400      4       2  150064       1.8382     0.033017
enh98376     3   14419800   14420800      2       1  150064       2.2925     0.010938
enh98379     3   14442800   14443800      1       1  150064       1.7653      0.03876
enh98403     3   14550200   14551200      5       3  150064       1.7129     0.043363
enh98404     3   14565500   14566500      6       2  150064       2.0251     0.021429
enh98410     3   14689900   14690900      4       1  150064       1.6976     0.044792
enh98411     3   14691600   14692600      2       1  150064       1.7422     0.040736
enh98416     3   14834000   14835000      3       2  150064       1.6824     0.046246
enh98425     3   14962000   14963000      3       2  150064       2.1015     0.017798
enh98426     3   14962500   14963500      3       1  150064       2.8547    0.0021541
enh98603     3   16309600   16310600      2       1  150064        2.097     0.017998
enh98607     3   16353100   16354100      3       1  150064       1.7802      0.03752
enh98608     3   16358800   16359800      8       2  150064       1.8349     0.033259
enh98624     3   16440900   16441900      5       2  150064       2.0809      0.01872
enh98628     3   16460300   16461300      4       2  150064       1.7414     0.040808
enh98653     3   16851700   16852700      3       2  150064       3.2372   0.00060358
enh98654     3   16878800   16879800      2       1  150064       2.6737    0.0037508
enh98658     3   16891300   16892300      7       3  150064       2.2331     0.012772
enh98659     3   16923900   16924900      2       1  150064       1.7256     0.042211
enh98664     3   16939500   16940500      3       2  150064       1.7217     0.042562
enh98667     3   16946500   16947500      2       1  150064       2.0614     0.019632
enh98670     3   16951200   16952200      3       1  150064       3.5851   0.00016849
enh98672     3   16957000   16958000      3       1  150064       3.5601   0.00018534
enh98673     3   16958600   16959600      3       1  150064       3.1654   0.00077425
enh98675     3   16970900   16971900      3       2  150064       3.0237    0.0012486
enh98676     3   16974200   16975200      4       2  150064       1.7915     0.036606
enh98677     3   16977400   16978400      3       1  150064       1.7499     0.040067
enh98679     3   17036000   17037000      8       4  150064       1.6567     0.048792
enh98681     3   17052900   17053900      3       2  150064       3.1564   0.00079874
enh98683     3   17065800   17066800      1       1  150064       2.4104     0.007967
enh98684     3   17081100   17082100      4       2  150064       2.4159    0.0078489
enh98688     3   17130500   17131500      4       2  150064       2.1466     0.015912
enh98692     3   17218400   17219400      1       1  150064       4.2028    1.318e-05
enh98693     3   17220800   17221800      2       1  150064       4.2979   8.6213e-06
enh98697     3   17235800   17236800      3       1  150064       4.3497   6.8148e-06
enh98698     3   17245300   17246300      1       1  150064       4.6721    1.491e-06
enh98699     3   17274400   17275400      3       1  150064       4.2418   1.1085e-05
enh98700     3   17276800   17277800      1       1  150064       4.6442    1.707e-06
enh98701     3   17342600   17343600      1       1  150064       4.7108    1.234e-06
enh98702     3   17345300   17346300      1       1  150064       4.0175    2.941e-05
enh98703     3   17398200   17399200      3       1  150064       3.7936   7.4249e-05
enh98704     3   17451000   17452000      4       2  150064       3.5109   0.00022333
enh98705     3   17472500   17473500      2       1  150064       3.3434   0.00041382
enh98706     3   17510700   17511700      1       1  150064       1.7875      0.03693
enh98707     3   17519900   17520900      1       1  150064       3.8565     5.75e-05
enh98708     3   17523900   17524900      5       1  150064        1.901     0.028648
enh98710     3   17575200   17576200      3       2  150064       2.3372    0.0097134
enh98711     3   17593500   17594500      3       1  150064        1.706     0.044004
enh98713     3   17667900   17668900      2       1  150064        4.586   2.2591e-06
enh98714     3   17686700   17687700      2       1  150064       1.6738     0.047088
enh98715     3   17697100   17698100      4       1  150064       4.4467     4.36e-06
enh98717     3   17711900   17712900      1       1  150064       2.2832      0.01121
enh98719     3   17722000   17723000      1       1  150064       4.9559      3.6e-07
enh98720     3   17725500   17726500      1       1  150064       4.9138    4.467e-07
enh98721     3   17779200   17780200      2       1  150064       4.0726   2.3248e-05
enh98722     3   17780600   17781600      3       1  150064       4.7586    9.748e-07
enh98723     3   17784800   17785800      4       1  150064         2.91     0.001807
enh98724     3   17786600   17787600      2       1  150064       4.4727   3.8613e-06
enh98725     3   17801400   17802400      3       1  150064       4.6665   1.5318e-06
enh98727     3   17882100   17883100      2       1  150064       4.1648   1.5584e-05
enh98738     3   18443000   18444000      2       1  150064       1.7104     0.043599
enh98739     3   18457200   18458200      2       1  150064        2.424     0.007675
enh98743     3   18467800   18468800      2       1  150064       1.8385     0.032998
enh98781     3   19929700   19930700      4       2  150064       1.6829     0.046197
enh98782     3   19931300   19932300      3       2  150064        1.655     0.048961
enh98783     3   19940000   19941000      1       1  150064       2.6813     0.003667
enh98784     3   19990800   19991800      6       3  150064       2.0977     0.017964
enh98785     3   19998200   19999200      3       1  150064       1.9189     0.027496
enh98805     3   20158600   20159600      2       1  150064       2.0025     0.022617
enh98807     3   20171200   20172200      4       2  150064       1.8524     0.031981
enh98820     3   21706600   21707600      3       2  150064       2.0251     0.021429
enh98822     3   21792800   21793800      5       3  150064       1.6692     0.047534
enh98829     3   23246200   23247200      1       1  150064       1.8886      0.02947
enh98836     3   23277900   23278900      6       2  150064       1.8372     0.033087
enh98840     3   23284500   23285500      1       1  150064       1.9186      0.02752
enh98851     3   23318200   23319200      2       1  150064       1.8579      0.03159
enh98861     3   23370800   23371800      5       2  150064       1.7212     0.042607
enh98908     3   23852900   23853900      4       2  150064       3.4433    0.0002873
enh98910     3   23859700   23860700      3       1  150064       2.1453     0.015965
enh98917     3   23878000   23879000      2       1  150064       2.3853    0.0085317
enh98919     3   23884600   23885600      1       1  150064       2.2095      0.01357
enh98923     3   23902600   23903600      2       1  150064       2.4615    0.0069175
enh98950     3   24022900   24023900      2       1  150064       2.6626    0.0038765
enh98953     3   24040400   24041400      2       1  150064       2.0099     0.022223
enh98958     3   24227100   24228100      5       2  150064       2.0964     0.018025
enh98959     3   24233300   24234300      3       2  150064       1.6506      0.04941
enh98962     3   24264000   24265000      4       2  150064       2.6018    0.0046372
enh98964     3   24267300   24268300      6       4  150064       2.2741     0.011479
enh98983     3   24518700   24519700      2       1  150064       2.6065    0.0045732
enh98984     3   24527200   24528200      3       2  150064       2.5131    0.0059831
enh98985     3   24531500   24532500      5       2  150064        3.236   0.00060598
enh98986     3   24532800   24533800      5       3  150064       2.2592     0.011936
enh98988     3   24560600   24561600      3       2  150064        2.357    0.0092105
enh98989     3   24561800   24562800      3       1  150064       2.1141     0.017254
enh98994     3   24992400   24993400      6       3  150064       1.8701     0.030732
enh99002     3   25197200   25198200      1       1  150064        1.898      0.02885
enh99017     3   25522400   25523400      3       1  150064       1.9236     0.027202
enh99022     3   25568900   25569900      6       2  150064       2.1372     0.016293
enh99027     3   25634400   25635400      1       1  150064       2.2734       0.0115
enh99038     3   25714600   25715600      1       1  150064       2.4878     0.006426
enh99040     3   25822700   25823700      2       1  150064       1.8144      0.03481
enh99092     3   28958400   28959400      1       1  150064       2.1239      0.01684
enh99097     3   29206200   29207200      3       2  150064       1.6738     0.047085
enh99109     3   29451400   29452400      4       2  150064       3.0084     0.001313
enh99110     3   29468700   29469700      3       2  150064        2.733    0.0031383
enh99112     3   29495200   29496200      4       2  150064       2.8451    0.0022197
enh99113     3   29556100   29557100      3       1  150064       1.7095     0.043679
enh99116     3   29735100   29736100      3       2  150064       2.1283     0.016657
enh99117     3   29736700   29737700      4       1  150064       1.7659     0.038705
enh99118     3   29800100   29801100      2       1  150064       3.1553   0.00080157
enh99125     3   30272800   30273800      3       2  150064       3.1731   0.00075415
enh99127     3   30391300   30392300      5       2  150064       2.0295     0.021205
enh99165     3   30706300   30707300      2       1  150064       2.5237    0.0058069
enh99180     3   31589000   31590000      2       1  150064       2.6997    0.0034698
enh99194     3   32020400   32021400      2       1  150064       2.1924     0.014176
enh99195     3   32023200   32024200      7       2  150064       2.1443     0.016005
enh99202     3   32168000   32169000      1       1  150064       2.2396      0.01256
enh99232     3   32653800   32654800      2       1  150064       1.7997     0.035956
enh99244     3   33103900   33104900      1       1  150064       1.6983      0.04473
enh99253     3   33208800   33209800      3       2  150064       1.8827     0.029868
enh99260     3   33399300   33400300      1       1  150064       2.0858       0.0185
enh99261     3   33413600   33414600      2       1  150064       2.9284    0.0017038
enh99262     3   33414100   33415100      2       1  150064       2.7776    0.0027379
enh99265     3   33437100   33438100      1       1  150064       2.7758     0.002753
enh99266     3   33466900   33467900      4       2  150064       1.9721     0.024297
enh99267     3   33468800   33469800      6       3  150064       2.6987     0.003481
enh99268     3   33470800   33471800      2       1  150064       2.2573     0.011995
enh99269     3   33472900   33473900      4       2  150064        3.363    0.0003855
enh99271     3   33478000   33479000      4       2  150064        3.137   0.00085329
enh99272     3   33483000   33484000      6       3  150064       2.7076    0.0033882
enh99275     3   33638600   33639600      1       1  150064       2.2307      0.01285
enh99276     3   33651200   33652200      1       1  150064       1.8017       0.0358
enh99278     3   33662100   33663100      3       2  150064       1.6718     0.047278
enh99289     3   33696000   33697000      2       1  150064       1.8818     0.029929
enh99297     3   33844000   33845000      4       1  150064       1.8373     0.033082
enh99321     3   35694200   35695200      3       2  150064       1.7928       0.0365
enh99323     3   35700100   35701100      2       1  150064       1.8635     0.031194
enh99327     3   35708000   35709000      2       1  150064       1.9206     0.027391
enh99342     3   35800000   35801000      2       1  150064        2.045     0.020428
enh99354     3   36599800   36600800      2       1  150064       2.5452    0.0054607
enh99355     3   36918000   36919000      3       1  150064       3.1373   0.00085264
enh99356     3   36933900   36934900      3       1  150064       2.9408    0.0016367
enh99357     3   36936200   36937200      1       1  150064       3.0229     0.001252
enh99358     3   36947800   36948800      1       1  150064       2.9594     0.001541
enh99362     3   36984600   36985600      2       1  150064       2.7253    0.0032117
enh99363     3   37011100   37012100      2       1  150064       2.7975    0.0025753
enh99365     3   37035800   37036800      3       2  150064       3.0748    0.0010533
enh99366     3   37072300   37073300      5       2  150064        2.562    0.0052033
enh99367     3   37074000   37075000      3       2  150064       2.4249    0.0076563
enh99368     3   37082200   37083200      3       1  150064       2.2315     0.012825
enh99369     3   37082600   37083600      4       2  150064        1.897     0.028912
enh99370     3   37091000   37092000      2       1  150064       2.7781    0.0027341
enh99371     3   37095000   37096000      1       1  150064       2.4176     0.007812
enh99372     3   37096800   37097800      2       1  150064       2.1367     0.016313
enh99374     3   37123800   37124800      1       1  150064       2.8137     0.002449
enh99376     3   37146400   37147400      3       2  150064       1.8775     0.030226
enh99379     3   37173600   37174600      1       1  150064       3.0572     0.001117
enh99381     3   37180700   37181700      2       1  150064       2.7607    0.0028837
enh99382     3   37186800   37187800      3       1  150064       2.7523    0.0029586
enh99383     3   37196200   37197200      2       1  150064        2.251     0.012192
enh99384     3   37204400   37205400      3       1  150064       3.0441    0.0011669
enh99385     3   37211600   37212600      1       1  150064       3.0838     0.001022
enh99388     3   37220700   37221700      5       3  150064       2.2979     0.010784
enh99389     3   37224600   37225600      4       2  150064       2.4973    0.0062576
enh99392     3   37254400   37255400      2       1  150064       2.1823     0.014545
enh99393     3   37259200   37260200      3       1  150064       2.5884    0.0048214
enh99394     3   37269500   37270500      6       3  150064       2.1346     0.016398
enh99400     3   37323500   37324500      1       1  150064       1.7312      0.04171
enh99401     3   37332600   37333600      4       2  150064       1.6768     0.046792
enh99402     3   37343900   37344900      1       1  150064       1.8619      0.03131
enh99405     3   37366400   37367400      1       1  150064       1.9351      0.02649
enh99415     3   37539900   37540900      3       1  150064       1.9193     0.027476
enh99417     3   37552400   37553400      2       1  150064       2.0508     0.020145
enh99420     3   37577100   37578100     11       2  150064       2.2255     0.013023
enh99421     3   37579200   37580200      6       2  150064       2.1543     0.015607
enh99423     3   37588000   37589000      6       1  150064       2.2817     0.011254
enh99430     3   37704000   37705000      3       1  150064       1.6729     0.047178
enh99431     3   37709900   37710900      1       1  150064       2.3815      0.00862
enh99433     3   37731000   37732000      4       2  150064       2.7581    0.0029067
enh99437     3   37804400   37805400      1       1  150064       1.8124      0.03496
enh99440     3   37828300   37829300      2       1  150064       2.2195     0.013226
enh99445     3   37896500   37897500      1       1  150064       3.1861    0.0007211
enh99448     3   37906500   37907500      3       2  150064       1.7673     0.038591
enh99454     3   37937200   37938200      6       2  150064       1.7775     0.037742
enh99456     3   37940000   37941000      4       1  150064        1.721     0.042623
enh99457     3   37940400   37941400      3       2  150064       3.3878   0.00035229
enh99458     3   37944300   37945300      3       2  150064       3.0072    0.0013183
enh99459     3   37948400   37949400      5       2  150064       1.9275     0.026959
enh99461     3   37950200   37951200      2       1  150064       3.2903   0.00050048
enh99462     3   37952300   37953300      4       1  150064       3.5504    0.0001923
enh99463     3   37957000   37958000      3       2  150064       3.2757   0.00052706
enh99464     3   37958100   37959100      2       1  150064       3.3212   0.00044822
enh99465     3   37959400   37960400      5       3  150064       2.6845     0.003632
enh99466     3   37962000   37963000      6       2  150064       3.5497   0.00019286
enh99467     3   37966100   37967100      4       2  150064       2.8943    0.0019001
enh99468     3   37972300   37973300      4       2  150064       2.4987    0.0062324
enh99469     3   37973700   37974700      7       3  150064       3.9796   3.4522e-05
enh99470     3   37977600   37978600      2       1  150064       3.6058    0.0001556
enh99474     3   37991100   37992100      2       1  150064       2.6342    0.0042167
enh99506     3   38423900   38424900      5       2  150064       2.7455    0.0030207
enh99507     3   38494000   38495000      3       1  150064       3.1473   0.00082402
enh99508     3   38497600   38498600      5       1  150064       3.0905   0.00099896
enh99510     3   38501700   38502700      1       1  150064       3.2383    0.0006013
enh99511     3   38513800   38514800      2       1  150064       3.2491    0.0005789
enh99512     3   38520900   38521900      4       2  150064       3.2937   0.00049431
enh99513     3   38527900   38528900      2       1  150064       3.1162   0.00091593
enh99516     3   38537000   38538000      4       2  150064       2.8552    0.0021503
enh99518     3   38539800   38540800      2       1  150064       4.0354   2.7255e-05
enh99519     3   38562500   38563500      2       1  150064       2.5498    0.0053899
enh99520     3   38620400   38621400      2       1  150064       1.8275     0.033811
enh99524     3   39092100   39093100      1       1  150064       2.7488     0.002991
enh99529     3   39100300   39101300      1       1  150064       2.6874     0.003601
enh99535     3   39149800   39150800      8       4  150064       2.0115     0.022138
enh99597     3   39861200   39862200      6       2  150064       1.6586     0.048594
enh99604     3   40003500   40004500      3       1  150064       2.4858    0.0064629
enh99606     3   40022600   40023600      2       1  150064       2.5566     0.005285
enh99627     3   40213300   40214300      3       2  150064       2.6078    0.0045565
enh99670     3   40732300   40733300      3       1  150064       1.8355     0.033214
enh99671     3   40782900   40783900      2       1  150064       1.9293     0.026846
enh99754     3   42189200   42190200      1       1  150064       2.5325     0.005663
enh99756     3   42193400   42194400      2       1  150064       2.3927    0.0083616
enh99758     3   42201700   42202700      2       1  150064       1.8176     0.034561
enh99759     3   42202600   42203600      1       1  150064       1.7506      0.04001
enh99762     3   42206100   42207100      3       1  150064        2.118     0.017088
enh99763     3   42208500   42209500      3       2  150064       2.7294    0.0031728
enh99764     3   42209300   42210300      2       1  150064       2.5885    0.0048192
enh99768     3   42217400   42218400      4       2  150064       2.7385    0.0030856
enh99769     3   42219000   42220000      6       2  150064         2.37     0.008895
enh99770     3   42220800   42221800      5       2  150064       2.6508    0.0040146
enh99771     3   42222200   42223200      5       2  150064       2.3051      0.01058
enh99772     3   42225100   42226100      4       2  150064       2.3803    0.0086498
enh99773     3   42227900   42228900      5       3  150064       2.6186    0.0044144
enh99774     3   42229700   42230700      5       1  150064       2.2657     0.011734
enh99775     3   42231500   42232500      6       2  150064       2.4527    0.0070896
enh99776     3   42232600   42233600      5       2  150064        2.633    0.0042319
enh99777     3   42234300   42235300      3       2  150064       2.4016    0.0081626
enh99778     3   42236400   42237400      3       1  150064       2.1533     0.015647
enh99780     3   42256300   42257300      3       1  150064        1.986     0.023517
enh99784     3   42288800   42289800      2       1  150064       1.7321     0.041624
enh99789     3   42416900   42417900      3       2  150064       2.4645    0.0068601
enh99818     3   42652900   42653900      4       2  150064       1.7073     0.043888
enh99826     3   42689700   42690700      3       2  150064       1.6832     0.046165
enh99879     3   43131700   43132700      5       2  150064       2.1664     0.015139
enh99901     3   43358500   43359500      2       1  150064       1.7782     0.037685
enh99903     3   43362400   43363400      3       1  150064       1.7683     0.038501
enh99904     3   43367800   43368800      3       2  150064       2.4438     0.007266
enh99907     3   43404600   43405600      4       2  150064       1.9069     0.028268
enh99911     3   43435300   43436300      3       2  150064       2.4605    0.0069373
enh99913     3   43455000   43456000      2       1  150064       1.8782     0.030177
enh99923     3   43729400   43730400      2       1  150064       3.1738   0.00075218
enh99928     3   43751500   43752500      3       2  150064       2.9298    0.0016959
enh99929     3   43760900   43761900      7       2  150064        1.918     0.027557
enh99933     3   43800400   43801400      3       2  150064       2.8163    0.0024292
enh99935     3   43811800   43812800      1       1  150064       1.6469      0.04979
enh99937     3   43897000   43898000      3       1  150064       2.0593     0.019733
enh99942     3   43927500   43928500      1       1  150064       1.9206      0.02739
enh99963     3   44226000   44227000      6       3  150064       2.8343    0.0022962
enh99966     3   44396500   44397500      3       1  150064       2.9899    0.0013954
enh99968     3   44512800   44513800      1       1  150064       3.7984    7.281e-05
enh99974     3   44598000   44599000      1       1  150064       3.0287     0.001228
enh99983     3   44727200   44728200      4       2  150064       1.8496     0.032183
enh100011    3   45180700   45181700      6       3  150064       1.7972     0.036152
enh100016    3   45268400   45269400      5       2  150064       1.7676     0.038562
enh100087    3   46104100   46105100      3       2  150064       1.6716     0.047297
enh100090    3   46131400   46132400      3       2  150064       1.6808     0.046405
enh100235    3   47536800   47537800      2       1  150064        2.471     0.006737
enh100275    3   47897600   47898600      1       1  150064        2.298      0.01078
enh100280    3   47929800   47930800      2       1  150064       2.0315     0.021103
enh100281    3   47931500   47932500      2       1  150064       1.8561     0.031721
enh100282    3   47934400   47935400      4       2  150064       2.1185     0.017065
enh100310    3   48099400   48100400      1       1  150064        1.666      0.04786
enh100319    3   48131100   48132100      1       1  150064       1.7805       0.0375
enh100322    3   48172400   48173400      2       1  150064       2.2815      0.01126
enh100324    3   48192700   48193700      4       1  150064       1.8757     0.030347
enh100326    3   48235700   48236700      1       1  150064       2.3208      0.01015
enh100329    3   48274400   48275400      2       1  150064       2.8184    0.0024135
enh100330    3   48281300   48282300      2       1  150064       1.7938     0.036423
enh100337    3   48343600   48344600      4       1  150064        1.983     0.023681
enh100371    3   48671000   48672000      2       1  150064       2.3372    0.0097139
enh100376    3   48698800   48699800      1       1  150064       2.4003      0.00819
enh100378    3   48720000   48721000      1       1  150064       2.6265     0.004314
enh100379    3   48724100   48725100      2       1  150064       2.5576    0.0052695
enh100380    3   48729400   48730400      3       2  150064       2.5827    0.0049016
enh100381    3   48733300   48734300      2       1  150064       1.9281     0.026919
enh100382    3   48735200   48736200      4       2  150064       2.0676     0.019339
enh100383    3   48737600   48738600      2       1  150064       2.2084     0.013607
enh100384    3   48739700   48740700      3       2  150064       1.6535     0.049117
enh100386    3   48745000   48746000      1       1  150064       2.0135      0.02203
enh100389    3   48748700   48749700      4       1  150064       2.3221     0.010114
enh100390    3   48749800   48750800      1       1  150064       2.0126      0.02208
enh100393    3   48754800   48755800      1       1  150064       2.1125      0.01732
enh100400    3   48800400   48801400      1       1  150064        1.794      0.03641
enh100408    3   48863800   48864800      1       1  150064        1.765      0.03878
enh100415    3   48918400   48919400      1       1  150064       1.8089      0.03523
enh100425    3   48985600   48986600      1       1  150064       1.9022      0.02857
enh100428    3   48988300   48989300      1       1  150064       2.0953      0.01807
enh100430    3   49004200   49005200      1       1  150064       1.8945      0.02908
enh100433    3   49031400   49032400      2       1  150064       2.0622     0.019592
enh100434    3   49032200   49033200      3       1  150064       1.7233      0.04242
enh100451    3   49135500   49136500      1       1  150064       1.9164      0.02766
enh100454    3   49156000   49157000      2       1  150064       2.1108     0.017397
enh100461    3   49211300   49212300      2       1  150064       2.1347     0.016391
enh100464    3   49275700   49276700      5       2  150064       1.7737     0.038055
enh100465    3   49285900   49286900      3       2  150064       1.9876     0.023429
enh100467    3   49303600   49304600      2       1  150064       1.8698     0.030754
enh100470    3   49334200   49335200      4       2  150064       1.8961     0.028972
enh100475    3   49378800   49379800      2       1  150064       1.6869     0.045811
enh100483    3   49423200   49424200      2       1  150064       1.9127     0.027893
enh100484    3   49425400   49426400      1       1  150064       2.3171      0.01025
enh100490    3   49458500   49459500      3       1  150064       2.1882     0.014328
enh100493    3   49465300   49466300      2       1  150064       2.3632    0.0090586
enh100494    3   49467200   49468200      1       1  150064        2.313      0.01036
enh100499    3   49502800   49503800      2       1  150064        1.769     0.038446
enh100505    3   49532200   49533200      2       1  150064       1.7921     0.036557
enh100507    3   49537900   49538900      1       1  150064       1.9572      0.02516
enh100508    3   49556800   49557800      2       1  150064       1.8477     0.032325
enh100514    3   49589700   49590700      1       1  150064       1.8786      0.03015
enh100544    3   49740700   49741700      1       1  150064       1.8435      0.03263
enh100554    3   49811800   49812800      1       1  150064       2.4778      0.00661
enh100555    3   49812800   49813800      4       2  150064       1.8744     0.030437
enh100558    3   49819500   49820500      4       2  150064       2.0121     0.022104
enh100559    3   49821200   49822200      4       2  150064       1.8472     0.032356
enh100564    3   49849400   49850400      1       1  150064       2.3804     0.008648
enh100569    3   49878400   49879400      1       1  150064       2.3087      0.01048
enh100570    3   49892600   49893600      2       1  150064       2.2205     0.013191
enh100571    3   49894200   49895200      2       1  150064       2.0486     0.020249
enh100574    3   49910200   49911200      3       2  150064       1.9178     0.027566
enh100575    3   49918600   49919600      1       1  150064       1.9222      0.02729
enh100577    3   49939000   49940000      3       1  150064       2.0912     0.018256
enh100578    3   49942700   49943700      2       1  150064       1.6838     0.046107
enh100580    3   49949400   49950400      2       1  150064       2.5276    0.0057421
enh100581    3   49965100   49966100      3       2  150064       1.7315      0.04168
enh100582    3   49978600   49979600      2       1  150064        2.531    0.0056873
enh100585    3   49997000   49998000      2       1  150064       2.9313    0.0016877
enh100586    3   50004100   50005100      1       1  150064       3.0519     0.001137
enh100587    3   50040700   50041700      1       1  150064       3.2735    0.0005312
enh100589    3   50087400   50088400      5       3  150064       2.5474     0.005427
enh100590    3   50128400   50129400      3       1  150064       2.8875    0.0019418
enh100591    3   50158900   50159900      2       1  150064       2.4627    0.0068945
enh100593    3   50173900   50174900      7       3  150064        2.822    0.0023865
enh100595    3   50202300   50203300      4       2  150064       2.9186    0.0017583
enh100599    3   50248100   50249100      3       2  150064       2.0777     0.018868
enh100610    3   50293800   50294800      2       1  150064       1.7534     0.039767
enh100612    3   50300600   50301600      4       2  150064       2.6457     0.004076
enh100625    3   50362000   50363000      1       1  150064       2.1638      0.01524
enh100648    3   50480200   50481200      2       1  150064       2.4453    0.0072371
enh100684    3   50736500   50737500      2       1  150064       2.0888     0.018362
enh100701    3   50878300   50879300      2       1  150064       1.8597     0.031463
enh100707    3   51021000   51022000      2       1  150064       1.9016     0.028611
enh100708    3   51263200   51264200      3       1  150064       2.1822     0.014548
enh100711    3   51351000   51352000      1       1  150064       2.0636      0.01953
enh100714    3   51380900   51381900      1       1  150064       1.7392        0.041
enh100718    3   51392200   51393200      2       1  150064       1.8105     0.035106
enh100719    3   51409000   51410000      2       1  150064       2.1974     0.013996
enh100723    3   51426100   51427100      1       1  150064        2.068      0.01932
enh100728    3   51535500   51536500      1       1  150064       2.2004      0.01389
enh100729    3   51553700   51554700      1       1  150064       2.0006      0.02272
enh100731    3   51593200   51594200      2       1  150064       3.1575   0.00079559
enh100737    3   51653600   51654600      1       1  150064        1.732      0.04164
enh100741    3   51707600   51708600      2       1  150064       1.8649     0.031095
enh100747    3   51738100   51739100      3       2  150064       1.9045     0.028423
enh100764    3   52036800   52037800      1       1  150064       2.0196      0.02171
enh100765    3   52040700   52041700      1       1  150064       2.2931      0.01092
enh100778    3   52143600   52144600      1       1  150064       2.0967      0.01801
enh100788    3   52205900   52206900      1       1  150064       2.2203       0.0132
enh100789    3   52223900   52224900      1       1  150064       3.4801    0.0002506
enh100791    3   52229800   52230800      2       1  150064       3.5017   0.00023113
enh100792    3   52233200   52234200      1       1  150064       3.9421    4.039e-05
enh100794    3   52236500   52237500      1       1  150064        3.771    8.131e-05
enh100797    3   52266800   52267800      3       1  150064       3.3796   0.00036295
enh100798    3   52267600   52268600      4       1  150064       2.9381     0.001651
enh100799    3   52269600   52270600      3       2  150064       2.4794     0.006581
enh100802    3   52282400   52283400      1       1  150064       1.8029       0.0357
enh100803    3   52286800   52287800      4       2  150064       5.2262   8.6532e-08
enh100805    3   52306200   52307200      3       2  150064       3.7742   8.0272e-05
enh100810    3   52333100   52334100      4       2  150064        5.256   7.3611e-08
enh100811    3   52341100   52342100      2       1  150064       4.0216   2.8898e-05
enh100813    3   52347600   52348600      2       1  150064       2.8812     0.001981
enh100819    3   52401600   52402600      2       1  150064        3.183   0.00072886
enh100831    3   52491500   52492500      4       2  150064       2.6284    0.0042894
enh100840    3   52532200   52533200      1       1  150064       3.8262    6.506e-05
enh100842    3   52558900   52559900      2       1  150064       4.4184   4.9711e-06
enh100843    3   52564500   52565500      3       1  150064       3.3555   0.00039616
enh100844    3   52569000   52570000      3       1  150064       2.5991    0.0046734
enh100845    3   52572500   52573500      4       2  150064       3.1443   0.00083228
enh100849    3   52585100   52586100      2       1  150064       4.5648   2.4997e-06
enh100851    3   52608100   52609100      4       2  150064       3.8334   6.3183e-05
enh100852    3   52626600   52627600      1       1  150064       4.5808    2.316e-06
enh100854    3   52640400   52641400      1       1  150064        4.617    1.947e-06
enh100855    3   52641000   52642000      3       2  150064       4.0708   2.3422e-05
enh100856    3   52641900   52642900      1       1  150064       5.0932     1.76e-07
enh100857    3   52643000   52644000      2       1  150064       4.5008   3.3848e-06
enh100862    3   52716100   52717100      3       2  150064       4.2563   1.0391e-05
enh100863    3   52717500   52718500      2       1  150064       4.4416   4.4639e-06
enh100864    3   52720800   52721800      1       1  150064       4.9238    4.245e-07
enh100866    3   52737400   52738400      1       1  150064       4.5918    2.197e-06
enh100867    3   52741300   52742300      1       1  150064       3.4679    0.0002623
enh100868    3   52746300   52747300      3       2  150064       3.6398   0.00013643
enh100869    3   52803000   52804000      1       1  150064       5.0609    2.086e-07
enh100871    3   52867300   52868300      2       1  150064       4.9948   2.9443e-07
enh100872    3   52877700   52878700      1       1  150064       5.6423    8.392e-09
enh100873    3   52882700   52883700      2       1  150064       4.9173   4.3883e-07
enh100875    3   52890600   52891600      3       2  150064       4.3832   5.8482e-06
enh100877    3   52907300   52908300      1       1  150064       5.8086    3.149e-09
enh100879    3   52924000   52925000      2       1  150064       4.7706   9.1833e-07
enh100880    3   52925900   52926900      1       1  150064       1.7418      0.04077
enh100881    3   52928400   52929400      2       1  150064       2.3767     0.008734
enh100882    3   52968300   52969300      2       1  150064       5.4771   2.1615e-08
enh100885    3   53076600   53077600      3       1  150064       4.2995   8.5598e-06
enh100886    3   53077200   53078200      4       2  150064       4.1283   1.8276e-05
enh100887    3   53080600   53081600      1       1  150064       2.7686     0.002815
enh100888    3   53085000   53086000      5       2  150064        5.439   2.6796e-08
enh100889    3   53105500   53106500      2       1  150064       2.1692     0.015032
enh100903    3   53183900   53184900      2       1  150064       1.7249     0.042276
enh100909    3   53209300   53210300      4       2  150064       1.6499     0.049486
enh100912    3   53230200   53231200      3       1  150064       3.1565   0.00079849
enh100916    3   53269200   53270200     10       2  150064       2.3096     0.010455
enh100917    3   53270600   53271600      8       2  150064       1.8191     0.034449
enh100918    3   53272000   53273000      5       2  150064       3.0313    0.0012175
enh100919    3   53273500   53274500      1       1  150064       1.6483      0.04965
enh100920    3   53276500   53277500      6       2  150064       2.9043    0.0018406
enh100921    3   53281700   53282700      5       3  150064       3.0936    0.0009886
enh100924    3   53292400   53293400      3       2  150064       3.5001   0.00023256
enh100926    3   53298600   53299600      1       1  150064       3.9283    4.277e-05
enh100927    3   53303300   53304300      2       1  150064       1.7912     0.036629
enh100930    3   53320500   53321500      1       1  150064       2.3112      0.01041
enh100935    3   53357900   53358900      2       1  150064       1.8425     0.032701
enh100936    3   53362500   53363500      2       1  150064       3.4599   0.00027018
enh100938    3   53377900   53378900      1       1  150064       4.1205     1.89e-05
enh100941    3   53527000   53528000      3       2  150064       3.8933   4.9435e-05
enh100943    3   53534900   53535900      3       2  150064       3.0304    0.0012211
enh100946    3   53558300   53559300      1       1  150064       1.6755      0.04692
enh100984    3   53914000   53915000      1       1  150064       2.2603       0.0119
enh100986    3   53923700   53924700      2       1  150064       1.9728     0.024257
enh101008    3   54520200   54521200      1       1  150064       1.6538      0.04908
enh101062    3   56357700   56358700      1       1  150064       1.8939      0.02912
enh101071    3   56630000   56631000      4       2  150064       1.7233     0.042414
enh101072    3   56644400   56645400      5       2  150064       2.1792     0.014659
enh101077    3   56717400   56718400      3       1  150064       1.8379     0.033039
enh101079    3   56761900   56762900      1       1  150064        1.876      0.03033
enh101080    3   56766800   56767800      6       2  150064       1.9837     0.023642
enh101103    3   56871000   56872000      5       2  150064       3.0119    0.0012982
enh101104    3   56873600   56874600      3       1  150064       2.7889    0.0026446
enh101107    3   56890000   56891000      2       1  150064         1.66     0.048452
enh101162    3   57571800   57572800      3       2  150064        1.764     0.038863
enh101234    3   58149000   58150000      2       1  150064       1.7934     0.036458
enh101235    3   58150700   58151700      3       1  150064        2.107     0.017557
enh101238    3   58161300   58162300      2       1  150064       2.6584    0.0039256
enh101240    3   58163900   58164900      8       2  150064       1.7897     0.036755
enh101242    3   58174700   58175700      1       1  150064       1.7401      0.04092
enh101260    3   58270500   58271500      2       1  150064        1.954     0.025348
enh101261    3   58273000   58274000      2       1  150064        2.578    0.0049682
enh101262    3   58281400   58282400      5       2  150064       2.2045     0.013743
enh101263    3   58294700   58295700      3       2  150064       2.0731     0.019083
enh101264    3   58306700   58307700      3       1  150064       1.6712      0.04734
enh101270    3   58331200   58332200      3       2  150064       1.7824     0.037341
enh101271    3   58333400   58334400      2       1  150064        1.751     0.039974
enh101274    3   58337900   58338900      2       1  150064       1.9327     0.026639
enh101281    3   58353700   58354700      5       2  150064       2.1298     0.016595
enh101283    3   58360300   58361300      2       1  150064       2.2346     0.012722
enh101284    3   58362800   58363800      2       1  150064       2.2108     0.013526
enh101286    3   58371500   58372500      6       3  150064       1.7624     0.039003
enh101287    3   58379600   58380600      4       1  150064       2.0682     0.019309
enh101288    3   58387000   58388000      6       2  150064       1.8981     0.028842
enh101289    3   58390200   58391200      9       3  150064       2.3533     0.009304
enh101290    3   58397100   58398100      7       1  150064       2.2352     0.012704
enh101292    3   58403700   58404700      7       3  150064       2.3049     0.010587
enh101293    3   58405300   58406300      5       1  150064       2.2201     0.013206
enh101294    3   58406400   58407400      5       2  150064       1.7767     0.037806
enh101297    3   58417300   58418300      3       1  150064       2.3392    0.0096615
enh101298    3   58420500   58421500      4       2  150064       1.6809     0.046386
enh101299    3   58437600   58438600      1       1  150064       1.7108      0.04356
enh101302    3   58456600   58457600      2       1  150064       2.2212     0.013169
enh101303    3   58460600   58461600      1       1  150064       1.7159      0.04309
enh101337    3   59501200   59502200      7       2  150064        2.096     0.018042
enh101341    3   59630300   59631300      2       1  150064       1.6479     0.049688
enh101342    3   59639100   59640100      2       1  150064        2.347    0.0094631
enh101349    3   59954200   59955200      5       2  150064       2.0765     0.018925
enh101351    3   60031800   60032800      3       1  150064       2.9379    0.0016524
enh101362    3   60275600   60276600      1       1  150064        2.593     0.004757
enh101374    3   61142800   61143800      4       2  150064       2.7444    0.0030307
enh101375    3   61158000   61159000      4       2  150064       2.3849    0.0085426
enh101376    3   61163300   61164300      4       2  150064       3.1412   0.00084138
enh101378    3   61168200   61169200      2       1  150064       2.8252    0.0023629
enh101386    3   61237600   61238600      4       2  150064       1.7454     0.040454
enh101432    3   61826900   61827900      3       1  150064       1.7369     0.041207
enh101433    3   61833600   61834600      3       1  150064       2.2755     0.011438
enh101434    3   61836200   61837200      3       1  150064       1.8305     0.033589
enh101437    3   61850900   61851900      2       1  150064       1.7268     0.042101
enh101438    3   61857200   61858200      1       1  150064       1.9515       0.0255
enh101444    3   61902200   61903200      2       1  150064       1.6589     0.048564
enh101445    3   61902800   61903800      1       1  150064       1.8039      0.03562
enh101453    3   62085600   62086600      3       2  150064       2.7729    0.0027782
enh101476    3   62574600   62575600      1       1  150064        1.962      0.02488
enh101480    3   62709200   62710200      8       4  150064       1.6575     0.048708
enh101491    3   63840900   63841900      2       1  150064       3.5977   0.00016054
enh101493    3   63850600   63851600      5       2  150064       2.7717    0.0027884
enh101497    3   63881200   63882200      1       1  150064       3.1377    0.0008513
enh101498    3   63896200   63897200      4       2  150064       2.3692    0.0089141
enh101499    3   63899500   63900500      1       1  150064       5.1478    1.318e-07
enh101500    3   63913300   63914300      1       1  150064       3.3083    0.0004693
enh101505    3   63940800   63941800      2       1  150064       2.4718    0.0067209
enh101506    3   63941800   63942800      6       2  150064       3.1359   0.00085651
enh101507    3   63950100   63951100      4       2  150064       2.9428    0.0016261
enh101508    3   63951400   63952400      2       1  150064       4.1676   1.5389e-05
enh101512    3   63958000   63959000      2       1  150064       1.9866     0.023486
enh101513    3   63959600   63960600      3       2  150064       3.6189   0.00014794
enh101514    3   63961500   63962500      2       1  150064       2.3863    0.0085094
enh101516    3   63965000   63966000      7       4  150064       3.6581   0.00012707
enh101520    3   63979000   63980000      3       2  150064       2.2365      0.01266
enh101522    3   64003600   64004600      4       2  150064       4.1014   2.0536e-05
enh101523    3   64006400   64007400      4       2  150064       1.9426     0.026032
enh101524    3   64007100   64008100      2       1  150064       2.0554     0.019918
enh101526    3   64032200   64033200      3       2  150064       2.3453    0.0095057
enh101527    3   64033500   64034500      1       1  150064        2.156      0.01554
enh101528    3   64039100   64040100      1       1  150064       1.6948      0.04506
enh101529    3   64053100   64054100      1       1  150064       2.2004      0.01389
enh101530    3   64057700   64058700      3       2  150064       1.8307     0.033573
enh101531    3   64092000   64093000      2       1  150064       2.6369    0.0041829
enh101533    3   64106200   64107200      6       2  150064       3.1923   0.00070564
enh101534    3   64107200   64108200      7       3  150064       2.0257     0.021398
enh101541    3   64136100   64137100      7       4  150064       3.6427   0.00013489
enh101542    3   64147800   64148800      4       2  150064       1.9557     0.025252
enh101543    3   64170800   64171800      4       2  150064       2.8996     0.001868
enh101544    3   64172000   64173000      7       2  150064       3.3892   0.00035048
enh101545    3   64174300   64175300      3       1  150064       3.8714   5.4105e-05
enh101546    3   64176000   64177000      5       2  150064       2.1433     0.016043
enh101551    3   64196100   64197100      2       1  150064       1.6875     0.045755
enh101555    3   64204800   64205800      5       3  150064        1.843     0.032667
enh101556    3   64212000   64213000      4       2  150064       2.0376     0.020796
enh101557    3   64214400   64215400      3       2  150064       2.4717    0.0067244
enh101558    3   64224400   64225400      4       2  150064       2.4588    0.0069698
enh101560    3   64237800   64238800      2       1  150064       3.3734   0.00037125
enh101561    3   64242600   64243600      3       2  150064       2.8856    0.0019532
enh101564    3   64249000   64250000      4       2  150064        2.565     0.005159
enh101578    3   64448700   64449700      2       1  150064       1.6721     0.047255
enh101595    3   64751200   64752200      6       2  150064       2.4083    0.0080132
enh101603    3   64880300   64881300      4       2  150064       1.8466     0.032404
enh101643    3   65605000   65606000      3       1  150064       1.9305     0.026775
enh101670    3   65868900   65869900      8       2  150064       1.9126     0.027897
enh101684    3   65983500   65984500      4       2  150064       1.6736     0.047109
enh101707    3   66427700   66428700      4       2  150064       1.6945     0.045084
enh101725    3   66498100   66499100      1       1  150064       1.6467      0.04981
enh101755    3   66744400   66745400      8       2  150064       1.6953     0.045012
enh101765    3   66872200   66873200      1       1  150064       2.0026      0.02261
enh101766    3   66877800   66878800      5       1  150064       2.0322     0.021068
enh101769    3   67047400   67048400      2       1  150064       1.8736     0.030492
enh101773    3   67341200   67342200      7       3  150064        1.646     0.049885
enh101774    3   67432800   67433800      8       3  150064       2.4062    0.0080598
enh101777    3   67621600   67622600      1       1  150064       2.0357      0.02089
enh101780    3   67691300   67692300      2       1  150064       1.8669     0.030958
enh101781    3   67692600   67693600      3       1  150064       1.8759     0.030337
enh101782    3   67703100   67704100      4       1  150064       2.1242     0.016827
enh101830    3   69246700   69247700      5       2  150064       1.8629     0.031241
enh101843    3   69297500   69298500      2       1  150064       2.1239     0.016838
enh101861    3   69382700   69383700      2       1  150064       2.0759     0.018954
enh101862    3   69389900   69390900      1       1  150064       3.3825    0.0003591
enh101865    3   69406200   69407200      7       2  150064       2.6268     0.004309
enh101867    3   69413000   69414000      9       2  150064       2.5659    0.0051455
enh101868    3   69414200   69415200     18       1  150064       3.1275   0.00088137
enh101869    3   69417700   69418700      4       1  150064       2.9604    0.0015362
enh101876    3   69432100   69433100     11       2  150064       2.9206    0.0017468
enh101877    3   69436300   69437300      3       1  150064       3.6738   0.00011949
enh101878    3   69440000   69441000      6       2  150064       2.3855    0.0085284
enh101880    3   69452200   69453200      1       1  150064       2.0689      0.01928
enh101882    3   69457700   69458700      3       1  150064       2.4061    0.0080611
enh101884    3   69461200   69462200      3       2  150064       1.9077     0.028217
enh101887    3   69482400   69483400      4       1  150064       1.9613     0.024924
enh101888    3   69488100   69489100      2       1  150064       1.9619     0.024887
enh101889    3   69492500   69493500      3       1  150064       1.8161      0.03468
enh101891    3   69500000   69501000      2       1  150064       1.7172     0.042972
enh101892    3   69508900   69509900      2       1  150064       2.0248     0.021445
enh101918    3   69628400   69629400      4       2  150064       1.7068     0.043925
enh101919    3   69662400   69663400      3       2  150064        1.891     0.029312
enh101930    3   69794300   69795300      4       1  150064       3.4025   0.00033391
enh101931    3   69795100   69796100      4       1  150064       2.8802    0.0019871
enh101932    3   69796500   69797500      3       1  150064       3.3623   0.00038646
enh101933    3   69806200   69807200      1       1  150064       3.4173    0.0003162
enh101935    3   69816100   69817100      1       1  150064       3.2357    0.0006067
enh101938    3   69823900   69824900      4       2  150064       3.4046    0.0003313
enh101939    3   69830500   69831500      1       1  150064       2.9796     0.001443
enh101942    3   69840300   69841300      2       1  150064       3.6867   0.00011358
enh101943    3   69852600   69853600      1       1  150064       2.4621     0.006907
enh101944    3   69860300   69861300      6       1  150064       3.1544   0.00080424
enh101945    3   69865400   69866400      1       1  150064        2.924     0.001728
enh101946    3   69869500   69870500      8       3  150064       3.9373   4.1199e-05
enh101949    3   69885700   69886700      2       1  150064       3.8883   5.0481e-05
enh101950    3   69887700   69888700      5       2  150064       3.4381   0.00029293
enh101951    3   69889000   69890000      2       1  150064       3.4789   0.00025171
enh101954    3   69905300   69906300      2       1  150064       3.6125   0.00015166
enh101958    3   69924900   69925900      1       1  150064       2.4668     0.006816
enh101970    3   69994800   69995800      3       2  150064       2.9663    0.0015068
enh101971    3   70011500   70012500      1       1  150064       2.1762      0.01477
enh101972    3   70016200   70017200      3       1  150064       2.0608     0.019663
enh101973    3   70024200   70025200      5       1  150064       2.2127      0.01346
enh101974    3   70031800   70032800      1       1  150064       2.2173       0.0133
enh101985    3   70280100   70281100      1       1  150064       2.8681     0.002065
enh101987    3   70294900   70295900      1       1  150064       2.7907      0.00263
enh101990    3   70871300   70872300      1       1  150064       3.0931    0.0009903
enh101994    3   71012300   71013300      2       1  150064       2.3281    0.0099531
enh102012    3   71074200   71075200      1       1  150064       1.7848      0.03715
enh102020    3   71102400   71103400      1       1  150064       1.8667      0.03097
enh102021    3   71105500   71106500      2       1  150064       1.7902     0.036712
enh102025    3   71115400   71116400      2       1  150064       1.7472     0.040304
enh102027    3   71121900   71122900      1       1  150064       1.7424      0.04072
enh102028    3   71123600   71124600      2       1  150064       1.8206     0.034335
enh102030    3   71158300   71159300      1       1  150064        2.213      0.01345
enh102031    3   71163200   71164200      2       1  150064       2.8482    0.0021984
enh102032    3   71166700   71167700      1       1  150064       3.1354    0.0008581
enh102034    3   71177000   71178000      1       1  150064       2.9911      0.00139
enh102035    3   71181000   71182000      1       1  150064       1.7229      0.04245
enh102042    3   71274800   71275800      3       2  150064       2.3501    0.0093847
enh102043    3   71275800   71276800      1       1  150064       2.5692     0.005097
enh102046    3   71288800   71289800      2       1  150064       3.6057   0.00015566
enh102048    3   71294900   71295900      1       1  150064       2.5053     0.006117
enh102049    3   71297400   71298400      4       2  150064        3.897   4.8698e-05
enh102055    3   71359300   71360300      3       1  150064       3.1417   0.00083982
enh102063    3   71472100   71473100      3       2  150064        2.349    0.0094126
enh102064    3   71476900   71477900      2       1  150064       1.6827     0.046221
enh102066    3   71482300   71483300      5       2  150064       2.5929    0.0047587
enh102069    3   71499800   71500800      1       1  150064       2.3986     0.008229
enh102070    3   71515000   71516000      3       1  150064       2.1307     0.016557
enh102072    3   71527400   71528400      2       1  150064       3.0197    0.0012651
enh102073    3   71545900   71546900      5       1  150064       2.4894    0.0063985
enh102074    3   71548100   71549100      2       1  150064       2.5321    0.0056698
enh102075    3   71551000   71552000      3       2  150064       4.2767   9.4847e-06
enh102076    3   71554800   71555800      6       2  150064       3.2396   0.00059852
enh102077    3   71570900   71571900      4       1  150064       4.4782   3.7636e-06
enh102078    3   71571600   71572600      5       1  150064       4.6456   1.6955e-06
enh102079    3   71578400   71579400      2       1  150064       4.4115   5.1324e-06
enh102081    3   71592400   71593400      1       1  150064       3.4803    0.0002504
enh102083    3   71598800   71599800      1       1  150064       3.4666    0.0002635
enh102101    3   71778000   71779000      4       1  150064       2.4847    0.0064834
enh102144    3   72339100   72340100      3       2  150064       1.8379     0.033036
enh102146    3   72347700   72348700      4       2  150064       2.2237     0.013086
enh102150    3   72372400   72373400      3       2  150064       1.9217     0.027321
enh102175    3   72531400   72532400      4       1  150064       1.9651     0.024701
enh102179    3   72568600   72569600      1       1  150064        3.011     0.001302
enh102180    3   72572600   72573600      3       1  150064       2.2677     0.011675
enh102181    3   72596000   72597000      3       1  150064       2.2551     0.012062
enh102182    3   72598600   72599600      2       1  150064       2.3116       0.0104
enh102218    3   73040600   73041600      3       2  150064       2.1261     0.016745
enh102219    3   73044800   73045800      2       1  150064       2.0258     0.021392
enh102220    3   73050200   73051200      7       2  150064       1.8969     0.028919
enh102222    3   73058500   73059500      4       2  150064       2.0226      0.02156
enh102223    3   73061900   73062900      2       1  150064        1.903     0.028522
enh102225    3   73070200   73071200      3       1  150064       1.9903     0.023281
enh102229    3   73080500   73081500      1       1  150064       1.8203      0.03436
enh102231    3   73090100   73091100      4       1  150064       2.0737     0.019055
enh102232    3   73093700   73094700      6       2  150064        2.088     0.018399
enh102233    3   73099700   73100700      4       2  150064       1.8557     0.031746
enh102236    3   73104800   73105800      1       1  150064       1.6871      0.04579
enh102238    3   73119500   73120500      3       1  150064       2.3755     0.008762
enh102239    3   73149900   73150900      1       1  150064       1.9443      0.02593
enh102240    3   73256900   73257900      1       1  150064       2.5345     0.005631
enh102269    3   73565700   73566700      1       1  150064       1.9348      0.02651
enh102285    3   73668500   73669500      5       2  150064       1.6449     0.049991
enh102304    3   74469500   74470500      2       1  150064       2.6875    0.0035995
enh102322    3   76418200   76419200      3       1  150064       2.4347    0.0074511
enh102325    3   76614700   76615700      2       1  150064       1.6459     0.049896
enh102332    3   78694700   78695700      3       2  150064       2.4887    0.0064099
enh102403    3   81792300   81793300      4       2  150064       1.8977     0.028867
enh102487    3   86213800   86214800      3       2  150064       1.7942     0.036394
enh102552    3   94024900   94025900      2       1  150064       1.9932     0.023122
enh102553    3   94035400   94036400      1       1  150064       1.9601      0.02499
enh102560    3   97484600   97485600      1       1  150064       2.5832     0.004895
enh102572    3   97620400   97621400      2       1  150064       1.6937      0.04516
enh102585    3   98047800   98048800      5       2  150064       1.9949     0.023028
enh102604    3   98411600   98412600      1       1  150064       2.4857     0.006465
enh102641    3   99363500   99364500      3       2  150064       1.6814     0.046345
enh102761    3  104856300  104857300      5       2  150064       2.2121      0.01348
enh102764    3  105075200  105076200      1       1  150064       1.6734      0.04712
enh102767    3  105093300  105094300      3       2  150064       1.6589     0.048564
enh102781    3  105145500  105146500      2       1  150064       2.1069     0.017564
enh102784    3  105149800  105150800      7       3  150064       1.8594     0.031489
enh102793    3  105181200  105182200      2       1  150064        2.443    0.0072833
enh102794    3  105181900  105182900      1       1  150064       2.6186     0.004415
enh102796    3  105185800  105186800      5       2  150064       2.3397    0.0096497
enh102797    3  105187000  105188000      3       1  150064       2.5064    0.0060982
enh102800    3  105193200  105194200      3       1  150064       2.5864    0.0048489
enh102802    3  105203400  105204400      5       3  150064       2.5767    0.0049869
enh102810    3  105231000  105232000      3       2  150064       1.7502     0.040046
enh102815    3  105259000  105260000      3       1  150064       2.2823     0.011236
enh102822    3  105504300  105505300      1       1  150064       2.4856     0.006467
enh102824    3  105510900  105511900      4       2  150064        2.283     0.011215
enh102827    3  105528200  105529200      2       1  150064       2.1377     0.016272
enh102828    3  105529800  105530800      2       1  150064       1.6827     0.046218
enh102829    3  105541700  105542700      1       1  150064       1.7223      0.04251
enh102835    3  105583500  105584500      3       2  150064        1.817     0.034605
enh102837    3  105657000  105658000      2       1  150064       1.8676     0.030909
enh102885    3  106981600  106982600      4       2  150064       2.1689     0.015046
enh102903    3  107245300  107246300      1       1  150064       2.1432      0.01605
enh102904    3  107261600  107262600      3       1  150064       2.3593    0.0091556
enh102908    3  107281100  107282100      1       1  150064       1.7343      0.04143
enh102910    3  107297900  107298900      3       2  150064       2.6457    0.0040766
enh102911    3  107300000  107301000      2       1  150064       2.2373     0.012633
enh102915    3  107322900  107323900      2       1  150064       1.6703     0.047434
enh102918    3  107370200  107371200      1       1  150064       1.6673      0.04773
enh102921    3  107386700  107387700      2       1  150064       1.9639     0.024768
enh102924    3  107403000  107404000      1       1  150064       2.6608     0.003898
enh102926    3  107408800  107409800      2       1  150064       3.1199   0.00090465
enh102964    3  107771500  107772500      2       1  150064       2.9622    0.0015272
enh102965    3  107777000  107778000      4       2  150064       3.1139   0.00092309
enh102967    3  107790700  107791700      2       1  150064       2.2998      0.01073
enh102968    3  107795000  107796000      2       1  150064       2.3629    0.0090659
enh102969    3  107802400  107803400      2       1  150064       2.5674    0.0051225
enh102972    3  107810900  107811900      3       2  150064       2.6597    0.0039109
enh102973    3  107817800  107818800      3       2  150064        2.417    0.0078241
enh102975    3  107898600  107899600      5       1  150064       3.2206   0.00063962
enh102976    3  107899700  107900700      6       2  150064       3.1119   0.00092948
enh102977    3  107921100  107922100      4       1  150064       3.4758   0.00025465
enh102978    3  107937900  107938900      6       1  150064       2.6695    0.0037978
enh102979    3  107942500  107943500      4       2  150064       1.7249     0.042274
enh102983    3  108125400  108126400      2       1  150064       2.0892     0.018343
enh103000    3  108840600  108841600      1       1  150064       1.7548      0.03965
enh103040    3  111685800  111686800      3       1  150064       2.3979    0.0082449
enh103082    3  112353400  112354400      1       1  150064       2.2966      0.01082
enh103105    3  112966700  112967700      6       3  150064       1.7387     0.041046
enh103153    3  114054200  114055200      3       1  150064       2.2815     0.011259
enh103155    3  114061800  114062800      4       2  150064       2.6626    0.0038766
enh103181    3  114170500  114171500      1       1  150064       4.4478    4.337e-06
enh103182    3  114174800  114175800      3       2  150064       2.4607    0.0069331
enh103197    3  114306400  114307400      3       2  150064       1.7561     0.039533
enh103201    3  114335800  114336800      3       2  150064       2.6356    0.0041996
enh103202    3  114338200  114339200      4       2  150064        2.617    0.0044356
enh103203    3  114345400  114346400      1       1  150064       1.7002      0.04455
enh103207    3  114378400  114379400      5       3  150064       2.8274    0.0023466
enh103292    3  115411400  115412400      1       1  150064       1.9811      0.02379
enh103293    3  115412800  115413800      1       1  150064       1.7291       0.0419
enh103295    3  115431900  115432900      1       1  150064       1.7239      0.04236
enh103303    3  115617700  115618700      1       1  150064       2.1602      0.01538
enh103341    3  115970000  115971000      5       2  150064       1.6903     0.045487
enh103359    3  116060900  116061900      1       1  150064       1.6825      0.04624
enh103373    3  116165000  116166000      1       1  150064       1.7874      0.03694
enh103377    3  116373000  116374000      4       2  150064       2.7688    0.0028136
enh103381    3  116426200  116427200      6       3  150064        2.116     0.017171
enh103382    3  116434900  116435900      4       2  150064       2.4641    0.0068685
enh103388    3  116582100  116583100      7       1  150064       1.7254     0.042224
enh103428    3  117091200  117092200      2       1  150064       2.5114    0.0060125
enh103429    3  117098000  117099000      2       1  150064       2.0779     0.018859
enh103455    3  117440400  117441400      3       1  150064       2.7322    0.0031456
enh103461    3  117508700  117509700      1       1  150064       2.9274     0.001709
enh103462    3  117512000  117513000      1       1  150064        2.163      0.01527
enh103463    3  117517200  117518200      4       2  150064       3.7483   8.9006e-05
enh103464    3  117530200  117531200      3       2  150064       2.8875    0.0019416
enh103465    3  117555600  117556600      3       2  150064       1.8039     0.035624
enh103466    3  117556600  117557600      5       2  150064       2.1323     0.016489
enh103468    3  117592300  117593300      3       1  150064       2.4023    0.0081459
enh103469    3  117603800  117604800      3       2  150064       2.7086    0.0033781
enh103470    3  117611400  117612400      3       2  150064       2.7136    0.0033275
enh103471    3  117617700  117618700      6       3  150064       2.1196     0.017022
enh103472    3  117629400  117630400      6       2  150064       4.4043   5.3053e-06
enh103473    3  117639600  117640600      3       1  150064       4.3608   6.4803e-06
enh103474    3  117657700  117658700      1       1  150064       4.0317    2.769e-05
[truncated: 1,396,641 more chars]
